# Supplementary material for: Evaluating Spectral Signals to Identify Spectral Error
Source: PLoS One. 2016 Jan 5;11(1):e0146249. doi: 10.1371/journal.pone.0146249 (PMC4701180; doi:10.1371/journal.pone.0146249)
Supplement: S1 File — Additional data sets and short “read me” files with explanations are provided to show results of repeated tests supporting the statement on the instrument flaw. (ZIP) [file pone.0146249.s001.zip]

Archive with 28 entries (21 files):
- PONE_Bazar-et-al_rawdata-files-captioncorrected/
- PONE_Bazar-et-al_rawdata-files-captioncorrected/caption.txt
- PONE_Bazar-et-al_rawdata-files-captioncorrected/extra_blank/
- PONE_Bazar-et-al_rawdata-files-captioncorrected/extra_blank/blank-6500A.TXT
- PONE_Bazar-et-al_rawdata-files-captioncorrected/extra_blank/blank-6500B.TXT
- PONE_Bazar-et-al_rawdata-files-captioncorrected/extra_blank/readme-extra_blank.txt
- PONE_Bazar-et-al_rawdata-files-captioncorrected/extra_repr-rep-test/
- PONE_Bazar-et-al_rawdata-files-captioncorrected/extra_repr-rep-test/6500A-140404.TXT
- PONE_Bazar-et-al_rawdata-files-captioncorrected/extra_repr-rep-test/6500A-140408.TXT
- PONE_Bazar-et-al_rawdata-files-captioncorrected/extra_repr-rep-test/6500A-140409.TXT
- PONE_Bazar-et-al_rawdata-files-captioncorrected/extra_repr-rep-test/6500B-140404.TXT
- PONE_Bazar-et-al_rawdata-files-captioncorrected/extra_repr-rep-test/6500B-140408.TXT
- PONE_Bazar-et-al_rawdata-files-captioncorrected/extra_repr-rep-test/6500B-140409.TXT
- PONE_Bazar-et-al_rawdata-files-captioncorrected/extra_repr-rep-test/readme-extra_repr-rep-test.txt
- PONE_Bazar-et-al_rawdata-files-captioncorrected/extra_repr-rep-test/XDS-140409.TXT
- PONE_Bazar-et-al_rawdata-files-captioncorrected/extra_repr-rep-test/XDS-140414.TXT
- PONE_Bazar-et-al_rawdata-files-captioncorrected/extra_watertemp/
- PONE_Bazar-et-al_rawdata-files-captioncorrected/extra_watertemp/6500B_watertemp.TXT
- PONE_Bazar-et-al_rawdata-files-captioncorrected/extra_watertemp/XDS_watertemp-2.TXT
- PONE_Bazar-et-al_rawdata-files-captioncorrected/extra_watertemp/XDS_watertemp-3.TXT
- PONE_Bazar-et-al_rawdata-files-captioncorrected/figure_1-6/
- PONE_Bazar-et-al_rawdata-files-captioncorrected/figure_1-6/figure_1-6.TXT
- PONE_Bazar-et-al_rawdata-files-captioncorrected/figure_7-8/
- PONE_Bazar-et-al_rawdata-files-captioncorrected/figure_7-8/figure_7-8.TXT
- PONE_Bazar-et-al_rawdata-files-captioncorrected/figure_9/
- PONE_Bazar-et-al_rawdata-files-captioncorrected/figure_9/figure_9-6500A.TXT
- PONE_Bazar-et-al_rawdata-files-captioncorrected/figure_9/figure_9-6500B.TXT
- PONE_Bazar-et-al_rawdata-files-captioncorrected/figure_9/figure_9-XDS.TXT
