# Supplementary material for: Evaluating Spectral Signals to Identify Spectral Error
Source: PLoS One. 2016 Jan 5;11(1):e0146249. doi: 10.1371/journal.pone.0146249 (PMC4701180; doi:10.1371/journal.pone.0146249)
Supplement: S1 File — Additional data sets and short “read me” files with explanations are provided to show results of repeated tests supporting the statement on the instrument flaw. (ZIP) [file pone.0146249.s001.zip › PONE_Bazar-et-al_rawdata-files-captioncorrected/extra_blank/blank-6500A.TXT]

400.00	402.00	404.00	406.00	408.00	410.00	412.00	414.00	416.00	418.00	420.00	422.00	424.00	426.00	428.00	430.00	432.00	434.00	436.00	438.00	440.00	442.00	444.00	446.00	448.00	450.00	452.00	454.00	456.00	458.00	460.00	462.00	464.00	466.00	468.00	470.00	472.00	474.00	476.00	478.00	480.00	482.00	484.00	486.00	488.00	490.00	492.00	494.00	496.00	498.00
old-1	3.6931038e-04	3.5476685e-04	-4.0483475e-04	3.5262108e-04	1.7642975e-05	2.7251244e-04	2.8204918e-04	2.0742416e-05	-5.5074692e-05	3.9815903e-05	4.7445297e-05	-4.0769577e-05	-3.9339066e-05	5.4836273e-05	4.7922134e-05	-9.7274780e-05	-4.7206879e-05	9.5367432e-07	-3.3378601e-05	5.1975250e-05	2.6226044e-06	1.5735626e-04	9.8705292e-05	1.0728836e-05	1.1348724e-04	1.9741058e-04	-9.5367432e-07	8.5830688e-05	5.1975250e-05	6.9141388e-06	5.8412552e-05	6.1750412e-05	4.7683716e-05	-1.8358231e-05	7.0333481e-05	1.4781952e-04	1.1277199e-04	8.2969666e-05	6.5803528e-05	-1.8596649e-05	5.2452087e-05	8.5115433e-05	3.0994415e-05	7.9870224e-05	-8.8214874e-05	-1.8525124e-04	-6.8187714e-05	-1.5258789e-04	-9.6321106e-05
old-2	1.8072128e-04	-4.4584274e-05	-2.0718575e-04	2.5844574e-04	3.0326843e-04	5.2642822e-04	3.2806396e-04	2.3221970e-04	-4.4345856e-05	8.5830688e-05	-1.4305115e-05	-1.0490417e-05	-3.3855438e-05	9.4413757e-05	5.1498413e-05	-1.4519691e-04	-1.5163422e-04	6.4373016e-06	-1.2683868e-04	8.3208084e-05	-9.5367432e-07	2.1934509e-05	5.0544739e-05	-8.3684921e-05	1.2016296e-04	2.0265579e-04	9.6559525e-05	-2.4795532e-05	-5.8650970e-05	4.3392181e-05	-2.9563904e-05	1.0108948e-04	1.6689301e-06	4.3153763e-05	4.6968460e-05	6.7710876e-05	8.1062317e-06	8.1300735e-05	-1.4305115e-05	1.2397766e-05	-8.2254410e-05	5.2452087e-05	-6.9141388e-06	-2.0503998e-05	-1.2040138e-04	-1.0967255e-05	-1.1587143e-04	-2.4962425e-04	-1.1968613e-04
old-3	2.9873848e-04	1.8358231e-05	1.1730194e-04	2.1719933e-04	2.2912025e-04	1.4495850e-04	3.8909912e-04	1.0681152e-04	-7.7009201e-05	4.0531158e-06	1.5735626e-05	5.9604645e-06	-3.6239624e-05	-6.7472458e-05	-2.3579597e-04	-1.6880035e-04	-2.7441978e-04	-2.4914742e-04	-2.2125244e-04	-1.7166138e-05	-1.5735626e-04	5.4836273e-06	-1.0395050e-04	-1.4472008e-04	5.7220459e-06	-9.0122223e-05	3.8862228e-05	-1.0490417e-05	-1.4305115e-05	-4.0054321e-05	-9.7990036e-05	9.5605850e-05	7.2717667e-05	-4.1246414e-05	-4.1484833e-05	2.1696091e-05	6.5803528e-05	-2.3126602e-05	-1.5974045e-05	-4.3153763e-05	-1.4543533e-05	2.9802322e-05	-1.0919571e-04	-1.9502640e-04	-2.2935867e-04	-4.5466423e-04	-8.6307526e-05	-3.3402443e-04	-1.9645691e-04
old-4	1.2636185e-05	-1.8596649e-05	-2.9802322e-04	1.5640259e-04	9.2029572e-05	2.5153160e-04	3.1685829e-04	8.2254410e-05	-1.0013580e-05	1.3113022e-04	1.4448166e-04	6.9856644e-05	-1.5974045e-05	3.9577484e-05	-7.2717667e-05	-1.4424324e-04	-1.4257431e-04	-5.1021576e-05	-3.0279160e-05	-3.4332275e-05	-5.7697296e-05	-9.5605850e-05	-3.7670135e-05	-5.7935715e-05	5.5313110e-05	9.4413757e-05	-3.8623810e-05	-2.8371811e-05	-1.9073486e-04	1.6689301e-05	-1.2087822e-04	5.1975250e-05	1.1086464e-04	3.5762787e-06	-6.8187714e-05	-4.7683716e-07	2.9087067e-05	-6.2227249e-05	-4.0531158e-05	2.5749207e-05	6.4373016e-05	7.0810318e-05	-6.3180923e-05	-3.0040741e-05	-7.8439713e-05	-2.7704239e-04	-3.3140182e-05	-3.0231476e-04	-1.6999245e-04
old-5	4.3439865e-04	-4.1007996e-05	-1.9788742e-04	-1.6832352e-04	2.4032593e-04	1.0967255e-04	4.4345856e-05	5.4836273e-05	-8.9168549e-05	1.0013580e-05	-3.4332275e-05	5.1975250e-05	8.1777573e-05	2.3126602e-05	-2.4986267e-04	-1.6951561e-04	-1.7476082e-04	-1.5974045e-05	-1.3828278e-04	-4.1484833e-05	1.1444092e-05	4.4822693e-05	-6.1750412e-05	-1.8954277e-04	1.8119812e-05	6.8902969e-05	-1.5807152e-04	-3.7908554e-05	-8.7022781e-05	1.9311905e-05	-8.6307526e-05	3.5762787e-06	4.3869019e-05	-1.6450882e-05	-5.7935715e-05	1.9073486e-05	4.2915344e-06	-1.3804436e-04	-7.8678131e-06	-5.1975250e-05	-1.6450882e-05	-2.3841858e-05	-1.3875961e-04	-1.1920929e-05	-1.3351440e-04	-2.4437904e-04	-6.8187714e-05	-3.5476685e-04	-1.7476082e-04
new-1	-2.4318695e-05	1.8215179e-04	1.9931793e-04	3.1948090e-05	3.7670135e-05	-2.1386147e-04	-6.4849854e-05	-5.7220459e-06	-1.4591217e-04	1.8477440e-04	1.6164780e-04	-2.2888184e-05	-1.3589859e-05	2.2959709e-04	-5.9604645e-05	-4.2915344e-05	1.0991096e-04	-1.6331673e-04	4.2915344e-05	-2.3365021e-05	-1.1992455e-04	1.0776520e-04	-4.0292740e-05	6.1988831e-05	1.7166138e-05	1.1086464e-04	7.5101852e-05	-1.4090538e-04	-4.4584274e-05	4.8160553e-05	1.1539459e-04	-7.9154968e-05	2.0980835e-05	-2.4080276e-05	2.0503998e-04	1.1610985e-04	5.6982040e-05	2.1719933e-04	4.9352646e-05	9.1314316e-05	1.0466576e-04	3.8862228e-05	-7.5817108e-05	1.0681152e-04	-6.6757202e-06	-3.5762787e-06	-8.6307526e-05	5.4836273e-05	-1.2159348e-05
new-2	7.8916550e-05	1.2063980e-04	-7.0810318e-05	1.0967255e-05	-7.0810318e-05	5.4597855e-05	-4.9114227e-05	-8.3684921e-05	-7.8678131e-05	8.7261200e-05	1.2063980e-04	-1.7166138e-04	2.7298927e-04	1.6093254e-04	-3.0040741e-05	-5.5789948e-05	-4.6253204e-05	-1.6093254e-04	-1.3208389e-04	-8.1062317e-06	-1.9097328e-04	-1.0108948e-04	-1.0776520e-04	4.3153763e-05	-7.8916550e-05	-9.8705292e-05	-1.7070770e-04	-1.9788742e-05	8.3446503e-06	-6.1988831e-06	1.8429756e-04	-2.6226044e-05	-4.0531158e-06	-1.0251999e-05	1.1467934e-04	1.5258789e-04	3.8862228e-05	1.4233589e-04	2.8133392e-05	-9.0599060e-06	5.6505203e-05	-1.6689301e-06	-3.6239624e-05	1.0657310e-04	1.2397766e-05	-2.1076202e-04	-3.4332275e-05	-1.3089180e-04	-1.2397766e-05
new-3	1.2397766e-04	2.5725365e-04	-1.8739700e-04	6.7710876e-05	1.4162064e-04	-1.3351440e-04	9.2267990e-05	-9.1791153e-05	3.7670135e-05	-1.1038780e-04	-1.5878677e-04	-5.0544739e-05	-3.6001205e-05	-1.4996529e-04	-1.6689301e-04	5.1736832e-05	2.0265579e-05	-8.6545944e-05	3.5762787e-05	6.4611435e-05	-5.6028366e-05	-2.8610229e-06	-4.7922134e-05	8.4161758e-05	-1.1920929e-04	-1.2063980e-04	-5.6743622e-05	5.4597855e-05	-1.1777878e-04	8.3446503e-06	-1.5735626e-05	-1.1444092e-04	-3.7193298e-05	3.9815903e-05	-2.8371811e-05	-3.0279160e-05	2.4795532e-05	-1.3136864e-04	1.1205673e-04	7.0810318e-05	3.1471252e-05	3.2901764e-05	-5.5313110e-05	8.7261200e-05	-6.9856644e-05	-2.0742416e-05	-1.0013580e-04	-6.6757202e-06	-1.3589859e-04
new-4	3.5881996e-04	1.9812584e-04	-3.6978722e-04	1.1134148e-04	1.4853477e-04	1.7356873e-04	2.3674965e-04	4.4822693e-05	1.8572807e-04	1.0251999e-05	-1.5115738e-04	-1.0156631e-04	1.1014938e-04	-1.4495850e-04	-8.1539154e-05	-2.3365021e-05	-4.6014786e-05	-9.3936920e-05	-8.0823898e-05	-1.3828278e-05	-7.0571899e-05	-3.8146973e-06	-1.7642975e-05	1.0275841e-04	-1.6236305e-04	4.1961670e-05	1.6212463e-05	9.5367432e-05	-5.2452087e-06	2.8133392e-05	-1.9073486e-05	-1.5926361e-04	-6.7710876e-05	-5.1259995e-05	-6.3419342e-05	-4.9114227e-05	-5.6982040e-05	-7.4863434e-05	6.8664551e-05	-4.1484833e-05	-2.1457672e-05	1.8835068e-05	-4.4822693e-05	-1.5258789e-05	-1.1920929e-05	2.5987625e-05	-3.5524368e-05	-4.5537949e-05	-2.6226044e-04
new-5	3.5262108e-04	-2.7656555e-05	4.4107437e-05	6.4373016e-06	1.1801720e-04	-8.9168549e-05	-4.0054321e-05	1.5878677e-04	1.0442734e-04	3.2663345e-05	-7.8916550e-05	1.4066696e-05	1.5974045e-05	-1.6474724e-04	-9.5129013e-05	1.0728836e-05	-3.4093857e-05	-1.0728836e-04	-4.7683716e-05	1.9788742e-05	-1.3828278e-05	1.8358231e-05	-1.0204315e-04	4.6253204e-05	-6.7710876e-05	-3.7908554e-05	-1.2588501e-04	-4.0292740e-05	-1.1754036e-04	-4.0292740e-05	-1.5592575e-04	-1.5592575e-04	-1.0538101e-04	-4.4345856e-05	2.9802322e-05	-9.4890594e-05	-4.3392181e-05	-1.6522408e-04	-7.9154968e-05	-1.0251999e-05	9.3936920e-05	-7.8678131e-05	-1.1587143e-04	-5.5074692e-05	-1.8930435e-04	-1.0061264e-04	-1.8095970e-04	-1.1730194e-04	-2.9039383e-04
[truncated: 1,001 more columns]
