# Supplementary material for: Evaluating Spectral Signals to Identify Spectral Error
Source: PLoS One. 2016 Jan 5;11(1):e0146249. doi: 10.1371/journal.pone.0146249 (PMC4701180; doi:10.1371/journal.pone.0146249)
Supplement: S1 File — Additional data sets and short “read me” files with explanations are provided to show results of repeated tests supporting the statement on the instrument flaw. (ZIP) [file pone.0146249.s001.zip › PONE_Bazar-et-al_rawdata-files-captioncorrected/extra_blank/blank-6500B.TXT]

"400.00","402.00","404.00","406.00","408.00","410.00","412.00","414.00","416.00","418.00","420.00","422.00","424.00","426.00","428.00","430.00","432.00","434.00","436.00","438.00","440.00","442.00","444.00","446.00","448.00","450.00","452.00","454.00","456.00","458.00","460.00","462.00","464.00","466.00","468.00","470.00","472.00","474.00","476.00","478.00","480.00","482.00","484.00","486.00","488.00","490.00","492.00","494.00","496.00","498.00","500.00","502.00","504.00","506.00","508.00","510.00","512.00","514.00","516.00","518.00","520.00","522.00","524.00","526.00","528.00","530.00","532.00","534.00","536.00","538.00","540.00","542.00","544.00","546.00","548.00","550.00","552.00","554.00","556.00","558.00","560.00","562.00","564.00","566.00","568.00","570.00","572.00","574.00","576.00","578.00","580.00","582.00","584.00","586.00","588.00","590.00","592.00","594.00","596.00","598.00","600.00","602.00","604.00","606.00","608.00","610.00","612.00","614.00","616.00","618.00","620.00","622.00","624.00","626.00","628.00","630.00","632.00","634.00","636.00","638.00","640.00","642.00","644.00","646.00","648.00","650.00","652.00","654.00","656.00","658.00","660.00","662.00","664.00","666.00","668.00","670.00","672.00","674.00","676.00","678.00","680.00","682.00","684.00","686.00","688.00","690.00","692.00","694.00","696.00","698.00","700.00","702.00","704.00","706.00","708.00","710.00","712.00","714.00","716.00","718.00","720.00","722.00","724.00","726.00","728.00","730.00","732.00","734.00","736.00","738.00","740.00","742.00","744.00","746.00","748.00","750.00","752.00","754.00","756.00","758.00","760.00","762.00","764.00","766.00","768.00","770.00","772.00","774.00","776.00","778.00","780.00","782.00","784.00","786.00","788.00","790.00","792.00","794.00","796.00","798.00","800.00","802.00","804.00","806.00","808.00","810.00","812.00","814.00","816.00","818.00","820.00","822.00","824.00","826.00","828.00","830.00","832.00","834.00","836.00","838.00","840.00","842.00","844.00","846.00","848.00","850.00","852.00","854.00","856.00","858.00","860.00","862.00","864.00","866.00","868.00","870.00","872.00","874.00","876.00","878.00","880.00","882.00","884.00","886.00","888.00","890.00","892.00","894.00","896.00","898.00","900.00","902.00","904.00","906.00","908.00","910.00","912.00","914.00","916.00","918.00","920.00","922.00","924.00","926.00","928.00","930.00","932.00","934.00","936.00","938.00","940.00","942.00","944.00","946.00","948.00","950.00","952.00","954.00","956.00","958.00","960.00","962.00","964.00","966.00","968.00","970.00","972.00","974.00","976.00","978.00","980.00","982.00","984.00","986.00","988.00","990.00","992.00","994.00","996.00","998.00","1000.00","1002.00","1004.00","1006.00","1008.00","1010.00","1012.00","1014.00","1016.00","1018.00","1020.00","1022.00","1024.00","1026.00","1028.00","1030.00","1032.00","1034.00","1036.00","1038.00","1040.00","1042.00","1044.00","1046.00","1048.00","1050.00","1052.00","1054.00","1056.00","1058.00","1060.00","1062.00","1064.00","1066.00","1068.00","1070.00","1072.00","1074.00","1076.00","1078.00","1080.00","1082.00","1084.00","1086.00","1088.00","1090.00","1092.00","1094.00","1096.00","1098.00","1100.00","1102.00","1104.00","1106.00","1108.00","1110.00","1112.00","1114.00","1116.00","1118.00","1120.00","1122.00","1124.00","1126.00","1128.00","1130.00","1132.00","1134.00","1136.00","1138.00","1140.00","1142.00","1144.00","1146.00","1148.00","1150.00","1152.00","1154.00","1156.00","1158.00","1160.00","1162.00","1164.00","1166.00","1168.00","1170.00","1172.00","1174.00","1176.00","1178.00","1180.00","1182.00","1184.00","1186.00","1188.00","1190.00","1192.00","1194.00","1196.00","1198.00","1200.00","1202.00","1204.00","1206.00","1208.00","1210.00","1212.00","1214.00","1216.00","1218.00","1220.00","1222.00","1224.00","1226.00","1228.00","1230.00","1232.00","1234.00","1236.00","1238.00","1240.00","1242.00","1244.00","1246.00","1248.00","1250.00","1252.00","1254.00","1256.00","1258.00","1260.00","1262.00","1264.00","1266.00","1268.00","1270.00","1272.00","1274.00","1276.00","1278.00","1280.00","1282.00","1284.00","1286.00","1288.00","1290.00","1292.00","1294.00","1296.00","1298.00","1300.00","1302.00","1304.00","1306.00","1308.00","1310.00","1312.00","1314.00","1316.00","1318.00","1320.00","1322.00","1324.00","1326.00","1328.00","1330.00","1332.00","1334.00","1336.00","1338.00","1340.00","1342.00","1344.00","1346.00","1348.00","1350.00","1352.00","1354.00","1356.00","1358.00","1360.00","1362.00","1364.00","1366.00","1368.00","1370.00","1372.00","1374.00","1376.00","1378.00","1380.00","1382.00","1384.00","1386.00","1388.00","1390.00","1392.00","1394.00","1396.00","1398.00","1400.00","1402.00","1404.00","1406.00","1408.00","1410.00","1412.00","1414.00","1416.00","1418.00","1420.00","1422.00","1424.00","1426.00","1428.00","1430.00","1432.00","1434.00","1436.00","1438.00","1440.00","1442.00","1444.00","1446.00","1448.00","1450.00","1452.00","1454.00","1456.00","1458.00","1460.00","1462.00","1464.00","1466.00","1468.00","1470.00","1472.00","1474.00","1476.00","1478.00","1480.00","1482.00","1484.00","1486.00","1488.00","1490.00","1492.00","1494.00","1496.00","1498.00","1500.00","1502.00","1504.00","1506.00","1508.00","1510.00","1512.00","1514.00","1516.00","1518.00","1520.00","1522.00","1524.00","1526.00","1528.00","1530.00","1532.00","1534.00","1536.00","1538.00","1540.00","1542.00","1544.00","1546.00","1548.00","1550.00","1552.00","1554.00","1556.00","1558.00","1560.00","1562.00","1564.00","1566.00","1568.00","1570.00","1572.00","1574.00","1576.00","1578.00","1580.00","1582.00","1584.00","1586.00","1588.00","1590.00","1592.00","1594.00","1596.00","1598.00","1600.00","1602.00","1604.00","1606.00","1608.00","1610.00","1612.00","1614.00","1616.00","1618.00","1620.00","1622.00","1624.00","1626.00","1628.00","1630.00","1632.00","1634.00","1636.00","1638.00","1640.00","1642.00","1644.00","1646.00","1648.00","1650.00","1652.00","1654.00","1656.00","1658.00","1660.00","1662.00","1664.00","1666.00","1668.00","1670.00","1672.00","1674.00","1676.00","1678.00","1680.00","1682.00","1684.00","1686.00","1688.00","1690.00","1692.00","1694.00","1696.00","1698.00","1700.00","1702.00","1704.00","1706.00","1708.00","1710.00","1712.00","1714.00","1716.00","1718.00","1720.00","1722.00","1724.00","1726.00","1728.00","1730.00","1732.00","1734.00","1736.00","1738.00","1740.00","1742.00","1744.00","1746.00","1748.00","1750.00","1752.00","1754.00","1756.00","1758.00","1760.00","1762.00","1764.00","1766.00","1768.00","1770.00","1772.00","1774.00","1776.00","1778.00","1780.00","1782.00","1784.00","1786.00","1788.00","1790.00","1792.00","1794.00","1796.00","1798.00","1800.00","1802.00","1804.00","1806.00","1808.00","1810.00","1812.00","1814.00","1816.00","1818.00","1820.00","1822.00","1824.00","1826.00","1828.00","1830.00","1832.00","1834.00","1836.00","1838.00","1840.00","1842.00","1844.00","1846.00","1848.00","1850.00","1852.00","1854.00","1856.00","1858.00","1860.00","1862.00","1864.00","1866.00","1868.00","1870.00","1872.00","1874.00","1876.00","1878.00","1880.00","1882.00","1884.00","1886.00","1888.00","1890.00","1892.00","1894.00","1896.00","1898.00","1900.00","1902.00","1904.00","1906.00","1908.00","1910.00","1912.00","1914.00","1916.00","1918.00","1920.00","1922.00","1924.00","1926.00","1928.00","1930.00","1932.00","1934.00","1936.00","1938.00","1940.00","1942.00","1944.00","1946.00","1948.00","1950.00","1952.00","1954.00","1956.00","1958.00","1960.00","1962.00","1964.00","1966.00","1968.00","1970.00","1972.00","1974.00","1976.00","1978.00","1980.00","1982.00","1984.00","1986.00","1988.00","1990.00","1992.00","1994.00","1996.00","1998.00","2000.00","2002.00","2004.00","2006.00","2008.00","2010.00","2012.00","2014.00","2016.00","2018.00","2020.00","2022.00","2024.00","2026.00","2028.00","2030.00","2032.00","2034.00","2036.00","2038.00","2040.00","2042.00","2044.00","2046.00","2048.00","2050.00","2052.00","2054.00","2056.00","2058.00","2060.00","2062.00","2064.00","2066.00","2068.00","2070.00","2072.00","2074.00","2076.00","2078.00","2080.00","2082.00","2084.00","2086.00","2088.00","2090.00","2092.00","2094.00","2096.00","2098.00","2100.00","2102.00","2104.00","2106.00","2108.00","2110.00","2112.00","2114.00","2116.00","2118.00","2120.00","2122.00","2124.00","2126.00","2128.00","2130.00","2132.00","2134.00","2136.00","2138.00","2140.00","2142.00","2144.00","2146.00","2148.00","2150.00","2152.00","2154.00","2156.00","2158.00","2160.00","2162.00","2164.00","2166.00","2168.00","2170.00","2172.00","2174.00","2176.00","2178.00","2180.00","2182.00","2184.00","2186.00","2188.00","2190.00","2192.00","2194.00","2196.00","2198.00","2200.00","2202.00","2204.00","2206.00","2208.00","2210.00","2212.00","2214.00","2216.00","2218.00","2220.00","2222.00","2224.00","2226.00","2228.00","2230.00","2232.00","2234.00","2236.00","2238.00","2240.00","2242.00","2244.00","2246.00","2248.00","2250.00","2252.00","2254.00","2256.00","2258.00","2260.00","2262.00","2264.00","2266.00","2268.00","2270.00","2272.00","2274.00","2276.00","2278.00","2280.00","2282.00","2284.00","2286.00","2288.00","2290.00","2292.00","2294.00","2296.00","2298.00","2300.00","2302.00","2304.00","2306.00","2308.00","2310.00","2312.00","2314.00","2316.00","2318.00","2320.00","2322.00","2324.00","2326.00","2328.00","2330.00","2332.00","2334.00","2336.00","2338.00","2340.00","2342.00","2344.00","2346.00","2348.00","2350.00","2352.00","2354.00","2356.00","2358.00","2360.00","2362.00","2364.00","2366.00","2368.00","2370.00","2372.00","2374.00","2376.00","2378.00","2380.00","2382.00","2384.00","2386.00","2388.00","2390.00","2392.00","2394.00","2396.00","2398.00","2400.00","2402.00","2404.00","2406.00","2408.00","2410.00","2412.00","2414.00","2416.00","2418.00","2420.00","2422.00","2424.00","2426.00","2428.00","2430.00","2432.00","2434.00","2436.00","2438.00","2440.00","2442.00","2444.00","2446.00","2448.00","2450.00","2452.00","2454.00","2456.00","2458.00","2460.00","2462.00","2464.00","2466.00","2468.00","2470.00","2472.00","2474.00","2476.00","2478.00","2480.00","2482.00","2484.00","2486.00","2488.00","2490.00","2492.00","2494.00","2496.00","2498.00"
"air-0001",3.0612946e-04,2.7561188e-04,-6.1511993e-05,-1.9073486e-06,-5.3405762e-05,-2.7084351e-04,-4.2676926e-05,-2.5296211e-04,-2.2220612e-04,-1.7666817e-04,3.5285950e-05,8.1300735e-05,1.5234947e-04,8.5830688e-05,5.8412552e-05,-5.6266785e-05,1.0848045e-04,-4.4345856e-05,-1.7976761e-04,-1.3351440e-05,-7.5817108e-05,-1.1539459e-04,-3.2186508e-05,2.8133392e-05,-4.7922134e-05,-9.6321106e-05,8.4400177e-05,9.1075897e-05,1.4114380e-04,2.3841858e-07,3.8146973e-05,1.9073486e-06,2.3126602e-05,-1.3446808e-04,-4.7206879e-05,-2.9325485e-05,-4.0531158e-06,2.1290779e-04,1.4305115e-06,1.6450882e-05,6.4373016e-05,-2.4080276e-05,5.8650970e-05,6.3896179e-05,8.0108643e-05,-9.7751617e-05,-4.3392181e-05,-9.0837479e-05,-7.1525574e-06,-2.4795532e-05,1.7881393e-05,-5.0306320e-05,-7.3909760e-06,4.6730042e-05,-3.1948090e-05,1.0681152e-04,3.8146973e-06,-8.7976456e-05,3.7431717e-05,5.4836273e-05,1.8000603e-04,2.7179718e-05,-2.1696091e-05,5.7935715e-05,-9.7274780e-05,5.6982040e-05,1.6927719e-05,5.7935715e-05,-1.4305115e-06,3.6716461e-05,9.4175339e-05,5.3882599e-05,8.0108643e-05,-2.9087067e-05,2.4080276e-05,7.8916550e-05,1.0681152e-04,2.1457672e-05,-3.0279160e-05,2.4080276e-05,-1.2922287e-04,-3.9100647e-05,6.6995621e-05,6.4373016e-05,1.9884109e-04,1.3828278e-05,-2.3841858e-05,9.5367432e-06,-5.9604645e-06,8.3684921e-05,-2.0503998e-05,1.2540817e-04,-4.6253204e-05,1.1682510e-05,1.9073486e-05,-1.3351440e-05,3.7193298e-05,1.9788742e-05,-3.9100647e-05,7.7486038e-05,1.1157990e-04,-5.0067902e-06,4.5299530e-06,2.5749207e-05,1.8239021e-05,9.1791153e-05,1.0120869e-04,1.8954277e-05,3.3259392e-05,-7.4028969e-05,-1.0490417e-05,4.1604042e-05,4.9829483e-05,5.6266785e-05,4.2915344e-06,2.4914742e-05,6.8306923e-05,6.2465668e-05,3.7670135e-05,1.5974045e-05,1.0013580e-05,3.6716461e-05,2.3007393e-05,1.9669533e-05,4.1246414e-05,4.7564507e-05,2.1100044e-05,1.7523766e-05,5.5193901e-05,2.4676323e-05,5.5789948e-05,4.2438507e-05,2.6345253e-05,2.5033951e-05,2.2649765e-05,2.1576881e-05,4.2080879e-05,1.2159348e-05,3.7074089e-05,6.3776970e-05,2.7060509e-05,3.6954880e-05,3.0398369e-05,1.9550323e-05,1.1801720e-05,2.1696091e-05,2.2530556e-05,2.7179718e-05,1.5735626e-05,5.3644180e-06,1.8119812e-05,2.5987625e-05,2.4437904e-05,2.5033951e-05,1.4543533e-05,1.8477440e-05,2.2768974e-05,2.2768974e-05,1.3947487e-05,1.2040138e-05,1.2636185e-05,1.8358231e-05,2.0623207e-05,2.9087067e-05,2.4795532e-05,2.2649765e-05,1.7404556e-05,2.1338463e-05,2.6464462e-05,2.7179718e-05,3.3736229e-05,2.1100044e-05,1.8000603e-05,2.3603439e-05,2.2888184e-05,2.4080276e-05,2.4914742e-05,1.1205673e-05,3.3020973e-05,3.0398369e-05,9.1791153e-06,2.3841858e-05,2.1040440e-05,1.9311905e-05,2.4199486e-05,2.4914742e-05,1.9788742e-05,3.0040741e-05,2.1755695e-05,2.7000904e-05,2.8610229e-05,1.7344952e-05,1.9013882e-05,1.8775463e-05,2.1159649e-05,1.9967556e-05,2.7000904e-05,2.1755695e-05,2.2709370e-05,1.4424324e-05,2.2053719e-05,1.5258789e-05,1.7166138e-05,1.4305115e-05,1.7285347e-05,1.9431114e-05,2.2530556e-05,1.5318394e-05,1.4901161e-05,1.9490719e-05,1.6152859e-05,1.5616417e-05,1.4901161e-05,1.8835068e-05,1.6152859e-05,1.6331673e-05,2.0265579e-05,1.7166138e-05,1.5914440e-05,2.1994114e-05,2.2113323e-05,2.0086765e-05,2.4437904e-05,2.2888184e-05,2.1815300e-05,2.2649765e-05,1.8894672e-05,8.9406967e-06,1.8060207e-05,2.0325184e-05,2.0444393e-05,1.6033649e-05,1.2457371e-05,1.3470650e-05,1.7046928e-05,1.4126301e-05,1.5020370e-05,1.2934208e-05,1.0550022e-05,9.8943710e-06,1.4424324e-05,1.3113022e-05,1.4424324e-05,1.3411045e-05,8.1062317e-06,1.5020370e-05,1.0907650e-05,1.1324883e-05,9.9539757e-06,1.7881393e-06,1.1086464e-05,1.1026859e-05,4.1127205e-06,4.9471855e-06,4.8279762e-06,1.0132790e-06,2.6822090e-06,4.4107437e-06,3.6954880e-06,1.1920929e-07,-2.0861626e-06,-2.6226044e-06,5.9604645e-07,0.0000000,-2.3245811e-06,-3.6954880e-06,-5.9008598e-06,-5.4240227e-06,-6.7949295e-06,-2.2649765e-06,-2.4437904e-06,-1.8477440e-06,-6.0200691e-06,-4.7683716e-06,-7.0333481e-06,-6.1392784e-06,-4.9471855e-06,-6.7353249e-06,-4.4703484e-06,-6.2584877e-06,-4.1723251e-06,-7.6293945e-06,-6.5565109e-06,-4.5299530e-06,-5.7220459e-06,-7.6889992e-06,-6.3180923e-06,-6.6757202e-06,-7.8082085e-06,-7.5697899e-06,-5.5432320e-06,-9.2983246e-06,-7.7486038e-06,-8.9406967e-06,-1.0013580e-05,-1.0192394e-05,-1.1265278e-05,-1.2934208e-05,-1.8239021e-05,-1.3947487e-05,-1.2159348e-05,-9.9539757e-06,-1.4901161e-05,-1.4245510e-05,-1.2755394e-05,-1.5437603e-05,-1.4901161e-05,-1.8119812e-05,-1.9609928e-05,-2.3841858e-05,-1.8298626e-05,-1.6033649e-05,-1.9609928e-05,-1.5079975e-05,-2.1874905e-05,-1.8775463e-05,-1.9490719e-05,-1.5735626e-05,-2.0682812e-05,-2.3603439e-05,-2.8192997e-05,-2.5451183e-05,-2.7179718e-05,-2.8550625e-05,-3.2365322e-05,-2.4080276e-05,-3.2603741e-05,-3.3915043e-05,-3.7610531e-05,-3.7789345e-05,-2.9265881e-05,-2.0563602e-05,-3.4093857e-05,-3.3020973e-05,-3.2007694e-05,-3.0100346e-05,-3.4689903e-05,-2.6822090e-05,-3.0159950e-05,-3.0636787e-05,-3.7074089e-05,-2.8014183e-05,-4.2855740e-05,-3.7074089e-05,-2.8073788e-05,-3.1352043e-05,-3.5524368e-05,-3.8027763e-05,-2.4080276e-05,-3.8981438e-05,4.1127205e-05,3.9517879e-05,3.9577484e-05,4.0531158e-05,4.0352345e-05,4.2557716e-05,4.0471554e-05,3.8206577e-05,4.3213367e-05,4.0709972e-05,3.7312508e-05,3.7312508e-05,3.4809113e-05,4.0769577e-05,4.4167042e-05,4.0650368e-05,3.9577484e-05,4.0233135e-05,4.2796135e-05,4.2378902e-05,4.7326088e-05,4.0948391e-05,4.0888786e-05,4.3570995e-05,4.4941902e-05,4.2915344e-05,4.0709972e-05,4.0590763e-05,4.1663647e-05,3.8683414e-05,4.1663647e-05,4.1723251e-05,4.2259693e-05,4.2438507e-05,4.0650368e-05,4.5537949e-05,3.6835670e-05,4.2200089e-05,4.0769577e-05,4.3392181e-05,3.7133694e-05,4.1902065e-05,4.0352345e-05,3.7968159e-05,4.0829182e-05,3.6299229e-05,3.5226345e-05,3.7074089e-05,3.9279461e-05,4.0411949e-05,4.0352345e-05,4.0411949e-05,3.4868717e-05,3.8325787e-05,3.8325787e-05,3.7074089e-05,3.9398670e-05,4.4345856e-05,4.1484833e-05,4.2259693e-05,3.9696693e-05,3.9279461e-05,3.7074089e-05,4.0948391e-05,4.5001507e-05,4.4584274e-05,4.2140484e-05,3.8206577e-05,4.1484833e-05,4.4107437e-05,4.2915344e-05,3.9041042e-05,4.2378902e-05,3.8087368e-05,3.8027763e-05,4.2498112e-05,3.5941601e-05,3.9935112e-05,3.4987926e-05,3.7252903e-05,3.6418438e-05,4.3988228e-05,3.6597252e-05,4.0948391e-05,4.3570995e-05,4.2915344e-05,4.0233135e-05,4.1365623e-05,3.8564205e-05,4.6789646e-05,3.8504601e-05,4.2140484e-05,3.7491322e-05,4.3988228e-05,3.7789345e-05,4.3094158e-05,4.2617321e-05,3.9339066e-05,3.9100647e-05,4.0352345e-05,4.3392181e-05,4.4465065e-05,4.2974949e-05,4.0233135e-05,3.2782555e-05,3.8802624e-05,3.8385391e-05,4.0352345e-05,4.0411949e-05,3.6358833e-05,3.5285950e-05,3.7908554e-05,3.8921833e-05,3.9994717e-05,4.0054321e-05,3.7491322e-05,3.9994717e-05,4.1425228e-05,3.9339066e-05,3.9875507e-05,4.0471554e-05,4.0113926e-05,4.1961670e-05,3.9756298e-05,4.3451786e-05,4.0769577e-05,3.9935112e-05,4.2319298e-05,4.5239925e-05,4.3690205e-05,4.3749809e-05,4.2855740e-05,4.2676926e-05,3.7729740e-05,4.2438507e-05,3.8087368e-05,3.9517879e-05,3.9398670e-05,4.1067600e-05,4.1663647e-05,4.0471554e-05,4.1186810e-05,3.7312508e-05,3.9637089e-05,3.9279461e-05,4.3690205e-05,3.9279461e-05,4.2915344e-05,4.5061111e-05,4.5478344e-05,4.2200089e-05,4.6074390e-05,4.0590763e-05,4.1842461e-05,4.2855740e-05,4.5657158e-05,3.8146973e-05,4.2676926e-05,4.0888786e-05,4.0233135e-05,4.0709972e-05,3.8504601e-05,3.5762787e-05,4.0590763e-05,3.8504601e-05,4.1246414e-05,4.0352345e-05,4.5001507e-05,3.8623810e-05,3.7491322e-05,4.3094158e-05,4.2438507e-05,4.0411949e-05,4.3034554e-05,4.5478344e-05,4.0352345e-05,3.6776066e-05,3.7014484e-05,3.6120415e-05,3.8623810e-05,3.9219856e-05,4.0590763e-05,3.9577484e-05,4.1663647e-05,4.0292740e-05,3.9279461e-05,3.9160252e-05,3.8623810e-05,4.2259693e-05,3.9815903e-05,3.9637089e-05,4.3332577e-05,4.3272972e-05,4.4047832e-05,4.3451786e-05,4.1306019e-05,3.8325787e-05,4.3898821e-05,4.1663647e-05,3.6418438e-05,4.7713518e-05,4.2438507e-05,4.7355890e-05,4.0858984e-05,4.5388937e-05,4.0829182e-05,4.2527914e-05,4.3004751e-05,4.2140484e-05,4.0352345e-05,3.8981438e-05,3.9666891e-05,4.1812658e-05,4.5537949e-05,4.0531158e-05,3.6805868e-05,3.8772821e-05,3.5285950e-05,3.5315752e-05,3.8176775e-05,3.6984682e-05,4.3779612e-05,4.0322542e-05,4.1484833e-05,4.0590763e-05,3.4809113e-05,3.8713217e-05,3.8146973e-05,4.1693449e-05,4.2647123e-05,4.0769577e-05,3.9488077e-05,4.7594309e-05,3.9964914e-05,4.3481588e-05,3.8444996e-05,4.3839216e-05,3.8862228e-05,3.7699938e-05,4.2289495e-05,3.9517879e-05,3.8594007e-05,3.5345554e-05,3.8206577e-05,4.2080879e-05,3.5792589e-05,3.3408403e-05,3.8713217e-05,3.9815903e-05,4.2676926e-05,3.7342310e-05,4.1544437e-05,3.5017729e-05,3.6209822e-05,3.6776066e-05,3.5494566e-05,3.6388636e-05,4.0501356e-05,3.4481287e-05,3.3378601e-05,3.4213066e-05,3.7431717e-05,4.8160553e-05,4.0709972e-05,3.9398670e-05,4.1782856e-05,3.7372112e-05,3.0308962e-05,3.0636787e-05,3.6627054e-05,3.5077333e-05,3.5077333e-05,3.8295984e-05,3.4183264e-05,3.6120415e-05,3.5524368e-05,3.9696693e-05,3.5017729e-05,3.6776066e-05,3.9994717e-05,3.4213066e-05,3.6001205e-05,3.6031008e-05,3.7282705e-05,3.6776066e-05,3.4868717e-05,3.3646822e-05,3.8623810e-05,4.1633844e-05,4.1663647e-05,3.5881996e-05,3.9368868e-05,3.9011240e-05,3.8087368e-05,3.6418438e-05,4.2229891e-05,3.5583973e-05,3.7938356e-05,3.8921833e-05,3.9339066e-05,3.5047531e-05,3.9905310e-05,4.2170286e-05,3.6358833e-05,3.5762787e-05,3.8355589e-05,3.6448240e-05,3.6239624e-05,3.7044287e-05,3.5852194e-05,3.5256147e-05,3.3378601e-05,3.7133694e-05,3.1620264e-05,3.2544136e-05,3.7759542e-05,3.2991171e-05,4.0113926e-05,3.6656857e-05,3.6865473e-05,3.8027763e-05,3.9696693e-05,3.7997961e-05,3.8534403e-05,4.3511391e-05,3.5136938e-05,3.3974648e-05,4.2170286e-05,3.5732985e-05,4.4524670e-05,4.4465065e-05,3.8444996e-05,3.8534403e-05,4.4316053e-05,3.7759542e-05,4.1633844e-05,4.1157007e-05,3.9726496e-05,3.6716461e-05,3.5107136e-05,4.1246414e-05,3.9130449e-05,3.6895275e-05,4.0739775e-05,3.5673380e-05,3.4391880e-05,4.1484833e-05,3.6835670e-05,3.8623810e-05,3.8117170e-05,3.7968159e-05,3.8713217e-05,4.0084124e-05,3.7968159e-05,4.0441751e-05,3.8057566e-05,3.8981438e-05,4.1693449e-05,4.1753054e-05,4.3153763e-05,3.7372112e-05,3.7282705e-05,3.3557415e-05,4.2021275e-05,3.9279461e-05,4.2587519e-05,3.9845705e-05,4.3421984e-05,4.6223402e-05,4.2319298e-05,4.2825937e-05,4.8190355e-05,4.2498112e-05,4.2319298e-05,4.3541193e-05,4.9859285e-05,4.1961670e-05,4.4971704e-05,4.6998262e-05,4.1335821e-05,3.9637089e-05,4.3511391e-05,4.6908855e-05,4.4673681e-05,4.4733286e-05,4.0531158e-05,4.7475100e-05,4.5329332e-05,3.7014484e-05,4.1246414e-05,4.9084425e-05,4.5359135e-05,3.8713217e-05,4.0560961e-05,4.0590763e-05,3.7491322e-05,4.2885542e-05,4.7445297e-05,4.2647123e-05,3.9905310e-05,4.2140484e-05,4.2319298e-05,3.9786100e-05,4.2825937e-05,4.8846006e-05,4.5657158e-05,3.9339066e-05,3.8594007e-05,3.4034252e-05,3.7789345e-05,3.8087368e-05,3.6537647e-05,3.6537647e-05,3.1977892e-05,3.8951635e-05,4.6342611e-05,3.5881996e-05,3.7252903e-05,3.1143427e-05,3.0368567e-05,3.6031008e-05,3.9517879e-05,2.8878450e-05,3.7103891e-05,3.7163496e-05,4.4733286e-05,3.7193298e-05,3.4987926e-05,4.3421984e-05,3.9339066e-05,3.9011240e-05,3.5822392e-05,3.7878752e-05,3.8206577e-05,4.3481588e-05,4.0948391e-05,4.6581030e-05,3.7819147e-05,4.2676926e-05,3.7789345e-05,3.8832426e-05,3.9547682e-05,3.1918287e-05,3.8594007e-05,4.6014786e-05,3.3706427e-05,4.0829182e-05,3.2722950e-05,4.1872263e-05,3.7014484e-05,3.8385391e-05,2.9683113e-05,4.0769577e-05,3.8117170e-05,3.5464764e-05,4.0590763e-05,3.6329031e-05,3.5345554e-05,3.5971403e-05,3.9815903e-05,3.6120415e-05,3.9130449e-05,3.5345554e-05,3.0964613e-05,3.8087368e-05,3.8444996e-05,3.7968159e-05,3.5196543e-05,3.6269426e-05,3.0755997e-05,3.4213066e-05,4.0769577e-05,3.3318996e-05,4.0620565e-05,3.0189753e-05,3.1083822e-05,3.4093857e-05,3.1441450e-05,2.8818846e-05,2.8401613e-05,3.1769276e-05,3.8444996e-05,3.9219856e-05,3.6537647e-05,3.3706427e-05,3.0398369e-05,3.9428473e-05,2.9832125e-05,3.2424927e-05,4.4345856e-05,3.5732985e-05,3.6984682e-05,3.8653612e-05,3.4540892e-05,3.6686659e-05,3.5405159e-05,3.5285950e-05,3.3378601e-05,4.0084124e-05,3.5613775e-05,3.4511089e-05,2.2053719e-05,3.4064054e-05,3.5881996e-05,4.1455030e-05,3.2246113e-05,3.0279160e-05,3.8087368e-05,2.6762486e-05,3.4332275e-05,3.7834048e-05,3.6105514e-05,3.4585595e-05,3.5673380e-05,3.7893653e-05,4.0501356e-05,4.3049455e-05,3.5792589e-05,3.4302473e-05,3.9413571e-05,3.2022595e-05,2.7880073e-05,3.0845404e-05,4.0799379e-05,3.4973025e-05,2.9921532e-05,3.2648444e-05,3.4675002e-05,4.1767955e-05,3.8281083e-05,4.6581030e-05,3.8191676e-05,3.6552548e-05,3.4645200e-05,3.3304095e-05,3.7819147e-05,3.5420060e-05,4.1469932e-05,3.9964914e-05,3.4928322e-05,3.7446618e-05,3.6180019e-05,3.5062432e-05,3.4257770e-05,3.9011240e-05,3.6835670e-05,3.5852194e-05,3.9324164e-05,3.4436584e-05,3.8474798e-05,2.5466084e-05,4.0024519e-05,3.2901764e-05,3.6910176e-05,3.1486154e-05,3.4138560e-05,4.0620565e-05,3.5405159e-05,3.8385391e-05,3.6895275e-05,3.2946467e-05,3.3348799e-05,3.7774444e-05,3.1128526e-05,3.0502677e-05,4.2006373e-05,3.2484531e-05,2.2768974e-05,4.0248036e-05,4.2721629e-05,4.0382147e-05,3.5345554e-05,3.5822392e-05,3.9920211e-05,3.8415194e-05,3.3646822e-05,4.8846006e-05,3.8936734e-05,3.7580729e-05,5.5462122e-05,4.9874187e-05,3.2976270e-05,3.5479665e-05,3.9592385e-05,4.1753054e-05,3.2410026e-05,4.3995678e-05,4.0590763e-05,3.2454729e-05,3.9495528e-05,3.0726194e-05,4.0054321e-05,4.0546060e-05,3.4548342e-05,4.3630600e-05,3.6731362e-05,3.1001866e-05,4.8197806e-05,3.9786100e-05,3.7953258e-05,4.3280423e-05,5.4754317e-05,4.2364001e-05,3.7379563e-05,4.1641295e-05,4.5903027e-05,3.5598874e-05,5.7801604e-05,4.7452748e-05,2.1643937e-05,2.7634203e-05,3.6604702e-05,3.4764409e-05,3.1024218e-05,3.4071505e-05,4.0762126e-05,2.7999282e-05,3.1396747e-05,3.3274293e-05,4.7490001e-05,4.7817826e-05,4.5724213e-05,5.0984323e-05,3.9651990e-05,3.1419098e-05,3.7401915e-05,4.3593347e-05,4.4442713e-05,3.8035214e-05,4.5128167e-05,2.5726855e-05,3.7111342e-05,4.6513975e-05,4.6029687e-05,3.4227967e-05,4.1916966e-05,5.0436705e-05,3.3684075e-05,5.4728240e-05,4.4494867e-05,4.2065978e-05,3.6716461e-05,3.0670315e-05,3.3639371e-05,4.0102750e-05,4.8987567e-05,3.3047050e-05,5.4813921e-05,2.7850270e-05,5.4683536e-05,3.1802803e-05,4.2326748e-05,6.1299652e-05,4.2203814e-05,5.8623031e-05,7.6200813e-05,3.8653612e-05,6.1204657e-05,5.6298450e-05,4.5390800e-05,4.0551648e-05,4.0251762e-05,4.0996820e-05,5.0295144e-05,5.3608790e-05,3.9489940e-05,4.4706278e-05,4.9911439e-05,3.8779341e-05,5.5752229e-05,4.6229339e-05,5.9545971e-05,5.3457450e-05,4.7686510e-05,7.1199611e-05,6.1169267e-05,4.8760325e-05,5.2068383e-05,5.2154064e-05,4.6594068e-05,6.0774386e-05,4.6290457e-05,4.0978193e-05,6.0703605e-05,3.2451004e-05,3.7081540e-05,5.5111945e-05,5.9019774e-05,3.1061471e-05,3.0789524e-05,4.3679029e-05,5.2087009e-05,3.7040561e-05,5.0965697e-05,4.9423426e-05,4.0203333e-05,5.0570816e-05,3.6045909e-05,3.3967197e-05,5.3029507e-05
"air-0002",2.7489662e-04,7.9154968e-05,-1.8024445e-04,-9.9897385e-05,-3.1709671e-05,-2.7012825e-04,1.5139580e-04,8.8214874e-05,-5.6982040e-05,-3.3259392e-04,-8.9645386e-05,1.9383430e-04,1.0347366e-04,1.0919571e-04,3.5524368e-05,2.1219254e-05,9.7274780e-05,-4.3630600e-05,-2.0813942e-04,-1.4162064e-04,-3.8146973e-05,-8.0585480e-05,6.9618225e-05,2.8371811e-05,1.6450882e-05,3.0994415e-06,3.7193298e-05,-5.8412552e-05,9.5844269e-05,1.3589859e-05,-3.5047531e-05,6.3180923e-05,2.1457672e-06,-3.3617020e-05,1.9788742e-05,-1.0275841e-04,-2.6464462e-05,4.1007996e-05,4.5537949e-05,4.2438507e-05,3.8146973e-06,1.0132790e-04,8.0585480e-05,7.3432922e-05,-8.3446503e-06,-6.9618225e-05,5.4359436e-05,-4.0769577e-05,7.3909760e-06,8.2969666e-05,7.8439713e-05,-7.6055527e-05,4.2438507e-05,1.7404556e-05,-7.6293945e-06,1.1253357e-04,2.4557114e-05,3.3378601e-06,1.0013580e-05,4.2438507e-05,1.1372566e-04,-1.1348724e-04,-1.4305115e-06,9.7751617e-06,8.3446503e-06,8.3446503e-05,2.6226044e-05,4.6968460e-05,-2.2888184e-05,8.7261200e-05,-3.1232834e-05,-2.2649765e-05,-1.4305115e-05,-2.1457672e-06,7.3194504e-05,1.2874603e-04,1.4734268e-04,8.7022781e-05,-1.8596649e-05,2.3841858e-07,-5.9366226e-05,6.2942505e-05,1.0108948e-04,8.9168549e-05,2.4390221e-04,1.4066696e-05,9.5129013e-05,4.0531158e-06,-5.3167343e-05,5.9604645e-06,1.5974045e-05,1.1467934e-04,2.5272369e-05,5.1021576e-05,2.8610229e-05,-3.5762787e-05,2.0742416e-05,-1.3160706e-04,-4.8398972e-05,7.8201294e-05,7.1287155e-05,4.1007996e-05,-4.7922134e-05,2.1934509e-05,-6.0319901e-05,6.8426132e-05,9.7751617e-05,2.0384789e-05,1.0967255e-04,4.2200089e-05,3.7908554e-05,-1.8358231e-05,1.3709068e-05,7.7843666e-05,-1.5854836e-05,3.3378601e-05,7.7605247e-05,7.4505806e-05,4.8279762e-05,2.7894974e-05,4.7683716e-07,-3.2186508e-06,1.2874603e-05,1.0967255e-05,3.9219856e-05,3.0398369e-05,2.4676323e-05,1.2874603e-05,2.3722649e-05,-2.8610229e-06,1.5497208e-05,1.9073486e-05,1.2159348e-05,2.0980835e-05,1.3113022e-05,9.5367432e-07,3.0279160e-05,1.0848045e-05,4.2915344e-06,3.0755997e-05,3.9219856e-05,1.5735626e-05,3.6358833e-05,3.1352043e-05,2.6464462e-05,3.3140182e-05,3.2305717e-05,3.0040741e-05,1.7046928e-05,2.3126602e-05,3.7074089e-05,3.0398369e-05,2.8967857e-05,3.1828880e-05,1.8835068e-05,1.9788742e-05,2.3007393e-05,3.1113625e-05,1.6570091e-05,3.5643578e-05,2.3126602e-05,2.9087067e-05,1.9788742e-05,2.0980835e-05,2.1338463e-05,2.5510788e-05,2.0146370e-05,2.2292137e-05,2.1815300e-05,2.6702881e-05,3.5881996e-05,2.6583672e-05,2.6106834e-05,2.5033951e-05,3.1471252e-05,2.9921532e-05,3.4570694e-05,2.2649765e-05,4.8995018e-05,2.8371811e-05,9.6559525e-06,3.3974648e-05,2.5868416e-05,1.5079975e-05,2.0921230e-05,1.7940998e-05,2.7596951e-05,3.0040741e-05,3.3497810e-05,2.9444695e-05,3.1948090e-05,2.5987625e-05,1.7881393e-05,2.1994114e-05,2.2768974e-05,1.6629696e-05,1.9967556e-05,1.7046928e-05,1.1622906e-05,2.0146370e-05,2.3066998e-05,2.3901463e-05,3.0398369e-05,2.6822090e-05,3.0100346e-05,2.8610229e-05,4.2498112e-05,3.6537647e-05,3.8623810e-05,4.0054321e-05,4.3869019e-05,4.8995018e-05,3.5524368e-05,4.0888786e-05,3.6299229e-05,3.7968159e-05,3.8027763e-05,3.9935112e-05,3.4570694e-05,2.9087067e-05,3.1948090e-05,2.8491020e-05,2.8908253e-05,2.7477741e-05,2.7120113e-05,2.4735928e-05,2.3901463e-05,1.7583370e-05,1.9669533e-05,2.1040440e-05,1.8954277e-05,1.8119812e-05,1.4603138e-05,3.0279160e-05,2.9504299e-05,2.9563904e-05,2.8789043e-05,3.5285950e-05,2.8908253e-05,3.4987926e-05,3.9458275e-05,4.0590763e-05,3.8683414e-05,4.2796135e-05,3.3020973e-05,3.7252903e-05,3.1054020e-05,2.9861927e-05,2.9981136e-05,2.8789043e-05,2.8789043e-05,2.9444695e-05,2.6702881e-05,2.6881695e-05,2.2172928e-05,1.7940998e-05,1.7881393e-05,2.1696091e-05,2.4020672e-05,2.1994114e-05,1.7881393e-05,1.9431114e-05,2.0623207e-05,1.7404556e-05,1.9013882e-05,2.0802021e-05,2.6822090e-05,2.4139881e-05,2.2828579e-05,2.7537346e-05,3.4272671e-05,2.6285648e-05,2.7596951e-05,2.6822090e-05,2.8312206e-05,3.0100346e-05,3.3020973e-05,2.6285648e-05,3.1411648e-05,2.7894974e-05,2.5629997e-05,2.1636486e-05,2.2947788e-05,2.2947788e-05,2.2053719e-05,2.1338463e-05,1.7523766e-05,2.0325184e-05,1.4245510e-05,1.7404556e-05,2.0086765e-05,1.6927719e-05,2.0802021e-05,2.0802021e-05,1.9907951e-05,1.9431114e-05,1.7344952e-05,1.9669533e-05,1.9371510e-05,2.9683113e-05,2.9563904e-05,3.3318996e-05,3.2722950e-05,3.0517578e-05,3.4153461e-05,2.7537346e-05,3.2365322e-05,3.0398369e-05,2.7894974e-05,2.7835369e-05,2.5153160e-05,2.6166439e-05,1.9788742e-05,1.8358231e-05,1.6808510e-05,1.8417835e-05,1.2516975e-05,2.0146370e-05,1.6808510e-05,1.3172626e-05,1.4960766e-05,1.0013580e-05,1.4722347e-05,1.8715858e-05,1.3768673e-05,2.3961067e-05,1.2814999e-05,9.7751617e-06,1.5676022e-05,1.5854836e-05,2.1755695e-05,3.1232834e-05,2.9027462e-05,1.9907951e-05,3.1948090e-05,3.4749508e-05,4.6491623e-06,3.2305717e-05,2.6404858e-05,1.8119812e-05,1.6987324e-05,2.9623508e-05,2.1755695e-05,9.3579292e-06,3.2842159e-05,1.2040138e-05,1.2278557e-05,2.5868416e-05,1.3351440e-05,1.7285347e-05,6.4074993e-05,6.2942505e-05,6.3657761e-05,6.1392784e-05,6.4849854e-05,6.1810017e-05,5.9545040e-05,5.9902668e-05,6.2465668e-05,5.8114529e-05,5.7995319e-05,6.0856342e-05,5.8114529e-05,6.2048435e-05,6.9499016e-05,6.4909458e-05,6.3776970e-05,6.8128109e-05,6.6876411e-05,7.0273876e-05,7.0333481e-05,6.7114830e-05,6.3240528e-05,6.3002110e-05,6.2644482e-05,5.7518482e-05,5.5909157e-05,5.5968761e-05,5.5789948e-05,5.6922436e-05,5.5730343e-05,5.6266785e-05,5.3942204e-05,5.5015087e-05,5.6922436e-05,6.5743923e-05,5.4299831e-05,6.0081482e-05,5.6266785e-05,6.1154366e-05,5.9485435e-05,6.3121319e-05,6.5267086e-05,5.9068203e-05,6.3359737e-05,5.7637691e-05,6.1631203e-05,6.2525272e-05,6.2525272e-05,6.3121319e-05,6.3836575e-05,6.1929226e-05,5.7756901e-05,5.9664249e-05,5.8233738e-05,6.0915947e-05,6.3717365e-05,6.5445900e-05,6.2048435e-05,5.9664249e-05,5.7041645e-05,5.9366226e-05,5.7160854e-05,6.1154366e-05,6.3002110e-05,5.8770180e-05,5.8174133e-05,5.7697296e-05,5.9545040e-05,6.4373016e-05,6.2286854e-05,6.3776970e-05,6.2644482e-05,5.9485435e-05,5.6564808e-05,6.5565109e-05,5.8054924e-05,6.6041946e-05,6.0141087e-05,6.0141087e-05,6.0498714e-05,6.7472458e-05,6.1511993e-05,6.3300133e-05,6.5386295e-05,6.7472458e-05,6.3896179e-05,6.0439110e-05,5.7399273e-05,6.3359737e-05,5.7399273e-05,6.0141087e-05,5.5432320e-05,6.0796738e-05,5.5670738e-05,6.1154366e-05,5.8054924e-05,5.5789948e-05,5.4895878e-05,5.6803226e-05,6.2704086e-05,6.5326691e-05,6.3240528e-05,5.8472157e-05,5.1736832e-05,6.5207481e-05,6.7234039e-05,6.5267086e-05,6.5565109e-05,6.4253807e-05,6.2465668e-05,6.5207481e-05,6.3776970e-05,6.3121319e-05,6.3061714e-05,6.2644482e-05,6.0558319e-05,6.5267086e-05,5.8889389e-05,5.9723854e-05,6.1333179e-05,5.7816505e-05,5.8233738e-05,5.7160854e-05,5.5551529e-05,5.4299831e-05,5.4657459e-05,5.5372715e-05,5.5670738e-05,5.3167343e-05,5.8650970e-05,5.5849552e-05,5.6922436e-05,5.5551529e-05,6.2584877e-05,6.1273575e-05,5.8233738e-05,5.9366226e-05,6.4253807e-05,6.4790249e-05,6.7651272e-05,6.4671040e-05,6.0975552e-05,5.9068203e-05,6.3121319e-05,6.7412853e-05,6.2227249e-05,6.3478947e-05,6.2465668e-05,6.3538551e-05,6.3478947e-05,6.0319901e-05,5.6505203e-05,5.2213669e-05,5.7637691e-05,5.7697296e-05,5.3763390e-05,5.2809715e-05,5.1975250e-05,5.1915646e-05,5.4419041e-05,5.2928925e-05,5.0425529e-05,5.7995319e-05,5.6445599e-05,5.8889389e-05,6.0200691e-05,6.5147877e-05,5.9425831e-05,5.7339668e-05,6.3955784e-05,6.4313412e-05,6.1273575e-05,6.9499016e-05,6.9677830e-05,6.1690807e-05,5.9187412e-05,5.6445599e-05,6.0677528e-05,5.6147575e-05,5.6505203e-05,6.1035156e-05,5.5372715e-05,5.7578087e-05,5.7756901e-05,5.3942204e-05,5.2452087e-05,5.3882599e-05,5.6684017e-05,5.6684017e-05,5.6505203e-05,5.4836273e-05,5.7220459e-05,5.8472157e-05,5.6266785e-05,5.4895878e-05,5.0246716e-05,5.5521727e-05,5.0783157e-05,4.9114227e-05,5.7667494e-05,5.0097704e-05,5.2392483e-05,5.4776669e-05,5.2392483e-05,5.5730343e-05,6.0141087e-05,6.4671040e-05,6.8277121e-05,6.9528818e-05,6.7830086e-05,6.7114830e-05,6.7234039e-05,7.4028969e-05,6.8336725e-05,6.4074993e-05,6.7234039e-05,6.5237284e-05,6.1810017e-05,6.3985586e-05,6.2197447e-05,6.2853098e-05,5.8233738e-05,6.0796738e-05,5.9366226e-05,5.9813261e-05,6.1452389e-05,6.1720610e-05,6.2048435e-05,6.6429377e-05,5.9902668e-05,6.2763691e-05,6.8038702e-05,6.4820051e-05,6.3747168e-05,6.2465668e-05,6.2674284e-05,5.9455633e-05,5.8501959e-05,6.1661005e-05,5.8472157e-05,5.7876110e-05,5.3167343e-05,5.9604645e-05,5.8919191e-05,5.2213669e-05,5.0663948e-05,5.6892633e-05,5.8889389e-05,6.0737133e-05,5.6236982e-05,5.9247017e-05,5.3226948e-05,5.2124262e-05,5.2452087e-05,5.3405762e-05,5.5611134e-05,5.8919191e-05,5.7876110e-05,5.8889389e-05,5.3465366e-05,5.6713820e-05,6.7412853e-05,5.6594610e-05,5.7309866e-05,5.9962273e-05,5.5283308e-05,4.8995018e-05,4.8696995e-05,5.3614378e-05,5.5223703e-05,5.4270029e-05,5.6475401e-05,5.5998564e-05,5.4061413e-05,5.2869320e-05,5.4866076e-05,4.8398972e-05,5.5640936e-05,5.9098005e-05,4.8249960e-05,5.5968761e-05,5.5789948e-05,5.7816505e-05,4.9680471e-05,5.3137541e-05,5.5253506e-05,5.4299831e-05,5.6594610e-05,5.7697296e-05,5.4419041e-05,5.3673983e-05,5.7160854e-05,5.3972006e-05,5.5998564e-05,6.2257051e-05,5.4866076e-05,5.8114529e-05,5.8472157e-05,5.5283308e-05,5.4985285e-05,5.8770180e-05,5.9038401e-05,5.1110983e-05,5.4210424e-05,5.4448843e-05,5.3822994e-05,5.0395727e-05,5.2809715e-05,5.0783157e-05,5.3018332e-05,4.9591064e-05,5.3405762e-05,4.9293041e-05,4.8846006e-05,5.4538250e-05,4.9322844e-05,5.6028366e-05,5.5998564e-05,4.9471855e-05,5.3197145e-05,5.8382750e-05,5.3882599e-05,5.4717064e-05,6.1959028e-05,5.1736832e-05,5.0544739e-05,5.4717064e-05,4.9054623e-05,5.3763390e-05,5.7727098e-05,5.7727098e-05,5.3972006e-05,5.7101250e-05,5.4448843e-05,5.5521727e-05,5.6952238e-05,5.6087971e-05,5.3197145e-05,5.6177378e-05,6.1422586e-05,5.8531761e-05,5.2839518e-05,5.4776669e-05,4.7504902e-05,5.4210424e-05,5.8233738e-05,5.1647425e-05,5.4627657e-05,4.9859285e-05,5.0902367e-05,5.2779913e-05,5.2124262e-05,5.3912401e-05,5.2094460e-05,5.1558018e-05,4.8279762e-05,5.0336123e-05,5.0127506e-05,4.7117472e-05,5.4895878e-05,4.9084425e-05,5.1736832e-05,5.6207180e-05,5.3972006e-05,5.1885843e-05,5.5819750e-05,6.0677528e-05,6.2704086e-05,5.3554773e-05,5.8531761e-05,6.0707331e-05,6.0856342e-05,5.6058168e-05,6.0021877e-05,6.6608191e-05,5.5998564e-05,6.3031912e-05,6.8545341e-05,5.7786703e-05,4.7862530e-05,5.1498413e-05,5.1498413e-05,5.2779913e-05,5.9127808e-05,5.3405762e-05,6.4820051e-05,5.8114529e-05,5.4538250e-05,5.8770180e-05,5.8263540e-05,5.8621168e-05,4.8398972e-05,5.2094460e-05,4.5448542e-05,4.6074390e-05,5.5640936e-05,6.5863132e-05,5.7667494e-05,5.7160854e-05,5.7518482e-05,5.8829784e-05,5.0395727e-05,5.8174133e-05,5.8084726e-05,5.8084726e-05,5.2034855e-05,5.1081181e-05,4.2676926e-05,4.7713518e-05,4.7504902e-05,6.2078238e-05,4.5865774e-05,4.6223402e-05,4.6759844e-05,5.8501959e-05,4.9024820e-05,5.2243471e-05,4.3630600e-05,4.4852495e-05,4.8011541e-05,5.1975250e-05,4.2051077e-05,4.5716763e-05,4.8398972e-05,5.5909157e-05,4.9531460e-05,5.1021576e-05,6.1154366e-05,5.2213669e-05,4.8995018e-05,4.9114227e-05,4.9173832e-05,5.4597855e-05,6.0737133e-05,5.1945448e-05,6.4134598e-05,4.8935413e-05,5.5700541e-05,4.7683716e-05,5.5432320e-05,6.0021877e-05,4.0948391e-05,5.1796436e-05,5.8203936e-05,5.2511692e-05,6.2435865e-05,5.3673983e-05,5.8382750e-05,5.4806471e-05,5.4240227e-05,4.5210123e-05,5.8621168e-05,6.0379505e-05,5.1110983e-05,5.3822994e-05,5.1081181e-05,5.2243471e-05,5.7697296e-05,5.2988529e-05,5.2213669e-05,5.8531761e-05,5.3256750e-05,4.7743320e-05,5.0783157e-05,5.5849552e-05,5.3167343e-05,5.0395727e-05,5.0336123e-05,4.8071146e-05,4.2617321e-05,6.0468912e-05,4.9263239e-05,5.9902668e-05,5.1200390e-05,5.0753355e-05,4.9054623e-05,4.5478344e-05,4.5031309e-05,4.0769577e-05,4.1604042e-05,5.4359436e-05,4.5835972e-05,5.4299831e-05,4.4792891e-05,4.3809414e-05,4.8309565e-05,4.6223402e-05,5.0961971e-05,5.5760145e-05,4.9829483e-05,5.5879354e-05,6.3031912e-05,4.4971704e-05,5.3793192e-05,4.8786402e-05,5.5700541e-05,4.5448542e-05,5.4687262e-05,5.3405762e-05,5.2064657e-05,4.7147274e-05,5.2571297e-05,5.2630901e-05,5.6833029e-05,4.3630600e-05,4.6670437e-05,5.1259995e-05,4.5031309e-05,5.4612756e-05,5.9425831e-05,5.6475401e-05,5.2541494e-05,5.1304698e-05,5.2362680e-05,5.9470534e-05,6.5028667e-05,5.1811337e-05,5.1751733e-05,5.4106116e-05,4.8443675e-05,5.2899122e-05,5.2571297e-05,6.5281987e-05,5.2526593e-05,4.4941902e-05,4.1007996e-05,4.1767955e-05,5.5789948e-05,5.0663948e-05,5.3852797e-05,4.8443675e-05,4.5299530e-05,4.7907233e-05,4.7937036e-05,5.1364303e-05,5.0157309e-05,5.3063035e-05,5.2496791e-05,4.4241548e-05,5.3554773e-05,5.6415796e-05,5.4240227e-05,5.6579709e-05,5.1677227e-05,5.2720308e-05,4.7683716e-05,5.0485134e-05,5.2422285e-05,4.9829483e-05,3.7550926e-05,4.8667192e-05,3.9547682e-05,4.4435263e-05,4.5716763e-05,4.6923757e-05,5.1468611e-05,5.0902367e-05,4.5955181e-05,5.4046512e-05,4.9039721e-05,4.6789646e-05,4.5284629e-05,3.6120415e-05,4.3287873e-05,5.8755279e-05,4.9859285e-05,4.1365623e-05,6.6131353e-05,5.6490302e-05,5.4299831e-05,5.1543117e-05,4.7668815e-05,5.7443976e-05,4.9054623e-05,5.0678849e-05,5.8501959e-05,4.7087669e-05,4.6387315e-05,6.6742301e-05,5.0559640e-05,4.3064356e-05,4.6253204e-05,4.9307942e-05,5.2690506e-05,3.7826598e-05,5.9567392e-05,4.5441091e-05,4.2498112e-05,5.3688884e-05,5.1394105e-05,5.1908195e-05,4.7929585e-05,5.0060451e-05,6.0498714e-05,4.4293702e-05,4.7080219e-05,6.0252845e-05,5.0961971e-05,4.4465065e-05,5.1811337e-05,6.2152743e-05,4.5351684e-05,4.0933490e-05,5.5983663e-05,4.8428774e-05,4.5187771e-05,6.3158572e-05,5.2459538e-05,2.1070242e-05,4.0374696e-05,4.6163797e-05,5.4769218e-05,4.0575862e-05,5.3644180e-05,5.0835311e-05,4.0754676e-05,4.8942864e-05,4.7795475e-05,5.8904290e-05,5.5253506e-05,4.3913722e-05,5.4419041e-05,4.7445297e-05,4.1045249e-05,4.4159591e-05,5.2534044e-05,6.2137842e-05,3.2886863e-05,5.0276518e-05,2.7090311e-05,4.6186149e-05,5.2466989e-05,4.2691827e-05,3.6738813e-05,5.1420182e-05,5.5637211e-05,4.9717724e-05,6.2737614e-05,5.0231814e-05,4.8939139e-05,4.2647123e-05,3.8549304e-05,3.6966056e-05,4.8920512e-05,5.2068383e-05,3.8329512e-05,5.7730824e-05,2.9973686e-05,5.7738274e-05,2.6069582e-05,4.5958906e-05,6.1083585e-05,4.2941421e-05,6.0092658e-05,7.6498836e-05,3.7265942e-05,7.4310228e-05,6.2013045e-05,4.5612454e-05,4.5927241e-05,4.8778951e-05,3.2376498e-05,5.2116811e-05,5.0572678e-05,4.2892061e-05,4.7657639e-05,5.8039092e-05,4.6831556e-05,6.0928054e-05,4.7194655e-05,6.1103026e-05,4.7869980e-05,5.2743591e-05,5.8071688e-05,5.2204356e-05,4.9382448e-05,5.8600679e-05,5.5067241e-05,5.4614618e-05,6.7293644e-05,4.8156828e-05,5.2608550e-05,7.7649951e-05,3.6396086e-05,3.8407743e-05,7.1294606e-05,5.3063035e-05,4.0799379e-05,5.0272793e-05,5.8304518e-05,5.5134296e-05,3.1050295e-05,4.6737492e-05,5.2452087e-05,3.9193779e-05,6.0133636e-05,4.6949834e-05,2.9295683e-05,3.1877309e-05
"air-0003",1.4781952e-04,4.5442581e-04,-1.1396408e-04,-1.7571449e-04,-2.4557114e-05,-1.6045570e-04,-3.9577484e-05,7.1048737e-05,-2.7489662e-04,-9.5129013e-05,-6.1511993e-05,1.1754036e-04,9.3936920e-05,3.0279160e-05,4.0531158e-05,-3.4570694e-05,6.0081482e-05,-1.1348724e-04,-1.8835068e-05,-9.0360641e-05,-3.8623810e-05,4.5776367e-05,1.3208389e-04,-7.9393387e-05,-3.8862228e-05,-9.7751617e-05,5.2690506e-05,3.1709671e-05,8.7261200e-05,9.2983246e-06,6.3419342e-05,1.2636185e-04,-1.3589859e-05,5.8412552e-05,1.2874603e-05,3.1709671e-05,1.1444092e-05,2.1600723e-04,1.1062622e-04,1.1682510e-05,-4.7683716e-06,1.0538101e-04,1.7642975e-05,1.4734268e-04,2.3126602e-05,-2.6464462e-05,2.6464462e-05,-3.0994415e-05,3.6239624e-05,-1.2397766e-05,2.1219254e-05,-8.4400177e-05,-5.9604645e-06,-3.0040741e-05,-4.1961670e-05,3.3855438e-05,4.5299530e-06,-9.7513199e-05,3.6716461e-05,-1.5401840e-04,1.0848045e-04,-1.6880035e-04,1.7404556e-05,1.6689301e-05,-2.6464462e-05,2.6941299e-05,-1.3732910e-04,9.2506409e-05,-2.6464462e-05,1.1968613e-04,6.1035156e-05,-1.3995171e-04,-4.5299530e-06,3.1232834e-05,3.3378601e-06,7.4386597e-05,8.3446503e-05,-2.1219254e-05,-6.4373016e-05,4.4345856e-05,-6.7710876e-05,4.4345856e-05,8.0585480e-05,3.8385391e-05,1.1491776e-04,-4.7683716e-07,-5.8412552e-05,5.2452087e-05,-6.3180923e-05,-5.8412552e-05,1.0728836e-05,4.9114227e-05,3.0755997e-05,-5.2452087e-06,-3.7193298e-05,-1.9812584e-04,-3.2901764e-05,2.3365021e-05,-1.8835068e-05,4.0769577e-05,-9.5367432e-06,-3.8146973e-05,-3.8623810e-05,1.6927719e-05,-4.1604042e-05,-4.8875809e-06,4.1127205e-05,-1.5854836e-05,2.3126602e-05,8.9406967e-06,-2.9325485e-05,1.4781952e-05,-8.8214874e-06,4.0411949e-05,-2.1338463e-05,2.3841858e-06,5.5432320e-05,2.4199486e-05,1.1086464e-05,-1.4305115e-06,-3.3378601e-06,2.0265579e-05,1.0490417e-05,-1.9192696e-05,-1.1086464e-05,1.2993813e-05,7.2717667e-06,-8.1062317e-06,-5.8412552e-06,-2.4795532e-05,1.6689301e-05,7.1525574e-07,2.0265579e-06,-5.6028366e-06,-2.7179718e-05,-8.1062317e-06,-4.7683716e-07,-3.6954880e-06,-2.0265579e-06,1.0848045e-05,-3.9339066e-06,-5.6028366e-06,1.2159348e-05,-3.8146973e-06,-2.3841858e-06,-1.4305115e-06,-2.8610229e-06,-9.0599060e-06,-5.8412552e-06,-6.4373016e-06,1.3113022e-06,-2.3484230e-05,-6.5565109e-06,5.4836273e-06,-2.2649765e-06,-9.5367432e-07,-1.1920929e-06,7.1525574e-07,-9.1791153e-06,2.6226044e-06,-5.4836273e-06,-1.3113022e-06,-6.4373016e-06,-8.3446503e-07,8.1062317e-06,8.7022781e-06,3.3378601e-06,3.6954880e-06,1.6689301e-06,-6.1988831e-06,9.4175339e-06,7.2717667e-06,-2.7418137e-06,1.1682510e-05,4.5299530e-06,-4.5299530e-06,5.9604645e-06,-1.6689301e-06,-2.8610229e-06,-1.0371208e-05,-2.4199486e-05,-2.7894974e-05,-4.6133995e-05,-5.2809715e-05,-5.2392483e-05,-3.6180019e-05,-2.5212765e-05,-1.1086464e-05,-1.4305115e-06,1.4305115e-06,-1.2516975e-06,-2.6226044e-06,-5.6028366e-06,-5.3644180e-07,1.4901161e-06,-4.2319298e-06,-2.2053719e-06,-3.1590462e-06,-7.8082085e-06,-4.4703484e-06,-4.2319298e-06,-8.2254410e-06,-8.2850456e-06,-1.2159348e-05,-8.4638596e-06,-8.5234642e-06,-7.5101852e-06,-4.8875809e-06,-7.6889992e-06,-8.5234642e-06,-2.0265579e-06,-6.5565109e-06,-1.0490417e-05,-1.9073486e-06,-5.3048134e-06,-3.5166740e-06,-2.0861626e-06,-2.8610229e-06,-1.2099743e-05,-6.6161156e-06,-2.0861626e-06,-8.3446503e-07,-4.1127205e-06,1.6689301e-06,-3.6358833e-06,-1.3709068e-06,-5.6624413e-06,-1.0669231e-05,-1.0609627e-05,-1.1384487e-05,-1.1146069e-05,-1.2397766e-05,-1.1384487e-05,-1.1324883e-05,-9.8943710e-06,-1.3053417e-05,-1.1920929e-05,-1.3411045e-05,-2.0444393e-05,-1.3172626e-05,-1.2218952e-05,-6.7949295e-06,-1.0728836e-05,-1.1742115e-05,-1.7285347e-05,-1.1920929e-05,-1.6689301e-05,-1.4245510e-05,-8.5234642e-06,-1.4364719e-05,-1.4364719e-05,-1.7285347e-05,-1.7166138e-05,-1.6689301e-05,-2.2649765e-05,-2.3245811e-05,-2.2232533e-05,-2.4974346e-05,-2.3901463e-05,-2.0265579e-05,-2.9087067e-05,-2.3663044e-05,-2.2649765e-05,-2.5570393e-05,-2.6822090e-05,-2.7716160e-05,-2.3245811e-05,-2.3186207e-05,-3.0815601e-05,-2.3007393e-05,-2.1338463e-05,-2.6106834e-05,-2.6583672e-05,-2.7596951e-05,-2.4437904e-05,-2.3186207e-05,-2.0146370e-05,-2.1755695e-05,-2.1100044e-05,-2.4914742e-05,-2.1278858e-05,-1.9907951e-05,-1.8119812e-05,-1.6987324e-05,-1.8060207e-05,-2.0265579e-05,-1.6033649e-05,-1.5914440e-05,-1.5795231e-05,-1.9848347e-05,-1.5676022e-05,-1.8656254e-05,-1.9609928e-05,-1.8179417e-05,-1.9490719e-05,-2.1159649e-05,-1.8835068e-05,-1.9788742e-05,-2.0384789e-05,-2.0086765e-05,-2.4020672e-05,-1.8417835e-05,-2.0027161e-05,-1.8000603e-05,-1.6629696e-05,-2.0563602e-05,-1.8298626e-05,-1.9013882e-05,-1.8537045e-05,-1.7404556e-05,-1.9013882e-05,-1.4305115e-05,-1.6510487e-05,-1.4841557e-05,-1.6510487e-05,-1.3887882e-05,-1.5914440e-05,-9.9539757e-06,-1.8239021e-05,-1.5914440e-05,-1.2516975e-05,-2.1636486e-05,-2.2470951e-05,-1.6629696e-05,-2.6881695e-05,-1.0848045e-05,-2.4437904e-05,-2.5093555e-05,-3.3974648e-05,-2.6345253e-05,-1.7464161e-05,-2.5451183e-05,-2.0086765e-05,-3.9339066e-05,-1.9192696e-05,-1.4722347e-05,-3.3676624e-05,-2.0086765e-05,-2.6643276e-05,-1.5914440e-05,-3.3736229e-05,-1.4007092e-05,-2.4020672e-05,-3.6954880e-05,-7.0929527e-06,-2.8252602e-05,-2.0861626e-05,-7.3909760e-06,-2.4318695e-05,-2.1100044e-05,4.9591064e-05,5.4955482e-05,4.9293041e-05,4.7266483e-05,5.0127506e-05,4.7981739e-05,4.3690205e-05,4.2319298e-05,4.3809414e-05,3.9458275e-05,3.6895275e-05,4.3272972e-05,3.9935112e-05,4.5597553e-05,5.0067902e-05,4.6074390e-05,4.7385693e-05,5.2452087e-05,5.1677227e-05,5.2094460e-05,5.3763390e-05,4.7504902e-05,4.4822693e-05,4.4226646e-05,4.5418739e-05,3.9160252e-05,3.5464764e-05,3.4809113e-05,3.6120415e-05,3.7014484e-05,3.5643578e-05,3.8027763e-05,3.6716461e-05,3.8981438e-05,3.7670135e-05,4.1425228e-05,3.6835670e-05,4.1604042e-05,3.8564205e-05,4.5955181e-05,3.9160252e-05,4.5120716e-05,4.5120716e-05,4.1842461e-05,4.2915344e-05,3.7908554e-05,3.6120415e-05,3.8981438e-05,3.9994717e-05,4.0411949e-05,4.0829182e-05,4.1007996e-05,3.4213066e-05,3.8802624e-05,3.8981438e-05,4.0888786e-05,4.5895576e-05,4.6730042e-05,4.3272972e-05,4.2915344e-05,4.5120716e-05,4.5657158e-05,4.3153763e-05,4.6014786e-05,4.8816204e-05,4.5239925e-05,4.4107437e-05,4.1425228e-05,4.2676926e-05,4.5478344e-05,4.2557716e-05,4.1902065e-05,4.4047832e-05,3.8027763e-05,3.4987926e-05,3.8981438e-05,3.3915043e-05,3.9756298e-05,3.2722950e-05,3.4749508e-05,3.3795834e-05,4.0650368e-05,3.5226345e-05,3.8921833e-05,4.1246414e-05,4.0173531e-05,4.1604042e-05,3.9041042e-05,4.1186810e-05,4.4465065e-05,3.6835670e-05,3.8683414e-05,3.9160252e-05,4.4405460e-05,3.8564205e-05,4.2080879e-05,4.2021275e-05,3.6597252e-05,3.8027763e-05,3.9577484e-05,4.3749809e-05,4.1186810e-05,4.1663647e-05,3.6656857e-05,3.3199787e-05,3.9458275e-05,3.5524368e-05,3.9994717e-05,3.7908554e-05,3.5107136e-05,3.5226345e-05,3.4928322e-05,3.2544136e-05,3.7252903e-05,3.8623810e-05,3.7014484e-05,3.6299229e-05,3.7670135e-05,3.4451485e-05,3.8623810e-05,3.8444996e-05,3.6239624e-05,3.6835670e-05,3.6954880e-05,3.4213066e-05,3.5643578e-05,3.5583973e-05,3.3378601e-05,3.3736229e-05,2.8669834e-05,3.3974648e-05,3.2424927e-05,2.6464462e-05,2.5033951e-05,3.2782555e-05,2.7358532e-05,2.8371811e-05,3.2246113e-05,3.4391880e-05,3.5881996e-05,3.2424927e-05,3.0040741e-05,2.8431416e-05,2.7716160e-05,2.8908253e-05,3.2365322e-05,3.2782555e-05,3.3855438e-05,3.3438206e-05,3.2544136e-05,3.5583973e-05,3.7431717e-05,3.2484531e-05,3.2246113e-05,3.0994415e-05,3.3617020e-05,3.2842159e-05,3.4034252e-05,3.3080578e-05,3.1113625e-05,3.4570694e-05,2.8967857e-05,2.9027462e-05,3.2603741e-05,3.2484531e-05,3.2603741e-05,3.3140182e-05,4.1604042e-05,3.5405159e-05,2.8848648e-05,3.5524368e-05,3.1113625e-05,3.5345554e-05,3.9994717e-05,4.3272972e-05,3.6656857e-05,3.4451485e-05,3.2961369e-05,3.2067299e-05,3.4093857e-05,3.3318996e-05,3.7908554e-05,3.2424927e-05,3.5345554e-05,3.4511089e-05,3.5643578e-05,3.5345554e-05,3.2782555e-05,4.0531158e-05,3.9100647e-05,3.4868717e-05,3.2961369e-05,3.6358833e-05,3.6716461e-05,3.5703182e-05,3.3617020e-05,2.9385090e-05,3.1530857e-05,3.1232834e-05,3.5136938e-05,3.7312508e-05,3.7223101e-05,3.6448240e-05,3.7997961e-05,4.1544437e-05,3.9815903e-05,4.3213367e-05,4.1872263e-05,4.1872263e-05,4.2766333e-05,4.5746565e-05,4.8011541e-05,4.5567751e-05,4.8995018e-05,4.3183565e-05,3.7461519e-05,3.9875507e-05,3.5703182e-05,3.4034252e-05,3.8713217e-05,3.8892031e-05,3.8564205e-05,3.1113625e-05,3.1232834e-05,3.3050776e-05,3.4064054e-05,3.0308962e-05,3.0279160e-05,2.9444695e-05,3.2901764e-05,3.1083822e-05,3.2186508e-05,3.8653612e-05,3.1977892e-05,3.8146973e-05,3.2991171e-05,3.6686659e-05,2.8610229e-05,2.9146671e-05,2.8997660e-05,2.7418137e-05,2.7447939e-05,2.6464462e-05,2.9832125e-05,3.0308962e-05,2.7686357e-05,2.1755695e-05,2.5331974e-05,2.7954578e-05,3.2454729e-05,2.9534101e-05,3.1441450e-05,2.2828579e-05,2.1934509e-05,2.4825335e-05,2.4348497e-05,2.5629997e-05,3.2424927e-05,2.2828579e-05,2.5033951e-05,2.4944544e-05,2.9414892e-05,3.7223101e-05,2.6792288e-05,2.8252602e-05,3.2424927e-05,2.9146671e-05,1.6808510e-05,1.5914440e-05,2.6702881e-05,2.7447939e-05,2.8371811e-05,2.8759241e-05,2.2977591e-05,2.8282404e-05,2.5987625e-05,3.6358833e-05,2.8312206e-05,2.7298927e-05,3.2633543e-05,3.1024218e-05,2.8967857e-05,2.5838614e-05,2.8908253e-05,2.5033951e-05,2.5391579e-05,2.7328730e-05,2.5451183e-05,3.1471252e-05,3.1918287e-05,2.5033951e-05,2.9265881e-05,2.7239323e-05,3.0606985e-05,2.9027462e-05,3.3646822e-05,2.9921532e-05,3.3497810e-05,3.0964613e-05,3.2991171e-05,2.5063753e-05,3.0905008e-05,3.1709671e-05,2.9414892e-05,2.6464462e-05,3.0398369e-05,2.9951334e-05,2.6613474e-05,2.9414892e-05,2.4527311e-05,2.7924776e-05,2.8073788e-05,2.9295683e-05,2.4348497e-05,2.0980835e-05,3.1232834e-05,2.8669834e-05,2.7179718e-05,2.5749207e-05,2.3901463e-05,2.9116869e-05,3.0100346e-05,2.7149916e-05,2.5808811e-05,3.0428171e-05,2.9385090e-05,2.6524067e-05,3.1679869e-05,2.3603439e-05,3.0368567e-05,3.0726194e-05,3.4928322e-05,2.8759241e-05,3.3736229e-05,3.0875206e-05,3.5047531e-05,3.4272671e-05,2.7000904e-05,2.4229288e-05,2.7477741e-05,3.4809113e-05,3.3497810e-05,2.7477741e-05,3.3617020e-05,2.5451183e-05,2.6911497e-05,2.9236078e-05,2.6136637e-05,2.8133392e-05,2.3752451e-05,3.0398369e-05,2.5302172e-05,2.4646521e-05,2.4825335e-05,2.1457672e-05,2.5063753e-05,1.9639730e-05,2.6285648e-05,2.6613474e-05,2.1964312e-05,2.7060509e-05,1.9699335e-05,2.1547079e-05,2.3096800e-05,2.0772219e-05,2.4974346e-05,2.5063753e-05,2.4020672e-05,2.2619963e-05,2.1845102e-05,2.4408102e-05,3.1560659e-05,2.5451183e-05,2.1487474e-05,2.3245811e-05,3.7759542e-05,2.9861927e-05,2.9593706e-05,3.4570694e-05,2.9772520e-05,2.3245811e-05,2.6822090e-05,2.9593706e-05,2.8550625e-05,2.9623508e-05,2.2709370e-05,2.4706125e-05,2.3066998e-05,2.2739172e-05,3.0428171e-05,3.2991171e-05,2.8222799e-05,2.6196241e-05,2.7596951e-05,2.3394823e-05,2.0802021e-05,2.5868416e-05,2.8222799e-05,2.9742718e-05,3.0100346e-05,2.6017427e-05,2.8461218e-05,2.1040440e-05,2.8252602e-05,2.8401613e-05,3.2305717e-05,2.3931265e-05,2.1755695e-05,2.0533800e-05,2.6166439e-05,2.2083521e-05,2.3722649e-05,2.5540590e-05,2.2292137e-05,2.7686357e-05,4.0501356e-05,3.2246113e-05,3.0815601e-05,2.5063753e-05,1.8179417e-05,2.1636486e-05,2.4676323e-05,2.2053719e-05,2.2023916e-05,2.6494265e-05,3.5047531e-05,2.6971102e-05,2.4974346e-05,3.9339066e-05,2.9385090e-05,2.8908253e-05,2.9832125e-05,2.7358532e-05,2.7388334e-05,3.5822392e-05,3.4838915e-05,4.9650669e-05,3.0964613e-05,3.4153461e-05,2.6762486e-05,3.1590462e-05,4.0739775e-05,2.5570393e-05,2.8878450e-05,3.6567450e-05,2.8759241e-05,4.1574240e-05,2.5838614e-05,2.8014183e-05,3.2633543e-05,3.3438206e-05,1.8686056e-05,2.8133392e-05,3.1679869e-05,2.8550625e-05,3.1560659e-05,2.6673079e-05,2.5063753e-05,3.0994415e-05,2.9295683e-05,3.3169985e-05,3.6031008e-05,3.0785799e-05,2.4616718e-05,3.1739473e-05,3.1530857e-05,2.6226044e-05,2.5898218e-05,2.8312206e-05,2.4706125e-05,2.1040440e-05,3.5136938e-05,2.3216009e-05,2.8431416e-05,1.9222498e-05,2.5898218e-05,2.1994114e-05,2.2560358e-05,2.2172928e-05,1.8119812e-05,2.1904707e-05,3.1948090e-05,2.3901463e-05,3.4719706e-05,2.3186207e-05,2.3901463e-05,2.8759241e-05,2.9444695e-05,3.1292439e-05,3.5405159e-05,2.6732683e-05,3.5196543e-05,3.8176775e-05,2.7179718e-05,3.4213066e-05,2.5093555e-05,3.2424927e-05,2.0235777e-05,3.0100346e-05,2.5779009e-05,2.4586916e-05,2.4855137e-05,3.2395124e-05,2.9593706e-05,3.4123659e-05,2.9504299e-05,2.4139881e-05,3.0905008e-05,2.2560358e-05,2.7090311e-05,3.3646822e-05,3.4794211e-05,2.6524067e-05,2.7298927e-05,2.7433038e-05,3.2842159e-05,3.8743019e-05,3.0279160e-05,3.3155084e-05,2.5898218e-05,2.3886561e-05,2.2783875e-05,2.5078654e-05,3.6835670e-05,2.7716160e-05,1.7791986e-05,2.4273992e-05,2.8699636e-05,3.2678246e-05,2.9250979e-05,4.1276217e-05,2.6375055e-05,2.6285648e-05,3.9398670e-05,2.4288893e-05,3.1277537e-05,3.1769276e-05,2.6732683e-05,3.1352043e-05,2.7731061e-05,3.0532479e-05,2.6628375e-05,3.1054020e-05,3.0860305e-05,2.7388334e-05,3.4198165e-05,2.7984381e-05,2.1085143e-05,2.5376678e-05,3.5390258e-05,2.0906329e-05,2.8669834e-05,2.3901463e-05,2.9072165e-05,2.5451183e-05,2.5644898e-05,2.9534101e-05,2.8371811e-05,3.2663345e-05,2.9906631e-05,2.4735928e-05,2.5376678e-05,3.2246113e-05,2.1591783e-05,1.7598271e-05,3.9279461e-05,2.7239323e-05,2.5674701e-05,3.5867095e-05,3.3751130e-05,4.0233135e-05,3.1873584e-05,2.5302172e-05,3.2424927e-05,2.8893352e-05,2.4959445e-05,3.5077333e-05,2.7552247e-05,2.4974346e-05,5.3495169e-05,3.7461519e-05,2.1964312e-05,2.5138259e-05,3.0219555e-05,3.4078956e-05,1.4916062e-05,3.9614737e-05,3.1627715e-05,3.4712255e-05,3.6671758e-05,3.4876168e-05,2.1383166e-05,2.6568770e-05,2.4206936e-05,4.1626394e-05,2.8267503e-05,3.4749508e-05,3.9406121e-05,3.2976270e-05,2.7649105e-05,4.0352345e-05,4.5917928e-05,2.5764108e-05,1.9773841e-05,3.2536685e-05,2.7969480e-05,1.8633902e-05,5.3182244e-05,4.1350722e-05,8.6650252e-06,2.0921230e-05,3.2469630e-05,1.9721687e-05,1.2911856e-05,2.3409724e-05,2.1412969e-05,1.6540289e-05,2.7067959e-05,2.1800399e-05,3.5144389e-05,3.4056604e-05,3.4555793e-05,3.4131110e-05,2.6606023e-05,1.9080937e-05,2.2284687e-05,3.5643578e-05,3.8057566e-05,1.5236437e-05,2.8893352e-05,7.4729323e-06,2.0831823e-05,3.8124621e-05,2.8304756e-05,2.7336180e-05,3.3363700e-05,3.4719706e-05,2.4907291e-05,4.1242689e-05,2.1830201e-05,2.8833747e-05,2.0198524e-05,2.1327287e-05,1.5385449e-05,3.2331795e-05,4.4573098e-05,1.6808510e-05,4.1361898e-05,9.4324350e-06,3.4675002e-05,1.8566847e-05,2.9716641e-05,5.0589442e-05,2.8315932e-05,4.5778230e-05,6.2676147e-05,1.5394762e-05,6.4359978e-05,4.6549365e-05,2.4583191e-05,2.4359673e-05,3.7001446e-05,2.1928921e-05,3.3462420e-05,3.1139702e-05,2.7835369e-05,3.8765371e-05,3.7743710e-05,2.8072856e-05,4.4118147e-05,2.5684247e-05,4.4952263e-05,3.3892225e-05,4.1671097e-05,4.5098364e-05,3.8590282e-05,2.9396266e-05,4.8566610e-05,3.1938776e-05,3.9702281e-05,4.9285591e-05,4.0009618e-05,2.9683113e-05,4.5176595e-05,1.1935830e-05,2.0667911e-05,5.4642558e-05,4.0825456e-05,1.7881393e-05,2.7816743e-05,4.0173531e-05,3.7349761e-05,2.2832304e-05,3.6448240e-05,3.8694590e-05,2.7220696e-05,5.0634146e-05,2.5440007e-05,8.6948276e-06,2.7287751e-05
"air-0004",-1.3923645e-04,5.9366226e-04,2.9158592e-04,-1.8024445e-04,1.3351440e-04,-4.6968460e-05,-1.0180473e-04,-1.1944771e-04,-5.4597855e-05,1.4138222e-04,-9.4413757e-05,1.3113022e-04,-2.7179718e-05,-7.3909760e-06,-6.7710876e-05,1.9073486e-05,7.1763992e-05,-1.1801720e-04,1.4305115e-06,-8.3446503e-05,1.5020370e-05,-4.4822693e-05,3.3617020e-05,-7.6770782e-05,-2.4080276e-05,1.0251999e-05,1.2612343e-04,1.0251999e-05,9.7751617e-05,-4.9114227e-05,8.6784363e-05,8.6545944e-05,1.6212463e-05,9.3460083e-05,8.9168549e-05,4.6253204e-05,5.0306320e-05,1.7547607e-04,1.5974045e-04,-8.1062317e-06,6.0796738e-05,8.5830688e-06,-2.1457672e-06,1.2254715e-04,1.8072128e-04,1.6260147e-04,6.8902969e-05,-1.6212463e-05,1.0395050e-04,1.2016296e-04,1.4257431e-04,-8.6784363e-05,6.7472458e-05,2.6702881e-05,-6.6041946e-05,1.3399124e-04,1.2040138e-04,-6.2465668e-05,7.1525574e-07,4.8398972e-05,2.2840500e-04,9.4175339e-05,-3.3140182e-05,-1.6450882e-05,3.0755997e-05,1.7404556e-05,-2.1457672e-05,3.6001205e-05,-1.2898445e-04,8.0585480e-05,1.8835068e-04,1.5401840e-04,1.4066696e-05,4.9352646e-05,-2.5987625e-05,1.7642975e-05,1.3327599e-04,5.8889389e-05,7.4148178e-05,1.0490417e-04,-7.5578690e-05,7.9870224e-05,1.8596649e-04,8.4877014e-05,1.3351440e-04,-4.1007996e-05,1.2850761e-04,4.6491623e-05,-2.3841858e-05,2.8610229e-06,4.6014786e-05,-1.7166138e-05,-2.0980835e-05,4.4107437e-05,1.0848045e-04,8.9883804e-05,-1.2159348e-05,3.0994415e-06,1.0490417e-05,5.2452087e-05,9.2267990e-05,2.4318695e-05,-6.1988831e-06,7.6770782e-05,1.4781952e-05,6.4969063e-05,8.5115433e-05,4.6014786e-05,1.4305115e-05,1.6689301e-05,-6.9141388e-06,4.8279762e-05,-1.0371208e-05,5.2094460e-05,1.1801720e-05,3.1471252e-05,7.8320503e-05,5.0663948e-05,7.6293945e-05,8.3446503e-06,1.5497208e-05,3.4451485e-05,1.2516975e-05,1.0251999e-05,3.8385391e-05,2.1100044e-05,2.7537346e-05,5.9604645e-07,3.0279160e-05,-5.8412552e-06,1.9788742e-05,1.4781952e-05,8.9406967e-06,2.3126602e-05,2.2649765e-05,2.3841858e-05,4.0054321e-05,2.3126602e-05,2.7775764e-05,4.7326088e-05,3.8027763e-05,3.9696693e-05,4.8279762e-05,2.8848648e-05,2.7418137e-05,3.7908554e-05,3.2782555e-05,3.0517578e-05,1.9907951e-05,3.9577484e-05,3.7670135e-05,3.3259392e-05,2.4199486e-05,2.3484230e-05,2.8014183e-05,3.3140182e-05,3.0755997e-05,2.3484230e-05,1.9550323e-05,2.5033951e-05,2.5272369e-05,2.1696091e-05,2.7060509e-05,2.8371811e-05,3.8385391e-05,3.3855438e-05,3.3378601e-05,2.5033951e-05,2.8729439e-05,2.6226044e-05,3.2067299e-05,3.3140182e-05,3.6835670e-05,4.1246414e-05,4.1842461e-05,3.9935112e-05,3.1948090e-05,3.3736229e-05,4.3630600e-05,2.8848648e-05,1.3947487e-05,1.7046928e-05,-1.4305115e-06,-7.4505806e-06,-1.5258789e-05,0.0000000,1.2636185e-05,3.5107136e-05,4.9412251e-05,5.1200390e-05,4.3630600e-05,3.6776066e-05,3.1828880e-05,3.2365322e-05,3.5345554e-05,3.4093857e-05,4.0769577e-05,3.1471252e-05,3.1173229e-05,3.4689903e-05,3.6597252e-05,3.7729740e-05,4.0113926e-05,3.5285950e-05,4.6372414e-05,4.7028065e-05,5.3524971e-05,4.5120716e-05,5.0067902e-05,5.1259995e-05,5.1498413e-05,5.0902367e-05,4.3869019e-05,4.5597553e-05,4.2855740e-05,5.0485134e-05,4.6074390e-05,4.4047832e-05,4.4643879e-05,4.3928623e-05,3.9219856e-05,4.0948391e-05,3.8623810e-05,3.6478043e-05,4.0888786e-05,3.5405159e-05,3.1828880e-05,2.3663044e-05,2.8908253e-05,3.5107136e-05,2.9802322e-05,2.9444695e-05,3.2305717e-05,4.0650368e-05,3.8743019e-05,3.9815903e-05,4.1902065e-05,4.2259693e-05,4.3809414e-05,4.4703484e-05,4.8279762e-05,5.0485134e-05,4.6491623e-05,4.9769878e-05,4.3451786e-05,4.6253204e-05,4.0650368e-05,3.8623810e-05,3.7252903e-05,3.7848949e-05,3.7193298e-05,2.9504299e-05,2.9504299e-05,2.8967857e-05,2.5868416e-05,2.4974346e-05,3.0159950e-05,2.3066998e-05,2.5272369e-05,2.9683113e-05,1.9729137e-05,3.1888485e-05,3.3140182e-05,2.9265881e-05,2.7775764e-05,3.2126904e-05,3.6716461e-05,3.7074089e-05,3.5583973e-05,3.8683414e-05,4.1425228e-05,4.5239925e-05,3.8564205e-05,3.4809113e-05,3.8564205e-05,4.0769577e-05,3.7193298e-05,3.5881996e-05,3.3855438e-05,3.6001205e-05,3.2961369e-05,3.0338764e-05,2.8848648e-05,3.0219555e-05,2.9325485e-05,2.9146671e-05,2.7179718e-05,2.9802322e-05,2.6643276e-05,2.7298927e-05,2.8192997e-05,2.8967857e-05,2.8669834e-05,3.2484531e-05,2.9385090e-05,3.1530857e-05,2.5570393e-05,3.2424927e-05,2.8967857e-05,4.5478344e-05,4.0829182e-05,4.3809414e-05,4.1544437e-05,3.9160252e-05,4.2200089e-05,3.7968159e-05,3.9875507e-05,4.0113926e-05,3.8206577e-05,3.5881996e-05,3.8921833e-05,4.0352345e-05,3.5047531e-05,4.1186810e-05,2.9504299e-05,3.3617020e-05,3.6895275e-05,3.3617020e-05,3.6716461e-05,3.3736229e-05,3.2186508e-05,3.5226345e-05,2.9981136e-05,3.5107136e-05,3.7431717e-05,3.3676624e-05,3.4928322e-05,3.9815903e-05,3.7431717e-05,4.2736530e-05,4.4941902e-05,4.4822693e-05,4.3213367e-05,4.5955181e-05,4.8279762e-05,4.5061111e-05,2.0384789e-05,4.4763088e-05,4.2855740e-05,3.7193298e-05,3.1471252e-05,3.8862228e-05,2.6941299e-05,3.4153461e-05,4.2438507e-05,2.7298927e-05,3.5285950e-05,3.9815903e-05,4.0888786e-05,3.8146973e-05,8.0823898e-05,8.3148479e-05,8.1002712e-05,8.1360340e-05,8.0406666e-05,8.0406666e-05,7.6591969e-05,7.4923038e-05,8.1956387e-05,7.4326992e-05,7.3611736e-05,7.5519085e-05,7.7009201e-05,8.3446503e-05,9.0539455e-05,8.6307526e-05,8.6009502e-05,9.0897083e-05,9.1195107e-05,9.0539455e-05,9.0062618e-05,8.5175037e-05,7.9691410e-05,8.0764294e-05,7.7962875e-05,7.2956085e-05,6.7830086e-05,7.1406364e-05,6.7234039e-05,6.5922737e-05,6.6995621e-05,6.7532063e-05,6.8902969e-05,6.6399574e-05,6.8366528e-05,7.6353550e-05,7.0393085e-05,7.5042248e-05,7.4565411e-05,7.9333782e-05,7.4326992e-05,8.0704689e-05,8.4221363e-05,7.7307224e-05,7.9691410e-05,7.3194504e-05,7.5876713e-05,7.9751015e-05,8.2373619e-05,8.0108643e-05,8.0287457e-05,7.7247620e-05,7.1942806e-05,7.7128410e-05,7.7366829e-05,7.6055527e-05,8.1896782e-05,8.2254410e-05,7.8141689e-05,7.8856945e-05,7.6293945e-05,7.8737736e-05,7.2896481e-05,8.0466270e-05,8.1062317e-05,7.5817108e-05,7.6472759e-05,7.5161457e-05,7.2896481e-05,7.9631805e-05,7.5697899e-05,7.7843666e-05,8.0764294e-05,7.3432922e-05,6.8604946e-05,8.1300735e-05,7.3552132e-05,8.0943108e-05,7.3969364e-05,7.3671341e-05,8.1717968e-05,8.3148479e-05,7.4982643e-05,7.7962875e-05,7.5519085e-05,8.3088875e-05,7.7605247e-05,7.6293945e-05,7.5697899e-05,8.4936619e-05,7.0631504e-05,7.5459480e-05,7.1883202e-05,8.2254410e-05,7.3075294e-05,7.8201294e-05,7.8082085e-05,7.6293945e-05,7.0869923e-05,7.0095062e-05,7.5459480e-05,7.8737736e-05,7.8260899e-05,7.3492527e-05,6.7472458e-05,7.8260899e-05,8.1121922e-05,7.8856945e-05,8.2850456e-05,8.1539154e-05,8.1837177e-05,8.1121922e-05,8.0347061e-05,7.9095364e-05,8.0525875e-05,7.9274178e-05,7.6949596e-05,8.0525875e-05,7.4207783e-05,7.7962875e-05,7.6174736e-05,7.1644783e-05,7.4625015e-05,7.5459480e-05,7.5936317e-05,7.4326992e-05,7.5221062e-05,7.1048737e-05,7.7486038e-05,7.5280666e-05,7.9095364e-05,7.6353550e-05,7.0631504e-05,6.7830086e-05,7.3671341e-05,7.2181225e-05,7.1704388e-05,7.4207783e-05,7.7784061e-05,8.4519386e-05,8.2731247e-05,8.1539154e-05,7.8499317e-05,7.3611736e-05,7.7009201e-05,8.2671642e-05,7.6472759e-05,7.8737736e-05,7.6651573e-05,7.5578690e-05,7.9452991e-05,7.8856945e-05,7.4267387e-05,7.1704388e-05,7.0214272e-05,7.6055527e-05,7.3075294e-05,7.0393085e-05,6.8724155e-05,7.1048737e-05,7.5936317e-05,7.3194504e-05,6.4015388e-05,7.2121620e-05,7.2360039e-05,7.6591969e-05,7.8141689e-05,8.6128712e-05,7.8201294e-05,7.6949596e-05,8.1360340e-05,7.8558922e-05,8.1717968e-05,8.4877014e-05,8.7857246e-05,7.7903271e-05,7.4982643e-05,7.6591969e-05,7.3850155e-05,7.2538853e-05,7.5221062e-05,7.8499317e-05,7.4148178e-05,7.6234341e-05,7.4326992e-05,7.0154667e-05,7.1942806e-05,7.2479248e-05,7.3194504e-05,7.5697899e-05,7.0691109e-05,7.0929527e-05,6.9022179e-05,7.0929527e-05,7.3134899e-05,7.2419643e-05,6.9081783e-05,7.5876713e-05,7.4625015e-05,7.1138144e-05,8.3118677e-05,7.9244375e-05,8.2343817e-05,8.3088875e-05,8.4400177e-05,8.2284212e-05,8.5473061e-05,8.7499619e-05,8.8870525e-05,8.5264444e-05,8.7231398e-05,8.4429979e-05,8.2761049e-05,9.1314316e-05,8.2522631e-05,7.8707933e-05,8.2790852e-05,7.5966120e-05,7.8231096e-05,7.6323748e-05,7.5995922e-05,7.8052282e-05,6.8992376e-05,7.1823597e-05,7.1972609e-05,6.7561865e-05,7.0840120e-05,6.9379807e-05,7.2717667e-05,7.5161457e-05,7.2449446e-05,7.5757504e-05,8.4877014e-05,7.5340271e-05,7.7903271e-05,7.4058771e-05,7.7009201e-05,7.1942806e-05,6.8783760e-05,7.5906515e-05,6.9499016e-05,6.7561865e-05,6.4373016e-05,7.0512295e-05,6.8247318e-05,6.7859888e-05,6.1392784e-05,6.7502260e-05,7.0780516e-05,7.3045492e-05,6.6220760e-05,7.5995922e-05,6.7889690e-05,6.6757202e-05,6.6936016e-05,6.2465668e-05,6.8604946e-05,7.3254108e-05,7.2956085e-05,6.8992376e-05,6.5177679e-05,7.2538853e-05,8.0257654e-05,6.8932772e-05,7.4952841e-05,7.7754259e-05,7.5697899e-05,6.2227249e-05,5.7995319e-05,6.8575144e-05,6.6906214e-05,6.8455935e-05,6.8962574e-05,7.0273876e-05,6.5267086e-05,6.6280365e-05,7.3283911e-05,6.6190958e-05,7.2658062e-05,7.4297190e-05,6.6101551e-05,7.0691109e-05,6.9677830e-05,6.9707632e-05,6.3687563e-05,6.8217516e-05,6.9707632e-05,6.8515539e-05,7.2360039e-05,7.4654818e-05,6.8962574e-05,7.1674585e-05,7.1495771e-05,7.1346760e-05,7.3224306e-05,7.7873468e-05,6.7442656e-05,7.4774027e-05,7.5638294e-05,7.2419643e-05,6.7979097e-05,7.2985888e-05,7.4684620e-05,6.7323446e-05,6.8932772e-05,7.0124865e-05,6.9230795e-05,6.6697598e-05,6.7919493e-05,6.4909458e-05,6.8873167e-05,6.5177679e-05,6.7830086e-05,6.4969063e-05,6.4164400e-05,7.1108341e-05,6.9260597e-05,7.0989132e-05,6.9916248e-05,6.2972307e-05,6.9409609e-05,7.6115131e-05,6.8008900e-05,6.7114830e-05,7.8201294e-05,6.7204237e-05,6.2167645e-05,7.0244074e-05,5.9902668e-05,7.0661306e-05,6.8664551e-05,7.2091818e-05,6.8783760e-05,7.6085329e-05,7.0452690e-05,7.2896481e-05,7.2896481e-05,7.2062016e-05,6.6190958e-05,7.2300434e-05,8.0615282e-05,7.5399876e-05,6.6965818e-05,7.7247620e-05,6.1571598e-05,7.0065260e-05,7.6174736e-05,6.9648027e-05,7.0571899e-05,6.5714121e-05,6.7144632e-05,6.7800283e-05,6.6161156e-05,6.6339970e-05,6.5624714e-05,6.1929226e-05,6.0081482e-05,6.4313412e-05,7.1525574e-05,6.7144632e-05,6.8098307e-05,6.1243773e-05,6.4641237e-05,6.9051981e-05,6.9677830e-05,7.0512295e-05,7.1465969e-05,6.7383051e-05,7.3403120e-05,7.0482492e-05,7.4058771e-05,7.5131655e-05,7.6949596e-05,7.1913004e-05,6.7204237e-05,7.5817108e-05,6.7770481e-05,7.3254108e-05,7.5757504e-05,6.3896179e-05,6.1392784e-05,6.9051981e-05,6.9171190e-05,7.2628260e-05,7.4476004e-05,7.0869923e-05,7.6413155e-05,6.6608191e-05,6.6608191e-05,7.3045492e-05,7.3879957e-05,7.2300434e-05,6.9111586e-05,6.8366528e-05,6.4790249e-05,5.9515238e-05,6.9439411e-05,7.6472759e-05,7.2777271e-05,6.8366528e-05,6.5565109e-05,7.0899725e-05,5.7220459e-05,6.5863132e-05,6.7263842e-05,7.3552132e-05,6.3002110e-05,6.4939260e-05,6.5594912e-05,6.5267086e-05,5.8114529e-05,7.1376562e-05,6.0796738e-05,5.7846308e-05,6.9409609e-05,7.6889992e-05,7.0393085e-05,7.3850155e-05,6.8187714e-05,6.1869621e-05,6.3091516e-05,7.4803829e-05,6.1094761e-05,6.1690807e-05,6.5177679e-05,6.3627958e-05,6.2465668e-05,5.9336424e-05,7.1346760e-05,6.9022179e-05,6.3210726e-05,6.6488981e-05,5.7607889e-05,6.1362982e-05,7.3671341e-05,6.5237284e-05,7.8439713e-05,6.2644482e-05,6.3151121e-05,6.4015388e-05,7.1108341e-05,7.2449446e-05,5.5611134e-05,7.0482492e-05,7.9661608e-05,6.7412853e-05,7.3075294e-05,6.3598156e-05,7.2896481e-05,6.6161156e-05,6.6637993e-05,5.4895878e-05,6.9379807e-05,7.3194504e-05,7.2449446e-05,6.8068504e-05,6.3717365e-05,6.0617924e-05,6.1392784e-05,5.8561563e-05,6.6131353e-05,7.0154667e-05,6.3478947e-05,5.9902668e-05,6.2614679e-05,6.4224005e-05,6.7025423e-05,6.0945749e-05,6.8187714e-05,5.9425831e-05,5.7101250e-05,7.0750713e-05,6.8604946e-05,7.2032213e-05,6.0588121e-05,6.4611435e-05,6.4074993e-05,5.5730343e-05,5.6236982e-05,4.8369169e-05,5.0961971e-05,6.6637993e-05,5.5491924e-05,6.6339970e-05,5.4419041e-05,5.2988529e-05,5.9306622e-05,6.0528517e-05,6.9171190e-05,7.5131655e-05,6.9350004e-05,7.0542097e-05,7.8409910e-05,6.0886145e-05,7.0869923e-05,6.3776970e-05,6.1661005e-05,5.5104494e-05,6.3836575e-05,6.2674284e-05,5.9604645e-05,6.2644482e-05,7.4803829e-05,6.8336725e-05,7.1018934e-05,6.5505505e-05,5.9783459e-05,5.7905912e-05,5.3703785e-05,6.1720610e-05,6.4283609e-05,6.4164400e-05,5.7816505e-05,6.2182546e-05,6.0617924e-05,6.5982342e-05,6.7889690e-05,6.6101551e-05,7.3418021e-05,6.4685941e-05,6.0915947e-05,6.0439110e-05,6.5043569e-05,8.2358718e-05,6.4074993e-05,5.6788325e-05,5.8606267e-05,5.6579709e-05,6.9648027e-05,6.2823296e-05,6.6295266e-05,6.1586499e-05,5.6654215e-05,5.9828162e-05,5.9276819e-05,6.5162778e-05,6.1675906e-05,6.5147877e-05,5.9768558e-05,6.2987208e-05,6.7397952e-05,6.7442656e-05,6.5788627e-05,6.5430999e-05,6.8783760e-05,7.1212649e-05,6.4998865e-05,5.9232116e-05,6.4060092e-05,6.7263842e-05,5.4165721e-05,6.7055225e-05,5.3107738e-05,5.3361058e-05,4.9173832e-05,4.9918890e-05,6.2093139e-05,6.2316656e-05,5.7771802e-05,5.5715442e-05,5.8129430e-05,5.5149198e-05,6.1079860e-05,5.6833029e-05,5.7205558e-05,6.8441033e-05,5.7116151e-05,5.5581331e-05,7.4788928e-05,7.6398253e-05,7.4028969e-05,6.2301755e-05,6.2629580e-05,7.3686242e-05,6.9245696e-05,6.1139464e-05,7.3119998e-05,6.2331557e-05,5.9798360e-05,8.6426735e-05,5.8695674e-05,5.3793192e-05,5.3152442e-05,6.0617924e-05,6.2569976e-05,4.9114227e-05,7.4051321e-05,6.5058470e-05,6.8575144e-05,6.5729022e-05,6.2905252e-05,6.9119036e-05,6.5341592e-05,6.6965818e-05,7.4870884e-05,6.4782798e-05,6.8619847e-05,7.4312091e-05,6.6079199e-05,5.7443976e-05,6.5118074e-05,7.4148178e-05,6.3799322e-05,5.8591366e-05,6.4082444e-05,4.9583614e-05,5.0127506e-05,8.1136823e-05,6.9223344e-05,3.1404197e-05,6.6854060e-05,6.8642199e-05,7.1264803e-05,5.9746206e-05,7.5481832e-05,7.4133277e-05,5.5849552e-05,6.4969063e-05,5.7160854e-05,7.4028969e-05,7.3157251e-05,6.5781176e-05,7.3373318e-05,6.6861510e-05,5.6415796e-05,5.1744282e-05,6.4142048e-05,7.0303679e-05,5.1654875e-05,6.2510371e-05,4.2177737e-05,6.0074031e-05,6.7323446e-05,6.1102211e-05,5.5499375e-05,7.4859709e-05,7.7590346e-05,6.3113868e-05,8.5957348e-05,6.4305961e-05,6.7405403e-05,4.7557056e-05,5.7749450e-05,5.5100769e-05,6.3184649e-05,8.4899366e-05,4.5601279e-05,7.5872988e-05,3.8415194e-05,6.8336725e-05,4.8395246e-05,6.6835433e-05,7.2382390e-05,5.3994358e-05,7.1000308e-05,1.0197423e-04,4.7314912e-05,9.3834475e-05,8.6475164e-05,5.6335703e-05,6.8688765e-05,5.9325248e-05,4.9876049e-05,6.3175336e-05,6.9322065e-05,5.2714720e-05,6.8489462e-05,7.1161427e-05,7.0290640e-05,7.5897668e-05,5.3998432e-05,7.6342956e-05,6.8554189e-05,6.6775829e-05,7.0123002e-05,7.0242211e-05,5.9982762e-05,6.9297850e-05,6.6841021e-05,6.5455213e-05,8.7864697e-05,6.4533204e-05,6.0006976e-05,8.3424151e-05,4.7177076e-05,4.5757741e-05,8.8535249e-05,7.9713762e-05,5.5294484e-05,6.5308064e-05,8.3860010e-05,6.0245395e-05,4.3451786e-05,6.0722232e-05,6.1769038e-05,6.5278262e-05,7.4204057e-05,6.6243112e-05,3.7111342e-05,6.1038882e-05
"air-0005",8.4877014e-05,3.1852722e-04,-1.6331673e-04,2.8610229e-05,1.2207031e-04,-4.8494339e-04,1.1420250e-04,-9.6797943e-05,-2.2649765e-04,2.6941299e-05,-4.1484833e-05,1.5735626e-05,9.7751617e-06,6.5088272e-05,1.8119812e-05,4.0531158e-05,5.9366226e-05,-6.8664551e-05,-2.4008751e-04,-1.2469292e-04,-7.0810318e-05,-1.2993813e-04,-6.6757202e-05,1.4543533e-05,4.5299530e-06,-1.3303757e-04,1.0418892e-04,3.8862228e-05,1.0538101e-04,-3.3378601e-05,-3.2901764e-05,4.2438507e-05,-2.6941299e-05,-4.7683716e-07,-4.5299530e-06,-3.6716461e-05,-1.5974045e-05,1.9764900e-04,5.1021576e-05,1.8835068e-05,2.0384789e-04,1.2063980e-04,-2.1934509e-05,1.4853477e-04,1.0848045e-04,7.2956085e-05,-1.3113022e-05,-3.2901764e-05,9.7513199e-05,-5.3405762e-05,8.1062317e-06,-6.4611435e-05,-4.8160553e-05,-6.4373016e-05,-7.8439713e-05,3.6001205e-05,6.6041946e-05,-6.6757202e-05,1.6689301e-05,-7.0571899e-05,1.2254715e-04,-3.6478043e-05,1.6689301e-05,6.1035156e-05,-1.3804436e-04,8.2969666e-05,3.0994415e-06,-4.1484833e-05,-6.1988831e-05,-3.2424927e-05,-3.1948090e-05,5.5789948e-05,1.8835068e-05,-8.9168549e-05,1.4066696e-05,5.7935715e-05,1.2207031e-04,-1.4781952e-05,2.5987625e-05,-1.1253357e-04,-1.7404556e-04,-4.9114227e-05,7.4386597e-05,9.5367432e-06,1.3160706e-04,-1.8358231e-05,4.7683716e-06,3.9577484e-05,-6.4134598e-05,-2.3603439e-05,-2.3841858e-05,-3.1709671e-05,-3.7193298e-05,-5.4121017e-05,-5.3405762e-05,4.9591064e-05,-6.0796738e-05,-5.2928925e-05,-9.8705292e-05,1.1920929e-06,5.1498413e-05,2.1457672e-05,-2.6464462e-05,-1.0490417e-05,3.1828880e-05,2.4080276e-05,3.2424927e-05,-3.6835670e-05,1.8477440e-05,6.3180923e-06,-1.0216236e-04,-2.3245811e-05,-3.5285950e-05,-2.7537346e-05,-6.3657761e-05,5.3644180e-06,6.4373016e-05,-7.1525574e-07,-9.7751617e-06,-4.9114227e-05,-2.2649765e-05,-5.2571297e-05,-3.8623810e-05,-1.7642975e-05,-2.5272369e-05,-7.2717667e-06,-3.3378601e-06,-4.6849251e-05,-1.9669533e-05,-3.2186508e-05,-2.8610229e-05,-1.6808510e-05,-5.1021576e-05,-1.6808510e-05,-1.7046928e-05,-3.4809113e-05,-1.2874603e-05,-2.9563904e-05,-1.7404556e-05,-2.5033951e-06,-1.9788742e-05,-4.0292740e-05,4.8875809e-06,-1.1563301e-05,-1.2993813e-05,-3.0994415e-06,-1.2159348e-05,-2.5272369e-05,-2.6583672e-05,-5.8412552e-06,-3.2186508e-06,-3.3259392e-05,-2.2649765e-05,-1.6331673e-05,-1.9431114e-05,-7.6293945e-06,-1.0728836e-05,1.0728836e-06,-1.1563301e-05,8.3446503e-07,-8.8214874e-06,-7.3909760e-06,-1.5735626e-05,-9.2983246e-06,-4.7683716e-06,-1.1920929e-07,-1.0490417e-05,-1.2516975e-05,-1.0848045e-05,-7.8678131e-06,-7.0333481e-06,-6.9141388e-06,-1.4424324e-05,-9.4175339e-06,-9.1791153e-06,-8.5830688e-06,-7.1525574e-06,-1.2636185e-05,-1.0609627e-05,-1.5735626e-05,-3.3259392e-05,-3.3259392e-05,-4.0948391e-05,-4.0292740e-05,-4.8458576e-05,-4.1544437e-05,-2.3186207e-05,-1.1742115e-05,3.6954880e-06,4.4107437e-06,4.8875809e-06,-5.4240227e-06,1.7285347e-06,-2.3245811e-06,1.9669533e-06,-3.0994415e-06,5.3048134e-06,1.0728836e-06,-1.3709068e-06,7.5101852e-06,5.7220459e-06,-5.3644180e-07,4.1127205e-06,1.0132790e-06,3.9339066e-06,6.7949295e-06,1.1444092e-05,3.0398369e-06,3.7550926e-06,7.0333481e-06,1.2934208e-05,1.0907650e-05,5.7220459e-06,7.9274178e-06,4.0531158e-06,5.3644180e-06,1.1742115e-05,7.4505806e-06,8.0466270e-06,3.9339066e-06,7.6293945e-06,7.2717667e-06,3.3378601e-06,7.1525574e-06,7.6293945e-06,1.0192394e-05,5.4240227e-06,-5.9604645e-08,1.0728836e-06,2.4437904e-06,5.1856041e-06,-4.7087669e-06,-3.2782555e-06,-1.0728836e-06,1.1920929e-06,-3.2186508e-06,-2.3841858e-07,1.1920929e-07,-5.3048134e-06,-2.0265579e-06,-1.6689301e-06,1.4305115e-06,2.3841858e-06,4.2915344e-06,-3.2782555e-06,2.5033951e-06,-2.3245811e-06,-4.2319298e-06,-1.0132790e-06,-1.3411045e-05,-3.8743019e-06,-9.9539757e-06,-1.5616417e-05,-1.3351440e-05,-2.3782253e-05,-2.7239323e-05,-1.9848347e-05,-2.2768974e-05,-1.9729137e-05,-2.4735928e-05,-2.5749207e-05,-2.6941299e-05,-2.1100044e-05,-1.8954277e-05,-2.6106834e-05,-2.0563602e-05,-1.5676022e-05,-1.9729137e-05,-1.9848347e-05,-1.7881393e-05,-1.6033649e-05,-1.3887882e-05,-1.9848347e-05,-2.2172928e-05,-2.1278858e-05,-1.7106533e-05,-1.5676022e-05,-1.7344952e-05,-2.0623207e-05,-1.6689301e-05,-1.7464161e-05,-2.0802021e-05,-1.7285347e-05,-1.5616417e-05,-1.5556812e-05,-1.5139580e-05,-1.7344952e-05,-1.6868114e-05,-1.6212463e-05,-1.9848347e-05,-1.4841557e-05,-1.8596649e-05,-1.4722347e-05,-1.4305115e-05,-1.4603138e-05,-1.5437603e-05,-1.3232231e-05,-1.5139580e-05,-1.6391277e-05,-1.2278557e-05,-1.4662743e-05,-1.0371208e-05,-1.1801720e-05,-1.5020370e-05,-1.1444092e-05,-1.1920929e-05,-1.1146069e-05,-1.1503696e-05,-1.1503696e-05,-7.8082085e-06,-8.9406967e-06,-3.4570694e-06,-7.2717667e-06,-4.2319298e-06,-6.4969063e-06,-3.5166740e-06,-1.5497208e-06,1.7285347e-06,-3.8146973e-06,-4.4703484e-06,-1.0728836e-06,-2.9206276e-06,-7.6889992e-06,-7.6293945e-06,-5.3644180e-06,7.7486038e-07,-5.6624413e-06,-7.4505806e-06,-9.5963478e-06,-1.7285347e-06,-1.1324883e-06,-1.4901161e-06,-5.1856041e-06,-1.6689301e-05,-1.5676022e-05,-3.6358833e-06,-1.4007092e-05,-5.7220459e-06,-2.8610229e-06,-5.1856041e-06,-1.7344952e-05,1.4901161e-06,-7.8678131e-06,-1.8477440e-05,-1.3709068e-06,-4.2915344e-06,-9.4175339e-06,6.4373016e-06,-2.3841858e-06,6.0796738e-06,6.0141087e-05,6.0677528e-05,5.9783459e-05,5.7458878e-05,5.5909157e-05,5.4717064e-05,5.2332878e-05,4.7206879e-05,5.1736832e-05,4.5418739e-05,4.4763088e-05,4.8518181e-05,4.4643879e-05,5.0842762e-05,5.8114529e-05,5.7220459e-05,5.5372715e-05,5.9604645e-05,5.7578087e-05,6.1154366e-05,6.1094761e-05,5.1856041e-05,5.0604343e-05,4.9471855e-05,4.8518181e-05,4.6908855e-05,4.2259693e-05,4.3272972e-05,4.0650368e-05,3.8027763e-05,4.0173531e-05,3.8504601e-05,3.9875507e-05,4.1902065e-05,4.1663647e-05,4.9114227e-05,4.2319298e-05,5.0604343e-05,4.7564507e-05,5.4597855e-05,4.6908855e-05,5.2690506e-05,5.4597855e-05,4.8160553e-05,5.1796436e-05,4.7385693e-05,4.6670437e-05,5.1736832e-05,5.1617622e-05,5.1558018e-05,5.1021576e-05,5.0902367e-05,4.7445297e-05,5.3405762e-05,5.0008297e-05,5.2690506e-05,5.8174133e-05,5.9068203e-05,5.1617622e-05,5.4001808e-05,5.1915646e-05,5.3524971e-05,4.8637390e-05,5.2392483e-05,5.7101250e-05,5.5551529e-05,5.3644180e-05,5.2452087e-05,5.3226948e-05,5.4359436e-05,5.2571297e-05,5.3405762e-05,5.3107738e-05,4.4643879e-05,4.1902065e-05,5.1975250e-05,4.6491623e-05,5.2154064e-05,4.2378902e-05,4.3809414e-05,4.4286251e-05,5.4299831e-05,4.5597553e-05,4.6968460e-05,5.0127506e-05,5.1856041e-05,4.4763088e-05,4.6551228e-05,4.8100948e-05,5.2154064e-05,4.4047832e-05,5.0067902e-05,4.7147274e-05,5.4776669e-05,4.5478344e-05,5.3107738e-05,4.6014786e-05,4.8458576e-05,4.5537949e-05,4.6670437e-05,5.2034855e-05,5.3167343e-05,5.1259995e-05,4.5537949e-05,4.0888786e-05,4.7206879e-05,4.8100948e-05,4.8279762e-05,4.9650669e-05,4.6610832e-05,4.5895576e-05,4.6849251e-05,4.4465065e-05,4.7862530e-05,5.1379204e-05,4.7862530e-05,4.6014786e-05,4.9948692e-05,4.6610832e-05,5.0067902e-05,5.0961971e-05,4.9054623e-05,5.2452087e-05,5.5551529e-05,5.5491924e-05,5.8531761e-05,6.4074993e-05,6.4074993e-05,6.8902969e-05,7.0691109e-05,7.7247620e-05,7.2419643e-05,6.6995621e-05,6.3896179e-05,6.6995621e-05,6.2942505e-05,6.1631203e-05,5.9902668e-05,6.6816807e-05,7.4386597e-05,7.4326992e-05,7.2360039e-05,6.5565109e-05,6.0021877e-05,6.4194202e-05,6.9618225e-05,6.5207481e-05,6.8008900e-05,6.6578388e-05,6.4492226e-05,6.4134598e-05,6.7353249e-05,5.7935715e-05,5.3882599e-05,5.6505203e-05,5.7876110e-05,5.3763390e-05,5.1677227e-05,4.8816204e-05,4.8518181e-05,5.0842762e-05,4.5478344e-05,4.4763088e-05,4.7326088e-05,4.7743320e-05,4.9352646e-05,4.9948692e-05,5.5909157e-05,4.9233437e-05,4.4584274e-05,5.0961971e-05,4.8696995e-05,5.1379204e-05,5.5909157e-05,5.5372715e-05,4.6908855e-05,4.4584274e-05,4.4286251e-05,4.2796135e-05,4.5716763e-05,4.5776367e-05,4.9293041e-05,4.2378902e-05,4.6074390e-05,4.4584274e-05,4.2676926e-05,4.0411949e-05,4.0411949e-05,4.6849251e-05,4.6491623e-05,4.0471554e-05,4.0531158e-05,4.7266483e-05,5.2511692e-05,5.2630901e-05,5.7697296e-05,5.7518482e-05,6.3627958e-05,6.4551830e-05,6.7144632e-05,7.1585178e-05,6.6131353e-05,6.8217516e-05,6.2972307e-05,6.4522028e-05,5.6833029e-05,6.0349703e-05,5.6236982e-05,5.3763390e-05,4.5716763e-05,4.7743320e-05,4.8875809e-05,4.6402216e-05,5.1617622e-05,4.4703484e-05,4.3153763e-05,4.4912100e-05,4.2796135e-05,4.0680170e-05,4.0560961e-05,4.1246414e-05,4.3869019e-05,3.8504601e-05,4.1097403e-05,3.9577484e-05,3.8683414e-05,3.6567450e-05,3.5256147e-05,3.8385391e-05,4.4941902e-05,3.9458275e-05,3.7759542e-05,4.2915344e-05,4.0054321e-05,4.1812658e-05,3.9696693e-05,3.8653612e-05,3.5434961e-05,3.1530857e-05,3.6507845e-05,3.4779310e-05,3.6418438e-05,3.0100346e-05,3.1948090e-05,3.4064054e-05,2.9891729e-05,2.5093555e-05,2.9385090e-05,3.3825636e-05,3.6120415e-05,3.2991171e-05,3.2633543e-05,3.0249357e-05,3.1322241e-05,2.7060509e-05,3.0547380e-05,3.0189753e-05,3.4749508e-05,3.0517578e-05,2.6822090e-05,3.3706427e-05,2.9951334e-05,4.0560961e-05,3.0308962e-05,3.0219555e-05,3.9130449e-05,3.5613775e-05,2.5629997e-05,2.4735928e-05,3.1977892e-05,3.2693148e-05,3.4451485e-05,3.6120415e-05,3.1590462e-05,3.5166740e-05,3.1262636e-05,4.0829182e-05,3.1441450e-05,3.4928322e-05,3.6031008e-05,3.4600496e-05,3.5673380e-05,3.3468008e-05,3.4719706e-05,3.3259392e-05,3.2812357e-05,3.1292439e-05,3.4719706e-05,4.1663647e-05,3.8713217e-05,3.4958124e-05,3.7610531e-05,3.6418438e-05,3.7938356e-05,3.5881996e-05,4.1007996e-05,3.6537647e-05,3.9428473e-05,3.8951635e-05,3.6686659e-05,3.4213066e-05,3.6329031e-05,3.5822392e-05,3.5405159e-05,3.2514334e-05,3.5285950e-05,3.4749508e-05,3.0010939e-05,3.5315752e-05,3.0249357e-05,3.0070543e-05,3.0547380e-05,3.0666590e-05,2.6673079e-05,2.8997660e-05,3.7908554e-05,3.2156706e-05,3.4153461e-05,3.3825636e-05,3.2275915e-05,3.3915043e-05,3.4928322e-05,3.6001205e-05,3.2961369e-05,4.0531158e-05,3.1709671e-05,3.0726194e-05,3.5226345e-05,2.8312206e-05,4.0650368e-05,3.7550926e-05,3.6627054e-05,3.2126904e-05,3.9786100e-05,3.2216311e-05,3.8444996e-05,3.3408403e-05,3.4451485e-05,3.0487776e-05,3.1918287e-05,4.0024519e-05,3.6269426e-05,3.5643578e-05,4.0650368e-05,3.2544136e-05,3.3080578e-05,3.8623810e-05,3.5554171e-05,3.5732985e-05,3.2901764e-05,3.8653612e-05,3.7133694e-05,3.6507845e-05,3.5583973e-05,3.7878752e-05,3.9190054e-05,4.0024519e-05,4.4882298e-05,4.8458576e-05,4.8637390e-05,5.1796436e-05,4.7743320e-05,4.9293041e-05,5.4240227e-05,5.5193901e-05,5.9485435e-05,6.0766935e-05,6.8664551e-05,7.4416399e-05,7.1227551e-05,7.5429678e-05,7.3760748e-05,6.9618225e-05,6.2137842e-05,5.9098005e-05,7.2449446e-05,6.3449144e-05,6.8604946e-05,7.1108341e-05,5.7190657e-05,5.0038099e-05,5.6415796e-05,6.4164400e-05,7.1108341e-05,7.9154968e-05,7.5370073e-05,8.7350607e-05,7.0631504e-05,5.8293343e-05,5.9127808e-05,5.7637691e-05,5.2750111e-05,4.3720007e-05,4.5448542e-05,3.8236380e-05,3.8266182e-05,4.8846006e-05,5.7965517e-05,6.3419342e-05,6.2584877e-05,6.2227249e-05,6.9886446e-05,5.3972006e-05,6.0826540e-05,5.7309866e-05,6.0439110e-05,5.2511692e-05,5.0425529e-05,5.3524971e-05,5.4270029e-05,4.7981739e-05,5.4270029e-05,4.7087669e-05,4.2200089e-05,4.6938658e-05,5.2243471e-05,4.4733286e-05,4.4792891e-05,4.1455030e-05,3.7521124e-05,3.3348799e-05,3.2395124e-05,2.3990870e-05,2.7418137e-05,3.4391880e-05,3.4213066e-05,3.4332275e-05,3.0755997e-05,3.9726496e-05,3.4689903e-05,3.1709671e-05,2.9981136e-05,3.0487776e-05,3.0428171e-05,3.6895275e-05,3.5554171e-05,4.4941902e-05,2.9742718e-05,3.8355589e-05,2.9593706e-05,3.8862228e-05,3.8623810e-05,2.6553869e-05,3.2126904e-05,4.0292740e-05,3.1501055e-05,3.3497810e-05,2.7924776e-05,3.1858683e-05,3.2275915e-05,3.7252903e-05,2.3871660e-05,3.3795834e-05,3.4958124e-05,2.9683113e-05,3.6776066e-05,2.4437904e-05,2.9504299e-05,3.5017729e-05,3.0547380e-05,3.1977892e-05,3.7282705e-05,3.6001205e-05,2.8967857e-05,3.4868717e-05,3.4391880e-05,2.9772520e-05,3.2037497e-05,3.0845404e-05,2.9057264e-05,2.4557114e-05,3.7342310e-05,3.0279160e-05,3.2961369e-05,2.3186207e-05,2.5838614e-05,2.6375055e-05,2.4080276e-05,2.9534101e-05,2.0027161e-05,2.1189451e-05,2.4616718e-05,2.8669834e-05,3.2484531e-05,2.5361776e-05,2.5302172e-05,2.8371811e-05,2.7060509e-05,3.2365322e-05,3.9577484e-05,3.5792589e-05,3.4213066e-05,4.0173531e-05,2.8520823e-05,3.3468008e-05,2.7000904e-05,3.2007694e-05,2.0593405e-05,2.9355288e-05,2.8342009e-05,2.4288893e-05,2.0384789e-05,3.5434961e-05,2.9563904e-05,3.3766031e-05,2.6196241e-05,2.3484230e-05,2.7239323e-05,1.9729137e-05,2.6866794e-05,3.0830503e-05,3.2186508e-05,2.5525689e-05,2.6360154e-05,2.3841858e-05,3.6254525e-05,3.8996339e-05,3.3035874e-05,3.2559037e-05,2.5779009e-05,2.1532178e-05,2.6136637e-05,2.6941299e-05,3.6850572e-05,2.6941299e-05,2.1249056e-05,1.9907951e-05,2.8967857e-05,3.2603741e-05,2.6285648e-05,2.9489398e-05,2.9832125e-05,2.6136637e-05,2.7835369e-05,1.8596649e-05,2.8461218e-05,2.3394823e-05,2.4840236e-05,2.4825335e-05,2.4214387e-05,2.7999282e-05,2.9623508e-05,2.8967857e-05,2.8595328e-05,2.9534101e-05,3.0010939e-05,2.9310584e-05,2.9250979e-05,2.5391579e-05,2.7611852e-05,1.7657876e-05,2.6553869e-05,1.8566847e-05,2.7269125e-05,2.1666288e-05,2.4423003e-05,3.0830503e-05,2.5108457e-05,1.9013882e-05,2.3752451e-05,2.5734305e-05,2.2336841e-05,2.4348497e-05,1.6048551e-05,2.2515655e-05,2.8654933e-05,2.6181340e-05,2.1785498e-05,3.6984682e-05,3.6761165e-05,3.4943223e-05,2.6524067e-05,2.6628375e-05,3.2961369e-05,3.2797456e-05,3.2648444e-05,3.4451485e-05,3.4779310e-05,2.8908253e-05,3.6939979e-05,3.6820769e-05,2.3692846e-05,2.2366643e-05,3.1009316e-05,2.2485852e-05,2.1696091e-05,4.1596591e-05,2.5756657e-05,2.5868416e-05,3.2849610e-05,3.1232834e-05,2.7388334e-05,2.9638410e-05,3.0733645e-05,4.2460859e-05,2.2247434e-05,2.5108457e-05,3.0674040e-05,3.1456351e-05,3.1702220e-05,3.3602118e-05,3.7096441e-05,3.1642616e-05,2.4102628e-05,2.8774142e-05,2.5421381e-05,1.9930303e-05,4.9561262e-05,4.0419400e-05,5.2526593e-06,2.4899840e-05,3.4742057e-05,2.5309622e-05,2.1003187e-05,2.6755035e-05,3.1083822e-05,2.2456050e-05,2.2247434e-05,3.0308962e-05,3.3788383e-05,3.6492944e-05,2.8572977e-05,4.0799379e-05,2.3745000e-05,2.7701259e-05,2.3409724e-05,3.1754375e-05,3.4861267e-05,1.5184283e-05,3.5226345e-05,1.7262995e-05,2.0027161e-05,4.0866435e-05,2.7500093e-05,1.8239021e-05,3.0767173e-05,3.8672239e-05,3.1430274e-05,3.3088028e-05,3.8802624e-05,3.1415373e-05,2.0526350e-05,2.0597130e-05,2.8517097e-05,3.2965094e-05,4.3913722e-05,1.5236437e-05,4.5355409e-05,1.8991530e-05,4.2207539e-05,1.9706786e-05,3.3102930e-05,4.6230853e-05,2.9075891e-05,4.1702762e-05,6.2227249e-05,2.1880493e-05,5.4731965e-05,4.1857362e-05,2.9243529e-05,2.9195100e-05,3.1240284e-05,2.5311485e-05,3.9396808e-05,4.3356791e-05,2.6047230e-05,4.2644329e-05,4.1957945e-05,2.3480970e-05,4.1770283e-05,3.0100346e-05,4.6244706e-05,3.2649841e-05,4.3665059e-05,4.8317946e-05,4.6273693e-05,3.2223761e-05,4.6545640e-05,3.8981438e-05,3.9160252e-05,4.8127025e-05,4.0221959e-05,3.4317374e-05,6.6488981e-05,2.2716820e-05,2.9865652e-05,5.8609992e-05,4.7389418e-05,2.1588057e-05,3.0629337e-05,4.1492283e-05,4.3623149e-05,2.5209039e-05,2.8423965e-05,3.0923635e-05,2.9519200e-05,4.5746565e-05,2.7861446e-05,1.8551946e-05,3.5781413e-05
"air-0006",1.6307831e-04,3.6811829e-04,-2.3031235e-04,-3.2901764e-05,9.7274780e-05,-4.2986870e-04,-2.3984909e-04,-1.3279915e-04,-3.2377243e-04,1.2087822e-04,-1.4019012e-04,-2.0265579e-05,-4.5299530e-06,3.8862228e-05,-8.9168549e-05,-9.2983246e-05,3.0994415e-06,-6.6995621e-05,6.7234039e-05,-1.3732910e-04,1.3113022e-05,-6.5088272e-05,-1.9073486e-06,-7.1525574e-05,-1.2946129e-04,-1.9168854e-04,1.4305115e-05,-1.3828278e-05,1.5997887e-04,-2.9087067e-05,1.0132790e-04,-4.0292740e-05,-7.1287155e-05,-6.2465668e-05,1.0490417e-05,-5.7220459e-06,3.7193298e-05,2.7894974e-04,1.3947487e-04,9.2983246e-06,6.6041946e-05,1.1920929e-06,7.3194504e-05,1.2707710e-04,1.2755394e-04,1.3709068e-04,1.2540817e-04,1.0633469e-04,5.3882599e-05,5.1975250e-05,1.2445450e-04,-7.1287155e-05,1.5711784e-04,1.2111664e-04,-5.7220459e-05,1.2230873e-04,4.9114227e-05,-9.2744827e-05,1.8835068e-05,7.6770782e-05,2.4509430e-04,1.9550323e-05,9.0599060e-05,9.7274780e-05,-9.6559525e-05,2.3365021e-05,-3.1232834e-05,-8.9883804e-05,-8.7261200e-05,1.1730194e-04,9.1075897e-05,-5.5789948e-05,3.2663345e-05,1.9073486e-06,1.5497208e-05,5.7935715e-05,1.1968613e-04,5.5789948e-05,-4.8398972e-05,6.4849854e-05,-7.0095062e-05,7.8201294e-05,1.2564659e-04,3.1948090e-05,9.5367432e-05,-3.3378601e-05,4.0531158e-06,5.8650970e-05,2.8133392e-05,4.5537949e-05,-2.5510788e-05,-2.6226044e-06,-7.5101852e-05,1.2874603e-05,1.1682510e-05,-5.3882599e-05,1.3589859e-05,-9.6559525e-05,-8.0585480e-05,-5.3644180e-05,0.0000000,1.4305115e-06,-4.7445297e-05,-2.8610229e-06,-1.8000603e-05,7.0452690e-05,9.6678734e-05,1.1920929e-05,-1.9192696e-05,-3.5762787e-05,-2.3365021e-05,-2.3484230e-05,-2.4199486e-05,7.4625015e-05,6.9141388e-06,3.3140182e-05,2.6226044e-05,-1.9073486e-05,-1.0609627e-05,-9.4175339e-06,-1.3113022e-06,-2.1457672e-05,8.4638596e-06,-7.5101852e-06,3.3378601e-06,2.2530556e-05,-1.7881393e-05,2.8610229e-06,3.3378601e-06,-1.8954277e-05,6.1988831e-06,-1.6808510e-05,-2.2649765e-05,-5.7220459e-06,-2.1219254e-05,-1.5377998e-05,-1.1324883e-05,-2.8610229e-06,8.7022781e-06,2.1576881e-05,2.2411346e-05,1.5497208e-06,-6.9141388e-06,-4.8875809e-06,-1.5497208e-06,1.3232231e-05,2.1815300e-05,9.5367432e-06,4.5299530e-06,5.7220459e-06,4.6491623e-06,-6.7949295e-06,5.8412552e-06,1.3470650e-05,1.5377998e-05,1.2040138e-05,2.0980835e-05,2.1696091e-05,9.5367432e-06,7.9870224e-06,1.1801720e-05,1.5139580e-05,1.0848045e-05,1.9550323e-05,1.7881393e-05,1.8954277e-05,1.0490417e-05,8.9406967e-06,5.2452087e-06,9.8943710e-06,1.4185905e-05,1.8000603e-05,6.9141388e-06,1.0967255e-05,2.4795532e-05,1.2516975e-05,1.5497208e-05,9.1791153e-06,1.4185905e-05,1.2516975e-05,-1.4305115e-06,-6.5565109e-06,-3.1530857e-05,-3.7729740e-05,-4.2736530e-05,-3.0577183e-05,-1.0132790e-06,1.6927719e-05,3.6954880e-05,3.9756298e-05,3.5047531e-05,2.4378300e-05,1.9609928e-05,2.0325184e-05,2.5510788e-05,1.9073486e-05,2.4259090e-05,2.1815300e-05,1.8358231e-05,2.3245811e-05,2.5987625e-05,2.3126602e-05,2.6941299e-05,2.4855137e-05,3.3378601e-05,3.6835670e-05,4.8875809e-05,3.5703182e-05,4.1604042e-05,3.7968159e-05,4.0531158e-05,4.7802925e-05,3.7133694e-05,4.2855740e-05,3.9696693e-05,4.4882298e-05,4.3630600e-05,4.1604042e-05,3.5047531e-05,3.5643578e-05,3.6716461e-05,3.1292439e-05,3.3140182e-05,2.9444695e-05,3.4272671e-05,2.5153160e-05,2.2172928e-05,9.9539757e-06,1.8894672e-05,1.9788742e-05,2.5808811e-05,2.4855137e-05,2.4974346e-05,2.3305416e-05,2.5629997e-05,2.9504299e-05,2.8252602e-05,3.0994415e-05,2.9027462e-05,3.3676624e-05,3.7729740e-05,4.1842461e-05,3.8862228e-05,3.8027763e-05,3.1650066e-05,3.8027763e-05,3.2961369e-05,3.2961369e-05,3.1352043e-05,2.7120113e-05,2.4199486e-05,1.9490719e-05,1.1622906e-05,9.9539757e-06,1.0907650e-05,1.9073486e-06,5.3048134e-06,9.4175339e-06,4.4703484e-06,6.3776970e-06,1.4901161e-06,6.1988831e-06,9.5367432e-06,1.4066696e-05,1.0073185e-05,1.4126301e-05,1.9848347e-05,2.0146370e-05,2.1100044e-05,2.2709370e-05,2.6345253e-05,2.4974346e-05,2.3961067e-05,2.4616718e-05,2.5868416e-05,2.4855137e-05,2.8550625e-05,2.4616718e-05,2.5928020e-05,2.2768974e-05,2.4497509e-05,2.2172928e-05,2.0384789e-05,1.9490719e-05,1.8477440e-05,1.7046928e-05,1.5854836e-05,1.8537045e-05,1.6629696e-05,1.6689301e-05,1.9490719e-05,1.5318394e-05,1.8239021e-05,1.7166138e-05,1.6570091e-05,2.0325184e-05,1.7225742e-05,2.2649765e-05,2.1100044e-05,3.4630299e-05,3.3974648e-05,3.3974648e-05,3.5762787e-05,3.5524368e-05,3.8862228e-05,3.3438206e-05,3.9100647e-05,3.8504601e-05,3.5762787e-05,3.3855438e-05,3.5405159e-05,4.0888786e-05,3.0875206e-05,3.7610531e-05,3.2663345e-05,3.5345554e-05,3.6537647e-05,2.9981136e-05,2.9146671e-05,3.0338764e-05,2.9981136e-05,3.3020973e-05,3.0279160e-05,2.9206276e-05,3.2961369e-05,3.5881996e-05,3.2842159e-05,3.9100647e-05,3.5047531e-05,4.1902065e-05,4.7802925e-05,5.8054924e-05,3.2782555e-05,4.2557716e-05,4.4584274e-05,4.3869019e-05,2.7537346e-05,4.6193600e-05,4.1484833e-05,4.0829182e-05,3.6358833e-05,3.9279461e-05,2.3126602e-05,2.1278858e-05,4.4763088e-05,3.0994415e-05,2.5272369e-05,3.9219856e-05,2.8967857e-05,3.6120415e-05,8.5651875e-05,8.5473061e-05,8.6069107e-05,8.5949898e-05,8.6247921e-05,8.6426735e-05,8.1956387e-05,8.0704689e-05,8.4161758e-05,7.9512596e-05,7.9035759e-05,8.4578991e-05,8.6128712e-05,8.7916851e-05,1.0353327e-04,9.5307827e-05,9.4413757e-05,1.0043383e-04,9.5903873e-05,9.8109245e-05,9.8109245e-05,9.2744827e-05,8.9466572e-05,8.7082386e-05,8.4757805e-05,7.8618526e-05,7.3909760e-05,7.2896481e-05,7.2658062e-05,7.4207783e-05,7.2240829e-05,7.0929527e-05,7.2956085e-05,7.4207783e-05,7.4088573e-05,8.4757805e-05,7.5042248e-05,8.3804131e-05,8.0704689e-05,8.4578991e-05,8.1777573e-05,9.0360641e-05,9.2685223e-05,8.3804131e-05,8.9645386e-05,8.3029270e-05,8.5473061e-05,8.5294247e-05,8.9108944e-05,8.9704990e-05,8.6784363e-05,8.4698200e-05,7.9989433e-05,8.4936619e-05,8.3386898e-05,8.2314014e-05,8.7618828e-05,8.7797642e-05,8.5055828e-05,8.2015991e-05,8.1837177e-05,8.3684921e-05,8.0049038e-05,8.3208084e-05,9.1314316e-05,8.4757805e-05,8.4400177e-05,7.9929829e-05,8.1419945e-05,8.6307526e-05,8.3267689e-05,8.7976456e-05,8.3744526e-05,8.3029270e-05,7.9870224e-05,8.7440014e-05,7.7664852e-05,8.7678432e-05,8.3923340e-05,7.7128410e-05,8.4578991e-05,8.7857246e-05,8.1181526e-05,8.0347061e-05,8.2492828e-05,8.9764595e-05,8.6128712e-05,8.1002712e-05,8.3208084e-05,9.2685223e-05,7.5876713e-05,8.0287457e-05,7.7784061e-05,8.5115433e-05,7.6293945e-05,8.4042549e-05,8.4996223e-05,8.1062317e-05,7.4684620e-05,7.4863434e-05,8.0704689e-05,8.2910061e-05,8.2433224e-05,8.0227852e-05,7.1883202e-05,8.4996223e-05,8.7201595e-05,8.7141991e-05,8.7440014e-05,8.9049339e-05,8.5294247e-05,8.9704990e-05,9.0837479e-05,8.7380409e-05,8.5473061e-05,8.5413456e-05,8.2552433e-05,8.9526176e-05,7.8618526e-05,8.5771084e-05,8.1002712e-05,8.1777573e-05,8.5473061e-05,8.5711479e-05,8.9347363e-05,9.5248222e-05,9.9837780e-05,1.0204315e-04,1.1372566e-04,1.1658669e-04,1.2183189e-04,1.1652708e-04,1.1181831e-04,1.1146069e-04,1.0752678e-04,1.1175871e-04,1.0418892e-04,1.1062622e-04,1.1223555e-04,1.2016296e-04,1.2248755e-04,1.2046099e-04,1.1807680e-04,1.0806322e-04,1.1545420e-04,1.1366606e-04,1.0812283e-04,1.1265278e-04,1.0883808e-04,1.0615587e-04,1.0728836e-04,1.0758638e-04,9.8407269e-05,9.4652176e-05,9.4592571e-05,9.2267990e-05,8.6128712e-05,8.7559223e-05,8.3982944e-05,8.5353851e-05,8.9168549e-05,8.3804131e-05,7.7068806e-05,8.4221363e-05,8.3923340e-05,8.8512897e-05,8.9347363e-05,9.6082687e-05,9.1433525e-05,8.6963177e-05,9.2387199e-05,8.8751316e-05,9.0539455e-05,9.3519688e-05,9.3102455e-05,8.8214874e-05,8.1062317e-05,7.8737736e-05,7.8082085e-05,7.8678131e-05,7.6651573e-05,8.1717968e-05,7.7068806e-05,8.1539154e-05,8.1658363e-05,7.7426434e-05,7.3313713e-05,7.1883202e-05,7.2956085e-05,8.0227852e-05,7.5995922e-05,7.7426434e-05,8.3386898e-05,8.4519386e-05,8.8691711e-05,9.1195107e-05,8.5175037e-05,9.4026327e-05,9.4324350e-05,8.5681677e-05,1.0150671e-04,9.2774630e-05,9.0003014e-05,8.7469816e-05,8.9824200e-05,8.9913607e-05,9.0926886e-05,8.8006258e-05,8.8393688e-05,8.5115433e-05,8.4817410e-05,7.9452991e-05,7.9631805e-05,8.9049339e-05,8.0883503e-05,7.5578690e-05,7.9274178e-05,7.4177980e-05,7.5161457e-05,7.5966120e-05,7.6115131e-05,7.7992678e-05,7.5489283e-05,7.7545643e-05,7.4148178e-05,7.5846910e-05,7.2658062e-05,7.5697899e-05,7.6085329e-05,8.3506107e-05,7.6234341e-05,7.8856945e-05,8.7141991e-05,7.9810619e-05,8.0764294e-05,7.7456236e-05,7.8499317e-05,7.4923038e-05,7.2300434e-05,7.8558922e-05,7.0214272e-05,7.2747469e-05,6.7323446e-05,7.0303679e-05,7.2985888e-05,6.9767237e-05,6.6697598e-05,7.3015690e-05,6.9886446e-05,7.2568655e-05,6.8575144e-05,7.2956085e-05,6.5088272e-05,6.3359737e-05,6.8128109e-05,6.6727400e-05,7.0869923e-05,7.3552132e-05,7.6740980e-05,6.8157911e-05,6.5058470e-05,7.4058771e-05,8.3446503e-05,7.0393085e-05,7.8231096e-05,7.5787306e-05,7.2628260e-05,6.4462423e-05,6.0498714e-05,6.8783760e-05,7.2062016e-05,6.7859888e-05,6.7532063e-05,7.4654818e-05,6.6667795e-05,7.0035458e-05,7.0631504e-05,6.8694353e-05,6.9528818e-05,7.6502562e-05,6.4611435e-05,7.0720911e-05,7.2240829e-05,7.3105097e-05,6.6250563e-05,6.4998865e-05,6.7710876e-05,7.2836876e-05,7.8767538e-05,7.6979399e-05,7.3015690e-05,7.4386597e-05,7.3939562e-05,7.3969364e-05,7.3581934e-05,8.0227852e-05,7.1495771e-05,7.8856945e-05,7.9244375e-05,7.4505806e-05,6.8962574e-05,7.1436167e-05,7.4803829e-05,6.7293644e-05,6.4969063e-05,7.1883202e-05,7.2270632e-05,6.8575144e-05,7.3790550e-05,6.6667795e-05,7.1167946e-05,7.0124865e-05,6.8932772e-05,6.2823296e-05,6.5833330e-05,7.4595213e-05,7.4535608e-05,7.0124865e-05,7.0840120e-05,6.1839819e-05,7.1167946e-05,8.0466270e-05,7.0869923e-05,6.6637993e-05,8.1568956e-05,6.7293644e-05,6.2435865e-05,6.9886446e-05,5.8770180e-05,6.9826841e-05,7.1197748e-05,7.3462725e-05,6.6578388e-05,7.8469515e-05,7.1316957e-05,7.2896481e-05,7.5280666e-05,7.3671341e-05,6.7621469e-05,7.2062016e-05,8.0555677e-05,7.7873468e-05,7.3611736e-05,7.9065561e-05,6.2972307e-05,7.3939562e-05,7.2091818e-05,6.9081783e-05,7.4476004e-05,7.0720911e-05,7.5757504e-05,7.4714422e-05,7.2985888e-05,7.5459480e-05,7.4803829e-05,7.6681376e-05,8.0198050e-05,8.4668398e-05,9.0181828e-05,9.2804432e-05,9.6082687e-05,9.1224909e-05,9.2506409e-05,9.9241734e-05,1.0365248e-04,1.0564923e-04,1.1295080e-04,1.1608005e-04,1.2186170e-04,1.2192130e-04,1.2418628e-04,1.2823939e-04,1.3139844e-04,1.2180209e-04,1.0642409e-04,1.1533499e-04,1.1205673e-04,1.1810660e-04,1.2001395e-04,9.6499920e-05,9.4741583e-05,1.0746717e-04,1.0564923e-04,1.2147427e-04,1.3270974e-04,1.3419986e-04,1.4528632e-04,1.2302399e-04,1.1125207e-04,1.0192394e-04,9.5933676e-05,8.7082386e-05,8.0674887e-05,8.1628561e-05,8.1598759e-05,7.7694654e-05,8.6873770e-05,9.7334385e-05,9.5546246e-05,1.0862947e-04,1.0916591e-04,1.1709332e-04,9.8705292e-05,9.7960234e-05,9.6917152e-05,1.0490417e-04,9.4324350e-05,9.2327595e-05,9.3877316e-05,9.5963478e-05,8.8214874e-05,1.0532141e-04,8.0317259e-05,8.2045794e-05,8.6158514e-05,9.0628862e-05,8.7052584e-05,8.1956387e-05,7.6651573e-05,7.0661306e-05,6.4998865e-05,7.5876713e-05,6.5505505e-05,7.0422888e-05,6.7114830e-05,6.6131353e-05,6.1959028e-05,6.2406063e-05,7.5250864e-05,7.4118376e-05,6.9826841e-05,6.8455935e-05,5.9604645e-05,6.0588121e-05,7.3611736e-05,6.3627958e-05,8.0376863e-05,5.9783459e-05,6.7740679e-05,6.2346458e-05,6.7025423e-05,7.4177980e-05,5.4389238e-05,6.7323446e-05,7.5072050e-05,6.2495470e-05,7.0542097e-05,5.7637691e-05,6.5594912e-05,6.4998865e-05,6.4730644e-05,5.4806471e-05,6.7114830e-05,7.1048737e-05,6.2674284e-05,6.7502260e-05,6.2972307e-05,5.8859587e-05,6.3300133e-05,6.0886145e-05,5.8591366e-05,6.6310167e-05,5.9336424e-05,5.7548285e-05,6.2823296e-05,6.0051680e-05,6.3002110e-05,5.6236982e-05,6.0200691e-05,6.0528517e-05,5.6296587e-05,7.3820353e-05,6.3151121e-05,6.8396330e-05,5.9157610e-05,5.9664249e-05,5.7905912e-05,5.4389238e-05,5.6177378e-05,4.9561262e-05,5.0455332e-05,6.0468912e-05,5.3554773e-05,6.4909458e-05,5.3554773e-05,5.0157309e-05,5.7369471e-05,5.4419041e-05,6.2108040e-05,6.9141388e-05,6.1452389e-05,6.8932772e-05,7.2002411e-05,5.5223703e-05,6.4045191e-05,5.4001808e-05,5.9992075e-05,5.0961971e-05,5.8650970e-05,6.1601400e-05,5.5700541e-05,5.1617622e-05,6.2853098e-05,5.4746866e-05,6.4492226e-05,5.7905912e-05,5.6207180e-05,5.5968761e-05,4.9084425e-05,5.3212047e-05,5.8770180e-05,6.3881278e-05,5.4553151e-05,5.6892633e-05,5.9500337e-05,6.3106418e-05,7.1108341e-05,6.0424209e-05,6.5565109e-05,6.1854720e-05,5.4374337e-05,5.0812960e-05,5.3510070e-05,7.2330236e-05,6.1824918e-05,5.1930547e-05,4.9456954e-05,5.1781535e-05,6.0185790e-05,5.7607889e-05,6.0081482e-05,5.6773424e-05,4.5865774e-05,5.5626035e-05,4.5135617e-05,4.9844384e-05,5.9887767e-05,6.0990453e-05,5.4538250e-05,5.4985285e-05,6.2689185e-05,6.2108040e-05,5.6132674e-05,6.2942505e-05,6.0141087e-05,6.5386295e-05,6.2733889e-05,5.4135919e-05,5.9798360e-05,6.1303377e-05,4.5955181e-05,6.3255429e-05,4.5478344e-05,5.6535006e-05,4.2304397e-05,4.6133995e-05,5.7041645e-05,6.6041946e-05,5.1736832e-05,5.6952238e-05,5.4597855e-05,5.1841140e-05,5.3986907e-05,4.7609210e-05,5.1066279e-05,6.9916248e-05,5.2273273e-05,5.5924058e-05,7.2106719e-05,6.5088272e-05,7.4923038e-05,6.1348081e-05,5.4851174e-05,6.8232417e-05,6.3806772e-05,5.5119395e-05,6.2867999e-05,5.8218837e-05,5.7443976e-05,8.0302358e-05,5.5924058e-05,5.2481890e-05,5.4940581e-05,5.9664249e-05,5.2422285e-05,4.3772161e-05,6.4447522e-05,5.4404140e-05,6.0692430e-05,6.5229833e-05,6.2271953e-05,6.3531101e-05,5.8971345e-05,5.9090555e-05,6.9983304e-05,6.4678490e-05,6.8880618e-05,7.1741641e-05,5.8233738e-05,4.7817826e-05,5.0865114e-05,7.2441995e-05,5.1736832e-05,5.1848590e-05,5.9485435e-05,4.0508807e-05,4.0970743e-05,6.8090856e-05,6.5669417e-05,2.2321939e-05,5.3718686e-05,6.9841743e-05,4.7288835e-05,4.6201050e-05,7.4677169e-05,6.2093139e-05,5.2064657e-05,6.6079199e-05,5.1192939e-05,6.6906214e-05,5.8874488e-05,5.3077936e-05,6.1735511e-05,5.1327050e-05,4.5590103e-05,4.0851533e-05,6.0498714e-05,7.2412193e-05,4.2289495e-05,5.2943826e-05,3.3803284e-05,5.1870942e-05,6.1489642e-05,4.3913722e-05,4.6491623e-05,7.0825219e-05,6.5527856e-05,5.0306320e-05,8.2951039e-05,6.4007938e-05,5.1647425e-05,4.0777028e-05,4.1130930e-05,4.4509768e-05,6.1269850e-05,7.5951219e-05,3.7729740e-05,6.8113208e-05,3.9029866e-05,6.1646104e-05,5.3919852e-05,6.0573220e-05,6.6619366e-05,3.9704144e-05,6.2698498e-05,9.2949718e-05,4.2395666e-05,9.2366710e-05,8.1380829e-05,5.3813681e-05,5.8596954e-05,5.0509349e-05,3.6908314e-05,5.8334321e-05,5.5672601e-05,3.8137659e-05,6.0864724e-05,7.6532364e-05,5.9805345e-05,7.0245471e-05,5.6970282e-05,7.8049139e-05,6.1735511e-05,6.4850785e-05,7.6099299e-05,7.1341172e-05,6.1249360e-05,6.9323927e-05,5.9166923e-05,6.3592568e-05,9.0252608e-05,6.7688525e-05,5.8718026e-05,8.7615103e-05,3.3736229e-05,4.1913241e-05,9.4652176e-05,7.5515360e-05,4.8633665e-05,5.8658421e-05,7.3071569e-05,6.6623092e-05,4.4744462e-05,6.4495951e-05,6.0051680e-05,5.5633485e-05,7.0359558e-05,5.4970384e-05,3.5107136e-05,5.5436045e-05
"air-0007",-1.0514259e-04,4.1794777e-04,-2.0885468e-04,-7.7962875e-05,7.9154968e-05,-1.9240379e-04,-5.1498413e-05,1.5616417e-04,1.4376640e-04,4.8160553e-04,-5.2452087e-05,1.3113022e-04,9.5367432e-06,6.7949295e-05,-4.0531158e-06,-4.2915344e-05,1.2254715e-04,-6.7710876e-05,1.0776520e-04,-1.6713142e-04,-1.7166138e-05,-7.7009201e-05,1.2874603e-05,2.2411346e-05,-2.0742416e-05,-2.8133392e-05,4.5537949e-05,5.2452087e-06,1.9788742e-05,-3.4809113e-05,1.8787384e-04,1.0466576e-04,5.0544739e-05,-6.4611435e-05,5.9127808e-05,9.5367432e-05,3.2663345e-05,1.4662743e-04,1.1205673e-04,-1.7881393e-05,9.8705292e-05,1.1658669e-04,7.3671341e-05,1.5640259e-04,1.1324883e-04,6.0796738e-05,1.9073486e-05,2.3841858e-07,7.2717667e-05,8.3923340e-05,6.6995621e-05,-6.7472458e-05,8.5592270e-05,6.3419342e-05,-4.2676926e-05,4.6730042e-05,6.1988831e-05,1.4305115e-05,5.2928925e-05,4.7922134e-05,2.5677681e-04,-1.3685226e-04,1.8596649e-05,1.1324883e-04,-1.2803078e-04,5.9366226e-05,-7.5340271e-05,1.7404556e-05,-6.2465668e-05,1.3089180e-04,1.1062622e-04,4.4107437e-05,3.2424927e-05,1.9550323e-05,3.3140182e-05,6.1511993e-05,1.4281273e-04,9.0360641e-05,-2.0503998e-05,5.1021576e-05,-7.6770782e-05,1.7881393e-05,9.5844269e-05,5.7697296e-05,1.6593933e-04,-4.4345856e-05,1.5878677e-04,8.9168549e-05,-9.0599060e-06,-3.0994415e-06,-3.2424927e-05,2.8610229e-05,-1.6689301e-06,-1.5258789e-05,7.5101852e-05,-1.0180473e-04,-5.6743622e-05,-1.5020370e-05,-3.8146973e-05,4.8875809e-05,2.8610229e-05,8.6545944e-05,-4.5299530e-06,3.1709671e-05,4.9591064e-05,-4.2915344e-06,2.8252602e-05,-2.3126602e-05,-2.1815300e-05,-4.7683716e-06,-2.2053719e-05,3.7908554e-05,-3.6954880e-05,3.3140182e-05,-1.3113022e-05,2.9802322e-06,2.2649765e-05,2.5153160e-05,2.7656555e-05,-2.2530556e-05,-2.0742416e-05,-1.3828278e-05,-1.6689301e-06,-2.3841858e-05,1.2993813e-05,3.0517578e-05,-9.4175339e-06,-3.3736229e-05,2.4557114e-05,-1.4781952e-05,1.1324883e-05,7.6293945e-06,-3.8146973e-06,1.6331673e-05,1.0728836e-06,-5.8412552e-06,1.1086464e-05,7.0333481e-06,-2.0265579e-06,6.5565109e-06,4.6491623e-06,-1.3232231e-05,1.4662743e-05,5.3644180e-06,-3.9339066e-06,1.4066696e-05,1.1920929e-07,7.0333481e-06,-1.6689301e-05,1.0728836e-06,1.2874603e-05,-7.1525574e-06,-1.5497208e-06,1.3351440e-05,1.2874603e-05,4.5299530e-06,1.5139580e-05,1.9192696e-05,1.8954277e-05,2.2411346e-05,1.9431114e-05,2.1100044e-05,2.0623207e-05,1.1324883e-05,2.8133392e-05,2.0623207e-05,1.5974045e-05,1.3589859e-05,-9.5367432e-07,3.2186508e-06,1.3709068e-05,1.6689301e-06,2.8610229e-06,3.3378601e-06,9.0599060e-06,7.9870224e-06,4.0531158e-06,-1.5497208e-06,1.7762184e-05,2.7418137e-06,-1.0848045e-05,-8.9406967e-06,-1.8060207e-05,-3.7312508e-05,-3.1888485e-05,-1.6450882e-05,-3.5762787e-06,2.1159649e-05,3.1471252e-05,3.8981438e-05,3.2246113e-05,2.9146671e-05,2.6345253e-05,2.8192997e-05,2.8550625e-05,3.0755997e-05,2.8550625e-05,2.3782253e-05,2.2530556e-05,2.7060509e-05,2.9087067e-05,2.4199486e-05,2.2709370e-05,1.4841557e-05,2.6285648e-05,2.4437904e-05,2.9921532e-05,2.7477741e-05,2.5808811e-05,2.5689602e-05,3.1471252e-05,3.2007694e-05,3.1232834e-05,3.4213066e-05,2.4020672e-05,3.2424927e-05,4.0650368e-05,3.8444996e-05,3.6656857e-05,3.7908554e-05,3.9577484e-05,4.1007996e-05,4.1306019e-05,3.7431717e-05,3.8802624e-05,3.6358833e-05,3.3795834e-05,2.4318695e-05,2.8491020e-05,3.2126904e-05,2.8312206e-05,2.5510788e-05,2.2590160e-05,2.6345253e-05,2.6345253e-05,2.4378300e-05,2.5451183e-05,2.6643276e-05,2.0921230e-05,2.2172928e-05,2.3066998e-05,2.9802322e-05,3.3736229e-05,3.4689903e-05,3.0636787e-05,3.5524368e-05,3.0875206e-05,3.1411648e-05,3.4272671e-05,3.0338764e-05,3.2484531e-05,3.0338764e-05,2.7835369e-05,3.0040741e-05,2.4735928e-05,1.8656254e-05,2.4795532e-05,1.8179417e-05,2.5749207e-05,2.2172928e-05,1.7404556e-05,2.1636486e-05,2.3186207e-05,2.1040440e-05,1.7762184e-05,2.1219254e-05,2.4855137e-05,2.3126602e-05,1.9550323e-05,2.4795532e-05,3.0279160e-05,2.7537346e-05,2.3961067e-05,2.6762486e-05,2.8967857e-05,2.9981136e-05,3.3318996e-05,3.2901764e-05,3.4630299e-05,3.6716461e-05,3.5881996e-05,3.5166740e-05,3.6835670e-05,3.8981438e-05,3.8266182e-05,3.5583973e-05,3.9279461e-05,4.2438507e-05,3.6299229e-05,3.5464764e-05,3.4034252e-05,3.4630299e-05,3.6060810e-05,3.5881996e-05,2.8192997e-05,3.2067299e-05,2.6226044e-05,2.8371811e-05,2.8908253e-05,4.1842461e-05,4.1246414e-05,4.2796135e-05,4.0054321e-05,3.8862228e-05,4.3749809e-05,3.9756298e-05,4.3272972e-05,4.2736530e-05,4.3034554e-05,4.8577785e-05,4.8220158e-05,5.2511692e-05,4.8160553e-05,5.2571297e-05,4.9412251e-05,5.0783157e-05,5.3942204e-05,5.6505203e-05,4.8577785e-05,5.1558018e-05,5.4419041e-05,4.6253204e-05,4.2319298e-05,4.6610832e-05,4.0173531e-05,4.3809414e-05,4.4465065e-05,4.1663647e-05,3.0100346e-05,5.2869320e-05,4.1425228e-05,5.0067902e-05,5.8352947e-05,4.2915344e-05,4.3749809e-05,4.5657158e-05,3.7968159e-05,4.7326088e-05,4.4167042e-05,4.7504902e-05,4.4941902e-05,4.9710274e-05,4.7266483e-05,4.2796135e-05,5.8710575e-05,4.9233437e-05,5.3167343e-05,5.6982040e-05,6.5803528e-05,5.4478645e-05,1.1157990e-04,1.1038780e-04,1.1247396e-04,1.1187792e-04,1.1140108e-04,1.1187792e-04,1.0794401e-04,1.0806322e-04,1.1014938e-04,1.0663271e-04,1.0693073e-04,1.1175871e-04,1.1324883e-04,1.1265278e-04,1.2505054e-04,1.2016296e-04,1.2302399e-04,1.2606382e-04,1.2457371e-04,1.2439489e-04,1.2803078e-04,1.2099743e-04,1.1724234e-04,1.1414289e-04,1.1122227e-04,1.0818243e-04,1.0466576e-04,1.0508299e-04,1.0114908e-04,1.0198355e-04,1.0019541e-04,1.0234118e-04,1.0240078e-04,1.0204315e-04,9.9837780e-05,1.1056662e-04,1.0144711e-04,1.0967255e-04,1.0210276e-04,1.0412931e-04,1.0251999e-04,1.1259317e-04,1.1432171e-04,1.0401011e-04,1.1008978e-04,1.0341406e-04,1.0669231e-04,1.0621548e-04,1.1169910e-04,1.0788441e-04,1.0579824e-04,1.0377169e-04,1.0657310e-04,1.0800362e-04,1.0550022e-04,1.0681152e-04,1.1301041e-04,1.1461973e-04,1.1199713e-04,1.1312962e-04,1.1277199e-04,1.1384487e-04,1.0621548e-04,1.0871887e-04,1.1253357e-04,1.0949373e-04,1.1444092e-04,1.0949373e-04,1.0752678e-04,1.1092424e-04,1.0341406e-04,1.1265278e-04,1.0538101e-04,1.0281801e-04,1.0335445e-04,1.0806322e-04,9.9956989e-05,1.0550022e-04,1.0055304e-04,9.9897385e-05,1.0675192e-04,1.0800362e-04,1.0132790e-04,1.0257959e-04,1.0311604e-04,1.1229515e-04,1.1527538e-04,1.0603666e-04,1.0925531e-04,1.1783838e-04,1.0865927e-04,1.0657310e-04,1.0561943e-04,1.1652708e-04,1.1253357e-04,1.0985136e-04,1.1521578e-04,1.0961294e-04,9.9480152e-05,9.7215176e-05,1.0561943e-04,1.0544062e-04,1.0466576e-04,9.8109245e-05,9.4354153e-05,1.0693073e-04,1.0669231e-04,1.0561943e-04,1.0621548e-04,1.1271238e-04,1.0496378e-04,1.1056662e-04,1.0824203e-04,1.0979176e-04,1.0627508e-04,1.1217594e-04,1.0442734e-04,1.1342764e-04,1.0114908e-04,1.0973215e-04,1.0734797e-04,1.0663271e-04,1.1557341e-04,1.1622906e-04,1.2034178e-04,1.2648106e-04,1.3881922e-04,1.4287233e-04,1.5246868e-04,1.6140938e-04,1.7327070e-04,1.6516447e-04,1.6403198e-04,1.5836954e-04,1.4978647e-04,1.5324354e-04,1.4245510e-04,1.4746189e-04,1.4692545e-04,1.5842915e-04,1.6266108e-04,1.6146898e-04,1.5908480e-04,1.4775991e-04,1.5485287e-04,1.4930964e-04,1.4162064e-04,1.4734268e-04,1.4466047e-04,1.4841557e-04,1.4638901e-04,1.4448166e-04,1.3971329e-04,1.2850761e-04,1.3726950e-04,1.3315678e-04,1.2516975e-04,1.1819601e-04,1.1897087e-04,1.1539459e-04,1.2058020e-04,1.1587143e-04,1.0377169e-04,1.1134148e-04,1.1157990e-04,1.1557341e-04,1.1396408e-04,1.1825562e-04,1.1116266e-04,1.0848045e-04,1.1473894e-04,1.1032820e-04,1.1295080e-04,1.1515617e-04,1.1336803e-04,1.0776520e-04,1.0335445e-04,1.0132790e-04,9.7334385e-05,9.7572803e-05,9.8705292e-05,1.0645390e-04,1.0627508e-04,1.0806322e-04,1.0913610e-04,1.0901690e-04,1.0025501e-04,1.0025501e-04,9.7036362e-05,1.0371208e-04,1.0508299e-04,1.0377169e-04,1.0806322e-04,1.1020899e-04,1.1348724e-04,1.1092424e-04,1.0395050e-04,1.1318922e-04,1.1360645e-04,1.0865927e-04,1.2132525e-04,1.1315942e-04,1.1506677e-04,1.1429191e-04,1.1497736e-04,1.1020899e-04,1.1274219e-04,1.0791421e-04,1.1491776e-04,1.1080503e-04,1.1020899e-04,1.0523200e-04,1.0055304e-04,1.1187792e-04,1.0403991e-04,9.9509954e-05,1.0555983e-04,1.0034442e-04,9.9599361e-05,1.0272861e-04,9.5993280e-05,1.0004640e-04,9.4383955e-05,9.7066164e-05,9.5933676e-05,9.6499920e-05,9.6708536e-05,9.6112490e-05,1.0189414e-04,1.0293722e-04,9.9152327e-05,1.1077523e-04,1.1974573e-04,1.0490417e-04,1.0612607e-04,1.0535121e-04,1.0368228e-04,9.7572803e-05,9.3489885e-05,1.0514259e-04,1.0016561e-04,9.2804432e-05,9.0599060e-05,9.6857548e-05,9.9390745e-05,9.4205141e-05,8.9377165e-05,9.9241734e-05,9.5337629e-05,1.0120869e-04,9.2297792e-05,9.6648932e-05,8.9555979e-05,8.5294247e-05,9.0688467e-05,8.9436769e-05,9.9748373e-05,9.9092722e-05,9.7721815e-05,9.9837780e-05,8.4847212e-05,9.9748373e-05,1.0842085e-04,9.0777874e-05,9.9033117e-05,9.9599361e-05,9.9688768e-05,8.7201595e-05,8.2254410e-05,9.3013048e-05,1.0004640e-04,9.8973513e-05,9.3579292e-05,1.0240078e-04,8.8602304e-05,9.3489885e-05,9.4622374e-05,9.1731548e-05,9.6261501e-05,1.0475516e-04,8.9019537e-05,9.5516443e-05,9.3758106e-05,9.2834234e-05,8.7052584e-05,9.6291304e-05,9.7304583e-05,9.7036362e-05,1.0499358e-04,1.0275841e-04,9.9003315e-05,9.3519688e-05,9.9629164e-05,9.5397234e-05,1.0094047e-04,1.0851026e-04,9.2685223e-05,1.0195374e-04,1.0529160e-04,9.6261501e-05,9.0807676e-05,9.7721815e-05,1.0246038e-04,9.3609095e-05,9.1522932e-05,9.8019838e-05,9.5844269e-05,9.3281269e-05,9.2625618e-05,9.2446804e-05,9.5665455e-05,9.5486641e-05,8.9764595e-05,8.8185072e-05,9.3162060e-05,1.0040402e-04,1.0171533e-04,9.4771385e-05,9.2744827e-05,8.8810921e-05,9.5367432e-05,1.0672212e-04,9.8794699e-05,9.5903873e-05,1.0907650e-04,9.4026327e-05,9.0688467e-05,1.0147691e-04,8.1300735e-05,9.4056129e-05,9.7543001e-05,1.0526180e-04,9.4801188e-05,1.0034442e-04,9.7215176e-05,9.5903873e-05,1.0159612e-04,1.0234118e-04,9.4324350e-05,1.0061264e-04,1.1056662e-04,1.0284781e-04,1.0120869e-04,1.0472536e-04,9.5307827e-05,1.0156631e-04,1.0335445e-04,1.0240078e-04,1.0508299e-04,9.9956989e-05,1.0320544e-04,1.0469556e-04,1.0666251e-04,1.1372566e-04,1.1110306e-04,1.1456013e-04,1.1521578e-04,1.1909008e-04,1.2677908e-04,1.3780594e-04,1.4227629e-04,1.3601780e-04,1.4078617e-04,1.4686584e-04,1.4710426e-04,1.5583634e-04,1.6492605e-04,1.7297268e-04,1.8194318e-04,1.8364191e-04,1.8638372e-04,1.8107891e-04,1.7502904e-04,1.7550588e-04,1.7169118e-04,1.7672777e-04,1.6772747e-04,1.6963482e-04,1.7294288e-04,1.4498830e-04,1.4129281e-04,1.5395880e-04,1.6185641e-04,1.7845631e-04,2.0062923e-04,2.0191073e-04,2.1401048e-04,1.8718839e-04,1.6734004e-04,1.5190244e-04,1.3718009e-04,1.3080239e-04,1.2052059e-04,1.1819601e-04,1.2525916e-04,1.1026859e-04,1.2853742e-04,1.3890862e-04,1.4612079e-04,1.5404820e-04,1.6072392e-04,1.7189980e-04,1.5836954e-04,1.5744567e-04,1.5744567e-04,1.6140938e-04,1.4629960e-04,1.5065074e-04,1.4606118e-04,1.5184283e-04,1.4844537e-04,1.7145276e-04,1.3402104e-04,1.2803078e-04,1.2764335e-04,1.3145804e-04,1.3327599e-04,1.3372302e-04,1.1360645e-04,1.1315942e-04,1.1003017e-04,1.1271238e-04,9.4771385e-05,1.0159612e-04,9.9062920e-05,9.5129013e-05,9.6470118e-05,9.8109245e-05,1.0201335e-04,9.2297792e-05,9.8705292e-05,1.0612607e-04,9.0807676e-05,9.5158815e-05,1.0961294e-04,9.6857548e-05,1.1438131e-04,9.5397234e-05,9.6380711e-05,1.0558963e-04,1.0582805e-04,1.0684133e-04,8.5890293e-05,1.0672212e-04,1.0448694e-04,9.7960234e-05,1.0269880e-04,9.2893839e-05,1.0028481e-04,9.6619129e-05,9.7304583e-05,8.6277723e-05,1.0299683e-04,1.0457635e-04,9.9658966e-05,1.0052323e-04,1.0040402e-04,9.9062920e-05,1.0076165e-04,9.7304583e-05,9.7781420e-05,1.0898709e-04,1.0094047e-04,8.7380409e-05,9.0867281e-05,9.2715025e-05,9.7066164e-05,9.1761351e-05,9.7632408e-05,8.6635351e-05,8.6635351e-05,1.0478497e-04,9.9778175e-05,1.0636449e-04,8.7440014e-05,9.2774630e-05,8.9675188e-05,8.2224607e-05,8.2582235e-05,7.1287155e-05,7.6234341e-05,8.8125467e-05,8.0615282e-05,9.0837479e-05,8.2433224e-05,8.0257654e-05,8.7112188e-05,8.8334084e-05,9.8943710e-05,1.0493398e-04,9.9807978e-05,9.9629164e-05,1.1160970e-04,8.3148479e-05,9.5099211e-05,9.0748072e-05,8.6367130e-05,7.4833632e-05,8.5175037e-05,9.2059374e-05,8.2105398e-05,9.0271235e-05,9.6648932e-05,8.8989735e-05,9.7453594e-05,9.2953444e-05,8.8661909e-05,8.0168247e-05,8.1062317e-05,8.9704990e-05,9.4741583e-05,9.4130635e-05,8.1852078e-05,9.3922019e-05,9.1433525e-05,9.9197030e-05,1.0067225e-04,9.3102455e-05,9.9420547e-05,8.8050961e-05,8.8423491e-05,8.3044171e-05,9.0450048e-05,1.0816753e-04,9.4503164e-05,7.6174736e-05,8.5577369e-05,7.9333782e-05,9.2253089e-05,8.3863735e-05,9.0301037e-05,8.4578991e-05,7.2196126e-05,8.2984567e-05,8.6367130e-05,8.9064240e-05,9.0524554e-05,1.0488927e-04,7.6785684e-05,1.0277331e-04,9.0911984e-05,9.0256333e-05,9.4905496e-05,9.8139048e-05,9.0703368e-05,9.9077821e-05,8.8736415e-05,9.0330839e-05,8.9764595e-05,9.5024705e-05,7.6189637e-05,9.0062618e-05,7.4476004e-05,8.8632107e-05,7.7441335e-05,7.8916550e-05,8.3580613e-05,9.5888972e-05,7.8648329e-05,8.8274479e-05,8.4504485e-05,7.7381730e-05,8.8468194e-05,7.2419643e-05,8.4489584e-05,1.0383129e-04,8.4891915e-05,8.8185072e-05,1.0541081e-04,9.3042850e-05,9.5680356e-05,8.3059072e-05,8.6218119e-05,9.9658966e-05,9.1060996e-05,9.2446804e-05,1.0129809e-04,8.0898404e-05,8.5741282e-05,1.1475384e-04,8.8512897e-05,8.0764294e-05,7.5668097e-05,8.1077218e-05,8.0570579e-05,7.7985227e-05,9.2945993e-05,8.8572502e-05,9.6291304e-05,9.1023743e-05,8.6188316e-05,9.5158815e-05,9.0919435e-05,9.1515481e-05,1.0534376e-04,9.2066824e-05,8.9973211e-05,8.9995563e-05,9.3773007e-05,8.0496073e-05,8.6441636e-05,1.0155886e-04,7.4587762e-05,8.6329877e-05,1.0249764e-04,5.9843063e-05,6.1191618e-05,9.6485019e-05,1.0409206e-04,5.1476061e-05,8.6396933e-05,9.8168850e-05,1.0276586e-04,7.1465969e-05,1.1295080e-04,9.5129013e-05,8.4303319e-05,9.0345740e-05,8.7596476e-05,1.0027736e-04,8.5256994e-05,6.6839159e-05,8.2641840e-05,8.7946653e-05,8.1114471e-05,6.8597496e-05,9.5725060e-05,9.7915530e-05,6.6429377e-05,7.6368451e-05,6.5132976e-05,7.6346099e-05,8.8274479e-05,7.1659684e-05,8.1248581e-05,1.0888278e-04,1.0010973e-04,9.2200935e-05,1.1736900e-04,9.5643103e-05,7.8413635e-05,7.1045011e-05,9.5006078e-05,7.0113689e-05,8.3819032e-05,1.1156872e-04,6.2379986e-05,1.1032447e-04,6.3329935e-05,8.9194626e-05,7.3071569e-05,1.0026246e-04,1.0327622e-04,8.8892877e-05,9.8895282e-05,1.3140589e-04,8.1924722e-05,1.2330711e-04,1.2564100e-04,8.3059072e-05,1.0415912e-04,8.6037442e-05,6.4479187e-05,9.0222806e-05,8.9887530e-05,8.1638806e-05,1.0403618e-04,1.1960696e-04,8.9848414e-05,9.6475240e-05,8.2115061e-05,9.6730771e-05,9.7321812e-05,9.7787008e-05,1.0985974e-04,9.6425414e-05,1.0070018e-04,1.0793842e-04,9.9634752e-05,9.5756724e-05,1.2328103e-04,9.1955066e-05,8.3833933e-05,1.2847781e-04,7.7448785e-05,8.2392246e-05,1.1977926e-04,1.0603666e-04,7.5709075e-05,9.0919435e-05,1.2600049e-04,9.3139708e-05,6.6399574e-05,1.0525063e-04,1.0306016e-04,1.0394305e-04,1.0374933e-04,9.7595155e-05,6.0338527e-05,8.8866800e-05
"air-0008",9.7274780e-05,5.9843063e-04,1.1181831e-04,1.5640259e-04,-7.6055527e-05,-3.1328201e-04,-2.6392937e-04,-5.9366226e-05,-1.5735626e-05,1.2707710e-04,-3.2186508e-05,3.4570694e-05,6.9618225e-05,1.8906593e-04,7.2240829e-05,4.4107437e-05,-1.2493134e-04,2.2649765e-05,5.4121017e-05,-9.6082687e-05,-7.5101852e-05,-4.6968460e-05,-3.6239624e-05,-1.0561943e-04,-3.6478043e-05,-3.5762787e-05,4.5061111e-05,3.6716461e-05,1.3279915e-04,-5.6028366e-05,1.0704994e-04,-4.2676926e-05,-6.0081482e-05,1.4305115e-06,2.1219254e-05,-3.0994415e-05,1.1491776e-04,1.1563301e-04,1.0418892e-04,-2.5272369e-05,6.0081482e-05,3.1232834e-05,1.2612343e-04,1.1014938e-04,1.1229515e-04,6.7472458e-05,4.8160553e-05,7.1525574e-07,4.6014786e-05,2.8371811e-05,-2.1457672e-06,-5.5789948e-05,1.2540817e-04,5.4597855e-05,-8.0823898e-05,1.5544891e-04,-6.5803528e-05,2.2411346e-05,-5.6028366e-05,1.2874603e-04,2.3865700e-04,6.8664551e-05,3.6954880e-05,6.8664551e-05,4.1007996e-05,3.4809113e-05,-6.4373016e-06,-2.1696091e-05,-7.9154968e-05,8.9406967e-05,1.4138222e-04,1.5354156e-04,5.7458878e-05,-3.3617020e-05,5.4836273e-06,-3.8385391e-05,1.6903877e-04,-6.4373016e-06,-2.0027161e-05,-9.7751617e-06,-7.2717667e-05,1.1205673e-05,6.5803528e-05,2.9087067e-05,1.4090538e-04,-5.2452087e-05,1.4305115e-05,6.8902969e-05,-4.8637390e-05,3.4093857e-05,-6.5565109e-05,-7.2956085e-05,-4.6730042e-05,-2.0742416e-05,-1.3828278e-05,1.5497208e-04,-2.5510788e-05,7.1525574e-07,-4.1007996e-05,3.1471252e-05,-1.1205673e-05,1.9311905e-05,1.0967255e-05,5.0306320e-05,5.0783157e-05,8.6426735e-05,6.5922737e-05,-1.4901161e-05,-2.9087067e-05,1.5735626e-05,-4.0531158e-05,-1.8000603e-05,-2.1457672e-06,8.7022781e-06,-3.0875206e-05,8.5830688e-06,2.3365021e-05,-1.3947487e-05,-1.3232231e-05,-2.9444695e-05,-5.6266785e-05,-2.8610229e-06,-1.0848045e-05,-3.3736229e-05,-2.9683113e-05,5.3644180e-06,-1.9788742e-05,2.3841858e-06,-1.5497208e-06,-4.7683716e-06,1.5735626e-05,-5.3644180e-06,-2.8729439e-05,-1.6570091e-05,-1.2040138e-05,-2.0027161e-05,-8.3446503e-07,-1.2040138e-05,-9.5367432e-07,1.0371208e-05,1.0013580e-05,-2.7656555e-05,-9.0599060e-06,-1.8119812e-05,2.3841858e-07,9.4175339e-06,0.0000000,2.3841858e-07,-9.6559525e-06,-1.3232231e-05,-7.7486038e-06,-2.5272369e-05,-5.9604645e-06,4.7683716e-07,4.7683716e-07,1.3232231e-05,1.2159348e-05,4.6491623e-06,-8.3446503e-07,3.2186508e-06,7.1525574e-06,1.6689301e-05,1.0013580e-05,1.5139580e-05,2.0027161e-05,1.3589859e-05,-2.9802322e-06,-6.4373016e-06,-7.2717667e-06,6.4373016e-06,1.4305115e-06,-4.5299530e-06,-1.6689301e-06,1.1920929e-07,3.6954880e-06,-2.3841858e-07,-1.4901161e-05,-5.9604645e-06,1.0132790e-05,-4.6491623e-06,-1.7642975e-05,-2.2292137e-05,-3.6120415e-05,-4.4465065e-05,-4.8458576e-05,-3.4570694e-05,-1.8417835e-05,4.1127205e-06,1.9431114e-05,2.2947788e-05,1.9967556e-05,1.7166138e-05,1.1205673e-05,1.4007092e-05,2.0265579e-05,2.0444393e-05,2.1040440e-05,1.7642975e-05,1.2397766e-05,1.3828278e-05,1.4662743e-05,7.9274178e-06,1.3172626e-05,8.2850456e-06,1.3470650e-05,1.5497208e-05,1.5020370e-05,1.4483929e-05,1.1384487e-05,1.2636185e-05,1.6748905e-05,1.4185905e-05,1.6868114e-05,2.0682812e-05,1.3291836e-05,2.1696091e-05,2.2530556e-05,1.6152859e-05,1.7821789e-05,1.7225742e-05,2.3841858e-05,2.6047230e-05,2.1874905e-05,2.2530556e-05,2.3245811e-05,2.2232533e-05,1.4960766e-05,1.0013580e-05,1.4901161e-05,1.7940998e-05,1.3589859e-05,1.0371208e-05,1.3172626e-05,1.3291836e-05,1.1682510e-05,8.8214874e-06,1.0192394e-05,1.1205673e-05,1.5854836e-05,1.1980534e-05,1.4185905e-05,1.8239021e-05,1.4007092e-05,1.5258789e-05,1.7940998e-05,1.7166138e-05,1.5974045e-05,1.5377998e-05,1.5020370e-05,1.1980534e-05,1.1861324e-05,2.5629997e-06,4.8279762e-06,3.2782555e-06,-5.9604645e-08,-1.3709068e-06,1.5497208e-06,5.9604645e-07,3.5166740e-06,1.1920929e-07,4.7087669e-06,5.3644180e-06,9.4771385e-06,1.1742115e-05,8.7618828e-06,1.0430813e-05,1.3411045e-05,1.0013580e-05,1.1682510e-05,1.1682510e-05,1.6152859e-05,1.5497208e-05,1.3709068e-05,1.4603138e-05,1.3530254e-05,1.2695789e-05,1.8179417e-05,1.4662743e-05,1.6391277e-05,1.7464161e-05,1.9550323e-05,1.5676022e-05,1.7762184e-05,1.8239021e-05,1.7583370e-05,1.5735626e-05,1.6152859e-05,2.2053719e-05,2.0802021e-05,1.7821789e-05,2.0146370e-05,1.6450882e-05,1.8954277e-05,1.7523766e-05,1.4364719e-05,1.7344952e-05,1.5914440e-05,1.5437603e-05,1.1682510e-05,2.2709370e-05,2.1755695e-05,2.0444393e-05,2.0921230e-05,2.2828579e-05,2.4855137e-05,2.4318695e-05,2.4080276e-05,2.3484230e-05,2.0265579e-05,2.1457672e-05,2.4080276e-05,2.9683113e-05,2.5212765e-05,3.1471252e-05,2.7596951e-05,3.0696392e-05,3.1113625e-05,3.1769276e-05,2.8252602e-05,3.1411648e-05,3.2663345e-05,2.8431416e-05,2.9087067e-05,3.2126904e-05,2.4259090e-05,3.1948090e-05,2.5093555e-05,2.1994114e-05,1.5914440e-05,2.4378300e-05,3.0457973e-05,2.5987625e-05,1.8358231e-05,1.8715858e-05,2.3782253e-05,2.5868416e-05,2.0563602e-05,2.8848648e-05,2.4020672e-05,2.6702881e-05,2.2411346e-05,2.4020672e-05,2.0444393e-05,1.7821789e-05,4.5478344e-05,2.7894974e-05,2.7894974e-05,4.3511391e-05,3.4689903e-05,3.4689903e-05,1.1456013e-04,1.1426210e-04,1.1479855e-04,1.1318922e-04,1.1074543e-04,1.1163950e-04,1.0883808e-04,1.0538101e-04,1.0877848e-04,1.0430813e-04,1.0246038e-04,1.0591745e-04,1.0287762e-04,1.0794401e-04,1.2105703e-04,1.1551380e-04,1.1307001e-04,1.1950731e-04,1.1986494e-04,1.1599064e-04,1.1843443e-04,1.1187792e-04,1.0961294e-04,1.0782480e-04,1.0466576e-04,9.9778175e-05,9.6857548e-05,9.4234943e-05,9.4354153e-05,9.6797943e-05,9.4830990e-05,9.1969967e-05,9.5427036e-05,9.7990036e-05,9.6321106e-05,1.0132790e-04,9.4115734e-05,1.0430813e-04,9.9003315e-05,1.0144711e-04,1.0007620e-04,1.0591745e-04,1.0842085e-04,9.6559525e-05,1.0114908e-04,9.4532967e-05,9.9658966e-05,9.9718571e-05,1.0263920e-04,1.0555983e-04,1.0299683e-04,1.0234118e-04,9.6559525e-05,1.0180473e-04,1.0043383e-04,1.0448694e-04,1.0842085e-04,1.1199713e-04,1.0865927e-04,1.1032820e-04,1.0603666e-04,1.0925531e-04,1.0406971e-04,1.0967255e-04,1.1068583e-04,1.0818243e-04,1.1062622e-04,1.0353327e-04,1.0168552e-04,1.0365248e-04,1.0120869e-04,1.0609627e-04,1.0281801e-04,9.8466873e-05,9.4711781e-05,1.0281801e-04,9.2089176e-05,9.8288059e-05,9.5665455e-05,9.4950199e-05,1.0043383e-04,1.0335445e-04,9.6142292e-05,9.4652176e-05,9.6380711e-05,1.0526180e-04,1.0603666e-04,9.8526478e-05,1.0156631e-04,1.1056662e-04,1.0102987e-04,1.0251999e-04,9.5784664e-05,1.0615587e-04,9.9897385e-05,1.0287762e-04,1.0532141e-04,1.0299683e-04,9.4950199e-05,9.4234943e-05,1.0055304e-04,1.0138750e-04,1.0240078e-04,9.1373920e-05,8.9883804e-05,9.9897385e-05,1.0108948e-04,1.0126829e-04,9.9122524e-05,1.0275841e-04,1.0091066e-04,1.0317564e-04,1.0567904e-04,1.0228157e-04,9.9956989e-05,1.0532141e-04,1.0079145e-04,1.0871887e-04,9.8109245e-05,1.0508299e-04,1.0293722e-04,1.0496378e-04,1.1330843e-04,1.1670589e-04,1.2272596e-04,1.3375282e-04,1.4686584e-04,1.5771389e-04,1.7130375e-04,1.8352270e-04,1.9687414e-04,1.8632412e-04,1.8823147e-04,1.8566847e-04,1.7023087e-04,1.6939640e-04,1.5646219e-04,1.5884638e-04,1.6242266e-04,1.7553568e-04,1.8018484e-04,1.8256903e-04,1.7851591e-04,1.6772747e-04,1.6862154e-04,1.6367435e-04,1.5491247e-04,1.6254187e-04,1.5884638e-04,1.5699863e-04,1.5723705e-04,1.5497208e-04,1.4823675e-04,1.3816357e-04,1.4114380e-04,1.3846159e-04,1.2803078e-04,1.2254715e-04,1.1914968e-04,1.1688471e-04,1.2183189e-04,1.1527538e-04,1.0114908e-04,1.0889769e-04,1.1032820e-04,1.1020899e-04,1.1187792e-04,1.1444092e-04,1.0991096e-04,1.0848045e-04,1.1223555e-04,1.1044741e-04,1.0907650e-04,1.1205673e-04,1.1378527e-04,1.0722876e-04,1.0335445e-04,9.9062920e-05,9.3460083e-05,9.5963478e-05,9.6201897e-05,1.0287762e-04,1.0043383e-04,1.0317564e-04,1.0234118e-04,1.0418892e-04,9.8526478e-05,9.4711781e-05,9.7334385e-05,1.0645390e-04,1.0472536e-04,1.0144711e-04,1.0138750e-04,1.0418892e-04,1.0311604e-04,9.9658966e-05,9.7513199e-05,1.0365248e-04,1.0269880e-04,9.6619129e-05,1.0901690e-04,1.0389090e-04,1.0287762e-04,1.0696054e-04,1.0433793e-04,1.0356307e-04,1.1131167e-04,1.1032820e-04,1.1107326e-04,1.1050701e-04,1.0943413e-04,1.0049343e-04,1.0296702e-04,1.1336803e-04,1.0535121e-04,9.9420547e-05,1.0603666e-04,1.0061264e-04,1.0073185e-04,1.0028481e-04,9.9390745e-05,1.0102987e-04,9.7751617e-05,9.9301338e-05,9.4741583e-05,9.1016293e-05,9.2804432e-05,9.0152025e-05,9.7602606e-05,9.9897385e-05,9.4324350e-05,9.6797943e-05,1.0624528e-04,9.8824501e-05,9.7483397e-05,9.5039606e-05,1.0040402e-04,9.4324350e-05,9.2267990e-05,9.8764896e-05,9.3281269e-05,8.8632107e-05,8.2194805e-05,8.8661909e-05,9.3281269e-05,8.6784363e-05,8.5532665e-05,9.4175339e-05,8.9138746e-05,9.3132257e-05,8.7678432e-05,9.3281269e-05,8.5145235e-05,8.3327293e-05,8.7469816e-05,8.4400177e-05,9.2834234e-05,9.1850758e-05,9.1910362e-05,9.1820955e-05,8.1956387e-05,8.9257956e-05,9.9986792e-05,8.5175037e-05,9.2387199e-05,9.0926886e-05,9.1910362e-05,8.1211329e-05,7.9274178e-05,8.8602304e-05,9.4413757e-05,9.2148781e-05,8.7499619e-05,9.3609095e-05,8.3893538e-05,8.9257956e-05,9.2953444e-05,8.7767839e-05,9.7334385e-05,1.0028481e-04,8.3744526e-05,9.2357397e-05,9.1582537e-05,8.9943409e-05,8.4370375e-05,9.0420246e-05,8.9704990e-05,9.2178583e-05,9.8675489e-05,9.7632408e-05,9.1999769e-05,9.2238188e-05,9.6440315e-05,9.0479851e-05,9.2089176e-05,9.8377466e-05,8.6247921e-05,9.5605850e-05,1.0198355e-04,9.3430281e-05,9.0897083e-05,9.6380711e-05,9.9360943e-05,8.7022781e-05,9.0509653e-05,9.4294548e-05,9.4413757e-05,8.8304281e-05,9.1016293e-05,8.6098909e-05,8.9913607e-05,8.8632107e-05,8.6724758e-05,8.5651875e-05,8.8632107e-05,9.5844269e-05,9.3966722e-05,9.0986490e-05,8.6784363e-05,8.2820654e-05,9.1701746e-05,9.9837780e-05,9.3281269e-05,9.1254711e-05,1.0412931e-04,8.7052584e-05,8.7231398e-05,9.5456839e-05,8.0913305e-05,9.2595816e-05,9.3132257e-05,9.8288059e-05,9.3281269e-05,9.6142292e-05,9.1791153e-05,9.3579292e-05,9.7930431e-05,9.7543001e-05,8.7708235e-05,9.7572803e-05,1.0827184e-04,9.6976757e-05,9.9420547e-05,1.0424852e-04,8.9198351e-05,9.7602606e-05,9.8079443e-05,9.5158815e-05,1.0091066e-04,1.0085106e-04,1.0219216e-04,1.0237098e-04,1.0329485e-04,1.1196733e-04,1.1250377e-04,1.1217594e-04,1.1858344e-04,1.2943149e-04,1.4483929e-04,1.5324354e-04,1.5860796e-04,1.5440583e-04,1.5997887e-04,1.6710162e-04,1.7037988e-04,1.9040704e-04,1.9639730e-04,2.0503998e-04,2.2017956e-04,2.2029877e-04,2.2199750e-04,2.2163987e-04,2.0980835e-04,2.0852685e-04,2.0238757e-04,2.0855665e-04,1.9592047e-04,1.9949675e-04,2.0328164e-04,1.7383695e-04,1.6987324e-04,1.7860532e-04,1.7982721e-04,2.1287799e-04,2.4244189e-04,2.5486946e-04,2.6786327e-04,2.2855401e-04,2.0152330e-04,1.7720461e-04,1.5670061e-04,1.4624000e-04,1.4260411e-04,1.4156103e-04,1.4266372e-04,1.3044477e-04,1.4641881e-04,1.6012788e-04,1.6334653e-04,1.8179417e-04,1.9204617e-04,2.0623207e-04,1.9246340e-04,1.8590689e-04,1.8060207e-04,1.7955899e-04,1.6626716e-04,1.7124414e-04,1.6859174e-04,1.7189980e-04,1.6644597e-04,1.8361211e-04,1.4624000e-04,1.3765693e-04,1.3816357e-04,1.3953447e-04,1.4105439e-04,1.3732910e-04,1.2931228e-04,1.1771917e-04,1.1444092e-04,1.1748075e-04,1.0311604e-04,1.0508299e-04,9.8735094e-05,9.9122524e-05,9.7632408e-05,9.4980001e-05,1.0621548e-04,9.6082687e-05,1.0341406e-04,9.8288059e-05,8.9973211e-05,8.8930130e-05,1.0713935e-04,9.3072653e-05,1.1095405e-04,9.1165304e-05,1.0064244e-04,9.8675489e-05,1.0499358e-04,1.0368228e-04,8.2790852e-05,1.0198355e-04,1.0344386e-04,9.1046095e-05,1.0183454e-04,8.7291002e-05,9.7572803e-05,9.3728304e-05,9.7006559e-05,8.7708235e-05,1.0347366e-04,1.0517240e-04,1.0117888e-04,9.6261501e-05,9.6023083e-05,9.8824501e-05,1.0049343e-04,9.3758106e-05,9.9509954e-05,1.0284781e-04,1.0055304e-04,9.1195107e-05,9.4413757e-05,9.3907118e-05,9.7513199e-05,8.9198351e-05,9.3668699e-05,8.5890293e-05,8.8274479e-05,1.0412931e-04,9.7274780e-05,1.0606647e-04,8.8363886e-05,9.0301037e-05,8.6307526e-05,8.2850456e-05,8.2641840e-05,7.6472759e-05,8.4102154e-05,8.6098909e-05,7.4714422e-05,8.9406967e-05,8.2433224e-05,8.2015991e-05,8.9913607e-05,9.0032816e-05,9.4711781e-05,9.9480152e-05,9.8258257e-05,1.0213256e-04,1.1125207e-04,8.3595514e-05,9.2118979e-05,8.4489584e-05,8.8989735e-05,7.9780817e-05,8.7708235e-05,8.8274479e-05,7.9363585e-05,8.5204840e-05,8.9377165e-05,8.7767839e-05,9.5367432e-05,9.1701746e-05,8.3148479e-05,8.6039305e-05,7.6740980e-05,8.7618828e-05,9.3847513e-05,9.3340874e-05,8.6694956e-05,9.1016293e-05,8.9332461e-05,9.5427036e-05,1.0113418e-04,8.6903572e-05,9.6008182e-05,8.7559223e-05,8.2939863e-05,8.3103776e-05,8.8363886e-05,1.0706484e-04,9.5620751e-05,7.9795718e-05,8.5949898e-05,8.4370375e-05,9.4845891e-05,8.7916851e-05,9.6648932e-05,8.8647008e-05,8.1300735e-05,9.0375543e-05,8.2939863e-05,8.9466572e-05,8.9779496e-05,1.0196865e-04,8.1136823e-05,9.2342496e-05,9.5859170e-05,9.1657043e-05,9.0971589e-05,9.2729926e-05,9.4711781e-05,9.9748373e-05,9.7721815e-05,8.9585781e-05,8.6367130e-05,9.4443560e-05,8.0198050e-05,1.0195374e-04,8.0823898e-05,8.9839101e-05,6.8038702e-05,7.3909760e-05,8.9675188e-05,9.6380711e-05,7.9810619e-05,9.6321106e-05,9.4935298e-05,7.7188015e-05,8.4534287e-05,7.6562166e-05,8.5338950e-05,1.0363758e-04,8.6888671e-05,8.8289380e-05,1.0254979e-04,1.0091066e-04,1.0558963e-04,9.3817711e-05,9.0733171e-05,9.9852681e-05,8.9332461e-05,8.9779496e-05,1.0110438e-04,8.6277723e-05,8.5473061e-05,1.2227893e-04,9.2208385e-05,8.7961555e-05,8.3744526e-05,9.0748072e-05,9.0479851e-05,7.6189637e-05,9.5449388e-05,8.5227191e-05,8.9734793e-05,8.8535249e-05,9.3519688e-05,9.0837479e-05,9.4026327e-05,9.0502203e-05,1.0704249e-04,8.8170171e-05,9.3378127e-05,1.0022521e-04,1.0234118e-04,8.7484717e-05,9.2782080e-05,1.0398775e-04,8.6821616e-05,9.6075237e-05,1.0345876e-04,7.1622431e-05,6.9610775e-05,9.2215836e-05,9.7669661e-05,6.0200691e-05,9.1642141e-05,8.3222985e-05,9.8250806e-05,7.5101852e-05,1.0725856e-04,9.6492469e-05,7.6107681e-05,9.0382993e-05,8.1129372e-05,1.0155886e-04,9.3862414e-05,8.0123544e-05,9.1075897e-05,9.1686845e-05,7.9818070e-05,6.8351626e-05,1.0444969e-04,1.0330230e-04,7.1667135e-05,7.6942146e-05,6.8061054e-05,8.6367130e-05,9.0457499e-05,7.2389841e-05,7.5295568e-05,1.0365620e-04,9.7729266e-05,8.5037202e-05,1.0866672e-04,1.0342523e-04,8.7577850e-05,8.5547566e-05,8.6527318e-05,6.7472458e-05,8.6423010e-05,1.0725856e-04,6.2558800e-05,1.1654198e-04,6.5535307e-05,9.7256154e-05,7.5310469e-05,1.0250509e-04,1.0116771e-04,9.0420246e-05,9.2981383e-05,1.2649782e-04,8.5754320e-05,1.2136437e-04,1.3266690e-04,8.6603686e-05,9.6179545e-05,7.6521188e-05,7.0191920e-05,9.5458701e-05,9.3704090e-05,8.0424361e-05,9.6299686e-05,1.0709930e-04,9.5216092e-05,1.0744855e-04,8.6092390e-05,1.1149747e-04,9.7766053e-05,9.3886629e-05,1.1202972e-04,9.8975375e-05,9.8928809e-05,1.0157190e-04,9.5674768e-05,1.0027364e-04,1.2305006e-04,9.8235905e-05,9.4614923e-05,1.2097880e-04,7.1346760e-05,8.2787126e-05,1.2922287e-04,1.2253597e-04,8.6523592e-05,9.9778175e-05,1.1667609e-04,1.0811910e-04,8.1878155e-05,1.0662153e-04,1.0900572e-04,1.0630488e-04,1.1119619e-04,1.0663643e-04,6.7837536e-05,8.8792294e-05
"air-0009",8.4877014e-05,6.8807602e-04,-3.3378601e-06,1.1110306e-04,8.5592270e-05,-3.6740303e-04,-2.2125244e-04,-2.3078918e-04,5.1021576e-05,3.2782555e-04,-1.6927719e-05,4.6491623e-05,1.0299683e-04,1.0824203e-04,1.4305115e-06,-3.6001205e-05,-9.4413757e-05,-4.5061111e-05,3.1471252e-05,3.6716461e-05,5.0306320e-05,-7.8678131e-06,1.9311905e-05,-1.0967255e-05,7.1525574e-06,-6.2942505e-05,-3.5285950e-05,-2.6941299e-05,2.1481514e-04,-6.6280365e-05,1.5640259e-04,3.4332275e-05,2.8610229e-05,6.0319901e-05,4.6253204e-05,2.9325485e-05,1.0108948e-04,3.1304359e-04,9.1314316e-05,-2.6702881e-05,8.5830688e-05,7.3909760e-05,1.0800362e-04,2.0241737e-04,1.8668175e-04,9.4890594e-05,-1.1682510e-05,-1.1682510e-05,-1.3351440e-05,8.8691711e-05,1.0681152e-04,-1.2254715e-04,-6.7710876e-05,2.5510788e-05,-7.1287155e-05,1.0943413e-04,3.6239624e-05,-1.6498566e-04,3.5762787e-06,1.1610985e-04,1.7809868e-04,3.9339066e-05,8.7022781e-05,1.4781952e-05,9.8705292e-05,-1.4305115e-06,-1.5974045e-05,-2.1219254e-05,-6.5803528e-05,1.0085106e-04,6.5803528e-05,1.1777878e-04,1.2302399e-04,4.2200089e-05,-1.7642975e-05,6.6041946e-05,1.9216537e-04,5.1498413e-05,1.1396408e-04,8.8930130e-05,-2.8610229e-06,9.5129013e-05,8.3684921e-05,5.2452087e-05,1.3756752e-04,-3.3378601e-05,8.6307526e-05,7.4386597e-05,-4.3153763e-05,1.8835068e-05,-3.9815903e-05,-8.5830688e-06,-1.1205673e-05,2.1219254e-05,6.1511993e-05,-1.6689301e-05,-1.8119812e-05,-6.7472458e-05,-4.2676926e-05,-1.5497208e-05,9.0599060e-06,-4.8398972e-05,3.9577484e-05,3.7908554e-05,-1.8835068e-05,7.1287155e-05,4.5299530e-05,-1.6212463e-05,-2.2411346e-05,3.3855438e-05,-2.4080276e-05,2.2530556e-05,1.3470650e-05,2.1576881e-05,-4.1007996e-05,1.5258789e-05,5.4478645e-05,-1.6331673e-05,1.6331673e-05,-9.2983246e-06,-2.5391579e-05,1.7642975e-05,1.3113022e-05,-2.8967857e-05,-3.9339066e-06,1.7046928e-05,2.0265579e-06,-6.3180923e-06,-4.0531158e-06,-1.6808510e-05,2.5033951e-06,-3.9339066e-06,-6.5565109e-06,2.1457672e-06,-1.0251999e-05,1.9073486e-06,1.0490417e-05,9.5367432e-06,1.6808510e-05,4.8875809e-06,2.3484230e-05,1.9073486e-06,4.4107437e-06,4.2915344e-06,-5.3644180e-06,3.5762787e-06,1.0132790e-05,0.0000000,-8.3446503e-07,4.8875809e-06,-1.4305115e-06,3.5762787e-07,7.9870224e-06,3.2186508e-06,-1.6689301e-06,-1.4305115e-06,4.5299530e-06,2.0265579e-06,-9.1791153e-06,8.2254410e-06,1.2993813e-05,1.1920929e-05,1.6331673e-05,1.7642975e-05,1.7166138e-05,1.8477440e-05,1.2397766e-05,9.6559525e-06,0.0000000,1.4901161e-05,1.6927719e-05,1.3113022e-05,4.7683716e-06,7.6293945e-06,1.4662743e-05,8.8214874e-06,3.3378601e-06,2.9802322e-06,9.2983246e-06,4.7683716e-07,-1.1801720e-05,-2.5868416e-05,-4.1663647e-05,-4.5120716e-05,-5.5551529e-05,-3.8862228e-05,-1.2457371e-05,1.0967255e-05,3.1888485e-05,4.2021275e-05,3.3855438e-05,2.9563904e-05,2.4318695e-05,2.4914742e-05,3.0398369e-05,2.7835369e-05,3.0875206e-05,2.3722649e-05,2.2649765e-05,2.3901463e-05,2.6226044e-05,1.5377998e-05,2.3245811e-05,1.5020370e-05,2.7418137e-05,2.5093555e-05,3.4332275e-05,2.6226044e-05,2.7000904e-05,2.3424625e-05,3.2305717e-05,3.1888485e-05,2.8133392e-05,3.4153461e-05,2.9504299e-05,3.1530857e-05,4.1782856e-05,3.2544136e-05,3.2901764e-05,4.0173531e-05,3.6418438e-05,3.8623810e-05,4.1782856e-05,3.7670135e-05,3.9279461e-05,3.4868717e-05,3.1232834e-05,2.2172928e-05,3.0755997e-05,3.0040741e-05,3.0100346e-05,2.5212765e-05,2.7656555e-05,2.9265881e-05,2.4020672e-05,2.4795532e-05,2.4259090e-05,2.5212765e-05,2.1398067e-05,2.3841858e-05,2.4318695e-05,2.8789043e-05,2.8908253e-05,3.2722950e-05,2.7239323e-05,3.2067299e-05,2.9325485e-05,2.9444695e-05,3.2424927e-05,2.9921532e-05,2.8371811e-05,2.8431416e-05,2.4437904e-05,2.7835369e-05,2.2649765e-05,2.2172928e-05,1.8239021e-05,2.0682812e-05,2.1159649e-05,2.0027161e-05,1.8119812e-05,1.9133091e-05,2.2590160e-05,2.4735928e-05,1.9192696e-05,2.0027161e-05,2.1755695e-05,2.1338463e-05,1.8179417e-05,2.4378300e-05,2.5391579e-05,2.3782253e-05,2.3424625e-05,2.0682812e-05,2.1040440e-05,2.0444393e-05,2.5629997e-05,2.3663044e-05,2.7060509e-05,2.6941299e-05,2.7418137e-05,2.7537346e-05,2.8073788e-05,2.7239323e-05,2.5928020e-05,2.6643276e-05,2.9385090e-05,2.9325485e-05,2.8073788e-05,2.7477741e-05,2.9504299e-05,2.8312206e-05,2.8133392e-05,2.8133392e-05,2.5451183e-05,2.5391579e-05,2.2888184e-05,2.4676323e-05,2.2172928e-05,3.6358833e-05,3.3378601e-05,3.4391880e-05,3.2007694e-05,3.1888485e-05,3.5762787e-05,3.7908554e-05,3.3795834e-05,3.6180019e-05,3.2246113e-05,3.4511089e-05,3.6239624e-05,4.1186810e-05,3.6776066e-05,4.4465065e-05,3.8385391e-05,4.3153763e-05,4.2557716e-05,4.3690205e-05,4.3094158e-05,4.3332577e-05,4.6670437e-05,3.8087368e-05,4.3809414e-05,4.6253204e-05,3.5822392e-05,5.0127506e-05,3.8385391e-05,3.5166740e-05,3.2305717e-05,4.2974949e-05,3.8564205e-05,4.4047832e-05,4.1007996e-05,3.3974648e-05,3.9815903e-05,4.7743320e-05,2.8550625e-05,4.1246414e-05,4.1425228e-05,5.2273273e-05,3.8743019e-05,4.5120716e-05,4.5180321e-05,3.4511089e-05,4.6372414e-05,4.6968460e-05,4.4941902e-05,5.1498413e-05,5.7697296e-05,4.5537949e-05,1.1676550e-04,1.1521578e-04,1.1891127e-04,1.1646748e-04,1.1539459e-04,1.1479855e-04,1.1062622e-04,1.1020899e-04,1.1312962e-04,1.0776520e-04,1.0597706e-04,1.1062622e-04,1.1110306e-04,1.1330843e-04,1.2528896e-04,1.1956692e-04,1.1724234e-04,1.2499094e-04,1.2153387e-04,1.2230873e-04,1.2308359e-04,1.1599064e-04,1.1217594e-04,1.1074543e-04,1.0889769e-04,1.0555983e-04,9.9003315e-05,9.7632408e-05,9.6619129e-05,9.6499920e-05,9.7095966e-05,9.4711781e-05,9.8824501e-05,9.5725060e-05,9.8288059e-05,1.0901690e-04,9.9956989e-05,1.0931492e-04,9.9062920e-05,1.0478497e-04,1.0371208e-04,1.1414289e-04,1.1259317e-04,1.0305643e-04,1.0770559e-04,1.0198355e-04,1.0585785e-04,1.0979176e-04,1.0931492e-04,1.0788441e-04,1.0722876e-04,1.0532141e-04,1.0389090e-04,1.0508299e-04,1.0657310e-04,1.0830164e-04,1.1622906e-04,1.1473894e-04,1.1211634e-04,1.1301041e-04,1.0979176e-04,1.1211634e-04,1.0764599e-04,1.1134148e-04,1.1545420e-04,1.1044741e-04,1.1080503e-04,1.0740757e-04,1.0377169e-04,1.0889769e-04,1.0633469e-04,1.1062622e-04,1.0710955e-04,1.0198355e-04,9.8943710e-05,1.0883808e-04,9.5427036e-05,1.0174513e-04,1.0144711e-04,1.0162592e-04,1.0520220e-04,1.0615587e-04,9.5903873e-05,9.8109245e-05,1.0329485e-04,1.0794401e-04,1.1074543e-04,1.0144711e-04,1.0579824e-04,1.1527538e-04,1.0603666e-04,1.0514259e-04,1.0019541e-04,1.0949373e-04,1.0573864e-04,1.0681152e-04,1.1664629e-04,1.0794401e-04,9.7990036e-05,9.5546246e-05,1.0395050e-04,1.0347366e-04,1.0132790e-04,9.7215176e-05,9.4234943e-05,1.0770559e-04,1.0842085e-04,1.0669231e-04,1.0317564e-04,1.1008978e-04,1.0222197e-04,1.0788441e-04,1.0716915e-04,1.0728836e-04,1.0359287e-04,1.0895729e-04,1.0108948e-04,1.1080503e-04,1.0216236e-04,1.0740757e-04,1.0675192e-04,1.0991096e-04,1.2058020e-04,1.2779236e-04,1.3548136e-04,1.4686584e-04,1.6498566e-04,1.7982721e-04,1.9758940e-04,2.1368265e-04,2.2858381e-04,2.1862984e-04,2.2023916e-04,2.1195412e-04,1.9472837e-04,1.9049644e-04,1.7625093e-04,1.8244982e-04,1.8644333e-04,2.0056963e-04,2.0533800e-04,2.1249056e-04,2.0122528e-04,1.9186735e-04,1.9156933e-04,1.8262863e-04,1.7595291e-04,1.8435717e-04,1.8352270e-04,1.7672777e-04,1.7547607e-04,1.7076731e-04,1.6492605e-04,1.5413761e-04,1.5860796e-04,1.5199184e-04,1.3810396e-04,1.3190508e-04,1.2809038e-04,1.2838840e-04,1.3101101e-04,1.2207031e-04,1.0746717e-04,1.1730194e-04,1.1849403e-04,1.1748075e-04,1.1813641e-04,1.2338161e-04,1.1551380e-04,1.1467934e-04,1.1831522e-04,1.1080503e-04,1.1414289e-04,1.1926889e-04,1.1652708e-04,1.1062622e-04,1.0579824e-04,1.0430813e-04,9.9599361e-05,9.7393990e-05,1.0007620e-04,1.0436773e-04,1.0657310e-04,1.0681152e-04,1.0740757e-04,1.0812283e-04,1.0102987e-04,9.8824501e-05,9.3698502e-05,1.0448694e-04,1.0496378e-04,1.0102987e-04,1.0460615e-04,1.0734797e-04,1.1092424e-04,1.0806322e-04,1.1456013e-04,1.2066960e-04,1.1935830e-04,1.1786819e-04,1.3160706e-04,1.2615323e-04,1.2382865e-04,1.1876225e-04,1.2081861e-04,1.1089444e-04,1.1241436e-04,1.0815263e-04,1.0785460e-04,1.0272861e-04,9.9688768e-05,9.6172094e-05,9.1463327e-05,1.0475516e-04,9.5486641e-05,9.2506409e-05,1.0004640e-04,9.4622374e-05,9.0748072e-05,9.6589327e-05,9.4175339e-05,9.8377466e-05,9.2476606e-05,9.2983246e-05,9.3996525e-05,9.1850758e-05,9.3489885e-05,9.1075897e-05,9.5069408e-05,9.9986792e-05,9.2595816e-05,9.9450350e-05,1.0624528e-04,9.7274780e-05,9.5605850e-05,9.7841024e-05,9.8317862e-05,9.4622374e-05,8.9496374e-05,9.7155571e-05,9.6410513e-05,8.9377165e-05,8.4370375e-05,9.0807676e-05,9.3668699e-05,9.1075897e-05,8.6039305e-05,9.5605850e-05,9.3787909e-05,9.4860792e-05,8.9913607e-05,9.7841024e-05,8.5324049e-05,8.4489584e-05,8.8542700e-05,8.4400177e-05,9.6112490e-05,9.5099211e-05,9.4026327e-05,9.6231699e-05,8.0883503e-05,9.1135502e-05,1.0347366e-04,8.7171793e-05,9.1969967e-05,8.7857246e-05,9.2059374e-05,8.5115433e-05,8.1568956e-05,8.9675188e-05,9.4920397e-05,9.4234943e-05,9.0062618e-05,9.5874071e-05,8.2761049e-05,9.2417002e-05,9.2089176e-05,8.6814165e-05,9.4413757e-05,9.7841024e-05,8.1181526e-05,9.0122223e-05,9.3281269e-05,9.2118979e-05,8.2999468e-05,8.8453293e-05,9.1940165e-05,9.0807676e-05,9.4860792e-05,9.5099211e-05,9.1016293e-05,8.7827444e-05,9.5754862e-05,8.5830688e-05,8.9019537e-05,9.8437071e-05,8.3595514e-05,9.3072653e-05,1.0100007e-04,9.1940165e-05,8.5026026e-05,8.9883804e-05,9.3877316e-05,8.3148479e-05,9.1671944e-05,9.6023083e-05,9.0926886e-05,8.9615583e-05,9.2089176e-05,8.9406967e-05,9.0658665e-05,9.0032816e-05,8.5502863e-05,8.6605549e-05,8.9704990e-05,9.3370676e-05,9.5665455e-05,8.9585781e-05,8.6307526e-05,8.3684921e-05,8.9943409e-05,9.9182129e-05,8.8542700e-05,8.8691711e-05,1.0010600e-04,8.2194805e-05,8.3297491e-05,9.4980001e-05,8.1270933e-05,9.0152025e-05,8.9913607e-05,1.0073185e-04,9.0062618e-05,9.5963478e-05,9.2357397e-05,9.3013048e-05,9.8735094e-05,9.6738338e-05,9.0450048e-05,9.5546246e-05,1.0481477e-04,1.0135770e-04,9.9450350e-05,1.0180473e-04,9.2238188e-05,9.9867582e-05,1.0216236e-04,9.4115734e-05,1.0159612e-04,9.5456839e-05,1.0287762e-04,1.0803342e-04,1.0752678e-04,1.1473894e-04,1.1926889e-04,1.1864305e-04,1.2487173e-04,1.4021993e-04,1.5485287e-04,1.6885996e-04,1.7613173e-04,1.6960502e-04,1.7935038e-04,1.8608570e-04,1.9660592e-04,2.1439791e-04,2.2101402e-04,2.3275614e-04,2.5013089e-04,2.5439262e-04,2.5114417e-04,2.6005507e-04,2.3353100e-04,2.2816658e-04,2.2703409e-04,2.2736192e-04,2.2351742e-04,2.1994114e-04,2.2137165e-04,1.9341707e-04,1.9410253e-04,2.0149350e-04,2.1076202e-04,2.4259090e-04,2.8607249e-04,3.0162930e-04,3.0839443e-04,2.6267767e-04,2.2211671e-04,1.9392371e-04,1.6403198e-04,1.5634298e-04,1.4713407e-04,1.4296174e-04,1.4960766e-04,1.3828278e-04,1.5664101e-04,1.6340613e-04,1.8087029e-04,2.0426512e-04,2.1332502e-04,2.2977591e-04,2.1666288e-04,2.0557642e-04,2.1150708e-04,2.0146370e-04,1.8867850e-04,1.9103289e-04,1.9419193e-04,1.9672513e-04,1.9031763e-04,2.0042062e-04,1.6424060e-04,1.4749169e-04,1.4293194e-04,1.4448166e-04,1.5127659e-04,1.4644861e-04,1.3169646e-04,1.2496114e-04,1.1616945e-04,1.2317300e-04,1.1003017e-04,1.1298060e-04,1.0374188e-04,9.7930431e-05,9.5039606e-05,1.0052323e-04,1.0269880e-04,9.3966722e-05,9.9569559e-05,9.8675489e-05,8.6307526e-05,8.9466572e-05,1.0436773e-04,8.5055828e-05,1.0520220e-04,8.8065863e-05,9.4175339e-05,8.7171793e-05,1.0001659e-04,9.9599361e-05,8.1449747e-05,1.0114908e-04,1.0475516e-04,9.2953444e-05,9.4890594e-05,8.9406967e-05,9.4503164e-05,9.5188618e-05,9.5129013e-05,8.5443258e-05,1.0204315e-04,1.0126829e-04,9.6857548e-05,9.8884106e-05,9.5218420e-05,9.7244978e-05,9.6857548e-05,9.7125769e-05,9.5784664e-05,1.0553002e-04,9.4175339e-05,8.8423491e-05,9.3400478e-05,9.1135502e-05,9.1701746e-05,8.8781118e-05,8.8572502e-05,8.6486340e-05,8.4578991e-05,1.0442734e-04,9.7960234e-05,1.0639429e-04,8.9526176e-05,9.2089176e-05,8.5443258e-05,8.0317259e-05,8.1658363e-05,7.2211027e-05,7.5817108e-05,8.7827444e-05,7.7277422e-05,8.9645386e-05,8.1181526e-05,7.8231096e-05,8.7201595e-05,8.6009502e-05,9.7364187e-05,9.9837780e-05,9.5546246e-05,9.4681978e-05,1.0737777e-04,8.1241131e-05,9.1582537e-05,8.3059072e-05,8.4877014e-05,8.0078840e-05,8.6426735e-05,9.1582537e-05,7.9244375e-05,8.7171793e-05,9.8615885e-05,8.7022781e-05,1.0177493e-04,9.1820955e-05,8.5741282e-05,8.0317259e-05,7.1257353e-05,8.4072351e-05,9.2819333e-05,9.4458461e-05,8.6262822e-05,8.8483095e-05,9.0688467e-05,9.7736716e-05,9.6037984e-05,8.5204840e-05,1.0320544e-04,9.3266368e-05,8.9690089e-05,8.1986189e-05,8.8706613e-05,1.0831654e-04,9.5501542e-05,7.7873468e-05,8.6531043e-05,7.9080462e-05,9.8764896e-05,8.6680055e-05,9.5412135e-05,8.9645386e-05,7.4207783e-05,8.5011125e-05,7.7024102e-05,8.1211329e-05,8.5055828e-05,9.7349286e-05,7.7411532e-05,9.5888972e-05,8.5517764e-05,8.7395310e-05,8.7365508e-05,9.8466873e-05,9.3519688e-05,1.0031462e-04,9.5352530e-05,9.1850758e-05,8.5577369e-05,9.5725060e-05,8.1092119e-05,9.9867582e-05,7.6726079e-05,9.4681978e-05,7.7545643e-05,7.7679753e-05,8.9883804e-05,1.0167062e-04,7.9631805e-05,1.0491908e-04,9.3162060e-05,8.4832311e-05,9.1403723e-05,7.6398253e-05,8.4012747e-05,1.0766089e-04,8.0972910e-05,8.8945031e-05,1.0770559e-04,9.7572803e-05,1.0396540e-04,9.4905496e-05,9.6440315e-05,1.0123849e-04,9.3936920e-05,9.4324350e-05,1.0734797e-04,9.4801188e-05,9.7736716e-05,1.2524426e-04,9.1597438e-05,8.9943409e-05,8.2701445e-05,8.9108944e-05,8.9168549e-05,8.1628561e-05,9.9785626e-05,9.4152987e-05,9.2923641e-05,1.0006875e-04,9.4436109e-05,1.0031462e-04,1.0279566e-04,9.9733472e-05,1.1069328e-04,9.3199313e-05,1.0673702e-04,1.0225177e-04,1.0291487e-04,8.0138445e-05,9.0561807e-05,1.0549277e-04,8.6352229e-05,9.1850758e-05,1.0327250e-04,6.6481531e-05,6.5907836e-05,9.4279647e-05,1.0275841e-04,6.1593950e-05,1.0240823e-04,9.2163682e-05,1.0199100e-04,6.8336725e-05,1.2692064e-04,1.1226535e-04,8.4631145e-05,1.0128319e-04,9.0852380e-05,1.1017174e-04,1.0066479e-04,8.6590648e-05,9.1403723e-05,9.5911324e-05,8.7291002e-05,6.9454312e-05,1.1265278e-04,1.1955202e-04,7.9631805e-05,8.9764595e-05,7.3641539e-05,8.3543360e-05,9.5888972e-05,7.7404082e-05,9.0986490e-05,1.1481345e-04,1.0436028e-04,1.0934100e-04,1.2620166e-04,1.0088086e-04,9.4491988e-05,8.5160136e-05,9.8790973e-05,7.9173595e-05,9.7461045e-05,1.1556223e-04,7.8294426e-05,1.2768805e-04,6.8161637e-05,9.7937882e-05,9.1340393e-05,1.1210516e-04,1.1479855e-04,9.4942749e-05,1.0170229e-04,1.4317408e-04,9.6132979e-05,1.3523549e-04,1.3863295e-04,9.5445663e-05,1.0117330e-04,9.2180446e-05,8.6143613e-05,9.7574666e-05,9.7632408e-05,9.2988834e-05,1.0870676e-04,1.2166798e-04,1.0204595e-04,1.1685910e-04,1.0110263e-04,1.1957646e-04,1.0795612e-04,9.8709948e-05,1.2237858e-04,1.2356043e-04,1.1934713e-04,1.3363734e-04,1.1701882e-04,1.0685809e-04,1.4047325e-04,1.0327995e-04,1.0023639e-04,1.3798103e-04,8.2042068e-05,8.9939684e-05,1.3631210e-04,1.3022870e-04,9.0785325e-05,1.2164935e-04,1.5405193e-04,1.1446327e-04,9.4067305e-05,1.1636317e-04,1.2511015e-04,1.1614338e-04,1.1420622e-04,1.1882558e-04,9.6183270e-05,1.1006370e-04
"air-0010",2.7322769e-04,4.9710274e-04,1.4066696e-04,1.2063980e-04,1.8405914e-04,-3.0469894e-04,-2.0456314e-04,-2.0027161e-04,-3.7693977e-04,6.7234039e-05,6.1035156e-05,1.0299683e-04,3.7193298e-05,-8.2254410e-05,-1.2993813e-04,-8.0585480e-05,4.9114227e-05,-5.7220459e-06,-9.7751617e-06,-8.0108643e-05,-2.5033951e-05,-8.1539154e-05,4.0292740e-05,-7.1525574e-07,1.1920929e-05,-1.2588501e-04,1.4305115e-06,7.2240829e-05,2.0885468e-04,-3.7193298e-05,7.7009201e-05,-6.9379807e-05,7.3671341e-05,-4.5776367e-05,4.8875809e-05,5.2452087e-06,1.3256073e-04,3.0064583e-04,6.0319901e-05,5.2452087e-06,4.1723251e-05,8.0585480e-05,3.1948090e-05,1.5807152e-04,1.7237663e-04,2.3245811e-04,5.3405762e-05,7.3909760e-06,2.1457672e-05,5.2690506e-05,4.6014786e-05,-2.4795532e-05,1.4686584e-04,1.0657310e-04,-3.9815903e-05,5.7458878e-05,2.8371811e-05,-3.5285950e-05,-2.2172928e-05,-4.2200089e-05,1.7166138e-04,1.8835068e-05,3.5285950e-05,2.6226044e-05,-8.4161758e-05,3.6716461e-05,-7.9393387e-05,4.1007996e-05,-5.6266785e-05,7.7247620e-05,8.0585480e-05,1.3065338e-04,-9.5367432e-07,1.6689301e-05,-2.2649765e-05,6.3657761e-05,3.7908554e-05,4.0531158e-05,1.0919571e-04,5.8412552e-05,-8.7976456e-05,4.2915344e-06,6.0796738e-05,9.5844269e-05,1.6570091e-04,-1.7166138e-05,1.7404556e-05,-2.9087067e-05,-1.5735626e-05,9.2029572e-05,-6.2704086e-05,-6.1988831e-05,-1.5234947e-04,-4.5299530e-06,7.5101852e-05,6.5088272e-05,4.6253204e-05,-2.9325485e-05,-5.7458878e-05,1.8835068e-05,5.5789948e-05,-9.0360641e-05,1.0728836e-05,1.3589859e-05,5.0067902e-05,6.1869621e-05,1.2457371e-04,3.4213066e-05,9.4175339e-06,-6.1988831e-06,-6.4611435e-05,3.7550926e-05,6.6757202e-06,1.7285347e-05,2.0265579e-06,5.1140785e-05,2.0623207e-05,2.6702881e-05,4.7683716e-07,1.4305115e-06,-3.0994415e-05,1.0609627e-05,1.8119812e-05,5.2452087e-06,1.5258789e-05,1.5377998e-05,-5.1259995e-06,-1.6093254e-05,2.3841858e-05,-2.3841858e-06,3.4809113e-05,6.3180923e-06,-4.0531158e-06,9.6559525e-06,1.1444092e-05,2.8610229e-06,5.6028366e-06,1.2516975e-05,2.2411346e-05,4.8995018e-05,1.5974045e-05,0.0000000,1.4781952e-05,6.6757202e-06,-1.7166138e-05,1.3709068e-05,2.6464462e-05,1.1086464e-05,-1.6689301e-06,7.8678131e-06,1.3828278e-05,8.3446503e-07,4.7683716e-06,1.8596649e-05,2.2053719e-05,1.5497208e-05,2.3722649e-05,2.8729439e-05,1.8477440e-05,1.5616417e-05,2.3603439e-05,3.1232834e-05,2.6702881e-05,2.7179718e-05,2.6226044e-05,2.0623207e-05,1.2874603e-05,1.4901161e-05,1.8477440e-05,1.5020370e-05,1.5377998e-05,2.0503998e-05,1.4305115e-05,6.9141388e-06,1.3947487e-05,1.1920929e-06,1.5139580e-05,3.8146973e-06,2.0980835e-05,1.1324883e-05,1.7881393e-06,-7.1525574e-06,-1.5676022e-05,-3.2484531e-05,-4.7385693e-05,-2.9027462e-05,-9.7751617e-06,1.3411045e-05,3.0934811e-05,4.0650368e-05,3.3974648e-05,2.3066998e-05,1.9013882e-05,2.2411346e-05,2.7537346e-05,1.8060207e-05,3.1352043e-05,2.3365021e-05,1.7940998e-05,2.0503998e-05,2.3007393e-05,1.9907951e-05,1.5795231e-05,1.7166138e-05,1.9669533e-05,2.3484230e-05,2.5391579e-05,2.0265579e-05,2.1338463e-05,2.1159649e-05,2.1517277e-05,2.6524067e-05,1.9490719e-05,2.9087067e-05,2.6226044e-05,2.7537346e-05,3.0338764e-05,3.0815601e-05,3.1173229e-05,2.9385090e-05,3.2842159e-05,3.4689903e-05,3.3140182e-05,3.1590462e-05,2.9504299e-05,3.0457973e-05,2.5928020e-05,1.7702579e-05,1.7583370e-05,2.0802021e-05,2.6404858e-05,1.5676022e-05,1.4662743e-05,1.2695789e-05,1.5676022e-05,1.5676022e-05,1.4007092e-05,1.4960766e-05,1.4662743e-05,1.7344952e-05,1.6212463e-05,1.8715858e-05,1.6748905e-05,1.7702579e-05,1.4185905e-05,1.4483929e-05,1.2218952e-05,1.3291836e-05,1.1801720e-05,4.9471855e-06,7.4505806e-06,5.4240227e-06,-1.7881393e-06,2.7418137e-06,-2.5629997e-06,-8.6426735e-06,-4.3511391e-06,-4.5895576e-06,-2.5629997e-06,-7.9274178e-06,-9.2387199e-06,-8.2850456e-06,-2.2649765e-06,-1.8477440e-06,-4.5895576e-06,-2.8014183e-06,7.1525574e-07,-2.5033951e-06,-1.2516975e-06,1.7285347e-06,5.7816505e-06,-1.5497208e-06,-2.6822090e-06,-3.3974648e-06,1.7881393e-07,-3.9339066e-06,2.5629997e-06,-2.0861626e-06,-4.7683716e-07,1.1920929e-07,1.9073486e-06,1.9073486e-06,3.9339066e-06,5.9604645e-07,4.0531158e-06,2.5629997e-06,-6.5565109e-07,5.6624413e-06,2.6226044e-06,5.9604645e-07,6.0796738e-06,2.5033951e-06,7.1525574e-07,2.3245811e-06,5.9604645e-08,3.0398369e-06,1.3709068e-06,5.9604645e-07,-1.3709068e-06,3.3378601e-06,4.6491623e-06,5.0067902e-06,4.5299530e-06,5.9008598e-06,6.8545341e-06,7.0333481e-06,7.8678131e-06,5.0067902e-06,2.4437904e-06,7.0929527e-06,6.7949295e-06,1.1801720e-05,7.5101852e-06,1.4185905e-05,8.1658363e-06,1.2278557e-05,1.1622906e-05,1.4007092e-05,1.4066696e-05,1.3709068e-05,1.0251999e-05,1.3470650e-05,6.6161156e-06,7.5697899e-06,4.5299530e-06,8.2254410e-06,1.1324883e-06,2.9802322e-06,9.5367432e-06,8.4638596e-06,9.4771385e-06,1.2516975e-06,9.0003014e-06,-1.7881393e-06,-2.9206276e-06,1.6093254e-06,-4.4107437e-06,5.0663948e-06,1.0550022e-05,-3.5762787e-07,-1.5497208e-06,2.4437904e-06,2.3841858e-07,-2.8610229e-06,6.7353249e-06,1.0132790e-05,8.8214874e-06,2.2649765e-05,1.6808510e-05,1.3709068e-05,1.3881922e-04,1.4013052e-04,1.4114380e-04,1.3977289e-04,1.3840199e-04,1.3828278e-04,1.3554096e-04,1.3285875e-04,1.3679266e-04,1.3238192e-04,1.3053417e-04,1.3542175e-04,1.3697147e-04,1.3732910e-04,1.5008450e-04,1.4322996e-04,1.4227629e-04,1.4835596e-04,1.4686584e-04,1.4543533e-04,1.4621019e-04,1.3875961e-04,1.3655424e-04,1.3524294e-04,1.3285875e-04,1.2689829e-04,1.2499094e-04,1.2141466e-04,1.1986494e-04,1.2326241e-04,1.2201071e-04,1.2177229e-04,1.2260675e-04,1.2218952e-04,1.1909008e-04,1.3095140e-04,1.2189150e-04,1.2773275e-04,1.2320280e-04,1.2540817e-04,1.2290478e-04,1.3440847e-04,1.3458729e-04,1.2481213e-04,1.2671947e-04,1.1944771e-04,1.2463331e-04,1.2540817e-04,1.2940168e-04,1.2886524e-04,1.2511015e-04,1.2516975e-04,1.2612343e-04,1.2826920e-04,1.2773275e-04,1.2904406e-04,1.3464689e-04,1.3804436e-04,1.3321638e-04,1.3536215e-04,1.3023615e-04,1.3387203e-04,1.3154745e-04,1.3357401e-04,1.3554096e-04,1.3071299e-04,1.3434887e-04,1.3083220e-04,1.2475252e-04,1.3017654e-04,1.2290478e-04,1.3226271e-04,1.2570620e-04,1.2272596e-04,1.2093782e-04,1.2469292e-04,1.1754036e-04,1.2362003e-04,1.2123585e-04,1.1950731e-04,1.2928247e-04,1.2636185e-04,1.1837482e-04,1.2040138e-04,1.2165308e-04,1.2767315e-04,1.3208389e-04,1.2594461e-04,1.2481213e-04,1.3893843e-04,1.3273954e-04,1.2654066e-04,1.2028217e-04,1.3375282e-04,1.2814999e-04,1.2618303e-04,1.3834238e-04,1.3101101e-04,1.2081861e-04,1.1420250e-04,1.1807680e-04,1.2153387e-04,1.2004375e-04,1.1426210e-04,1.1324883e-04,1.2779236e-04,1.2463331e-04,1.2564659e-04,1.2010336e-04,1.2224913e-04,1.2153387e-04,1.2892485e-04,1.2803078e-04,1.2767315e-04,1.2129545e-04,1.3154745e-04,1.2397766e-04,1.2993813e-04,1.2266636e-04,1.2809038e-04,1.2707710e-04,1.3214350e-04,1.4501810e-04,1.5014410e-04,1.5735626e-04,1.6868114e-04,1.9395351e-04,2.0790100e-04,2.3072958e-04,2.4574995e-04,2.6082993e-04,2.5284290e-04,2.5188923e-04,2.4998188e-04,2.2739172e-04,2.2202730e-04,2.0509958e-04,2.0551682e-04,2.1278858e-04,2.2888184e-04,2.3841858e-04,2.4628639e-04,2.3233891e-04,2.2089481e-04,2.2220612e-04,2.1678209e-04,2.1016598e-04,2.1421909e-04,2.1445751e-04,2.0778179e-04,2.0509958e-04,2.0277500e-04,1.9061565e-04,1.8376112e-04,1.8519163e-04,1.7929077e-04,1.6540289e-04,1.5330315e-04,1.5026331e-04,1.5050173e-04,1.5747547e-04,1.4817715e-04,1.3130903e-04,1.3852119e-04,1.3947487e-04,1.3917685e-04,1.4138222e-04,1.4626980e-04,1.3542175e-04,1.3434887e-04,1.3816357e-04,1.3345480e-04,1.3667345e-04,1.3703108e-04,1.3756752e-04,1.3327599e-04,1.2516975e-04,1.2320280e-04,1.1670589e-04,1.1581182e-04,1.1634827e-04,1.2397766e-04,1.2820959e-04,1.2952089e-04,1.2636185e-04,1.2493134e-04,1.2135506e-04,1.1873245e-04,1.1229515e-04,1.2695789e-04,1.3035536e-04,1.2397766e-04,1.2814999e-04,1.2534857e-04,1.2683868e-04,1.2910366e-04,1.2362003e-04,1.3512373e-04,1.3190508e-04,1.3077259e-04,1.3801455e-04,1.3130903e-04,1.3568997e-04,1.3130903e-04,1.3476610e-04,1.2829900e-04,1.3485551e-04,1.3175607e-04,1.2761354e-04,1.2835860e-04,1.2686849e-04,1.2215972e-04,1.2105703e-04,1.2981892e-04,1.1754036e-04,1.1759996e-04,1.2421608e-04,1.1840463e-04,1.1613965e-04,1.1828542e-04,1.1834502e-04,1.1911988e-04,1.2016296e-04,1.1813641e-04,1.1178851e-04,1.1155009e-04,1.1184812e-04,1.1140108e-04,1.1235476e-04,1.1765957e-04,1.1166930e-04,1.2233853e-04,1.3172626e-04,1.1909008e-04,1.1420250e-04,1.1849403e-04,1.1447072e-04,1.1527538e-04,1.0871887e-04,1.1727214e-04,1.1324883e-04,1.0490417e-04,1.0058284e-04,1.0871887e-04,1.0901690e-04,1.0719895e-04,1.0007620e-04,1.1157990e-04,1.0916591e-04,1.1369586e-04,1.0088086e-04,1.1020899e-04,1.0395050e-04,1.0189414e-04,1.0457635e-04,9.9003315e-05,1.1631846e-04,1.0710955e-04,1.0734797e-04,1.0877848e-04,9.6648932e-05,1.1026859e-04,1.1390448e-04,1.0108948e-04,1.0937452e-04,1.0395050e-04,1.0889769e-04,9.8943710e-05,9.7721815e-05,1.0755658e-04,1.0931492e-04,1.0624528e-04,1.0198355e-04,1.1226535e-04,9.9182129e-05,1.0791421e-04,1.1053681e-04,1.0585785e-04,1.1196733e-04,1.1327863e-04,9.5993280e-05,1.0573864e-04,1.0758638e-04,1.0904670e-04,1.0371208e-04,1.0758638e-04,1.0806322e-04,1.0830164e-04,1.1318922e-04,1.1274219e-04,1.0648370e-04,1.0541081e-04,1.1220574e-04,1.0612607e-04,1.0916591e-04,1.1512637e-04,1.0156631e-04,1.1229515e-04,1.1816621e-04,1.0907650e-04,1.0317564e-04,1.1044741e-04,1.1399388e-04,1.0123849e-04,1.0818243e-04,1.1029840e-04,1.1101365e-04,1.0451674e-04,1.0889769e-04,1.0633469e-04,1.0514259e-04,1.0618567e-04,1.0135770e-04,1.0734797e-04,1.1020899e-04,1.1095405e-04,1.1539459e-04,1.0645390e-04,1.0451674e-04,9.9152327e-05,1.0442734e-04,1.1658669e-04,1.0895729e-04,1.0803342e-04,1.1876225e-04,1.0287762e-04,1.0180473e-04,1.1533499e-04,9.9211931e-05,1.0791421e-04,1.1223555e-04,1.1736155e-04,1.0728836e-04,1.1241436e-04,1.1041760e-04,1.1128187e-04,1.1929870e-04,1.1563301e-04,1.0803342e-04,1.1637807e-04,1.1953712e-04,1.1444092e-04,1.1435151e-04,1.2120605e-04,1.0988116e-04,1.2099743e-04,1.1864305e-04,1.1378527e-04,1.2329221e-04,1.1855364e-04,1.2359023e-04,1.2826920e-04,1.3208389e-04,1.3744831e-04,1.4206767e-04,1.4215708e-04,1.5577674e-04,1.6453862e-04,1.8182397e-04,1.9598007e-04,2.0781159e-04,2.0292401e-04,2.1091104e-04,2.1642447e-04,2.2745132e-04,2.4524331e-04,2.5525689e-04,2.7483702e-04,2.8589368e-04,2.9253960e-04,2.8714538e-04,2.8604269e-04,2.6881695e-04,2.6381016e-04,2.6383996e-04,2.5889277e-04,2.5251508e-04,2.5132298e-04,2.5296211e-04,2.3037195e-04,2.2113323e-04,2.2956729e-04,2.4026632e-04,2.7662516e-04,3.2317638e-04,3.4013391e-04,3.4987926e-04,3.0121207e-04,2.5680661e-04,2.2262335e-04,1.8873811e-04,1.8224120e-04,1.7112494e-04,1.6942620e-04,1.7076731e-04,1.6319752e-04,1.7997622e-04,1.9130111e-04,2.0810962e-04,2.3308396e-04,2.4598837e-04,2.6410818e-04,2.4586916e-04,2.3406744e-04,2.4160743e-04,2.2569299e-04,2.2003055e-04,2.2357702e-04,2.2214651e-04,2.2494793e-04,2.2315979e-04,2.3198128e-04,1.9517541e-04,1.7389655e-04,1.7401576e-04,1.7234683e-04,1.8039346e-04,1.7672777e-04,1.5869737e-04,1.4573336e-04,1.4322996e-04,1.4168024e-04,1.3071299e-04,1.3461709e-04,1.2171268e-04,1.1751056e-04,1.1754036e-04,1.1697412e-04,1.1849403e-04,1.1920929e-04,1.1786819e-04,1.1646748e-04,1.0564923e-04,1.0585785e-04,1.2233853e-04,1.0311604e-04,1.2049079e-04,1.0618567e-04,1.1208653e-04,1.1208653e-04,1.1676550e-04,1.1867285e-04,9.9420547e-05,1.2487173e-04,1.2412667e-04,1.1584163e-04,1.1524558e-04,1.0800362e-04,1.1634827e-04,1.0913610e-04,1.1518598e-04,1.0842085e-04,1.2129545e-04,1.1938810e-04,1.1232495e-04,1.1125207e-04,1.1476874e-04,1.1602044e-04,1.1035800e-04,1.0699034e-04,1.0812283e-04,1.2263656e-04,1.1095405e-04,9.9152327e-05,1.0845065e-04,1.0654330e-04,1.1315942e-04,1.0463595e-04,1.0618567e-04,1.0362267e-04,1.0195374e-04,1.2442470e-04,1.1119246e-04,1.1408329e-04,1.0341406e-04,1.0868907e-04,1.0037422e-04,9.7692013e-05,1.0079145e-04,8.2373619e-05,8.7887049e-05,9.8675489e-05,9.3728304e-05,1.0219216e-04,9.5367432e-05,9.4771385e-05,1.0162592e-04,1.0049343e-04,1.0445714e-04,1.1712313e-04,1.1017919e-04,1.0991096e-04,1.2135506e-04,9.5993280e-05,1.0359287e-04,9.4920397e-05,9.8794699e-05,9.1224909e-05,9.9569559e-05,1.0585785e-04,9.0301037e-05,1.0374188e-04,1.1107326e-04,1.0266900e-04,1.0749698e-04,1.0356307e-04,9.3698502e-05,9.6678734e-05,9.0330839e-05,1.0150671e-04,9.7915530e-05,1.0070205e-04,9.8526478e-05,1.0246038e-04,1.0444224e-04,1.0740757e-04,1.2066960e-04,9.5337629e-05,1.1305511e-04,1.0222197e-04,1.0381639e-04,9.1701746e-05,1.0097027e-04,1.1952221e-04,1.0733306e-04,9.1165304e-05,9.3713403e-05,9.0673566e-05,1.0715425e-04,1.0183454e-04,1.0681152e-04,1.0246038e-04,8.7976456e-05,9.3966722e-05,8.9392066e-05,9.1373920e-05,9.9316239e-05,1.1412799e-04,9.4264746e-05,1.1919439e-04,1.0047853e-04,1.0158122e-04,1.0187924e-04,1.0888278e-04,1.0892749e-04,1.1517107e-04,1.1192262e-04,1.0730326e-04,9.8511577e-05,1.0854006e-04,9.7230077e-05,1.0982156e-04,9.1806054e-05,1.0381639e-04,8.7156892e-05,9.0241432e-05,1.0074675e-04,1.0660291e-04,8.5890293e-05,1.1156499e-04,1.0010600e-04,8.7931752e-05,1.0055304e-04,8.5979700e-05,9.1344118e-05,1.1736155e-04,9.6887350e-05,9.9122524e-05,1.1736155e-04,1.0596216e-04,1.0994077e-04,1.0359287e-04,1.0463595e-04,1.1204183e-04,1.0125339e-04,1.0551512e-04,1.2108684e-04,1.0578334e-04,1.0290742e-04,1.3326108e-04,9.7587705e-05,9.5918775e-05,9.0986490e-05,1.0013580e-04,1.0122359e-04,8.6657703e-05,1.0495633e-04,9.8250806e-05,1.0040402e-04,1.0480732e-04,1.0479242e-04,1.0093302e-04,1.0806322e-04,9.8705292e-05,1.1679530e-04,9.8682940e-05,1.0724366e-04,1.1301786e-04,1.1370331e-04,8.6821616e-05,9.8742545e-05,1.0630488e-04,9.8168850e-05,1.0405481e-04,1.1700392e-04,7.6361001e-05,8.0846250e-05,9.9085271e-05,1.1090934e-04,6.6824257e-05,1.0392070e-04,1.0098517e-04,1.1824816e-04,7.3552132e-05,1.2976676e-04,1.1432916e-04,9.1634691e-05,1.0575354e-04,9.1783702e-05,1.1064112e-04,1.0180473e-04,8.5905194e-05,9.4920397e-05,1.0007620e-04,9.6775591e-05,7.5541437e-05,1.2163818e-04,1.2387335e-04,8.7313354e-05,9.1217458e-05,7.2039664e-05,9.0800226e-05,1.0283291e-04,8.1472099e-05,9.5322728e-05,1.2058392e-04,1.1171028e-04,1.0527298e-04,1.3319030e-04,1.0390580e-04,9.3340874e-05,8.0276281e-05,1.0651350e-04,8.2727522e-05,9.2387199e-05,1.2022629e-04,7.9214573e-05,1.3216957e-04,7.6189637e-05,1.0628626e-04,9.0572983e-05,1.1927262e-04,1.0994449e-04,9.9617988e-05,1.0183640e-04,1.4114380e-04,9.3264505e-05,1.2870133e-04,1.4001317e-04,9.6770003e-05,1.0105222e-04,8.7091699e-05,7.9177320e-05,9.3769282e-05,9.6770003e-05,9.0349466e-05,1.0935962e-04,1.2672879e-04,1.0722084e-04,1.2057647e-04,9.4678020e-05,1.1299492e-04,1.0809069e-04,1.1650287e-04,1.2727641e-04,1.1417083e-04,1.0460243e-04,1.1908822e-04,1.1203624e-04,1.0962039e-04,1.3627857e-04,1.0421500e-04,9.3713403e-05,1.4011934e-04,7.8722835e-05,9.5333904e-05,1.2870505e-04,1.3257563e-04,9.5624477e-05,1.2251735e-04,1.4742091e-04,1.1355802e-04,9.3866140e-05,1.2411922e-04,1.2150034e-04,1.1239946e-04,1.2259558e-04,1.2503937e-04,8.6527318e-05,1.0291860e-04
"rair-0001",3.5166740e-04,-4.3129921e-04,-3.6907196e-04,-2.4986267e-04,-3.0446053e-04,1.9359589e-04,-3.4022331e-04,-2.9563904e-05,5.6266785e-05,-2.4223328e-04,-1.4400482e-04,-3.0303001e-04,-1.3828278e-04,1.3995171e-04,8.8214874e-06,8.1062317e-06,-3.3378601e-05,3.6716461e-05,-2.4557114e-04,-4.9829483e-05,-4.0531158e-06,-4.0769577e-05,1.4138222e-04,-2.2172928e-05,7.4148178e-05,-5.2213669e-05,-4.7683716e-07,-5.2928925e-05,-2.4795532e-05,2.3841858e-06,-2.8610229e-06,-5.6505203e-05,-6.6757202e-06,5.0544739e-05,9.8705292e-05,2.2888184e-05,-1.0514259e-04,-5.9604645e-06,-1.8119812e-05,1.3351440e-05,3.3140182e-05,-2.3841858e-07,-4.0769577e-05,-5.9604645e-06,-5.9604645e-06,-1.8358231e-04,1.4066696e-05,5.1259995e-05,-7.6532364e-05,1.0085106e-04,6.4373016e-06,2.2649765e-05,-1.1205673e-04,-1.6379356e-04,8.8214874e-06,-5.7935715e-05,9.3936920e-05,1.4543533e-05,-4.3153763e-05,1.3661385e-04,-6.2704086e-05,-1.0180473e-04,-1.9073486e-06,-1.0275841e-04,8.1062317e-06,-7.9631805e-05,-5.1736832e-05,3.1232834e-05,9.6797943e-05,-1.4352798e-04,-1.4114380e-04,-1.8119812e-04,1.8358231e-05,8.2492828e-05,7.2956085e-05,-3.2663345e-05,6.8187714e-05,1.9073486e-06,4.7683716e-05,-1.1920929e-04,-2.7894974e-05,2.6226044e-06,1.8596649e-05,-1.6450882e-05,-4.7445297e-05,1.4066696e-05,-5.0544739e-05,-2.6226044e-05,-8.4877014e-05,-2.5749207e-05,-1.8119812e-05,1.2016296e-04,3.0994415e-05,9.7274780e-05,7.6293945e-06,1.1396408e-04,-3.4093857e-05,3.9100647e-05,2.3603439e-05,2.1696091e-05,1.5735626e-05,-5.2213669e-05,1.0156631e-04,-2.5987625e-05,-6.4849854e-05,-8.5830688e-06,-1.4901161e-05,7.0691109e-05,-5.0663948e-05,1.2397766e-05,7.2956085e-05,-4.7922134e-05,5.9604645e-07,-4.1604042e-05,-3.9458275e-05,2.3126602e-05,6.1988831e-06,1.2278557e-05,2.5272369e-05,1.8835068e-05,1.1920929e-07,-2.2411346e-05,-3.6954880e-05,-5.9008598e-05,2.0265579e-05,8.9406967e-06,-1.5497208e-06,-1.7523766e-05,4.0531158e-06,-3.1352043e-05,-2.6226044e-06,0.0000000,-1.3470650e-05,5.2452087e-06,1.8358231e-05,-6.4373016e-06,1.5139580e-05,-1.6570091e-05,1.2159348e-05,-1.7166138e-05,2.1457672e-06,3.4332275e-05,9.4175339e-06,1.9073486e-06,1.9073486e-05,-1.7881393e-06,-6.0796738e-06,-4.7683716e-06,-8.7022781e-06,-1.7762184e-05,-1.5616417e-05,2.2649765e-06,-1.5497208e-06,3.6954880e-06,-5.8412552e-06,5.7220459e-06,-6.3180923e-06,1.3232231e-05,1.5020370e-05,8.8214874e-06,9.2983246e-06,1.5377998e-05,7.6293945e-06,-1.0371208e-05,-9.0599060e-06,-7.6293945e-06,8.4638596e-06,-2.5033951e-06,0.0000000,-9.5367432e-07,2.0265579e-06,-1.4543533e-05,-1.6093254e-05,-1.3947487e-05,-1.2278557e-05,4.1723251e-06,-2.0265579e-06,2.8610229e-06,2.2649765e-06,4.8875809e-06,9.7751617e-06,-7.5101852e-06,-1.0490417e-05,-1.5676022e-05,-2.4795532e-05,-2.6941299e-05,-1.7881393e-05,-1.4543533e-05,-9.0003014e-06,-7.3313713e-06,-4.1723251e-07,-1.5497208e-06,1.9669533e-06,-1.1920929e-07,-8.9406967e-07,-1.8477440e-06,-7.8082085e-06,-7.3909760e-06,-7.9870224e-06,-5.5432320e-06,-2.6226044e-06,1.3113022e-06,-3.2782555e-06,1.8477440e-06,-1.0132790e-05,-4.0531158e-06,-3.8743019e-06,-9.6559525e-06,1.1324883e-06,-3.5166740e-06,9.5367432e-07,-2.3841858e-06,-4.5299530e-06,-3.7550926e-06,-7.9274178e-06,-4.6491623e-06,-3.6954880e-06,-8.5830688e-06,-8.6426735e-06,-9.1195107e-06,-1.1503696e-05,-9.6559525e-06,-1.1682510e-05,-9.9539757e-06,-1.8119812e-05,-7.2121620e-06,-1.0192394e-05,-1.2099743e-05,-1.4364719e-05,-1.6510487e-05,-1.1324883e-05,-1.5795231e-05,-1.4066696e-05,-1.3172626e-05,-6.6757202e-06,-7.5697899e-06,-1.6093254e-06,-3.4570694e-06,-5.1259995e-06,-7.0929527e-06,-7.0929527e-06,-3.3974648e-06,-1.7285347e-06,-4.0531158e-06,-6.6161156e-06,-9.7751617e-06,-1.2040138e-05,-1.3887882e-05,-1.5199184e-05,-1.1026859e-05,-1.7464161e-05,-1.6689301e-05,-1.4841557e-05,-2.2172928e-05,-2.2709370e-05,-2.3782253e-05,-2.6762486e-05,-2.6583672e-05,-1.4901161e-05,-2.0444393e-05,-2.3841858e-05,-1.8656254e-05,-1.6689301e-05,-2.1338463e-05,-1.4245510e-05,-1.0728836e-05,-1.5020370e-05,-1.2695789e-05,-7.1525574e-06,-8.2254410e-06,-7.9274178e-06,-1.4722347e-05,-1.4603138e-05,-1.4185905e-05,-9.0599060e-06,-8.8810921e-06,-9.8943710e-06,-1.5020370e-05,-1.6987324e-05,-1.6331673e-05,-1.7702579e-05,-2.1636486e-05,-2.1517277e-05,-2.1278858e-05,-2.0802021e-05,-2.0205975e-05,-1.9490719e-05,-2.1040440e-05,-2.2709370e-05,-2.3305416e-05,-2.4676323e-05,-2.3066998e-05,-2.2470951e-05,-2.1338463e-05,-1.9192696e-05,-1.8596649e-05,-1.8000603e-05,-1.9252300e-05,-1.6212463e-05,-1.6331673e-05,-1.4185905e-05,-1.0907650e-05,-1.1682510e-05,-1.2218952e-05,-1.6450882e-05,-1.4960766e-05,-1.8060207e-05,-1.6093254e-05,-1.9907951e-05,-2.2411346e-05,-2.1994114e-05,-2.3424625e-05,-2.3007393e-05,-2.7716160e-05,-2.8431416e-05,-2.8908253e-05,-2.6166439e-05,-3.6537647e-05,-3.2484531e-05,-2.8669834e-05,-2.9206276e-05,-3.0338764e-05,-2.9921532e-05,-3.1888485e-05,-2.7000904e-05,-1.8417835e-05,-2.7298927e-05,-2.5928020e-05,-1.9967556e-05,-3.4332275e-05,-2.5033951e-05,-2.8491020e-05,-3.1590462e-05,-2.8133392e-05,-2.6881695e-05,-2.1934509e-05,-3.6776066e-05,-3.0279160e-05,-3.5881996e-05,-3.4689903e-05,-3.2544136e-05,-3.2007694e-05,-3.1709671e-05,-3.4511089e-05,-3.5047531e-05,-3.7670135e-05,-4.3034554e-05,-4.7206879e-05,-3.4928322e-05,-4.3869019e-05,2.9802322e-05,3.4213066e-05,3.2961369e-05,3.0934811e-05,3.0696392e-05,3.0577183e-05,2.8789043e-05,3.0696392e-05,3.2901764e-05,3.4868717e-05,3.3736229e-05,3.3199787e-05,3.7431717e-05,4.0531158e-05,3.5285950e-05,3.5047531e-05,3.7968159e-05,3.9756298e-05,4.0531158e-05,3.8683414e-05,3.8385391e-05,3.2484531e-05,3.1352043e-05,3.1888485e-05,3.1590462e-05,2.6583672e-05,2.3126602e-05,2.9563904e-05,2.9325485e-05,2.6941299e-05,2.4020672e-05,2.5212765e-05,2.6762486e-05,3.0875206e-05,2.9623508e-05,3.0159950e-05,3.2842159e-05,3.1113625e-05,3.2901764e-05,3.0100346e-05,3.2186508e-05,3.4749508e-05,3.3318996e-05,3.7431717e-05,3.3497810e-05,3.5226345e-05,3.0696392e-05,3.2722950e-05,3.5166740e-05,3.2842159e-05,3.3736229e-05,3.1948090e-05,3.3259392e-05,3.1113625e-05,3.0755997e-05,2.8192997e-05,3.0040741e-05,3.2961369e-05,3.2067299e-05,2.8908253e-05,3.1411648e-05,2.9146671e-05,3.2961369e-05,2.7239323e-05,3.0636787e-05,2.7656555e-05,3.1828880e-05,3.0934811e-05,3.3795834e-05,3.3974648e-05,3.0696392e-05,2.9146671e-05,3.2126904e-05,3.1530857e-05,3.6835670e-05,3.1709671e-05,2.8967857e-05,3.2603741e-05,3.0577183e-05,3.3676624e-05,2.6464462e-05,3.0636787e-05,3.5166740e-05,3.4809113e-05,3.2246113e-05,3.0219555e-05,2.5212765e-05,3.3140182e-05,2.7477741e-05,2.9146671e-05,3.0100346e-05,2.9504299e-05,3.2424927e-05,3.2067299e-05,3.0577183e-05,3.0636787e-05,3.0338764e-05,3.3974648e-05,3.1232834e-05,3.3020973e-05,3.0338764e-05,3.0159950e-05,3.1828880e-05,3.1709671e-05,3.0934811e-05,3.1888485e-05,3.1650066e-05,3.3736229e-05,3.5524368e-05,3.2722950e-05,2.8610229e-05,3.0219555e-05,2.9861927e-05,3.2782555e-05,3.2961369e-05,3.0994415e-05,2.9146671e-05,2.7477741e-05,3.4213066e-05,3.0219555e-05,3.2365322e-05,3.2365322e-05,3.2782555e-05,3.2186508e-05,3.6776066e-05,4.0113926e-05,3.5881996e-05,3.9398670e-05,3.6358833e-05,3.5703182e-05,3.6299229e-05,4.0471554e-05,3.8266182e-05,3.3915043e-05,3.9219856e-05,3.5524368e-05,3.6180019e-05,3.3557415e-05,3.6180019e-05,3.6358833e-05,3.7550926e-05,3.7848949e-05,3.6120415e-05,3.6835670e-05,3.3497810e-05,3.4034252e-05,3.2424927e-05,3.5226345e-05,3.2365322e-05,3.3855438e-05,2.9981136e-05,3.3497810e-05,3.6299229e-05,3.5047531e-05,3.4570694e-05,3.5405159e-05,4.0590763e-05,3.5643578e-05,3.2484531e-05,3.9100647e-05,3.1590462e-05,3.4153461e-05,3.3855438e-05,3.5643578e-05,3.5285950e-05,3.8027763e-05,3.9100647e-05,3.2305717e-05,3.5047531e-05,4.0650368e-05,3.1828880e-05,3.0159950e-05,3.5345554e-05,3.5464764e-05,3.6954880e-05,2.5451183e-05,3.0040741e-05,3.2246113e-05,3.5226345e-05,3.1292439e-05,3.5941601e-05,3.0815601e-05,3.1113625e-05,3.0577183e-05,3.3259392e-05,2.9325485e-05,3.5107136e-05,3.4153461e-05,3.8981438e-05,3.4213066e-05,2.9146671e-05,3.0219555e-05,2.6941299e-05,2.9325485e-05,3.1411648e-05,3.1948090e-05,3.6597252e-05,3.7163496e-05,3.8236380e-05,3.6776066e-05,3.1083822e-05,3.3706427e-05,3.4540892e-05,3.9279461e-05,3.8623810e-05,4.2110682e-05,3.5196543e-05,3.3110380e-05,2.9057264e-05,3.0755997e-05,3.3676624e-05,3.3915043e-05,3.4481287e-05,2.8997660e-05,2.9504299e-05,3.3080578e-05,3.6358833e-05,3.3855438e-05,3.9875507e-05,3.5822392e-05,3.9011240e-05,3.7193298e-05,3.7014484e-05,3.4570694e-05,3.5136938e-05,3.5464764e-05,3.4809113e-05,3.9279461e-05,3.3855438e-05,3.6746264e-05,3.5375357e-05,3.3766031e-05,3.7372112e-05,3.7938356e-05,3.5226345e-05,3.8862228e-05,3.3229589e-05,3.5196543e-05,3.0606985e-05,2.9236078e-05,2.9146671e-05,3.1650066e-05,3.2573938e-05,2.9712915e-05,2.6255846e-05,2.6702881e-05,3.0606985e-05,2.6345253e-05,3.3974648e-05,3.7133694e-05,2.9534101e-05,3.5971403e-05,3.0755997e-05,2.9176474e-05,2.8759241e-05,3.0785799e-05,2.9653311e-05,2.9832125e-05,3.0726194e-05,3.0517578e-05,3.6954880e-05,3.3587217e-05,2.9236078e-05,3.8087368e-05,2.9325485e-05,3.6507845e-05,2.8461218e-05,3.0696392e-05,3.0368567e-05,2.9861927e-05,3.0368567e-05,3.4898520e-05,2.8967857e-05,2.7954578e-05,2.8759241e-05,3.5375357e-05,2.9563904e-05,3.2871962e-05,3.0934811e-05,2.8431416e-05,3.1381845e-05,3.2424927e-05,3.1352043e-05,2.6136637e-05,3.3646822e-05,3.4034252e-05,3.8594007e-05,3.1113625e-05,3.1799078e-05,3.2693148e-05,3.0964613e-05,3.1143427e-05,3.0577183e-05,3.6507845e-05,3.3438206e-05,2.8014183e-05,3.4064054e-05,3.4004450e-05,2.6434660e-05,2.8938055e-05,2.9146671e-05,2.4199486e-05,2.6136637e-05,3.6120415e-05,3.1203032e-05,2.4229288e-05,2.6047230e-05,3.1441450e-05,2.7507544e-05,2.8282404e-05,2.8431416e-05,2.5838614e-05,3.5941601e-05,3.2454729e-05,3.3110380e-05,3.0696392e-05,3.4540892e-05,3.0696392e-05,3.6060810e-05,3.3527613e-05,2.8640032e-05,2.9832125e-05,3.3438206e-05,3.3378601e-05,2.6226044e-05,3.3617020e-05,2.9444695e-05,3.0457973e-05,3.1173229e-05,2.6226044e-05,2.8431416e-05,2.9176474e-05,3.1739473e-05,2.4169683e-05,2.5510788e-05,2.5451183e-05,3.3676624e-05,3.2454729e-05,3.7342310e-05,3.5524368e-05,3.2037497e-05,2.9295683e-05,2.5123358e-05,2.3990870e-05,2.7507544e-05,3.2007694e-05,2.8997660e-05,2.6792288e-05,3.1888485e-05,3.3110380e-05,2.7865171e-05,2.7298927e-05,3.0398369e-05,2.9236078e-05,3.7640333e-05,2.9772520e-05,3.2126904e-05,3.2126904e-05,3.3766031e-05,3.1054020e-05,3.5166740e-05,3.0755997e-05,3.9964914e-05,3.4004450e-05,3.5375357e-05,3.1799078e-05,3.3855438e-05,3.6299229e-05,3.3617020e-05,3.2216311e-05,3.4600496e-05,3.1799078e-05,3.4391880e-05,2.7656555e-05,2.5749207e-05,3.2603741e-05,2.6017427e-05,3.0457973e-05,2.8103590e-05,3.0547380e-05,3.1411648e-05,3.1471252e-05,3.2454729e-05,3.2246113e-05,3.4421682e-05,4.0531158e-05,3.6001205e-05,2.9981136e-05,2.9802322e-05,3.4004450e-05,2.1874905e-05,2.4855137e-05,1.4543533e-05,1.6063452e-05,1.5407801e-05,2.0384789e-05,2.6404858e-05,2.5749207e-05,2.9861927e-05,2.8133392e-05,3.0666590e-05,2.3454428e-05,2.9563904e-05,3.1411648e-05,2.5361776e-05,3.2097101e-05,3.3468008e-05,3.2573938e-05,3.1739473e-05,3.2275915e-05,3.2782555e-05,4.0620565e-05,3.5136938e-05,4.8071146e-05,3.8623810e-05,3.2424927e-05,2.8401613e-05,3.3587217e-05,3.8772821e-05,3.4183264e-05,3.1858683e-05,2.6822090e-05,2.2113323e-05,2.2292137e-05,3.7759542e-05,2.7775764e-05,3.2812357e-05,2.3782253e-05,3.4302473e-05,2.6375055e-05,2.6106834e-05,2.0861626e-05,2.6941299e-05,2.3305416e-05,2.5272369e-05,2.6136637e-05,2.3573637e-05,2.2292137e-05,2.7239323e-05,2.4914742e-05,3.1083822e-05,2.8818846e-05,3.6239624e-05,2.5928020e-05,2.8878450e-05,3.1441450e-05,2.4914742e-05,2.2560358e-05,2.5361776e-05,2.1129847e-05,2.5540590e-05,3.0159950e-05,2.3633242e-05,2.5302172e-05,2.0951033e-05,2.9295683e-05,2.9116869e-05,2.5093555e-05,2.3037195e-05,2.7745962e-05,3.3318996e-05,2.5093555e-05,2.9772520e-05,2.6792288e-05,2.3096800e-05,2.9206276e-05,3.3259392e-05,2.8729439e-05,3.0785799e-05,2.7418137e-05,3.3289194e-05,2.3812056e-05,2.7358532e-05,2.8789043e-05,2.4914742e-05,2.7596951e-05,3.0159950e-05,2.4139881e-05,2.4110079e-05,2.3245811e-05,2.6673079e-05,2.0653009e-05,1.9758940e-05,1.4632940e-05,1.9043684e-05,2.2232533e-05,2.1964312e-05,2.3573637e-05,2.4080276e-05,2.9653311e-05,2.4616718e-05,1.8090010e-05,2.1696091e-05,2.9891729e-05,2.2858381e-05,3.2365322e-05,2.8580427e-05,3.0934811e-05,2.6464462e-05,2.6017427e-05,2.6911497e-05,2.3841858e-05,2.2321939e-05,2.0831823e-05,1.5884638e-05,2.1666288e-05,1.9460917e-05,2.5242567e-05,2.1368265e-05,2.1100044e-05,2.4244189e-05,1.9192696e-05,2.1234155e-05,2.3692846e-05,2.5108457e-05,2.6494265e-05,3.4570694e-05,2.0846725e-05,2.5331974e-05,2.1979213e-05,2.1591783e-05,2.3424625e-05,2.6091933e-05,2.3558736e-05,2.9906631e-05,2.2083521e-05,2.8252602e-05,2.7373433e-05,1.8477440e-05,1.8969178e-05,1.9252300e-05,9.7453594e-06,1.8522143e-05,1.8507242e-05,1.9609928e-05,3.0636787e-05,2.2456050e-05,1.7583370e-05,2.8669834e-05,1.6123056e-05,2.6762486e-05,3.5449862e-05,2.7790666e-05,3.3110380e-05,2.3514032e-05,2.2426248e-05,1.7866492e-05,2.5257468e-05,2.2679567e-05,2.9012561e-05,2.3022294e-05,2.9414892e-05,1.5348196e-05,2.9206276e-05,2.1383166e-05,2.2739172e-05,2.1964312e-05,1.5944242e-05,2.0310283e-05,1.8045306e-05,3.1262636e-05,3.2663345e-05,3.5405159e-05,2.8967857e-05,2.1100044e-05,2.1517277e-05,2.5913119e-05,2.4259090e-05,2.2366643e-05,2.4378300e-05,2.6732683e-05,1.6853213e-05,3.1143427e-05,2.6583672e-05,2.5555491e-05,2.4572015e-05,2.6226044e-05,1.7762184e-05,1.8030405e-05,2.8252602e-05,2.0742416e-05,2.2441149e-05,1.7955899e-05,1.9922853e-05,1.7330050e-05,2.6449561e-05,1.8060207e-05,2.4542212e-05,2.5525689e-05,2.3491681e-05,2.4311244e-05,2.3365021e-05,3.8899481e-05,3.2551587e-05,3.0495226e-05,1.8619001e-05,1.7978251e-05,1.9453466e-05,2.5741756e-05,3.0823052e-05,2.7827919e-05,1.8164515e-05,1.3761222e-05,1.3373792e-05,1.6026199e-05,2.1010637e-05,3.0294061e-05,2.4221838e-05,4.7788024e-05,2.6956201e-05,2.0653009e-05,2.1882355e-05,2.3022294e-05,2.3953617e-05,5.5879354e-06,2.5846064e-05,2.3938715e-05,2.2768974e-05,2.0213425e-05,2.4624169e-05,1.5348196e-05,2.1405518e-05,2.2172928e-05,2.0124018e-05,2.2582710e-05,2.6896596e-05,2.6740134e-05,2.4192035e-05,1.6942620e-05,9.6485019e-06,1.7598271e-05,2.4907291e-05,1.6026199e-05,1.3321638e-05,2.3156404e-05,3.2115728e-05,1.7154962e-05,3.1262636e-05,1.8972903e-05,2.8710812e-05,1.8272549e-05,3.2786280e-05,1.2218952e-05,2.5134534e-05,1.7512590e-05,1.7836690e-05,2.1137297e-05,2.5689602e-05,1.9058585e-05,1.7464161e-05,2.4735928e-05,2.7216971e-05,3.2797456e-05,2.7716160e-05,1.6501173e-05,1.9501895e-05,2.4272129e-05,3.6062673e-05,1.4772639e-05,3.9475039e-05,2.9738992e-05,3.5297126e-05,2.5341287e-05,1.0674819e-05,2.1904707e-05,2.4377368e-05,1.9259751e-05,1.8154271e-05,1.8627848e-05,2.1656044e-05,2.2823690e-05,2.5662943e-05,3.0225143e-05,2.8894283e-05,2.0199455e-05,1.4368445e-05,1.3759360e-05,3.6725774e-05,2.3663044e-05,3.1538308e-05,1.7091632e-05,2.5697052e-05,1.8648803e-05,3.5211444e-05,5.5700541e-05,3.3017248e-05,1.1831522e-05,1.9699335e-05,1.7311424e-05,1.6514212e-05,2.1141022e-05,1.7307699e-05,2.1968037e-05,7.8603625e-06,3.5062432e-05,1.9829720e-05,1.1697412e-05,3.4783036e-05,2.0205975e-05,1.1384487e-05
"rair-0002",4.0793419e-04,1.0609627e-04,1.6951561e-04,-7.7009201e-05,-2.7537346e-04,-5.7458878e-05,2.8562546e-04,-1.4305115e-04,2.4890900e-04,2.7847290e-04,1.1897087e-04,-2.0503998e-05,-2.7894974e-05,-5.8889389e-05,1.3589859e-05,-1.6689301e-05,2.1433830e-04,1.1014938e-04,-2.1767616e-04,4.5776367e-05,1.5258789e-05,-2.3841858e-05,-2.3841858e-05,-1.7213821e-04,-3.1471252e-05,4.4584274e-05,3.7431717e-05,8.7976456e-05,2.4318695e-05,7.3909760e-06,2.1457672e-06,-9.5844269e-05,-3.5047531e-05,7.2717667e-05,8.6545944e-05,7.5340271e-05,5.4359436e-05,7.7009201e-05,1.0228157e-04,4.7206879e-05,2.8610229e-06,-4.3869019e-05,6.0796738e-05,8.7022781e-05,3.0755997e-05,9.2983246e-06,-2.7894974e-05,5.6028366e-05,-8.8691711e-05,1.8596649e-05,1.0275841e-04,7.3909760e-05,-9.2506409e-05,6.2942505e-05,1.8596649e-05,-3.3378601e-06,-1.3732910e-04,3.6954880e-05,-2.5510788e-05,2.5820732e-04,1.7595291e-04,1.1420250e-04,-4.0054321e-05,-1.4567375e-04,-1.0800362e-04,-9.9182129e-05,1.4305115e-05,3.6239624e-05,9.2983246e-05,1.7404556e-05,1.2564659e-04,6.9141388e-06,4.8160553e-05,-9.0360641e-05,-4.4822693e-05,2.6941299e-05,1.6760826e-04,4.1723251e-05,-1.0418892e-04,9.3698502e-05,-9.3221664e-05,-4.1484833e-05,2.1696091e-05,-2.0265579e-05,-2.1219254e-05,5.6266785e-05,2.5987625e-05,-2.9563904e-05,2.4080276e-05,-9.2983246e-06,-4.0292740e-05,-3.8385391e-05,-1.0967255e-05,-2.8610229e-06,1.5211105e-04,3.4809113e-05,7.1525574e-06,-1.0013580e-04,-3.8385391e-05,-3.1709671e-05,-3.5762787e-05,8.1539154e-05,5.4836273e-05,8.4877014e-05,1.0144711e-04,2.2530556e-05,3.0398369e-05,-8.1062317e-06,-3.5762787e-07,9.5367432e-06,3.5047531e-05,7.7128410e-05,7.0571899e-05,4.8041344e-05,2.0861626e-05,4.2319298e-05,3.9339066e-06,4.0292740e-05,1.0454655e-04,7.1048737e-05,3.7550926e-05,4.2319298e-05,4.2319298e-05,5.1498413e-05,2.7060509e-05,4.1723251e-05,1.9907951e-05,3.5643578e-05,2.7418137e-05,4.8995018e-05,1.4901161e-05,2.7894974e-05,1.3709068e-05,2.1576881e-05,2.3484230e-05,4.3630600e-05,4.4465065e-05,6.1988831e-06,4.4226646e-05,1.8477440e-05,3.2186508e-05,3.5405159e-05,1.5258789e-05,4.4703484e-05,5.7220459e-05,5.3763390e-05,1.8715858e-05,2.6345253e-05,2.4080276e-05,3.3020973e-05,2.4199486e-05,3.4093857e-05,4.8160553e-05,5.0306320e-05,4.4822693e-05,3.8027763e-05,4.8041344e-05,2.7656555e-05,2.9325485e-05,4.2200089e-05,3.4928322e-05,4.3630600e-05,5.1379204e-05,4.2438507e-05,5.3286552e-05,4.4822693e-05,3.3140182e-05,3.2782555e-05,4.8041344e-05,3.9577484e-05,4.4345856e-05,3.1828880e-05,4.2438507e-05,3.7789345e-05,3.6597252e-05,4.1484833e-05,3.6239624e-05,3.6835670e-05,4.1842461e-05,4.0292740e-05,4.5537949e-05,4.5180321e-05,3.2484531e-05,1.5437603e-05,2.1278858e-05,1.7523766e-05,2.7358532e-05,3.0159950e-05,3.5703182e-05,4.5180321e-05,3.3855438e-05,2.4795532e-05,3.3617020e-05,2.8252602e-05,3.0338764e-05,4.0352345e-05,3.0934811e-05,3.4332275e-05,3.0577183e-05,3.3140182e-05,3.0040741e-05,3.0100346e-05,2.7239323e-05,3.9458275e-05,4.0292740e-05,4.3511391e-05,4.4047832e-05,3.8564205e-05,3.5107136e-05,3.8862228e-05,4.0948391e-05,4.4584274e-05,4.0471554e-05,3.9815903e-05,3.8802624e-05,4.1127205e-05,4.2557716e-05,3.4213066e-05,3.7789345e-05,4.0352345e-05,3.7074089e-05,3.6299229e-05,4.5180321e-05,3.9935112e-05,4.0173531e-05,4.0411949e-05,3.1888485e-05,3.3557415e-05,4.6372414e-05,4.0233135e-05,4.0531158e-05,3.9577484e-05,3.8444996e-05,3.8325787e-05,4.2080879e-05,4.0233135e-05,4.3451786e-05,4.0471554e-05,4.0054321e-05,4.3988228e-05,4.4345856e-05,3.7491322e-05,4.3749809e-05,3.9279461e-05,3.8921833e-05,4.0411949e-05,4.0829182e-05,3.5345554e-05,3.7610531e-05,3.9935112e-05,3.5822392e-05,3.4749508e-05,4.2259693e-05,4.7028065e-05,4.3690205e-05,4.8756599e-05,5.2094460e-05,4.5180321e-05,3.3736229e-05,4.2915344e-05,4.6312809e-05,4.5359135e-05,4.0233135e-05,4.1246414e-05,4.2676926e-05,3.5703182e-05,3.3676624e-05,3.5464764e-05,3.0755997e-05,3.5285950e-05,3.2663345e-05,3.0696392e-05,3.0934811e-05,3.0696392e-05,2.0921230e-05,2.0444393e-05,1.7702579e-05,2.0384789e-05,2.5331974e-05,2.4020672e-05,2.4259090e-05,2.0802021e-05,2.3603439e-05,1.8775463e-05,2.0027161e-05,2.2590160e-05,2.2351742e-05,2.0742416e-05,2.0503998e-05,2.2411346e-05,2.0146370e-05,2.0086765e-05,2.3066998e-05,2.0444393e-05,2.3305416e-05,2.0921230e-05,1.8537045e-05,1.9252300e-05,1.4007092e-05,2.2232533e-05,1.9431114e-05,1.5854836e-05,1.8656254e-05,1.6510487e-05,1.5318394e-05,1.8239021e-05,1.2576580e-05,1.4603138e-05,1.1801720e-05,1.3113022e-05,5.9008598e-06,1.0490417e-05,1.2636185e-05,2.8610229e-06,8.5234642e-06,5.2452087e-06,2.0861626e-06,1.2755394e-05,6.1988831e-06,6.4373016e-06,6.7949295e-06,1.7881393e-07,4.1723251e-06,2.1457672e-06,-8.4638596e-06,-3.0994415e-06,-3.8146973e-06,-5.6028366e-06,-2.6822090e-06,-8.7022781e-06,-1.2636185e-05,-1.6033649e-05,-1.1324883e-06,-1.6570091e-05,-1.1146069e-05,4.1723251e-07,-4.1723251e-06,-8.2850456e-06,-6.1392784e-06,-5.7816505e-06,-8.1062317e-06,-1.7225742e-05,-5.8412552e-06,3.5166740e-06,-5.4836273e-06,3.2186508e-06,-3.4570694e-06,-2.2649765e-05,-1.0371208e-05,-1.2874603e-05,4.8696995e-05,5.6684017e-05,5.1498413e-05,5.4001808e-05,5.1617622e-05,5.2690506e-05,5.0783157e-05,5.2571297e-05,5.1438808e-05,5.6326389e-05,4.8458576e-05,4.8577785e-05,5.0723553e-05,5.1975250e-05,4.8458576e-05,5.1856041e-05,5.5491924e-05,5.4597855e-05,5.1021576e-05,5.1856041e-05,5.1259995e-05,4.9948692e-05,4.8041344e-05,5.1379204e-05,4.9054623e-05,4.9531460e-05,4.8935413e-05,4.5299530e-05,4.5776367e-05,4.4226646e-05,4.4107437e-05,4.5120716e-05,4.5478344e-05,4.9591064e-05,4.7326088e-05,4.5716763e-05,4.8458576e-05,5.0246716e-05,4.6491623e-05,4.8518181e-05,4.4882298e-05,4.9531460e-05,5.0187111e-05,4.3869019e-05,4.9650669e-05,5.2571297e-05,4.7802925e-05,4.6432018e-05,4.6849251e-05,4.9591064e-05,4.7922134e-05,5.1259995e-05,5.0067902e-05,4.6670437e-05,4.6253204e-05,4.9889088e-05,5.0127506e-05,4.8577785e-05,5.0365925e-05,5.1200390e-05,5.1677227e-05,5.0604343e-05,5.1319599e-05,4.7266483e-05,5.2034855e-05,5.2750111e-05,4.8577785e-05,5.1200390e-05,5.4955482e-05,4.9591064e-05,4.9531460e-05,4.7445297e-05,5.1736832e-05,4.5776367e-05,5.2928925e-05,4.8756599e-05,4.0709972e-05,4.6551228e-05,4.7266483e-05,4.9829483e-05,4.8518181e-05,5.1796436e-05,5.0663948e-05,5.0842762e-05,4.9054623e-05,4.9352646e-05,4.4524670e-05,5.0723553e-05,4.8875809e-05,4.7624111e-05,4.6551228e-05,4.9889088e-05,4.3570995e-05,4.5835972e-05,4.4226646e-05,4.9471855e-05,4.4226646e-05,5.2034855e-05,5.3048134e-05,5.2034855e-05,5.1736832e-05,5.3465366e-05,5.1617622e-05,5.1319599e-05,5.3465366e-05,4.8160553e-05,5.1319599e-05,5.1319599e-05,5.0067902e-05,5.0604343e-05,4.8100948e-05,4.3749809e-05,4.4286251e-05,5.4657459e-05,5.2273273e-05,5.1438808e-05,4.8935413e-05,4.9829483e-05,5.3167343e-05,5.2392483e-05,5.3286552e-05,5.1677227e-05,5.0902367e-05,5.3584576e-05,5.3346157e-05,5.1140785e-05,5.0961971e-05,5.6326389e-05,6.4909458e-05,6.3955784e-05,6.3478947e-05,6.5147877e-05,6.0737133e-05,6.6041946e-05,6.3836575e-05,6.2882900e-05,6.7174435e-05,6.0141087e-05,6.3538551e-05,6.0200691e-05,6.5028667e-05,5.9962273e-05,6.4373016e-05,5.5134296e-05,5.9247017e-05,5.9723854e-05,5.9187412e-05,6.1213970e-05,5.9723854e-05,5.8948994e-05,5.4895878e-05,5.5611134e-05,6.3538551e-05,5.5909157e-05,5.6266785e-05,5.4240227e-05,5.5730343e-05,5.6803226e-05,5.2571297e-05,5.2511692e-05,4.9233437e-05,4.9948692e-05,5.3882599e-05,5.2750111e-05,5.3942204e-05,5.2869320e-05,5.3346157e-05,5.0127506e-05,5.0961971e-05,5.7101250e-05,5.6028366e-05,5.4180622e-05,5.5730343e-05,5.1379204e-05,5.0127506e-05,5.3703785e-05,5.3524971e-05,5.7220459e-05,5.6922436e-05,5.2452087e-05,5.2213669e-05,5.0485134e-05,4.7266483e-05,5.1736832e-05,4.5359135e-05,4.9769878e-05,5.2750111e-05,5.5313110e-05,4.9948692e-05,3.9339066e-05,4.0411949e-05,5.3048134e-05,5.2332878e-05,5.0306320e-05,4.6312809e-05,4.9412251e-05,4.2855740e-05,4.6610832e-05,4.9799681e-05,4.4822693e-05,4.7504902e-05,4.4941902e-05,4.9054623e-05,4.4614077e-05,4.6163797e-05,4.9054623e-05,4.8518181e-05,5.2213669e-05,4.8458576e-05,5.1140785e-05,4.9710274e-05,5.2750111e-05,5.4121017e-05,5.1587820e-05,5.0306320e-05,5.8770180e-05,5.7607889e-05,5.6028366e-05,5.3912401e-05,5.4299831e-05,5.7816505e-05,5.2005053e-05,5.3524971e-05,5.7220459e-05,5.9396029e-05,6.3240528e-05,5.1558018e-05,5.0991774e-05,5.3167343e-05,4.9710274e-05,5.6177378e-05,5.1438808e-05,5.7488680e-05,5.7071447e-05,5.1051378e-05,4.8995018e-05,5.2183867e-05,5.0902367e-05,5.3495169e-05,5.2154064e-05,5.5015087e-05,5.2928925e-05,5.5164099e-05,4.8458576e-05,5.0812960e-05,5.2660704e-05,5.5819750e-05,4.7862530e-05,5.5670738e-05,5.9187412e-05,5.2183867e-05,5.4597855e-05,5.9962273e-05,5.5581331e-05,5.2630901e-05,5.9157610e-05,4.6968460e-05,4.9293041e-05,4.5716763e-05,4.5865774e-05,5.7458878e-05,5.3286552e-05,5.4717064e-05,5.0157309e-05,4.9978495e-05,5.2422285e-05,4.9740076e-05,4.8428774e-05,5.3763390e-05,5.1140785e-05,5.4448843e-05,5.3465366e-05,5.3495169e-05,4.7594309e-05,5.3167343e-05,5.4001808e-05,5.1796436e-05,4.9293041e-05,5.3554773e-05,5.1379204e-05,5.2392483e-05,5.0514936e-05,4.9978495e-05,5.3256750e-05,5.2422285e-05,6.2018633e-05,5.0574541e-05,4.7415495e-05,4.3302774e-05,4.8279762e-05,4.8696995e-05,5.0216913e-05,5.2601099e-05,5.8650970e-05,5.2511692e-05,5.0306320e-05,4.9859285e-05,5.3107738e-05,5.4031610e-05,5.7160854e-05,5.5700541e-05,5.0961971e-05,4.8816204e-05,4.4286251e-05,4.8309565e-05,4.4316053e-05,5.0514936e-05,5.4419041e-05,4.6759844e-05,5.6236982e-05,4.6163797e-05,4.6819448e-05,5.1021576e-05,5.6028366e-05,5.7190657e-05,5.2332878e-05,4.8249960e-05,5.5968761e-05,5.1170588e-05,5.0842762e-05,5.4776669e-05,5.1856041e-05,5.3167343e-05,5.1289797e-05,5.0097704e-05,5.2392483e-05,5.1558018e-05,4.8965216e-05,5.1319599e-05,5.8919191e-05,5.4508448e-05,5.5700541e-05,4.9412251e-05,4.7922134e-05,5.2332878e-05,4.9173832e-05,5.7339668e-05,5.5789948e-05,5.8591366e-05,5.4776669e-05,5.0753355e-05,4.7922134e-05,4.9471855e-05,5.2303076e-05,5.8978796e-05,5.8114529e-05,5.1379204e-05,5.3822994e-05,5.4568052e-05,5.8233738e-05,5.1170588e-05,5.0723553e-05,5.4806471e-05,5.5849552e-05,5.0097704e-05,5.6654215e-05,5.8323145e-05,5.6862831e-05,6.2584877e-05,6.6161156e-05,6.5177679e-05,6.1213970e-05,6.8634748e-05,6.4909458e-05,6.3955784e-05,6.7949295e-05,7.2389841e-05,8.0972910e-05,7.6919794e-05,7.6860189e-05,8.0883503e-05,8.3982944e-05,7.4595213e-05,8.0406666e-05,7.2777271e-05,7.4923038e-05,6.6667795e-05,7.5966120e-05,7.0065260e-05,7.7188015e-05,7.1763992e-05,7.3194504e-05,6.7263842e-05,7.1823597e-05,7.4326992e-05,8.6009502e-05,7.8946352e-05,7.8767538e-05,8.1211329e-05,7.2091818e-05,6.7263842e-05,5.5223703e-05,6.7144632e-05,6.8604946e-05,6.8545341e-05,7.1763992e-05,6.9558620e-05,7.4118376e-05,6.5863132e-05,6.6310167e-05,6.8962574e-05,8.5651875e-05,7.4505806e-05,7.3611736e-05,6.3717365e-05,6.3002110e-05,6.2525272e-05,6.8545341e-05,7.7486038e-05,6.3121319e-05,6.8485737e-05,7.6115131e-05,6.5058470e-05,5.9187412e-05,5.4925680e-05,6.5296888e-05,6.0528517e-05,5.8412552e-05,5.9068203e-05,6.0349703e-05,5.8829784e-05,6.5118074e-05,5.7041645e-05,6.0051680e-05,6.2972307e-05,6.2495470e-05,5.5938959e-05,4.8577785e-05,6.0617924e-05,6.1631203e-05,6.0617924e-05,5.5879354e-05,6.2793493e-05,4.7504902e-05,4.8607588e-05,5.3644180e-05,5.8591366e-05,5.3107738e-05,5.1587820e-05,5.5938959e-05,4.9531460e-05,5.2869320e-05,4.9650669e-05,5.2243471e-05,5.7518482e-05,5.4687262e-05,5.3822994e-05,4.9650669e-05,5.2124262e-05,5.2481890e-05,6.0200691e-05,5.5193901e-05,5.3375959e-05,5.8174133e-05,4.8100948e-05,5.4419041e-05,5.4985285e-05,5.4448843e-05,5.8025122e-05,5.7697296e-05,5.6445599e-05,6.3031912e-05,5.0514936e-05,5.1200390e-05,5.6445599e-05,5.6862831e-05,6.1184168e-05,5.4001808e-05,5.0723553e-05,5.0544739e-05,5.6415796e-05,5.3048134e-05,5.4866076e-05,5.7727098e-05,5.4150820e-05,5.4657459e-05,5.9425831e-05,5.8352947e-05,5.2958727e-05,6.8068504e-05,6.0319901e-05,5.5581331e-05,5.5849552e-05,5.1647425e-05,5.9276819e-05,6.0588121e-05,5.5789948e-05,4.5388937e-05,5.6654215e-05,5.2839518e-05,4.6402216e-05,4.3779612e-05,4.5061111e-05,5.7995319e-05,5.1051378e-05,5.0365925e-05,5.0961971e-05,5.3077936e-05,4.8995018e-05,5.4806471e-05,5.1230192e-05,5.5909157e-05,5.7429075e-05,5.1140785e-05,5.2869320e-05,5.6833029e-05,4.8279762e-05,5.3375959e-05,5.5819750e-05,4.8056245e-05,4.3764710e-05,3.7446618e-05,5.2988529e-05,5.3510070e-05,5.7801604e-05,5.2526593e-05,5.0142407e-05,5.1513314e-05,5.1125884e-05,4.4405460e-05,5.0917268e-05,4.7951937e-05,4.7400594e-05,4.0695071e-05,5.4121017e-05,5.4642558e-05,5.4925680e-05,5.3793192e-05,4.7236681e-05,4.8354268e-05,5.1930547e-05,5.2869320e-05,6.4775348e-05,5.4225326e-05,6.1377883e-05,5.4344535e-05,5.3316355e-05,5.1602721e-05,6.0141087e-05,4.7817826e-05,5.2750111e-05,5.7309866e-05,5.1960349e-05,4.2989850e-05,4.4807792e-05,4.6521425e-05,4.7057867e-05,5.4940581e-05,5.1155686e-05,4.9412251e-05,5.5179000e-05,4.8205256e-05,6.4566731e-05,5.8576465e-05,5.3897500e-05,5.8427453e-05,5.1885843e-05,4.7028065e-05,5.7503581e-05,5.1483512e-05,6.3627958e-05,5.5387616e-05,5.5551529e-05,4.5537949e-05,5.0172210e-05,5.2243471e-05,6.7979097e-05,4.7892332e-05,3.8027763e-05,3.6686659e-05,5.1274896e-05,5.4895878e-05,5.8025122e-05,4.8920512e-05,5.0246716e-05,4.5955181e-05,4.4539571e-05,4.8071146e-05,5.5387616e-05,5.4866076e-05,5.6058168e-05,4.9710274e-05,4.8428774e-05,5.5104494e-05,4.5537949e-05,6.6742301e-05,5.1811337e-05,5.4366887e-05,5.0216913e-05,3.9704144e-05,5.6117773e-05,5.0649047e-05,5.5648386e-05,4.2147934e-05,5.0850213e-05,4.4785440e-05,5.0000846e-05,3.6858022e-05,5.1684678e-05,5.7011843e-05,4.5143068e-05,5.0298870e-05,4.7817826e-05,5.5462122e-05,4.5239925e-05,5.4322183e-05,5.0388277e-05,4.9509108e-05,5.7891011e-05,5.9336424e-05,7.2963536e-05,6.9059432e-05,2.6136637e-05,4.5217574e-05,3.9011240e-05,4.4018030e-05,5.2757561e-05,5.1222742e-05,3.7528574e-05,4.4606626e-05,6.0833991e-05,5.1863492e-05,6.1511993e-05,4.9546361e-05,4.5172870e-05,5.8576465e-05,3.9242208e-05,5.4255128e-05,6.7591667e-05,6.1832368e-05,5.6810677e-05,4.2468309e-05,5.9209764e-05,5.3994358e-05,6.1392784e-05,5.5961311e-05,4.8488379e-05,5.2101910e-05,3.8400292e-05,5.0600618e-05,5.8040023e-05,6.5147877e-05,5.7321042e-05,5.3439289e-05,4.5321882e-05,4.1056424e-05,5.2191317e-05,6.1050057e-05,4.9795955e-05,3.4060329e-05,3.8810074e-05,3.3635646e-05,6.3948333e-05,5.1356852e-05,4.8303977e-05,4.7491863e-05,4.0607527e-05,7.7998266e-05,4.4465065e-05,6.4460561e-05,4.7501177e-05,6.4259395e-05,5.6238845e-05,4.8447400e-05,5.8567151e-05,7.7044591e-05,5.8042817e-05,4.9247406e-05,5.6681689e-05,6.2726438e-05,6.3049840e-05,5.8959355e-05,5.2246731e-05,4.3733977e-05,4.6550296e-05,7.0437789e-05,4.3438748e-05,6.6829845e-05,6.3598156e-05,4.2429194e-05,4.1313469e-05,5.3867698e-05,4.1600317e-05,5.0961971e-05,8.0265105e-05,5.7853758e-05,5.2038580e-05,4.9650669e-05,5.4899603e-05,6.5382570e-05,4.4904649e-05,5.3890049e-05,5.9880316e-05,4.3321401e-05,5.4575503e-05,5.1930547e-05,4.5314431e-05,3.5438687e-05,6.1992556e-05,5.7339668e-05
"rair-0003",1.0466576e-04,-6.3419342e-05,1.0395050e-04,-2.1457672e-06,1.5234947e-04,-1.3136864e-04,-1.5330315e-04,-1.5401840e-04,-6.5803528e-05,-2.5463104e-04,9.4890594e-05,-2.1934509e-04,8.7022781e-05,5.3405762e-05,-3.3140182e-05,-3.0994415e-06,2.7179718e-05,-3.2186508e-05,-5.1021576e-05,2.4795532e-05,8.3446503e-06,1.0490417e-04,9.9658966e-05,-8.8214874e-06,2.0742416e-05,-1.1110306e-04,5.6982040e-05,7.5101852e-05,3.9100647e-05,-1.5497208e-05,-3.7193298e-05,4.7445297e-05,6.5088272e-05,1.6450882e-05,-1.7642975e-05,-1.0490417e-04,1.1920929e-05,-9.8705292e-05,1.4662743e-04,5.4359436e-05,2.0265579e-05,-1.2397766e-05,-8.1062317e-06,1.0251999e-05,-8.5592270e-05,-6.5088272e-05,9.1314316e-05,-9.2983246e-06,5.8174133e-05,2.6226044e-06,1.3828278e-05,5.4597855e-05,-5.9127808e-05,-1.0490417e-05,-5.1975250e-05,-9.1552734e-05,-1.0395050e-04,-1.1634827e-04,3.8862228e-05,2.3841858e-07,1.8620491e-04,-3.5047531e-05,-1.4138222e-04,-1.2636185e-05,2.7418137e-05,1.5497208e-05,8.1062317e-05,-5.2452087e-06,-5.1021576e-05,9.3221664e-05,-3.4332275e-05,1.0943413e-04,-9.7751617e-06,5.9604645e-06,3.3855438e-05,6.6280365e-05,-3.3855438e-05,1.1920929e-06,9.5367432e-07,-1.2040138e-04,1.1587143e-04,4.7206879e-05,-2.7418137e-05,2.8848648e-05,4.5537949e-05,1.1205673e-05,-5.9604645e-05,-5.0067902e-06,3.4570694e-05,6.4611435e-05,-1.6927719e-05,4.7683716e-06,-3.4809113e-05,-8.1539154e-05,5.0067902e-06,3.5762787e-06,-3.3140182e-05,-1.2159348e-05,6.0319901e-05,-8.7261200e-05,-1.1396408e-04,-1.4781952e-05,-7.8439713e-05,-1.3589859e-05,-2.3961067e-05,-3.4093857e-05,-5.0306320e-05,5.1617622e-05,1.1205673e-05,-5.4597855e-05,-8.6426735e-05,-7.4028969e-05,4.4226646e-05,-8.9406967e-06,-1.0609627e-05,-5.5432320e-05,-8.9406967e-06,-5.2452087e-06,5.9604645e-07,-1.7523766e-05,-3.4451485e-05,-4.7445297e-05,-6.1392784e-05,-1.8715858e-05,-2.6226044e-06,3.0398369e-05,-2.6226044e-05,-1.5974045e-05,-8.8214874e-06,1.3589859e-05,-1.3351440e-05,2.8610229e-06,-2.4557114e-05,-5.0544739e-05,-2.4795532e-05,-2.5629997e-05,-2.0027161e-05,-3.3736229e-05,-2.3484230e-05,-3.9815903e-05,-1.3113022e-06,-3.5762787e-06,-2.1576881e-05,-1.2636185e-05,-1.7523766e-05,-1.6331673e-05,-7.6293945e-06,-2.0027161e-05,-7.6293945e-06,-7.8678131e-06,-1.1920929e-05,-5.3644180e-06,-6.3180923e-06,-2.2053719e-05,-1.2159348e-05,-1.5377998e-05,-1.6808510e-05,4.1723251e-06,9.7751617e-06,2.2649765e-06,-1.2040138e-05,-2.3841858e-07,2.2649765e-06,6.7949295e-06,-4.5299530e-06,-7.0333481e-06,-1.0371208e-05,-2.5868416e-05,-7.2717667e-06,-1.3709068e-05,-1.0371208e-05,-1.0728836e-05,-1.5497208e-05,-1.4781952e-05,-1.8715858e-05,-1.7881393e-05,-9.7751617e-06,-1.3470650e-05,-1.0371208e-05,1.5497208e-06,2.8610229e-06,1.6927719e-05,1.6987324e-05,-1.0788441e-05,-2.3245811e-06,-1.6927719e-05,-1.9371510e-05,-1.5139580e-05,-1.0132790e-05,-1.0967255e-05,-1.5854836e-05,-1.5795231e-05,-1.2814999e-05,-1.6987324e-05,-2.4378300e-05,-1.8954277e-05,-1.2338161e-05,-1.6510487e-05,-1.6152859e-05,-1.2934208e-05,-8.8810921e-06,-1.0430813e-05,-1.0967255e-05,-8.0466270e-06,-6.6757202e-06,-2.9802322e-06,-5.8412552e-06,-1.9073486e-06,-3.7550926e-06,-7.5101852e-06,-3.8146973e-06,-8.3446503e-06,-3.9935112e-06,-1.5497208e-06,-7.0333481e-06,-4.1723251e-06,-8.6426735e-06,-7.5101852e-06,-9.6559525e-06,-1.2516975e-05,-6.7949295e-06,-1.6748905e-05,-1.1682510e-05,-1.4483929e-05,-1.4305115e-05,-1.5735626e-05,-1.7225742e-05,-1.5556812e-05,-1.2338161e-05,-1.4364719e-05,-1.5020370e-05,-1.3172626e-05,-1.1324883e-05,-1.0430813e-05,-1.6629696e-05,-6.6757202e-06,-1.0848045e-05,-9.1791153e-06,-6.9141388e-06,-3.6358833e-06,-4.5299530e-06,-3.7550926e-06,-3.9935112e-06,-5.9008598e-06,-4.8875809e-06,-5.3644180e-06,-4.1127205e-06,-1.2278557e-05,-1.0430813e-05,-7.7486038e-06,-1.0132790e-05,-1.1146069e-05,-1.3530254e-05,-8.3446503e-06,-1.5139580e-05,-1.6570091e-05,-1.0728836e-05,-1.4424324e-05,-1.8298626e-05,-1.3172626e-05,-1.5497208e-05,-1.7762184e-05,-1.0073185e-05,-1.5556812e-05,-2.1100044e-05,-1.1980534e-05,-1.2159348e-05,-1.4007092e-05,-1.0788441e-05,-1.0013580e-05,-6.7353249e-06,-7.0929527e-06,-6.7353249e-06,-1.0550022e-05,-4.0531158e-06,-7.9870224e-06,-1.1503696e-05,-9.7751617e-06,-1.1205673e-05,-1.1086464e-05,-1.0669231e-05,-1.2636185e-05,-1.3649464e-05,-1.4722347e-05,-1.6331673e-05,-1.5735626e-05,-1.6212463e-05,-1.7285347e-05,-1.6331673e-05,-1.6510487e-05,-1.3351440e-05,-1.6570091e-05,-1.4603138e-05,-1.6212463e-05,-1.3709068e-05,-1.3291836e-05,-1.0550022e-05,-9.2387199e-06,-9.5367432e-06,-1.4960766e-05,-1.5139580e-05,-7.3909760e-06,-8.9406967e-06,-8.3446503e-06,-9.7751617e-06,-9.4771385e-06,-8.2850456e-06,-1.0371208e-05,-1.1205673e-05,-1.0967255e-05,-1.1980534e-05,-1.1742115e-05,-1.7166138e-05,-1.7106533e-05,-1.8060207e-05,-1.9192696e-05,-1.6987324e-05,-2.8491020e-05,-2.1874905e-05,-2.4795532e-05,-2.0027161e-05,-1.8477440e-05,-3.2484531e-05,-1.9311905e-05,-1.7404556e-05,-2.5510788e-05,-1.8417835e-05,-2.0146370e-05,-6.9141388e-06,-1.8298626e-05,-1.7583370e-05,2.9802322e-06,-1.4901161e-05,-1.5079975e-05,-1.8894672e-05,-2.2530556e-05,-1.1324883e-05,-1.8656254e-05,-2.0503998e-05,-2.8610229e-05,-1.4364719e-05,-2.7835369e-05,-3.1173229e-05,-1.5377998e-05,-2.6762486e-05,-2.8371811e-05,-2.1576881e-05,-2.4557114e-05,-3.8504601e-05,-3.6358833e-05,5.2154064e-05,5.0604343e-05,5.5193901e-05,5.6803226e-05,5.7816505e-05,5.7160854e-05,5.8770180e-05,5.7101250e-05,5.8352947e-05,5.8591366e-05,6.2525272e-05,6.0021877e-05,5.8710575e-05,6.3121319e-05,6.3180923e-05,6.0319901e-05,6.2346458e-05,5.7578087e-05,6.0081482e-05,6.1988831e-05,5.8770180e-05,5.8710575e-05,6.0379505e-05,5.6624413e-05,5.6028366e-05,5.7637691e-05,5.6207180e-05,5.7876110e-05,5.3286552e-05,5.4836273e-05,5.7876110e-05,5.0365925e-05,5.0306320e-05,5.2392483e-05,5.7876110e-05,5.7399273e-05,5.7578087e-05,5.9008598e-05,6.0677528e-05,5.1200390e-05,5.9604645e-05,5.9068203e-05,5.7697296e-05,5.7399273e-05,5.5551529e-05,6.0319901e-05,5.8174133e-05,5.2452087e-05,5.5551529e-05,5.6028366e-05,5.6385994e-05,5.4597855e-05,5.4299831e-05,5.6505203e-05,5.2630901e-05,5.2273273e-05,5.4240227e-05,5.4836273e-05,4.9412251e-05,5.3405762e-05,5.8472157e-05,5.3346157e-05,5.3465366e-05,5.1975250e-05,5.7101250e-05,5.4299831e-05,5.2690506e-05,5.2690506e-05,5.2511692e-05,5.7816505e-05,5.6207180e-05,6.1810017e-05,5.4538250e-05,5.4001808e-05,6.2048435e-05,5.7399273e-05,5.9485435e-05,5.8293343e-05,6.3836575e-05,5.6684017e-05,5.5849552e-05,5.2273273e-05,4.9173832e-05,4.7445297e-05,5.0067902e-05,5.0365925e-05,5.4836273e-05,5.1915646e-05,5.3226948e-05,5.3346157e-05,5.5015087e-05,5.6922436e-05,5.5372715e-05,5.2332878e-05,5.1915646e-05,5.8233738e-05,5.5551529e-05,4.8935413e-05,5.8174133e-05,6.0260296e-05,5.4776669e-05,5.4895878e-05,5.4895878e-05,6.1869621e-05,5.7876110e-05,5.2511692e-05,5.8352947e-05,5.6087971e-05,5.0365925e-05,5.4240227e-05,5.6445599e-05,5.7876110e-05,5.5670738e-05,5.5968761e-05,5.1379204e-05,5.0723553e-05,5.3763390e-05,5.5909157e-05,5.4657459e-05,5.1140785e-05,5.0127506e-05,5.1558018e-05,5.3167343e-05,5.5611134e-05,5.3882599e-05,5.4478645e-05,5.2571297e-05,5.5849552e-05,5.8293343e-05,5.3048134e-05,5.7101250e-05,5.6445599e-05,6.3538551e-05,6.2704086e-05,5.7280064e-05,6.0737133e-05,5.4061413e-05,5.6445599e-05,5.8650970e-05,6.0319901e-05,5.6266785e-05,5.7637691e-05,5.4836273e-05,6.5326691e-05,5.8591366e-05,5.6684017e-05,5.6028366e-05,6.0677528e-05,5.8174133e-05,5.9604645e-05,5.6385994e-05,5.8948994e-05,5.6684017e-05,5.5432320e-05,5.7160854e-05,5.3286552e-05,5.3286552e-05,5.3822994e-05,5.3882599e-05,4.7743320e-05,4.9293041e-05,5.0663948e-05,5.5134296e-05,5.5670738e-05,4.9948692e-05,5.6266785e-05,5.4299831e-05,5.3763390e-05,5.2213669e-05,5.4359436e-05,5.2332878e-05,5.4955482e-05,5.4538250e-05,5.7220459e-05,5.3226948e-05,6.0498714e-05,5.6564808e-05,5.5670738e-05,5.1259995e-05,5.6803226e-05,5.4061413e-05,5.2213669e-05,5.1856041e-05,5.3822994e-05,4.9591064e-05,6.0200691e-05,4.9471855e-05,5.6564808e-05,5.0961971e-05,4.8220158e-05,5.1975250e-05,5.4121017e-05,5.0961971e-05,5.3703785e-05,5.5193901e-05,5.1140785e-05,5.1796436e-05,5.0872564e-05,5.3912401e-05,5.4389238e-05,5.9396029e-05,5.8293343e-05,5.1409006e-05,5.9843063e-05,5.4597855e-05,6.4820051e-05,6.4104795e-05,6.5803528e-05,6.4939260e-05,6.0290098e-05,6.3776970e-05,6.7204237e-05,6.0528517e-05,5.6564808e-05,5.7190657e-05,5.4091215e-05,5.3644180e-05,4.9144030e-05,5.3197145e-05,4.9978495e-05,5.0812960e-05,5.0157309e-05,4.6730042e-05,4.8607588e-05,4.8607588e-05,5.1707029e-05,4.8726797e-05,5.4985285e-05,4.8786402e-05,4.7117472e-05,5.1081181e-05,4.9442053e-05,5.0306320e-05,5.3346157e-05,5.1230192e-05,4.4018030e-05,5.2213669e-05,5.1200390e-05,4.8935413e-05,5.1230192e-05,4.7534704e-05,4.9293041e-05,4.9948692e-05,4.7564507e-05,5.0336123e-05,5.3286552e-05,5.1021576e-05,4.2349100e-05,4.8488379e-05,4.3869019e-05,4.9173832e-05,4.3600798e-05,5.1528215e-05,4.5567751e-05,4.5925379e-05,4.7773123e-05,4.5299530e-05,4.8160553e-05,5.0574541e-05,4.8518181e-05,5.0783157e-05,5.0425529e-05,5.0872564e-05,4.7236681e-05,4.7773123e-05,4.5031309e-05,4.8488379e-05,4.8428774e-05,4.1872263e-05,4.7266483e-05,5.7607889e-05,4.7683716e-05,5.1558018e-05,4.4882298e-05,4.8369169e-05,4.3243170e-05,4.4703484e-05,4.9054623e-05,4.6074390e-05,5.0365925e-05,4.8100948e-05,5.1856041e-05,5.2750111e-05,4.8071146e-05,5.0395727e-05,4.4256449e-05,4.4167042e-05,5.1140785e-05,4.5180321e-05,4.8160553e-05,4.4584274e-05,5.0276518e-05,5.3405762e-05,4.9173832e-05,4.7713518e-05,4.9442053e-05,5.0008297e-05,4.2647123e-05,4.5984983e-05,5.2362680e-05,4.8339367e-05,5.2452087e-05,5.0246716e-05,4.6461821e-05,4.9561262e-05,4.5776367e-05,4.7177076e-05,4.8935413e-05,4.6879053e-05,5.1259995e-05,4.1544437e-05,4.5955181e-05,5.2452087e-05,4.8279762e-05,5.1617622e-05,4.3869019e-05,4.9531460e-05,5.3673983e-05,5.2839518e-05,5.0842762e-05,4.3392181e-05,4.8577785e-05,4.6610832e-05,4.5329332e-05,5.1289797e-05,4.2200089e-05,4.6610832e-05,4.7504902e-05,4.7147274e-05,4.5716763e-05,4.1097403e-05,4.4077635e-05,4.5746565e-05,4.6581030e-05,4.8309565e-05,5.0395727e-05,4.5537949e-05,4.6849251e-05,5.0514936e-05,4.7981739e-05,4.3481588e-05,4.8339367e-05,5.0395727e-05,5.0008297e-05,4.9471855e-05,5.1051378e-05,4.7862530e-05,4.3988228e-05,4.8428774e-05,4.6521425e-05,4.8518181e-05,4.8339367e-05,4.7266483e-05,4.0620565e-05,4.4524670e-05,4.3630600e-05,4.7266483e-05,4.7564507e-05,4.7326088e-05,4.8488379e-05,5.2481890e-05,5.0157309e-05,5.0008297e-05,5.0663948e-05,4.9710274e-05,5.2660704e-05,5.3703785e-05,6.0707331e-05,5.8054924e-05,5.7548285e-05,5.5938959e-05,6.2078238e-05,5.3048134e-05,6.0826540e-05,5.7369471e-05,5.0574541e-05,5.4985285e-05,5.6028366e-05,5.2809715e-05,4.8905611e-05,4.5865774e-05,5.0991774e-05,4.8607588e-05,5.7250261e-05,5.4448843e-05,5.6892633e-05,5.3852797e-05,4.9650669e-05,5.0753355e-05,4.7653913e-05,5.5879354e-05,4.5627356e-05,5.5640936e-05,4.9710274e-05,4.7981739e-05,5.9276819e-05,5.3256750e-05,6.0260296e-05,5.0067902e-05,5.1945448e-05,5.7011843e-05,5.0157309e-05,4.9680471e-05,5.4329634e-05,4.6581030e-05,5.4895878e-05,4.7415495e-05,4.8041344e-05,3.9994717e-05,5.2660704e-05,5.4776669e-05,4.3720007e-05,5.2511692e-05,3.8266182e-05,4.0709972e-05,4.6610832e-05,4.7206879e-05,4.3958426e-05,4.3570995e-05,4.6581030e-05,5.9127808e-05,5.6177378e-05,5.6564808e-05,5.6117773e-05,5.0306320e-05,4.4077635e-05,5.0306320e-05,4.7236681e-05,3.9607286e-05,4.8637390e-05,5.2392483e-05,4.5269728e-05,3.9815903e-05,4.7802925e-05,4.6312809e-05,4.5657158e-05,4.6849251e-05,4.9650669e-05,4.3123960e-05,4.8428774e-05,4.1872263e-05,4.1425228e-05,4.6133995e-05,4.0858984e-05,4.4763088e-05,4.8905611e-05,5.4478645e-05,4.6133995e-05,4.9829483e-05,5.3167343e-05,4.7177076e-05,5.1885843e-05,4.5508146e-05,4.5388937e-05,4.1812658e-05,4.6610832e-05,4.5478344e-05,5.0991774e-05,4.7475100e-05,4.4286251e-05,4.6104193e-05,4.7385693e-05,5.4746866e-05,5.2332878e-05,4.8607588e-05,4.7028065e-05,4.6700239e-05,4.8309565e-05,4.8220158e-05,5.2511692e-05,5.6266785e-05,5.5313110e-05,5.0157309e-05,5.4568052e-05,5.0723553e-05,5.0127506e-05,5.1319599e-05,4.7087669e-05,5.3703785e-05,5.2452087e-05,4.7832727e-05,5.3852797e-05,5.3793192e-05,5.0634146e-05,5.5938959e-05,4.2796135e-05,4.8220158e-05,4.8905611e-05,5.0812960e-05,4.7981739e-05,3.9368868e-05,4.2110682e-05,4.6968460e-05,4.8905611e-05,4.2319298e-05,5.0216913e-05,4.7862530e-05,5.5253506e-05,5.0544739e-05,5.2928925e-05,4.6938658e-05,5.1885843e-05,5.6535006e-05,5.1230192e-05,5.4776669e-05,4.2259693e-05,5.1707029e-05,5.3912401e-05,4.9829483e-05,4.1648746e-05,4.0873885e-05,4.3407083e-05,4.0158629e-05,4.3109059e-05,4.7013164e-05,4.7758222e-05,4.6521425e-05,5.2005053e-05,5.0082803e-05,5.6207180e-05,4.9635768e-05,5.4389238e-05,4.2408705e-05,4.0352345e-05,5.3495169e-05,4.2945147e-05,4.7147274e-05,5.0693750e-05,4.7653913e-05,5.2794814e-05,4.6283007e-05,4.6357512e-05,4.2080879e-05,3.5539269e-05,4.3332577e-05,4.5508146e-05,4.7683716e-05,5.3033233e-05,4.5061111e-05,4.2065978e-05,5.2437186e-05,6.0141087e-05,4.6938658e-05,4.1916966e-05,4.6685338e-05,3.9637089e-05,5.1796436e-05,4.3347478e-05,5.2616000e-05,5.3927302e-05,4.8607588e-05,4.9695373e-05,4.5061111e-05,4.7579408e-05,5.0276518e-05,4.5523047e-05,4.7370791e-05,3.8117170e-05,5.1423907e-05,5.0857663e-05,4.5686960e-05,4.9009919e-05,3.8713217e-05,4.0560961e-05,4.6461821e-05,4.9084425e-05,4.0605664e-05,4.5388937e-05,4.0218234e-05,4.6446919e-05,4.7728419e-05,4.5076013e-05,5.2973628e-05,4.1231513e-05,4.1380525e-05,4.2214990e-05,4.4003129e-05,4.2870641e-05,4.3734908e-05,3.4645200e-05,4.4196844e-05,4.9188733e-05,4.2587519e-05,5.0514936e-05,4.9471855e-05,5.7168305e-05,4.2118132e-05,4.1708350e-05,4.0985644e-05,4.1104853e-05,4.7758222e-05,3.6709011e-05,4.2423606e-05,3.7238002e-05,4.7720969e-05,4.4636428e-05,5.2571297e-05,4.8726797e-05,4.5999885e-05,6.4752996e-05,4.5001507e-05,5.8218837e-05,4.6767294e-05,4.6849251e-05,5.3115189e-05,4.8361719e-05,4.7057867e-05,3.8072467e-05,3.7975609e-05,5.5991113e-05,5.4016709e-05,4.2989850e-05,3.6120415e-05,2.9757619e-05,6.5542758e-05,4.4777989e-05,4.1194260e-05,5.0581992e-05,4.3652952e-05,3.9935112e-05,5.5968761e-05,5.4687262e-05,5.5618584e-05,4.2378902e-05,4.7773123e-05,5.1349401e-05,3.6820769e-05,3.8735569e-05,5.7414174e-05,6.0297549e-05,5.3718686e-05,4.5679510e-05,6.7032874e-05,5.0768256e-05,4.6320260e-05,4.0479004e-05,4.5739114e-05,5.1863492e-05,4.1037798e-05,4.5139343e-05,5.4527074e-05,5.9228390e-05,4.9769878e-05,4.4338405e-05,5.7723373e-05,4.4491142e-05,5.5741519e-05,5.0768256e-05,5.7179481e-05,4.5936555e-05,5.0410628e-05,4.8950315e-05,4.3082982e-05,3.8959086e-05,4.5254827e-05,5.0347298e-05,4.1967258e-05,4.6161935e-05,5.2608550e-05,6.7351386e-05,4.5711175e-05,7.0180744e-05,5.8356673e-05,5.7537109e-05,4.7154725e-05,5.8275647e-05,4.2877160e-05,4.0696934e-05,4.9410854e-05,4.9805734e-05,5.4750009e-05,5.1764771e-05,3.8355589e-05,4.5685098e-05,4.8793852e-05,6.4475462e-05,5.1459298e-05,5.9925020e-05,5.3672120e-05,5.9410930e-05,3.2149255e-05,4.8995018e-05,6.8403780e-05,3.7636608e-05,5.5722892e-05,7.1275979e-05,5.9917569e-05,4.3611974e-05,5.6192279e-05,4.6577305e-05,5.9247017e-05,5.3331256e-05,7.0799142e-05,5.1841140e-05,4.6502799e-05,5.5529177e-05,5.3331256e-05,5.2053481e-05,5.1751733e-05,5.7071447e-05
"rair-0004",-1.7142296e-04,-2.1314621e-04,2.6702881e-05,-4.1961670e-05,1.6736984e-04,4.8160553e-05,1.2922287e-04,-1.4853477e-04,-1.6689301e-05,-1.4257431e-04,2.6464462e-05,1.5306473e-04,1.9955635e-04,1.2278557e-04,-1.0013580e-05,-1.2850761e-04,-9.2983246e-06,-1.1062622e-04,-8.0347061e-05,-4.3392181e-05,4.2676926e-05,-2.2888184e-05,8.3923340e-05,-1.0704994e-04,-7.0333481e-05,-1.0800362e-04,-1.5735626e-05,-6.1988831e-05,3.1948090e-05,2.3365021e-05,-2.0265579e-05,-1.1014938e-04,-1.7881393e-05,-4.2200089e-05,-9.2983246e-05,-3.4570694e-05,-1.3804436e-04,2.9087067e-05,1.2564659e-04,2.0265579e-05,8.7738037e-05,-3.4332275e-05,-1.2636185e-05,-8.2254410e-05,-2.1457672e-05,1.1014938e-04,2.0027161e-05,6.5565109e-05,-2.8610229e-05,-5.0067902e-06,1.0013580e-05,-1.1348724e-04,-1.0776520e-04,5.0067902e-06,4.1961670e-05,7.8201294e-05,3.3617020e-05,-7.0810318e-05,-8.3446503e-05,-2.6369095e-04,-2.1433830e-04,-8.4400177e-05,6.7472458e-05,-4.2676926e-05,3.0612946e-04,7.5101852e-05,1.7404556e-05,-3.1709671e-05,-3.1471252e-05,-1.0704994e-04,-4.0531158e-06,-7.2002411e-05,8.4400177e-05,8.2731247e-05,3.5762787e-05,9.3221664e-05,-1.5711784e-04,-4.0769577e-05,-9.7513199e-05,-2.6464462e-05,2.1457672e-06,8.1300735e-05,5.8412552e-05,8.5830688e-05,-1.2826920e-04,-1.8835068e-05,-6.9141388e-05,-1.2159348e-05,1.7642975e-05,-1.6689301e-06,2.6941299e-05,1.1682510e-05,-1.7738342e-04,5.8650970e-05,-8.8214874e-06,-1.9025803e-04,-8.4400177e-05,9.7751617e-05,5.1498413e-05,4.2915344e-06,-4.7206879e-05,-2.5272369e-05,-5.6743622e-05,-2.2411346e-05,2.0384789e-05,2.1815300e-05,2.0265579e-05,-1.9073486e-06,5.3048134e-05,-9.0956688e-05,-4.5657158e-05,-3.4570694e-06,5.2452087e-06,-2.0265579e-05,-3.6954880e-06,3.1232834e-05,2.0623207e-05,-4.8160553e-05,-4.3749809e-05,-1.2278557e-05,1.0251999e-05,-1.7285347e-05,-3.2901764e-05,3.6358833e-05,3.1948090e-05,-2.7060509e-05,-1.4185905e-05,-3.8266182e-05,-3.2305717e-05,-2.2172928e-05,8.9406967e-06,1.1563301e-05,1.8954277e-05,-1.8239021e-05,-2.0742416e-05,-1.9431114e-05,-1.9669533e-05,-1.2755394e-05,-1.5616417e-05,3.0994415e-06,1.1086464e-05,4.6491623e-06,1.4424324e-05,-1.5854836e-05,-1.6808510e-05,-1.5139580e-05,5.2452087e-06,3.0994415e-06,8.7022781e-06,2.0265579e-06,-7.8678131e-06,-1.0490417e-05,-8.4638596e-06,-1.0728836e-05,-8.5830688e-06,-1.3947487e-05,-6.5565109e-06,-3.5762787e-06,-1.1682510e-05,-5.4836273e-06,-1.2993813e-05,-2.0503998e-05,-5.1259995e-06,-1.7523766e-05,-2.3841858e-07,1.7881393e-06,-6.9141388e-06,-2.3841858e-06,-1.1444092e-05,-1.3351440e-05,-1.4066696e-05,-3.8146973e-06,2.0265579e-06,2.1457672e-06,1.7881393e-06,-3.9339066e-06,-4.7683716e-07,3.5762787e-07,4.4107437e-06,7.3909760e-06,2.0742416e-05,2.8252602e-05,3.7014484e-05,3.9279461e-05,6.3776970e-06,1.0371208e-05,8.2850456e-06,-2.3841858e-06,1.6093254e-06,9.3579292e-06,7.0333481e-06,7.5697899e-06,6.0796738e-06,-4.0531158e-06,-2.2053719e-06,3.4570694e-06,-3.3974648e-06,-1.3709068e-06,1.3053417e-05,1.0073185e-05,8.6426735e-06,6.0200691e-06,7.3313713e-06,6.4969063e-06,1.5556812e-05,7.0929527e-06,1.6450882e-05,1.2814999e-05,1.8417835e-05,1.6868114e-05,1.1980534e-05,1.2695789e-05,1.4603138e-05,1.1622906e-05,1.7046928e-05,1.0788441e-05,1.5199184e-05,1.3887882e-05,5.6624413e-06,8.2850456e-06,1.4901161e-06,8.5830688e-06,7.0333481e-06,6.1392784e-06,1.3172626e-05,1.2576580e-05,5.8412552e-06,6.2584877e-06,4.1127205e-06,4.5299530e-06,4.7683716e-06,1.6093254e-05,1.8000603e-05,1.3351440e-05,1.7106533e-05,1.3947487e-05,1.2874603e-05,1.4245510e-05,1.1444092e-05,1.5676022e-05,1.9729137e-05,1.8239021e-05,1.3649464e-05,1.5258789e-05,1.3649464e-05,8.8214874e-06,1.1444092e-05,9.5963478e-06,6.1392784e-06,1.2397766e-05,4.2319298e-06,5.1856041e-06,-1.3709068e-06,-4.2915344e-06,-3.3378601e-06,7.1525574e-07,1.0132790e-06,2.3841858e-07,3.0398369e-06,8.5830688e-06,9.0003014e-06,3.2782555e-06,4.9471855e-06,5.5432320e-06,4.8279762e-06,1.1622906e-05,1.3649464e-05,1.0132790e-05,1.1026859e-05,1.1205673e-05,8.4638596e-06,9.3579292e-06,1.0430813e-05,8.7022781e-06,1.1265278e-05,1.2159348e-05,8.7618828e-06,5.3048134e-06,6.1988831e-06,4.4703484e-06,3.8743019e-06,6.3180923e-06,5.4240227e-06,4.7087669e-06,5.9604645e-07,2.3245811e-06,4.4703484e-06,3.6358833e-06,3.7550926e-06,4.1723251e-06,2.2649765e-06,6.8545341e-06,7.2717667e-06,2.8014183e-06,1.7881393e-06,3.3974648e-06,6.4373016e-06,1.1861324e-05,8.2254410e-06,1.6510487e-05,1.7225742e-05,1.2099743e-05,1.5139580e-05,1.2218952e-05,1.4483929e-05,1.2636185e-05,1.4245510e-05,1.6868114e-05,1.5616417e-05,1.3709068e-05,1.1742115e-05,6.8545341e-06,9.2387199e-06,9.1791153e-06,7.5697899e-06,9.4771385e-06,8.0466270e-06,5.0067902e-06,5.1856041e-06,4.1127205e-06,1.0192394e-05,5.3644180e-07,9.1791153e-06,9.0599060e-06,1.0073185e-05,2.0980835e-05,1.4305115e-05,1.5020370e-05,2.5391579e-05,1.6331673e-05,1.3768673e-05,1.3887882e-05,3.7550926e-06,2.2292137e-05,1.4126301e-05,1.9669533e-05,5.5432320e-06,1.1026859e-05,2.2888184e-05,1.1742115e-05,2.5689602e-05,6.6161156e-06,5.1259995e-06,1.2993813e-05,2.4437904e-06,1.0371208e-05,8.5830688e-06,1.4662743e-05,1.0728836e-05,1.7046928e-05,2.0086765e-05,1.9013882e-05,1.7702579e-05,2.1755695e-05,2.0503998e-05,1.7166138e-05,1.6093254e-05,2.2113323e-05,1.8477440e-05,1.8775463e-05,1.7821789e-05,2.3126602e-05,2.2947788e-05,2.5272369e-05,2.0802021e-05,2.3424625e-05,2.7656555e-05,2.3245811e-05,2.2709370e-05,1.9848347e-05,2.3663044e-05,2.4080276e-05,2.4795532e-05,2.1100044e-05,1.7642975e-05,1.9073486e-05,1.6450882e-05,2.0027161e-05,1.7344952e-05,1.8596649e-05,1.7642975e-05,1.7940998e-05,2.0265579e-05,1.9609928e-05,1.8775463e-05,1.6689301e-05,2.2053719e-05,2.2947788e-05,1.9788742e-05,1.8835068e-05,1.9490719e-05,2.2709370e-05,2.1517277e-05,1.8954277e-05,2.0444393e-05,1.9550323e-05,2.0086765e-05,1.8119812e-05,2.0265579e-05,1.8715858e-05,1.7166138e-05,1.7583370e-05,1.9609928e-05,2.1636486e-05,1.8954277e-05,1.8000603e-05,1.6987324e-05,2.1100044e-05,1.7702579e-05,1.9907951e-05,2.0802021e-05,1.7285347e-05,1.8775463e-05,2.0086765e-05,2.2709370e-05,2.0205975e-05,1.8060207e-05,2.0384789e-05,1.8000603e-05,2.2172928e-05,2.4497509e-05,2.2411346e-05,2.4259090e-05,1.9907951e-05,2.1934509e-05,2.0384789e-05,2.4378300e-05,1.9788742e-05,2.5272369e-05,2.5331974e-05,2.1159649e-05,2.1874905e-05,1.8954277e-05,1.9013882e-05,1.7046928e-05,2.2947788e-05,2.3782253e-05,2.0623207e-05,2.3245811e-05,1.8954277e-05,2.0980835e-05,2.0384789e-05,1.6808510e-05,1.6450882e-05,1.3351440e-05,2.1755695e-05,1.9252300e-05,2.0921230e-05,1.6748905e-05,2.1815300e-05,2.3722649e-05,2.3365021e-05,2.3961067e-05,1.9431114e-05,1.8954277e-05,1.9431114e-05,2.2053719e-05,1.9431114e-05,1.9848347e-05,2.2470951e-05,2.1994114e-05,2.4437904e-05,2.1457672e-05,2.3126602e-05,1.8298626e-05,1.8537045e-05,2.1278858e-05,2.0265579e-05,2.2172928e-05,2.2351742e-05,2.1100044e-05,1.9013882e-05,1.8954277e-05,1.8835068e-05,2.0325184e-05,1.9013882e-05,2.0265579e-05,2.1636486e-05,1.8417835e-05,1.4364719e-05,1.4960766e-05,1.4185905e-05,1.6152859e-05,2.2053719e-05,2.1040440e-05,1.6570091e-05,1.8894672e-05,1.6570091e-05,2.1338463e-05,1.8417835e-05,1.5497208e-05,1.3828278e-05,1.7285347e-05,2.0205975e-05,1.8656254e-05,1.8417835e-05,1.4007092e-05,1.8000603e-05,1.5676022e-05,1.8477440e-05,1.6272068e-05,1.9133091e-05,1.4662743e-05,1.8060207e-05,1.9848347e-05,1.8298626e-05,1.9133091e-05,1.6629696e-05,1.8060207e-05,1.8477440e-05,1.3709068e-05,1.8119812e-05,1.6808510e-05,1.7046928e-05,1.9669533e-05,2.2292137e-05,1.9609928e-05,1.9192696e-05,1.8239021e-05,1.8835068e-05,1.8954277e-05,2.0444393e-05,2.1278858e-05,2.3126602e-05,2.1457672e-05,2.6285648e-05,2.0503998e-05,2.0980835e-05,1.5854836e-05,1.9311905e-05,1.8537045e-05,1.9669533e-05,1.8715858e-05,1.8537045e-05,1.4126301e-05,1.7225742e-05,1.6331673e-05,1.5377998e-05,1.6748905e-05,1.2814999e-05,2.1040440e-05,1.8060207e-05,1.9848347e-05,2.0623207e-05,2.1576881e-05,2.0623207e-05,2.3126602e-05,2.5868416e-05,2.3514032e-05,2.4646521e-05,2.3007393e-05,2.1308661e-05,2.1666288e-05,2.0235777e-05,2.5033951e-05,2.3216009e-05,1.4901161e-05,1.3768673e-05,1.2725592e-05,6.9439411e-06,1.2785196e-05,6.6757202e-06,1.7017126e-05,1.0281801e-05,9.6559525e-06,1.3291836e-05,1.5318394e-05,1.6540289e-05,1.9371510e-05,1.5169382e-05,1.4215708e-05,2.4110079e-05,1.9073486e-05,1.4901161e-05,1.9907951e-05,1.6301870e-05,1.6421080e-05,2.0176172e-05,2.2143126e-05,1.8239021e-05,1.9311905e-05,1.7940998e-05,1.7195940e-05,2.0056963e-05,2.5510788e-05,1.9729137e-05,2.1398067e-05,1.8954277e-05,1.8537045e-05,1.3709068e-05,1.4245510e-05,1.5646219e-05,1.7434359e-05,2.0414591e-05,1.8626451e-05,1.9729137e-05,1.6003847e-05,1.4245510e-05,1.8537045e-05,1.3113022e-05,1.9490719e-05,1.5467405e-05,1.8537045e-05,1.8715858e-05,1.8149614e-05,1.4096498e-05,1.3679266e-05,1.9490719e-05,1.8805265e-05,1.4781952e-05,1.4305115e-05,1.8924475e-05,1.5676022e-05,1.5377998e-05,1.5139580e-05,2.5451183e-05,2.1994114e-05,1.5258789e-05,1.4960766e-05,1.9997358e-05,1.7195940e-05,1.6063452e-05,1.6540289e-05,1.7762184e-05,1.4901161e-05,1.5646219e-05,1.5854836e-05,1.7195940e-05,1.4781952e-05,1.8000603e-05,1.7106533e-05,1.5765429e-05,1.7672777e-05,2.0802021e-05,1.5407801e-05,1.5139580e-05,1.2695789e-05,1.4573336e-05,1.3440847e-05,1.8030405e-05,1.7255545e-05,1.5467405e-05,2.0354986e-05,1.6599894e-05,1.9043684e-05,2.4229288e-05,1.8894672e-05,1.5437603e-05,2.3990870e-05,2.0205975e-05,1.9520521e-05,1.7344952e-05,1.5825033e-05,1.6391277e-05,1.7613173e-05,1.6957521e-05,1.5169382e-05,1.7136335e-05,1.4811754e-05,1.6629696e-05,1.5437603e-05,1.3470650e-05,2.1666288e-05,2.2351742e-05,1.7136335e-05,1.7017126e-05,1.2576580e-05,1.8090010e-05,2.4408102e-05,2.2202730e-05,2.2172928e-05,1.7374754e-05,2.0056963e-05,1.8775463e-05,1.2993813e-05,1.8239021e-05,1.8745661e-05,1.6301870e-05,1.6510487e-05,1.7911196e-05,1.2606382e-05,1.7523766e-05,1.7344952e-05,2.1547079e-05,2.0265579e-05,1.7881393e-05,1.6927719e-05,1.1563301e-05,1.8626451e-05,1.2040138e-05,1.4573336e-05,1.9043684e-05,1.7106533e-05,2.0951033e-05,1.9013882e-05,1.5586615e-05,1.3381243e-05,1.6510487e-05,1.9818544e-05,1.4752150e-05,1.4990568e-05,1.6450882e-05,1.7553568e-05,1.3947487e-05,1.4632940e-05,1.5556812e-05,1.8656254e-05,1.6033649e-05,1.9311905e-05,1.7493963e-05,1.4215708e-05,1.5407801e-05,1.4454126e-05,1.3649464e-05,1.8447638e-05,1.4573336e-05,1.3232231e-05,1.4156103e-05,9.0003014e-06,1.6331673e-05,1.9967556e-05,1.8894672e-05,1.2397766e-05,1.7076731e-05,8.5532665e-06,1.1920929e-05,6.7055225e-06,1.8745661e-05,1.5437603e-05,1.4781952e-05,1.6987324e-05,1.4275312e-05,1.6957521e-05,1.7374754e-05,1.5437603e-05,1.5705824e-05,1.0788441e-05,1.0818243e-05,8.0168247e-06,1.2278557e-05,1.4990568e-05,2.1487474e-05,2.4288893e-05,1.6868114e-05,2.2172928e-05,2.2739172e-05,1.7106533e-05,1.3768673e-05,1.7583370e-05,1.3887882e-05,2.1368265e-05,1.5944242e-05,1.0371208e-05,9.5963478e-06,8.7022781e-06,7.5399876e-06,1.3232231e-05,1.7344952e-05,1.1026859e-05,1.1295080e-05,1.1801720e-05,1.4632940e-05,8.9704990e-06,1.3083220e-05,1.8179417e-05,2.0027161e-05,1.5437603e-05,1.5556812e-05,1.6212463e-05,1.5944242e-05,2.4527311e-05,1.6361475e-05,2.2768974e-05,2.0027161e-05,1.2248755e-05,1.6272068e-05,1.2606382e-05,1.3113022e-05,1.6361475e-05,1.7523766e-05,1.6063452e-05,1.7136335e-05,1.1622906e-05,1.2248755e-05,1.6301870e-05,1.5288591e-05,2.1398067e-05,1.9341707e-05,1.8060207e-05,1.7702579e-05,1.5169382e-05,1.2427568e-05,2.1696091e-05,1.9043684e-05,1.9937754e-05,1.4543533e-05,1.2278557e-05,1.7136335e-05,1.6391277e-05,2.0444393e-05,1.3589859e-05,1.6689301e-05,1.2785196e-05,9.6261501e-06,1.3649464e-05,1.8000603e-05,1.2129545e-05,1.6808510e-05,1.2338161e-05,1.6599894e-05,1.0788441e-05,1.2993813e-05,2.5033951e-05,1.6868114e-05,1.7255545e-05,1.9788742e-05,1.8715858e-05,1.2665987e-05,2.4408102e-05,2.2143126e-05,2.3722649e-05,1.7195940e-05,1.8745661e-05,1.5646219e-05,1.7553568e-05,1.6331673e-05,1.6689301e-05,1.7017126e-05,1.8447638e-05,1.9550323e-05,1.5646219e-05,1.4692545e-05,1.7732382e-05,1.9192696e-05,1.4752150e-05,1.6808510e-05,7.0631504e-06,1.1354685e-05,1.4990568e-05,1.5288591e-05,1.6450882e-05,1.5348196e-05,1.6450882e-05,1.4662743e-05,1.0848045e-05,1.1414289e-05,1.7583370e-05,1.8447638e-05,1.5854836e-05,1.4871359e-05,1.2755394e-05,1.0192394e-05,1.6480684e-05,1.8417835e-05,1.3023615e-05,6.6459179e-06,6.6757202e-06,1.3738871e-05,1.1473894e-05,1.6018748e-05,6.4820051e-06,1.1578202e-05,1.5005469e-05,1.2964010e-05,1.1995435e-05,1.1309981e-05,2.1129847e-05,1.6719103e-05,2.0951033e-05,2.0712614e-05,1.3172626e-05,2.4318695e-05,9.9539757e-06,9.7304583e-06,1.7628074e-05,1.9252300e-05,1.2874603e-05,1.4856458e-05,1.7508864e-05,1.6197562e-05,2.6464462e-05,1.6003847e-05,1.3723969e-05,3.1739473e-06,1.1742115e-05,1.4722347e-05,2.0146370e-05,2.0176172e-05,2.2470951e-05,1.7270446e-05,1.4871359e-05,1.3634562e-05,1.1920929e-05,1.4588237e-05,2.1055341e-05,1.5720725e-05,1.3709068e-05,9.7006559e-06,1.6689301e-05,1.5243888e-05,2.0638108e-05,1.9520521e-05,1.6897917e-05,1.2487173e-05,9.4920397e-06,2.1174550e-05,2.0250678e-05,1.4990568e-05,2.1457672e-05,1.2993813e-05,1.0505319e-05,2.1934509e-05,1.9222498e-05,1.8820167e-05,1.9550323e-05,1.9907951e-05,2.1085143e-05,1.9893050e-05,1.5482306e-05,2.2128224e-05,1.4111400e-05,2.1412969e-05,1.4826655e-05,9.9837780e-06,1.6078353e-05,1.4171004e-05,1.8298626e-05,1.5884638e-05,1.1950731e-05,1.1831522e-05,1.6480684e-05,2.5004148e-05,2.6032329e-05,1.6167760e-05,1.5333295e-05,8.4266067e-06,1.1339784e-05,1.6830862e-05,1.3075769e-05,1.5266240e-05,1.3664365e-05,1.1995435e-05,9.6186996e-06,1.4200807e-05,2.1599233e-05,1.9945204e-05,1.2442470e-05,1.5251338e-05,1.3023615e-05,1.1369586e-05,1.2911856e-05,1.1540949e-05,1.6979873e-05,8.9779496e-06,6.8470836e-06,1.8805265e-05,1.5459955e-05,1.9125640e-05,9.2014670e-06,2.3998320e-05,-2.4363399e-06,1.1920929e-06,1.8380582e-05,1.2993813e-05,3.3296645e-05,2.4713576e-05,1.2807548e-05,1.8440187e-05,4.7162175e-06,1.5586615e-05,1.6622245e-05,1.6354024e-05,1.2196600e-05,1.0535121e-05,3.5017729e-07,8.1285834e-06,1.8231571e-05,1.1175871e-05,2.0749867e-05,1.6413629e-05,2.7291477e-05,3.2432377e-05,3.0934811e-05,2.8908253e-05,1.0251999e-05,9.9651515e-06,1.7926097e-05,1.2930483e-05,1.3861805e-05,2.6367605e-05,1.9785017e-05,3.0200928e-05,1.3388693e-05,1.6719103e-05,2.9604882e-05,1.5571713e-05,1.8753111e-05,2.2292137e-05,7.0743263e-06,1.6983598e-05,1.8179417e-05,1.8849969e-05,6.7874789e-06,8.6687505e-06,1.5377998e-05,1.8913299e-05,2.9467046e-05,8.4433705e-06,2.6144087e-05,3.4295022e-05,1.6652048e-05,3.1657517e-05,2.0479783e-05,3.4065917e-05,1.7190352e-05,2.8673559e-05,2.3152679e-05,2.3300759e-05,3.0822586e-05,2.2849999e-05,1.9772328e-05,1.2186123e-05,1.6287901e-05,1.9184314e-05,1.3469718e-05,2.2422522e-05,1.7836690e-05,2.2854656e-05,2.2502616e-05,3.6993995e-05,1.8589199e-05,3.3076853e-05,2.5227666e-05,8.2254410e-06,1.0356307e-06,2.3689121e-05,2.3443252e-05,2.2578984e-05,2.6386231e-05,1.3601035e-05,2.9098243e-05,3.5785139e-05,4.0449202e-05,2.8811395e-05,2.5026500e-05,2.9437244e-05,3.0662864e-05,3.1933188e-05,2.9720366e-05,2.6077032e-05
"rair-0005",2.8014183e-04,-2.0623207e-04,1.6283989e-04,-4.6491623e-05,-3.1232834e-05,5.7458878e-05,-1.1634827e-04,9.5605850e-05,7.1525574e-05,2.1433830e-04,-6.1511993e-05,4.7683716e-06,5.6266785e-05,-1.3589859e-05,3.7431717e-05,5.2452087e-05,6.4373016e-06,2.0027161e-05,-1.2707710e-04,-5.6743622e-05,-1.5139580e-04,3.7431717e-05,9.7036362e-05,3.4093857e-05,4.2676926e-05,8.1300735e-05,-6.1035156e-05,-2.0742416e-05,-1.6927719e-05,-1.0013580e-05,1.0371208e-04,2.8848648e-05,1.1205673e-05,1.4352798e-04,-6.7949295e-05,-1.3256073e-04,-3.3140182e-05,-3.1471252e-04,-8.3446503e-05,5.2928925e-05,1.3589859e-04,7.6293945e-06,9.7513199e-05,9.3936920e-05,-4.2915344e-06,-1.6045570e-04,-2.6226044e-05,-1.8692017e-04,1.6689301e-06,8.8691711e-05,-4.1484833e-05,1.0728836e-05,-2.3436546e-04,-9.5367432e-06,5.9604645e-06,-1.1038780e-04,2.1457672e-05,6.1035156e-05,9.5367432e-07,2.3579597e-04,-3.6239624e-05,-9.0599060e-06,-2.6464462e-05,-2.3841858e-05,1.2159348e-05,-9.2029572e-05,1.3232231e-04,3.5762787e-06,-7.2002411e-05,7.9154968e-05,1.6927719e-05,6.7234039e-05,-3.3140182e-05,3.3378601e-06,7.6055527e-05,1.3160706e-04,2.1171570e-04,6.2942505e-05,3.9100647e-05,-5.4836273e-06,-1.0967255e-04,-4.7683716e-07,-9.7751617e-06,2.3365021e-05,8.1539154e-05,9.7751617e-06,-8.4400177e-05,3.6478043e-05,-1.0108948e-04,-5.7458878e-05,-2.6941299e-05,-3.4093857e-05,-6.6518784e-05,4.4822693e-05,-2.4557114e-05,-2.3841858e-06,1.1682510e-05,-2.7513504e-04,-5.4597855e-05,4.3153763e-05,-3.9815903e-05,9.5367432e-05,3.5524368e-05,3.8385391e-05,-1.0967255e-05,-8.4638596e-05,-2.5987625e-05,-2.1934509e-05,1.6689301e-06,-5.8650970e-05,8.0943108e-05,-3.5643578e-05,6.6757202e-06,8.5830688e-06,-4.1365623e-05,-2.2292137e-05,-3.3497810e-05,6.9141388e-06,7.9870224e-06,2.1219254e-05,-5.2452087e-06,-1.5974045e-05,4.6491623e-06,0.0000000,1.8119812e-05,1.6093254e-05,2.5272369e-05,2.9921532e-05,-8.7022781e-06,-1.5497208e-06,-2.0027161e-05,-1.5139580e-05,1.6450882e-05,-1.5497208e-05,3.6716461e-05,1.8477440e-05,2.3841858e-05,-2.1457672e-06,1.3828278e-05,3.3378601e-06,-6.1988831e-06,8.8214874e-06,1.9431114e-05,1.6570091e-05,1.3947487e-05,1.6450882e-05,4.1723251e-06,4.4107437e-06,1.2636185e-05,2.9802322e-06,-1.3470650e-05,1.6212463e-05,1.0013580e-05,6.5565109e-06,3.5762787e-07,1.1324883e-05,1.2516975e-05,-4.0531158e-06,4.1723251e-06,1.5974045e-05,5.8412552e-06,1.3709068e-05,1.4781952e-05,2.2649765e-06,1.4185905e-05,7.8678131e-06,-7.0333481e-06,3.0994415e-06,1.1563301e-05,7.1525574e-06,3.6954880e-06,1.2874603e-05,6.4373016e-06,-2.3841858e-07,1.0728836e-06,4.7683716e-07,1.8954277e-05,2.0265579e-05,1.6093254e-05,1.0728836e-05,3.2186508e-06,7.9870224e-06,2.7418137e-06,1.0609627e-05,5.3644180e-07,7.7486038e-06,1.0728836e-05,7.9870224e-06,1.1742115e-05,2.0384789e-05,1.2934208e-05,1.6450882e-05,1.6510487e-05,1.7046928e-05,1.3589859e-05,1.6093254e-05,1.8060207e-05,1.6212463e-05,1.0073185e-05,1.0788441e-05,9.8347664e-06,1.3470650e-05,2.1457672e-05,1.4841557e-05,9.0599060e-06,1.3530254e-05,5.0663948e-06,7.8082085e-06,7.5101852e-06,1.1324883e-05,1.4424324e-05,1.5795231e-05,9.1195107e-06,6.8545341e-06,8.9406967e-06,1.2576580e-05,8.8214874e-06,1.3589859e-05,1.8298626e-05,1.6927719e-05,1.9907951e-05,1.4901161e-05,1.4245510e-05,1.3887882e-05,2.2470951e-05,2.1457672e-05,1.8596649e-05,1.3530254e-05,2.1159649e-05,1.8477440e-05,1.9729137e-05,1.3053417e-05,2.2828579e-05,1.1205673e-05,1.8656254e-05,2.7716160e-05,2.4735928e-05,1.4483929e-05,1.6570091e-05,1.5795231e-05,1.2993813e-05,8.8214874e-06,1.2516975e-05,1.4424324e-05,1.3828278e-05,1.7583370e-05,1.2993813e-05,1.3828278e-05,1.3709068e-05,1.0848045e-05,1.2576580e-05,1.5318394e-05,1.6212463e-05,2.1100044e-05,1.1801720e-05,1.7940998e-05,2.1278858e-05,1.4185905e-05,2.1696091e-05,2.7656555e-05,2.7120113e-05,2.3424625e-05,2.0444393e-05,1.9073486e-05,2.0921230e-05,1.7523766e-05,1.9371510e-05,1.9907951e-05,2.7954578e-05,2.1576881e-05,1.6510487e-05,1.6212463e-05,1.2278557e-05,1.3172626e-05,1.1563301e-05,1.3887882e-05,1.1920929e-05,1.2993813e-05,1.2516975e-05,1.1384487e-05,1.0371208e-05,9.7155571e-06,8.5234642e-06,9.2387199e-06,1.3589859e-05,1.5676022e-05,1.3828278e-05,1.3351440e-05,1.2457371e-05,1.1265278e-05,1.2695789e-05,1.4424324e-05,1.5735626e-05,1.5258789e-05,1.4364719e-05,1.2576580e-05,1.0073185e-05,1.0669231e-05,1.0073185e-05,1.1265278e-05,9.8347664e-06,1.4305115e-05,1.1324883e-05,8.7618828e-06,7.6293945e-06,6.4373016e-06,3.0994415e-06,2.6226044e-06,5.0663948e-06,8.1062317e-06,4.3511391e-06,7.0333481e-06,8.3446503e-06,1.0132790e-06,2.2649765e-06,1.1324883e-06,1.9669533e-06,1.1086464e-05,4.7683716e-06,3.3974648e-06,5.6028366e-06,1.7881393e-07,2.1457672e-06,2.4437904e-06,1.2457371e-05,-1.1563301e-05,1.7285347e-06,1.1444092e-05,-2.2828579e-05,-4.4703484e-06,-2.7418137e-06,0.0000000,-8.2254410e-06,6.1392784e-06,-5.1259995e-06,4.9471855e-06,4.7683716e-07,-5.4836273e-06,-5.7220459e-06,-8.9406967e-06,-2.8610229e-06,-3.8146973e-06,-3.1590462e-06,6.9737434e-06,-1.6093254e-06,-9.8943710e-06,-1.0251999e-05,-1.2397766e-05,-2.2768974e-05,-3.0994415e-06,3.5762787e-05,3.6835670e-05,3.9935112e-05,3.4689903e-05,3.3915043e-05,3.3080578e-05,3.4749508e-05,3.4391880e-05,3.3318996e-05,3.6418438e-05,4.3272972e-05,3.8623810e-05,3.7014484e-05,4.0054321e-05,3.6478043e-05,3.8087368e-05,3.7252903e-05,3.9458275e-05,4.2378902e-05,3.7372112e-05,3.6954880e-05,3.6299229e-05,3.5941601e-05,3.2126904e-05,3.3259392e-05,3.1888485e-05,3.2603741e-05,3.1530857e-05,3.1828880e-05,2.9027462e-05,3.0398369e-05,3.4570694e-05,3.1948090e-05,3.4987926e-05,3.2484531e-05,3.0457973e-05,3.6537647e-05,3.6537647e-05,3.6776066e-05,3.0636787e-05,3.7014484e-05,3.1530857e-05,3.5941601e-05,3.9100647e-05,2.9563904e-05,3.3318996e-05,3.4093857e-05,3.1828880e-05,3.1650066e-05,3.0815601e-05,3.3855438e-05,3.2842159e-05,3.2484531e-05,3.1054020e-05,3.0696392e-05,3.1888485e-05,3.2126904e-05,3.4987926e-05,3.7133694e-05,3.5047531e-05,3.3855438e-05,3.4868717e-05,3.8325787e-05,3.4213066e-05,4.1007996e-05,3.7312508e-05,3.6180019e-05,3.4570694e-05,3.2424927e-05,3.5703182e-05,3.2305717e-05,3.6537647e-05,3.4034252e-05,3.3915043e-05,3.3318996e-05,3.4987926e-05,4.0590763e-05,3.1590462e-05,3.6239624e-05,3.1232834e-05,3.2246113e-05,2.7000904e-05,2.9802322e-05,3.0457973e-05,2.8192997e-05,3.1411648e-05,3.1948090e-05,3.1352043e-05,3.0338764e-05,3.3557415e-05,2.8491020e-05,3.6060810e-05,3.8266182e-05,3.3378601e-05,3.4630299e-05,3.6954880e-05,3.5524368e-05,3.1948090e-05,3.3676624e-05,4.1127205e-05,4.1306019e-05,3.7133694e-05,3.6299229e-05,3.9160252e-05,3.1292439e-05,3.1113625e-05,3.4689903e-05,3.4749508e-05,3.5166740e-05,3.3199787e-05,3.1769276e-05,3.1650066e-05,3.4272671e-05,3.2365322e-05,3.2663345e-05,3.2424927e-05,3.3557415e-05,3.3438206e-05,3.4391880e-05,3.3378601e-05,3.2722950e-05,3.4332275e-05,3.4034252e-05,3.8266182e-05,3.2246113e-05,3.5405159e-05,3.6656857e-05,3.5524368e-05,2.9981136e-05,2.8967857e-05,2.7835369e-05,2.8908253e-05,3.3915043e-05,3.2067299e-05,2.7775764e-05,3.6656857e-05,2.9861927e-05,2.8491020e-05,3.2484531e-05,2.9802322e-05,2.4259090e-05,2.7179718e-05,2.0802021e-05,2.8669834e-05,3.1113625e-05,2.7418137e-05,3.0934811e-05,2.9563904e-05,3.1232834e-05,3.0159950e-05,2.8610229e-05,2.6226044e-05,2.9802322e-05,3.3617020e-05,3.2901764e-05,3.6478043e-05,3.0338764e-05,3.3438206e-05,3.3140182e-05,2.9385090e-05,3.3140182e-05,3.5762787e-05,3.8564205e-05,4.0829182e-05,3.4213066e-05,3.6299229e-05,3.2722950e-05,2.7656555e-05,3.1173229e-05,2.7656555e-05,2.9325485e-05,3.1173229e-05,2.9742718e-05,3.1471252e-05,2.8073788e-05,3.4630299e-05,3.4213066e-05,3.3020973e-05,3.4332275e-05,3.7848949e-05,3.1828880e-05,3.3020973e-05,3.2722950e-05,3.4034252e-05,3.3676624e-05,3.7312508e-05,3.4451485e-05,3.9219856e-05,3.4213066e-05,3.5643578e-05,3.6180019e-05,3.4868717e-05,3.3736229e-05,3.7491322e-05,3.1650066e-05,3.0338764e-05,3.0755997e-05,3.2216311e-05,3.5613775e-05,3.7014484e-05,3.2931566e-05,3.8892031e-05,4.1037798e-05,3.9905310e-05,4.0441751e-05,4.4584274e-05,3.8534403e-05,3.7759542e-05,4.0858984e-05,3.9458275e-05,4.1902065e-05,4.2229891e-05,3.4302473e-05,3.6329031e-05,3.2693148e-05,3.3646822e-05,3.6567450e-05,4.2229891e-05,3.9994717e-05,3.6656857e-05,3.5345554e-05,3.5792589e-05,3.6507845e-05,3.2305717e-05,3.5315752e-05,3.3289194e-05,3.3557415e-05,3.7699938e-05,3.1799078e-05,2.8997660e-05,3.1292439e-05,2.8908253e-05,2.9414892e-05,3.5077333e-05,3.5196543e-05,2.9474497e-05,3.7342310e-05,3.3020973e-05,3.4481287e-05,3.7252903e-05,3.5375357e-05,3.6776066e-05,3.9726496e-05,3.3348799e-05,3.4153461e-05,3.8087368e-05,3.3438206e-05,3.3050776e-05,4.0173531e-05,3.7610531e-05,3.9845705e-05,3.7759542e-05,3.3348799e-05,3.5792589e-05,3.5434961e-05,3.7401915e-05,4.0084124e-05,3.8802624e-05,4.0888786e-05,3.1322241e-05,3.3438206e-05,3.6984682e-05,3.5613775e-05,3.8862228e-05,3.6805868e-05,3.1143427e-05,3.9100647e-05,4.0262938e-05,3.5792589e-05,3.6031008e-05,4.1693449e-05,4.0382147e-05,3.5762787e-05,3.8236380e-05,3.3169985e-05,3.0547380e-05,3.4898520e-05,3.3795834e-05,3.3497810e-05,4.0262938e-05,3.4868717e-05,3.9279461e-05,3.5524368e-05,3.6329031e-05,3.8355589e-05,3.3318996e-05,3.6776066e-05,4.4822693e-05,3.8027763e-05,3.8385391e-05,3.0726194e-05,3.5107136e-05,4.0709972e-05,4.0233135e-05,4.1484833e-05,3.9905310e-05,4.1455030e-05,3.8594007e-05,4.0620565e-05,3.5732985e-05,3.7550926e-05,4.4792891e-05,4.3600798e-05,3.9041042e-05,3.2931566e-05,3.7401915e-05,3.1709671e-05,3.6150217e-05,4.1931868e-05,3.6746264e-05,3.3408403e-05,3.9368868e-05,3.6895275e-05,3.4570694e-05,3.6090612e-05,3.4809113e-05,3.8117170e-05,3.6031008e-05,4.2974949e-05,4.2349100e-05,3.8266182e-05,3.7968159e-05,3.5792589e-05,4.1484833e-05,4.5329332e-05,3.2395124e-05,3.9637089e-05,4.1335821e-05,3.9249659e-05,3.7044287e-05,3.4779310e-05,3.4272671e-05,4.0113926e-05,4.0501356e-05,3.9964914e-05,4.0739775e-05,3.3080578e-05,3.5703182e-05,3.6269426e-05,3.2335520e-05,3.5256147e-05,4.1693449e-05,3.9517879e-05,3.8176775e-05,3.6984682e-05,3.5643578e-05,4.0173531e-05,4.3362379e-05,3.6746264e-05,3.0547380e-05,3.1620264e-05,3.6329031e-05,3.6239624e-05,3.2007694e-05,3.2633543e-05,3.7938356e-05,3.3706427e-05,3.4242868e-05,3.7580729e-05,3.4719706e-05,3.5494566e-05,3.9875507e-05,3.8474798e-05,3.3348799e-05,3.1232834e-05,2.5272369e-05,2.5838614e-05,3.2484531e-05,2.9712915e-05,3.3408403e-05,2.4408102e-05,2.4735928e-05,3.0785799e-05,2.8997660e-05,3.0994415e-05,3.2752752e-05,3.4958124e-05,3.1858683e-05,2.9057264e-05,3.2216311e-05,2.7775764e-05,3.6358833e-05,3.8474798e-05,3.1381845e-05,3.1858683e-05,3.2961369e-05,2.8520823e-05,2.8669834e-05,3.0130148e-05,3.4153461e-05,3.9428473e-05,3.8117170e-05,3.6805868e-05,4.0084124e-05,3.7968159e-05,3.6239624e-05,3.6388636e-05,3.2931566e-05,3.7431717e-05,3.5196543e-05,3.0398369e-05,2.6136637e-05,2.8669834e-05,3.3885241e-05,3.1560659e-05,4.0054321e-05,3.0815601e-05,3.0666590e-05,3.0755997e-05,3.1977892e-05,3.3020973e-05,3.5673380e-05,4.2468309e-05,3.7312508e-05,3.8206577e-05,3.8057566e-05,4.0858984e-05,3.9637089e-05,3.6388636e-05,4.0888786e-05,4.6849251e-05,3.7699938e-05,4.7475100e-05,4.1186810e-05,3.8921833e-05,4.2647123e-05,4.3272972e-05,3.8385391e-05,3.4123659e-05,3.7610531e-05,3.1858683e-05,3.1083822e-05,3.5196543e-05,4.4822693e-05,4.3332577e-05,5.0634146e-05,4.5418739e-05,4.4703484e-05,5.0276518e-05,4.0888786e-05,4.3451786e-05,4.2676926e-05,3.9756298e-05,3.4600496e-05,3.6478043e-05,4.5180321e-05,5.2779913e-05,4.1067600e-05,4.3869019e-05,4.3749809e-05,3.1679869e-05,3.7670135e-05,4.0233135e-05,3.2484531e-05,3.7729740e-05,3.7997961e-05,3.4093857e-05,4.9710274e-05,3.6090612e-05,3.8921833e-05,3.5077333e-05,3.5554171e-05,4.4822693e-05,4.7147274e-05,4.5955181e-05,4.8875809e-05,4.1306019e-05,4.7475100e-05,4.4375658e-05,4.8279762e-05,4.3600798e-05,4.6014786e-05,3.7074089e-05,5.0365925e-05,5.1736832e-05,4.3034554e-05,4.2855740e-05,3.9517879e-05,4.5895576e-05,3.3795834e-05,4.2885542e-05,3.8504601e-05,3.5017729e-05,4.1514635e-05,3.6358833e-05,4.0471554e-05,4.2170286e-05,5.6982040e-05,4.4554472e-05,3.7699938e-05,3.8355589e-05,4.1455030e-05,4.0978193e-05,4.5180321e-05,4.8905611e-05,4.8875809e-05,5.3644180e-05,4.9710274e-05,4.7296286e-05,4.9501657e-05,4.6223402e-05,5.0157309e-05,4.7832727e-05,4.1693449e-05,4.0858984e-05,3.1888485e-05,5.2392483e-05,4.1782856e-05,5.1200390e-05,3.8802624e-05,3.8847327e-05,4.1693449e-05,4.4405460e-05,4.1887164e-05,4.4614077e-05,4.9382448e-05,4.1812658e-05,3.8370490e-05,4.6327710e-05,5.0276518e-05,4.8622489e-05,5.6520104e-05,3.8444996e-05,3.9622188e-05,4.8145652e-05,4.7430396e-05,4.7162175e-05,4.5821071e-05,4.2036176e-05,4.9918890e-05,4.8860908e-05,4.0769577e-05,4.3243170e-05,3.4064054e-05,3.3229589e-05,4.4241548e-05,4.5314431e-05,4.3332577e-05,4.4494867e-05,4.2364001e-05,5.2496791e-05,5.5149198e-05,4.2602420e-05,4.3794513e-05,4.1127205e-05,4.3094158e-05,4.7668815e-05,4.8324466e-05,4.6446919e-05,4.5076013e-05,5.3524971e-05,4.5254827e-05,4.0709972e-05,3.8072467e-05,5.0902367e-05,5.2779913e-05,4.3332577e-05,3.5017729e-05,4.3764710e-05,3.4168363e-05,3.7312508e-05,4.9531460e-05,4.7177076e-05,4.5523047e-05,4.7326088e-05,4.8398972e-05,4.5582652e-05,4.9799681e-05,4.2021275e-05,4.8771501e-05,5.0276518e-05,4.2051077e-05,4.4897199e-05,4.2557716e-05,5.0768256e-05,5.3063035e-05,4.5016408e-05,5.1438808e-05,5.0172210e-05,3.6165118e-05,4.7326088e-05,5.1692128e-05,4.4375658e-05,4.8592687e-05,5.1289797e-05,5.8501959e-05,4.9151480e-05,4.1939318e-05,3.6269426e-05,4.2162836e-05,4.6275556e-05,4.0628016e-05,4.6670437e-05,3.8936734e-05,4.1685998e-05,4.7132373e-05,3.7655234e-05,4.8466027e-05,3.7983060e-05,4.2788684e-05,4.2863190e-05,4.8883259e-05,4.1350722e-05,3.4555793e-05,4.3593347e-05,5.7101250e-05,5.1900744e-05,5.5149198e-05,4.9896538e-05,5.6378543e-05,2.1167099e-05,2.8990209e-05,4.0605664e-05,3.6478043e-05,5.2496791e-05,5.5283308e-05,3.7215650e-05,5.0239265e-05,5.0641596e-05,4.6953559e-05,3.5621226e-05,4.6700239e-05,4.0277839e-05,4.4032931e-05,3.0048192e-05,3.8608909e-05,6.0372055e-05,4.3183565e-05,4.2922795e-05,6.4022839e-05,5.8650970e-05,5.3688884e-05,4.3466687e-05,4.8600137e-05,4.6327710e-05,3.3698976e-05,5.5529177e-05,4.7013164e-05,4.4960529e-05,4.9408525e-05,4.0832907e-05,7.1585178e-05,4.9922615e-05,5.2623451e-05,4.2643398e-05,3.2909214e-05,6.4946711e-05,3.1497329e-05,4.2900443e-05,5.2336603e-05,4.3444335e-05,3.7029386e-05,3.3635646e-05,4.9594790e-05,5.8090314e-05,4.8674643e-05,4.1436404e-05,3.1679869e-05,5.0378963e-05,7.7240169e-05,5.9386715e-05,6.7017972e-05,5.1517040e-05,5.7179481e-05,6.2063336e-05,5.7404861e-05,6.5619126e-05,5.5868179e-05,4.8969407e-05,5.3625088e-05,5.1696901e-05,4.3653650e-05,5.5011362e-05,4.0027313e-05,4.0153973e-05,4.9525872e-05,5.0429255e-05,5.3549185e-05,5.0816685e-05,5.2198768e-05,5.0652772e-05,5.7317317e-05,7.5943768e-05,4.8890710e-05,3.3248216e-05,4.0825456e-05,4.8033893e-05,6.2558800e-05,3.6966056e-05,3.8508326e-05,8.5324049e-05,4.9419701e-05,6.0614198e-05,6.2655658e-05,6.0886145e-05,6.3434243e-05,5.1856041e-05,5.5026263e-05,5.9645623e-05,4.9225986e-05
"air_0001",-3.3712387e-04,-4.6014786e-04,-1.3017654e-04,-2.4032593e-04,1.1920929e-04,-8.7499619e-05,-5.9914589e-04,-9.5367432e-05,-9.2983246e-06,-7.1525574e-07,-1.3828278e-04,-2.9659271e-04,-1.7881393e-05,-6.9141388e-05,-3.8814545e-04,7.5340271e-05,-1.1134148e-04,-1.4829636e-04,8.8214874e-06,8.3684921e-05,3.2806396e-04,-8.7022781e-05,3.9792061e-04,1.6498566e-04,1.2254715e-04,1.4400482e-04,7.9631805e-05,3.4332275e-05,1.6212463e-05,-2.1862984e-04,5.9890747e-04,3.8743019e-04,2.2292137e-04,-2.6702881e-05,4.4584274e-05,-1.4305115e-06,5.7363510e-04,8.5854530e-04,4.5537949e-05,-3.2758713e-04,2.0813942e-04,1.0919571e-04,-1.1396408e-04,1.4495850e-04,3.9267540e-04,-1.9001961e-04,7.9631805e-05,-6.7234039e-05,1.6951561e-04,1.7642975e-04,1.3852119e-04,-1.7404556e-05,6.0534477e-04,1.4185905e-04,-2.9110909e-04,2.0384789e-04,-2.1934509e-05,1.7905235e-04,1.3589859e-05,2.7394295e-04,2.6893616e-04,9.7513199e-05,-1.3947487e-04,-1.1134148e-04,7.2717667e-05,-7.6293945e-06,4.5537949e-05,-7.1048737e-05,-2.7203560e-04,-1.4305115e-05,2.4795532e-05,2.1648407e-04,-8.1062317e-06,5.8174133e-05,-1.1825562e-04,-1.5163422e-04,1.4042854e-04,-8.5592270e-05,1.6832352e-04,1.9788742e-05,6.8187714e-05,7.7009201e-05,1.4996529e-04,1.9288063e-04,3.9982796e-04,-8.2492828e-05,2.5773048e-04,7.9154968e-05,3.0636787e-04,3.2186508e-04,2.5367737e-04,2.3818016e-04,2.7322769e-04,2.7418137e-05,-3.6716461e-05,1.6880035e-04,1.8763542e-04,1.7857552e-04,1.6665459e-04,3.7193298e-05,2.7084351e-04,8.0108643e-05,-8.5830688e-06,-3.3140182e-05,8.4638596e-05,1.6415119e-04,7.6293945e-05,4.1246414e-05,1.2195110e-04,-7.6413155e-05,2.8491020e-05,2.7298927e-05,3.3617020e-05,6.0796738e-06,4.2438507e-05,5.0425529e-05,2.8610229e-05,-6.6757202e-06,-7.6293945e-06,3.8862228e-05,-2.3245811e-05,5.6982040e-05,5.9604645e-05,1.1801720e-05,8.0108643e-05,1.3089180e-04,8.7022781e-06,7.1287155e-05,4.6253204e-05,8.9645386e-05,7.8678131e-05,7.6413155e-05,1.1098385e-04,8.6545944e-05,3.8385391e-05,6.4492226e-05,8.6903572e-05,3.5881996e-05,1.1062622e-04,1.0347366e-04,8.1181526e-05,1.2445450e-04,7.4505806e-05,8.3088875e-05,8.5711479e-05,6.6518784e-05,9.4890594e-05,5.7935715e-05,5.0187111e-05,8.4638596e-05,6.3419342e-05,6.7949295e-05,8.2254410e-05,3.9339066e-05,4.3630600e-05,7.2240829e-05,4.5299530e-05,6.5445900e-05,6.6995621e-05,2.7060509e-05,4.7802925e-05,2.8610229e-05,8.8214874e-06,3.8266182e-05,3.6835670e-05,3.3497810e-05,4.0650368e-05,3.3974648e-05,3.7431717e-05,5.4955482e-05,3.5166740e-05,4.8279762e-05,5.1259995e-05,4.9114227e-05,6.5445900e-05,6.8068504e-05,5.0783157e-05,6.8783760e-05,6.8664551e-05,8.4400177e-05,1.2791157e-04,8.4161758e-05,9.7274780e-05,1.0007620e-04,5.2750111e-05,7.4744225e-05,7.1406364e-05,6.6757202e-05,9.1135502e-05,9.4473362e-05,9.2685223e-05,9.8228455e-05,8.9406967e-05,9.3042850e-05,9.4950199e-05,8.6247921e-05,1.0079145e-04,1.1092424e-04,9.7513199e-05,1.0979176e-04,1.0067225e-04,1.0967255e-04,1.2648106e-04,1.1801720e-04,1.1819601e-04,1.2344122e-04,1.2415648e-04,1.1795759e-04,1.2445450e-04,1.2797117e-04,1.2141466e-04,1.2201071e-04,1.1891127e-04,1.2135506e-04,1.2141466e-04,1.0889769e-04,1.1670589e-04,1.2058020e-04,1.1414289e-04,1.0263920e-04,1.1408329e-04,1.0114908e-04,1.1092424e-04,1.0806322e-04,1.0097027e-04,9.9301338e-05,9.6738338e-05,9.8526478e-05,9.5784664e-05,1.0710955e-04,1.0663271e-04,1.0675192e-04,1.0734797e-04,1.0472536e-04,9.5069408e-05,1.0472536e-04,1.0484457e-04,9.6499920e-05,1.0883808e-04,9.3996525e-05,9.2566013e-05,1.0758638e-04,9.5307827e-05,9.5725060e-05,8.8036060e-05,8.0704689e-05,8.7201595e-05,8.1956387e-05,7.9929829e-05,8.4638596e-05,5.8650970e-05,5.9962273e-05,4.5061111e-05,2.8550625e-05,3.5703182e-05,2.8252602e-05,1.1563301e-05,2.7596951e-05,1.4662743e-05,1.2934208e-05,3.1650066e-05,1.9609928e-05,3.4749508e-05,4.4047832e-05,3.9815903e-05,6.4432621e-05,6.9737434e-05,6.6161156e-05,8.2433224e-05,7.1227551e-05,7.2717667e-05,9.1671944e-05,7.3373318e-05,8.3446503e-05,7.8558922e-05,7.1227551e-05,7.0035458e-05,6.6339970e-05,5.5313110e-05,5.7339668e-05,5.1081181e-05,4.5776367e-05,4.2557716e-05,3.2544136e-05,3.1113625e-05,2.7656555e-05,2.1398067e-05,2.6404858e-05,2.7835369e-05,2.4497509e-05,3.4809113e-05,2.6464462e-05,3.2424927e-05,3.3974648e-05,3.7014484e-05,4.5835972e-05,4.4703484e-05,5.0961971e-05,6.3359737e-05,5.8114529e-05,6.7055225e-05,7.0869923e-05,8.5234642e-05,8.4996223e-05,8.9824200e-05,9.1493130e-05,9.8109245e-05,1.0699034e-04,1.0502338e-04,9.5844269e-05,1.0794401e-04,1.0740757e-04,1.0913610e-04,1.2403727e-04,1.1807680e-04,1.2999773e-04,1.4191866e-04,1.3601780e-04,1.5270710e-04,1.5914440e-04,1.5258789e-04,1.8894672e-04,1.8876791e-04,1.9747019e-04,2.3800135e-04,2.1404028e-04,2.4735928e-04,2.6005507e-04,2.4080276e-04,2.8789043e-04,2.8288364e-04,2.6881695e-04,3.1161308e-04,2.7275085e-04,2.8818846e-04,3.0368567e-04,2.7322769e-04,2.9963255e-04,3.0118227e-04,2.9546022e-04,3.1220913e-04,3.0708313e-04,3.0159950e-04,3.2842159e-04,2.9838085e-04,3.2532215e-04,3.5500526e-04,3.3557415e-04,3.6847591e-04,3.4451485e-04,-5.5271387e-04,-5.5825710e-04,-5.5271387e-04,-5.5474043e-04,-5.5497885e-04,-5.5193901e-04,-5.5092573e-04,-5.5110455e-04,-5.4013729e-04,-5.3906441e-04,-5.2386522e-04,-5.1903725e-04,-5.2070618e-04,-5.2374601e-04,-5.2636862e-04,-5.2702427e-04,-5.2887201e-04,-5.3519011e-04,-5.4293871e-04,-5.5253506e-04,-5.5515766e-04,-5.6266785e-04,-5.6362152e-04,-5.6535006e-04,-5.7744980e-04,-5.7989359e-04,-5.8817863e-04,-5.9998035e-04,-5.9646368e-04,-6.0933828e-04,-6.0695410e-04,-6.0784817e-04,-6.1470270e-04,-6.0999393e-04,-6.0677528e-04,-6.0343742e-04,-6.0594082e-04,-5.9843063e-04,-5.8549643e-04,-5.7816505e-04,-5.7786703e-04,-5.8823824e-04,-5.8770180e-04,-5.7488680e-04,-5.8734417e-04,-5.8686733e-04,-5.7625771e-04,-5.7846308e-04,-5.8567524e-04,-5.8591366e-04,-5.8394670e-04,-5.8490038e-04,-5.8609247e-04,-5.8269501e-04,-5.8734417e-04,-5.8645010e-04,-5.8186054e-04,-5.8972836e-04,-5.8889389e-04,-5.8609247e-04,-5.8925152e-04,-5.8734417e-04,-5.9115887e-04,-5.7893991e-04,-5.8788061e-04,-5.8650970e-04,-5.8495998e-04,-5.8555603e-04,-5.9425831e-04,-5.8996677e-04,-5.8448315e-04,-5.9247017e-04,-5.9437752e-04,-5.8507919e-04,-6.0558319e-04,-6.0290098e-04,-5.9306622e-04,-6.0415268e-04,-6.0832500e-04,-6.1082840e-04,-6.0337782e-04,-6.0445070e-04,-6.0224533e-04,-6.0153008e-04,-6.0826540e-04,-6.1142445e-04,-6.1959028e-04,-6.2257051e-04,-6.2179565e-04,-6.1470270e-04,-6.1208010e-04,-6.1720610e-04,-6.0135126e-04,-6.1213970e-04,-6.1947107e-04,-6.0963631e-04,-6.0951710e-04,-6.1148405e-04,-6.1225891e-04,-6.0933828e-04,-6.0540438e-04,-6.0182810e-04,-6.0027838e-04,-6.0391426e-04,-6.1112642e-04,-6.1064959e-04,-6.0749054e-04,-6.1285496e-04,-5.9133768e-04,-6.0456991e-04,-6.0892105e-04,-6.0284138e-04,-6.0206652e-04,-6.1154366e-04,-6.0093403e-04,-6.0588121e-04,-6.0307980e-04,-5.9801340e-04,-5.9431791e-04,-5.7995319e-04,-5.6362152e-04,-5.3507090e-04,-4.8571825e-04,-4.1747093e-04,-3.3086538e-04,-2.1815300e-04,-6.8843365e-05,7.2360039e-05,2.2596121e-04,3.5589933e-04,4.4876337e-04,4.9364567e-04,4.7522783e-04,4.0358305e-04,3.0994415e-04,2.0343065e-04,1.1628866e-04,7.8558922e-05,1.1914968e-04,2.1600723e-04,3.0726194e-04,3.5101175e-04,3.1346083e-04,2.2155046e-04,1.3399124e-04,8.5890293e-05,7.9929829e-05,8.3565712e-05,8.4459782e-05,7.0095062e-05,4.8100948e-05,8.4638596e-06,-2.2768974e-05,-6.7889690e-05,-1.2773275e-04,-1.7648935e-04,-2.3233891e-04,-2.7561188e-04,-3.1214952e-04,-3.5321712e-04,-3.7860870e-04,-4.0447712e-04,-4.2253733e-04,-4.3737888e-04,-4.6151876e-04,-4.6324730e-04,-4.6628714e-04,-4.7409534e-04,-4.8160553e-04,-4.9859285e-04,-4.9585104e-04,-5.0193071e-04,-5.1259995e-04,-5.1248074e-04,-5.2410364e-04,-5.3834915e-04,-5.5044889e-04,-5.7154894e-04,-5.7291985e-04,-5.8102608e-04,-5.7911873e-04,-5.7035685e-04,-5.6391954e-04,-5.5664778e-04,-5.5021048e-04,-5.6326389e-04,-5.6117773e-04,-5.7792664e-04,-5.5402517e-04,-5.6886673e-04,-5.6988001e-04,-5.7035685e-04,-5.7095289e-04,-5.7321787e-04,-5.6988001e-04,-5.7208538e-04,-5.7250261e-04,-5.7500601e-04,-5.7435036e-04,-5.7461858e-04,-5.9226155e-04,-5.8940053e-04,-6.0757995e-04,-6.1199069e-04,-6.0665607e-04,-6.1997771e-04,-6.2274933e-04,-6.3270330e-04,-6.4492226e-04,-6.5669417e-04,-6.5538287e-04,-6.7368150e-04,-6.6360831e-04,-6.4817071e-04,-6.6354871e-04,-6.5457821e-04,-6.5419078e-04,-6.6134334e-04,-6.3690543e-04,-6.5433979e-04,-6.4393878e-04,-6.3562393e-04,-6.3845515e-04,-6.3014030e-04,-6.3359737e-04,-6.3222647e-04,-6.2936544e-04,-6.3002110e-04,-6.1553717e-04,-6.1914325e-04,-6.1693788e-04,-6.1628222e-04,-6.3002110e-04,-6.2265992e-04,-6.1497092e-04,-6.1401725e-04,-6.2376261e-04,-6.2897801e-04,-6.1616302e-04,-6.2343478e-04,-6.3273311e-04,-6.1723590e-04,-6.2000751e-04,-6.1160326e-04,-6.1297417e-04,-6.1529875e-04,-6.1208010e-04,-5.9163570e-04,-6.0954690e-04,-6.1136484e-04,-6.0597062e-04,-6.0728192e-04,-6.0161948e-04,-5.9646368e-04,-6.1178207e-04,-5.9679151e-04,-6.0093403e-04,-6.0138106e-04,-6.0448050e-04,-5.9798360e-04,-6.1148405e-04,-6.0436130e-04,-6.1151385e-04,-6.0611963e-04,-6.0445070e-04,-5.8734417e-04,-5.9711933e-04,-6.0021877e-04,-5.9929490e-04,-5.9971213e-04,-5.9309602e-04,-5.9449673e-04,-6.0093403e-04,-6.0740113e-04,-6.0081482e-04,-5.9726834e-04,-6.0498714e-04,-5.9947371e-04,-6.0111284e-04,-6.0659647e-04,-6.0233474e-04,-6.0659647e-04,-6.0230494e-04,-6.0516596e-04,-6.2191486e-04,-6.2310696e-04,-6.1139464e-04,-6.1669946e-04,-6.1500072e-04,-6.0823560e-04,-6.0361624e-04,-5.8612227e-04,-6.1932206e-04,-6.2328577e-04,-6.1622262e-04,-6.1544776e-04,-6.2254071e-04,-6.0510635e-04,-6.0781837e-04,-6.1145425e-04,-6.1064959e-04,-6.0784817e-04,-6.0689449e-04,-6.0492754e-04,-6.0546398e-04,-5.9679151e-04,-5.9926510e-04,-6.0996413e-04,-5.9738755e-04,-6.1857700e-04,-6.0594082e-04,-6.0394406e-04,-5.9860945e-04,-6.1920285e-04,-6.1360002e-04,-5.9568882e-04,-5.9977174e-04,-5.9753656e-04,-6.1130524e-04,-6.0337782e-04,-6.0638785e-04,-5.9375167e-04,-5.9434772e-04,-6.0623884e-04,-6.0829520e-04,-5.9157610e-04,-6.0293078e-04,-5.9577823e-04,-5.9175491e-04,-6.0942769e-04,-5.9616566e-04,-5.9247017e-04,-6.0212612e-04,-5.9670210e-04,-5.8993697e-04,-5.8734417e-04,-5.8978796e-04,-5.8618188e-04,-5.8856606e-04,-5.7366490e-04,-5.7271123e-04,-5.6025386e-04,-5.7277083e-04,-5.6418777e-04,-5.6523085e-04,-5.5769086e-04,-5.4201484e-04,-5.4147840e-04,-5.0634146e-04,-4.7641993e-04,-4.4637918e-04,-4.1899085e-04,-3.9261580e-04,-3.7115812e-04,-3.3876300e-04,-2.9364228e-04,-2.2172928e-04,-1.5571713e-04,-5.4180622e-05,4.6491623e-05,1.1688471e-04,1.6957521e-04,2.2372603e-04,2.8359890e-04,3.5434961e-04,4.2280555e-04,5.2931905e-04,6.6429377e-04,7.8704953e-04,8.4897876e-04,8.0898404e-04,7.2622299e-04,6.7302585e-04,6.5732002e-04,6.0313940e-04,5.5798888e-04,5.1167607e-04,4.9665570e-04,4.9069524e-04,4.5034289e-04,3.7595630e-04,3.5378337e-04,4.5609474e-04,7.1713328e-04,1.0052025e-03,1.2259185e-03,1.1914968e-03,9.6657872e-04,6.1818957e-04,3.0869246e-04,8.7052584e-05,-1.9550323e-05,-6.0528517e-05,-5.7160854e-05,-3.4391880e-05,-3.1352043e-05,-1.5884638e-05,4.7504902e-05,1.6361475e-04,3.5840273e-04,5.1572919e-04,6.0427189e-04,6.1115623e-04,5.3998828e-04,4.4333935e-04,3.6492944e-04,3.4427643e-04,3.4570694e-04,3.4341216e-04,3.5744905e-04,3.2535195e-04,2.6154518e-04,1.4942884e-04,5.9485435e-05,-1.4603138e-05,-9.5605850e-05,-1.2627244e-04,-1.5223026e-04,-1.6674399e-04,-1.9559264e-04,-2.7301908e-04,-3.2883883e-04,-3.8129091e-04,-4.1398406e-04,-4.4596195e-04,-4.5916438e-04,-4.6053529e-04,-4.7764182e-04,-4.9749017e-04,-4.8413873e-04,-5.1546097e-04,-5.1739812e-04,-5.3998828e-04,-5.5038929e-04,-5.6573749e-04,-5.5724382e-04,-5.7125092e-04,-5.7181716e-04,-5.6773424e-04,-5.7992339e-04,-5.7899952e-04,-5.6582689e-04,-5.9008598e-04,-5.6624413e-04,-5.6633353e-04,-5.8799982e-04,-5.9202313e-04,-5.7819486e-04,-5.8507919e-04,-5.9616566e-04,-5.8034062e-04,-5.9407949e-04,-6.0328841e-04,-6.0614944e-04,-6.0951710e-04,-6.1088800e-04,-6.0775876e-04,-6.1759353e-04,-6.2370300e-04,-6.2271953e-04,-6.1064959e-04,-6.1795115e-04,-6.2137842e-04,-6.2006712e-04,-6.1619282e-04,-6.2125921e-04,-6.2495470e-04,-6.2200427e-04,-6.1777234e-04,-6.1580539e-04,-6.1652064e-04,-6.1792135e-04,-6.1362982e-04,-6.2662363e-04,-6.3404441e-04,-6.2382221e-04,-6.2647462e-04,-6.2331557e-04,-6.1219931e-04,-6.1219931e-04,-6.3276291e-04,-6.3487887e-04,-6.3535571e-04,-6.3151121e-04,-6.3323975e-04,-6.2933564e-04,-6.3398480e-04,-6.2394142e-04,-6.3100457e-04,-6.3094497e-04,-6.1035156e-04,-6.3353777e-04,-6.3011050e-04,-6.2829256e-04,-6.3136220e-04,-6.3425303e-04,-6.3103437e-04,-6.3186884e-04,-6.2558055e-04,-6.2969327e-04,-6.2888861e-04,-6.2680244e-04,-6.3627958e-04,-6.2656403e-04,-6.2924623e-04,-6.2370300e-04,-6.3869357e-04,-6.3562393e-04,-6.4027309e-04,-6.3936412e-04,-6.2957406e-04,-6.3252449e-04,-6.3875318e-04,-6.2978268e-04,-6.3905120e-04,-6.4340234e-04,-6.2477589e-04,-6.3277781e-04,-6.2625110e-04,-6.3508749e-04,-6.2638521e-04,-6.3776970e-04,-6.0287118e-04,-6.1619282e-04,-6.3784420e-04,-6.2672794e-04,-6.2510371e-04,-6.5128505e-04,-6.1966479e-04,-6.2979758e-04,-6.2884390e-04,-6.3712895e-04,-6.3277781e-04,-6.2154233e-04,-6.2452257e-04,-6.4195693e-04,-6.4140558e-04,-6.2678754e-04,-6.4578652e-04,-6.2794983e-04,-6.3247979e-04,-6.4474344e-04,-6.0743093e-04,-6.3461065e-04,-6.2738359e-04,-6.2189996e-04,-6.2130392e-04,-6.5490603e-04,-6.3212216e-04,-6.3571334e-04,-6.3011050e-04,-6.3337386e-04,-6.4209104e-04,-6.3723326e-04,-6.3952804e-04,-6.3396990e-04,-6.2680244e-04,-6.2198937e-04,-6.5292418e-04,-6.3633919e-04,-6.4122677e-04,-6.3753128e-04,-6.3267350e-04,-6.2479079e-04,-6.2473118e-04,-6.3125789e-04,-6.1380863e-04,-6.2187016e-04,-6.1614811e-04,-6.2780082e-04,-6.2221289e-04,-6.2261522e-04,-6.4553320e-04,-6.3718855e-04,-6.3185394e-04,-6.0668588e-04,-6.3852966e-04,-6.2265992e-04,-6.3829124e-04,-6.4861774e-04,-6.5000355e-04,-6.3072145e-04,-6.2644482e-04,-6.2060356e-04,-6.2452257e-04,-6.5041333e-04,-6.2350929e-04,-6.4700097e-04,-6.4297765e-04,-6.2599033e-04,-6.4773113e-04,-6.3835829e-04,-6.3405931e-04,-6.4414740e-04,-6.6044182e-04,-6.2467158e-04,-6.4036995e-04,-6.3651800e-04,-6.6721439e-04,-6.3458830e-04,-6.3549727e-04,-6.5543503e-04,-6.3478202e-04,-6.5071136e-04,-6.5367669e-04,-6.6815317e-04,-6.4744800e-04,-6.4925104e-04,-6.3623488e-04,-6.9620460e-04,-6.7142397e-04,-6.7280233e-04,-6.2274188e-04,-6.1786175e-04,-6.5187365e-04,-6.3342601e-04,-6.3493103e-04,-6.4990669e-04,-6.1839074e-04,-6.3470006e-04,-6.1795115e-04,-6.5642595e-04,-6.2731653e-04,-6.4380467e-04,-6.1121583e-04,-6.5249950e-04,-6.3534081e-04,-6.3271821e-04,-6.4083934e-04,-6.6394359e-04,-6.7333132e-04,-6.5035373e-04,-6.5082312e-04,-6.2516332e-04,-6.2645972e-04,-6.1996654e-04,-6.2033534e-04,-6.3310564e-04,-6.1542913e-04,-6.1140582e-04,-6.0395524e-04,-6.4855069e-04,-6.3168630e-04,-6.1675161e-04,-6.1570480e-04,-6.1040372e-04,-6.4472109e-04,-6.5401196e-04,-6.0810894e-04,-6.2131509e-04,-6.1973184e-04,-6.2733516e-04,-6.2239170e-04,-6.1501563e-04,-6.0855225e-04,-6.0982071e-04,-6.0783699e-04,-6.1281957e-04,-5.7557225e-04,-6.0533732e-04,-5.7706051e-04,-6.3840486e-04,-6.0484931e-04,-6.3000806e-04,-5.9456006e-04,-6.3933060e-04,-5.8109313e-04,-5.9826765e-04,-5.5598468e-04,-5.7944516e-04,-5.9592875e-04,-6.1192526e-04,-6.1188266e-04,-5.6834798e-04,-5.5298954e-04,-5.8377907e-04,-5.5457279e-04,-6.1291270e-04,-5.9564412e-04,-5.8980845e-04,-6.1535463e-04,-5.9686229e-04,-5.9061497e-04,-5.7906657e-04,-5.5699423e-04,-5.6667626e-04,-5.0149858e-04,-5.2553043e-04,-5.4293498e-04,-5.1074848e-04,-5.8344007e-04,-5.0396472e-04,-4.8514828e-04,-4.5852736e-04,-4.6581775e-04,-4.2907894e-04,-4.4782832e-04,-4.3608993e-04,-4.4422597e-04,-4.2428821e-04
"air_0002",-4.1174889e-04,-2.8300285e-04,-2.0742416e-05,-3.6549568e-04,-6.6280365e-05,-1.5044212e-04,-5.4025650e-04,-1.2397766e-04,-1.5091896e-04,5.2928925e-05,-3.0350685e-04,-2.1243095e-04,1.4996529e-04,5.2452087e-05,-2.3245811e-04,1.4781952e-05,-5.3405762e-05,4.0531158e-05,2.2578239e-04,1.7595291e-04,2.2554398e-04,-1.6117096e-04,1.4233589e-04,5.5074692e-05,2.1767616e-04,1.3852119e-04,8.3684921e-05,7.8678131e-06,3.7431717e-05,-1.3589859e-04,6.0534477e-04,2.0503998e-04,1.5425682e-04,1.8024445e-04,8.2969666e-05,1.6045570e-04,5.1736832e-04,7.4386597e-04,7.2240829e-05,-2.9230118e-04,5.8650970e-05,2.5105476e-04,-1.5997887e-04,1.7833710e-04,4.0721893e-04,-6.2227249e-05,5.8650970e-05,-8.9406967e-05,4.7206879e-05,6.1988831e-06,8.4638596e-05,6.9141388e-06,6.8712234e-04,1.3065338e-04,-2.6893616e-04,8.5592270e-05,-3.6001205e-05,2.1338463e-04,3.8146973e-05,1.4591217e-04,3.9100647e-04,9.3221664e-05,-1.1348724e-04,-2.1696091e-04,2.7656555e-05,7.1287155e-05,-6.2465668e-05,3.2424927e-05,-1.9693375e-04,1.1229515e-04,1.0561943e-04,2.8228760e-04,-4.4107437e-05,-6.1035156e-05,-2.3078918e-04,-1.6784668e-04,1.4710426e-04,-1.0967255e-04,7.9393387e-05,2.7418137e-05,8.7261200e-05,-4.5299530e-05,3.1948090e-05,6.6041946e-05,3.0374527e-04,-9.9420547e-05,2.8681755e-04,7.8439713e-05,2.1791458e-04,1.5497208e-04,1.0704994e-04,1.4615059e-04,3.3974648e-04,2.1934509e-05,-2.0742416e-05,1.2326241e-04,1.3780594e-04,8.8691711e-05,8.6784363e-05,4.7922134e-05,1.4400482e-04,5.3405762e-05,5.0067902e-05,2.2888184e-05,1.3411045e-04,1.5234947e-04,4.5299530e-06,-2.1576881e-05,1.7523766e-05,-4.4345856e-05,1.3709068e-05,5.4717064e-05,-2.5510788e-05,4.1604042e-05,-2.5749207e-05,5.0783157e-05,1.1801720e-05,-4.3272972e-05,-1.4781952e-05,5.7458878e-05,-1.3828278e-05,5.0187111e-05,2.7656555e-05,-4.2080879e-05,5.0544739e-05,9.0599060e-05,3.9339066e-06,4.2438507e-05,2.3365021e-05,4.5061111e-05,6.4969063e-05,4.8756599e-05,6.1750412e-05,5.4001808e-05,2.8133392e-05,4.6253204e-05,5.3882599e-05,1.8715858e-05,8.2135201e-05,6.9499016e-05,4.8041344e-05,8.4042549e-05,4.2319298e-05,6.5565109e-05,4.3392181e-05,5.3286552e-05,6.8068504e-05,3.3617020e-05,4.5657158e-05,6.4134598e-05,4.3749809e-05,3.9339066e-05,6.0081482e-05,3.4093857e-05,4.4226646e-05,6.3538551e-05,2.6702881e-05,5.1379204e-05,6.1154366e-05,1.5497208e-05,3.4928322e-05,2.7894974e-05,1.0371208e-05,2.0980835e-05,1.0967255e-05,1.2040138e-05,2.6464462e-05,7.0333481e-06,1.2993813e-05,3.5405159e-05,1.5854836e-05,2.6345253e-05,1.9907951e-05,9.5367432e-06,1.8119812e-05,2.6583672e-05,1.9550323e-05,4.8279762e-05,4.4345856e-05,6.5207481e-05,8.7738037e-05,5.3763390e-05,5.4478645e-05,4.4167042e-05,-1.5437603e-05,1.5974045e-05,3.5405159e-05,4.8816204e-05,8.6069107e-05,9.1612339e-05,8.6963177e-05,8.8930130e-05,7.6591969e-05,8.1419945e-05,9.1314316e-05,7.4565411e-05,8.7201595e-05,9.4354153e-05,8.1658363e-05,8.5175037e-05,8.0227852e-05,8.5175037e-05,1.0466576e-04,1.0007620e-04,9.4473362e-05,9.8943710e-05,9.8884106e-05,9.7930431e-05,1.0102987e-04,1.0228157e-04,1.0240078e-04,9.7930431e-05,1.0424852e-04,1.0490417e-04,9.8943710e-05,9.4354153e-05,1.0198355e-04,1.0377169e-04,9.7453594e-05,9.5844269e-05,9.6738338e-05,9.4294548e-05,1.0144711e-04,9.4652176e-05,8.4996223e-05,8.7022781e-05,8.8512897e-05,8.9049339e-05,8.0943108e-05,9.2387199e-05,9.1254711e-05,8.8036060e-05,8.7797642e-05,8.3923340e-05,7.3313713e-05,8.6247921e-05,8.2552433e-05,7.8856945e-05,8.8453293e-05,7.8499317e-05,7.1108341e-05,8.4996223e-05,7.2956085e-05,7.6889992e-05,7.0095062e-05,6.4790249e-05,6.8604946e-05,5.9068203e-05,6.1035156e-05,6.2882900e-05,4.3451786e-05,3.9100647e-05,3.2663345e-05,1.3291836e-05,2.3245811e-05,1.4424324e-05,-2.9802322e-06,1.5139580e-05,-1.5497208e-06,-2.9802322e-06,1.7166138e-05,1.7881393e-07,1.5676022e-05,2.2411346e-05,1.6629696e-05,3.8027763e-05,4.5061111e-05,4.0471554e-05,5.4359436e-05,5.2094460e-05,5.0842762e-05,6.6697598e-05,5.4538250e-05,6.0021877e-05,5.6743622e-05,5.1915646e-05,4.8279762e-05,4.6610832e-05,4.1425228e-05,4.4047832e-05,3.6656857e-05,3.3795834e-05,2.9861927e-05,2.2768974e-05,2.1159649e-05,1.9490719e-05,1.4960766e-05,2.0384789e-05,2.0205975e-05,1.5556812e-05,1.9669533e-05,1.7940998e-05,1.8835068e-05,2.2947788e-05,1.9967556e-05,3.3020973e-05,2.7596951e-05,3.3617020e-05,4.2915344e-05,4.2855740e-05,4.9412251e-05,5.0008297e-05,6.4015388e-05,6.3896179e-05,7.3671341e-05,7.5995922e-05,7.7128410e-05,8.3446503e-05,8.9108944e-05,8.2492828e-05,9.9718571e-05,9.7572803e-05,9.8943710e-05,1.1694431e-04,1.1068583e-04,1.2636185e-04,1.3834238e-04,1.3279915e-04,1.5664101e-04,1.6099215e-04,1.5747547e-04,1.8662214e-04,1.8137693e-04,1.9079447e-04,2.2560358e-04,2.0796061e-04,2.3877621e-04,2.5403500e-04,2.2935867e-04,2.8192997e-04,2.6851892e-04,2.5695562e-04,2.9838085e-04,2.6166439e-04,2.7447939e-04,2.7644634e-04,2.4819374e-04,2.9683113e-04,2.8955936e-04,2.8681755e-04,2.9718876e-04,2.9629469e-04,3.0040741e-04,3.2895803e-04,3.1095743e-04,3.2186508e-04,3.4379959e-04,3.1638145e-04,3.7419796e-04,3.2830238e-04,-5.4067373e-04,-5.4627657e-04,-5.4138899e-04,-5.4436922e-04,-5.4597855e-04,-5.4645538e-04,-5.4860115e-04,-5.4717064e-04,-5.3519011e-04,-5.3375959e-04,-5.1707029e-04,-5.1218271e-04,-5.1093102e-04,-5.1295757e-04,-5.1325560e-04,-5.1134825e-04,-5.1540136e-04,-5.2022934e-04,-5.2398443e-04,-5.2922964e-04,-5.4031610e-04,-5.4472685e-04,-5.5152178e-04,-5.5253506e-04,-5.6040287e-04,-5.6797266e-04,-5.7959557e-04,-5.8835745e-04,-5.8740377e-04,-6.0039759e-04,-6.0135126e-04,-5.9974194e-04,-6.0677528e-04,-6.0445070e-04,-5.9902668e-04,-5.9384108e-04,-6.0009956e-04,-5.9139729e-04,-5.7989359e-04,-5.6946278e-04,-5.7077408e-04,-5.8287382e-04,-5.8060884e-04,-5.6743622e-04,-5.8066845e-04,-5.8406591e-04,-5.7262182e-04,-5.7482719e-04,-5.8263540e-04,-5.8209896e-04,-5.7524443e-04,-5.7858229e-04,-5.7822466e-04,-5.7649612e-04,-5.8102608e-04,-5.7816505e-04,-5.7268143e-04,-5.7959557e-04,-5.7876110e-04,-5.7476759e-04,-5.8019161e-04,-5.7512522e-04,-5.7840347e-04,-5.6529045e-04,-5.7542324e-04,-5.7792664e-04,-5.7291985e-04,-5.7250261e-04,-5.8370829e-04,-5.7864189e-04,-5.7721138e-04,-5.8460236e-04,-5.8662891e-04,-5.7685375e-04,-5.9819221e-04,-5.9837103e-04,-5.9098005e-04,-5.9813261e-04,-5.9986115e-04,-6.0510635e-04,-5.9634447e-04,-5.9789419e-04,-5.9252977e-04,-5.9592724e-04,-6.0099363e-04,-6.0480833e-04,-6.0856342e-04,-6.1565638e-04,-6.0951710e-04,-6.0677528e-04,-6.0075521e-04,-6.0933828e-04,-5.9121847e-04,-6.0153008e-04,-6.1064959e-04,-6.0302019e-04,-5.9914589e-04,-6.0313940e-04,-6.0290098e-04,-5.9938431e-04,-5.9539080e-04,-5.9330463e-04,-5.9145689e-04,-5.9884787e-04,-6.0397387e-04,-6.0212612e-04,-6.0015917e-04,-6.0629845e-04,-5.8758259e-04,-6.0188770e-04,-5.9825182e-04,-5.9515238e-04,-5.9652328e-04,-6.0397387e-04,-5.9562922e-04,-5.9914589e-04,-5.9551001e-04,-5.8919191e-04,-5.8668852e-04,-5.7816505e-04,-5.5480003e-04,-5.3012371e-04,-4.7963858e-04,-4.1198730e-04,-3.2323599e-04,-2.0766258e-04,-6.1333179e-05,8.0645084e-05,2.3657084e-04,3.6686659e-04,4.6032667e-04,5.0681829e-04,4.8995018e-04,4.1973591e-04,3.1834841e-04,2.1189451e-04,1.2779236e-04,8.9049339e-05,1.2826920e-04,2.2584200e-04,3.1459332e-04,3.6293268e-04,3.2168627e-04,2.3007393e-04,1.4382601e-04,9.4532967e-05,8.8274479e-05,9.1850758e-05,9.4294548e-05,7.8499317e-05,5.0306320e-05,1.3709068e-05,-1.0967255e-05,-6.0081482e-05,-1.2016296e-04,-1.6450882e-04,-2.2524595e-04,-2.7251244e-04,-3.0773878e-04,-3.4725666e-04,-3.7062168e-04,-3.9798021e-04,-4.1878223e-04,-4.3195486e-04,-4.5418739e-04,-4.5442581e-04,-4.6622753e-04,-4.7141314e-04,-4.7641993e-04,-4.8917532e-04,-4.8917532e-04,-4.9912930e-04,-5.0938129e-04,-5.1093102e-04,-5.2011013e-04,-5.3507090e-04,-5.4717064e-04,-5.6773424e-04,-5.6761503e-04,-5.7494640e-04,-5.7405233e-04,-5.7190657e-04,-5.6040287e-04,-5.5265427e-04,-5.4317713e-04,-5.5634975e-04,-5.5545568e-04,-5.6982040e-04,-5.5193901e-04,-5.6701899e-04,-5.6785345e-04,-5.6970119e-04,-5.7113171e-04,-5.7220459e-04,-5.6850910e-04,-5.7256222e-04,-5.6755543e-04,-5.7491660e-04,-5.7685375e-04,-5.7122111e-04,-5.9172511e-04,-5.8600307e-04,-6.0018897e-04,-6.1395764e-04,-6.0674548e-04,-6.2420964e-04,-6.2906742e-04,-6.3216686e-04,-6.4536929e-04,-6.5535307e-04,-6.5469742e-04,-6.6971779e-04,-6.6104531e-04,-6.4775348e-04,-6.5824389e-04,-6.4492226e-04,-6.4298511e-04,-6.5129995e-04,-6.3002110e-04,-6.4876676e-04,-6.4054132e-04,-6.3025951e-04,-6.3213706e-04,-6.2492490e-04,-6.2492490e-04,-6.2867999e-04,-6.2403083e-04,-6.3008070e-04,-6.1476231e-04,-6.2313676e-04,-6.1684847e-04,-6.1258674e-04,-6.2388182e-04,-6.2024593e-04,-6.1437488e-04,-6.1106682e-04,-6.2438846e-04,-6.2665343e-04,-6.1687827e-04,-6.2084198e-04,-6.2444806e-04,-6.1482191e-04,-6.1872602e-04,-6.1073899e-04,-6.1246753e-04,-6.1395764e-04,-6.0734153e-04,-5.9205294e-04,-6.0787797e-04,-6.0954690e-04,-6.0293078e-04,-6.0105324e-04,-6.0355663e-04,-5.9199333e-04,-6.0871243e-04,-5.9506297e-04,-5.9956312e-04,-5.9977174e-04,-5.9804320e-04,-5.9834123e-04,-6.1544776e-04,-6.0546398e-04,-6.0844421e-04,-6.0740113e-04,-6.0582161e-04,-5.8469176e-04,-6.0021877e-04,-6.0072541e-04,-5.9643388e-04,-5.9995055e-04,-5.9178472e-04,-5.9372187e-04,-6.0057640e-04,-6.0591102e-04,-6.0266256e-04,-5.9983134e-04,-6.0170889e-04,-5.9735775e-04,-5.9923530e-04,-6.0585141e-04,-6.0597062e-04,-6.1064959e-04,-6.0042739e-04,-5.9995055e-04,-6.2143803e-04,-6.2364340e-04,-6.0877204e-04,-6.1970949e-04,-6.1735511e-04,-6.0984492e-04,-6.0600042e-04,-5.8853626e-04,-6.1956048e-04,-6.2260032e-04,-6.1559677e-04,-6.1738491e-04,-6.2716007e-04,-6.0793757e-04,-6.0626864e-04,-6.1511993e-04,-6.1318278e-04,-6.0719252e-04,-6.0799718e-04,-6.0769916e-04,-6.0641766e-04,-5.9852004e-04,-6.0313940e-04,-6.1267614e-04,-5.9211254e-04,-6.2108040e-04,-6.0614944e-04,-6.0591102e-04,-6.0352683e-04,-6.1780214e-04,-6.1225891e-04,-5.9720874e-04,-5.9881806e-04,-6.0090423e-04,-6.1494112e-04,-6.1121583e-04,-6.1330199e-04,-5.9700012e-04,-5.9264898e-04,-6.0471892e-04,-6.0629845e-04,-5.9381127e-04,-6.0942769e-04,-5.9711933e-04,-5.9008598e-04,-6.1166286e-04,-5.9914589e-04,-5.9324503e-04,-6.0352683e-04,-5.9497356e-04,-5.9503317e-04,-5.9491396e-04,-5.8856606e-04,-5.8281422e-04,-5.8403611e-04,-5.7494640e-04,-5.7545304e-04,-5.6409836e-04,-5.7524443e-04,-5.6597590e-04,-5.6239963e-04,-5.6183338e-04,-5.4395199e-04,-5.4487586e-04,-5.0929189e-04,-4.7796965e-04,-4.4927001e-04,-4.1654706e-04,-3.9225817e-04,-3.7127733e-04,-3.4263730e-04,-3.0237436e-04,-2.3347139e-04,-1.5676022e-04,-5.6028366e-05,4.4256449e-05,1.1432171e-04,1.7488003e-04,2.2426248e-04,2.7993321e-04,3.5277009e-04,4.2027235e-04,5.2952766e-04,6.6256523e-04,7.9134107e-04,8.4966421e-04,8.0320239e-04,7.3337555e-04,6.7761540e-04,6.5714121e-04,6.0862303e-04,5.5682659e-04,5.1495433e-04,4.9579144e-04,4.8980117e-04,4.5043230e-04,3.8665533e-04,3.5974383e-04,4.6181679e-04,7.1820617e-04,1.0056496e-03,1.2251437e-03,1.1993051e-03,9.7054243e-04,6.2128901e-04,3.1077862e-04,8.4787607e-05,-2.7716160e-05,-6.8962574e-05,-6.4432621e-05,-3.9160252e-05,-3.2335520e-05,-1.9878149e-05,4.4912100e-05,1.5875697e-04,3.5214424e-04,5.1534176e-04,6.0984492e-04,6.1017275e-04,5.4192543e-04,4.4476986e-04,3.6826730e-04,3.4561753e-04,3.4669042e-04,3.4129620e-04,3.6162138e-04,3.2898784e-04,2.5886297e-04,1.5032291e-04,5.4985285e-05,-1.7106533e-05,-9.6082687e-05,-1.2761354e-04,-1.5017390e-04,-1.6713142e-04,-1.9711256e-04,-2.7918816e-04,-3.3539534e-04,-3.8954616e-04,-4.2349100e-04,-4.5347214e-04,-4.5868754e-04,-4.6736002e-04,-4.8089027e-04,-5.0634146e-04,-4.8542023e-04,-5.1996112e-04,-5.2130222e-04,-5.4174662e-04,-5.5506825e-04,-5.6648254e-04,-5.5953860e-04,-5.7870150e-04,-5.7551265e-04,-5.6970119e-04,-5.8579445e-04,-5.9032440e-04,-5.7482719e-04,-5.9795380e-04,-5.7327747e-04,-5.7202578e-04,-5.9351325e-04,-5.9804320e-04,-5.8248639e-04,-5.9255958e-04,-6.0659647e-04,-5.9220195e-04,-5.9717894e-04,-6.0880184e-04,-6.0468912e-04,-6.1300397e-04,-6.1422586e-04,-6.0826540e-04,-6.1860681e-04,-6.2486529e-04,-6.2745810e-04,-6.1470270e-04,-6.1646104e-04,-6.1964989e-04,-6.2999129e-04,-6.2555075e-04,-6.2528253e-04,-6.2647462e-04,-6.3458085e-04,-6.2653422e-04,-6.2337518e-04,-6.2257051e-04,-6.2268972e-04,-6.2096119e-04,-6.2802434e-04,-6.3705444e-04,-6.3052773e-04,-6.3437223e-04,-6.2793493e-04,-6.1696768e-04,-6.1744452e-04,-6.3601136e-04,-6.4221025e-04,-6.4480305e-04,-6.3639879e-04,-6.3887239e-04,-6.3475966e-04,-6.3326955e-04,-6.2081218e-04,-6.3604116e-04,-6.3425303e-04,-6.2283874e-04,-6.4614415e-04,-6.3207746e-04,-6.3315034e-04,-6.3541532e-04,-6.4662099e-04,-6.3940883e-04,-6.3824654e-04,-6.3291192e-04,-6.3708425e-04,-6.3475966e-04,-6.3800812e-04,-6.4539909e-04,-6.3270330e-04,-6.3812733e-04,-6.3335896e-04,-6.4215064e-04,-6.3529611e-04,-6.4176321e-04,-6.4463913e-04,-6.3887239e-04,-6.3826144e-04,-6.4553320e-04,-6.3607097e-04,-6.4238906e-04,-6.4779818e-04,-6.3408911e-04,-6.4316392e-04,-6.3939393e-04,-6.4025819e-04,-6.2917173e-04,-6.3915551e-04,-6.1193109e-04,-6.3307583e-04,-6.4148009e-04,-6.3028932e-04,-6.2887371e-04,-6.5076351e-04,-6.2589347e-04,-6.3359737e-04,-6.3253939e-04,-6.4608455e-04,-6.3541532e-04,-6.2175095e-04,-6.2517822e-04,-6.4884126e-04,-6.5246224e-04,-6.3847005e-04,-6.5281987e-04,-6.3544512e-04,-6.3912570e-04,-6.5022707e-04,-6.1410666e-04,-6.3984096e-04,-6.4641237e-04,-6.2802434e-04,-6.3034892e-04,-6.6208839e-04,-6.3441694e-04,-6.4119697e-04,-6.3692033e-04,-6.3621998e-04,-6.3896179e-04,-6.4262748e-04,-6.4565241e-04,-6.3616037e-04,-6.2854588e-04,-6.3601136e-04,-6.5642595e-04,-6.2842667e-04,-6.4419210e-04,-6.3793361e-04,-6.4492226e-04,-6.2803924e-04,-6.2456727e-04,-6.3626468e-04,-6.2137842e-04,-6.3155591e-04,-6.2510371e-04,-6.3450634e-04,-6.3170493e-04,-6.3037872e-04,-6.4812601e-04,-6.3595176e-04,-6.4460933e-04,-6.1270595e-04,-6.4474344e-04,-6.2558055e-04,-6.4189732e-04,-6.5550208e-04,-6.5258145e-04,-6.3699484e-04,-6.3768029e-04,-6.3169003e-04,-6.2373281e-04,-6.5502524e-04,-6.3046813e-04,-6.5399706e-04,-6.5782666e-04,-6.3342601e-04,-6.5243989e-04,-6.4284354e-04,-6.3967705e-04,-6.4717233e-04,-6.5819174e-04,-6.3474476e-04,-6.3776970e-04,-6.3209981e-04,-6.6801161e-04,-6.3733011e-04,-6.4584613e-04,-6.6282600e-04,-6.3519180e-04,-6.4560771e-04,-6.5750629e-04,-6.6808611e-04,-6.4885616e-04,-6.4858049e-04,-6.4690411e-04,-6.9323182e-04,-6.6237897e-04,-6.6456944e-04,-6.1482936e-04,-6.1387569e-04,-6.5221637e-04,-6.3580275e-04,-6.3001364e-04,-6.5392256e-04,-6.1799586e-04,-6.3335150e-04,-6.2578171e-04,-6.6531450e-04,-6.2935054e-04,-6.4437091e-04,-6.1529130e-04,-6.6392124e-04,-6.4514577e-04,-6.2909722e-04,-6.3815713e-04,-6.7092478e-04,-6.6442043e-04,-6.4834207e-04,-6.6035241e-04,-6.1929226e-04,-6.2674284e-04,-6.1954930e-04,-6.2448159e-04,-6.3240901e-04,-6.2353909e-04,-6.1812252e-04,-6.2039122e-04,-6.4464286e-04,-6.3472241e-04,-6.1419606e-04,-6.1858445e-04,-6.0705468e-04,-6.3899904e-04,-6.4706430e-04,-5.8980286e-04,-6.2444806e-04,-6.2194467e-04,-6.3753501e-04,-6.1989203e-04,-6.2576681e-04,-6.1257929e-04,-6.1231107e-04,-6.0803816e-04,-6.1465427e-04,-5.6545995e-04,-5.9404410e-04,-5.6937337e-04,-6.4987689e-04,-6.1203912e-04,-6.3513592e-04,-5.9101172e-04,-6.3680299e-04,-5.8733579e-04,-6.0146209e-04,-5.6275912e-04,-5.8895024e-04,-5.9503561e-04,-6.0984667e-04,-6.2127924e-04,-5.7431031e-04,-5.5647921e-04,-5.8683660e-04,-5.6335703e-04,-6.1182678e-04,-5.8685988e-04,-5.9656054e-04,-6.2065944e-04,-5.9546903e-04,-5.8516860e-04,-5.7651848e-04,-5.6355074e-04,-5.7425722e-04,-5.1061437e-04,-5.3177401e-04,-5.3039566e-04,-5.1484630e-04,-5.7430938e-04,-4.8624724e-04,-4.9808249e-04,-4.6033785e-04,-4.7286972e-04,-4.2868033e-04,-4.6088174e-04,-4.5345724e-04,-4.2781606e-04,-4.2087957e-04
"air_0003",-2.2935867e-04,-1.6307831e-04,1.3613701e-04,-2.0384789e-04,-3.3569336e-04,-2.0098686e-04,-6.3276291e-04,-1.1229515e-04,-1.1157990e-04,-1.9001961e-04,-2.2101402e-04,-3.2377243e-04,4.6968460e-05,1.7380714e-04,-2.0122528e-04,3.9100647e-05,-1.4710426e-04,2.7894974e-05,-9.0599060e-06,1.0752678e-04,3.5071373e-04,-1.4662743e-04,3.7312508e-04,1.7118454e-04,1.2660027e-04,1.3113022e-04,5.2928925e-05,-4.2438507e-05,2.6226044e-06,-2.1553040e-04,5.9127808e-04,1.3756752e-04,1.1706352e-04,2.4795532e-05,-1.5735626e-05,1.6212463e-05,4.7206879e-04,7.6889992e-04,4.0054321e-05,-2.6345253e-04,8.0823898e-05,1.5950203e-04,-1.2898445e-04,8.5592270e-05,4.2152405e-04,-7.8678131e-05,2.4318695e-05,-4.9114227e-05,-4.4345856e-05,9.4175339e-05,1.6474724e-04,-3.3378601e-06,4.9233437e-04,1.4114380e-04,-3.4403801e-04,3.2186508e-05,-6.1511993e-05,1.3470650e-04,2.7894974e-05,2.5868416e-04,1.2969971e-04,1.3589859e-04,-5.3644180e-05,-2.4032593e-04,4.6253204e-05,-9.8466873e-05,9.5129013e-05,-3.3140182e-05,-2.5320053e-04,3.8146973e-06,8.5592270e-05,3.0946732e-04,-5.4597855e-05,4.9591064e-05,-1.0204315e-04,-4.1961670e-05,1.6999245e-04,-1.4567375e-04,4.5061111e-05,5.9843063e-05,5.8889389e-05,-2.3841858e-05,1.0824203e-04,2.3746490e-04,4.5776367e-04,-1.0776520e-04,2.6321411e-04,5.3167343e-05,1.4066696e-04,2.4628639e-04,1.7356873e-04,1.4209747e-04,2.7275085e-04,-4.7683716e-07,-8.9883804e-05,6.7949295e-05,9.2029572e-05,1.2326241e-04,1.0442734e-04,2.1219254e-05,1.0609627e-04,5.5074692e-05,2.3365021e-05,-4.5776367e-05,1.1277199e-04,8.2731247e-05,2.0861626e-05,8.4638596e-06,9.0122223e-05,-7.7009201e-05,4.8875809e-05,1.1682510e-05,-7.7486038e-06,2.4557114e-05,9.0599060e-06,5.5432320e-05,1.5735626e-05,-2.3007393e-05,-3.3140182e-05,4.6849251e-05,-7.9035759e-05,4.2080879e-05,4.4703484e-05,-2.8133392e-05,8.4757805e-05,6.2108040e-05,-1.1444092e-05,4.0888786e-05,-9.0599060e-06,5.2094460e-05,4.3392181e-05,2.1219254e-05,6.6757202e-05,4.8279762e-05,4.3034554e-05,3.6358833e-05,7.0333481e-05,3.2663345e-05,8.5234642e-05,7.7009201e-05,5.3644180e-05,1.0037422e-04,5.8770180e-05,6.7710876e-05,6.1273575e-05,3.9935112e-05,8.5115433e-05,5.4717064e-05,4.0769577e-05,6.6876411e-05,5.2690506e-05,5.6982040e-05,5.5789948e-05,4.2319298e-05,4.0292740e-05,5.9723854e-05,3.7550926e-05,5.8531761e-05,6.7830086e-05,2.5868416e-05,4.6014786e-05,3.0040741e-05,5.0067902e-06,2.1934509e-05,1.9073486e-05,1.7523766e-05,2.9921532e-05,1.1563301e-05,2.0146370e-05,3.7193298e-05,1.5497208e-05,2.8371811e-05,2.6106834e-05,1.5497208e-05,2.7179718e-05,2.8729439e-05,2.9802322e-05,5.3048134e-05,5.6385994e-05,6.4253807e-05,9.2744827e-05,6.1988831e-05,6.1631203e-05,4.3690205e-05,-1.3589859e-05,1.4543533e-05,3.3318996e-05,4.8041344e-05,9.0241432e-05,9.8049641e-05,8.9228153e-05,9.8466873e-05,8.3029270e-05,8.7797642e-05,8.8036060e-05,7.8618526e-05,8.5055828e-05,9.7155571e-05,8.0764294e-05,9.2267990e-05,8.7141991e-05,9.3221664e-05,1.0740757e-04,1.0454655e-04,9.9837780e-05,1.0424852e-04,1.1354685e-04,1.0144711e-04,1.1217594e-04,1.1748075e-04,1.1229515e-04,1.0848045e-04,1.0484457e-04,1.1259317e-04,1.1008978e-04,1.0430813e-04,1.0746717e-04,1.0859966e-04,1.0412931e-04,9.8586082e-05,1.0013580e-04,9.4234943e-05,1.0138750e-04,1.0037422e-04,8.8453293e-05,8.9585781e-05,8.7022781e-05,8.9824200e-05,8.4161758e-05,8.4400177e-05,9.4354153e-05,8.9645386e-05,8.8512897e-05,9.0718269e-05,8.0466270e-05,9.2208385e-05,9.0479851e-05,8.2194805e-05,9.6559525e-05,8.0168247e-05,8.1419945e-05,9.4473362e-05,8.1539154e-05,8.2612038e-05,7.5936317e-05,6.9320202e-05,7.6949596e-05,7.0512295e-05,6.5863132e-05,6.8664551e-05,4.3153763e-05,4.4345856e-05,3.3736229e-05,1.3172626e-05,2.4318695e-05,1.0251999e-05,-8.6426735e-06,1.0550022e-05,-5.3644180e-06,-6.2584877e-06,1.1622906e-05,-6.3776970e-06,1.0192394e-05,2.1159649e-05,1.6868114e-05,3.9815903e-05,4.3153763e-05,4.1365623e-05,5.9068203e-05,4.8160553e-05,4.7266483e-05,6.1392784e-05,5.0067902e-05,5.5789948e-05,5.4299831e-05,4.7802925e-05,4.8339367e-05,4.2080879e-05,3.4987926e-05,3.6776066e-05,3.1232834e-05,2.8491020e-05,2.1219254e-05,1.2040138e-05,1.2636185e-05,1.0728836e-05,3.9339066e-06,7.0333481e-06,7.2121620e-06,6.0200691e-06,7.1525574e-06,7.6293945e-06,9.4175339e-06,9.7155571e-06,6.4373016e-06,1.7225742e-05,1.9073486e-05,2.3722649e-05,3.3140182e-05,3.4153461e-05,4.0769577e-05,4.3570995e-05,5.6564808e-05,5.8233738e-05,6.3002110e-05,6.4969063e-05,6.8962574e-05,8.0287457e-05,7.8976154e-05,7.3075294e-05,8.5175037e-05,8.2194805e-05,8.1062317e-05,1.0186434e-04,9.8109245e-05,1.0949373e-04,1.2099743e-04,1.1438131e-04,1.3530254e-04,1.4126301e-04,1.3804436e-04,1.6725063e-04,1.6379356e-04,1.7380714e-04,2.1016598e-04,1.9305944e-04,2.1570921e-04,2.3365021e-04,2.0384789e-04,2.6130676e-04,2.5522709e-04,2.4241209e-04,2.8747320e-04,2.4670362e-04,2.5993586e-04,2.6202202e-04,2.2071600e-04,2.6530027e-04,2.6601553e-04,2.6470423e-04,2.8699636e-04,2.7400255e-04,2.8514862e-04,3.1459332e-04,2.8872490e-04,2.9504299e-04,3.2758713e-04,3.0028820e-04,3.5083294e-04,3.1065941e-04,-5.0556660e-04,-5.1414967e-04,-5.0896406e-04,-5.1140785e-04,-5.1480532e-04,-5.1552057e-04,-5.1742792e-04,-5.1695108e-04,-5.0508976e-04,-5.0282478e-04,-4.8559904e-04,-4.8112869e-04,-4.7791004e-04,-4.7779083e-04,-4.7945976e-04,-4.7576427e-04,-4.7999620e-04,-4.8518181e-04,-4.9012899e-04,-4.9549341e-04,-5.0580502e-04,-5.0985813e-04,-5.1629543e-04,-5.2046776e-04,-5.3209066e-04,-5.4031610e-04,-5.5599213e-04,-5.6219101e-04,-5.6189299e-04,-5.7405233e-04,-5.7524443e-04,-5.7578087e-04,-5.8060884e-04,-5.7899952e-04,-5.7464838e-04,-5.7053566e-04,-5.7345629e-04,-5.6123734e-04,-5.5354834e-04,-5.4395199e-04,-5.4597855e-04,-5.5718422e-04,-5.5259466e-04,-5.4103136e-04,-5.5211782e-04,-5.5497885e-04,-5.4341555e-04,-5.4478645e-04,-5.5354834e-04,-5.5539608e-04,-5.4609776e-04,-5.4979324e-04,-5.5176020e-04,-5.5122375e-04,-5.5074692e-04,-5.4955482e-04,-5.4877996e-04,-5.5283308e-04,-5.5116415e-04,-5.4830313e-04,-5.5181980e-04,-5.4967403e-04,-5.5551529e-04,-5.4192543e-04,-5.4723024e-04,-5.5217743e-04,-5.4842234e-04,-5.4633617e-04,-5.5879354e-04,-5.5176020e-04,-5.5694580e-04,-5.5897236e-04,-5.6427717e-04,-5.5456161e-04,-5.7744980e-04,-5.7619810e-04,-5.6660175e-04,-5.7321787e-04,-5.7369471e-04,-5.8287382e-04,-5.7393312e-04,-5.7464838e-04,-5.6773424e-04,-5.6904554e-04,-5.7536364e-04,-5.7899952e-04,-5.8162212e-04,-5.8788061e-04,-5.8507919e-04,-5.8102608e-04,-5.7828426e-04,-5.8197975e-04,-5.6493282e-04,-5.7512522e-04,-5.8585405e-04,-5.8156252e-04,-5.7268143e-04,-5.7947636e-04,-5.8215857e-04,-5.7357550e-04,-5.7148933e-04,-5.7256222e-04,-5.7178736e-04,-5.7047606e-04,-5.8430433e-04,-5.7893991e-04,-5.7643652e-04,-5.8335066e-04,-5.6415796e-04,-5.7667494e-04,-5.7601929e-04,-5.6916475e-04,-5.7327747e-04,-5.8221817e-04,-5.7268143e-04,-5.7417154e-04,-5.6928396e-04,-5.6397915e-04,-5.6558847e-04,-5.5235624e-04,-5.3018332e-04,-5.0681829e-04,-4.5555830e-04,-3.8844347e-04,-2.9855967e-04,-1.8304586e-04,-3.6716461e-05,1.0621548e-04,2.6369095e-04,3.9410591e-04,4.8875809e-04,5.3668022e-04,5.1432848e-04,4.4113398e-04,3.4648180e-04,2.3913383e-04,1.5300512e-04,1.1253357e-04,1.5759468e-04,2.5236607e-04,3.4493208e-04,3.8993359e-04,3.5154819e-04,2.5779009e-04,1.7106533e-04,1.2397766e-04,1.1712313e-04,1.2439489e-04,1.2099743e-04,1.0794401e-04,7.8499317e-05,4.3392181e-05,1.2814999e-05,-3.4272671e-05,-9.5546246e-05,-1.4126301e-04,-1.9919872e-04,-2.4962425e-04,-2.8556585e-04,-3.2263994e-04,-3.4910440e-04,-3.7717819e-04,-3.9440393e-04,-4.0698051e-04,-4.2635202e-04,-4.2897463e-04,-4.4167042e-04,-4.4649839e-04,-4.5472383e-04,-4.6277046e-04,-4.6563148e-04,-4.7355890e-04,-4.8214197e-04,-4.8083067e-04,-4.9245358e-04,-5.0824881e-04,-5.2160025e-04,-5.4299831e-04,-5.4490566e-04,-5.5187941e-04,-5.4770708e-04,-5.4734945e-04,-5.3846836e-04,-5.2899122e-04,-5.2213669e-04,-5.3954124e-04,-5.3721666e-04,-5.4824352e-04,-5.3143501e-04,-5.4240227e-04,-5.4097176e-04,-5.4574013e-04,-5.4770708e-04,-5.5110455e-04,-5.4514408e-04,-5.4961443e-04,-5.4430962e-04,-5.5739284e-04,-5.5712461e-04,-5.5289268e-04,-5.7283044e-04,-5.6403875e-04,-5.7885051e-04,-5.8636069e-04,-5.8263540e-04,-5.9273839e-04,-5.9214234e-04,-6.0191751e-04,-6.1547756e-04,-6.2271953e-04,-6.2462687e-04,-6.3937902e-04,-6.2963367e-04,-6.2030554e-04,-6.2981248e-04,-6.1702728e-04,-6.1663985e-04,-6.2516332e-04,-6.0728192e-04,-6.2239170e-04,-6.1711669e-04,-6.0594082e-04,-6.0990453e-04,-6.0173869e-04,-6.0376525e-04,-6.0480833e-04,-6.0513616e-04,-6.0653687e-04,-5.9670210e-04,-6.0051680e-04,-6.0003996e-04,-5.9324503e-04,-6.0650706e-04,-6.0132146e-04,-5.9008598e-04,-5.8990717e-04,-6.0412288e-04,-6.0439110e-04,-5.9679151e-04,-6.0200691e-04,-6.0886145e-04,-5.9267879e-04,-5.9661269e-04,-5.9098005e-04,-5.9413910e-04,-5.9381127e-04,-5.9065223e-04,-5.7086349e-04,-5.8937073e-04,-5.8898330e-04,-5.8183074e-04,-5.8221817e-04,-5.8293343e-04,-5.7569146e-04,-5.8653951e-04,-5.7771802e-04,-5.7622790e-04,-5.7688355e-04,-5.7461858e-04,-5.7697296e-04,-5.9211254e-04,-5.8683753e-04,-5.9083104e-04,-5.8829784e-04,-5.8448315e-04,-5.6895614e-04,-5.7727098e-04,-5.7932734e-04,-5.7643652e-04,-5.7977438e-04,-5.7083368e-04,-5.7762861e-04,-5.8284402e-04,-5.8731437e-04,-5.8326125e-04,-5.8028102e-04,-5.8516860e-04,-5.7959557e-04,-5.8218837e-04,-5.8770180e-04,-5.8248639e-04,-5.8904290e-04,-5.8180094e-04,-5.8057904e-04,-5.9959292e-04,-6.0412288e-04,-5.8960915e-04,-6.0009956e-04,-5.9139729e-04,-5.8770180e-04,-5.8564544e-04,-5.7199597e-04,-5.9863925e-04,-6.0617924e-04,-5.9464574e-04,-5.9849024e-04,-6.0594082e-04,-5.8767200e-04,-5.8627129e-04,-5.9717894e-04,-5.9646368e-04,-5.8901310e-04,-5.8701634e-04,-5.8272481e-04,-5.8621168e-04,-5.8054924e-04,-5.8323145e-04,-5.9214234e-04,-5.7381392e-04,-5.9798360e-04,-5.8254600e-04,-5.8612227e-04,-5.8630109e-04,-5.9580803e-04,-5.9494376e-04,-5.7795644e-04,-5.8054924e-04,-5.8394670e-04,-5.9065223e-04,-5.8811903e-04,-5.9264898e-04,-5.7828426e-04,-5.7145953e-04,-5.8686733e-04,-5.8788061e-04,-5.7280064e-04,-5.8716536e-04,-5.7736039e-04,-5.7393312e-04,-5.9708953e-04,-5.8153272e-04,-5.7446957e-04,-5.8504939e-04,-5.7458878e-04,-5.7551265e-04,-5.7354569e-04,-5.7077408e-04,-5.6770444e-04,-5.6767464e-04,-5.5646896e-04,-5.5089593e-04,-5.3885579e-04,-5.5816770e-04,-5.4377317e-04,-5.4469705e-04,-5.4258108e-04,-5.2309036e-04,-5.2249432e-04,-4.8887730e-04,-4.5773387e-04,-4.2843819e-04,-4.0027499e-04,-3.7416816e-04,-3.5196543e-04,-3.2234192e-04,-2.7877092e-04,-2.1278858e-04,-1.3697147e-04,-3.7848949e-05,6.5565109e-05,1.4033914e-04,2.0101666e-04,2.4789572e-04,3.0612946e-04,3.7488341e-04,4.4208765e-04,5.5524707e-04,6.9028139e-04,8.1461668e-04,8.7827444e-04,8.2865357e-04,7.5396895e-04,6.9677830e-04,6.7725778e-04,6.2561035e-04,5.7691336e-04,5.3668022e-04,5.1951408e-04,5.1060319e-04,4.6950579e-04,4.0471554e-04,3.8322806e-04,4.8074126e-04,7.4210763e-04,1.0288656e-03,1.2512207e-03,1.2206137e-03,9.9235773e-04,6.4107776e-04,3.2919645e-04,1.0532141e-04,-8.8512897e-06,-5.1796436e-05,-4.8339367e-05,-2.9444695e-05,-1.9937754e-05,-6.6161156e-06,5.9247017e-05,1.8006563e-04,3.7318468e-04,5.3715706e-04,6.2978268e-04,6.3201785e-04,5.6189299e-04,4.6607852e-04,3.8754940e-04,3.6868453e-04,3.6919117e-04,3.6063790e-04,3.8337708e-04,3.5429001e-04,2.8404593e-04,1.7842650e-04,7.7337027e-05,3.6656857e-06,-7.3432922e-05,-1.0624528e-04,-1.2671947e-04,-1.3676286e-04,-1.7082691e-04,-2.5343895e-04,-3.1679869e-04,-3.6826730e-04,-4.0861964e-04,-4.3419003e-04,-4.3621659e-04,-4.4411421e-04,-4.6011806e-04,-4.8539042e-04,-4.7388673e-04,-5.0747395e-04,-5.0681829e-04,-5.2985549e-04,-5.3471327e-04,-5.4964423e-04,-5.4651499e-04,-5.5807829e-04,-5.5444241e-04,-5.5193901e-04,-5.6844950e-04,-5.7050586e-04,-5.5262446e-04,-5.7908893e-04,-5.5894256e-04,-5.5417418e-04,-5.7190657e-04,-5.7896972e-04,-5.6710839e-04,-5.8281422e-04,-5.9366226e-04,-5.7417154e-04,-5.8615208e-04,-5.9288740e-04,-5.9098005e-04,-5.9169531e-04,-5.9708953e-04,-5.9169531e-04,-5.9920549e-04,-6.0835481e-04,-6.1416626e-04,-5.9673190e-04,-6.0638785e-04,-6.1166286e-04,-6.0719252e-04,-6.0486794e-04,-6.0775876e-04,-6.0892105e-04,-6.1401725e-04,-6.0456991e-04,-6.0540438e-04,-6.0155988e-04,-6.0570240e-04,-6.0400367e-04,-6.1735511e-04,-6.2894821e-04,-6.0820580e-04,-6.1750412e-04,-6.1437488e-04,-5.9807301e-04,-6.0433149e-04,-6.1950088e-04,-6.2584877e-04,-6.2349439e-04,-6.2072277e-04,-6.2334538e-04,-6.1690807e-04,-6.1818957e-04,-6.0477853e-04,-6.2114000e-04,-6.1890483e-04,-6.0239434e-04,-6.2301755e-04,-6.2131882e-04,-6.1208010e-04,-6.1699748e-04,-6.3070655e-04,-6.2540174e-04,-6.2268972e-04,-6.1371922e-04,-6.2090158e-04,-6.1756372e-04,-6.1458349e-04,-6.2942505e-04,-6.2075257e-04,-6.2021613e-04,-6.1088800e-04,-6.3094497e-04,-6.2525272e-04,-6.2891841e-04,-6.2565506e-04,-6.1838329e-04,-6.1470270e-04,-6.2748790e-04,-6.1599910e-04,-6.2406063e-04,-6.2786043e-04,-6.1054528e-04,-6.2260032e-04,-6.1701238e-04,-6.2599778e-04,-6.0932338e-04,-6.3186884e-04,-5.9098005e-04,-6.0363114e-04,-6.2464178e-04,-6.1258674e-04,-6.1126053e-04,-6.3987076e-04,-6.1607361e-04,-6.1725080e-04,-6.1993301e-04,-6.2900782e-04,-6.2197447e-04,-6.1357021e-04,-6.1324239e-04,-6.3054264e-04,-6.3039362e-04,-6.2267482e-04,-6.3386559e-04,-6.1714649e-04,-6.2282383e-04,-6.3139200e-04,-5.9367716e-04,-6.2674284e-04,-6.2440336e-04,-6.1251223e-04,-6.0944259e-04,-6.4213574e-04,-6.1772764e-04,-6.2002242e-04,-6.2312186e-04,-6.1474741e-04,-6.3018501e-04,-6.2854588e-04,-6.3155591e-04,-6.2900782e-04,-6.1158836e-04,-6.1738491e-04,-6.4472854e-04,-6.1529875e-04,-6.2884390e-04,-6.2090158e-04,-6.2412024e-04,-6.1391294e-04,-6.0960650e-04,-6.2356889e-04,-6.0826540e-04,-6.1057508e-04,-6.1094761e-04,-6.1447918e-04,-6.1623752e-04,-6.1750412e-04,-6.3826144e-04,-6.2866509e-04,-6.2499940e-04,-6.0288608e-04,-6.3064694e-04,-6.1124563e-04,-6.2844157e-04,-6.4185262e-04,-6.3847005e-04,-6.2251091e-04,-6.2237680e-04,-6.1543286e-04,-6.2073767e-04,-6.3347071e-04,-6.1565638e-04,-6.3706934e-04,-6.3498318e-04,-6.1900914e-04,-6.3990802e-04,-6.2762946e-04,-6.2516332e-04,-6.2559545e-04,-6.3907355e-04,-6.1748177e-04,-6.2683970e-04,-6.2965602e-04,-6.5791607e-04,-6.2222034e-04,-6.2190741e-04,-6.4729154e-04,-6.2362105e-04,-6.3278526e-04,-6.5352023e-04,-6.5894425e-04,-6.3527375e-04,-6.3769519e-04,-6.3446164e-04,-6.9142133e-04,-6.5368414e-04,-6.5603852e-04,-6.0353428e-04,-6.0111284e-04,-6.3936412e-04,-6.2515587e-04,-6.2011927e-04,-6.3820928e-04,-6.0482323e-04,-6.2272698e-04,-6.1021745e-04,-6.4995885e-04,-6.1750412e-04,-6.3406676e-04,-5.9864670e-04,-6.4422190e-04,-6.3531101e-04,-6.1912090e-04,-6.3383579e-04,-6.5529346e-04,-6.5846741e-04,-6.4013153e-04,-6.4661354e-04,-6.1251223e-04,-6.1784685e-04,-6.1204657e-04,-6.1107799e-04,-6.1582774e-04,-6.1431900e-04,-6.0813129e-04,-5.9812889e-04,-6.3958392e-04,-6.1702356e-04,-6.0473010e-04,-6.0579926e-04,-5.9324130e-04,-6.4047426e-04,-6.3535571e-04,-5.7815760e-04,-6.0848892e-04,-6.0788542e-04,-6.3109398e-04,-6.0957298e-04,-6.1067939e-04,-6.0141087e-04,-5.9627742e-04,-6.0284510e-04,-6.0639903e-04,-5.7270192e-04,-5.9514679e-04,-5.7621300e-04,-6.4166635e-04,-6.0778856e-04,-6.2818080e-04,-5.7646632e-04,-6.2745623e-04,-5.7084579e-04,-5.8527477e-04,-5.5201165e-04,-5.7848683e-04,-5.9188076e-04,-6.0264673e-04,-6.1940355e-04,-5.6732260e-04,-5.4548215e-04,-5.7667028e-04,-5.5085681e-04,-5.9966929e-04,-5.9182942e-04,-5.8939122e-04,-6.0409307e-04,-5.8161840e-04,-5.8079138e-04,-5.6703016e-04,-5.4973364e-04,-5.5591390e-04,-4.9623847e-04,-5.1137432e-04,-5.2832067e-04,-5.0143898e-04,-5.5617467e-04,-4.7826767e-04,-4.7838315e-04,-4.5792386e-04,-4.5590848e-04,-4.1878223e-04,-4.4987351e-04,-4.4067204e-04,-4.2981282e-04,-4.1657686e-04
"air_0004",-2.7275085e-04,-3.1375885e-04,2.4271011e-04,-2.9683113e-04,-5.7220459e-05,-1.0490417e-05,-5.5932999e-04,-1.9264221e-04,-3.8599968e-04,1.3589859e-04,-2.5486946e-04,-4.0769577e-04,2.0027161e-05,6.6757202e-05,-2.7585030e-04,2.7179718e-05,-6.3657761e-05,-9.6797943e-05,-8.6069107e-05,5.0783157e-05,1.5163422e-04,-9.9420547e-05,2.2149086e-04,7.3432922e-05,1.7404556e-04,6.8187714e-05,-2.0265579e-05,-5.7935715e-05,-1.0371208e-04,-1.7499924e-04,6.4325333e-04,1.4781952e-04,3.8146973e-05,-5.2452087e-06,1.1682510e-05,-4.0531158e-05,5.0473213e-04,5.1593781e-04,4.3392181e-05,-2.9110909e-04,5.0783157e-05,1.1181831e-04,-1.3351440e-05,6.0796738e-05,3.7503242e-04,-2.5033951e-05,1.2183189e-04,-7.3194504e-05,8.8214874e-06,6.6757202e-05,1.5664101e-04,-4.4584274e-05,6.3967705e-04,1.1038780e-04,-3.0827522e-04,1.2922287e-04,-7.1525574e-06,1.6713142e-04,9.7751617e-06,2.6392937e-04,2.1910667e-04,1.5854836e-04,-2.1767616e-04,-1.4805794e-04,1.0251999e-05,-1.1253357e-04,3.8623810e-05,8.8214874e-06,-2.5582314e-04,3.6478043e-05,1.8119812e-05,2.9659271e-04,-7.9154968e-05,1.8453598e-04,-2.3365021e-04,-1.3136864e-04,9.5367432e-05,-9.9182129e-05,1.7881393e-05,6.2227249e-05,-3.6478043e-05,5.1021576e-05,3.2424927e-05,1.6236305e-04,2.8133392e-04,-1.9097328e-04,2.5463104e-04,4.0769577e-05,1.1920929e-04,1.2898445e-04,7.2956085e-05,1.3828278e-04,2.5439262e-04,9.5367432e-07,-6.6757202e-06,1.3113022e-04,7.0810318e-05,1.4305115e-04,7.1048737e-05,2.5033951e-05,9.2029572e-05,3.1709671e-05,-5.3644180e-05,-6.6280365e-05,8.0943108e-05,1.0824203e-04,2.5510788e-05,3.2901764e-05,9.9778175e-05,-6.0439110e-05,-2.5033951e-06,1.4781952e-05,4.0531158e-06,-7.7486038e-06,8.5830688e-06,3.9100647e-05,2.8371811e-05,-6.3180923e-06,-1.6570091e-05,4.1127205e-05,-1.6927719e-05,2.6702881e-05,8.2254410e-06,5.8412552e-06,7.6413155e-05,6.4015388e-05,-6.5565109e-06,3.4809113e-05,9.4175339e-06,6.9856644e-05,5.4478645e-05,5.0306320e-05,5.6147575e-05,4.8279762e-05,-3.6954880e-06,3.6358833e-05,4.9710274e-05,4.2915344e-06,5.2332878e-05,4.7922134e-05,2.0742416e-05,6.6161156e-05,3.3140182e-05,3.5405159e-05,3.1232834e-05,2.5629997e-05,4.4226646e-05,1.5258789e-05,2.2172928e-05,4.8041344e-05,2.1576881e-05,3.1948090e-05,5.8770180e-05,6.7949295e-06,3.1709671e-05,5.6266785e-05,2.0146370e-05,3.9577484e-05,7.0452690e-05,3.0755997e-05,3.6597252e-05,2.3007393e-05,2.3841858e-06,2.3841858e-05,1.6212463e-05,7.1525574e-06,1.2755394e-05,5.1259995e-06,1.1801720e-05,2.7656555e-05,3.3378601e-06,1.4901161e-05,1.6808510e-05,2.5033951e-06,1.6331673e-05,1.5616417e-05,7.0333481e-06,2.9921532e-05,3.0279160e-05,4.9591064e-05,7.1883202e-05,4.7087669e-05,5.6684017e-05,2.0503998e-05,-1.4007092e-05,1.9252300e-05,3.1054020e-05,4.2259693e-05,8.1598759e-05,8.7440014e-05,8.8632107e-05,9.5427036e-05,7.9989433e-05,8.4042549e-05,8.3565712e-05,7.3671341e-05,8.0645084e-05,9.2267990e-05,7.8260899e-05,8.4340572e-05,7.9333782e-05,8.0525875e-05,1.0216236e-04,9.0718269e-05,8.5949898e-05,9.5784664e-05,9.2744827e-05,8.9645386e-05,9.7870827e-05,1.0091066e-04,9.8407269e-05,9.0837479e-05,9.7274780e-05,9.8228455e-05,1.0067225e-04,9.2029572e-05,1.0001659e-04,1.0323524e-04,1.0460615e-04,9.9241734e-05,9.8645687e-05,9.7334385e-05,9.6499920e-05,9.5307827e-05,9.2267990e-05,8.9049339e-05,8.7320805e-05,8.7201595e-05,7.8380108e-05,8.6784363e-05,8.8751316e-05,8.3208084e-05,8.4340572e-05,8.0525875e-05,6.7830086e-05,7.7962875e-05,7.7724457e-05,7.0333481e-05,8.1598759e-05,6.6816807e-05,6.7532063e-05,8.2433224e-05,6.9200993e-05,7.3254108e-05,6.5207481e-05,6.2704086e-05,6.6578388e-05,6.0260296e-05,6.1154366e-05,7.1465969e-05,4.3630600e-05,4.2438507e-05,3.7670135e-05,7.9870224e-06,1.7642975e-05,9.2983246e-06,-9.0003014e-06,6.3180923e-06,-7.5697899e-06,-1.1920929e-05,2.0265579e-06,-1.0490417e-05,3.5762787e-06,1.2636185e-05,6.0200691e-06,2.8073788e-05,3.4332275e-05,3.3915043e-05,4.6432018e-05,3.9398670e-05,3.9994717e-05,5.5253506e-05,4.3094158e-05,5.1081181e-05,5.1200390e-05,4.1484833e-05,4.3451786e-05,4.0173531e-05,3.0696392e-05,3.8325787e-05,2.7835369e-05,2.6404858e-05,2.7716160e-05,1.5795231e-05,1.5199184e-05,1.4722347e-05,6.5565109e-06,1.0609627e-05,9.0003014e-06,3.8743019e-06,1.2278557e-05,7.2121620e-06,1.1026859e-05,9.1791153e-06,6.2584877e-06,1.7940998e-05,1.6033649e-05,2.0086765e-05,3.1054020e-05,2.9027462e-05,3.7193298e-05,3.9398670e-05,5.5551529e-05,5.4359436e-05,6.0558319e-05,6.3359737e-05,6.6220760e-05,7.5638294e-05,7.9751015e-05,7.5757504e-05,8.8214874e-05,8.7380409e-05,8.6903572e-05,1.0395050e-04,9.8228455e-05,1.1110306e-04,1.2397766e-04,1.1157990e-04,1.3780594e-04,1.4191866e-04,1.3560057e-04,1.7219782e-04,1.6146898e-04,1.7106533e-04,2.1517277e-04,1.8680096e-04,2.1648407e-04,2.3233891e-04,2.1487474e-04,2.5349855e-04,2.4950504e-04,2.4026632e-04,2.8556585e-04,2.3955107e-04,2.5582314e-04,2.6482344e-04,2.3853779e-04,2.7024746e-04,2.6738644e-04,2.5820732e-04,2.9158592e-04,2.7495623e-04,2.8187037e-04,3.1411648e-04,2.9289722e-04,2.9826164e-04,3.2460690e-04,3.0958652e-04,3.5381317e-04,3.2448769e-04,-4.7785044e-04,-4.8464537e-04,-4.8047304e-04,-4.8595667e-04,-4.8953295e-04,-4.8673153e-04,-4.9108267e-04,-4.8816204e-04,-4.7636032e-04,-4.7475100e-04,-4.5502186e-04,-4.5067072e-04,-4.4572353e-04,-4.5031309e-04,-4.5168400e-04,-4.4983625e-04,-4.5120716e-04,-4.5818090e-04,-4.6318769e-04,-4.6914816e-04,-4.7576427e-04,-4.7999620e-04,-4.8547983e-04,-4.9030781e-04,-5.0044060e-04,-5.0783157e-04,-5.1736832e-04,-5.2970648e-04,-5.2738190e-04,-5.4132938e-04,-5.4168701e-04,-5.3876638e-04,-5.5003166e-04,-5.4430962e-04,-5.4287910e-04,-5.3983927e-04,-5.3936243e-04,-5.2946806e-04,-5.2189827e-04,-5.1605701e-04,-5.1569939e-04,-5.2273273e-04,-5.1873922e-04,-5.1289797e-04,-5.2309036e-04,-5.2523613e-04,-5.1027536e-04,-5.1289797e-04,-5.2058697e-04,-5.2201748e-04,-5.1623583e-04,-5.1712990e-04,-5.1677227e-04,-5.1593781e-04,-5.1975250e-04,-5.1850080e-04,-5.1152706e-04,-5.2142143e-04,-5.1862001e-04,-5.1623583e-04,-5.2034855e-04,-5.1814318e-04,-5.1790476e-04,-5.0890446e-04,-5.1599741e-04,-5.1981211e-04,-5.1599741e-04,-5.1331520e-04,-5.2422285e-04,-5.2171946e-04,-5.2201748e-04,-5.2469969e-04,-5.3012371e-04,-5.2386522e-04,-5.4413080e-04,-5.4204464e-04,-5.3280592e-04,-5.3995848e-04,-5.4591894e-04,-5.4532290e-04,-5.4240227e-04,-5.3805113e-04,-5.3483248e-04,-5.3727627e-04,-5.4019690e-04,-5.4693222e-04,-5.5140257e-04,-5.5414438e-04,-5.5772066e-04,-5.4913759e-04,-5.4705143e-04,-5.4693222e-04,-5.3721666e-04,-5.4192543e-04,-5.4973364e-04,-5.4979324e-04,-5.3834915e-04,-5.4264069e-04,-5.4895878e-04,-5.4234266e-04,-5.3632259e-04,-5.3501129e-04,-5.3453445e-04,-5.3918362e-04,-5.5176020e-04,-5.4544210e-04,-5.4866076e-04,-5.4705143e-04,-5.3071976e-04,-5.4484606e-04,-5.4824352e-04,-5.4007769e-04,-5.4085255e-04,-5.4949522e-04,-5.3954124e-04,-5.4174662e-04,-5.3483248e-04,-5.3352118e-04,-5.3149462e-04,-5.1504374e-04,-4.9626827e-04,-4.7153234e-04,-4.2551756e-04,-3.5685301e-04,-2.6583672e-04,-1.4847517e-04,1.1920929e-07,1.4322996e-04,2.9903650e-04,4.3123960e-04,5.2946806e-04,5.7530403e-04,5.5158138e-04,4.7564507e-04,3.8784742e-04,2.7298927e-04,1.9174814e-04,1.4865398e-04,1.9013882e-04,2.8914213e-04,3.8123131e-04,4.2843819e-04,3.8886070e-04,2.9230118e-04,2.0450354e-04,1.6194582e-04,1.5091896e-04,1.5366077e-04,1.5664101e-04,1.4328957e-04,1.1557341e-04,7.9452991e-05,4.4822693e-05,-1.4305115e-06,-5.7220459e-05,-1.0657310e-04,-1.6433001e-04,-2.1660328e-04,-2.4807453e-04,-2.9027462e-04,-3.1602383e-04,-3.4457445e-04,-3.5828352e-04,-3.7693977e-04,-3.9565563e-04,-3.9976835e-04,-4.0751696e-04,-4.1610003e-04,-4.2045116e-04,-4.2867661e-04,-4.3416023e-04,-4.3708086e-04,-4.5162439e-04,-4.5078993e-04,-4.6265125e-04,-4.7785044e-04,-4.8595667e-04,-5.0961971e-04,-5.1409006e-04,-5.2011013e-04,-5.2028894e-04,-5.1581860e-04,-5.0598383e-04,-4.9829483e-04,-4.8816204e-04,-5.0652027e-04,-5.0026178e-04,-5.0836802e-04,-5.0091743e-04,-5.0431490e-04,-5.0371885e-04,-5.1003695e-04,-5.1552057e-04,-5.1409006e-04,-5.1653385e-04,-5.2022934e-04,-5.1862001e-04,-5.2866340e-04,-5.3134561e-04,-5.2690506e-04,-5.4556131e-04,-5.3986907e-04,-5.5450201e-04,-5.6034327e-04,-5.5417418e-04,-5.6558847e-04,-5.7050586e-04,-5.8025122e-04,-5.8814883e-04,-5.9768558e-04,-5.9628487e-04,-6.1103702e-04,-5.9753656e-04,-5.9318542e-04,-5.9828162e-04,-5.8335066e-04,-5.8671832e-04,-5.9086084e-04,-5.6755543e-04,-5.8797002e-04,-5.8183074e-04,-5.6940317e-04,-5.7527423e-04,-5.6549907e-04,-5.6609511e-04,-5.7107210e-04,-5.6740642e-04,-5.7241321e-04,-5.5348873e-04,-5.6204200e-04,-5.5757165e-04,-5.5292249e-04,-5.6678057e-04,-5.6359172e-04,-5.5345893e-04,-5.5223703e-04,-5.6186318e-04,-5.6791306e-04,-5.5766106e-04,-5.6168437e-04,-5.6886673e-04,-5.5903196e-04,-5.5947900e-04,-5.4731965e-04,-5.5733323e-04,-5.5772066e-04,-5.5077672e-04,-5.3077936e-04,-5.5533648e-04,-5.4883957e-04,-5.4636598e-04,-5.4904819e-04,-5.4651499e-04,-5.4469705e-04,-5.4851174e-04,-5.4344535e-04,-5.4571033e-04,-5.4296851e-04,-5.4159760e-04,-5.4129958e-04,-5.5232644e-04,-5.4591894e-04,-5.5363774e-04,-5.5006146e-04,-5.4684281e-04,-5.4159760e-04,-5.3480268e-04,-5.3885579e-04,-5.4019690e-04,-5.4031610e-04,-5.3277612e-04,-5.4347515e-04,-5.4827332e-04,-5.4955482e-04,-5.4660439e-04,-5.4040551e-04,-5.4967403e-04,-5.4538250e-04,-5.4562092e-04,-5.5202842e-04,-5.5018067e-04,-5.5372715e-04,-5.4535270e-04,-5.4562092e-04,-5.6678057e-04,-5.6937337e-04,-5.5861473e-04,-5.6466460e-04,-5.5670738e-04,-5.5351853e-04,-5.5041909e-04,-5.4284930e-04,-5.6284666e-04,-5.6928396e-04,-5.5956841e-04,-5.7148933e-04,-5.7139993e-04,-5.5328012e-04,-5.5202842e-04,-5.6469440e-04,-5.6427717e-04,-5.5548549e-04,-5.5497885e-04,-5.5560470e-04,-5.5232644e-04,-5.5089593e-04,-5.5038929e-04,-5.5727363e-04,-5.3977966e-04,-5.6335330e-04,-5.4892898e-04,-5.5769086e-04,-5.5333972e-04,-5.6335330e-04,-5.6123734e-04,-5.4344535e-04,-5.5009127e-04,-5.5256486e-04,-5.5620074e-04,-5.5167079e-04,-5.5170059e-04,-5.4365396e-04,-5.4046512e-04,-5.5661798e-04,-5.5897236e-04,-5.3849816e-04,-5.5387616e-04,-5.4299831e-04,-5.3888559e-04,-5.6153536e-04,-5.4731965e-04,-5.4088235e-04,-5.5131316e-04,-5.4416060e-04,-5.4231286e-04,-5.4314733e-04,-5.3626299e-04,-5.3152442e-04,-5.3110719e-04,-5.2148104e-04,-5.1760674e-04,-5.0663948e-04,-5.2234530e-04,-5.1480532e-04,-5.1277876e-04,-5.0878525e-04,-4.9480796e-04,-4.8956275e-04,-4.6074390e-04,-4.2599440e-04,-3.9830804e-04,-3.6495924e-04,-3.3959746e-04,-3.1790137e-04,-2.8970838e-04,-2.4726987e-04,-1.7279387e-04,-1.0070205e-04,1.5795231e-06,1.0216236e-04,1.7598271e-04,2.3254752e-04,2.8455257e-04,3.4615397e-04,4.0876865e-04,4.7743320e-04,5.8907270e-04,7.2789192e-04,8.5562468e-04,9.1677904e-04,8.7025762e-04,7.9250336e-04,7.3349476e-04,7.1749091e-04,6.6807866e-04,6.1726570e-04,5.7429075e-04,5.5998564e-04,5.5098534e-04,5.0279498e-04,4.4006109e-04,4.2000413e-04,5.1853061e-04,7.8275800e-04,1.0671318e-03,1.2955964e-03,1.2641847e-03,1.0380447e-03,6.8545341e-04,3.6936998e-04,1.3843179e-04,2.0682812e-05,-1.5586615e-05,-1.4722347e-05,6.5565109e-06,2.1517277e-05,3.2305717e-05,9.3728304e-05,2.1377206e-04,4.1124225e-04,5.7250261e-04,6.7165494e-04,6.7526102e-04,5.9774518e-04,5.0485134e-04,4.2721629e-04,4.0343404e-04,4.0504336e-04,3.9464235e-04,4.1976571e-04,3.8650632e-04,3.2314658e-04,2.0867586e-04,1.1274219e-04,3.1173229e-05,-3.9070845e-05,-7.4952841e-05,-9.3847513e-05,-1.0627508e-04,-1.4260411e-04,-2.1964312e-04,-2.8157234e-04,-3.3926964e-04,-3.7446618e-04,-4.0668249e-04,-4.1067600e-04,-4.1863322e-04,-4.3073297e-04,-4.5511127e-04,-4.4697523e-04,-4.7782063e-04,-4.7433376e-04,-4.9781799e-04,-5.0774217e-04,-5.1772594e-04,-5.1808357e-04,-5.3256750e-04,-5.2571297e-04,-5.2511692e-04,-5.2991509e-04,-5.3524971e-04,-5.2216649e-04,-5.4824352e-04,-5.2845478e-04,-5.2776933e-04,-5.4076314e-04,-5.5333972e-04,-5.4043531e-04,-5.5322051e-04,-5.6117773e-04,-5.5053830e-04,-5.5500865e-04,-5.6385994e-04,-5.6606531e-04,-5.6752563e-04,-5.7411194e-04,-5.6749582e-04,-5.8165193e-04,-5.8150291e-04,-5.8853626e-04,-5.7125092e-04,-5.7542324e-04,-5.8373809e-04,-5.8081746e-04,-5.8108568e-04,-5.7783723e-04,-5.8388710e-04,-5.8290362e-04,-5.8242679e-04,-5.7977438e-04,-5.7440996e-04,-5.8057904e-04,-5.7759881e-04,-5.8311224e-04,-5.9318542e-04,-5.8251619e-04,-5.8761239e-04,-5.8713555e-04,-5.8203936e-04,-5.7816505e-04,-5.9708953e-04,-5.9813261e-04,-6.0090423e-04,-5.9527159e-04,-5.9464574e-04,-5.9574842e-04,-5.9124827e-04,-5.8868527e-04,-5.9622526e-04,-5.9673190e-04,-5.7852268e-04,-5.9908628e-04,-5.9434772e-04,-5.8993697e-04,-5.9130788e-04,-6.0018897e-04,-6.0400367e-04,-6.0001016e-04,-5.9065223e-04,-5.9589744e-04,-5.9321523e-04,-5.9336424e-04,-5.9965253e-04,-5.8928132e-04,-5.9804320e-04,-5.9512258e-04,-6.0215592e-04,-5.9759617e-04,-6.0480833e-04,-6.0491264e-04,-5.9698522e-04,-5.9449673e-04,-6.0176849e-04,-5.9294701e-04,-6.0127676e-04,-6.0082972e-04,-5.9020519e-04,-5.9778988e-04,-5.9393048e-04,-5.9747696e-04,-5.8607757e-04,-6.0352683e-04,-5.7256222e-04,-5.7844818e-04,-6.0033798e-04,-5.9342384e-04,-5.9074163e-04,-6.1623752e-04,-5.8941543e-04,-5.9553981e-04,-5.9358776e-04,-6.0068071e-04,-6.0327351e-04,-5.8434904e-04,-5.9449673e-04,-6.0950220e-04,-6.1312318e-04,-5.9919059e-04,-6.1488152e-04,-5.9801340e-04,-6.0744584e-04,-6.1412156e-04,-5.7737529e-04,-6.0181320e-04,-5.9917569e-04,-5.9661269e-04,-5.9010088e-04,-6.2327087e-04,-5.9741735e-04,-6.0336292e-04,-5.9810281e-04,-5.9747696e-04,-6.0743093e-04,-6.0528517e-04,-6.0845912e-04,-6.0418248e-04,-5.9564412e-04,-5.9600174e-04,-6.2505901e-04,-5.9354305e-04,-6.0765445e-04,-6.0683489e-04,-6.0541928e-04,-5.9100986e-04,-5.8944523e-04,-6.0412288e-04,-5.7989359e-04,-5.9284270e-04,-5.8345497e-04,-5.9269369e-04,-5.9273839e-04,-5.9303641e-04,-6.0752034e-04,-6.0392916e-04,-6.0355663e-04,-5.7817996e-04,-6.1561167e-04,-5.9160590e-04,-6.0686469e-04,-6.2501431e-04,-6.2136352e-04,-5.9823692e-04,-5.9953332e-04,-6.0223043e-04,-5.9562922e-04,-6.2816590e-04,-5.9407204e-04,-6.0909241e-04,-6.0992688e-04,-5.9594214e-04,-6.2172860e-04,-6.0377270e-04,-6.0476363e-04,-6.1085820e-04,-6.3008815e-04,-6.0674548e-04,-6.1981380e-04,-6.0631335e-04,-6.3087791e-04,-6.0653687e-04,-6.0245395e-04,-6.2999874e-04,-6.0619414e-04,-6.1153620e-04,-6.2325597e-04,-6.2777847e-04,-6.1731040e-04,-6.1552227e-04,-6.1426312e-04,-6.5774471e-04,-6.3110888e-04,-6.3429773e-04,-5.8720261e-04,-5.8491528e-04,-6.2286854e-04,-6.0310215e-04,-5.9707463e-04,-6.1912835e-04,-5.9179217e-04,-6.0727447e-04,-5.9372187e-04,-6.3309073e-04,-6.0568005e-04,-6.1811507e-04,-5.8048964e-04,-6.2786788e-04,-6.1454624e-04,-6.0564280e-04,-6.1182678e-04,-6.3616037e-04,-6.4311922e-04,-6.2452257e-04,-6.2935799e-04,-5.8962405e-04,-5.9922040e-04,-5.9310719e-04,-5.9311837e-04,-6.0157850e-04,-5.9454516e-04,-5.8632344e-04,-5.8658049e-04,-6.2262639e-04,-6.0734153e-04,-5.7898834e-04,-5.7887286e-04,-5.7908148e-04,-6.2296167e-04,-6.2102452e-04,-5.7194382e-04,-5.9722364e-04,-5.9309602e-04,-6.0225278e-04,-5.9152395e-04,-5.9383363e-04,-5.8851764e-04,-5.8405101e-04,-5.7696924e-04,-5.8655813e-04,-5.4591149e-04,-5.7897903e-04,-5.4783933e-04,-6.1638653e-04,-5.8296323e-04,-6.1151572e-04,-5.6769699e-04,-6.1948318e-04,-5.6548323e-04,-5.6801457e-04,-5.3295167e-04,-5.6075305e-04,-5.7390623e-04,-5.9057516e-04,-5.9434958e-04,-5.5430550e-04,-5.2640680e-04,-5.5109896e-04,-5.3557195e-04,-5.9172139e-04,-5.6810677e-04,-5.7123043e-04,-5.9020147e-04,-5.6872144e-04,-5.5707246e-04,-5.5928528e-04,-5.2620843e-04,-5.3547323e-04,-4.8436970e-04,-4.9895793e-04,-4.9376488e-04,-5.0482899e-04,-5.3726509e-04,-4.7298893e-04,-4.7232583e-04,-4.4488907e-04,-4.3789297e-04,-4.0242448e-04,-4.2739511e-04,-4.2821839e-04,-4.2147562e-04,-3.9320439e-04
"air_0005",-2.2077560e-04,-4.5299530e-06,1.3589859e-04,-7.7009201e-05,-5.2452087e-05,8.8453293e-05,-5.5336952e-04,-1.0061264e-04,-1.7929077e-04,-2.5296211e-04,-1.0490417e-04,-2.0503998e-04,2.0122528e-04,8.2254410e-05,-2.4962425e-04,8.4400177e-05,-2.0360947e-04,2.6464462e-05,-2.2888184e-05,1.3494492e-04,3.2830238e-04,-5.1021576e-05,3.0541420e-04,2.0551682e-04,9.3936920e-05,4.8398972e-05,-3.9339066e-05,5.8174133e-05,1.6689301e-05,-1.5807152e-04,4.5514107e-04,2.4580956e-04,1.4829636e-04,2.9325485e-05,9.0599060e-06,3.7670135e-05,4.9924850e-04,6.9928169e-04,1.0323524e-04,-2.5844574e-04,1.9121170e-04,1.1777878e-04,-8.1062317e-05,6.1511993e-05,3.4785271e-04,-4.2915344e-05,1.1944771e-04,-1.3923645e-04,-1.0013580e-05,9.7513199e-05,1.2111664e-04,2.6702881e-05,4.0602684e-04,8.4638596e-05,-3.0493736e-04,8.5115433e-05,5.3405762e-05,1.3613701e-04,-7.1525574e-06,2.6893616e-04,9.0599060e-05,6.1511993e-05,-1.7237663e-04,-7.7962875e-05,1.2898445e-04,-8.1777573e-05,4.8160553e-05,-6.9856644e-05,-1.4662743e-04,5.9366226e-05,4.6730042e-05,3.2591820e-04,5.3167343e-05,3.5524368e-05,-1.9025803e-04,-1.8334389e-04,8.6307526e-05,-4.2915344e-05,1.1777878e-04,1.3375282e-04,7.9393387e-05,2.8610229e-05,1.5377998e-04,1.4424324e-04,3.7407875e-04,-8.6307526e-05,3.0946732e-04,3.4093857e-05,2.0742416e-04,2.2220612e-04,1.2516975e-04,2.1100044e-04,1.4686584e-04,2.6464462e-05,-6.3180923e-05,1.2540817e-04,1.0824203e-04,1.1992455e-04,1.7142296e-04,2.8610229e-05,9.6082687e-05,1.6450882e-05,-6.4849854e-05,-5.1736832e-05,4.8041344e-05,6.3538551e-05,-1.1920929e-07,9.2983246e-06,7.0095062e-05,-1.0383129e-04,3.3020973e-05,-5.6385994e-05,1.0013580e-05,-1.5258789e-05,9.8943710e-06,4.8160553e-05,-1.9550323e-05,-3.5762787e-05,-1.4424324e-05,2.7298927e-05,-6.5326691e-05,2.9563904e-05,4.0054321e-05,-4.2080879e-05,5.9366226e-05,9.0599060e-05,-1.1205673e-05,2.2053719e-05,4.1723251e-06,5.5193901e-05,4.0769577e-05,5.0544739e-05,6.5684319e-05,5.1736832e-05,7.7486038e-06,1.7404556e-05,4.6372414e-05,1.3828278e-05,6.3300133e-05,5.3286552e-05,4.6730042e-05,9.4890594e-05,5.2690506e-05,3.3020973e-05,3.2186508e-05,2.2768974e-05,5.9485435e-05,3.4928322e-05,1.6570091e-05,5.9008598e-05,2.8371811e-05,2.9683113e-05,4.9233437e-05,1.5616417e-05,2.3722649e-05,5.0187111e-05,3.1232834e-05,5.2809715e-05,5.9962273e-05,2.6822090e-05,1.9431114e-05,8.3446503e-06,-8.1062317e-06,1.8000603e-05,1.0728836e-05,6.9141388e-06,1.6450882e-05,1.1563301e-05,4.5299530e-06,2.9921532e-05,-6.5565109e-06,1.2278557e-05,1.7642975e-05,6.4373016e-06,2.4676323e-05,2.2649765e-05,1.2993813e-05,3.6120415e-05,4.0531158e-05,6.1869621e-05,8.4996223e-05,4.3988228e-05,4.8577785e-05,2.5749207e-05,-3.6537647e-05,-2.3841858e-07,2.1934509e-05,4.4643879e-05,8.4936619e-05,9.1612339e-05,9.3042850e-05,9.5188618e-05,8.0227852e-05,8.4996223e-05,8.8095665e-05,7.7724457e-05,8.8095665e-05,9.8884106e-05,9.1016293e-05,1.0216236e-04,8.9108944e-05,9.2685223e-05,1.0699034e-04,1.1026859e-04,1.0359287e-04,1.0734797e-04,1.1056662e-04,1.1038780e-04,1.1724234e-04,1.1819601e-04,1.1259317e-04,1.0645390e-04,1.0615587e-04,1.1211634e-04,1.0907650e-04,1.0359287e-04,1.0812283e-04,1.1163950e-04,1.0508299e-04,9.9241734e-05,1.0311604e-04,9.2923641e-05,1.0311604e-04,9.7513199e-05,9.3221664e-05,9.6082687e-05,9.5486641e-05,8.4638596e-05,8.3386898e-05,9.0301037e-05,1.0031462e-04,9.1791153e-05,9.3400478e-05,9.3638897e-05,8.3863735e-05,9.1791153e-05,9.0122223e-05,8.0347061e-05,9.4950199e-05,8.3088875e-05,7.9333782e-05,9.5069408e-05,8.6009502e-05,8.3863735e-05,7.8678131e-05,7.1763992e-05,8.0406666e-05,7.2062016e-05,7.4207783e-05,8.5055828e-05,5.5134296e-05,5.2988529e-05,4.3272972e-05,1.8298626e-05,2.7596951e-05,1.6331673e-05,1.2516975e-06,1.5199184e-05,5.1856041e-06,1.3113022e-06,1.4901161e-05,3.3378601e-06,1.9252300e-05,3.2722950e-05,2.8312206e-05,5.5909157e-05,6.1213970e-05,6.0498714e-05,7.2777271e-05,6.7830086e-05,6.8902969e-05,8.4519386e-05,7.0273876e-05,7.7128410e-05,7.6234341e-05,7.0333481e-05,7.4803829e-05,6.8366528e-05,5.4419041e-05,6.4849854e-05,5.5968761e-05,5.4717064e-05,5.3822994e-05,4.1365623e-05,4.1127205e-05,4.0531158e-05,3.6001205e-05,3.8623810e-05,3.8444996e-05,3.6656857e-05,3.9517879e-05,3.9398670e-05,4.1604042e-05,3.9756298e-05,3.9637089e-05,5.1081181e-05,4.6789646e-05,5.4895878e-05,6.7234039e-05,6.2227249e-05,7.3313713e-05,7.4505806e-05,8.5353851e-05,9.0539455e-05,9.5546246e-05,9.7751617e-05,9.7215176e-05,1.0955334e-04,1.0877848e-04,1.0561943e-04,1.1426210e-04,1.1312962e-04,1.1444092e-04,1.2940168e-04,1.2642145e-04,1.4305115e-04,1.5199184e-04,1.4013052e-04,1.6403198e-04,1.6725063e-04,1.5884638e-04,1.9496679e-04,1.8906593e-04,2.0027161e-04,2.3329258e-04,2.1827221e-04,2.4235249e-04,2.5647879e-04,2.3877621e-04,2.8049946e-04,2.7763844e-04,2.6428699e-04,3.0469894e-04,2.6100874e-04,2.7638674e-04,2.8759241e-04,2.5790930e-04,2.9033422e-04,2.8872490e-04,2.8491020e-04,3.1417608e-04,2.9426813e-04,3.0857325e-04,3.3408403e-04,3.1054020e-04,3.2079220e-04,3.5071373e-04,3.3402443e-04,3.8528442e-04,3.3879280e-04,-4.2039156e-04,-4.2796135e-04,-4.2122602e-04,-4.2486191e-04,-4.2688847e-04,-4.2647123e-04,-4.2998791e-04,-4.3100119e-04,-4.1627884e-04,-4.1097403e-04,-3.9100647e-04,-3.8576126e-04,-3.8003922e-04,-3.8576126e-04,-3.8439035e-04,-3.8123131e-04,-3.8868189e-04,-3.9160252e-04,-3.9499998e-04,-4.0370226e-04,-4.1079521e-04,-4.1753054e-04,-4.2182207e-04,-4.2843819e-04,-4.3922663e-04,-4.4590235e-04,-4.5996904e-04,-4.6896935e-04,-4.6837330e-04,-4.8381090e-04,-4.8458576e-04,-4.8291683e-04,-4.9167871e-04,-4.8518181e-04,-4.8214197e-04,-4.7957897e-04,-4.7802925e-04,-4.6992302e-04,-4.6139956e-04,-4.5388937e-04,-4.5377016e-04,-4.5931339e-04,-4.5937300e-04,-4.5114756e-04,-4.5782328e-04,-4.6497583e-04,-4.5025349e-04,-4.5174360e-04,-4.5639277e-04,-4.6163797e-04,-4.5317411e-04,-4.5746565e-04,-4.5686960e-04,-4.5549870e-04,-4.5615435e-04,-4.5824051e-04,-4.5245886e-04,-4.5937300e-04,-4.5967102e-04,-4.5633316e-04,-4.5973063e-04,-4.5752525e-04,-4.5520067e-04,-4.4822693e-04,-4.5382977e-04,-4.5400858e-04,-4.5329332e-04,-4.5150518e-04,-4.6014786e-04,-4.5686960e-04,-4.5979023e-04,-4.6634674e-04,-4.7320127e-04,-4.6670437e-04,-4.8089027e-04,-4.7904253e-04,-4.7183037e-04,-4.7695637e-04,-4.8780441e-04,-4.7791004e-04,-4.8148632e-04,-4.8118830e-04,-4.7796965e-04,-4.7934055e-04,-4.8202276e-04,-4.8172474e-04,-4.8696995e-04,-4.8387051e-04,-4.9751997e-04,-4.8542023e-04,-4.8619509e-04,-4.8685074e-04,-4.7558546e-04,-4.7779083e-04,-4.8530102e-04,-4.9090385e-04,-4.8178434e-04,-4.7588348e-04,-4.9036741e-04,-4.8434734e-04,-4.7343969e-04,-4.7320127e-04,-4.7320127e-04,-4.7653913e-04,-4.8947334e-04,-4.7886372e-04,-4.9120188e-04,-4.8136711e-04,-4.7016144e-04,-4.8166513e-04,-4.8917532e-04,-4.7492981e-04,-4.7737360e-04,-4.8446655e-04,-4.7737360e-04,-4.8053265e-04,-4.6849251e-04,-4.7188997e-04,-4.7105551e-04,-4.5490265e-04,-4.3433905e-04,-4.1073561e-04,-3.6370754e-04,-2.9355288e-04,-2.0599365e-04,-8.9168549e-05,5.6743622e-05,2.0021200e-04,3.5309792e-04,4.8261881e-04,5.7989359e-04,6.2775612e-04,5.9723854e-04,5.2464008e-04,4.3874979e-04,3.2633543e-04,2.4497509e-04,2.0188093e-04,2.4151802e-04,3.3909082e-04,4.3380260e-04,4.7636032e-04,4.4435263e-04,3.4189224e-04,2.5737286e-04,2.1666288e-04,2.0152330e-04,2.0813942e-04,2.0599365e-04,1.9878149e-04,1.7058849e-04,1.3709068e-04,1.0168552e-04,5.3644180e-05,1.1324883e-06,-5.1915646e-05,-1.1366606e-04,-1.6331673e-04,-1.9025803e-04,-2.3430586e-04,-2.5355816e-04,-2.8884411e-04,-3.0440092e-04,-3.2263994e-04,-3.4135580e-04,-3.4195185e-04,-3.5077333e-04,-3.5583973e-04,-3.6174059e-04,-3.7688017e-04,-3.8206577e-04,-3.7801266e-04,-3.9577484e-04,-3.9541721e-04,-4.0489435e-04,-4.2039156e-04,-4.2420626e-04,-4.4786930e-04,-4.5233965e-04,-4.5961142e-04,-4.5728683e-04,-4.5490265e-04,-4.4471025e-04,-4.3690205e-04,-4.2957067e-04,-4.4739246e-04,-4.4268370e-04,-4.4947863e-04,-4.4900179e-04,-4.4369698e-04,-4.4059753e-04,-4.5192242e-04,-4.5597553e-04,-4.5442581e-04,-4.5216084e-04,-4.5841932e-04,-4.4965744e-04,-4.6384335e-04,-4.6724081e-04,-4.5785308e-04,-4.8482418e-04,-4.7487020e-04,-4.9194694e-04,-4.9531460e-04,-4.8914552e-04,-5.0097704e-04,-5.0410628e-04,-5.1298738e-04,-5.2371621e-04,-5.3048134e-04,-5.3477287e-04,-5.4505467e-04,-5.3417683e-04,-5.3527951e-04,-5.3846836e-04,-5.3176284e-04,-5.3584576e-04,-5.3530931e-04,-5.1686168e-04,-5.3533912e-04,-5.3226948e-04,-5.1811337e-04,-5.2371621e-04,-5.1322579e-04,-5.1376224e-04,-5.1638484e-04,-5.1340461e-04,-5.1644444e-04,-5.0243735e-04,-5.0970912e-04,-5.0532818e-04,-4.9859285e-04,-5.0944090e-04,-5.1137805e-04,-5.0115585e-04,-4.9710274e-04,-5.0055981e-04,-5.0386786e-04,-5.0094724e-04,-5.0696731e-04,-5.0389767e-04,-5.0204992e-04,-4.9719214e-04,-4.9152970e-04,-5.0237775e-04,-5.0064921e-04,-4.9400330e-04,-4.7388673e-04,-4.9903989e-04,-4.9686432e-04,-4.8676133e-04,-4.9108267e-04,-4.9051642e-04,-4.8941374e-04,-4.8649311e-04,-4.8965216e-04,-4.8929453e-04,-4.8089027e-04,-4.7424436e-04,-4.7963858e-04,-4.9349666e-04,-4.7782063e-04,-4.9200654e-04,-4.8860908e-04,-4.8884749e-04,-4.9081445e-04,-4.6208501e-04,-4.6703219e-04,-4.6938658e-04,-4.6896935e-04,-4.7993660e-04,-4.8306584e-04,-4.9364567e-04,-4.9120188e-04,-4.8464537e-04,-4.7761202e-04,-4.9173832e-04,-4.8226118e-04,-4.8601627e-04,-4.9272180e-04,-4.8747659e-04,-4.9832463e-04,-4.8264861e-04,-4.8372149e-04,-5.0145388e-04,-5.0592422e-04,-4.9975514e-04,-5.0458312e-04,-4.9120188e-04,-4.9069524e-04,-4.9278140e-04,-4.8825145e-04,-5.0330162e-04,-5.1268935e-04,-4.9415231e-04,-5.1227212e-04,-5.0693750e-04,-4.9307942e-04,-4.9287081e-04,-5.0383806e-04,-5.0315261e-04,-4.9740076e-04,-5.0076842e-04,-4.9123168e-04,-4.8616529e-04,-4.8640370e-04,-4.9182773e-04,-4.9680471e-04,-4.7966838e-04,-4.9814582e-04,-4.8890710e-04,-4.9960613e-04,-4.9516559e-04,-4.9427152e-04,-4.9421191e-04,-4.8261881e-04,-4.8625469e-04,-4.9185753e-04,-4.9105287e-04,-4.8768520e-04,-4.9063563e-04,-4.8345327e-04,-4.8127770e-04,-4.9009919e-04,-4.9504638e-04,-4.7701597e-04,-4.9260259e-04,-4.7802925e-04,-4.7031045e-04,-4.9862266e-04,-4.8822165e-04,-4.7498941e-04,-4.9158931e-04,-4.8232079e-04,-4.8136711e-04,-4.8410892e-04,-4.7543645e-04,-4.6408176e-04,-4.7311187e-04,-4.5758486e-04,-4.5844913e-04,-4.5222044e-04,-4.5883656e-04,-4.5022368e-04,-4.4763088e-04,-4.4476986e-04,-4.3186545e-04,-4.1899085e-04,-3.9798021e-04,-3.6096573e-04,-3.3250451e-04,-3.0139089e-04,-2.7909875e-04,-2.5644898e-04,-2.2581220e-04,-1.8078089e-04,-1.1491776e-04,-3.7193298e-05,6.2406063e-05,1.6659498e-04,2.3594499e-04,2.9167533e-04,3.4061074e-04,4.0468574e-04,4.6458840e-04,5.3465366e-04,6.5082312e-04,7.8311563e-04,9.1123581e-04,9.6276402e-04,9.1993809e-04,8.5204840e-04,7.8490376e-04,7.6210499e-04,7.2002411e-04,6.6477060e-04,6.2769651e-04,6.1863661e-04,6.0531497e-04,5.5190921e-04,4.8744678e-04,4.8068166e-04,5.7151914e-04,8.3616376e-04,1.1205375e-03,1.3464689e-03,1.3157427e-03,1.0879338e-03,7.3608756e-04,4.2954087e-04,1.9669533e-04,8.0734491e-05,4.6432018e-05,4.8279762e-05,6.3359737e-05,7.7724457e-05,9.3638897e-05,1.5291572e-04,2.6983023e-04,4.6324730e-04,6.2859058e-04,7.3426962e-04,7.2768331e-04,6.5279007e-04,5.6532025e-04,4.8717856e-04,4.6372414e-04,4.6786666e-04,4.6002865e-04,4.7782063e-04,4.4742227e-04,3.7831068e-04,2.6813149e-04,1.8104911e-04,9.5546246e-05,3.6299229e-05,-1.1920929e-05,-2.9504299e-05,-3.5047531e-05,-8.1181526e-05,-1.4916062e-04,-2.1132827e-04,-2.7108192e-04,-3.1557679e-04,-3.3426285e-04,-3.3810735e-04,-3.4737587e-04,-3.5557151e-04,-3.8310885e-04,-3.8585067e-04,-4.0793419e-04,-4.1246414e-04,-4.3308735e-04,-4.4098496e-04,-4.4837594e-04,-4.4959784e-04,-4.7159195e-04,-4.6196580e-04,-4.6485662e-04,-4.6184659e-04,-4.6333671e-04,-4.5645237e-04,-4.7785044e-04,-4.6163797e-04,-4.6202540e-04,-4.6971440e-04,-4.7907233e-04,-4.6873093e-04,-4.8622489e-04,-4.9638748e-04,-4.8759580e-04,-4.8333406e-04,-4.9489737e-04,-4.9450994e-04,-4.8556924e-04,-5.0762296e-04,-4.9185753e-04,-5.1054358e-04,-5.1003695e-04,-5.1948428e-04,-4.9975514e-04,-5.0199032e-04,-5.1534176e-04,-5.0920248e-04,-5.0795078e-04,-5.0884485e-04,-5.0649047e-04,-5.1575899e-04,-5.0708652e-04,-5.0768256e-04,-4.9781799e-04,-5.0842762e-04,-5.0118566e-04,-5.1680207e-04,-5.1775575e-04,-5.0902367e-04,-5.1560998e-04,-5.1429868e-04,-4.9939752e-04,-5.0345063e-04,-5.1742792e-04,-5.2902102e-04,-5.2928925e-04,-5.2982569e-04,-5.2160025e-04,-5.1796436e-04,-5.2103400e-04,-5.1599741e-04,-5.2601099e-04,-5.3265691e-04,-5.1012635e-04,-5.2657723e-04,-5.1689148e-04,-5.1605701e-04,-5.2636862e-04,-5.3140521e-04,-5.2639842e-04,-5.2335858e-04,-5.1623583e-04,-5.2455068e-04,-5.2109361e-04,-5.2854419e-04,-5.3334236e-04,-5.0541759e-04,-5.2860379e-04,-5.2279234e-04,-5.2717328e-04,-5.2183867e-04,-5.2568316e-04,-5.1914155e-04,-5.3328276e-04,-5.2127242e-04,-5.3320825e-04,-5.2364171e-04,-5.3311884e-04,-5.4217875e-04,-5.1900744e-04,-5.1669776e-04,-5.1616132e-04,-5.3209066e-04,-5.2046776e-04,-5.3115189e-04,-5.0364435e-04,-5.0503016e-04,-5.2516162e-04,-5.1866472e-04,-5.1400065e-04,-5.4007769e-04,-5.2021444e-04,-5.2361190e-04,-5.2689016e-04,-5.2991509e-04,-5.3040683e-04,-5.1616132e-04,-5.2371621e-04,-5.4389238e-04,-5.3997338e-04,-5.2365661e-04,-5.4970384e-04,-5.2531064e-04,-5.4246187e-04,-5.4176152e-04,-5.0839782e-04,-5.3392351e-04,-5.1599741e-04,-5.1903725e-04,-5.2362680e-04,-5.5028498e-04,-5.2671134e-04,-5.3168833e-04,-5.1309168e-04,-5.2218139e-04,-5.2727759e-04,-5.3016841e-04,-5.3329766e-04,-5.3142011e-04,-5.1392615e-04,-5.3018332e-04,-5.5749714e-04,-5.2951276e-04,-5.3891540e-04,-5.3171813e-04,-5.2358210e-04,-5.1935017e-04,-5.0881505e-04,-5.3748488e-04,-5.1507354e-04,-5.2799284e-04,-5.1246583e-04,-5.1672757e-04,-5.2708387e-04,-5.2292645e-04,-5.4329634e-04,-5.3183734e-04,-5.3420663e-04,-5.0607324e-04,-5.3755939e-04,-5.2881241e-04,-5.3374469e-04,-5.4679811e-04,-5.4845214e-04,-5.2222610e-04,-5.2538514e-04,-5.1565468e-04,-5.2943826e-04,-5.4476410e-04,-5.3209066e-04,-5.2384287e-04,-5.4562092e-04,-5.1806867e-04,-5.4668635e-04,-5.3883344e-04,-5.4179877e-04,-5.3131580e-04,-5.3824484e-04,-5.0929934e-04,-5.3078681e-04,-5.2857399e-04,-5.4883957e-04,-5.4363161e-04,-5.4142624e-04,-5.5577606e-04,-5.3516030e-04,-5.4340065e-04,-5.4812431e-04,-5.4967403e-04,-5.6323409e-04,-5.3130835e-04,-5.4474920e-04,-5.8323890e-04,-5.5924803e-04,-5.5263937e-04,-5.0342083e-04,-5.1750988e-04,-5.5006146e-04,-5.2166730e-04,-5.1946938e-04,-5.3922832e-04,-5.1791966e-04,-5.2556396e-04,-5.2267313e-04,-5.5188686e-04,-5.4267794e-04,-5.4909289e-04,-5.0558895e-04,-5.6014955e-04,-5.3755939e-04,-5.3051114e-04,-5.3943694e-04,-5.7188421e-04,-5.6280941e-04,-5.2648783e-04,-5.5834651e-04,-5.1014125e-04,-5.2461028e-04,-5.2885339e-04,-5.5183843e-04,-5.1482767e-04,-5.2080303e-04,-5.1198900e-04,-5.2949414e-04,-5.4280460e-04,-5.3533912e-04,-4.9228966e-04,-4.8246235e-04,-5.1378459e-04,-5.2713230e-04,-5.4571405e-04,-4.6981871e-04,-4.9600750e-04,-5.1523745e-04,-5.3507835e-04,-4.9584731e-04,-5.4307655e-04,-4.9855933e-04,-4.9482100e-04,-4.9469620e-04,-5.1052123e-04,-4.8950501e-04,-4.9018301e-04,-4.7141127e-04,-5.4348260e-04,-5.0687417e-04,-5.3005479e-04,-4.9534813e-04,-5.4340065e-04,-4.9512554e-04,-4.9888901e-04,-4.6250876e-04,-4.9367733e-04,-5.0226680e-04,-5.0499756e-04,-5.2013015e-04,-4.7996733e-04,-4.5658555e-04,-4.7929212e-04,-4.7252513e-04,-5.1025487e-04,-4.9992464e-04,-4.9766898e-04,-5.2156299e-04,-4.8123673e-04,-4.9208850e-04,-4.9404427e-04,-4.4775382e-04,-4.6045706e-04,-4.1233376e-04,-4.3788925e-04,-3.9472058e-04,-3.8572773e-04,-4.7333539e-04,-4.0252134e-04,-4.0290505e-04,-3.8135797e-04,-3.6633760e-04,-3.5043806e-04,-3.5936385e-04,-3.6835298e-04,-3.3414364e-04,-3.2387674e-04
"air_0006",-2.6226044e-04,-2.0074844e-04,8.7738037e-05,-2.8681755e-04,3.3617020e-05,-8.0585480e-05,-2.5486946e-04,4.9352646e-05,-1.2588501e-04,-9.2983246e-05,-3.0517578e-05,-1.7023087e-04,1.6713142e-04,-4.5537949e-05,-2.8038025e-04,8.8691711e-05,-2.8610229e-06,4.4107437e-05,-3.5524368e-05,1.5044212e-04,1.8525124e-04,-1.3208389e-04,6.0796738e-05,1.5687943e-04,2.3961067e-04,4.6730042e-05,7.1525574e-07,1.7881393e-05,-9.9420547e-05,-1.6474724e-04,4.4345856e-04,1.7690659e-04,1.1110306e-04,1.4805794e-04,9.0360641e-05,8.7499619e-05,4.2867661e-04,5.6838989e-04,4.9114227e-05,-1.9049644e-04,5.6743622e-05,2.2697449e-04,1.9788742e-05,1.7571449e-04,3.7336349e-04,-5.2452087e-05,5.3167343e-05,-1.1777878e-04,1.0204315e-04,1.3494492e-04,1.8429756e-04,4.5061111e-05,5.2595139e-04,1.0156631e-04,-2.2578239e-04,1.4567375e-04,7.0571899e-05,1.1920929e-04,2.5749207e-05,2.5343895e-04,2.2435188e-04,7.3194504e-05,-1.1038780e-04,-6.2942505e-05,-4.0292740e-05,-1.0013580e-05,8.8930130e-05,-3.6001205e-05,-7.7247620e-05,8.7499619e-05,1.0728836e-04,3.2448769e-04,2.4318695e-05,9.5605850e-05,-1.1110306e-04,-5.4121017e-05,1.6975403e-04,-7.3909760e-05,1.6951561e-04,1.2063980e-04,1.2230873e-04,-2.8848648e-05,7.1287155e-05,6.6041946e-05,2.8514862e-04,-1.0490417e-04,2.7990341e-04,3.0994415e-06,9.5367432e-05,1.3828278e-04,2.9802322e-05,1.2707710e-04,2.4032593e-04,7.4148178e-05,-8.3208084e-05,1.3208389e-04,1.0824203e-04,4.2676926e-05,4.1723251e-05,3.5762787e-06,1.1706352e-04,-1.9073486e-06,-2.2411346e-05,-4.3630600e-05,7.1763992e-05,5.8531761e-05,0.0000000,-1.6450882e-05,5.9843063e-05,-9.3460083e-05,-1.1086464e-05,-1.1086464e-05,-8.5830688e-06,-3.3140182e-05,-1.6689301e-06,3.5405159e-05,1.0132790e-05,-4.3272972e-05,-2.8967857e-05,4.3749809e-05,-4.2676926e-05,2.4199486e-05,1.0609627e-05,-5.0783157e-05,5.0306320e-05,4.0054321e-05,-2.0146370e-05,2.1696091e-05,2.6941299e-05,3.2663345e-05,9.4175339e-06,1.7404556e-05,3.2544136e-05,3.1232834e-05,8.3446503e-06,4.9114227e-05,6.1154366e-05,1.1801720e-05,7.8320503e-05,5.2332878e-05,3.3020973e-05,8.2254410e-05,3.8981438e-05,6.3776970e-05,4.0769577e-05,3.0636787e-05,6.1273575e-05,1.9907951e-05,2.0146370e-05,4.8041344e-05,3.0398369e-05,1.5974045e-05,4.5776367e-05,6.5565109e-06,1.6927719e-05,4.5657158e-05,1.8119812e-05,4.5537949e-05,3.7670135e-05,8.2254410e-06,2.0146370e-05,4.2915344e-06,-1.7642975e-05,8.7022781e-06,1.1920929e-06,-6.4373016e-06,8.3446503e-07,5.6028366e-06,7.1525574e-06,2.3722649e-05,6.9141388e-06,2.7656555e-05,1.9073486e-05,3.9339066e-06,2.4914742e-05,3.5524368e-05,3.0159950e-05,5.5074692e-05,4.0173531e-05,3.9815903e-05,5.0663948e-05,-1.1920929e-06,-1.1622906e-05,-2.8550625e-05,-8.9585781e-05,-3.6120415e-05,2.3841858e-06,4.2736530e-05,8.7857246e-05,9.0956688e-05,8.6128712e-05,8.6903572e-05,7.5280666e-05,8.2850456e-05,8.6665154e-05,7.2121620e-05,8.7141991e-05,9.1493130e-05,8.2850456e-05,8.7380409e-05,8.4698200e-05,9.1969967e-05,1.1366606e-04,1.0919571e-04,1.0448694e-04,1.0800362e-04,1.0877848e-04,1.0603666e-04,1.1277199e-04,1.1551380e-04,1.1616945e-04,1.1420250e-04,1.1104345e-04,1.1724234e-04,1.0716915e-04,1.0687113e-04,1.1062622e-04,1.0937452e-04,1.0716915e-04,1.0174513e-04,1.0395050e-04,9.8288059e-05,9.9897385e-05,1.0067225e-04,9.4413757e-05,8.6843967e-05,8.8751316e-05,8.9168549e-05,8.4340572e-05,9.0599060e-05,9.5903873e-05,9.1314316e-05,9.1075897e-05,8.6784363e-05,7.4982643e-05,8.8870525e-05,9.3221664e-05,8.4936619e-05,9.5903873e-05,8.2492828e-05,8.1241131e-05,9.6321106e-05,8.5413456e-05,8.1956387e-05,8.3744526e-05,7.5161457e-05,7.7068806e-05,7.3075294e-05,6.6637993e-05,6.6518784e-05,4.5359135e-05,4.3511391e-05,3.0934811e-05,1.5199184e-05,2.3007393e-05,1.4781952e-05,-5.4836273e-06,1.1503696e-05,-5.3644180e-06,-9.2387199e-06,1.1980534e-05,1.3113022e-06,1.5139580e-05,2.6583672e-05,1.9609928e-05,4.3988228e-05,5.0127506e-05,5.0365925e-05,6.5922737e-05,6.5505505e-05,6.4551830e-05,7.9751015e-05,6.6876411e-05,6.9856644e-05,7.1465969e-05,6.7591667e-05,6.6399574e-05,6.1750412e-05,5.2034855e-05,5.6326389e-05,4.9829483e-05,4.5895576e-05,4.1663647e-05,3.2126904e-05,3.1769276e-05,2.9981136e-05,2.4318695e-05,2.8252602e-05,2.8192997e-05,2.3365021e-05,3.0934811e-05,2.6047230e-05,3.0338764e-05,3.1471252e-05,2.8133392e-05,4.1842461e-05,3.8623810e-05,4.1306019e-05,5.6326389e-05,4.9948692e-05,6.4432621e-05,6.4015388e-05,7.7188015e-05,7.6651573e-05,8.3744526e-05,8.4757805e-05,8.5592270e-05,9.7215176e-05,9.5844269e-05,9.0241432e-05,1.0615587e-04,1.0347366e-04,1.0305643e-04,1.2511015e-04,1.1473894e-04,1.2755394e-04,1.3834238e-04,1.3422966e-04,1.5252829e-04,1.5854836e-04,1.4680624e-04,1.7732382e-04,1.7738342e-04,1.8107891e-04,2.1708012e-04,1.9621849e-04,2.3370981e-04,2.4318695e-04,2.2518635e-04,2.7543306e-04,2.5993586e-04,2.5397539e-04,2.8318167e-04,2.5248528e-04,2.6911497e-04,2.7078390e-04,2.3269653e-04,2.7769804e-04,2.6607513e-04,2.6899576e-04,3.0136108e-04,2.8419495e-04,2.9140711e-04,3.2150745e-04,2.9867887e-04,3.0720234e-04,3.3044815e-04,3.0314922e-04,3.4713745e-04,3.1149387e-04,-4.0048361e-04,-4.0376186e-04,-4.0096045e-04,-4.0841103e-04,-4.0739775e-04,-4.0531158e-04,-4.0930510e-04,-4.0578842e-04,-3.9499998e-04,-3.8570166e-04,-3.7062168e-04,-3.6752224e-04,-3.6025047e-04,-3.6603212e-04,-3.6829710e-04,-3.6382675e-04,-3.6996603e-04,-3.7288666e-04,-3.7664175e-04,-3.8754940e-04,-3.9386749e-04,-4.0185452e-04,-4.0358305e-04,-4.1115284e-04,-4.2247772e-04,-4.3141842e-04,-4.4041872e-04,-4.5412779e-04,-4.5299530e-04,-4.6753883e-04,-4.7075748e-04,-4.6908855e-04,-4.7391653e-04,-4.6664476e-04,-4.6688318e-04,-4.6217442e-04,-4.6235323e-04,-4.5549870e-04,-4.4518709e-04,-4.3690205e-04,-4.3767691e-04,-4.4631958e-04,-4.3934584e-04,-4.3308735e-04,-4.4077635e-04,-4.4476986e-04,-4.3493509e-04,-4.3374300e-04,-4.3880939e-04,-4.4476986e-04,-4.3660402e-04,-4.3994188e-04,-4.4029951e-04,-4.3952465e-04,-4.4196844e-04,-4.4113398e-04,-4.3529272e-04,-4.4274330e-04,-4.4053793e-04,-4.3630600e-04,-4.3898821e-04,-4.3874979e-04,-4.3857098e-04,-4.2968988e-04,-4.3511391e-04,-4.3457747e-04,-4.3749809e-04,-4.3368340e-04,-4.3797493e-04,-4.3958426e-04,-4.4125319e-04,-4.5210123e-04,-4.5835972e-04,-4.4834614e-04,-4.6128035e-04,-4.5794249e-04,-4.5514107e-04,-4.6050549e-04,-4.7314167e-04,-4.6056509e-04,-4.6086311e-04,-4.6336651e-04,-4.5919418e-04,-4.6038628e-04,-4.6139956e-04,-4.6783686e-04,-4.7177076e-04,-4.7022104e-04,-4.8315525e-04,-4.6998262e-04,-4.7224760e-04,-4.6718121e-04,-4.5609474e-04,-4.6354532e-04,-4.6509504e-04,-4.7397614e-04,-4.6598911e-04,-4.6044588e-04,-4.7045946e-04,-4.6449900e-04,-4.5770407e-04,-4.5716763e-04,-4.5639277e-04,-4.6247244e-04,-4.7427416e-04,-4.6139956e-04,-4.7779083e-04,-4.6408176e-04,-4.5025349e-04,-4.6348572e-04,-4.7206879e-04,-4.5818090e-04,-4.6116114e-04,-4.6414137e-04,-4.6175718e-04,-4.5961142e-04,-4.4745207e-04,-4.5561790e-04,-4.4792891e-04,-4.3570995e-04,-4.1520596e-04,-3.9011240e-04,-3.4666061e-04,-2.7680397e-04,-1.9228458e-04,-7.2896481e-05,7.2360039e-05,2.1475554e-04,3.6495924e-04,4.9602985e-04,5.9384108e-04,6.4039230e-04,6.1011314e-04,5.3811073e-04,4.5067072e-04,3.3867359e-04,2.5749207e-04,2.1922588e-04,2.6220083e-04,3.5750866e-04,4.4530630e-04,4.9072504e-04,4.5663118e-04,3.5703182e-04,2.7000904e-04,2.3263693e-04,2.1940470e-04,2.2536516e-04,2.2298098e-04,2.1344423e-04,1.8614531e-04,1.5252829e-04,1.1765957e-04,7.1167946e-05,1.6868114e-05,-3.8266182e-05,-9.8943710e-05,-1.4954805e-04,-1.7839670e-04,-2.2029877e-04,-2.4110079e-04,-2.7513504e-04,-2.9104948e-04,-3.0744076e-04,-3.2740831e-04,-3.3044815e-04,-3.4004450e-04,-3.4111738e-04,-3.4296513e-04,-3.6144257e-04,-3.6287308e-04,-3.5947561e-04,-3.8081408e-04,-3.7646294e-04,-3.8838387e-04,-4.0191412e-04,-4.1103363e-04,-4.3076277e-04,-4.3296814e-04,-4.4167042e-04,-4.4035912e-04,-4.3690205e-04,-4.2921305e-04,-4.2325258e-04,-4.1544437e-04,-4.3261051e-04,-4.2486191e-04,-4.3231249e-04,-4.3529272e-04,-4.2796135e-04,-4.2808056e-04,-4.4149160e-04,-4.4387579e-04,-4.3743849e-04,-4.3684244e-04,-4.4119358e-04,-4.3553114e-04,-4.4772029e-04,-4.4623017e-04,-4.4968724e-04,-4.6569109e-04,-4.6172738e-04,-4.7767162e-04,-4.7984719e-04,-4.7314167e-04,-4.8521161e-04,-4.9334764e-04,-5.0383806e-04,-5.0988793e-04,-5.2222610e-04,-5.1921606e-04,-5.3375959e-04,-5.2353740e-04,-5.2425265e-04,-5.2404404e-04,-5.1638484e-04,-5.1620603e-04,-5.1882863e-04,-4.9889088e-04,-5.1641464e-04,-5.1066279e-04,-4.9480796e-04,-5.0130486e-04,-4.9161911e-04,-4.8992038e-04,-4.9147010e-04,-4.8816204e-04,-4.9448013e-04,-4.7841668e-04,-4.8431754e-04,-4.8038363e-04,-4.7394633e-04,-4.8306584e-04,-4.8372149e-04,-4.8181415e-04,-4.7543645e-04,-4.7749281e-04,-4.8610568e-04,-4.8184395e-04,-4.8661232e-04,-4.8187375e-04,-4.8065186e-04,-4.7835708e-04,-4.7364831e-04,-4.8425794e-04,-4.8297644e-04,-4.7007203e-04,-4.5874715e-04,-4.7656894e-04,-4.7880411e-04,-4.7266483e-04,-4.7516823e-04,-4.7838688e-04,-4.7820807e-04,-4.6777725e-04,-4.7609210e-04,-4.7278404e-04,-4.6789646e-04,-4.6053529e-04,-4.6798587e-04,-4.7504902e-04,-4.6375394e-04,-4.7659874e-04,-4.7397614e-04,-4.7448277e-04,-4.7641993e-04,-4.4885278e-04,-4.4852495e-04,-4.4932961e-04,-4.4676661e-04,-4.6578050e-04,-4.6619773e-04,-4.7332048e-04,-4.7650933e-04,-4.7528744e-04,-4.6417117e-04,-4.7633052e-04,-4.6232343e-04,-4.6834350e-04,-4.7591329e-04,-4.7409534e-04,-4.8372149e-04,-4.7269464e-04,-4.7045946e-04,-4.8732758e-04,-4.9272180e-04,-4.7966838e-04,-4.8282743e-04,-4.7823787e-04,-4.7895312e-04,-4.7597289e-04,-4.7531724e-04,-4.8643351e-04,-4.9346685e-04,-4.7734380e-04,-4.9793720e-04,-4.9173832e-04,-4.7805905e-04,-4.8041344e-04,-4.8875809e-04,-4.8488379e-04,-4.8220158e-04,-4.8771501e-04,-4.7469139e-04,-4.7150254e-04,-4.7430396e-04,-4.7934055e-04,-4.7990680e-04,-4.6464801e-04,-4.8309565e-04,-4.7418475e-04,-4.8816204e-04,-4.7838688e-04,-4.8413873e-04,-4.8068166e-04,-4.7075748e-04,-4.7898293e-04,-4.7925115e-04,-4.7874451e-04,-4.7835708e-04,-4.7692657e-04,-4.7305226e-04,-4.6265125e-04,-4.7227740e-04,-4.8223138e-04,-4.6315789e-04,-4.7791004e-04,-4.7186017e-04,-4.5821071e-04,-4.8068166e-04,-4.7719479e-04,-4.5946240e-04,-4.6822429e-04,-4.7037005e-04,-4.6941638e-04,-4.7388673e-04,-4.5913458e-04,-4.5254827e-04,-4.5606494e-04,-4.4369698e-04,-4.4795871e-04,-4.3734908e-04,-4.4316053e-04,-4.4003129e-04,-4.3308735e-04,-4.3281913e-04,-4.1711330e-04,-4.0456653e-04,-3.8802624e-04,-3.4928322e-04,-3.1667948e-04,-2.8494000e-04,-2.6711822e-04,-2.4592876e-04,-2.1228194e-04,-1.7219782e-04,-1.0246038e-04,-2.8282404e-05,7.1972609e-05,1.7535686e-04,2.4262071e-04,3.0338764e-04,3.5008788e-04,4.1335821e-04,4.6908855e-04,5.4374337e-04,6.5922737e-04,7.9420209e-04,9.2178583e-04,9.7370148e-04,9.2816353e-04,8.5955858e-04,7.9789758e-04,7.7801943e-04,7.4064732e-04,6.7892671e-04,6.3887239e-04,6.2632561e-04,6.1258674e-04,5.6228042e-04,5.0070882e-04,4.9096346e-04,5.8588386e-04,8.4799528e-04,1.1279285e-03,1.3558269e-03,1.3253093e-03,1.0979176e-03,7.4860454e-04,4.4256449e-04,2.1842122e-04,9.3758106e-05,5.4866076e-05,4.9501657e-05,6.6220760e-05,8.2910061e-05,1.0299683e-04,1.6176701e-04,2.8380752e-04,4.7773123e-04,6.3681602e-04,7.3724985e-04,7.4169040e-04,6.6801906e-04,5.7798624e-04,4.9510598e-04,4.6899915e-04,4.7007203e-04,4.7171116e-04,4.8854947e-04,4.5987964e-04,3.9538741e-04,2.7835369e-04,1.8939376e-04,1.0398030e-04,4.2170286e-05,-2.2351742e-06,-1.9729137e-05,-2.6732683e-05,-7.1316957e-05,-1.4314055e-04,-2.0933151e-04,-2.5787950e-04,-2.9575825e-04,-3.2326579e-04,-3.2457709e-04,-3.3840537e-04,-3.4889579e-04,-3.7303567e-04,-3.8009882e-04,-3.9786100e-04,-4.0033460e-04,-4.1261315e-04,-4.2775273e-04,-4.3749809e-04,-4.3994188e-04,-4.5666099e-04,-4.4992566e-04,-4.4763088e-04,-4.4533610e-04,-4.5022368e-04,-4.4938922e-04,-4.6828389e-04,-4.4918060e-04,-4.5236945e-04,-4.5841932e-04,-4.6917796e-04,-4.6163797e-04,-4.7913194e-04,-4.9102306e-04,-4.8124790e-04,-4.7534704e-04,-4.8464537e-04,-4.8261881e-04,-4.8258901e-04,-4.9877167e-04,-4.8252940e-04,-5.0306320e-04,-4.9066544e-04,-5.0699711e-04,-4.8795342e-04,-4.9418211e-04,-5.0270557e-04,-4.9746037e-04,-4.9567223e-04,-4.9349666e-04,-4.9099326e-04,-4.9415231e-04,-4.9251318e-04,-4.9293041e-04,-4.8634410e-04,-5.0094724e-04,-4.9188733e-04,-5.0324202e-04,-5.0616264e-04,-4.9117208e-04,-5.0893426e-04,-5.0073862e-04,-4.9245358e-04,-4.8908591e-04,-5.0678849e-04,-5.1665306e-04,-5.2133203e-04,-5.1787496e-04,-5.1552057e-04,-5.0643086e-04,-5.0663948e-04,-5.0413609e-04,-5.0941110e-04,-5.1870942e-04,-5.0130486e-04,-5.0675869e-04,-5.0419569e-04,-5.0604343e-04,-5.0979853e-04,-5.2145123e-04,-5.1030517e-04,-5.1152706e-04,-5.0690770e-04,-5.1245093e-04,-5.0696731e-04,-5.1283836e-04,-5.2461028e-04,-5.0196052e-04,-5.2645802e-04,-5.1158667e-04,-5.1280856e-04,-5.1462650e-04,-5.1966310e-04,-5.1002204e-04,-5.1386654e-04,-5.1009655e-04,-5.2075088e-04,-5.0622225e-04,-5.2085519e-04,-5.2435696e-04,-5.0908327e-04,-5.0990283e-04,-5.1301718e-04,-5.1864982e-04,-5.0787628e-04,-5.2469969e-04,-4.9713254e-04,-5.0029159e-04,-5.1350892e-04,-5.0196052e-04,-4.9990416e-04,-5.2109361e-04,-5.0577521e-04,-5.1254034e-04,-5.2151084e-04,-5.2042305e-04,-5.1522255e-04,-5.0954521e-04,-5.0933659e-04,-5.3229928e-04,-5.2392483e-04,-5.1803887e-04,-5.4430962e-04,-5.0652027e-04,-5.2866340e-04,-5.2993000e-04,-5.0419569e-04,-5.2338839e-04,-5.1242113e-04,-5.1297247e-04,-5.0862134e-04,-5.3606927e-04,-5.1870942e-04,-5.2438676e-04,-5.0403178e-04,-5.1379204e-04,-5.1183999e-04,-5.1584840e-04,-5.1143765e-04,-5.1589310e-04,-5.1006675e-04,-5.1322579e-04,-5.3925812e-04,-5.1200390e-04,-5.2040815e-04,-5.1304698e-04,-5.1504374e-04,-5.0623715e-04,-4.9650669e-04,-5.2121282e-04,-5.0210953e-04,-5.0663948e-04,-5.0008297e-04,-5.0675869e-04,-5.1923096e-04,-5.0938129e-04,-5.2534044e-04,-5.1580369e-04,-5.2067637e-04,-4.9720705e-04,-5.3615868e-04,-5.1896274e-04,-5.2018464e-04,-5.3700805e-04,-5.3144991e-04,-5.1380694e-04,-5.1969290e-04,-5.1328540e-04,-5.0540268e-04,-5.3697824e-04,-5.2024424e-04,-5.1686913e-04,-5.3716451e-04,-5.0829351e-04,-5.3161383e-04,-5.2187592e-04,-5.2808970e-04,-5.0809234e-04,-5.3040683e-04,-5.1379949e-04,-5.2649528e-04,-5.0787628e-04,-5.3443015e-04,-5.3711981e-04,-5.3165853e-04,-5.4667145e-04,-5.2572787e-04,-5.3142011e-04,-5.3324550e-04,-5.3443760e-04,-5.5089593e-04,-5.2484870e-04,-5.3987652e-04,-5.6682527e-04,-5.3090602e-04,-5.3022057e-04,-4.9798191e-04,-5.1064789e-04,-5.4232031e-04,-5.0491095e-04,-5.0036609e-04,-5.2569062e-04,-5.0360709e-04,-5.1664561e-04,-5.2241981e-04,-5.3022802e-04,-5.2688271e-04,-5.3045154e-04,-4.8849732e-04,-5.4958463e-04,-5.3242594e-04,-5.2448362e-04,-5.2037835e-04,-5.5453926e-04,-5.4102391e-04,-5.1811337e-04,-5.4624677e-04,-5.0920248e-04,-5.0686300e-04,-5.0392002e-04,-5.1658228e-04,-5.0550699e-04,-5.0346553e-04,-4.9215183e-04,-5.1229075e-04,-5.1702559e-04,-5.2138045e-04,-4.7631562e-04,-4.7158822e-04,-4.9967691e-04,-5.0638989e-04,-5.3167716e-04,-4.4758990e-04,-4.8450753e-04,-4.8982352e-04,-5.1066279e-04,-4.9177930e-04,-5.3461269e-04,-4.8850477e-04,-4.9233995e-04,-4.9559772e-04,-5.0310232e-04,-4.7805347e-04,-4.7821924e-04,-4.4754334e-04,-5.3152442e-04,-4.9006939e-04,-5.1797554e-04,-4.8447959e-04,-5.1944796e-04,-4.8371870e-04,-4.9045682e-04,-4.5860279e-04,-4.7400780e-04,-4.8652373e-04,-4.9268559e-04,-5.0341152e-04,-4.6919007e-04,-4.4233911e-04,-4.5803189e-04,-4.6282262e-04,-4.9805641e-04,-4.8110448e-04,-4.9612299e-04,-5.2142516e-04,-4.6377257e-04,-4.8543513e-04,-4.8045069e-04,-4.4135377e-04,-4.3871626e-04,-4.1018054e-04,-4.2934343e-04,-3.7770718e-04,-3.7311390e-04,-4.6852976e-04,-3.9868802e-04,-3.9395690e-04,-3.7122145e-04,-3.5829097e-04,-3.3490732e-04,-3.3354387e-04,-3.5496056e-04,-3.2491982e-04,-2.9971451e-04
"air_0007",-2.9420853e-04,-2.7751923e-04,1.4638901e-04,2.0265579e-05,5.4836273e-05,-2.4533272e-04,-3.2258034e-04,-8.3446503e-06,-6.6518784e-05,2.9802322e-05,-2.1767616e-04,-1.3446808e-04,9.7751617e-05,1.2397766e-05,-2.3055077e-04,-1.4066696e-05,-2.5749207e-05,-6.8426132e-05,-7.6293945e-05,1.2636185e-04,2.7704239e-04,-4.6491623e-05,8.3923340e-05,-1.4305115e-06,2.3317337e-04,8.4400177e-05,4.7206879e-05,-3.0994415e-05,1.6689301e-06,-1.8024445e-04,4.9829483e-04,1.7929077e-04,1.0418892e-04,-1.1682510e-05,1.3113022e-05,-6.6041946e-05,4.0435791e-04,6.8068504e-04,2.2006035e-04,-1.8000603e-04,8.0585480e-05,1.4495850e-04,5.9366226e-05,9.9658966e-05,2.8681755e-04,1.0013580e-05,1.4162064e-04,-1.2040138e-04,6.7472458e-05,1.6999245e-04,1.0251999e-04,4.0531158e-06,3.5071373e-04,1.2230873e-04,-2.1123886e-04,2.0051003e-04,3.6001205e-05,1.4972687e-04,9.7990036e-05,1.9598007e-04,1.7881393e-04,1.3113022e-05,-4.3869019e-05,-1.1992455e-04,7.3194504e-05,1.7881393e-05,8.7261200e-05,1.4066696e-05,-2.3674965e-04,4.1484833e-05,1.5020370e-04,2.4509430e-04,9.8943710e-05,1.6236305e-04,-2.0384789e-04,-8.2492828e-05,7.3432922e-05,-6.8426132e-05,1.6689301e-05,3.6239624e-05,4.3869019e-05,9.1552734e-05,1.1396408e-04,2.3245811e-04,2.9945374e-04,-1.4257431e-04,2.5105476e-04,3.1948090e-05,1.7762184e-04,1.6808510e-04,2.1648407e-04,6.4373016e-06,2.1004677e-04,6.4373016e-05,-4.3869019e-05,1.5258789e-04,9.2744827e-05,9.2744827e-05,1.1777878e-04,-4.5299530e-06,9.3698502e-05,-5.0067902e-06,-3.6716461e-05,-5.7220459e-05,1.3697147e-04,8.9287758e-05,-1.8239021e-05,-5.2809715e-05,1.1563301e-05,-9.2387199e-05,4.6491623e-05,-2.5868416e-05,-1.7881393e-05,-5.0544739e-05,-2.9206276e-05,-3.5762787e-07,-4.9591064e-05,-2.2649765e-05,-6.6637993e-05,-2.8729439e-05,-4.7206879e-05,7.1525574e-07,-7.9870224e-06,-2.9206276e-05,1.3232231e-05,6.0796738e-06,-2.4437904e-05,5.8412552e-06,-1.0251999e-05,2.1934509e-05,1.0132790e-05,-3.4570694e-06,2.5391579e-05,7.6293945e-06,-3.3378601e-05,-1.1563301e-05,1.5854836e-05,-8.5830688e-06,5.1617622e-05,4.3272972e-05,2.5629997e-05,6.8545341e-05,4.7683716e-06,3.0279160e-05,2.6345253e-05,1.2636185e-05,2.9087067e-05,1.7881393e-06,-6.9141388e-06,1.7166138e-05,1.6808510e-05,5.9604645e-06,1.9788742e-05,-1.4185905e-05,-1.3113022e-06,4.1723251e-05,6.9141388e-06,2.5510788e-05,2.8729439e-05,-7.5101852e-06,6.9141388e-06,2.2649765e-06,-3.0875206e-05,-3.3378601e-06,-2.1934509e-05,-1.9669533e-05,-6.7949295e-06,-1.6212463e-05,-7.2717667e-06,9.5367432e-06,-1.5974045e-05,1.1920929e-07,1.1920929e-07,-7.3909760e-06,5.1259995e-06,-4.7683716e-06,4.7683716e-06,1.4901161e-05,1.3709068e-05,1.7762184e-05,3.5405159e-05,-1.3589859e-05,-2.4676323e-05,-4.7564507e-05,-1.1032820e-04,-6.1511993e-05,-1.5914440e-05,2.0742416e-05,7.1525574e-05,8.0764294e-05,7.9631805e-05,8.5473061e-05,6.7412853e-05,7.2002411e-05,7.7903271e-05,6.6101551e-05,7.7843666e-05,8.6486340e-05,7.6174736e-05,8.5234642e-05,7.9333782e-05,8.3684921e-05,9.4652176e-05,9.3281269e-05,8.9108944e-05,9.3102455e-05,1.0001659e-04,9.6559525e-05,9.4830990e-05,9.8943710e-05,9.9360943e-05,9.8109245e-05,9.7811222e-05,1.0323524e-04,1.0174513e-04,8.9943409e-05,1.0383129e-04,1.0013580e-04,1.0001659e-04,9.4890594e-05,9.5248222e-05,9.2744827e-05,9.7095966e-05,9.4056129e-05,9.2148781e-05,8.0406666e-05,8.1956387e-05,8.8334084e-05,7.8439713e-05,8.6963177e-05,9.0241432e-05,7.8260899e-05,8.0883503e-05,7.7068806e-05,6.9320202e-05,7.6711178e-05,7.7188015e-05,6.7055225e-05,8.2194805e-05,6.8247318e-05,6.9141388e-05,8.0108643e-05,6.3478947e-05,6.7889690e-05,6.5624714e-05,6.2406063e-05,6.8724155e-05,6.1273575e-05,5.9425831e-05,6.1690807e-05,3.1411648e-05,3.5524368e-05,2.2649765e-05,-5.9604645e-06,2.4437904e-06,-9.8943710e-06,-2.6166439e-05,-8.1658363e-06,-2.0921230e-05,-2.9444695e-05,-6.3180923e-06,-2.1755695e-05,-3.8146973e-06,1.0311604e-05,8.3446503e-07,2.5868416e-05,3.3617020e-05,3.5047531e-05,4.4107437e-05,3.7193298e-05,4.0531158e-05,4.9412251e-05,4.3630600e-05,5.2869320e-05,4.9889088e-05,3.6537647e-05,4.5299530e-05,4.3034554e-05,3.5762787e-05,3.9815903e-05,3.3080578e-05,2.8610229e-05,2.8192997e-05,1.9073486e-05,1.3530254e-05,1.5497208e-05,1.3470650e-05,1.4185905e-05,1.5079975e-05,1.2934208e-05,1.6272068e-05,1.2755394e-05,1.6570091e-05,1.6510487e-05,1.7523766e-05,2.4437904e-05,2.6464462e-05,3.2305717e-05,4.0709972e-05,3.8862228e-05,4.8816204e-05,5.1379204e-05,6.1631203e-05,6.0617924e-05,6.9081783e-05,7.6532364e-05,7.7188015e-05,8.5234642e-05,8.7857246e-05,8.3565712e-05,9.8168850e-05,9.8705292e-05,1.0275841e-04,1.1944771e-04,1.1640787e-04,1.2809038e-04,1.4364719e-04,1.3232231e-04,1.6021729e-04,1.6301870e-04,1.5538931e-04,1.9377470e-04,1.8781424e-04,1.9854307e-04,2.4020672e-04,2.1719933e-04,2.4193525e-04,2.5463104e-04,2.3025274e-04,2.7543306e-04,2.7543306e-04,2.6166439e-04,3.0779839e-04,2.6333332e-04,2.7835369e-04,2.8222799e-04,2.4753809e-04,2.8061867e-04,2.8449297e-04,2.7608871e-04,2.9784441e-04,2.8550625e-04,2.9957294e-04,3.3736229e-04,3.0606985e-04,3.2699108e-04,3.4523010e-04,3.2937527e-04,3.6919117e-04,3.3807755e-04,-3.8832426e-04,-3.9345026e-04,-3.9225817e-04,-3.9857626e-04,-4.0078163e-04,-3.9720535e-04,-4.0227175e-04,-4.0072203e-04,-3.9136410e-04,-3.8218498e-04,-3.6656857e-04,-3.6686659e-04,-3.5935640e-04,-3.6442280e-04,-3.6889315e-04,-3.6174059e-04,-3.6984682e-04,-3.6942959e-04,-3.7336349e-04,-3.8325787e-04,-3.9553642e-04,-3.9511919e-04,-3.9762259e-04,-4.0686131e-04,-4.2122602e-04,-4.2879581e-04,-4.3678284e-04,-4.5102835e-04,-4.4858456e-04,-4.6473742e-04,-4.6497583e-04,-4.6318769e-04,-4.6682358e-04,-4.5984983e-04,-4.5746565e-04,-4.5764446e-04,-4.5400858e-04,-4.5019388e-04,-4.3469667e-04,-4.2945147e-04,-4.3016672e-04,-4.3594837e-04,-4.3261051e-04,-4.2527914e-04,-4.3272972e-04,-4.3618679e-04,-4.2706728e-04,-4.2986870e-04,-4.3386221e-04,-4.3696165e-04,-4.3046474e-04,-4.3380260e-04,-4.3350458e-04,-4.3272972e-04,-4.3302774e-04,-4.3231249e-04,-4.2498112e-04,-4.3410063e-04,-4.3207407e-04,-4.2951107e-04,-4.3368340e-04,-4.3004751e-04,-4.2909384e-04,-4.2110682e-04,-4.2670965e-04,-4.2736530e-04,-4.2504072e-04,-4.2390823e-04,-4.2891502e-04,-4.3362379e-04,-4.3594837e-04,-4.4155121e-04,-4.4941902e-04,-4.4238567e-04,-4.5418739e-04,-4.5561790e-04,-4.5120716e-04,-4.5353174e-04,-4.6777725e-04,-4.5621395e-04,-4.5990944e-04,-4.5925379e-04,-4.5663118e-04,-4.5585632e-04,-4.6265125e-04,-4.6646595e-04,-4.6473742e-04,-4.6157837e-04,-4.7653913e-04,-4.6557188e-04,-4.6497583e-04,-4.6139956e-04,-4.5067072e-04,-4.5561790e-04,-4.6205521e-04,-4.6616793e-04,-4.5996904e-04,-4.5251846e-04,-4.6384335e-04,-4.5925379e-04,-4.5162439e-04,-4.4989586e-04,-4.5043230e-04,-4.5603514e-04,-4.6861172e-04,-4.5627356e-04,-4.7045946e-04,-4.5782328e-04,-4.5084953e-04,-4.5907497e-04,-4.6432018e-04,-4.5365095e-04,-4.5633316e-04,-4.5907497e-04,-4.5627356e-04,-4.5591593e-04,-4.4339895e-04,-4.5216084e-04,-4.4625998e-04,-4.2873621e-04,-4.0709972e-04,-3.8594007e-04,-3.4344196e-04,-2.7233362e-04,-1.8692017e-04,-6.8247318e-05,7.7724457e-05,2.1493435e-04,3.6650896e-04,4.9448013e-04,5.9139729e-04,6.3925982e-04,6.0242414e-04,5.3018332e-04,4.4870377e-04,3.3962727e-04,2.6047230e-04,2.1731853e-04,2.5939941e-04,3.5542250e-04,4.4387579e-04,4.8536062e-04,4.5192242e-04,3.5238266e-04,2.6977062e-04,2.3454428e-04,2.1833181e-04,2.2459030e-04,2.2131205e-04,2.0956993e-04,1.8674135e-04,1.5288591e-04,1.1962652e-04,6.8724155e-05,1.8119812e-05,-3.6239624e-05,-9.7930431e-05,-1.4472008e-04,-1.7112494e-04,-2.1421909e-04,-2.3579597e-04,-2.7161837e-04,-2.8395653e-04,-3.0177832e-04,-3.2085180e-04,-3.2514334e-04,-3.3628941e-04,-3.3545494e-04,-3.3825636e-04,-3.5607815e-04,-3.5834312e-04,-3.5953522e-04,-3.8027763e-04,-3.7270784e-04,-3.8415194e-04,-4.0137768e-04,-4.0721893e-04,-4.2861700e-04,-4.2814016e-04,-4.3654442e-04,-4.3499470e-04,-4.3314695e-04,-4.2444468e-04,-4.1466951e-04,-4.0960312e-04,-4.2712688e-04,-4.2045116e-04,-4.2998791e-04,-4.2718649e-04,-4.2283535e-04,-4.1896105e-04,-4.3380260e-04,-4.3648481e-04,-4.3004751e-04,-4.2867661e-04,-4.3302774e-04,-4.2408705e-04,-4.3296814e-04,-4.3049455e-04,-4.2599440e-04,-4.4515729e-04,-4.4012070e-04,-4.6169758e-04,-4.6789646e-04,-4.6285987e-04,-4.7767162e-04,-4.8285723e-04,-4.9367547e-04,-5.0437450e-04,-5.1140785e-04,-5.1379204e-04,-5.2917004e-04,-5.2130222e-04,-5.1987171e-04,-5.2100420e-04,-5.1099062e-04,-5.1882863e-04,-5.1936507e-04,-5.0157309e-04,-5.1802397e-04,-5.0657988e-04,-4.9656630e-04,-5.0568581e-04,-4.9272180e-04,-4.9382448e-04,-4.9957633e-04,-4.8977137e-04,-4.9525499e-04,-4.8559904e-04,-4.8750639e-04,-4.8220158e-04,-4.7791004e-04,-4.8878789e-04,-4.8789382e-04,-4.8413873e-04,-4.7588348e-04,-4.8017502e-04,-4.8530102e-04,-4.8354268e-04,-4.8908591e-04,-4.8494339e-04,-4.8270822e-04,-4.7636032e-04,-4.7490001e-04,-4.8515201e-04,-4.8077106e-04,-4.6929717e-04,-4.5454502e-04,-4.7498941e-04,-4.8017502e-04,-4.6974421e-04,-4.7484040e-04,-4.7186017e-04,-4.7475100e-04,-4.6870112e-04,-4.7403574e-04,-4.7239661e-04,-4.6822429e-04,-4.6280026e-04,-4.6518445e-04,-4.7454238e-04,-4.5791268e-04,-4.7457218e-04,-4.7436357e-04,-4.7403574e-04,-4.7591329e-04,-4.4289231e-04,-4.4596195e-04,-4.5406818e-04,-4.4924021e-04,-4.7037005e-04,-4.6467781e-04,-4.7099590e-04,-4.7633052e-04,-4.7287345e-04,-4.6101213e-04,-4.7400594e-04,-4.5779347e-04,-4.6548247e-04,-4.7704577e-04,-4.7096610e-04,-4.8199296e-04,-4.6607852e-04,-4.6807528e-04,-4.8628449e-04,-4.8744678e-04,-4.7948956e-04,-4.8029423e-04,-4.7689676e-04,-4.7647953e-04,-4.7478080e-04,-4.6923757e-04,-4.8306584e-04,-4.9430132e-04,-4.7504902e-04,-4.9671531e-04,-4.8846006e-04,-4.7501922e-04,-4.8014522e-04,-4.8747659e-04,-4.8685074e-04,-4.8035383e-04,-4.8562884e-04,-4.7671795e-04,-4.7105551e-04,-4.7272444e-04,-4.7701597e-04,-4.8324466e-04,-4.6291947e-04,-4.8243999e-04,-4.7224760e-04,-4.8485398e-04,-4.7802925e-04,-4.8258901e-04,-4.7928095e-04,-4.6941638e-04,-4.7487020e-04,-4.7799945e-04,-4.7856569e-04,-4.7826767e-04,-4.7090650e-04,-4.7039986e-04,-4.6098232e-04,-4.7031045e-04,-4.8184395e-04,-4.6306849e-04,-4.7588348e-04,-4.6622753e-04,-4.5809150e-04,-4.7835708e-04,-4.7367811e-04,-4.5859814e-04,-4.7016144e-04,-4.6700239e-04,-4.6914816e-04,-4.6852231e-04,-4.6133995e-04,-4.5394897e-04,-4.5832992e-04,-4.4694543e-04,-4.4584274e-04,-4.3705106e-04,-4.4217706e-04,-4.3770671e-04,-4.3100119e-04,-4.2858720e-04,-4.1484833e-04,-4.0659308e-04,-3.8897991e-04,-3.4731627e-04,-3.1638145e-04,-2.8550625e-04,-2.6679039e-04,-2.4440885e-04,-2.1311641e-04,-1.7407537e-04,-1.0114908e-04,-3.0994415e-05,6.6578388e-05,1.7070770e-04,2.3853779e-04,3.0148029e-04,3.4242868e-04,3.9941072e-04,4.6184659e-04,5.3259730e-04,6.4510107e-04,7.7620149e-04,9.0235472e-04,9.5269084e-04,9.0712309e-04,8.4248185e-04,7.7807903e-04,7.5489283e-04,7.1406364e-04,6.6053867e-04,6.2689185e-04,6.0942769e-04,5.9792399e-04,5.5179000e-04,4.8923492e-04,4.7925115e-04,5.7446957e-04,8.3115697e-04,1.1137426e-03,1.3387501e-03,1.2996793e-03,1.0743141e-03,7.2738528e-04,4.2515993e-04,2.0062923e-04,8.0794096e-05,4.8637390e-05,4.8249960e-05,6.5296888e-05,8.0376863e-05,9.5069408e-05,1.5595555e-04,2.8035045e-04,4.7424436e-04,6.2966347e-04,7.2339177e-04,7.2506070e-04,6.5329671e-04,5.6385994e-04,4.8488379e-04,4.6035647e-04,4.6318769e-04,4.6545267e-04,4.7910213e-04,4.4757128e-04,3.8805604e-04,2.7057528e-04,1.8563867e-04,1.0073185e-04,4.1663647e-05,-4.0233135e-06,-1.8775463e-05,-2.8133392e-05,-7.0989132e-05,-1.4346838e-04,-2.0703673e-04,-2.5808811e-04,-3.0201674e-04,-3.2678246e-04,-3.3026934e-04,-3.4058094e-04,-3.4943223e-04,-3.7017465e-04,-3.7825108e-04,-4.0000677e-04,-4.0215254e-04,-4.1541457e-04,-4.2888522e-04,-4.3761730e-04,-4.4047832e-04,-4.5442581e-04,-4.4545531e-04,-4.4855475e-04,-4.4947863e-04,-4.5308471e-04,-4.4441223e-04,-4.5660138e-04,-4.4825673e-04,-4.5007467e-04,-4.5692921e-04,-4.6852231e-04,-4.5707822e-04,-4.8336387e-04,-4.8869848e-04,-4.8312545e-04,-4.7168136e-04,-4.8521161e-04,-4.8667192e-04,-4.8246980e-04,-5.0020218e-04,-4.8291683e-04,-5.0535798e-04,-4.9138069e-04,-5.0583482e-04,-4.8682094e-04,-4.9871206e-04,-5.0684810e-04,-4.9418211e-04,-4.9200654e-04,-4.9269199e-04,-4.9176812e-04,-4.9522519e-04,-5.0041080e-04,-4.9662590e-04,-4.8273802e-04,-4.9754977e-04,-4.8643351e-04,-5.0276518e-04,-5.0121546e-04,-4.9096346e-04,-5.0964952e-04,-5.0032139e-04,-4.8783422e-04,-4.9155951e-04,-5.0219893e-04,-5.1826239e-04,-5.1459670e-04,-5.1227212e-04,-5.1298738e-04,-5.0720572e-04,-5.0553679e-04,-5.0163269e-04,-5.0902367e-04,-5.1903725e-04,-5.0234795e-04,-5.0571561e-04,-5.0252676e-04,-5.0413609e-04,-5.1134825e-04,-5.1456690e-04,-5.0830841e-04,-5.0604343e-04,-5.0315261e-04,-5.0619245e-04,-5.0693750e-04,-5.1167607e-04,-5.2058697e-04,-5.0142407e-04,-5.2139163e-04,-5.1379204e-04,-5.0610304e-04,-5.0866604e-04,-5.1471591e-04,-5.0912797e-04,-5.1537156e-04,-5.0340593e-04,-5.1325560e-04,-5.0427020e-04,-5.1495433e-04,-5.2136183e-04,-5.0781667e-04,-5.0355494e-04,-5.0570071e-04,-5.1377714e-04,-5.0953031e-04,-5.2320957e-04,-4.9987435e-04,-4.9543381e-04,-5.1002204e-04,-5.0337613e-04,-4.9890578e-04,-5.1681697e-04,-4.9836934e-04,-5.1055849e-04,-5.1788986e-04,-5.1407516e-04,-5.1297247e-04,-5.0622225e-04,-5.1085651e-04,-5.3228438e-04,-5.1656365e-04,-5.1544607e-04,-5.3815544e-04,-5.0482154e-04,-5.2522123e-04,-5.2462518e-04,-5.0131977e-04,-5.1872432e-04,-4.9971044e-04,-5.0167739e-04,-5.0748885e-04,-5.3271651e-04,-5.1741302e-04,-5.2286685e-04,-4.9594045e-04,-5.0722063e-04,-5.0890446e-04,-5.1496923e-04,-5.1043928e-04,-5.1586330e-04,-5.0033629e-04,-5.0075352e-04,-5.2930415e-04,-5.1221251e-04,-5.1294267e-04,-5.0824881e-04,-5.0595403e-04,-4.9404800e-04,-4.9203634e-04,-5.2104890e-04,-5.0179660e-04,-5.0371885e-04,-4.9416721e-04,-5.1067770e-04,-5.1210821e-04,-5.0757825e-04,-5.2270293e-04,-5.1167607e-04,-5.2277744e-04,-4.9358606e-04,-5.1495433e-04,-5.0683320e-04,-5.1712990e-04,-5.3024292e-04,-5.2461028e-04,-5.1310658e-04,-5.1356852e-04,-5.0465763e-04,-5.0412118e-04,-5.2806735e-04,-5.1691383e-04,-5.1390380e-04,-5.1917881e-04,-4.9357116e-04,-5.2618235e-04,-5.1584095e-04,-5.2560866e-04,-5.0461292e-04,-5.2972883e-04,-4.9430877e-04,-5.2202493e-04,-5.0983578e-04,-5.3069741e-04,-5.2655488e-04,-5.2750856e-04,-5.3600222e-04,-5.1602721e-04,-5.2478909e-04,-5.3981692e-04,-5.2623451e-04,-5.4693222e-04,-5.2125007e-04,-5.3615868e-04,-5.6846440e-04,-5.2455813e-04,-5.2674860e-04,-4.9926341e-04,-5.0228834e-04,-5.3820759e-04,-4.9997866e-04,-5.0138682e-04,-5.1770359e-04,-5.0267577e-04,-5.1739067e-04,-5.1545352e-04,-5.2047521e-04,-5.2819401e-04,-5.3007901e-04,-4.8363209e-04,-5.4533780e-04,-5.2198768e-04,-5.1668286e-04,-5.2410364e-04,-5.5426359e-04,-5.4118782e-04,-5.1546097e-04,-5.4662675e-04,-4.9971044e-04,-5.0389022e-04,-5.0533563e-04,-5.1496550e-04,-5.0987303e-04,-4.9402565e-04,-4.9381331e-04,-5.1592290e-04,-5.1017851e-04,-5.2214414e-04,-4.7033280e-04,-4.7343969e-04,-4.9775094e-04,-4.9735978e-04,-5.3464249e-04,-4.4745952e-04,-4.8928708e-04,-4.9358606e-04,-5.0815567e-04,-4.9008802e-04,-5.2571669e-04,-4.7914684e-04,-4.9127825e-04,-4.8021600e-04,-4.9963035e-04,-4.7397427e-04,-4.7674216e-04,-4.5831315e-04,-5.1705353e-04,-4.8142113e-04,-5.1221810e-04,-4.8317574e-04,-5.1776879e-04,-4.8034266e-04,-4.8706401e-04,-4.4659525e-04,-4.7206553e-04,-4.7957164e-04,-4.8472523e-04,-4.9363356e-04,-4.7440082e-04,-4.2270124e-04,-4.4823438e-04,-4.5603141e-04,-4.9917027e-04,-4.7397427e-04,-4.8956648e-04,-5.0768256e-04,-4.5854971e-04,-4.7108158e-04,-4.7549978e-04,-4.2388216e-04,-4.2344630e-04,-4.0715560e-04,-4.2009726e-04,-3.8064644e-04,-3.6350638e-04,-4.6394765e-04,-4.0832162e-04,-3.9260089e-04,-3.6730617e-04,-3.5535544e-04,-3.4116209e-04,-3.4212694e-04,-3.4936890e-04,-3.1570718e-04,-3.0618161e-04
"air_0008",-2.0956993e-04,-2.7155876e-04,1.7166138e-05,-1.7547607e-04,-2.5653839e-04,-1.4781952e-04,-2.6035309e-04,-1.2397766e-04,-2.3674965e-04,-1.2493134e-04,-1.5974045e-04,-2.6607513e-04,1.2540817e-04,7.1763992e-05,-2.4318695e-04,4.4822693e-05,-5.2452087e-05,-1.4305115e-06,6.1511993e-05,1.0538101e-04,3.3020973e-04,-3.6954880e-05,1.6951561e-04,2.0337105e-04,1.7428398e-04,1.1014938e-04,2.0503998e-05,-4.7683716e-07,1.6927719e-05,-1.4138222e-04,7.2002411e-04,1.8024445e-04,9.8228455e-05,7.6055527e-05,6.4373016e-05,1.9073486e-05,4.6873093e-04,8.1992149e-04,1.1277199e-04,-2.3937225e-04,1.5306473e-04,1.7881393e-04,6.5088272e-05,9.5844269e-05,3.1423569e-04,-1.8596649e-05,7.6770782e-05,-1.7404556e-05,-1.1920929e-05,1.6689301e-06,1.5687943e-04,9.1791153e-05,4.4250488e-04,6.9379807e-05,-2.1362305e-04,7.9393387e-05,-1.1205673e-05,1.2302399e-04,3.6239624e-05,2.2912025e-04,-2.5510788e-05,9.7990036e-05,-1.5163422e-04,-8.7738037e-05,4.2676926e-05,-1.2636185e-05,1.0251999e-04,-1.7428398e-04,-9.3936920e-05,3.1948090e-05,1.0919571e-04,3.0422211e-04,5.3644180e-05,1.7881393e-05,-2.6226044e-06,-7.5101852e-05,1.3875961e-04,-6.3419342e-05,1.3470650e-04,7.3432922e-05,1.3160706e-04,5.4359436e-05,5.9604645e-05,1.5282631e-04,3.9935112e-04,-1.2135506e-04,2.7561188e-04,9.1314316e-05,1.7023087e-04,1.6760826e-04,-3.3855438e-05,1.0991096e-04,2.4342537e-04,-5.0067902e-06,-4.7922134e-05,1.4615059e-04,6.4849854e-05,1.1801720e-04,5.9366226e-05,-4.4584274e-05,6.4373016e-05,-5.2928925e-05,2.9563904e-05,-4.0531158e-05,1.0955334e-04,4.3034554e-05,9.6559525e-06,-5.5670738e-05,4.6014786e-05,-2.0384789e-05,2.1219254e-05,-4.6849251e-05,2.0742416e-05,6.6757202e-06,-5.3882599e-05,1.4781952e-05,2.2172928e-05,-5.6982040e-05,-4.8875809e-05,3.8743019e-05,-3.6597252e-05,-1.4543533e-05,1.1086464e-05,-4.3511391e-05,4.3034554e-05,2.0146370e-05,-2.5391579e-05,2.6106834e-05,2.9802322e-06,4.4345856e-05,3.0755997e-05,1.5497208e-05,7.7486038e-05,1.9907951e-05,-4.5299530e-06,4.8637390e-05,5.3048134e-05,2.6941299e-05,7.7962875e-05,7.9393387e-05,4.1961670e-05,7.4148178e-05,4.4345856e-05,5.1617622e-05,3.7550926e-05,2.3961067e-05,6.1631203e-05,2.1457672e-05,3.5285950e-05,5.6505203e-05,2.5868416e-05,3.5643578e-05,5.2094460e-05,1.5854836e-05,2.4795532e-05,6.3300133e-05,2.5987625e-05,3.9339066e-05,5.3644180e-05,1.8119812e-05,3.0994415e-05,2.4080276e-05,-6.5565109e-06,1.2397766e-05,-4.6491623e-06,-4.2915344e-06,9.7751617e-06,2.7418137e-06,2.2649765e-06,2.2411346e-05,3.8146973e-06,1.6927719e-05,2.0623207e-05,1.0132790e-05,1.8000603e-05,2.1815300e-05,2.3484230e-05,4.2319298e-05,4.3869019e-05,5.0544739e-05,6.4611435e-05,1.9311905e-05,6.1988831e-06,-2.6345253e-05,-7.7724457e-05,-3.9279461e-05,8.3446503e-06,4.4941902e-05,9.6976757e-05,1.0430813e-04,1.0544062e-04,9.9062920e-05,8.9704990e-05,9.5963478e-05,9.3877316e-05,8.4936619e-05,9.5963478e-05,1.0532141e-04,9.3579292e-05,1.0520220e-04,9.4830990e-05,9.5605850e-05,1.1712313e-04,1.1348724e-04,1.0859966e-04,1.1599064e-04,1.1152029e-04,1.1307001e-04,1.1354685e-04,1.2189150e-04,1.1891127e-04,1.1563301e-04,1.1044741e-04,1.1903048e-04,1.1539459e-04,1.0508299e-04,1.1247396e-04,1.1795759e-04,1.1366606e-04,1.1175871e-04,1.1336803e-04,1.0675192e-04,1.1032820e-04,1.0621548e-04,9.8288059e-05,9.3519688e-05,9.4592571e-05,9.5605850e-05,8.8334084e-05,9.9301338e-05,1.0144711e-04,9.2029572e-05,9.7393990e-05,8.9228153e-05,8.2731247e-05,9.0718269e-05,8.9466572e-05,8.3804131e-05,9.4592571e-05,8.5055828e-05,8.6009502e-05,9.4771385e-05,8.5473061e-05,8.7022781e-05,7.9393387e-05,7.7903271e-05,8.1717968e-05,7.3254108e-05,7.0571899e-05,7.5638294e-05,4.7922134e-05,4.1186810e-05,3.2901764e-05,8.6426735e-06,1.6093254e-05,7.3313713e-06,-1.4066696e-05,5.0067902e-06,-1.2218952e-05,-1.4424324e-05,9.1195107e-06,-8.7618828e-06,8.8810921e-06,2.0802021e-05,1.8179417e-05,4.0113926e-05,4.6372414e-05,4.3511391e-05,5.9783459e-05,5.5491924e-05,5.7697296e-05,6.9975853e-05,5.8293343e-05,6.5863132e-05,6.1810017e-05,5.6266785e-05,5.9962273e-05,5.3763390e-05,4.4882298e-05,4.9114227e-05,4.1067600e-05,3.9219856e-05,3.6060810e-05,2.4378300e-05,2.2709370e-05,2.4616718e-05,1.8775463e-05,2.0563602e-05,1.9788742e-05,1.6570091e-05,2.1457672e-05,1.5914440e-05,2.0205975e-05,2.1934509e-05,1.8239021e-05,2.8550625e-05,3.0398369e-05,3.2842159e-05,4.3332577e-05,4.3869019e-05,4.8935413e-05,5.3584576e-05,6.6399574e-05,6.6995621e-05,7.4684620e-05,7.6055527e-05,7.7068806e-05,8.7976456e-05,8.9108944e-05,8.4578991e-05,9.7751617e-05,9.6917152e-05,9.9658966e-05,1.1461973e-04,1.0806322e-04,1.2314320e-04,1.3381243e-04,1.2850761e-04,1.4883280e-04,1.5252829e-04,1.4674664e-04,1.7821789e-04,1.7499924e-04,1.8465519e-04,2.1606684e-04,2.0289421e-04,2.2560358e-04,2.4050474e-04,2.1302700e-04,2.5862455e-04,2.5302172e-04,2.4485588e-04,2.8198957e-04,2.3961067e-04,2.5099516e-04,2.6279688e-04,2.3275614e-04,2.6834011e-04,2.6148558e-04,2.6100874e-04,2.8753281e-04,2.6845932e-04,2.8318167e-04,3.1667948e-04,2.9361248e-04,3.0231476e-04,3.1781197e-04,3.0386448e-04,3.5905838e-04,3.1304359e-04,-3.4761429e-04,-3.5291910e-04,-3.4618378e-04,-3.5452843e-04,-3.5637617e-04,-3.5542250e-04,-3.5768747e-04,-3.5715103e-04,-3.4892559e-04,-3.3670664e-04,-3.1918287e-04,-3.1799078e-04,-3.1489134e-04,-3.1512976e-04,-3.2186508e-04,-3.1340122e-04,-3.2031536e-04,-3.1960011e-04,-3.2442808e-04,-3.3581257e-04,-3.4165382e-04,-3.4606457e-04,-3.5053492e-04,-3.5762787e-04,-3.7461519e-04,-3.8200617e-04,-3.8892031e-04,-4.0405989e-04,-4.0262938e-04,-4.2021275e-04,-4.1997433e-04,-4.1455030e-04,-4.2408705e-04,-4.1449070e-04,-4.1639805e-04,-4.1651726e-04,-4.0864944e-04,-4.0888786e-04,-3.9625168e-04,-3.9130449e-04,-3.8880110e-04,-3.9541721e-04,-3.9118528e-04,-3.8343668e-04,-3.9011240e-04,-3.9488077e-04,-3.8415194e-04,-3.8772821e-04,-3.8951635e-04,-3.9315224e-04,-3.8826466e-04,-3.9166212e-04,-3.9094687e-04,-3.8915873e-04,-3.9023161e-04,-3.8999319e-04,-3.8427114e-04,-3.9285421e-04,-3.8939714e-04,-3.8570166e-04,-3.9112568e-04,-3.8903952e-04,-3.8582087e-04,-3.7890673e-04,-3.8385391e-04,-3.8212538e-04,-3.8486719e-04,-3.7980080e-04,-3.8367510e-04,-3.9178133e-04,-3.9029121e-04,-4.0227175e-04,-4.0960312e-04,-3.9678812e-04,-4.0918589e-04,-4.0876865e-04,-4.0549040e-04,-4.1115284e-04,-4.2265654e-04,-4.1395426e-04,-4.1377544e-04,-4.1675568e-04,-4.1711330e-04,-4.1550398e-04,-4.1836500e-04,-4.2009354e-04,-4.1961670e-04,-4.1538477e-04,-4.2110682e-04,-4.2158365e-04,-4.1866302e-04,-4.1580200e-04,-4.0620565e-04,-4.1157007e-04,-4.1145086e-04,-4.2140484e-04,-4.1836500e-04,-4.0674210e-04,-4.1276217e-04,-4.1717291e-04,-4.1389465e-04,-4.1019917e-04,-4.1383505e-04,-4.1657686e-04,-4.1711330e-04,-4.1383505e-04,-4.2325258e-04,-4.1258335e-04,-4.0590763e-04,-4.1258335e-04,-4.1747093e-04,-4.0417910e-04,-4.0811300e-04,-4.0900707e-04,-4.0912628e-04,-4.1019917e-04,-3.9631128e-04,-4.0811300e-04,-3.9833784e-04,-3.9064884e-04,-3.6412477e-04,-3.4046173e-04,-3.0064583e-04,-2.2888184e-04,-1.4847517e-04,-2.9683113e-05,1.1104345e-04,2.5033951e-04,4.0239096e-04,5.3066015e-04,6.2727928e-04,6.7216158e-04,6.4158440e-04,5.6755543e-04,4.8214197e-04,3.7550926e-04,2.9659271e-04,2.5570393e-04,2.9510260e-04,3.9112568e-04,4.7779083e-04,5.2344799e-04,4.8905611e-04,3.8754940e-04,3.0785799e-04,2.7340651e-04,2.5635958e-04,2.6124716e-04,2.5624037e-04,2.4980307e-04,2.2572279e-04,1.8996000e-04,1.5795231e-04,1.0728836e-04,6.2167645e-05,8.3446503e-07,-5.4419041e-05,-1.0514259e-04,-1.3411045e-04,-1.7178059e-04,-1.8560886e-04,-2.2041798e-04,-2.4449825e-04,-2.5999546e-04,-2.8014183e-04,-2.7883053e-04,-2.9045343e-04,-2.8735399e-04,-2.9247999e-04,-3.1411648e-04,-3.1328201e-04,-3.0702353e-04,-3.3265352e-04,-3.2812357e-04,-3.4135580e-04,-3.5691261e-04,-3.6358833e-04,-3.8135052e-04,-3.8099289e-04,-3.9029121e-04,-3.9499998e-04,-3.8832426e-04,-3.7819147e-04,-3.7521124e-04,-3.6799908e-04,-3.8027763e-04,-3.7467480e-04,-3.8552284e-04,-3.8379431e-04,-3.7992001e-04,-3.7842989e-04,-3.9052963e-04,-3.9148331e-04,-3.9291382e-04,-3.9339066e-04,-3.9553642e-04,-3.8939714e-04,-3.9619207e-04,-3.9812922e-04,-3.8895011e-04,-4.0671229e-04,-4.0680170e-04,-4.2098761e-04,-4.2620301e-04,-4.2077899e-04,-4.3353438e-04,-4.3493509e-04,-4.4173002e-04,-4.5427680e-04,-4.5579672e-04,-4.6193600e-04,-4.7165155e-04,-4.6196580e-04,-4.6017766e-04,-4.6628714e-04,-4.5379996e-04,-4.6262145e-04,-4.6223402e-04,-4.4772029e-04,-4.6616793e-04,-4.5758486e-04,-4.4927001e-04,-4.5326352e-04,-4.4208765e-04,-4.4351816e-04,-4.4724345e-04,-4.4482946e-04,-4.4992566e-04,-4.3109059e-04,-4.3734908e-04,-4.3120980e-04,-4.2963028e-04,-4.3869019e-04,-4.3779612e-04,-4.3842196e-04,-4.2691827e-04,-4.2948127e-04,-4.3633580e-04,-4.3177605e-04,-4.3994188e-04,-4.3523312e-04,-4.3115020e-04,-4.3037534e-04,-4.2530894e-04,-4.3863058e-04,-4.3559074e-04,-4.2369962e-04,-4.1180849e-04,-4.2390823e-04,-4.3451786e-04,-4.2948127e-04,-4.2942166e-04,-4.2718649e-04,-4.3183565e-04,-4.2060018e-04,-4.2843819e-04,-4.2790174e-04,-4.2292476e-04,-4.1061640e-04,-4.1961670e-04,-4.2831898e-04,-4.1455030e-04,-4.2757392e-04,-4.1794777e-04,-4.3019652e-04,-4.3177605e-04,-4.0814281e-04,-3.8722157e-04,-3.9315224e-04,-3.9729476e-04,-4.3195486e-04,-4.2229891e-04,-4.2539835e-04,-4.3025613e-04,-4.2977929e-04,-4.1818619e-04,-4.3278933e-04,-4.1449070e-04,-4.2277575e-04,-4.3258071e-04,-4.2402744e-04,-4.3502450e-04,-4.2778254e-04,-4.2453408e-04,-4.3484569e-04,-4.3401122e-04,-4.2337179e-04,-4.3374300e-04,-4.3696165e-04,-4.3487549e-04,-4.2819977e-04,-4.2751431e-04,-4.3717027e-04,-4.4295192e-04,-4.2814016e-04,-4.5040250e-04,-4.3943524e-04,-4.2796135e-04,-4.3532252e-04,-4.3705106e-04,-4.2980909e-04,-4.3573976e-04,-4.4101477e-04,-4.2471290e-04,-4.2077899e-04,-4.2897463e-04,-4.3034554e-04,-4.3314695e-04,-4.1770935e-04,-4.3436885e-04,-4.2366982e-04,-4.3159723e-04,-4.3022633e-04,-4.3320656e-04,-4.2659044e-04,-4.2212009e-04,-4.3013692e-04,-4.3317676e-04,-4.2772293e-04,-4.2745471e-04,-4.2185187e-04,-4.2417645e-04,-4.1145086e-04,-4.2280555e-04,-4.2912364e-04,-4.1881204e-04,-4.2456388e-04,-4.2596459e-04,-4.1115284e-04,-4.2864680e-04,-4.3261051e-04,-4.1446090e-04,-4.2426586e-04,-4.2596459e-04,-4.1627884e-04,-4.2277575e-04,-4.1687489e-04,-4.0960312e-04,-4.1225553e-04,-4.0158629e-04,-4.0453672e-04,-3.9416552e-04,-3.9193034e-04,-3.9389729e-04,-3.8465858e-04,-3.8823485e-04,-3.7360191e-04,-3.6239624e-04,-3.4672022e-04,-3.0663610e-04,-2.7361512e-04,-2.4563074e-04,-2.2122264e-04,-1.9761920e-04,-1.6853213e-04,-1.2877584e-04,-6.3866377e-05,1.0699034e-05,1.0925531e-04,2.1111965e-04,2.7495623e-04,3.3259392e-04,3.8364530e-04,4.4488907e-04,4.9644709e-04,5.7014823e-04,6.8297982e-04,8.1759691e-04,9.4226003e-04,9.9024177e-04,9.4664097e-04,8.7767839e-04,8.1554055e-04,7.9414248e-04,7.5721741e-04,6.9460273e-04,6.6098571e-04,6.5210462e-04,6.3490868e-04,5.8266521e-04,5.1987171e-04,5.1453710e-04,6.0704350e-04,8.6370111e-04,1.1457503e-03,1.3660491e-03,1.3323426e-03,1.1083186e-03,7.6442957e-04,4.6727061e-04,2.5066733e-04,1.3250113e-04,8.9317560e-05,8.5711479e-05,1.0222197e-04,1.1819601e-04,1.3825297e-04,1.9511580e-04,3.1471252e-04,5.0884485e-04,6.6161156e-04,7.6091290e-04,7.5986981e-04,6.8861246e-04,5.9971213e-04,5.2288175e-04,4.9704313e-04,4.9883127e-04,5.0392747e-04,5.1367283e-04,4.9436092e-04,4.3511391e-04,3.0666590e-04,2.2479892e-04,1.4132261e-04,7.9035759e-05,3.8683414e-05,1.3619661e-05,2.7716160e-06,-3.0964613e-05,-1.0412931e-04,-1.7333031e-04,-2.1818280e-04,-2.5632977e-04,-2.7981400e-04,-2.7722120e-04,-2.9906631e-04,-3.0729175e-04,-3.2135844e-04,-3.2898784e-04,-3.5262108e-04,-3.5703182e-04,-3.7580729e-04,-3.8704276e-04,-3.9970875e-04,-3.9681792e-04,-4.1085482e-04,-4.0206313e-04,-3.9863586e-04,-4.0623546e-04,-4.0996075e-04,-4.1228533e-04,-4.1496754e-04,-4.0385127e-04,-4.1419268e-04,-4.1660666e-04,-4.2870641e-04,-4.2128563e-04,-4.4047832e-04,-4.5055151e-04,-4.3764710e-04,-4.3362379e-04,-4.4667721e-04,-4.5138597e-04,-4.4295192e-04,-4.5916438e-04,-4.4527650e-04,-4.6128035e-04,-4.4858456e-04,-4.6315789e-04,-4.4614077e-04,-4.6017766e-04,-4.6220422e-04,-4.5225024e-04,-4.4795871e-04,-4.4345856e-04,-4.4888258e-04,-4.5135617e-04,-4.5567751e-04,-4.5299530e-04,-4.4280291e-04,-4.6023726e-04,-4.4500828e-04,-4.6387315e-04,-4.6288967e-04,-4.5156479e-04,-4.6446919e-04,-4.6184659e-04,-4.5320392e-04,-4.4733286e-04,-4.6455860e-04,-4.7424436e-04,-4.7940016e-04,-4.7582388e-04,-4.7555566e-04,-4.6712160e-04,-4.6741962e-04,-4.6601892e-04,-4.7132373e-04,-4.8002601e-04,-4.6056509e-04,-4.6300888e-04,-4.6211481e-04,-4.6253204e-04,-4.6792626e-04,-4.7302246e-04,-4.6464801e-04,-4.6563148e-04,-4.6330690e-04,-4.6882033e-04,-4.6467781e-04,-4.7275424e-04,-4.9081445e-04,-4.6637654e-04,-4.8559904e-04,-4.7296286e-04,-4.6840310e-04,-4.7001243e-04,-4.7060847e-04,-4.7431886e-04,-4.7490001e-04,-4.7270954e-04,-4.7917664e-04,-4.7083199e-04,-4.7940016e-04,-4.9354136e-04,-4.7133863e-04,-4.6335161e-04,-4.7618151e-04,-4.7558546e-04,-4.6770275e-04,-4.8893690e-04,-4.6865642e-04,-4.6226382e-04,-4.7804415e-04,-4.6510994e-04,-4.6287477e-04,-4.8439205e-04,-4.6332181e-04,-4.7861040e-04,-4.8585236e-04,-4.7937036e-04,-4.8360229e-04,-4.7405064e-04,-4.7054887e-04,-4.9738586e-04,-4.8133731e-04,-4.7843158e-04,-5.0078332e-04,-4.5961142e-04,-4.8661232e-04,-4.9145520e-04,-4.7004223e-04,-4.7799945e-04,-4.6378374e-04,-4.7999620e-04,-4.7002733e-04,-4.8720837e-04,-4.8261881e-04,-4.8688054e-04,-4.5889616e-04,-4.7424436e-04,-4.6989322e-04,-4.8016012e-04,-4.6925247e-04,-4.8087537e-04,-4.7470629e-04,-4.6899915e-04,-4.9771369e-04,-4.8130751e-04,-4.9304962e-04,-4.7488511e-04,-4.8290193e-04,-4.6566129e-04,-4.5336783e-04,-4.9661100e-04,-4.7349930e-04,-4.7351420e-04,-4.6852231e-04,-4.7512352e-04,-4.8816204e-04,-4.8087537e-04,-4.9030781e-04,-4.8291683e-04,-4.8278272e-04,-4.7090650e-04,-5.0170720e-04,-4.7868490e-04,-4.8536062e-04,-5.0151348e-04,-4.9787760e-04,-4.7951937e-04,-4.8471987e-04,-4.7715008e-04,-4.7329068e-04,-4.9220771e-04,-4.8645586e-04,-4.7725439e-04,-4.9239397e-04,-4.6703219e-04,-4.9085915e-04,-4.8092753e-04,-4.9230456e-04,-4.7155470e-04,-4.9613416e-04,-4.7360361e-04,-4.9345195e-04,-4.7682971e-04,-4.9968064e-04,-4.9857795e-04,-5.0048530e-04,-5.1540881e-04,-4.7880411e-04,-4.9363077e-04,-5.0303340e-04,-5.0504506e-04,-5.0819665e-04,-4.8960000e-04,-5.1735342e-04,-5.3870678e-04,-4.6900660e-04,-4.7403574e-04,-4.8440695e-04,-4.7063828e-04,-5.1340461e-04,-4.8171729e-04,-4.7341734e-04,-4.9515814e-04,-4.7470629e-04,-4.9861521e-04,-4.8948824e-04,-4.9439073e-04,-4.9845874e-04,-4.8999488e-04,-4.4534355e-04,-5.1376969e-04,-5.0026923e-04,-4.8735738e-04,-4.8467517e-04,-5.2718073e-04,-5.0482154e-04,-4.7875941e-04,-5.1230937e-04,-4.8364699e-04,-4.6911091e-04,-4.7805905e-04,-4.9154088e-04,-4.8467517e-04,-4.6681613e-04,-4.7655776e-04,-4.8112869e-04,-4.7598407e-04,-4.8793480e-04,-4.3983385e-04,-4.5071915e-04,-4.8595294e-04,-4.8119947e-04,-5.0221384e-04,-4.2653829e-04,-4.6729296e-04,-4.6879426e-04,-4.8994273e-04,-4.6604872e-04,-5.0929934e-04,-4.7590956e-04,-4.7749840e-04,-4.4082105e-04,-4.8716925e-04,-4.5701861e-04,-4.6036020e-04,-4.2474642e-04,-4.9733371e-04,-4.4966489e-04,-4.8587471e-04,-4.5140833e-04,-4.8759393e-04,-4.5951549e-04,-4.5763329e-04,-4.2845262e-04,-4.5229308e-04,-4.6066334e-04,-4.6615477e-04,-4.7334097e-04,-4.5724213e-04,-4.0957239e-04,-4.2545982e-04,-4.2686425e-04,-4.7620945e-04,-4.7446787e-04,-4.7117844e-04,-4.8167631e-04,-4.4367835e-04,-4.4577941e-04,-4.5840815e-04,-3.9859861e-04,-3.9983913e-04,-3.9706752e-04,-3.9136037e-04,-3.6641210e-04,-3.6820024e-04,-4.6066567e-04,-3.8539618e-04,-3.7722290e-04,-3.5738572e-04,-3.4252554e-04,-3.2279640e-04,-3.1955168e-04,-3.3693388e-04,-3.0431151e-04,-2.8064847e-04
"air_0009",-3.4022331e-04,-3.9172173e-04,2.5439262e-04,-2.6249886e-04,6.3419342e-05,-3.1948090e-05,-3.2162666e-04,-7.6055527e-05,-1.3136864e-04,-2.8204918e-04,-6.6757202e-05,-2.5439262e-04,8.0823898e-05,1.8215179e-04,-2.5081635e-04,1.0681152e-04,-4.8875809e-05,-9.7751617e-06,1.3232231e-04,1.3923645e-04,2.7203560e-04,-3.7193298e-05,1.5044212e-04,1.8167496e-04,1.6808510e-04,1.6331673e-04,2.9087067e-05,8.0823898e-05,3.5762787e-06,-1.7023087e-04,5.3548813e-04,2.1481514e-04,1.0466576e-04,1.0609627e-04,2.5033951e-05,-7.8678131e-06,3.7550926e-04,6.4349174e-04,6.7472458e-05,-1.7046928e-04,1.2230873e-04,2.4652481e-04,4.4584274e-05,1.9073486e-05,2.6273727e-04,8.1062317e-06,9.3221664e-05,-1.0395050e-04,1.2731552e-04,7.3671341e-05,5.8889389e-05,1.6689301e-06,3.6811829e-04,5.1259995e-05,-2.2172928e-04,1.9335747e-04,4.4107437e-05,1.8596649e-04,9.0122223e-05,2.1886826e-04,1.4495850e-04,1.3756752e-04,-1.1324883e-04,-5.8174133e-05,7.4148178e-05,-3.7431717e-05,1.2254715e-04,5.5313110e-05,-1.4257431e-04,8.6784363e-05,1.5735626e-05,2.4652481e-04,6.1988831e-06,5.9366226e-05,-8.1777573e-05,-1.2230873e-04,9.3460083e-05,-1.5497208e-05,8.9883804e-05,1.9550323e-05,1.0085106e-04,2.0980835e-05,7.8916550e-05,1.6021729e-04,3.5381317e-04,-1.0919571e-04,2.4199486e-04,1.0633469e-04,2.4032593e-04,1.9764900e-04,1.5997887e-04,1.4424324e-04,2.5796890e-04,6.0081482e-05,-9.6321106e-05,1.3589859e-04,1.0418892e-04,3.6239624e-05,1.2469292e-04,3.3378601e-06,8.2969666e-05,3.8146973e-06,-4.3153763e-05,-3.7908554e-05,1.5044212e-04,8.1658363e-05,-5.7220459e-06,-1.0728836e-05,7.4028969e-05,-6.7472458e-05,2.2411346e-05,-7.1644783e-05,-2.8133392e-05,-2.4914742e-05,-2.5153160e-05,-3.6954880e-06,-1.6808510e-05,-4.9114227e-05,-3.9458275e-05,6.3180923e-06,-7.3552132e-05,2.7418137e-06,3.1948090e-05,-3.6120415e-05,4.1246414e-05,3.1948090e-05,-1.7285347e-05,2.7418137e-06,2.9683113e-05,2.5510788e-05,1.6331673e-05,3.2544136e-05,5.9008598e-05,5.1856041e-05,-2.1457672e-06,4.3869019e-05,4.6014786e-05,2.2172928e-05,5.7458878e-05,6.0558319e-05,3.6239624e-05,7.2121620e-05,4.0292740e-05,4.2200089e-05,4.3272972e-05,2.6106834e-05,4.3630600e-05,3.4570694e-06,2.5033951e-06,4.5299530e-05,3.3617020e-05,1.6450882e-05,4.3511391e-05,-1.6927719e-05,1.2874603e-05,4.4465065e-05,2.6822090e-05,4.6014786e-05,6.1035156e-05,1.9788742e-05,3.3617020e-05,1.5735626e-05,-1.7881393e-06,1.9669533e-05,6.3180923e-06,1.0728836e-06,2.0861626e-05,3.9339066e-06,7.9870224e-06,3.7312508e-05,1.9073486e-06,1.9073486e-05,2.0384789e-05,6.7949295e-06,2.2768974e-05,3.0636787e-05,2.4914742e-05,4.6014786e-05,3.9696693e-05,4.2438507e-05,6.1273575e-05,1.2516975e-05,5.1856041e-06,-3.1352043e-05,-8.9049339e-05,-4.1782856e-05,3.0398369e-06,5.1438808e-05,1.0192394e-04,1.1318922e-04,1.0782480e-04,1.1444092e-04,9.6321106e-05,9.9658966e-05,1.0466576e-04,9.0301037e-05,9.7393990e-05,1.0895729e-04,9.6619129e-05,1.0699034e-04,1.0120869e-04,1.0448694e-04,1.2457371e-04,1.1736155e-04,1.1384487e-04,1.1754036e-04,1.1813641e-04,1.1193752e-04,1.2063980e-04,1.2320280e-04,1.2111664e-04,1.2165308e-04,1.1616945e-04,1.2022257e-04,1.2266636e-04,1.1003017e-04,1.2046099e-04,1.2409687e-04,1.1962652e-04,1.1348724e-04,1.1348724e-04,1.1169910e-04,1.1855364e-04,1.1473894e-04,1.0752678e-04,1.0693073e-04,1.0317564e-04,1.0865927e-04,9.5784664e-05,9.7036362e-05,1.0305643e-04,9.8884106e-05,1.0138750e-04,9.7870827e-05,8.7380409e-05,9.7751617e-05,9.5009804e-05,8.3863735e-05,9.2983246e-05,9.0539455e-05,8.5532665e-05,1.0138750e-04,8.5651875e-05,9.1254711e-05,8.2373619e-05,7.6532364e-05,8.1956387e-05,7.5578690e-05,7.1227551e-05,7.3134899e-05,4.8458576e-05,3.9100647e-05,3.3855438e-05,4.8279762e-06,1.8894672e-05,2.6822090e-06,-1.2755394e-05,7.0929527e-06,-6.8545341e-06,-1.0132790e-05,1.5079975e-05,-6.1988831e-06,1.0788441e-05,2.4616718e-05,1.9550323e-05,4.2319298e-05,5.1379204e-05,4.6610832e-05,6.3359737e-05,5.6982040e-05,5.9366226e-05,7.3134899e-05,6.2227249e-05,6.9022179e-05,6.9439411e-05,5.8650970e-05,6.3300133e-05,5.8412552e-05,5.0306320e-05,5.2571297e-05,4.6491623e-05,4.4941902e-05,4.2080879e-05,3.2782555e-05,2.9802322e-05,3.1471252e-05,2.3424625e-05,2.5391579e-05,2.7537346e-05,2.4676323e-05,2.6524067e-05,2.4080276e-05,2.7537346e-05,2.9921532e-05,2.7120113e-05,3.4809113e-05,3.5285950e-05,3.9815903e-05,4.9352646e-05,4.9054623e-05,5.9545040e-05,6.0915947e-05,7.2062016e-05,7.1942806e-05,7.9810619e-05,8.2731247e-05,8.5771084e-05,9.1910362e-05,9.5605850e-05,9.0479851e-05,1.0442734e-04,1.0216236e-04,1.0454655e-04,1.2332201e-04,1.1634827e-04,1.3071299e-04,1.4418364e-04,1.4013052e-04,1.5836954e-04,1.6438961e-04,1.5711784e-04,1.8364191e-04,1.8799305e-04,1.9609928e-04,2.2798777e-04,2.0468235e-04,2.4670362e-04,2.5844574e-04,2.3829937e-04,2.8038025e-04,2.6881695e-04,2.6041269e-04,2.8836727e-04,2.5123358e-04,2.6941299e-04,2.7245283e-04,2.4610758e-04,2.7972460e-04,2.7626753e-04,2.7650595e-04,3.0237436e-04,2.8985739e-04,2.8938055e-04,3.1512976e-04,2.9277802e-04,3.1006336e-04,3.3450127e-04,3.1244755e-04,3.6835670e-04,3.2007694e-04,-3.2889843e-04,-3.3456087e-04,-3.3217669e-04,-3.4028292e-04,-3.3962727e-04,-3.3736229e-04,-3.4302473e-04,-3.4207106e-04,-3.3533573e-04,-3.2538176e-04,-3.0726194e-04,-3.0595064e-04,-3.0195713e-04,-3.0469894e-04,-3.0583143e-04,-3.0076504e-04,-3.1083822e-04,-3.0988455e-04,-3.1280518e-04,-3.2609701e-04,-3.3110380e-04,-3.3813715e-04,-3.4219027e-04,-3.4981966e-04,-3.6591291e-04,-3.7395954e-04,-3.8236380e-04,-3.9505959e-04,-3.9333105e-04,-4.1055679e-04,-4.1049719e-04,-4.0864944e-04,-4.1401386e-04,-4.0835142e-04,-4.0489435e-04,-4.0447712e-04,-3.9654970e-04,-3.9839745e-04,-3.8301945e-04,-3.7950277e-04,-3.7503242e-04,-3.8421154e-04,-3.7759542e-04,-3.6758184e-04,-3.7389994e-04,-3.7670135e-04,-3.6776066e-04,-3.7395954e-04,-3.7395954e-04,-3.7920475e-04,-3.7539005e-04,-3.7521124e-04,-3.7842989e-04,-3.7515163e-04,-3.7473440e-04,-3.7652254e-04,-3.7115812e-04,-3.7926435e-04,-3.7699938e-04,-3.7342310e-04,-3.7509203e-04,-3.7336349e-04,-3.7378073e-04,-3.6615133e-04,-3.7169456e-04,-3.6740303e-04,-3.7342310e-04,-3.6722422e-04,-3.7330389e-04,-3.7807226e-04,-3.7705898e-04,-3.8677454e-04,-3.9303303e-04,-3.8290024e-04,-3.9660931e-04,-3.9714575e-04,-3.8784742e-04,-3.9881468e-04,-4.0423870e-04,-3.9750338e-04,-4.0376186e-04,-4.0429831e-04,-4.0018559e-04,-3.9923191e-04,-4.0715933e-04,-4.0781498e-04,-4.1019917e-04,-4.0417910e-04,-4.0924549e-04,-4.1186810e-04,-4.0805340e-04,-4.0537119e-04,-3.9154291e-04,-4.0066242e-04,-3.9684772e-04,-4.0656328e-04,-4.0537119e-04,-3.9613247e-04,-4.0107965e-04,-4.0084124e-04,-3.9666891e-04,-3.9470196e-04,-3.9595366e-04,-3.9857626e-04,-4.0304661e-04,-4.0191412e-04,-4.0656328e-04,-4.0024519e-04,-3.9190054e-04,-4.0084124e-04,-4.0167570e-04,-3.9374828e-04,-3.9964914e-04,-3.9964914e-04,-3.9851665e-04,-3.9851665e-04,-3.8498640e-04,-3.9279461e-04,-3.8367510e-04,-3.7568808e-04,-3.5339594e-04,-3.3098459e-04,-2.8657913e-04,-2.2035837e-04,-1.3500452e-04,-1.6510487e-05,1.2379885e-04,2.5862455e-04,4.0936470e-04,5.3489208e-04,6.2870979e-04,6.7228079e-04,6.4450502e-04,5.7345629e-04,4.8643351e-04,3.8111210e-04,3.0243397e-04,2.6291609e-04,3.0040741e-04,3.9410591e-04,4.8291683e-04,5.2726269e-04,4.9144030e-04,3.8856268e-04,3.0815601e-04,2.7537346e-04,2.5868416e-04,2.6643276e-04,2.6369095e-04,2.5433302e-04,2.2989511e-04,1.9633770e-04,1.6325712e-04,1.1634827e-04,6.9916248e-05,1.1801720e-05,-4.3630600e-05,-9.3817711e-05,-1.2302399e-04,-1.5908480e-04,-1.7517805e-04,-2.0968914e-04,-2.3269653e-04,-2.4491549e-04,-2.6416779e-04,-2.6434660e-04,-2.7656555e-04,-2.7376413e-04,-2.8002262e-04,-3.0291080e-04,-3.0243397e-04,-2.9921532e-04,-3.1954050e-04,-3.1387806e-04,-3.2645464e-04,-3.4391880e-04,-3.5327673e-04,-3.7062168e-04,-3.7300587e-04,-3.7753582e-04,-3.8063526e-04,-3.7497282e-04,-3.6346912e-04,-3.6400557e-04,-3.5417080e-04,-3.6954880e-04,-3.6418438e-04,-3.6990643e-04,-3.6805868e-04,-3.6764145e-04,-3.6692619e-04,-3.8003922e-04,-3.7759542e-04,-3.7765503e-04,-3.7890673e-04,-3.8111210e-04,-3.8021803e-04,-3.8880110e-04,-3.8814545e-04,-3.8260221e-04,-4.0754676e-04,-3.9944053e-04,-4.1249394e-04,-4.1666627e-04,-4.1037798e-04,-4.2539835e-04,-4.2310357e-04,-4.3299794e-04,-4.4217706e-04,-4.4891238e-04,-4.4852495e-04,-4.5895576e-04,-4.5451522e-04,-4.4929981e-04,-4.5290589e-04,-4.4572353e-04,-4.5037270e-04,-4.5093894e-04,-4.3007731e-04,-4.5046210e-04,-4.4012070e-04,-4.3159723e-04,-4.3827295e-04,-4.2673945e-04,-4.2742491e-04,-4.3261051e-04,-4.2596459e-04,-4.3302774e-04,-4.1735172e-04,-4.2632222e-04,-4.1896105e-04,-4.1794777e-04,-4.2665005e-04,-4.2471290e-04,-4.2435527e-04,-4.1395426e-04,-4.1803718e-04,-4.1913986e-04,-4.1744113e-04,-4.2894483e-04,-4.2247772e-04,-4.1630864e-04,-4.1806698e-04,-4.1177869e-04,-4.2414665e-04,-4.2113662e-04,-4.0665269e-04,-3.9681792e-04,-4.0721893e-04,-4.1893125e-04,-4.1356683e-04,-4.1595101e-04,-4.1654706e-04,-4.1693449e-04,-4.1049719e-04,-4.1288137e-04,-4.0906668e-04,-4.0972233e-04,-4.0009618e-04,-4.0492415e-04,-4.1565299e-04,-4.0107965e-04,-4.1595101e-04,-4.0653348e-04,-4.1532516e-04,-4.2089820e-04,-3.9619207e-04,-3.7413836e-04,-3.8132071e-04,-3.8802624e-04,-4.1559339e-04,-4.0879846e-04,-4.1231513e-04,-4.1538477e-04,-4.1303039e-04,-4.0400028e-04,-4.1669607e-04,-4.0155649e-04,-4.1052699e-04,-4.1714311e-04,-4.0513277e-04,-4.2119622e-04,-4.1329861e-04,-4.1332841e-04,-4.2122602e-04,-4.2176247e-04,-4.1374564e-04,-4.1604042e-04,-4.2152405e-04,-4.1747093e-04,-4.1192770e-04,-4.1118264e-04,-4.2527914e-04,-4.3028593e-04,-4.1651726e-04,-4.3299794e-04,-4.2918324e-04,-4.1538477e-04,-4.2134523e-04,-4.2644143e-04,-4.1911006e-04,-4.2396784e-04,-4.2748451e-04,-4.1675568e-04,-4.0984154e-04,-4.1729212e-04,-4.1678548e-04,-4.1893125e-04,-4.0513277e-04,-4.2197108e-04,-4.1341782e-04,-4.2474270e-04,-4.1663647e-04,-4.1911006e-04,-4.1610003e-04,-4.0999055e-04,-4.1642785e-04,-4.1884184e-04,-4.1317940e-04,-4.1106343e-04,-4.0775537e-04,-4.1055679e-04,-4.0346384e-04,-4.0715933e-04,-4.1779876e-04,-4.0271878e-04,-4.1088462e-04,-4.0704012e-04,-3.9899349e-04,-4.1621923e-04,-4.1705370e-04,-3.9988756e-04,-4.1091442e-04,-4.1264296e-04,-4.0441751e-04,-4.0915608e-04,-4.0468574e-04,-3.9720535e-04,-3.9768219e-04,-3.9172173e-04,-3.9356947e-04,-3.8126111e-04,-3.7971139e-04,-3.8510561e-04,-3.6996603e-04,-3.7711859e-04,-3.6144257e-04,-3.4698844e-04,-3.3217669e-04,-2.9173493e-04,-2.6458502e-04,-2.3508072e-04,-2.1237135e-04,-1.9225478e-04,-1.6123056e-04,-1.2707710e-04,-5.8442354e-05,1.2218952e-05,1.1235476e-04,2.1260977e-04,2.7820468e-04,3.3733249e-04,3.8468838e-04,4.4697523e-04,4.9710274e-04,5.6856871e-04,6.8145990e-04,8.1470609e-04,9.3945861e-04,9.8684430e-04,9.4285607e-04,8.7663531e-04,8.1777573e-04,7.9679489e-04,7.5745583e-04,7.0157647e-04,6.6244602e-04,6.4980984e-04,6.3681602e-04,5.8713555e-04,5.2306056e-04,5.1867962e-04,6.1109662e-04,8.6414814e-04,1.1388063e-03,1.3596416e-03,1.3237894e-03,1.1030138e-03,7.6735020e-04,4.7150254e-04,2.5868416e-04,1.3530254e-04,9.3817711e-05,9.3519688e-05,1.0728836e-04,1.1572242e-04,1.4105439e-04,1.9511580e-04,3.1638145e-04,5.0660968e-04,6.6173077e-04,7.6344609e-04,7.6207519e-04,6.8694353e-04,5.9899688e-04,5.2535534e-04,4.9978495e-04,4.9963593e-04,5.0377846e-04,5.1483512e-04,4.9397349e-04,4.3305755e-04,3.1387806e-04,2.3490191e-04,1.4555454e-04,8.8244677e-05,4.2647123e-05,2.2262335e-05,1.1950731e-05,-1.9848347e-05,-9.7781420e-05,-1.6486645e-04,-2.0954013e-04,-2.4563074e-04,-2.7096272e-04,-2.7129054e-04,-2.8914213e-04,-3.0061603e-04,-3.0940771e-04,-3.2472610e-04,-3.4388900e-04,-3.4645200e-04,-3.6224723e-04,-3.7223101e-04,-3.9133430e-04,-3.8412213e-04,-4.0274858e-04,-3.8725138e-04,-3.8871169e-04,-3.9854646e-04,-3.9410591e-04,-3.9771199e-04,-4.0590763e-04,-3.9306283e-04,-4.0224195e-04,-4.0832162e-04,-4.0975213e-04,-4.0772557e-04,-4.3031573e-04,-4.3857098e-04,-4.3216348e-04,-4.2566657e-04,-4.3618679e-04,-4.4375658e-04,-4.2992830e-04,-4.5156479e-04,-4.3654442e-04,-4.4819713e-04,-4.3895841e-04,-4.4909120e-04,-4.3657422e-04,-4.4775009e-04,-4.5198202e-04,-4.4211745e-04,-4.4012070e-04,-4.3389201e-04,-4.4250488e-04,-4.3696165e-04,-4.3544173e-04,-4.4152141e-04,-4.2259693e-04,-4.4849515e-04,-4.3708086e-04,-4.5338273e-04,-4.4578314e-04,-4.3761730e-04,-4.5156479e-04,-4.5129657e-04,-4.4140220e-04,-4.3699145e-04,-4.5558810e-04,-4.6646595e-04,-4.6700239e-04,-4.6628714e-04,-4.5961142e-04,-4.5698881e-04,-4.5558810e-04,-4.5403838e-04,-4.6163797e-04,-4.6497583e-04,-4.4742227e-04,-4.4721365e-04,-4.4628978e-04,-4.5046210e-04,-4.5493245e-04,-4.6053529e-04,-4.5028329e-04,-4.4968724e-04,-4.5439601e-04,-4.5764446e-04,-4.5320392e-04,-4.6345592e-04,-4.7531724e-04,-4.5442581e-04,-4.7495961e-04,-4.6271086e-04,-4.5859814e-04,-4.5821071e-04,-4.5996904e-04,-4.5783818e-04,-4.6049058e-04,-4.5771897e-04,-4.7171116e-04,-4.5768917e-04,-4.7211349e-04,-4.7810376e-04,-4.5439601e-04,-4.4764578e-04,-4.6026707e-04,-4.5782328e-04,-4.5397878e-04,-4.7434866e-04,-4.4469535e-04,-4.5029819e-04,-4.6388805e-04,-4.5295060e-04,-4.5166910e-04,-4.6470761e-04,-4.4843554e-04,-4.6299398e-04,-4.7484040e-04,-4.7080219e-04,-4.7311187e-04,-4.6671927e-04,-4.6262145e-04,-4.8275292e-04,-4.6309829e-04,-4.6969950e-04,-4.9164891e-04,-4.5074522e-04,-4.7959387e-04,-4.8397481e-04,-4.5663118e-04,-4.6268106e-04,-4.5226514e-04,-4.6320260e-04,-4.6586990e-04,-4.8413873e-04,-4.7443807e-04,-4.7701597e-04,-4.5625865e-04,-4.6399236e-04,-4.4934452e-04,-4.6707690e-04,-4.6826899e-04,-4.6610832e-04,-4.6162307e-04,-4.5862794e-04,-4.8267841e-04,-4.6671927e-04,-4.8232079e-04,-4.5785308e-04,-4.6718121e-04,-4.5342743e-04,-4.3657422e-04,-4.8196316e-04,-4.6211481e-04,-4.6837330e-04,-4.5391917e-04,-4.5873225e-04,-4.7436357e-04,-4.7056377e-04,-4.7770143e-04,-4.6843290e-04,-4.7035515e-04,-4.5545399e-04,-4.8565865e-04,-4.6366453e-04,-4.6786666e-04,-4.9655139e-04,-4.8871338e-04,-4.7190487e-04,-4.7165155e-04,-4.6324730e-04,-4.6303868e-04,-4.8270077e-04,-4.7314912e-04,-4.5971572e-04,-4.7626346e-04,-4.5834482e-04,-4.8468262e-04,-4.6464056e-04,-4.7782809e-04,-4.5059621e-04,-4.7620386e-04,-4.5664608e-04,-4.8409402e-04,-4.6384335e-04,-4.8528612e-04,-4.8635155e-04,-4.8176944e-04,-5.0700456e-04,-4.7258288e-04,-4.7934800e-04,-4.9599260e-04,-4.8419088e-04,-4.9652904e-04,-4.7606230e-04,-5.0324947e-04,-5.1485002e-04,-4.5443326e-04,-4.7747791e-04,-4.5773387e-04,-4.4629723e-04,-4.9167871e-04,-4.6154112e-04,-4.5337528e-04,-4.8204511e-04,-4.5855343e-04,-4.7658384e-04,-4.7565252e-04,-4.7784299e-04,-4.7886372e-04,-4.7326833e-04,-4.3083727e-04,-4.9905479e-04,-4.8519671e-04,-4.8019737e-04,-4.7386438e-04,-5.1394105e-04,-4.8685819e-04,-4.6125799e-04,-5.0376356e-04,-4.7168136e-04,-4.6218187e-04,-4.5652315e-04,-4.6691671e-04,-4.6039373e-04,-4.4492632e-04,-4.5629963e-04,-4.6705827e-04,-4.6645105e-04,-4.7497824e-04,-4.3240562e-04,-4.3638796e-04,-4.7092512e-04,-4.6906620e-04,-4.9230829e-04,-4.2120740e-04,-4.4739619e-04,-4.6145916e-04,-4.6747178e-04,-4.5809150e-04,-4.8798323e-04,-4.5742095e-04,-4.5417249e-04,-4.2535365e-04,-4.6935678e-04,-4.4034049e-04,-4.3321587e-04,-4.0600076e-04,-4.7700666e-04,-4.3122284e-04,-4.7271326e-04,-4.4342317e-04,-4.7374982e-04,-4.4654682e-04,-4.4745393e-04,-4.0903501e-04,-4.3402147e-04,-4.4875219e-04,-4.4662773e-04,-4.6053808e-04,-4.3228269e-04,-3.9538648e-04,-4.0839054e-04,-4.1509420e-04,-4.6623684e-04,-4.4609606e-04,-4.5894273e-04,-4.6811253e-04,-4.1093305e-04,-4.3138862e-04,-4.3568388e-04,-3.8396567e-04,-3.7308410e-04,-3.7591532e-04,-3.8542971e-04,-3.4686550e-04,-3.4048781e-04,-4.2922795e-04,-3.6178529e-04,-3.5685301e-04,-3.3751503e-04,-3.0992553e-04,-3.0859932e-04,-2.9564276e-04,-3.1676888e-04,-2.8974190e-04,-2.6469678e-04
"air_0010",-2.5415421e-04,-3.6811829e-04,6.6757202e-05,-2.2196770e-04,-2.8514862e-04,-1.2755394e-04,-3.4928322e-04,-1.8835068e-04,-2.0289421e-04,-1.9288063e-04,-2.2435188e-04,-2.8777122e-04,4.2915344e-05,7.8678131e-06,-1.3661385e-04,-3.4093857e-05,-1.4138222e-04,-2.4557114e-05,-1.2183189e-04,2.5749207e-05,1.9359589e-04,-1.2087822e-04,4.1246414e-05,1.6713142e-04,8.2492828e-05,5.0783157e-05,-7.3909760e-05,-4.1007996e-05,7.8678131e-06,-1.4209747e-04,5.3596497e-04,1.5234947e-04,9.5844269e-05,1.0943413e-04,1.8835068e-05,-5.8412552e-05,4.1413307e-04,6.6304207e-04,1.2612343e-04,-2.3293495e-04,1.0633469e-04,2.1123886e-04,-2.3841858e-05,5.3644180e-05,2.9063225e-04,-6.1988831e-05,4.6014786e-05,-1.2421608e-04,4.5299530e-06,7.6293945e-06,9.0360641e-05,1.6689301e-05,3.3521652e-04,5.0306320e-05,-2.4032593e-04,1.6212463e-05,-1.6689301e-05,5.9843063e-05,5.9127808e-05,2.6249886e-04,1.3542175e-04,3.2901764e-05,-1.8811226e-04,-1.2540817e-04,-1.0037422e-04,-6.9141388e-05,-6.6518784e-05,-8.9168549e-05,-1.3399124e-04,5.9843063e-05,6.4611435e-05,3.1614304e-04,-5.0067902e-06,5.3644180e-05,-8.0585480e-05,-7.3671341e-05,1.1587143e-04,-1.1610985e-04,1.8119812e-04,-2.8610229e-05,3.0994415e-05,-1.5974045e-05,2.8848648e-05,1.2445450e-04,3.0422211e-04,-1.3923645e-04,2.7179718e-04,5.0783157e-05,1.0299683e-04,1.2636185e-04,9.6559525e-05,2.8371811e-05,1.4305115e-04,-2.0503998e-05,-5.7935715e-05,4.8875809e-05,-9.0599060e-06,3.7431717e-05,7.1525574e-05,2.8610229e-05,7.5578690e-05,-9.0360641e-05,-5.7697296e-05,-8.7976456e-05,1.7642975e-05,4.0173531e-05,-2.3722649e-05,-6.9856644e-05,-1.2993813e-05,-1.3816357e-04,-2.1457672e-05,-8.8572502e-05,-5.3048134e-05,-4.5061111e-05,-7.5936317e-05,-1.6331673e-05,-4.9471855e-05,-6.6876411e-05,-1.0633469e-04,-1.3947487e-05,-1.0132790e-04,-4.6491623e-05,-3.2663345e-05,-1.0478497e-04,7.8678131e-06,-2.2649765e-05,-4.2319298e-05,-3.0755997e-05,-4.3988228e-05,8.5830688e-06,9.5367432e-07,-2.9802322e-06,5.9604645e-06,-1.3709068e-05,-2.7894974e-05,8.8214874e-06,2.7894974e-05,-1.4781952e-05,3.9339066e-05,1.9788742e-05,-1.1444092e-05,2.8491020e-05,-1.3113022e-05,5.4836273e-06,1.1920929e-07,-6.6757202e-06,2.1576881e-05,-1.7881393e-05,-2.7775764e-05,-3.3378601e-06,-1.4066696e-05,-1.8477440e-05,-2.2649765e-06,-3.5762787e-05,-1.7404556e-05,2.4914742e-05,-1.9073486e-05,4.1723251e-06,1.2159348e-05,-1.8358231e-05,-6.7949295e-06,-2.8848648e-05,-4.2557716e-05,-2.8252602e-05,-3.5166740e-05,-2.3484230e-05,-1.6450882e-05,-2.5033951e-05,-2.0861626e-05,8.4638596e-06,-2.7775764e-05,-1.6689301e-05,-1.4781952e-05,-3.4570694e-05,-1.3709068e-05,-1.4901161e-05,-1.8358231e-05,1.6331673e-05,-6.6757202e-06,1.1563301e-05,3.3020973e-05,-2.7775764e-05,-3.9041042e-05,-6.9200993e-05,-1.1324883e-04,-7.0095062e-05,-2.8014183e-05,2.3245811e-05,6.5505505e-05,8.1181526e-05,7.8976154e-05,8.0227852e-05,6.7234039e-05,7.1287155e-05,7.0035458e-05,6.2704086e-05,7.2598457e-05,8.3446503e-05,7.7784061e-05,7.9035759e-05,7.4088573e-05,8.2731247e-05,9.5784664e-05,9.4473362e-05,8.8036060e-05,9.3936920e-05,9.3877316e-05,9.2148781e-05,1.0383129e-04,9.9182129e-05,1.0073185e-04,1.0079145e-04,9.7393990e-05,1.0335445e-04,9.6559525e-05,9.4175339e-05,1.0162592e-04,1.0079145e-04,1.0210276e-04,9.5665455e-05,9.9062920e-05,9.0658665e-05,9.5069408e-05,9.4413757e-05,8.2254410e-05,8.2373619e-05,8.2671642e-05,8.5294247e-05,7.5519085e-05,7.9751015e-05,8.4638596e-05,7.9035759e-05,8.1360340e-05,7.6174736e-05,6.9260597e-05,7.4982643e-05,7.6711178e-05,6.8128109e-05,8.0823898e-05,6.9200993e-05,6.4015388e-05,7.8439713e-05,6.6459179e-05,6.9737434e-05,6.0915947e-05,5.6326389e-05,6.3300133e-05,5.1379204e-05,5.1021576e-05,5.0663948e-05,2.4139881e-05,2.1576881e-05,1.5914440e-05,-1.6629696e-05,-7.4505806e-06,-1.9431114e-05,-3.9279461e-05,-2.1457672e-05,-3.3557415e-05,-4.0233135e-05,-2.4020672e-05,-4.0292740e-05,-1.9252300e-05,-3.2782555e-06,-1.6808510e-05,1.2099743e-05,1.8596649e-05,1.6808510e-05,3.1352043e-05,2.5987625e-05,2.8550625e-05,4.1306019e-05,2.9802322e-05,3.7431717e-05,3.8623810e-05,2.9444695e-05,3.2186508e-05,2.5987625e-05,2.0086765e-05,2.4974346e-05,1.7523766e-05,1.5079975e-05,1.2338161e-05,5.4836273e-06,1.3113022e-06,1.9073486e-06,-3.3378601e-06,-3.8146973e-06,-3.7550926e-06,-5.6624413e-06,-2.3841858e-06,-6.4969063e-06,-4.2319298e-06,-1.1920929e-06,-3.1590462e-06,4.3511391e-06,7.8678131e-06,1.0550022e-05,2.1219254e-05,2.2649765e-05,2.7239323e-05,3.0398369e-05,4.3988228e-05,4.4167042e-05,5.1140785e-05,5.3763390e-05,5.7458878e-05,6.4730644e-05,6.4671040e-05,6.2704086e-05,7.7843666e-05,7.4684620e-05,7.5221062e-05,9.4950199e-05,8.7857246e-05,1.0168552e-04,1.1754036e-04,1.1086464e-04,1.3136864e-04,1.3726950e-04,1.3238192e-04,1.6319752e-04,1.5997887e-04,1.6838312e-04,2.0402670e-04,1.8793344e-04,2.1833181e-04,2.2453070e-04,2.0861626e-04,2.5194883e-04,2.3728609e-04,2.3168325e-04,2.8091669e-04,2.2560358e-04,2.4342537e-04,2.5033951e-04,2.1559000e-04,2.5385618e-04,2.5296211e-04,2.4640560e-04,2.6988983e-04,2.5773048e-04,2.6684999e-04,2.9683113e-04,2.8574467e-04,2.8896332e-04,3.0601025e-04,2.9325485e-04,3.4129620e-04,2.9814243e-04,-3.4511089e-04,-3.5351515e-04,-3.5107136e-04,-3.5667419e-04,-3.5798550e-04,-3.5744905e-04,-3.6174059e-04,-3.6197901e-04,-3.5107136e-04,-3.4213066e-04,-3.2562017e-04,-3.2389164e-04,-3.1691790e-04,-3.2234192e-04,-3.2436848e-04,-3.1793118e-04,-3.2937527e-04,-3.2889843e-04,-3.3336878e-04,-3.4290552e-04,-3.4981966e-04,-3.5566092e-04,-3.6358833e-04,-3.6877394e-04,-3.8802624e-04,-3.9583445e-04,-4.0286779e-04,-4.1580200e-04,-4.1389465e-04,-4.3183565e-04,-4.3249130e-04,-4.3171644e-04,-4.3153763e-04,-4.2361021e-04,-4.2247772e-04,-4.2080879e-04,-4.1413307e-04,-4.1383505e-04,-3.9827824e-04,-3.9434433e-04,-3.8933754e-04,-3.9756298e-04,-3.9213896e-04,-3.8248301e-04,-3.8951635e-04,-3.9517879e-04,-3.8510561e-04,-3.8832426e-04,-3.8832426e-04,-3.9303303e-04,-3.9023161e-04,-3.9541721e-04,-3.9386749e-04,-3.9160252e-04,-3.9130449e-04,-3.9201975e-04,-3.8743019e-04,-3.9482117e-04,-3.9339066e-04,-3.8927794e-04,-3.9064884e-04,-3.8957596e-04,-3.8999319e-04,-3.8254261e-04,-3.8766861e-04,-3.8504601e-04,-3.8772821e-04,-3.8301945e-04,-3.8790703e-04,-3.9225817e-04,-3.9529800e-04,-4.0471554e-04,-4.0751696e-04,-3.9720535e-04,-4.0817261e-04,-4.0900707e-04,-4.0626526e-04,-4.1079521e-04,-4.2343140e-04,-4.1317940e-04,-4.1592121e-04,-4.1908026e-04,-4.1860342e-04,-4.2045116e-04,-4.2301416e-04,-4.2349100e-04,-4.2581558e-04,-4.2217970e-04,-4.3040514e-04,-4.2557716e-04,-4.2355061e-04,-4.2098761e-04,-4.0924549e-04,-4.1496754e-04,-4.1639805e-04,-4.2450428e-04,-4.2355061e-04,-4.0936470e-04,-4.1663647e-04,-4.1866302e-04,-4.1401386e-04,-4.0978193e-04,-4.1329861e-04,-4.1502714e-04,-4.1943789e-04,-4.1317940e-04,-4.2808056e-04,-4.1460991e-04,-4.0757656e-04,-4.1449070e-04,-4.2045116e-04,-4.1073561e-04,-4.1288137e-04,-4.1633844e-04,-4.1615963e-04,-4.1478872e-04,-4.0090084e-04,-4.1294098e-04,-4.0489435e-04,-3.9315224e-04,-3.7103891e-04,-3.4809113e-04,-3.0791759e-04,-2.3770332e-04,-1.5258789e-04,-3.5703182e-05,1.0126829e-04,2.3603439e-04,3.8611889e-04,5.1093102e-04,6.0808659e-04,6.4665079e-04,6.1607361e-04,5.4544210e-04,4.6664476e-04,3.5846233e-04,2.7817488e-04,2.4265051e-04,2.7990341e-04,3.7568808e-04,4.5859814e-04,5.0032139e-04,4.6753883e-04,3.6954880e-04,2.8675795e-04,2.5230646e-04,2.3871660e-04,2.4402142e-04,2.3853779e-04,2.3245811e-04,2.1046400e-04,1.7631054e-04,1.4203787e-04,9.5009804e-05,4.7326088e-05,-9.4771385e-06,-6.4611435e-05,-1.1175871e-04,-1.3971329e-04,-1.7851591e-04,-1.9580126e-04,-2.2822618e-04,-2.5022030e-04,-2.6488304e-04,-2.8324127e-04,-2.8514862e-04,-2.9343367e-04,-2.8830767e-04,-2.9850006e-04,-3.1930208e-04,-3.2109022e-04,-3.1405687e-04,-3.3617020e-04,-3.3432245e-04,-3.4672022e-04,-3.6251545e-04,-3.7145615e-04,-3.8737059e-04,-3.8623810e-04,-3.9690733e-04,-3.9708614e-04,-3.9470196e-04,-3.8427114e-04,-3.8099289e-04,-3.6913157e-04,-3.8671494e-04,-3.7753582e-04,-3.8671494e-04,-3.8713217e-04,-3.8087368e-04,-3.8051605e-04,-3.9047003e-04,-3.9005280e-04,-3.8927794e-04,-3.8743019e-04,-3.9190054e-04,-3.8599968e-04,-3.9222836e-04,-3.9348006e-04,-3.8915873e-04,-4.0504336e-04,-4.0096045e-04,-4.2545795e-04,-4.3100119e-04,-4.2986870e-04,-4.4104457e-04,-4.4435263e-04,-4.5517087e-04,-4.6408176e-04,-4.6944618e-04,-4.7233701e-04,-4.8238039e-04,-4.7567487e-04,-4.7120452e-04,-4.7287345e-04,-4.6372414e-04,-4.7367811e-04,-4.6816468e-04,-4.5305490e-04,-4.7007203e-04,-4.6056509e-04,-4.5052171e-04,-4.5517087e-04,-4.4354796e-04,-4.4572353e-04,-4.5076013e-04,-4.4333935e-04,-4.5073032e-04,-4.3466687e-04,-4.4101477e-04,-4.3335557e-04,-4.3183565e-04,-4.4208765e-04,-4.4223666e-04,-4.4247508e-04,-4.3269992e-04,-4.3651462e-04,-4.4018030e-04,-4.3660402e-04,-4.4816732e-04,-4.4104457e-04,-4.3830276e-04,-4.3547153e-04,-4.3088198e-04,-4.4631958e-04,-4.3910742e-04,-4.2560697e-04,-4.1636825e-04,-4.2235851e-04,-4.3642521e-04,-4.3073297e-04,-4.3332577e-04,-4.3112040e-04,-4.3082237e-04,-4.2611361e-04,-4.3159723e-04,-4.3076277e-04,-4.2465329e-04,-4.1517615e-04,-4.2483211e-04,-4.3311715e-04,-4.1794777e-04,-4.3228269e-04,-4.2706728e-04,-4.3210387e-04,-4.3699145e-04,-4.0981174e-04,-3.9598346e-04,-3.9878488e-04,-4.0110946e-04,-4.3627620e-04,-4.2617321e-04,-4.3243170e-04,-4.3529272e-04,-4.3514371e-04,-4.1872263e-04,-4.3654442e-04,-4.1282177e-04,-4.2083859e-04,-4.3305755e-04,-4.2703748e-04,-4.3737888e-04,-4.2718649e-04,-4.2703748e-04,-4.3886900e-04,-4.3451786e-04,-4.3103099e-04,-4.3419003e-04,-4.3818355e-04,-4.3568015e-04,-4.3389201e-04,-4.3001771e-04,-4.4488907e-04,-4.4909120e-04,-4.3210387e-04,-4.5192242e-04,-4.4435263e-04,-4.3326616e-04,-4.3973327e-04,-4.4322014e-04,-4.3818355e-04,-4.4056773e-04,-4.4828653e-04,-4.3004751e-04,-4.2718649e-04,-4.3666363e-04,-4.3755770e-04,-4.3496490e-04,-4.2381883e-04,-4.3898821e-04,-4.2778254e-04,-4.4524670e-04,-4.3630600e-04,-4.4041872e-04,-4.3043494e-04,-4.2748451e-04,-4.3231249e-04,-4.3633580e-04,-4.3424964e-04,-4.3207407e-04,-4.2557716e-04,-4.3451786e-04,-4.2018294e-04,-4.2825937e-04,-4.3201447e-04,-4.2158365e-04,-4.3162704e-04,-4.2644143e-04,-4.1726232e-04,-4.3448806e-04,-4.4003129e-04,-4.1726232e-04,-4.2593479e-04,-4.3219328e-04,-4.2656064e-04,-4.2882562e-04,-4.1928887e-04,-4.1282177e-04,-4.1836500e-04,-4.0900707e-04,-4.1165948e-04,-3.9854646e-04,-3.9806962e-04,-4.0194392e-04,-3.9190054e-04,-3.9270520e-04,-3.7986040e-04,-3.6904216e-04,-3.5360456e-04,-3.0764937e-04,-2.8011203e-04,-2.5144219e-04,-2.3159385e-04,-2.0655990e-04,-1.7926097e-04,-1.4549494e-04,-7.2568655e-05,-3.7550926e-06,9.3698502e-05,1.9207597e-04,2.5489926e-04,3.1709671e-04,3.6075711e-04,4.2292476e-04,4.7206879e-04,5.4275990e-04,6.5284967e-04,7.8651309e-04,9.0762973e-04,9.5704198e-04,9.0858340e-04,8.4388256e-04,7.8243017e-04,7.6124072e-04,7.2339177e-04,6.6468120e-04,6.3222647e-04,6.2263012e-04,6.1026216e-04,5.5837631e-04,4.9772859e-04,4.9257278e-04,5.8460236e-04,8.3503127e-04,1.1119246e-03,1.3235211e-03,1.2857020e-03,1.0708570e-03,7.3170662e-04,4.3824315e-04,2.1907687e-04,1.0874867e-04,7.2330236e-05,6.8455935e-05,8.3684921e-05,1.0371208e-04,1.2028217e-04,1.7955899e-04,2.9355288e-04,4.8467517e-04,6.3726306e-04,7.3075294e-04,7.3131919e-04,6.5881014e-04,5.7750940e-04,5.0127506e-04,4.7507882e-04,4.7311187e-04,4.7224760e-04,4.8947334e-04,4.5856833e-04,4.0149689e-04,2.8231740e-04,2.0155311e-04,1.2385845e-04,6.9499016e-05,2.3156404e-05,9.2387199e-07,-6.0200691e-06,-4.8875809e-05,-1.2046099e-04,-1.8587708e-04,-2.2751093e-04,-2.6544929e-04,-2.9519200e-04,-2.9170513e-04,-3.0884147e-04,-3.2043457e-04,-3.2871962e-04,-3.4531951e-04,-3.6248565e-04,-3.6448240e-04,-3.8078427e-04,-3.9392710e-04,-4.0733814e-04,-4.0191412e-04,-4.2241812e-04,-4.1019917e-04,-4.1058660e-04,-4.1246414e-04,-4.1344762e-04,-4.1493773e-04,-4.2188168e-04,-4.1371584e-04,-4.2018294e-04,-4.2364001e-04,-4.3371320e-04,-4.2429566e-04,-4.4596195e-04,-4.6041608e-04,-4.5001507e-04,-4.4327974e-04,-4.5666099e-04,-4.5958161e-04,-4.5174360e-04,-4.6586990e-04,-4.5350194e-04,-4.7108531e-04,-4.5272708e-04,-4.6962500e-04,-4.5388937e-04,-4.6312809e-04,-4.6733022e-04,-4.5636296e-04,-4.5773387e-04,-4.4924021e-04,-4.5365095e-04,-4.5508146e-04,-4.5704842e-04,-4.5517087e-04,-4.4599175e-04,-4.6554208e-04,-4.4971704e-04,-4.7010183e-04,-4.7209859e-04,-4.5996904e-04,-4.7180057e-04,-4.6673417e-04,-4.6226382e-04,-4.5859814e-04,-4.7084689e-04,-4.7996640e-04,-4.8458576e-04,-4.8622489e-04,-4.7764182e-04,-4.7257543e-04,-4.7212839e-04,-4.7680736e-04,-4.7746301e-04,-4.8610568e-04,-4.6849251e-04,-4.6995282e-04,-4.6494603e-04,-4.6977401e-04,-4.7221780e-04,-4.8029423e-04,-4.7507882e-04,-4.6929717e-04,-4.7305226e-04,-4.7421455e-04,-4.7308207e-04,-4.8381090e-04,-4.9701333e-04,-4.7630072e-04,-4.9367547e-04,-4.8723817e-04,-4.7689676e-04,-4.8062205e-04,-4.8485398e-04,-4.8576295e-04,-4.8825145e-04,-4.7703087e-04,-4.9130619e-04,-4.7841668e-04,-4.9035251e-04,-5.0035119e-04,-4.7603250e-04,-4.7150254e-04,-4.8370659e-04,-4.8263371e-04,-4.7409534e-04,-4.9686432e-04,-4.6458840e-04,-4.6886504e-04,-4.8652291e-04,-4.7312677e-04,-4.7002733e-04,-4.8626959e-04,-4.6975911e-04,-4.8032403e-04,-4.9068034e-04,-4.8618019e-04,-4.9041212e-04,-4.8422813e-04,-4.7694147e-04,-5.0325692e-04,-4.8586726e-04,-4.8767030e-04,-5.0982833e-04,-4.7139823e-04,-4.9600005e-04,-4.9866736e-04,-4.7293305e-04,-4.8688054e-04,-4.7528744e-04,-4.7744811e-04,-4.7871470e-04,-5.0027668e-04,-4.8939884e-04,-4.9310923e-04,-4.7011673e-04,-4.8592687e-04,-4.7586858e-04,-4.8743188e-04,-4.8832595e-04,-4.8319995e-04,-4.7786534e-04,-4.8211217e-04,-5.0899386e-04,-4.8014522e-04,-4.9573183e-04,-4.7850609e-04,-4.8403442e-04,-4.7138333e-04,-4.6417117e-04,-4.9810112e-04,-4.7561526e-04,-4.8129261e-04,-4.7382712e-04,-4.7904253e-04,-4.9021840e-04,-4.8506260e-04,-4.9951673e-04,-4.8296154e-04,-4.8948824e-04,-4.7318637e-04,-5.0421059e-04,-4.8594177e-04,-4.8792362e-04,-5.0695240e-04,-5.0455332e-04,-4.8474967e-04,-4.8907101e-04,-4.8667192e-04,-4.8056245e-04,-5.0093234e-04,-4.9188733e-04,-4.8065186e-04,-4.9164146e-04,-4.6528876e-04,-5.0678849e-04,-4.8755109e-04,-4.9493462e-04,-4.7609210e-04,-4.9915165e-04,-4.6980381e-04,-5.0347298e-04,-4.8177689e-04,-5.0410628e-04,-5.0565600e-04,-5.0306320e-04,-5.2224845e-04,-4.9554557e-04,-4.9757212e-04,-5.1231682e-04,-5.0895661e-04,-5.1906705e-04,-4.9412251e-04,-5.1439553e-04,-5.4377317e-04,-4.7630072e-04,-4.8541278e-04,-4.8309565e-04,-4.7271699e-04,-5.0622970e-04,-4.7003478e-04,-4.5820326e-04,-4.9553066e-04,-4.7525018e-04,-4.9641728e-04,-4.9437582e-04,-4.9881637e-04,-4.9681216e-04,-4.9272925e-04,-4.5348704e-04,-5.1748008e-04,-4.9816817e-04,-5.0020218e-04,-4.9778819e-04,-5.3205341e-04,-5.1520020e-04,-4.7999620e-04,-5.1633269e-04,-4.8418343e-04,-4.7015399e-04,-4.8615783e-04,-4.8688427e-04,-4.8253313e-04,-4.7660619e-04,-4.6902150e-04,-4.9625710e-04,-4.8488751e-04,-4.9660727e-04,-4.3918937e-04,-4.5730919e-04,-4.7865883e-04,-4.7053024e-04,-5.0792471e-04,-4.2441487e-04,-4.6373531e-04,-4.7704950e-04,-4.8007071e-04,-4.6389177e-04,-5.0188974e-04,-4.7411025e-04,-4.6954863e-04,-4.3524429e-04,-4.8672035e-04,-4.5433454e-04,-4.6049058e-04,-4.2885542e-04,-4.9975887e-04,-4.5260601e-04,-4.8075616e-04,-4.5854598e-04,-4.9377885e-04,-4.6598911e-04,-4.6959519e-04,-4.3548038e-04,-4.5330869e-04,-4.6656665e-04,-4.6382484e-04,-4.6774605e-04,-4.5060646e-04,-4.1084923e-04,-4.3806434e-04,-4.4382550e-04,-4.8084930e-04,-4.6801195e-04,-4.6791881e-04,-4.8839673e-04,-4.3670088e-04,-4.4509023e-04,-4.5705959e-04,-3.9845333e-04,-3.9322674e-04,-3.9270893e-04,-4.0046498e-04,-3.7507340e-04,-3.6910176e-04,-4.4904277e-04,-3.8166344e-04,-3.8424134e-04,-3.4815818e-04,-3.4010038e-04,-3.2288209e-04,-3.1197444e-04,-3.4306571e-04,-3.1827763e-04,-2.8073043e-04
[truncated: 228,012 more chars]
