# Supplementary material for: Evaluating Spectral Signals to Identify Spectral Error
Source: PLoS One. 2016 Jan 5;11(1):e0146249. doi: 10.1371/journal.pone.0146249 (PMC4701180; doi:10.1371/journal.pone.0146249)
Supplement: S1 File — Additional data sets and short “read me” files with explanations are provided to show results of repeated tests supporting the statement on the instrument flaw. (ZIP) [file pone.0146249.s001.zip › PONE_Bazar-et-al_rawdata-files-captioncorrected/extra_blank/readme-extra_blank.txt]

blank-6500A

OLD = blank air spectra recorded more than one hour after a reference scan
NEW = blank air spectra recorded shortly after a reference scan


-----------------------------------------------


blank-6500B

air- = air recorded consecutively with reference scan before the first spectrum only
rair- = air recorded consecutively with reference scan before each spectrum
air_ = air recorded consecutively 1 hour after the reference scan
rair_ = air recorded consecutively with reference scan before each spectrum
rairnbc_ = air recorded consecutively with reference scan before each spectrum, but without "blank correction" function of VISION

The shape of the spectrum of "rairnbc_" originates from the geometrics of the spectometer - i.e. the difference of the geometrics when scanning the reference or the sample (air in this case). 
This difference can be excluded with the "blank correction" function, or with subtraction of a blank air spectrum recorded in sample position.
