# Supplementary material for: Evaluating Spectral Signals to Identify Spectral Error
Source: PLoS One. 2016 Jan 5;11(1):e0146249. doi: 10.1371/journal.pone.0146249 (PMC4701180; doi:10.1371/journal.pone.0146249)
Supplement: S1 File — Additional data sets and short “read me” files with explanations are provided to show results of repeated tests supporting the statement on the instrument flaw. (ZIP) [file pone.0146249.s001.zip › PONE_Bazar-et-al_rawdata-files-captioncorrected/extra_repr-rep-test/6500A-140404.TXT]

"400.00","402.00","404.00","406.00","408.00","410.00","412.00","414.00","416.00","418.00","420.00","422.00","424.00","426.00","428.00","430.00","432.00","434.00","436.00","438.00","440.00","442.00","444.00","446.00","448.00","450.00","452.00","454.00","456.00","458.00","460.00","462.00","464.00","466.00","468.00","470.00","472.00","474.00","476.00","478.00","480.00","482.00","484.00","486.00","488.00","490.00","492.00","494.00","496.00","498.00","500.00","502.00","504.00","506.00","508.00","510.00","512.00","514.00","516.00","518.00","520.00","522.00","524.00","526.00","528.00","530.00","532.00","534.00","536.00","538.00","540.00","542.00","544.00","546.00","548.00","550.00","552.00","554.00","556.00","558.00","560.00","562.00","564.00","566.00","568.00","570.00","572.00","574.00","576.00","578.00","580.00","582.00","584.00","586.00","588.00","590.00","592.00","594.00","596.00","598.00","600.00","602.00","604.00","606.00","608.00","610.00","612.00","614.00","616.00","618.00","620.00","622.00","624.00","626.00","628.00","630.00","632.00","634.00","636.00","638.00","640.00","642.00","644.00","646.00","648.00","650.00","652.00","654.00","656.00","658.00","660.00","662.00","664.00","666.00","668.00","670.00","672.00","674.00","676.00","678.00","680.00","682.00","684.00","686.00","688.00","690.00","692.00","694.00","696.00","698.00","700.00","702.00","704.00","706.00","708.00","710.00","712.00","714.00","716.00","718.00","720.00","722.00","724.00","726.00","728.00","730.00","732.00","734.00","736.00","738.00","740.00","742.00","744.00","746.00","748.00","750.00","752.00","754.00","756.00","758.00","760.00","762.00","764.00","766.00","768.00","770.00","772.00","774.00","776.00","778.00","780.00","782.00","784.00","786.00","788.00","790.00","792.00","794.00","796.00","798.00","800.00","802.00","804.00","806.00","808.00","810.00","812.00","814.00","816.00","818.00","820.00","822.00","824.00","826.00","828.00","830.00","832.00","834.00","836.00","838.00","840.00","842.00","844.00","846.00","848.00","850.00","852.00","854.00","856.00","858.00","860.00","862.00","864.00","866.00","868.00","870.00","872.00","874.00","876.00","878.00","880.00","882.00","884.00","886.00","888.00","890.00","892.00","894.00","896.00","898.00","900.00","902.00","904.00","906.00","908.00","910.00","912.00","914.00","916.00","918.00","920.00","922.00","924.00","926.00","928.00","930.00","932.00","934.00","936.00","938.00","940.00","942.00","944.00","946.00","948.00","950.00","952.00","954.00","956.00","958.00","960.00","962.00","964.00","966.00","968.00","970.00","972.00","974.00","976.00","978.00","980.00","982.00","984.00","986.00","988.00","990.00","992.00","994.00","996.00","998.00","1000.00","1002.00","1004.00","1006.00","1008.00","1010.00","1012.00","1014.00","1016.00","1018.00","1020.00","1022.00","1024.00","1026.00","1028.00","1030.00","1032.00","1034.00","1036.00","1038.00","1040.00","1042.00","1044.00","1046.00","1048.00","1050.00","1052.00","1054.00","1056.00","1058.00","1060.00","1062.00","1064.00","1066.00","1068.00","1070.00","1072.00","1074.00","1076.00","1078.00","1080.00","1082.00","1084.00","1086.00","1088.00","1090.00","1092.00","1094.00","1096.00","1098.00","1100.00","1102.00","1104.00","1106.00","1108.00","1110.00","1112.00","1114.00","1116.00","1118.00","1120.00","1122.00","1124.00","1126.00","1128.00","1130.00","1132.00","1134.00","1136.00","1138.00","1140.00","1142.00","1144.00","1146.00","1148.00","1150.00","1152.00","1154.00","1156.00","1158.00","1160.00","1162.00","1164.00","1166.00","1168.00","1170.00","1172.00","1174.00","1176.00","1178.00","1180.00","1182.00","1184.00","1186.00","1188.00","1190.00","1192.00","1194.00","1196.00","1198.00","1200.00","1202.00","1204.00","1206.00","1208.00","1210.00","1212.00","1214.00","1216.00","1218.00","1220.00","1222.00","1224.00","1226.00","1228.00","1230.00","1232.00","1234.00","1236.00","1238.00","1240.00","1242.00","1244.00","1246.00","1248.00","1250.00","1252.00","1254.00","1256.00","1258.00","1260.00","1262.00","1264.00","1266.00","1268.00","1270.00","1272.00","1274.00","1276.00","1278.00","1280.00","1282.00","1284.00","1286.00","1288.00","1290.00","1292.00","1294.00","1296.00","1298.00","1300.00","1302.00","1304.00","1306.00","1308.00","1310.00","1312.00","1314.00","1316.00","1318.00","1320.00","1322.00","1324.00","1326.00","1328.00","1330.00","1332.00","1334.00","1336.00","1338.00","1340.00","1342.00","1344.00","1346.00","1348.00","1350.00","1352.00","1354.00","1356.00","1358.00","1360.00","1362.00","1364.00","1366.00","1368.00","1370.00","1372.00","1374.00","1376.00","1378.00","1380.00","1382.00","1384.00","1386.00","1388.00","1390.00","1392.00","1394.00","1396.00","1398.00","1400.00","1402.00","1404.00","1406.00","1408.00","1410.00","1412.00","1414.00","1416.00","1418.00","1420.00","1422.00","1424.00","1426.00","1428.00","1430.00","1432.00","1434.00","1436.00","1438.00","1440.00","1442.00","1444.00","1446.00","1448.00","1450.00","1452.00","1454.00","1456.00","1458.00","1460.00","1462.00","1464.00","1466.00","1468.00","1470.00","1472.00","1474.00","1476.00","1478.00","1480.00","1482.00","1484.00","1486.00","1488.00","1490.00","1492.00","1494.00","1496.00","1498.00","1500.00","1502.00","1504.00","1506.00","1508.00","1510.00","1512.00","1514.00","1516.00","1518.00","1520.00","1522.00","1524.00","1526.00","1528.00","1530.00","1532.00","1534.00","1536.00","1538.00","1540.00","1542.00","1544.00","1546.00","1548.00","1550.00","1552.00","1554.00","1556.00","1558.00","1560.00","1562.00","1564.00","1566.00","1568.00","1570.00","1572.00","1574.00","1576.00","1578.00","1580.00","1582.00","1584.00","1586.00","1588.00","1590.00","1592.00","1594.00","1596.00","1598.00","1600.00","1602.00","1604.00","1606.00","1608.00","1610.00","1612.00","1614.00","1616.00","1618.00","1620.00","1622.00","1624.00","1626.00","1628.00","1630.00","1632.00","1634.00","1636.00","1638.00","1640.00","1642.00","1644.00","1646.00","1648.00","1650.00","1652.00","1654.00","1656.00","1658.00","1660.00","1662.00","1664.00","1666.00","1668.00","1670.00","1672.00","1674.00","1676.00","1678.00","1680.00","1682.00","1684.00","1686.00","1688.00","1690.00","1692.00","1694.00","1696.00","1698.00","1700.00","1702.00","1704.00","1706.00","1708.00","1710.00","1712.00","1714.00","1716.00","1718.00","1720.00","1722.00","1724.00","1726.00","1728.00","1730.00","1732.00","1734.00","1736.00","1738.00","1740.00","1742.00","1744.00","1746.00","1748.00","1750.00","1752.00","1754.00","1756.00","1758.00","1760.00","1762.00","1764.00","1766.00","1768.00","1770.00","1772.00","1774.00","1776.00","1778.00","1780.00","1782.00","1784.00","1786.00","1788.00","1790.00","1792.00","1794.00","1796.00","1798.00","1800.00","1802.00","1804.00","1806.00","1808.00","1810.00","1812.00","1814.00","1816.00","1818.00","1820.00","1822.00","1824.00","1826.00","1828.00","1830.00","1832.00","1834.00","1836.00","1838.00","1840.00","1842.00","1844.00","1846.00","1848.00","1850.00","1852.00","1854.00","1856.00","1858.00","1860.00","1862.00","1864.00","1866.00","1868.00","1870.00","1872.00","1874.00","1876.00","1878.00","1880.00","1882.00","1884.00","1886.00","1888.00","1890.00","1892.00","1894.00","1896.00","1898.00","1900.00","1902.00","1904.00","1906.00","1908.00","1910.00","1912.00","1914.00","1916.00","1918.00","1920.00","1922.00","1924.00","1926.00","1928.00","1930.00","1932.00","1934.00","1936.00","1938.00","1940.00","1942.00","1944.00","1946.00","1948.00","1950.00","1952.00","1954.00","1956.00","1958.00","1960.00","1962.00","1964.00","1966.00","1968.00","1970.00","1972.00","1974.00","1976.00","1978.00","1980.00","1982.00","1984.00","1986.00","1988.00","1990.00","1992.00","1994.00","1996.00","1998.00","2000.00","2002.00","2004.00","2006.00","2008.00","2010.00","2012.00","2014.00","2016.00","2018.00","2020.00","2022.00","2024.00","2026.00","2028.00","2030.00","2032.00","2034.00","2036.00","2038.00","2040.00","2042.00","2044.00","2046.00","2048.00","2050.00","2052.00","2054.00","2056.00","2058.00","2060.00","2062.00","2064.00","2066.00","2068.00","2070.00","2072.00","2074.00","2076.00","2078.00","2080.00","2082.00","2084.00","2086.00","2088.00","2090.00","2092.00","2094.00","2096.00","2098.00","2100.00","2102.00","2104.00","2106.00","2108.00","2110.00","2112.00","2114.00","2116.00","2118.00","2120.00","2122.00","2124.00","2126.00","2128.00","2130.00","2132.00","2134.00","2136.00","2138.00","2140.00","2142.00","2144.00","2146.00","2148.00","2150.00","2152.00","2154.00","2156.00","2158.00","2160.00","2162.00","2164.00","2166.00","2168.00","2170.00","2172.00","2174.00","2176.00","2178.00","2180.00","2182.00","2184.00","2186.00","2188.00","2190.00","2192.00","2194.00","2196.00","2198.00","2200.00","2202.00","2204.00","2206.00","2208.00","2210.00","2212.00","2214.00","2216.00","2218.00","2220.00","2222.00","2224.00","2226.00","2228.00","2230.00","2232.00","2234.00","2236.00","2238.00","2240.00","2242.00","2244.00","2246.00","2248.00","2250.00","2252.00","2254.00","2256.00","2258.00","2260.00","2262.00","2264.00","2266.00","2268.00","2270.00","2272.00","2274.00","2276.00","2278.00","2280.00","2282.00","2284.00","2286.00","2288.00","2290.00","2292.00","2294.00","2296.00","2298.00","2300.00","2302.00","2304.00","2306.00","2308.00","2310.00","2312.00","2314.00","2316.00","2318.00","2320.00","2322.00","2324.00","2326.00","2328.00","2330.00","2332.00","2334.00","2336.00","2338.00","2340.00","2342.00","2344.00","2346.00","2348.00","2350.00","2352.00","2354.00","2356.00","2358.00","2360.00","2362.00","2364.00","2366.00","2368.00","2370.00","2372.00","2374.00","2376.00","2378.00","2380.00","2382.00","2384.00","2386.00","2388.00","2390.00","2392.00","2394.00","2396.00","2398.00","2400.00","2402.00","2404.00","2406.00","2408.00","2410.00","2412.00","2414.00","2416.00","2418.00","2420.00","2422.00","2424.00","2426.00","2428.00","2430.00","2432.00","2434.00","2436.00","2438.00","2440.00","2442.00","2444.00","2446.00","2448.00","2450.00","2452.00","2454.00","2456.00","2458.00","2460.00","2462.00","2464.00","2466.00","2468.00","2470.00","2472.00","2474.00","2476.00","2478.00","2480.00","2482.00","2484.00","2486.00","2488.00","2490.00","2492.00","2494.00","2496.00","2498.00"
"REPR-1",2.6729584e-02,2.6872396e-02,2.5550127e-02,2.5748968e-02,2.5316954e-02,2.6465416e-02,2.5535345e-02,2.5182962e-02,2.6109457e-02,2.4454355e-02,2.5101900e-02,2.5477648e-02,2.5906801e-02,2.4601221e-02,2.5300026e-02,2.2992849e-02,2.4939775e-02,2.6128292e-02,2.5795460e-02,2.5134563e-02,2.5092840e-02,2.4778128e-02,2.5156498e-02,2.5972128e-02,2.5636196e-02,2.5356054e-02,2.5457382e-02,2.5238991e-02,2.5370121e-02,2.5038481e-02,2.4866104e-02,2.4739265e-02,2.4669647e-02,2.4652958e-02,2.4863243e-02,2.5310993e-02,2.5211573e-02,2.5230408e-02,2.5016546e-02,2.6034355e-02,2.5304556e-02,2.5367498e-02,2.5760889e-02,2.5850296e-02,2.6386499e-02,2.6622772e-02,2.5727034e-02,2.5183439e-02,2.6069403e-02,2.6565313e-02,2.5703669e-02,2.5294781e-02,2.5167942e-02,2.5308132e-02,2.5487661e-02,2.5693893e-02,2.5408745e-02,2.4470806e-02,2.5573969e-02,2.5809050e-02,2.5896549e-02,2.6683092e-02,2.6128292e-02,2.5441170e-02,2.5665045e-02,2.5530100e-02,2.6698828e-02,2.5347710e-02,2.4821758e-02,2.5110722e-02,2.5786877e-02,2.6322842e-02,2.5526762e-02,2.5672197e-02,2.5034666e-02,2.5304556e-02,2.5441885e-02,2.5571108e-02,2.4728060e-02,2.5243044e-02,2.4918795e-02,2.4701595e-02,2.5236130e-02,2.5006533e-02,2.4603844e-02,2.4916887e-02,2.4856806e-02,2.5012970e-02,2.4825335e-02,2.4782181e-02,2.4601936e-02,2.5035620e-02,2.4928570e-02,2.4671555e-02,2.4721622e-02,2.4658203e-02,2.4658442e-02,2.4540424e-02,2.4538040e-02,2.4419069e-02,2.4415493e-02,2.4377823e-02,2.4529696e-02,2.4244308e-02,2.4188757e-02,2.4434566e-02,2.4319410e-02,2.4134398e-02,2.4156094e-02,2.4179697e-02,2.4147034e-02,2.4033785e-02,2.4032116e-02,2.3907661e-02,2.3970366e-02,2.3897409e-02,2.3949623e-02,2.3959160e-02,2.3918867e-02,2.3968458e-02,2.3839474e-02,2.3779631e-02,2.3852348e-02,2.3782969e-02,2.3793936e-02,2.3756027e-02,2.3802400e-02,2.3768187e-02,2.3713470e-02,2.3721576e-02,2.3771524e-02,2.3774385e-02,2.3715854e-02,2.3773313e-02,2.3777604e-02,2.3790121e-02,2.3723602e-02,2.3744941e-02,2.3759007e-02,2.3740768e-02,2.3842573e-02,2.3820043e-02,2.3746014e-02,2.3728371e-02,2.3776293e-02,2.3762941e-02,2.3768067e-02,2.3840189e-02,2.3844719e-02,2.3816824e-02,2.3839712e-02,2.3881555e-02,2.3834705e-02,2.3851871e-02,2.3865581e-02,2.3892760e-02,2.3915887e-02,2.3933649e-02,2.3969054e-02,2.3958802e-02,2.3982286e-02,2.4032116e-02,2.3992538e-02,2.4013638e-02,2.4031520e-02,2.4101973e-02,2.4169922e-02,2.4235368e-02,2.4279952e-02,2.4340630e-02,2.4401784e-02,2.4476528e-02,2.4526596e-02,2.4641752e-02,2.4689317e-02,2.4770975e-02,2.4875760e-02,2.4909258e-02,2.4874568e-02,2.4849057e-02,2.4833202e-02,2.4741411e-02,2.4699926e-02,2.4716377e-02,2.4696469e-02,2.4598956e-02,2.4644375e-02,2.4678230e-02,2.4682045e-02,2.4659157e-02,2.4625659e-02,2.4590731e-02,2.4584413e-02,2.4564266e-02,2.4557590e-02,2.4554968e-02,2.4537444e-02,2.4511933e-02,2.4507999e-02,2.4477363e-02,2.4490833e-02,2.4476409e-02,2.4483323e-02,2.4489880e-02,2.4500370e-02,2.4498940e-02,2.4509192e-02,2.4543405e-02,2.4573684e-02,2.4626851e-02,2.4664521e-02,2.4721622e-02,2.4775267e-02,2.4848342e-02,2.4933696e-02,2.4995446e-02,2.5091410e-02,2.5163651e-02,2.5261998e-02,2.5340796e-02,2.5380373e-02,2.5429487e-02,2.5466800e-02,2.5477767e-02,2.5487661e-02,2.5518537e-02,2.5547266e-02,2.5553584e-02,2.5592923e-02,2.5614858e-02,2.5620222e-02,2.5650263e-02,2.5675654e-02,2.5685549e-02,2.5714040e-02,2.5744915e-02,2.5778174e-02,2.5795817e-02,2.5849104e-02,2.5879383e-02,2.5936007e-02,2.5959492e-02,2.6016235e-02,2.6059866e-02,2.6079655e-02,2.6134849e-02,2.6174903e-02,2.6241183e-02,2.6260614e-02,2.6346922e-02,2.6407719e-02,2.6468754e-02,2.6538730e-02,2.6602507e-02,2.6694298e-02,2.6788116e-02,2.6903152e-02,2.7042985e-02,2.7202129e-02,2.7353525e-02,2.7544856e-02,2.7824163e-02,2.8160334e-02,2.8588176e-02,2.9034734e-02,2.9501915e-02,3.0033946e-02,3.0618429e-02,3.1268239e-02,3.1967044e-02,3.2734394e-02,3.3617735e-02,3.4572363e-02,3.5661340e-02,3.6828279e-02,3.8066506e-02,3.9354563e-02,4.0616870e-02,4.1790128e-02,4.2833447e-02,4.3691039e-02,4.4362187e-02,4.4852614e-02,4.5193315e-02,4.5418262e-02,4.5544863e-02,4.5591950e-02,4.5575500e-02,4.5490742e-02,4.5368731e-02,4.5175076e-02,4.4930041e-02,4.4636309e-02,4.4302642e-02,4.3927372e-02,4.3505669e-02,4.3088317e-02,4.2619348e-02,4.2144299e-02,4.1651487e-02,4.1140854e-02,4.0616155e-02,4.0093303e-02,3.9559007e-02,3.9035618e-02,3.8488865e-02,3.7969828e-02,3.7434340e-02,3.6883235e-02,3.6359549e-02,3.5858870e-02,3.5379648e-02,3.4870863e-02,3.4403324e-02,3.3953309e-02,3.3554435e-02,3.3140182e-02,3.2724380e-02,3.2363892e-02,3.2006502e-02,3.1681061e-02,3.1408787e-02,3.1062484e-02,3.0761957e-02,3.0560613e-02,3.0404329e-02,3.0239224e-02,3.0068278e-02,2.9956579e-02,2.9865384e-02,2.9737592e-02,2.9657722e-02,2.9582024e-02,2.9587150e-02,2.9521704e-02,2.9527426e-02,2.9613972e-02,2.9606223e-02,2.9664159e-02,2.9771566e-02,2.9907346e-02,3.0010343e-02,3.0175924e-02,3.0375600e-02,3.0407786e-02,3.0649662e-02,3.0999184e-02,3.1177640e-02,3.1368375e-02,3.1660557e-02,3.0858211e-02,3.1071905e-02,3.1326342e-02,3.1579696e-02,3.1837836e-02,3.2085784e-02,3.2386016e-02,3.2695074e-02,3.3080678e-02,3.3489738e-02,3.3983108e-02,3.4599990e-02,3.5361677e-02,3.6271509e-02,3.7484165e-02,3.8898524e-02,4.0560599e-02,4.2693160e-02,4.4996291e-02,4.7645617e-02,5.0505042e-02,5.3374015e-02,5.6435838e-02,5.9261583e-02,6.1871789e-02,6.4357191e-02,6.6435881e-02,6.8189010e-02,6.9690771e-02,7.0786484e-02,7.1615070e-02,7.2188467e-02,7.2559252e-02,7.2844811e-02,7.3033139e-02,7.3138893e-02,7.3228650e-02,7.3307514e-02,7.3398188e-02,7.3481187e-02,7.3595352e-02,7.3719382e-02,7.3842868e-02,7.3978283e-02,7.4099585e-02,7.4188024e-02,7.4230090e-02,7.4209094e-02,7.4139103e-02,7.4005589e-02,7.3843874e-02,7.3644638e-02,7.3388048e-02,7.3122904e-02,7.2846010e-02,7.2543100e-02,7.2249785e-02,7.1934566e-02,7.1651727e-02,7.1333997e-02,7.1031824e-02,7.0739605e-02,7.0414916e-02,7.0121631e-02,6.9821216e-02,6.9503643e-02,6.9204599e-02,6.8908155e-02,6.8608433e-02,6.8311781e-02,6.8032324e-02,6.7729354e-02,6.7472115e-02,6.7213714e-02,6.6966146e-02,6.6769086e-02,6.6550806e-02,6.6383868e-02,6.6260576e-02,6.6140696e-02,6.6071436e-02,6.6055343e-02,6.6068105e-02,6.6142999e-02,6.6272259e-02,6.6435322e-02,6.6674337e-02,6.6986308e-02,6.7342997e-02,6.7779608e-02,6.8280384e-02,6.8848595e-02,6.9512300e-02,7.0231155e-02,7.1043998e-02,7.1974561e-02,7.2947428e-02,7.4069798e-02,7.5261191e-02,7.6532997e-02,7.8009337e-02,7.9521358e-02,8.1182458e-02,8.3070442e-02,8.4992968e-02,8.7190993e-02,8.9483574e-02,9.1907606e-02,9.4704665e-02,9.7468004e-02,0.1005085,0.1038175,0.1071258,0.1108289,0.1144862,0.1182767,0.1224213,0.1263667,0.1305207,0.1347337,0.1387623,0.1430710,0.1470186,0.1509376,0.1550396,0.1588260,0.1627986,0.1667305,0.1707407,0.1752366,0.1797701,0.1848860,0.1909364,0.1974728,0.2055032,0.2145976,0.2253179,0.2388367,0.2538237,0.2723998,0.2946487,0.3200650,0.3513077,0.3852040,0.4235018,0.4686528,0.5149192,0.5674307,0.6219955,0.6778412,0.7379927,0.7939654,0.8503439,0.9062706,0.9567215,1.0059439,1.0493203,1.0887313,1.1257167,1.1568077,1.1852573,1.2106524,1.2321545,1.2522134,1.2685982,1.2831397,1.2959553,1.3063180,1.3151205,1.3219947,1.3273098,1.3313421,1.3338282,1.3353742,1.3359240,1.3352664,1.3336323,1.3308008,1.3264607,1.3198736,1.3115630,1.3004615,1.2872144,1.2718018,1.2533327,1.2342181,1.2131584,1.1906068,1.1677727,1.1432232,1.1197333,1.0956757,1.0710032,1.0471674,1.0227153,0.9996316,0.9765192,0.9531772,0.9312549,0.9091389,0.8877136,0.8668718,0.8455670,0.8258724,0.8059558,0.7864276,0.7676150,0.7484359,0.7306755,0.7129313,0.6952677,0.6786223,0.6618773,0.6461203,0.6306789,0.6153194,0.6009544,0.5866435,0.5732091,0.5600425,0.5469536,0.5348945,0.5228850,0.5114798,0.5004827,0.4895239,0.4794975,0.4695740,0.4600179,0.4509226,0.4418784,0.4336414,0.4254775,0.4177045,0.4102454,0.4029250,0.3961719,0.3895403,0.3831193,0.3770790,0.3711649,0.3656497,0.3602316,0.3550203,0.3501456,0.3453434,0.3408327,0.3364573,0.3321739,0.3281987,0.3243154,0.3206334,0.3170432,0.3135465,0.3103065,0.3070985,0.3040946,0.3011431,0.2982620,0.2956198,0.2930136,0.2905512,0.2881094,0.2857764,0.2836024,0.2814827,0.2794447,0.2774946,0.2755829,0.2738515,0.2721556,0.2705326,0.2689936,0.2674968,0.2661383,0.2648403,0.2636147,0.2624700,0.2613692,0.2604125,0.2594820,0.2586708,0.2579286,0.2572465,0.2566771,0.2561702,0.2557586,0.2553916,0.2551223,0.2549405,0.2548510,0.2548373,0.2549212,0.2550817,0.2553479,0.2557083,0.2561643,0.2567148,0.2573643,0.2581065,0.2589837,0.2599187,0.2609960,0.2621861,0.2634601,0.2648975,0.2664109,0.2681315,0.2699526,0.2718982,0.2740568,0.2762550,0.2787942,0.2814170,0.2841964,0.2872120,0.2903219,0.2937603,0.2973243,0.3010876,0.3051198,0.3092073,0.3136426,0.3181711,0.3229342,0.3278641,0.3328018,0.3379974,0.3431531,0.3484944,0.3538361,0.3589603,0.3641992,0.3691369,0.3740701,0.3787276,0.3830443,0.3871857,0.3908536,0.3943242,0.3973933,0.4000751,0.4024225,0.4043357,0.4060044,0.4073195,0.4083742,0.4091595,0.4097315,0.4101682,0.4104610,0.4106718,0.4108299,0.4109862,0.4111845,0.4114747,0.4118932,0.4124613,0.4131215,0.4140906,0.4152606,0.4167496,0.4184746,0.4206105,0.4231819,0.4261170,0.4296789,0.4337029,0.4387835,0.4445787,0.4513534,0.4593089,0.4682966,0.4791690,0.4916859,0.5066808,0.5239247,0.5438672,0.5679692,0.5946739,0.6281855,0.6657538,0.7093909,0.7610257,0.8195573,0.8906122,0.9708244,1.0665326,1.1737696,1.2932003,1.4293066,1.5745046,1.7410567,1.9138931,2.0975952,2.2814560,2.4492691,2.5990415,2.7213566,2.8108315,2.8636308,2.8932846,2.9196157,2.9339597,2.9469628,2.9524767,2.9638155,2.9665458,2.9692936,2.9731429,2.9819841,2.9809935,2.9779632,2.9864275,2.9806287,2.9854598,2.9794712,2.9808290,2.9828484,2.9825997,2.9820414,2.9845123,2.9791305,2.9804196,2.9828618,2.9856119,2.9816105,2.9939451,2.9922318,2.9934349,2.9946797,3.0008855,3.0048144,3.0052257,3.0093534,3.0123334,3.0037007,2.9997220,2.9952328,2.9955893,2.9831464,2.9707284,2.9560883,2.9436951,2.9241223,2.9085095,2.8903027,2.8630204,2.8382797,2.8147144,2.7856796,2.7538309,2.7261076,2.6911881,2.6588669,2.6187294,2.5782542,2.5359418,2.5003467,2.4666967,2.4275012,2.3909664,2.3523686,2.3153853,2.2769389,2.2395372,2.2033248,2.1668406,2.1328862,2.0951445,2.0612330,2.0267866,1.9933957,1.9600587,1.9272127,1.8960563,1.8651640,1.8343780,1.8018469,1.7738346,1.7441646,1.7158709,1.6880449,1.6602755,1.6341430,1.6072345,1.5822915,1.5562741,1.5348318,1.5084753,1.4848239,1.4619012,1.4388266,1.4172823,1.3955113,1.3748887,1.3534254,1.3341845,1.3138474,1.2951508,1.2763584,1.2582275,1.2409296,1.2234843,1.2072114,1.1908343,1.1758537,1.1601039,1.1459036,1.1316632,1.1179706,1.1047205,1.0920168,1.0797449,1.0678905,1.0568129,1.0452495,1.0350618,1.0244521,1.0147326,1.0052452,0.9962523,0.9874237,0.9789637,0.9709455,0.9631151,0.9558489,0.9484714,0.9418985,0.9351566,0.9291507,0.9229645,0.9173030,0.9119135,0.9069657,0.9021910,0.8974337,0.8932021,0.8889287,0.8853667,0.8816187,0.8782757,0.8751044,0.8722470,0.8696061,0.8672751,0.8651789,0.8633459,0.8617162,0.8602828,0.8592101,0.8582600,0.8575919,0.8571298,0.8570024,0.8569465,0.8571389,0.8577101,0.8583152,0.8592521,0.8601537,0.8616794,0.8632318,0.8650728,0.8673131,0.8693857,0.8719370,0.8746717,0.8778603,0.8809753,0.8846366,0.8884450,0.8924570,0.8968014,0.9011935,0.9061567,0.9112710,0.9166101,0.9221709,0.9281007,0.9340587,0.9406307,0.9472303,0.9544130,0.9616079,0.9693183,0.9768041,0.9852806,0.9935116,1.0024220,1.0112638,1.0208274,1.0302880,1.0401744,1.0505524,1.0608431,1.0718806,1.0827601,1.0947099,1.1059785,1.1182448,1.1309712,1.1436377,1.1564276,1.1701851,1.1833618,1.1978675,1.2119353,1.2277653,1.2412062,1.2575512,1.2724744,1.2892139,1.3045360,1.3220412,1.3382626,1.3566899,1.3724144,1.3907700,1.4079441,1.4270728,1.4452207,1.4645334,1.4831430,1.5031093,1.5227535,1.5429051,1.5631468,1.5835388,1.6044302,1.6255341,1.6475878,1.6682608,1.6891139,1.7128893,1.7339585,1.7570829,1.7790110,1.8019998,1.8244050,1.8482790,1.8711947,1.8935196,1.9167230,1.9420509,1.9637947,1.9895885,2.0134223,2.0346065,2.0609915,2.0856361,2.1068914,2.1365702,2.1569245,2.1841578,2.2056110,2.2268462,2.2509918,2.2783046,2.3024194,2.3305740,2.3495159,2.3769884,2.3999124,2.4241230,2.4438646,2.4626188,2.4799740,2.5000231,2.5157173,2.5407181,2.5548985,2.5664809,2.5793347,2.5974782,2.6184444,2.6323724,2.6426179,2.6538563,2.6634297,2.6689572,2.6875811,2.6839993,2.6963146,2.7039304,2.7080798,2.7180066,2.7182059,2.7264395,2.7223866,2.7296059,2.7334158,2.7291574,2.7275553,2.7341835,2.7267900,2.7281423,2.7250938,2.7220376,2.7162473
"REPR-2",2.6871204e-02,2.6622295e-02,2.4824142e-02,2.5700569e-02,2.5332689e-02,2.6207209e-02,2.5434971e-02,2.5175571e-02,2.6126623e-02,2.4587870e-02,2.4954557e-02,2.5392532e-02,2.5876999e-02,2.4679422e-02,2.5292873e-02,2.2793055e-02,2.4911404e-02,2.6084185e-02,2.5704384e-02,2.5046587e-02,2.5047064e-02,2.4772167e-02,2.5130033e-02,2.5918007e-02,2.5628328e-02,2.5283098e-02,2.5473118e-02,2.5227308e-02,2.5364876e-02,2.4932861e-02,2.4935961e-02,2.4768591e-02,2.4726629e-02,2.4728060e-02,2.4757862e-02,2.5240660e-02,2.5284529e-02,2.5254726e-02,2.5006771e-02,2.6031256e-02,2.5355577e-02,2.5327206e-02,2.5712490e-02,2.5742292e-02,2.6470661e-02,2.6671410e-02,2.5724411e-02,2.5185823e-02,2.5814056e-02,2.6571035e-02,2.5731564e-02,2.5351524e-02,2.5228739e-02,2.5240183e-02,2.5428534e-02,2.5490999e-02,2.5370598e-02,2.4344206e-02,2.5510311e-02,2.5689363e-02,2.5913239e-02,2.6625156e-02,2.6092052e-02,2.5447845e-02,2.5647163e-02,2.5558472e-02,2.6515484e-02,2.5308847e-02,2.4571419e-02,2.5055647e-02,2.5787115e-02,2.6299477e-02,2.5326014e-02,2.5501490e-02,2.4954081e-02,2.5092125e-02,2.5477648e-02,2.5443316e-02,2.4731874e-02,2.5261402e-02,2.4943590e-02,2.4661541e-02,2.5191307e-02,2.4974346e-02,2.4603605e-02,2.4938107e-02,2.4819136e-02,2.4871349e-02,2.4834394e-02,2.4724960e-02,2.4524689e-02,2.4959803e-02,2.4841547e-02,2.4586201e-02,2.4656534e-02,2.4699688e-02,2.4599552e-02,2.4421215e-02,2.4494171e-02,2.4306536e-02,2.4297237e-02,2.4333239e-02,2.4390221e-02,2.4160624e-02,2.4070501e-02,2.4321795e-02,2.4233103e-02,2.4032593e-02,2.4037123e-02,2.4065495e-02,2.4052143e-02,2.3914814e-02,2.4005651e-02,2.3812532e-02,2.3932695e-02,2.3794651e-02,2.3884535e-02,2.3861647e-02,2.3829699e-02,2.3854733e-02,2.3831844e-02,2.3725510e-02,2.3792744e-02,2.3717403e-02,2.3740530e-02,2.3694038e-02,2.3720860e-02,2.3702979e-02,2.3668885e-02,2.3618102e-02,2.3678303e-02,2.3728848e-02,2.3671627e-02,2.3729324e-02,2.3709178e-02,2.3705840e-02,2.3680329e-02,2.3674846e-02,2.3688674e-02,2.3698568e-02,2.3730040e-02,2.3738980e-02,2.3702025e-02,2.3677468e-02,2.3697972e-02,2.3710370e-02,2.3756266e-02,2.3770213e-02,2.3784161e-02,2.3779154e-02,2.3769259e-02,2.3774028e-02,2.3740888e-02,2.3775220e-02,2.3791075e-02,2.3820400e-02,2.3846626e-02,2.3865104e-02,2.3897409e-02,2.3897052e-02,2.3912549e-02,2.3951530e-02,2.3924708e-02,2.3931265e-02,2.3920178e-02,2.4041414e-02,2.4081707e-02,2.4122596e-02,2.4176121e-02,2.4261117e-02,2.4289012e-02,2.4379373e-02,2.4446964e-02,2.4527311e-02,2.4595857e-02,2.4702668e-02,2.4803996e-02,2.4825454e-02,2.4824262e-02,2.4777651e-02,2.4756670e-02,2.4707913e-02,2.4582267e-02,2.4554610e-02,2.4654508e-02,2.4494529e-02,2.4512410e-02,2.4647593e-02,2.4636984e-02,2.4605870e-02,2.4587154e-02,2.4543643e-02,2.4507523e-02,2.4518967e-02,2.4518847e-02,2.4489999e-02,2.4487376e-02,2.4457932e-02,2.4443746e-02,2.4442792e-02,2.4432659e-02,2.4416208e-02,2.4434805e-02,2.4429679e-02,2.4436474e-02,2.4450898e-02,2.4453998e-02,2.4497747e-02,2.4522424e-02,2.4577498e-02,2.4612069e-02,2.4668574e-02,2.4725556e-02,2.4807572e-02,2.4888039e-02,2.4950624e-02,2.5044322e-02,2.5116801e-02,2.5224209e-02,2.5297165e-02,2.5335908e-02,2.5379062e-02,2.5410414e-02,2.5420189e-02,2.5436997e-02,2.5472760e-02,2.5483251e-02,2.5507927e-02,2.5542140e-02,2.5565624e-02,2.5565386e-02,2.5596261e-02,2.5621533e-02,2.5627971e-02,2.5667191e-02,2.5696635e-02,2.5723696e-02,2.5738120e-02,2.5799870e-02,2.5827885e-02,2.5886178e-02,2.5912404e-02,2.5969505e-02,2.6005983e-02,2.6030302e-02,2.6085019e-02,2.6121020e-02,2.6187301e-02,2.6221395e-02,2.6287198e-02,2.6349545e-02,2.6406288e-02,2.6489735e-02,2.6550055e-02,2.6626110e-02,2.6712060e-02,2.6842594e-02,2.6962757e-02,2.7129769e-02,2.7309179e-02,2.7488470e-02,2.7755857e-02,2.8103828e-02,2.8532147e-02,2.8972864e-02,2.9450774e-02,2.9965878e-02,3.0565500e-02,3.1200767e-02,3.1905532e-02,3.2675147e-02,3.3561349e-02,3.4522772e-02,3.5609961e-02,3.6785007e-02,3.8016677e-02,3.9309740e-02,4.0567040e-02,4.1741967e-02,4.2787790e-02,4.3640494e-02,4.4316173e-02,4.4807196e-02,4.5153379e-02,4.5371175e-02,4.5493722e-02,4.5543790e-02,4.5530200e-02,4.5440435e-02,4.5317829e-02,4.5127988e-02,4.4881642e-02,4.4588506e-02,4.4257820e-02,4.3880522e-02,4.3459892e-02,4.3038487e-02,4.2576909e-02,4.2099595e-02,4.1609764e-02,4.1093171e-02,4.0566325e-02,4.0054679e-02,3.9518476e-02,3.8995802e-02,3.8451791e-02,3.7928939e-02,3.7396193e-02,3.6845326e-02,3.6335468e-02,3.5832644e-02,3.5341382e-02,3.4851670e-02,3.4374475e-02,3.3935308e-02,3.3509493e-02,3.3096313e-02,3.2705784e-02,3.2352328e-02,3.1986594e-02,3.1657577e-02,3.1375766e-02,3.1049132e-02,3.0720592e-02,3.0534983e-02,3.0389428e-02,3.0227184e-02,3.0038357e-02,2.9904127e-02,2.9821515e-02,2.9720783e-02,2.9638171e-02,2.9584169e-02,2.9571772e-02,2.9509306e-02,2.9522061e-02,2.9552937e-02,2.9564977e-02,2.9671311e-02,2.9794574e-02,2.9878974e-02,3.0008078e-02,3.0183673e-02,3.0357122e-02,3.0398726e-02,3.0639291e-02,3.0922294e-02,3.1173825e-02,3.1358719e-02,3.1659126e-02,3.0786954e-02,3.1006966e-02,3.1265542e-02,3.1516165e-02,3.1767484e-02,3.2024339e-02,3.2328159e-02,3.2631487e-02,3.3002187e-02,3.3426646e-02,3.3927731e-02,3.4530193e-02,3.5299592e-02,3.6199734e-02,3.7417289e-02,3.8827576e-02,4.0491406e-02,4.2624570e-02,4.4933118e-02,4.7584556e-02,5.0437409e-02,5.3307012e-02,5.6372806e-02,5.9196129e-02,6.1803691e-02,6.4288773e-02,6.6363685e-02,6.8118826e-02,6.9632724e-02,7.0713438e-02,7.1544528e-02,7.2121873e-02,7.2488874e-02,7.2776049e-02,7.2959423e-02,7.3070779e-02,7.3159762e-02,7.3238775e-02,7.3326908e-02,7.3406547e-02,7.3520958e-02,7.3649593e-02,7.3774993e-02,7.3910140e-02,7.4037015e-02,7.4114278e-02,7.4160837e-02,7.4132390e-02,7.4069925e-02,7.3941253e-02,7.3772714e-02,7.3570341e-02,7.3311612e-02,7.3056340e-02,7.2778106e-02,7.2477221e-02,7.2182067e-02,7.1869895e-02,7.1581319e-02,7.1266726e-02,7.0968062e-02,7.0665747e-02,7.0356116e-02,7.0059434e-02,6.9757923e-02,6.9438092e-02,6.9136754e-02,6.8839096e-02,6.8537794e-02,6.8247959e-02,6.7969486e-02,6.7664206e-02,6.7405656e-02,6.7143805e-02,6.6906065e-02,6.6697069e-02,6.6481844e-02,6.6307694e-02,6.6188753e-02,6.6077501e-02,6.6002578e-02,6.5991253e-02,6.5998062e-02,6.6071443e-02,6.6201404e-02,6.6370159e-02,6.6611439e-02,6.6926435e-02,6.7275241e-02,6.7709044e-02,6.8210967e-02,6.8784922e-02,6.9445379e-02,7.0169695e-02,7.0970424e-02,7.1908072e-02,7.2879061e-02,7.4005663e-02,7.5191759e-02,7.6459214e-02,7.7954493e-02,7.9460859e-02,8.1121214e-02,8.3000161e-02,8.4929124e-02,8.7129839e-02,8.9418285e-02,9.1835894e-02,9.4643630e-02,9.7411275e-02,0.1004478,0.1037493,0.1070586,0.1107639,0.1144263,0.1182027,0.1223551,0.1262996,0.1304567,0.1346726,0.1386942,0.1430015,0.1469433,0.1508779,0.1549694,0.1587583,0.1627206,0.1666726,0.1706593,0.1751584,0.1796962,0.1848102,0.1908486,0.1973805,0.2054226,0.2145226,0.2252531,0.2387741,0.2537433,0.2723078,0.2946457,0.3200149,0.3512268,0.3851548,0.4234282,0.4686208,0.5148267,0.5673901,0.6219702,0.6778006,0.7379552,0.7940066,0.8504721,0.9063125,0.9567430,1.0059571,1.0494164,1.0887107,1.1256497,1.1568278,1.1852754,1.2105619,1.2320802,1.2522779,1.2685518,1.2831033,1.2959231,1.3062580,1.3149686,1.3219700,1.3271028,1.3312080,1.3338445,1.3352497,1.3357842,1.3352257,1.3335586,1.3306674,1.3263577,1.3197244,1.3115164,1.3003224,1.2871493,1.2716680,1.2532377,1.2341164,1.2129785,1.1906620,1.1677626,1.1431516,1.1197110,1.0955758,1.0708901,1.0472115,1.0227629,0.9995953,0.9765373,0.9531626,0.9312853,0.9090732,0.8876802,0.8668924,0.8455843,0.8258652,0.8059543,0.7864253,0.7675991,0.7483889,0.7306355,0.7129198,0.6952540,0.6785817,0.6617870,0.6460783,0.6306225,0.6152897,0.6008676,0.5865563,0.5731413,0.5600250,0.5469025,0.5347962,0.5228053,0.5113934,0.5004178,0.4893582,0.4794494,0.4694973,0.4599473,0.4508257,0.4418096,0.4335678,0.4254085,0.4176280,0.4101883,0.4028749,0.3961061,0.3894692,0.3830537,0.3770093,0.3711092,0.3655941,0.3602012,0.3549722,0.3500949,0.3452855,0.3407783,0.3364063,0.3321310,0.3281542,0.3242657,0.3205900,0.3169937,0.3134964,0.3102463,0.3070524,0.3040306,0.3011038,0.2982173,0.2955670,0.2929665,0.2904889,0.2880613,0.2857304,0.2835501,0.2814257,0.2793927,0.2774442,0.2755344,0.2737935,0.2721031,0.2704768,0.2689348,0.2674425,0.2660856,0.2647776,0.2635612,0.2624155,0.2613215,0.2603640,0.2594305,0.2586182,0.2578672,0.2571865,0.2566198,0.2561092,0.2556925,0.2553445,0.2550656,0.2548847,0.2547923,0.2547808,0.2548689,0.2550417,0.2552852,0.2556594,0.2561097,0.2566587,0.2573149,0.2580486,0.2589199,0.2598650,0.2609478,0.2621346,0.2634141,0.2648438,0.2663580,0.2680642,0.2698969,0.2718351,0.2739942,0.2762048,0.2787271,0.2813494,0.2841232,0.2871470,0.2902519,0.2936865,0.2972597,0.3010228,0.3050519,0.3091231,0.3135687,0.3181081,0.3228780,0.3278072,0.3327357,0.3379223,0.3430908,0.3484144,0.3537684,0.3588903,0.3641314,0.3690797,0.3740031,0.3786446,0.3829923,0.3871169,0.3907873,0.3942553,0.3973056,0.3999947,0.4023591,0.4042696,0.4059247,0.4072489,0.4082927,0.4090917,0.4096629,0.4100876,0.4103837,0.4105887,0.4107599,0.4109098,0.4111095,0.4113931,0.4118176,0.4124084,0.4130403,0.4139889,0.4151750,0.4166627,0.4183980,0.4205218,0.4230614,0.4260060,0.4295868,0.4335983,0.4386830,0.4444827,0.4512035,0.4591959,0.4681662,0.4790645,0.4915770,0.5065392,0.5237989,0.5437332,0.5678275,0.5946206,0.6281071,0.6656136,0.7092253,0.7607955,0.8193446,0.8903840,0.9708162,1.0665332,1.1733967,1.2925768,1.4290781,1.5739424,1.7407805,1.9133934,2.0969231,2.2804170,2.4504311,2.5979552,2.7193582,2.8096898,2.8603494,2.8938789,2.9206617,2.9337285,2.9509952,2.9608827,2.9616027,2.9663737,2.9661283,2.9742942,2.9800959,2.9796045,2.9798644,2.9838545,2.9798875,2.9836786,2.9829972,2.9817667,2.9813924,2.9815729,2.9773276,2.9756858,2.9742875,2.9738846,2.9829466,2.9846213,2.9831955,2.9830096,2.9834883,2.9902599,2.9920309,2.9980814,3.0029712,3.0059040,2.9979041,3.0014844,3.0029869,2.9957213,2.9961581,2.9903862,2.9817889,2.9709933,2.9602194,2.9437230,2.9263566,2.9130571,2.8862853,2.8647580,2.8407047,2.8117740,2.7871361,2.7591465,2.7252555,2.6911886,2.6581643,2.6176009,2.5792773,2.5375481,2.5041194,2.4682276,2.4297850,2.3927538,2.3513389,2.3149607,2.2773509,2.2403162,2.2023282,2.1659899,2.1318176,2.0953612,2.0626080,2.0267680,1.9928995,1.9598396,1.9270637,1.8956960,1.8652031,1.8336782,1.8023144,1.7739277,1.7438459,1.7157907,1.6874304,1.6604725,1.6337993,1.6072934,1.5822073,1.5563774,1.5345746,1.5085082,1.4850153,1.4619353,1.4390785,1.4173555,1.3955755,1.3748387,1.3536434,1.3341821,1.3141809,1.2952501,1.2764350,1.2582564,1.2410257,1.2235073,1.2073289,1.1909168,1.1759288,1.1601597,1.1458285,1.1314853,1.1179622,1.1046498,1.0919588,1.0796822,1.0678679,1.0566597,1.0451148,1.0350065,1.0245470,1.0146252,1.0051713,0.9960400,0.9872520,0.9788346,0.9708797,0.9630278,0.9558034,0.9483979,0.9418566,0.9350859,0.9290304,0.9229829,0.9172938,0.9118005,0.9069177,0.9022028,0.8973764,0.8931699,0.8889014,0.8853610,0.8815175,0.8782235,0.8751175,0.8722748,0.8696198,0.8672210,0.8651173,0.8632939,0.8617378,0.8602729,0.8591605,0.8582425,0.8575505,0.8571119,0.8569160,0.8568358,0.8571209,0.8575790,0.8582246,0.8591099,0.8600609,0.8616025,0.8631778,0.8649673,0.8672753,0.8693405,0.8717398,0.8744773,0.8776979,0.8808957,0.8845009,0.8882874,0.8922980,0.8966332,0.9011160,0.9059721,0.9112014,0.9164451,0.9220428,0.9279832,0.9339788,0.9406241,0.9471890,0.9544104,0.9615602,0.9692166,0.9768150,0.9852866,0.9935579,1.0022925,1.0112154,1.0206710,1.0301027,1.0400662,1.0502731,1.0608006,1.0716038,1.0827726,1.0943539,1.1058466,1.1181760,1.1308331,1.1434740,1.1562611,1.1699047,1.1831105,1.1976513,1.2118573,1.2272919,1.2410142,1.2572559,1.2723621,1.2889690,1.3045129,1.3216658,1.3382158,1.3563503,1.3721613,1.3904991,1.4081409,1.4269130,1.4447919,1.4643770,1.4833831,1.5029227,1.5228829,1.5428501,1.5631030,1.5837253,1.6039937,1.6255486,1.6478796,1.6685202,1.6899784,1.7129661,1.7337286,1.7573562,1.7793462,1.8024604,1.8239839,1.8479748,1.8698925,1.8946161,1.9168344,1.9400647,1.9629495,1.9878027,2.0126770,2.0342784,2.0595844,2.0832808,2.1057341,2.1323442,2.1552575,2.1817119,2.2044449,2.2238393,2.2504165,2.2778614,2.3004513,2.3272991,2.3529992,2.3768663,2.3993380,2.4230578,2.4433832,2.4641666,2.4808969,2.4981730,2.5185483,2.5386569,2.5548484,2.5728714,2.5864654,2.6070113,2.6173248,2.6343648,2.6438127,2.6562247,2.6652756,2.6693587,2.6771832,2.6868706,2.7004726,2.7037091,2.7084835,2.7153449,2.7166657,2.7217684,2.7236419,2.7336817,2.7218118,2.7284420,2.7323406,2.7257016,2.7274289,2.7233415,2.7230320,2.7125828,2.7105465
"REPR-3",2.7209044e-02,2.7151108e-02,2.5552988e-02,2.6104212e-02,2.5714159e-02,2.6709318e-02,2.6210308e-02,2.5528193e-02,2.6484013e-02,2.4959326e-02,2.5686502e-02,2.5906563e-02,2.6152134e-02,2.4977207e-02,2.5726318e-02,2.3208380e-02,2.5374413e-02,2.6431084e-02,2.6052952e-02,2.5306463e-02,2.5373936e-02,2.5113106e-02,2.5363922e-02,2.6367903e-02,2.5851727e-02,2.5580883e-02,2.5724888e-02,2.5517464e-02,2.5467873e-02,2.5431156e-02,2.5599241e-02,2.5022984e-02,2.4927855e-02,2.4986267e-02,2.5067329e-02,2.5500059e-02,2.5549412e-02,2.5416136e-02,2.5259495e-02,2.6386261e-02,2.5561571e-02,2.5613070e-02,2.6024342e-02,2.6010513e-02,2.6835918e-02,2.6918888e-02,2.5999784e-02,2.5424480e-02,2.6327610e-02,2.6821375e-02,2.6141882e-02,2.5601149e-02,2.5420666e-02,2.5660992e-02,2.5904655e-02,2.5887012e-02,2.5681257e-02,2.4903774e-02,2.5934458e-02,2.6002407e-02,2.6393652e-02,2.7003765e-02,2.6249886e-02,2.5706530e-02,2.6057720e-02,2.5782824e-02,2.6958466e-02,2.5566578e-02,2.5086880e-02,2.5449514e-02,2.5956392e-02,2.6595831e-02,2.5760412e-02,2.5765896e-02,2.5306463e-02,2.5538206e-02,2.5768757e-02,2.5938988e-02,2.5021076e-02,2.5553226e-02,2.5176048e-02,2.5146008e-02,2.5535345e-02,2.5336027e-02,2.4961233e-02,2.5172949e-02,2.5188446e-02,2.5233030e-02,2.5118113e-02,2.4974346e-02,2.4765015e-02,2.5292873e-02,2.5172234e-02,2.4952888e-02,2.4988651e-02,2.4978161e-02,2.4903536e-02,2.4742365e-02,2.4698019e-02,2.4626732e-02,2.4598360e-02,2.4658442e-02,2.4745226e-02,2.4482727e-02,2.4386406e-02,2.4641514e-02,2.4544954e-02,2.4392843e-02,2.4417639e-02,2.4398327e-02,2.4394512e-02,2.4228573e-02,2.4349689e-02,2.4139166e-02,2.4219751e-02,2.4180174e-02,2.4182320e-02,2.4174452e-02,2.4189711e-02,2.4282217e-02,2.4132013e-02,2.4046421e-02,2.4118662e-02,2.4028063e-02,2.4035692e-02,2.3999929e-02,2.4029374e-02,2.4025083e-02,2.3966432e-02,2.3961067e-02,2.3981094e-02,2.3999691e-02,2.3987293e-02,2.4017572e-02,2.4048924e-02,2.4000525e-02,2.3983479e-02,2.3977637e-02,2.3989081e-02,2.4005055e-02,2.4075627e-02,2.4080634e-02,2.4021029e-02,2.3970723e-02,2.3995399e-02,2.3992658e-02,2.4038434e-02,2.4069190e-02,2.4076700e-02,2.4090171e-02,2.4085999e-02,2.4105072e-02,2.4049997e-02,2.4078965e-02,2.4105072e-02,2.4134874e-02,2.4160624e-02,2.4157405e-02,2.4200678e-02,2.4196744e-02,2.4219513e-02,2.4228454e-02,2.4201274e-02,2.4206161e-02,2.4199724e-02,2.4259448e-02,2.4335504e-02,2.4386644e-02,2.4423957e-02,2.4496555e-02,2.4559498e-02,2.4655938e-02,2.4708509e-02,2.4823070e-02,2.4904132e-02,2.4996281e-02,2.5096059e-02,2.5127530e-02,2.5116086e-02,2.5099277e-02,2.5063515e-02,2.4991155e-02,2.4855852e-02,2.4812579e-02,2.4786115e-02,2.4643540e-02,2.4786711e-02,2.4918675e-02,2.4949551e-02,2.4924994e-02,2.4893761e-02,2.4837375e-02,2.4821758e-02,2.4801612e-02,2.4793506e-02,2.4786353e-02,2.4777293e-02,2.4745703e-02,2.4733782e-02,2.4714231e-02,2.4725080e-02,2.4706960e-02,2.4718761e-02,2.4726510e-02,2.4723172e-02,2.4744511e-02,2.4751186e-02,2.4782062e-02,2.4829507e-02,2.4849772e-02,2.4914622e-02,2.4971485e-02,2.5018811e-02,2.5084138e-02,2.5183678e-02,2.5242925e-02,2.5330305e-02,2.5409102e-02,2.5491476e-02,2.5576472e-02,2.5620103e-02,2.5648475e-02,2.5671840e-02,2.5703788e-02,2.5726676e-02,2.5766253e-02,2.5772333e-02,2.5801778e-02,2.5821328e-02,2.5844216e-02,2.5856376e-02,2.5894165e-02,2.5902867e-02,2.5929213e-02,2.5947690e-02,2.5979996e-02,2.6013136e-02,2.6029825e-02,2.6084661e-02,2.6118636e-02,2.6169181e-02,2.6202083e-02,2.6250005e-02,2.6288033e-02,2.6312232e-02,2.6370645e-02,2.6412487e-02,2.6469469e-02,2.6497483e-02,2.6570320e-02,2.6624918e-02,2.6691318e-02,2.6752830e-02,2.6826382e-02,2.6910543e-02,2.7001381e-02,2.7108669e-02,2.7232647e-02,2.7405739e-02,2.7588725e-02,2.7742028e-02,2.8019547e-02,2.8368354e-02,2.8822780e-02,2.9256344e-02,2.9715776e-02,3.0250072e-02,3.0849218e-02,3.1482697e-02,3.2188177e-02,3.2954454e-02,3.3847332e-02,3.4796834e-02,3.5890698e-02,3.7055016e-02,3.8298011e-02,3.9581776e-02,4.0854335e-02,4.2018771e-02,4.3066978e-02,4.3916464e-02,4.4597387e-02,4.5084476e-02,4.5421124e-02,4.5645714e-02,4.5779228e-02,4.5826793e-02,4.5803666e-02,4.5722127e-02,4.5612514e-02,4.5404673e-02,4.5151412e-02,4.4868648e-02,4.4533432e-02,4.4158876e-02,4.3743968e-02,4.3316960e-02,4.2853594e-02,4.2377234e-02,4.1896224e-02,4.1372597e-02,4.0858984e-02,4.0339828e-02,3.9803863e-02,3.9277136e-02,3.8741231e-02,3.8221478e-02,3.7667632e-02,3.7129045e-02,3.6614299e-02,3.6112428e-02,3.5617113e-02,3.5125375e-02,3.4654617e-02,3.4208655e-02,3.3788443e-02,3.3376217e-02,3.2987833e-02,3.2626390e-02,3.2271624e-02,3.1929374e-02,3.1646132e-02,3.1327724e-02,3.1022191e-02,3.0826092e-02,3.0655622e-02,3.0502200e-02,3.0332923e-02,3.0193567e-02,3.0086398e-02,2.9987931e-02,2.9932380e-02,2.9843092e-02,2.9810667e-02,2.9778123e-02,2.9775620e-02,2.9859185e-02,2.9873371e-02,2.9898405e-02,3.0032992e-02,3.0147195e-02,3.0278325e-02,3.0444264e-02,3.0623555e-02,3.0665755e-02,3.0882478e-02,3.1234026e-02,3.1427741e-02,3.1627059e-02,3.1941056e-02,3.0699175e-02,3.0934893e-02,3.1180818e-02,3.1448193e-02,3.1680800e-02,3.1940665e-02,3.2234255e-02,3.2557901e-02,3.2921232e-02,3.3341721e-02,3.3844654e-02,3.4459237e-02,3.5223030e-02,3.6114074e-02,3.7326846e-02,3.8740166e-02,4.0410191e-02,4.2545062e-02,4.4848636e-02,4.7497328e-02,5.0353687e-02,5.3222418e-02,5.6290962e-02,5.9101116e-02,6.1724894e-02,6.4207643e-02,6.6278666e-02,6.8036631e-02,6.9554366e-02,7.0635237e-02,7.1463078e-02,7.2033420e-02,7.2406985e-02,7.2686240e-02,7.2864488e-02,7.2990164e-02,7.3067062e-02,7.3141173e-02,7.3234975e-02,7.3319286e-02,7.3434629e-02,7.3561460e-02,7.3695257e-02,7.3831059e-02,7.3953435e-02,7.4023187e-02,7.4069351e-02,7.4050277e-02,7.3971197e-02,7.3847972e-02,7.3682122e-02,7.3481023e-02,7.3222734e-02,7.2959632e-02,7.2688624e-02,7.2385259e-02,7.2095253e-02,7.1768984e-02,7.1480617e-02,7.1169987e-02,7.0865668e-02,7.0570849e-02,7.0263699e-02,6.9962852e-02,6.9657832e-02,6.9350310e-02,6.9051519e-02,6.8747766e-02,6.8434991e-02,6.8158731e-02,6.7864135e-02,6.7564383e-02,6.7312442e-02,6.7047387e-02,6.6808730e-02,6.6602126e-02,6.6405036e-02,6.6237181e-02,6.6102788e-02,6.5975338e-02,6.5904558e-02,6.5901905e-02,6.5901212e-02,6.5984689e-02,6.6102222e-02,6.6276528e-02,6.6512272e-02,6.6825941e-02,6.7171529e-02,6.7613721e-02,6.8116494e-02,6.8679795e-02,6.9358006e-02,7.0071690e-02,7.0884362e-02,7.1820468e-02,7.2786011e-02,7.3898003e-02,7.5093456e-02,7.6365337e-02,7.7857874e-02,7.9365201e-02,8.1020489e-02,8.2911007e-02,8.4831282e-02,8.7027833e-02,8.9318328e-02,9.1738410e-02,9.4553612e-02,9.7320147e-02,0.1003550,0.1036436,0.1069570,0.1106572,0.1143247,0.1181032,0.1222633,0.1262074,0.1303601,0.1345635,0.1385985,0.1428903,0.1468504,0.1507794,0.1548823,0.1586804,0.1626332,0.1665722,0.1705696,0.1750729,0.1796311,0.1847436,0.1907795,0.1973100,0.2053493,0.2144252,0.2251591,0.2386685,0.2537057,0.2722593,0.2945434,0.3199466,0.3511887,0.3850227,0.4233582,0.4685716,0.5147529,0.5673905,0.6219884,0.6777813,0.7381136,0.7939554,0.8503425,0.9061834,0.9566548,1.0058309,1.0493745,1.0886120,1.1256100,1.1567581,1.1851996,1.2104708,1.2319865,1.2522210,1.2684556,1.2829812,1.2957919,1.3061743,1.3149776,1.3218282,1.3270477,1.3310864,1.3336021,1.3352005,1.3356563,1.3350589,1.3334818,1.3305063,1.3260446,1.3195859,1.3114396,1.3001060,1.2868927,1.2714627,1.2531434,1.2339507,1.2128501,1.1903100,1.1675098,1.1430033,1.1194887,1.0953170,1.0707507,1.0470027,1.0225042,0.9993821,0.9762688,0.9529760,0.9310874,0.9088764,0.8874949,0.8666754,0.8454050,0.8256556,0.8057549,0.7862426,0.7673997,0.7481779,0.7304555,0.7127268,0.6950500,0.6783508,0.6616085,0.6458942,0.6304342,0.6150887,0.6007457,0.5864084,0.5729631,0.5597990,0.5467077,0.5345941,0.5226165,0.5112039,0.5002201,0.4892076,0.4792608,0.4693364,0.4597583,0.4506233,0.4416575,0.4333410,0.4251825,0.4174384,0.4100425,0.4026701,0.3959203,0.3892870,0.3828711,0.3768357,0.3709222,0.3654018,0.3600164,0.3547978,0.3499074,0.3451006,0.3406210,0.3362238,0.3319525,0.3279883,0.3240964,0.3204154,0.3168230,0.3133187,0.3100757,0.3068758,0.3038570,0.3009236,0.2980565,0.2954076,0.2927951,0.2903083,0.2879042,0.2855506,0.2833891,0.2812533,0.2792202,0.2772879,0.2753800,0.2736157,0.2719311,0.2703213,0.2687647,0.2672664,0.2659285,0.2646157,0.2633969,0.2622456,0.2611577,0.2601987,0.2592735,0.2584521,0.2577058,0.2570296,0.2564512,0.2559355,0.2555390,0.2551717,0.2548983,0.2547143,0.2546276,0.2546247,0.2547078,0.2548701,0.2551246,0.2554958,0.2559379,0.2564959,0.2571431,0.2578949,0.2587691,0.2597111,0.2607869,0.2619792,0.2632472,0.2646780,0.2661908,0.2679203,0.2697261,0.2716830,0.2738371,0.2760576,0.2785548,0.2811922,0.2839811,0.2870089,0.2901070,0.2935170,0.2971106,0.3008836,0.3049049,0.3089746,0.3134209,0.3179616,0.3227265,0.3276460,0.3325824,0.3377843,0.3429320,0.3482803,0.3536184,0.3587468,0.3639793,0.3689231,0.3738673,0.3785033,0.3828206,0.3869528,0.3906274,0.3941022,0.3971479,0.3998196,0.4021884,0.4041014,0.4057767,0.4070941,0.4081477,0.4089488,0.4095213,0.4099265,0.4102454,0.4104515,0.4106196,0.4107652,0.4109858,0.4112563,0.4116916,0.4122776,0.4129146,0.4138805,0.4150506,0.4165516,0.4182868,0.4204023,0.4229674,0.4259234,0.4295005,0.4335003,0.4385871,0.4444060,0.4511561,0.4591129,0.4680973,0.4790083,0.4915065,0.5064754,0.5237217,0.5436984,0.5677545,0.5945597,0.6280354,0.6655616,0.7092503,0.7608142,0.8194272,0.8902632,0.9707142,1.0664989,1.1735166,1.2929409,1.4291172,1.5738037,1.7409093,1.9143773,2.0975831,2.2805364,2.4501786,2.6008303,2.7206936,2.8046248,2.8595130,2.8976617,2.9195578,2.9384298,2.9525282,2.9597349,2.9636669,2.9675906,2.9766304,2.9769001,2.9747820,2.9811382,2.9861190,2.9839897,2.9855726,2.9955225,2.9918883,2.9794266,2.9741540,2.9812067,2.9829786,2.9720831,2.9745862,2.9808002,2.9751134,2.9776502,2.9827352,2.9896963,2.9866569,2.9935932,2.9977458,3.0013523,3.0092013,3.0030372,3.0109727,3.0057404,3.0001504,3.0021260,2.9962964,2.9788256,2.9751084,2.9702194,2.9587190,2.9376054,2.9246550,2.9087393,2.8901825,2.8641832,2.8408377,2.8135655,2.7898283,2.7594457,2.7275226,2.6927552,2.6584940,2.6194186,2.5814085,2.5411761,2.5014045,2.4672091,2.4305344,2.3908625,2.3526483,2.3164692,2.2784195,2.2393963,2.2015660,2.1671405,2.1322143,2.0948386,2.0610321,2.0268531,1.9932030,1.9597054,1.9270060,1.8953782,1.8646588,1.8340626,1.8018044,1.7738664,1.7435697,1.7153538,1.6873741,1.6599234,1.6332445,1.6071405,1.5819203,1.5558642,1.5341049,1.5084457,1.4846983,1.4615076,1.4385810,1.4172139,1.3953111,1.3743634,1.3533280,1.3339704,1.3136060,1.2950464,1.2762134,1.2578949,1.2405716,1.2232562,1.2070837,1.1905537,1.1754863,1.1601263,1.1456028,1.1312578,1.1177388,1.1045954,1.0917116,1.0795128,1.0677286,1.0565702,1.0448368,1.0348600,1.0243168,1.0145056,1.0049744,0.9960077,0.9872088,0.9786527,0.9706856,0.9628097,0.9555647,0.9482059,0.9417729,0.9348769,0.9288459,0.9227644,0.9171255,0.9116501,0.9067622,0.9020022,0.8972129,0.8928747,0.8886904,0.8852441,0.8812716,0.8780245,0.8748773,0.8720241,0.8693405,0.8670856,0.8649386,0.8631425,0.8615100,0.8601099,0.8589929,0.8579906,0.8574507,0.8569378,0.8566972,0.8567206,0.8569747,0.8574822,0.8580717,0.8590106,0.8600118,0.8614128,0.8630598,0.8648881,0.8671036,0.8690643,0.8716614,0.8743613,0.8775569,0.8807405,0.8843764,0.8881432,0.8920985,0.8965079,0.9009349,0.9057247,0.9111347,0.9163815,0.9218931,0.9278767,0.9339468,0.9404764,0.9469572,0.9543009,0.9614313,0.9689816,0.9767002,0.9851975,0.9932730,1.0021722,1.0110397,1.0205475,1.0300095,1.0400089,1.0502003,1.0605218,1.0716362,1.0826076,1.0943007,1.1056869,1.1182289,1.1307962,1.1433885,1.1562295,1.1697805,1.1830924,1.1977063,1.2118580,1.2272567,1.2408588,1.2573029,1.2721802,1.2889361,1.3042036,1.3217452,1.3379028,1.3565854,1.3722291,1.3901007,1.4079548,1.4268091,1.4449103,1.4640539,1.4834929,1.5026069,1.5221133,1.5428213,1.5628495,1.5830494,1.6044250,1.6253998,1.6472092,1.6683671,1.6898663,1.7128855,1.7332625,1.7570436,1.7795668,1.8017359,1.8265736,1.8478725,1.8700384,1.8946807,1.9185214,1.9393127,1.9643013,1.9897881,2.0118024,2.0350432,2.0606966,2.0836833,2.1066482,2.1359799,2.1554182,2.1817930,2.2047474,2.2271290,2.2484863,2.2771378,2.2999318,2.3260543,2.3544714,2.3758841,2.3963280,2.4220846,2.4482377,2.4621332,2.4807360,2.5032244,2.5179546,2.5412471,2.5605671,2.5728717,2.5849361,2.6047637,2.6189799,2.6298521,2.6526730,2.6498101,2.6635771,2.6828632,2.6790752,2.6876466,2.7009737,2.7092092,2.7054777,2.7248523,2.7230911,2.7200680,2.7328181,2.7330165,2.7284219,2.7327211,2.7313433,2.7295620,2.7264559,2.7264614,2.7251229,2.7252209,2.7179191
"REPR-4",2.7130127e-02,2.6871204e-02,2.5248766e-02,2.5766850e-02,2.5579453e-02,2.6521921e-02,2.5716066e-02,2.5333405e-02,2.6222229e-02,2.4376869e-02,2.5378466e-02,2.5804281e-02,2.5870323e-02,2.4778128e-02,2.5386572e-02,2.3066759e-02,2.5176764e-02,2.6217461e-02,2.5925636e-02,2.5245428e-02,2.5180101e-02,2.5098562e-02,2.5270224e-02,2.6083469e-02,2.5780916e-02,2.5466681e-02,2.5616884e-02,2.5379181e-02,2.5466919e-02,2.5085449e-02,2.5416613e-02,2.4865627e-02,2.4816275e-02,2.4848223e-02,2.4895668e-02,2.5477409e-02,2.5437832e-02,2.5377274e-02,2.5184870e-02,2.6098967e-02,2.5430679e-02,2.5552750e-02,2.5897980e-02,2.5846958e-02,2.6603937e-02,2.6837349e-02,2.5870562e-02,2.5347948e-02,2.6036978e-02,2.6675224e-02,2.5911331e-02,2.5382519e-02,2.5269032e-02,2.5352478e-02,2.5581360e-02,2.5683165e-02,2.5629520e-02,2.4854898e-02,2.5755882e-02,2.5837898e-02,2.6170731e-02,2.6804209e-02,2.6114941e-02,2.5580883e-02,2.5924206e-02,2.5706768e-02,2.6902437e-02,2.5500059e-02,2.4862051e-02,2.5278568e-02,2.5913000e-02,2.6471138e-02,2.5592327e-02,2.5720596e-02,2.5184870e-02,2.5343895e-02,2.5558472e-02,2.5754690e-02,2.4906874e-02,2.5508404e-02,2.5128126e-02,2.5015593e-02,2.5469542e-02,2.5171041e-02,2.4801731e-02,2.5053740e-02,2.5020123e-02,2.5085449e-02,2.5020361e-02,2.4878740e-02,2.4692297e-02,2.5182009e-02,2.5047302e-02,2.4898052e-02,2.4884701e-02,2.4811268e-02,2.4783850e-02,2.4729252e-02,2.4608374e-02,2.4612427e-02,2.4517536e-02,2.4564743e-02,2.4603605e-02,2.4411201e-02,2.4364471e-02,2.4510145e-02,2.4524212e-02,2.4359703e-02,2.4260759e-02,2.4203062e-02,2.4277925e-02,2.4140358e-02,2.4260759e-02,2.4060249e-02,2.4082899e-02,2.4056673e-02,2.4136066e-02,2.4057150e-02,2.4086952e-02,2.4186134e-02,2.4055004e-02,2.3932695e-02,2.4015903e-02,2.3927212e-02,2.3955345e-02,2.3948908e-02,2.3950219e-02,2.3973346e-02,2.3917437e-02,2.3887515e-02,2.3944616e-02,2.3964167e-02,2.3927093e-02,2.3976564e-02,2.3976922e-02,2.3936033e-02,2.3934603e-02,2.3938656e-02,2.3965478e-02,2.3946404e-02,2.4016500e-02,2.4024010e-02,2.3931146e-02,2.3904324e-02,2.3919582e-02,2.3931861e-02,2.3978114e-02,2.4026036e-02,2.4024010e-02,2.4017811e-02,2.4018407e-02,2.4027109e-02,2.3983955e-02,2.4014473e-02,2.4034739e-02,2.4052739e-02,2.4087548e-02,2.4103522e-02,2.4152279e-02,2.4150014e-02,2.4181247e-02,2.4179935e-02,2.4164915e-02,2.4172544e-02,2.4159193e-02,2.4240613e-02,2.4290323e-02,2.4320722e-02,2.4365306e-02,2.4448991e-02,2.4494886e-02,2.4597287e-02,2.4649382e-02,2.4756193e-02,2.4833202e-02,2.4940014e-02,2.5038481e-02,2.5078177e-02,2.5071502e-02,2.5038600e-02,2.5008798e-02,2.4938464e-02,2.4792314e-02,2.4694324e-02,2.4717450e-02,2.4617910e-02,2.4698138e-02,2.4882197e-02,2.4925828e-02,2.4883628e-02,2.4851203e-02,2.4799347e-02,2.4767518e-02,2.4764657e-02,2.4764299e-02,2.4748921e-02,2.4738669e-02,2.4710059e-02,2.4706483e-02,2.4674177e-02,2.4688363e-02,2.4676204e-02,2.4680853e-02,2.4690151e-02,2.4691939e-02,2.4711609e-02,2.4716377e-02,2.4744391e-02,2.4798751e-02,2.4819016e-02,2.4876118e-02,2.4937272e-02,2.4986982e-02,2.5053978e-02,2.5143743e-02,2.5203705e-02,2.5291681e-02,2.5369048e-02,2.5454283e-02,2.5543809e-02,2.5576353e-02,2.5613785e-02,2.5646448e-02,2.5675774e-02,2.5699377e-02,2.5735974e-02,2.5743604e-02,2.5765777e-02,2.5789022e-02,2.5815725e-02,2.5826097e-02,2.5865316e-02,2.5873423e-02,2.5899649e-02,2.5917530e-02,2.5950074e-02,2.5980949e-02,2.6005507e-02,2.6049733e-02,2.6082397e-02,2.6142716e-02,2.6172161e-02,2.6223898e-02,2.6260734e-02,2.6289105e-02,2.6342154e-02,2.6382565e-02,2.6439548e-02,2.6477933e-02,2.6542187e-02,2.6600242e-02,2.6654243e-02,2.6724696e-02,2.6788354e-02,2.6881456e-02,2.6970625e-02,2.7084589e-02,2.7229786e-02,2.7390599e-02,2.7586460e-02,2.7724862e-02,2.8001785e-02,2.8346062e-02,2.8813720e-02,2.9231429e-02,2.9691577e-02,3.0231118e-02,3.0818105e-02,3.1459212e-02,3.2160163e-02,3.2930493e-02,3.3819437e-02,3.4765124e-02,3.5863280e-02,3.7028074e-02,3.8270831e-02,3.9557695e-02,4.0816307e-02,4.1980743e-02,4.3028712e-02,4.3878078e-02,4.4557214e-02,4.5052171e-02,4.5392513e-02,4.5616031e-02,4.5741677e-02,4.5786977e-02,4.5770288e-02,4.5684934e-02,4.5572460e-02,4.5372844e-02,4.5126140e-02,4.4839323e-02,4.4504106e-02,4.4128239e-02,4.3715715e-02,4.3288708e-02,4.2827010e-02,4.2358756e-02,4.1874290e-02,4.1352808e-02,4.0842414e-02,4.0323853e-02,3.9782047e-02,3.9258420e-02,3.8724899e-02,3.8203835e-02,3.7649751e-02,3.7106395e-02,3.6592364e-02,3.6105275e-02,3.5616875e-02,3.5097599e-02,3.4629822e-02,3.4190893e-02,3.3789515e-02,3.3376217e-02,3.2943726e-02,3.2578230e-02,3.2244921e-02,3.1923175e-02,3.1648040e-02,3.1289339e-02,3.1029582e-02,3.0799150e-02,3.0658484e-02,3.0467749e-02,3.0271053e-02,3.0207276e-02,3.0082703e-02,2.9984593e-02,2.9843450e-02,2.9819131e-02,2.9849648e-02,2.9770970e-02,2.9754281e-02,2.9783964e-02,2.9825211e-02,2.9923320e-02,3.0031800e-02,3.0175805e-02,3.0212522e-02,3.0360222e-02,3.0616999e-02,3.0648112e-02,3.0903935e-02,3.1179070e-02,3.1388879e-02,3.1593800e-02,3.1926632e-02,3.0613467e-02,3.0859970e-02,3.1101238e-02,3.1358104e-02,3.1598441e-02,3.1848472e-02,3.2154422e-02,3.2456528e-02,3.2838523e-02,3.3248350e-02,3.3751782e-02,3.4376808e-02,3.5133265e-02,3.6034916e-02,3.7240300e-02,3.8653865e-02,4.0312856e-02,4.2453866e-02,4.4750925e-02,4.7396053e-02,5.0249480e-02,5.3115059e-02,5.6180552e-02,5.8999531e-02,6.1608545e-02,6.4091884e-02,6.6163167e-02,6.7920908e-02,6.9437161e-02,7.0518933e-02,7.1345150e-02,7.1923621e-02,7.2304547e-02,7.2576687e-02,7.2760418e-02,7.2880745e-02,7.2971374e-02,7.3043123e-02,7.3135644e-02,7.3226884e-02,7.3341846e-02,7.3462769e-02,7.3597461e-02,7.3738419e-02,7.3857948e-02,7.3943034e-02,7.3984325e-02,7.3973671e-02,7.3892727e-02,7.3763303e-02,7.3594272e-02,7.3409364e-02,7.3145479e-02,7.2885379e-02,7.2618134e-02,7.2306290e-02,7.2016552e-02,7.1706116e-02,7.1415916e-02,7.1100235e-02,7.0800528e-02,7.0498638e-02,7.0201002e-02,6.9891661e-02,6.9589928e-02,6.9279894e-02,6.8978891e-02,6.8684027e-02,6.8363443e-02,6.8088368e-02,6.7800611e-02,6.7500673e-02,6.7248896e-02,6.6977300e-02,6.6739574e-02,6.6551402e-02,6.6356182e-02,6.6188842e-02,6.6052079e-02,6.5907910e-02,6.5838851e-02,6.5832563e-02,6.5831520e-02,6.5912306e-02,6.6033497e-02,6.6199973e-02,6.6439196e-02,6.6749290e-02,6.7094862e-02,6.7536458e-02,6.8032481e-02,6.8605319e-02,6.9276333e-02,6.9991559e-02,7.0803106e-02,7.1729161e-02,7.2696023e-02,7.3815554e-02,7.5011663e-02,7.6279044e-02,7.7764757e-02,7.9277530e-02,8.0934905e-02,8.2819961e-02,8.4738798e-02,8.6936437e-02,8.9229532e-02,9.1642477e-02,9.4453380e-02,9.7215787e-02,0.1002494,0.1035438,0.1068484,0.1105462,0.1142115,0.1179939,0.1221383,0.1260831,0.1302361,0.1344371,0.1384576,0.1427466,0.1467055,0.1506175,0.1547170,0.1585039,0.1624439,0.1663606,0.1703503,0.1748225,0.1793653,0.1844804,0.1905142,0.1970443,0.2050691,0.2141451,0.2248707,0.2383693,0.2533494,0.2719339,0.2942120,0.3195694,0.3508045,0.3845749,0.4228045,0.4680456,0.5141385,0.5666842,0.6213418,0.6771255,0.7371959,0.7932176,0.8495621,0.9053963,0.9558166,1.0050179,1.0482855,1.0876646,1.1246947,1.1558253,1.1842513,1.2097334,1.2312971,1.2514406,1.2678294,1.2824363,1.2953371,1.3057117,1.3145781,1.3215941,1.3267852,1.3309431,1.3334744,1.3350619,1.3356321,1.3351666,1.3335830,1.3306844,1.3264426,1.3197638,1.3115612,1.3003929,1.2872101,1.2718694,1.2534720,1.2344105,1.2132757,1.1908268,1.1679434,1.1433122,1.1199721,1.0958171,1.0712448,1.0474517,1.0229683,0.9998764,0.9767880,0.9534615,0.9315321,0.9093973,0.8880244,0.8671644,0.8458520,0.8261268,0.8062330,0.7866949,0.7678607,0.7486696,0.7308915,0.7131560,0.6954687,0.6787496,0.6620226,0.6462779,0.6307963,0.6154287,0.6011047,0.5867489,0.5733221,0.5601292,0.5470266,0.5349277,0.5229238,0.5115252,0.5005111,0.4895189,0.4795181,0.4695644,0.4600212,0.4509209,0.4418591,0.4336000,0.4254205,0.4176501,0.4102091,0.4028618,0.3961174,0.3894964,0.3830550,0.3769892,0.3710795,0.3655658,0.3601594,0.3549453,0.3500660,0.3452581,0.3407621,0.3363563,0.3320778,0.3281018,0.3242172,0.3205324,0.3169467,0.3134585,0.3101977,0.3070031,0.3039770,0.3010319,0.2981593,0.2955094,0.2929071,0.2904272,0.2880043,0.2856539,0.2834820,0.2813526,0.2793213,0.2773727,0.2754584,0.2737159,0.2720251,0.2704084,0.2688497,0.2673587,0.2660074,0.2647010,0.2634813,0.2623307,0.2612356,0.2602606,0.2593382,0.2585217,0.2577780,0.2570923,0.2565176,0.2560064,0.2555861,0.2552272,0.2549427,0.2547729,0.2546787,0.2546594,0.2547473,0.2549163,0.2551604,0.2555296,0.2559724,0.2565310,0.2571895,0.2579177,0.2587830,0.2597245,0.2608025,0.2619888,0.2632651,0.2647030,0.2662137,0.2679218,0.2697416,0.2716739,0.2738277,0.2760484,0.2785755,0.2811987,0.2839742,0.2869809,0.2900780,0.2935185,0.2970977,0.3008532,0.3048747,0.3089573,0.3134010,0.3179196,0.3226774,0.3276085,0.3325466,0.3377384,0.3429003,0.3482125,0.3535650,0.3586792,0.3639196,0.3688599,0.3737975,0.3784184,0.3827556,0.3868757,0.3905194,0.3940119,0.3970506,0.3997287,0.4020689,0.4039822,0.4056423,0.4069609,0.4079951,0.4087846,0.4093720,0.4097706,0.4100635,0.4102443,0.4104143,0.4105570,0.4107605,0.4110340,0.4114684,0.4120111,0.4126571,0.4136262,0.4147893,0.4162521,0.4179984,0.4201130,0.4226512,0.4256043,0.4291508,0.4331605,0.4382163,0.4440298,0.4507790,0.4587329,0.4677055,0.4785842,0.4910760,0.5060478,0.5233090,0.5432531,0.5673237,0.5940760,0.6275249,0.6650030,0.7085781,0.7601703,0.8186868,0.8896917,0.9699563,1.0656977,1.1725037,1.2916560,1.4280903,1.5730332,1.7395461,1.9130784,2.0964262,2.2798352,2.4477062,2.5963471,2.7185168,2.8084280,2.8587990,2.8928411,2.9176369,2.9311111,2.9475906,2.9533095,2.9675434,2.9700050,2.9770598,2.9663002,2.9761438,2.9749432,2.9823246,2.9848511,2.9893594,2.9830647,2.9777746,2.9746082,2.9802153,2.9795630,2.9799733,2.9814284,2.9778686,2.9780707,2.9819560,2.9809868,2.9864717,2.9885845,2.9903810,2.9949462,2.9969258,2.9977388,3.0088999,3.0064189,3.0125978,3.0116868,3.0049660,2.9983585,2.9977071,2.9892738,2.9831991,2.9703722,2.9587262,2.9366062,2.9228356,2.9076407,2.8879471,2.8651197,2.8384473,2.8150189,2.7862496,2.7576826,2.7248018,2.6912477,2.6578603,2.6197155,2.5803678,2.5399568,2.5013671,2.4675162,2.4293401,2.3925169,2.3527834,2.3160682,2.2769978,2.2402914,2.2031324,2.1673458,2.1316700,2.0969179,2.0628498,2.0270875,1.9933025,1.9605987,1.9277084,1.8963286,1.8655457,1.8348103,1.8022701,1.7741251,1.7444462,1.7165437,1.6882225,1.6610049,1.6343722,1.6076734,1.5825350,1.5564921,1.5346051,1.5089005,1.4850906,1.4622223,1.4391193,1.4172115,1.3956990,1.3749081,1.3538131,1.3342837,1.3140330,1.2953464,1.2764454,1.2582031,1.2410109,1.2235829,1.2074660,1.1907947,1.1757829,1.1602616,1.1458180,1.1314600,1.1179569,1.1047064,1.0917660,1.0796659,1.0677353,1.0566052,1.0451608,1.0348424,1.0242772,1.0145389,1.0051162,0.9960203,0.9872068,0.9787240,0.9707638,0.9627868,0.9555888,0.9481244,0.9417503,0.9348927,0.9287983,0.9227653,0.9170518,0.9115925,0.9067568,0.9019232,0.8970692,0.8928000,0.8886406,0.8849359,0.8811938,0.8779225,0.8747269,0.8718788,0.8692614,0.8668451,0.8646983,0.8629786,0.8614006,0.8599840,0.8587885,0.8578442,0.8571423,0.8566620,0.8564889,0.8564819,0.8566477,0.8572176,0.8578008,0.8586843,0.8596963,0.8612055,0.8628204,0.8645608,0.8668842,0.8688570,0.8714553,0.8741117,0.8773068,0.8804772,0.8841121,0.8878824,0.8918920,0.8962130,0.9007345,0.9054968,0.9106994,0.9159348,0.9216295,0.9275928,0.9335661,0.9401057,0.9466087,0.9539277,0.9609315,0.9687415,0.9763720,0.9847296,0.9929256,1.0017753,1.0106516,1.0200822,1.0297287,1.0396267,1.0498110,1.0601943,1.0711429,1.0822858,1.0940230,1.1053729,1.1177263,1.1303649,1.1429474,1.1558034,1.1695433,1.1829064,1.1972272,1.2112107,1.2269242,1.2407142,1.2567232,1.2720685,1.2887990,1.3037245,1.3213207,1.3374388,1.3560737,1.3718791,1.3899055,1.4074514,1.4262745,1.4448260,1.4637868,1.4828721,1.5024711,1.5218959,1.5424372,1.5623333,1.5824723,1.6040986,1.6244349,1.6467760,1.6673102,1.6888614,1.7112664,1.7335808,1.7565873,1.7776499,1.8006845,1.8237453,1.8480279,1.8695194,1.8941853,1.9156196,1.9391150,1.9632516,1.9881756,2.0134153,2.0341625,2.0594995,2.0819907,2.1054831,2.1312356,2.1553061,2.1835403,2.2044001,2.2262821,2.2499683,2.2788832,2.3011851,2.3247266,2.3464670,2.3726125,2.3978207,2.4224765,2.4456251,2.4598868,2.4804530,2.4977667,2.5161886,2.5405509,2.5531723,2.5739126,2.5816360,2.6004143,2.6170206,2.6315293,2.6400423,2.6456106,2.6606069,2.6691718,2.6832318,2.6913562,2.6923862,2.7012389,2.7058089,2.7153320,2.7267947,2.7251449,2.7334087,2.7221076,2.7293382,2.7362809,2.7326789,2.7291803,2.7280812,2.7270174,2.7225375,2.7282498,2.7275422
"REPR-5",2.6547432e-02,2.6669502e-02,2.5234938e-02,2.5561571e-02,2.5386333e-02,2.6240349e-02,2.5320768e-02,2.4989605e-02,2.6016951e-02,2.4724960e-02,2.4942636e-02,2.5358200e-02,2.5780201e-02,2.4495602e-02,2.5098562e-02,2.2932529e-02,2.4885416e-02,2.5924921e-02,2.5702953e-02,2.5002480e-02,2.4874926e-02,2.4692297e-02,2.5035143e-02,2.5869131e-02,2.5457382e-02,2.5243998e-02,2.5257111e-02,2.5180101e-02,2.5266171e-02,2.4998665e-02,2.5091887e-02,2.4667263e-02,2.4616241e-02,2.4549484e-02,2.4698019e-02,2.5146961e-02,2.5206089e-02,2.5109291e-02,2.4978161e-02,2.6031017e-02,2.5178671e-02,2.5439739e-02,2.5796890e-02,2.5713444e-02,2.6347160e-02,2.6544809e-02,2.5652647e-02,2.5161982e-02,2.5821209e-02,2.6435375e-02,2.5663376e-02,2.5185108e-02,2.5093794e-02,2.5080919e-02,2.5473118e-02,2.5458336e-02,2.5316477e-02,2.4512053e-02,2.5353909e-02,2.5619745e-02,2.5811672e-02,2.6593447e-02,2.5861263e-02,2.5476456e-02,2.5680304e-02,2.5432587e-02,2.6698112e-02,2.5414467e-02,2.4643898e-02,2.4906874e-02,2.5692225e-02,2.6221037e-02,2.5344849e-02,2.5502205e-02,2.5109053e-02,2.5128841e-02,2.5463104e-02,2.5496006e-02,2.4758577e-02,2.5143862e-02,2.4871588e-02,2.4626017e-02,2.5162697e-02,2.4871349e-02,2.4534225e-02,2.4924278e-02,2.4702549e-02,2.4779558e-02,2.4728537e-02,2.4576426e-02,2.4470806e-02,2.4878740e-02,2.4795771e-02,2.4576426e-02,2.4603128e-02,2.4637222e-02,2.4546623e-02,2.4409294e-02,2.4391413e-02,2.4343729e-02,2.4209261e-02,2.4309635e-02,2.4371386e-02,2.4198771e-02,2.4094582e-02,2.4301052e-02,2.4183989e-02,2.3988724e-02,2.4008751e-02,2.3937941e-02,2.4012089e-02,2.3825169e-02,2.3976803e-02,2.3776054e-02,2.3824692e-02,2.3723125e-02,2.3767948e-02,2.3813963e-02,2.3802757e-02,2.3859739e-02,2.3740292e-02,2.3670435e-02,2.3758411e-02,2.3663521e-02,2.3657560e-02,2.3648977e-02,2.3708701e-02,2.3697853e-02,2.3606420e-02,2.3620725e-02,2.3665309e-02,2.3707628e-02,2.3657084e-02,2.3700953e-02,2.3712039e-02,2.3684621e-02,2.3654103e-02,2.3678660e-02,2.3684502e-02,2.3682356e-02,2.3740649e-02,2.3750424e-02,2.3665667e-02,2.3636103e-02,2.3648977e-02,2.3682117e-02,2.3712397e-02,2.3748636e-02,2.3753643e-02,2.3729682e-02,2.3745060e-02,2.3750067e-02,2.3709416e-02,2.3776889e-02,2.3759007e-02,2.3782969e-02,2.3801446e-02,2.3853183e-02,2.3886800e-02,2.3876548e-02,2.3902535e-02,2.3907542e-02,2.3864031e-02,2.3875713e-02,2.3873329e-02,2.3941040e-02,2.3985863e-02,2.4040341e-02,2.4079442e-02,2.4132609e-02,2.4214745e-02,2.4317384e-02,2.4356484e-02,2.4474621e-02,2.4554968e-02,2.4649262e-02,2.4752736e-02,2.4788499e-02,2.4784088e-02,2.4767518e-02,2.4741292e-02,2.4660587e-02,2.4552941e-02,2.4414182e-02,2.4415731e-02,2.4339557e-02,2.4404407e-02,2.4602652e-02,2.4657845e-02,2.4629354e-02,2.4608135e-02,2.4542093e-02,2.4490237e-02,2.4505615e-02,2.4502277e-02,2.4473071e-02,2.4477243e-02,2.4456620e-02,2.4438500e-02,2.4431825e-02,2.4426460e-02,2.4407268e-02,2.4425626e-02,2.4432302e-02,2.4437785e-02,2.4447203e-02,2.4459839e-02,2.4497509e-02,2.4525166e-02,2.4576068e-02,2.4603486e-02,2.4669647e-02,2.4727821e-02,2.4806857e-02,2.4891615e-02,2.4945378e-02,2.5039315e-02,2.5111556e-02,2.5220513e-02,2.5294304e-02,2.5330067e-02,2.5374532e-02,2.5405288e-02,2.5418997e-02,2.5434494e-02,2.5465250e-02,2.5482535e-02,2.5502086e-02,2.5535941e-02,2.5562644e-02,2.5559068e-02,2.5593162e-02,2.5622725e-02,2.5629401e-02,2.5662422e-02,2.5686145e-02,2.5721192e-02,2.5730014e-02,2.5792241e-02,2.5818348e-02,2.5875688e-02,2.5907278e-02,2.5958657e-02,2.5999665e-02,2.6024699e-02,2.6074529e-02,2.6116371e-02,2.6172996e-02,2.6208997e-02,2.6282430e-02,2.6337981e-02,2.6389480e-02,2.6456356e-02,2.6523113e-02,2.6604295e-02,2.6691675e-02,2.6809931e-02,2.6963234e-02,2.7119637e-02,2.7299404e-02,2.7454376e-02,2.7731895e-02,2.8083682e-02,2.8512239e-02,2.8957725e-02,2.9420018e-02,2.9950380e-02,3.0544519e-02,3.1188607e-02,3.1890392e-02,3.2650948e-02,3.3538938e-02,3.4494996e-02,3.5588503e-02,3.6760330e-02,3.7999988e-02,3.9284587e-02,4.0547252e-02,4.1721702e-02,4.2761803e-02,4.3614030e-02,4.4289351e-02,4.4778347e-02,4.5123219e-02,4.5349479e-02,4.5477152e-02,4.5525551e-02,4.5510650e-02,4.5419455e-02,4.5302808e-02,4.5113921e-02,4.4864714e-02,4.4575274e-02,4.4249117e-02,4.3874085e-02,4.3456674e-02,4.3032885e-02,4.2570949e-02,4.2094827e-02,4.1608095e-02,4.1093647e-02,4.0569782e-02,4.0055990e-02,3.9521456e-02,3.9000928e-02,3.8459897e-02,3.7934303e-02,3.7410021e-02,3.6866188e-02,3.6346197e-02,3.5838604e-02,3.5352111e-02,3.4864545e-02,3.4397125e-02,3.3940673e-02,3.3524871e-02,3.3109903e-02,3.2725215e-02,3.2375336e-02,3.2019377e-02,3.1678438e-02,3.1390786e-02,3.1076550e-02,3.0772924e-02,3.0585885e-02,3.0404568e-02,3.0240297e-02,3.0097842e-02,2.9957891e-02,2.9876351e-02,2.9727578e-02,2.9680610e-02,2.9593110e-02,2.9569983e-02,2.9529452e-02,2.9537559e-02,2.9600978e-02,2.9636025e-02,2.9671192e-02,2.9779077e-02,2.9928803e-02,3.0043960e-02,3.0199289e-02,3.0373931e-02,3.0430198e-02,3.0644774e-02,3.0985951e-02,3.1191230e-02,3.1420827e-02,3.1695724e-02,3.0857518e-02,3.1075645e-02,3.1324610e-02,3.1575032e-02,3.1831838e-02,3.2082647e-02,3.2381155e-02,3.2683045e-02,3.3069372e-02,3.3483788e-02,3.3976302e-02,3.4588423e-02,3.5354923e-02,3.6256772e-02,3.7472282e-02,3.8878098e-02,4.0541932e-02,4.2679075e-02,4.4978112e-02,4.7626231e-02,5.0477773e-02,5.3347282e-02,5.6406498e-02,5.9226826e-02,6.1837509e-02,6.4320922e-02,6.6397026e-02,6.8147756e-02,6.9656961e-02,7.0737787e-02,7.1571752e-02,7.2151177e-02,7.2522618e-02,7.2809577e-02,7.2996013e-02,7.3110320e-02,7.3198214e-02,7.3273621e-02,7.3370963e-02,7.3460676e-02,7.3568545e-02,7.3699929e-02,7.3830813e-02,7.3956229e-02,7.4090153e-02,7.4168399e-02,7.4217021e-02,7.4194849e-02,7.4129879e-02,7.3997192e-02,7.3835567e-02,7.3632449e-02,7.3382296e-02,7.3121928e-02,7.2841182e-02,7.2537377e-02,7.2245359e-02,7.1935371e-02,7.1653686e-02,7.1329489e-02,7.1036570e-02,7.0738450e-02,7.0419461e-02,7.0122093e-02,6.9819406e-02,6.9506004e-02,6.9209874e-02,6.8909071e-02,6.8609104e-02,6.8315715e-02,6.8033189e-02,6.7734830e-02,6.7467831e-02,6.7212157e-02,6.6971660e-02,6.6773549e-02,6.6550985e-02,6.6379890e-02,6.6260725e-02,6.6146776e-02,6.6073924e-02,6.6053592e-02,6.6070125e-02,6.6145629e-02,6.6271424e-02,6.6432357e-02,6.6670269e-02,6.6984147e-02,6.7338057e-02,6.7775756e-02,6.8271592e-02,6.8847060e-02,6.9511719e-02,7.0226133e-02,7.1038350e-02,7.1969792e-02,7.2936803e-02,7.4058652e-02,7.5252011e-02,7.6521508e-02,7.8005515e-02,7.9506099e-02,8.1169799e-02,8.3050340e-02,8.4977970e-02,8.7183662e-02,8.9475378e-02,9.1888212e-02,9.4690599e-02,9.7449481e-02,0.1004920,0.1037904,0.1070940,0.1107997,0.1144641,0.1182420,0.1223854,0.1263212,0.1304872,0.1346910,0.1387021,0.1430077,0.1469398,0.1508654,0.1549431,0.1587237,0.1626699,0.1666187,0.1705671,0.1750630,0.1795663,0.1846832,0.1907126,0.1972423,0.2052898,0.2143893,0.2250986,0.2386173,0.2536072,0.2721612,0.2944372,0.3198015,0.3510351,0.3848943,0.4231679,0.4683772,0.5145014,0.5670351,0.6216907,0.6773897,0.7375634,0.7934799,0.8498523,0.9056149,0.9560468,1.0052154,1.0487192,1.0879883,1.1249977,1.1560899,1.1846347,1.2100135,1.2315809,1.2517450,1.2681748,1.2827597,1.2955891,1.3060590,1.3148296,1.3218734,1.3271384,1.3312680,1.3339093,1.3354751,1.3359675,1.3353789,1.3337915,1.3309039,1.3266401,1.3201118,1.3118999,1.3006425,1.2874540,1.2720863,1.2536811,1.2346220,1.2135026,1.1910928,1.1681774,1.1436307,1.1202408,1.0960647,1.0714558,1.0477338,1.0232452,1.0001669,0.9770755,0.9537172,0.9318694,0.9096938,0.8882570,0.8674292,0.8461665,0.8264108,0.8064873,0.7869614,0.7681418,0.7489035,0.7311400,0.7133971,0.6957453,0.6790543,0.6622453,0.6465570,0.6310666,0.6156955,0.6012962,0.5869979,0.5734892,0.5603592,0.5472318,0.5351830,0.5231831,0.5117759,0.5007571,0.4897555,0.4797418,0.4697965,0.4602405,0.4511316,0.4421075,0.4338492,0.4256797,0.4179088,0.4104628,0.4031408,0.3963731,0.3897211,0.3833054,0.3772791,0.3713548,0.3658353,0.3604497,0.3552054,0.3503157,0.3455027,0.3410019,0.3366217,0.3323538,0.3283659,0.3244829,0.3207893,0.3172059,0.3137079,0.3104585,0.3072569,0.3042524,0.3012921,0.2984222,0.2957754,0.2931678,0.2906888,0.2882614,0.2859214,0.2837545,0.2816156,0.2795744,0.2776285,0.2757278,0.2739788,0.2722876,0.2706676,0.2691216,0.2676190,0.2662614,0.2649606,0.2637367,0.2625935,0.2614850,0.2605225,0.2596048,0.2587869,0.2580279,0.2573491,0.2567820,0.2562666,0.2558493,0.2554866,0.2552302,0.2550240,0.2549496,0.2549409,0.2550136,0.2551714,0.2554223,0.2557953,0.2562464,0.2567902,0.2574392,0.2581861,0.2590473,0.2599916,0.2610613,0.2622509,0.2635336,0.2649651,0.2664651,0.2681751,0.2700147,0.2719657,0.2741014,0.2763143,0.2788306,0.2814511,0.2842437,0.2872625,0.2903712,0.2937820,0.2973514,0.3011294,0.3051517,0.3092318,0.3136631,0.3181985,0.3229831,0.3278967,0.3328159,0.3379819,0.3431615,0.3485013,0.3538499,0.3589686,0.3642089,0.3691280,0.3740535,0.3787089,0.3830339,0.3871571,0.3908060,0.3942670,0.3973189,0.3999951,0.4023526,0.4042633,0.4059261,0.4072354,0.4082609,0.4090675,0.4096308,0.4100472,0.4103351,0.4105369,0.4106898,0.4108388,0.4110217,0.4113003,0.4117274,0.4122897,0.4129142,0.4138647,0.4150314,0.4165155,0.4182359,0.4203507,0.4228819,0.4258152,0.4293956,0.4333821,0.4384452,0.4442439,0.4509944,0.4589696,0.4679105,0.4788167,0.4913065,0.5062871,0.5235209,0.5434679,0.5675501,0.5943325,0.6277910,0.6652675,0.7089107,0.7605035,0.8189538,0.8898742,0.9701384,1.0658779,1.1728456,1.2922580,1.4283259,1.5732651,1.7401007,1.9134063,2.0970390,2.2808836,2.4490821,2.6010087,2.7221661,2.8066368,2.8596296,2.9015379,2.9250445,2.9382098,2.9514332,2.9608471,2.9656856,2.9679906,2.9735212,2.9799139,2.9788299,2.9797943,2.9845231,2.9869144,2.9862800,2.9866881,2.9849730,2.9806767,2.9768379,2.9744844,2.9782758,2.9723098,2.9792037,2.9764132,2.9858515,2.9829683,2.9859314,2.9890034,2.9929326,2.9900541,2.9935586,2.9984879,3.0073180,3.0079377,3.0088840,3.0106502,3.0069604,2.9986713,2.9960704,2.9959514,2.9826410,2.9748385,2.9669263,2.9467900,2.9235153,2.9120533,2.8935800,2.8710029,2.8425760,2.8157611,2.7916670,2.7611923,2.7273281,2.6935542,2.6619463,2.6181934,2.5820556,2.5415061,2.5058112,2.4692769,2.4318373,2.3930399,2.3523850,2.3173025,2.2790341,2.2407680,2.2044926,2.1676438,2.1335890,2.0972400,2.0638232,2.0277994,1.9950093,1.9611359,1.9276521,1.8964683,1.8661656,1.8347166,1.8028075,1.7748636,1.7450427,1.7166679,1.6889931,1.6612548,1.6345220,1.6079676,1.5829364,1.5570685,1.5351924,1.5093719,1.4857510,1.4628172,1.4394263,1.4178250,1.3962651,1.3752714,1.3541086,1.3347205,1.3145792,1.2957306,1.2768482,1.2587957,1.2413223,1.2238283,1.2077675,1.1912279,1.1761453,1.1606704,1.1461604,1.1318521,1.1181904,1.1050025,1.0923135,1.0799917,1.0680488,1.0570034,1.0454369,1.0351578,1.0247738,1.0148296,1.0052649,0.9963073,0.9874518,0.9790108,0.9710464,0.9631599,0.9559016,0.9485277,0.9419894,0.9352226,0.9291378,0.9230144,0.9174105,0.9119040,0.9069591,0.9021908,0.8974490,0.8931669,0.8889044,0.8853416,0.8815471,0.8782004,0.8750237,0.8722124,0.8695680,0.8671683,0.8650489,0.8632774,0.8616260,0.8601976,0.8590842,0.8581258,0.8574574,0.8569713,0.8568351,0.8568045,0.8570060,0.8575652,0.8581294,0.8590306,0.8600380,0.8614895,0.8630682,0.8648683,0.8672578,0.8691114,0.8716978,0.8744954,0.8776416,0.8807488,0.8844309,0.8882430,0.8921169,0.8965190,0.9010209,0.9058302,0.9110453,0.9163543,0.9218730,0.9278760,0.9339465,0.9404788,0.9469533,0.9542426,0.9614201,0.9690216,0.9766768,0.9850957,0.9933788,1.0022923,1.0110095,1.0204753,1.0300303,1.0399156,1.0502965,1.0606130,1.0714964,1.0825235,1.0944171,1.1056402,1.1182033,1.1307263,1.1434116,1.1560563,1.1699522,1.1831844,1.1974732,1.2116065,1.2273995,1.2407953,1.2572227,1.2724997,1.2888427,1.3043897,1.3219039,1.3381033,1.3565916,1.3721797,1.3903682,1.4079129,1.4266415,1.4449563,1.4644079,1.4832758,1.5029120,1.5226685,1.5428251,1.5631313,1.5836532,1.6039672,1.6254857,1.6476786,1.6682293,1.6897619,1.7123739,1.7341006,1.7567132,1.7793689,1.8014622,1.8247855,1.8482292,1.8701273,1.8938591,1.9174685,1.9404519,1.9635904,1.9901643,2.0143490,2.0348911,2.0611229,2.0844605,2.1073320,2.1339457,2.1573257,2.1821623,2.2062171,2.2276816,2.2494247,2.2765744,2.3039930,2.3272779,2.3487501,2.3764067,2.4003885,2.4231727,2.4466586,2.4644582,2.4815075,2.5006244,2.5194962,2.5391779,2.5571337,2.5746326,2.5864573,2.6032693,2.6219926,2.6309850,2.6403332,2.6609633,2.6650662,2.6751604,2.6858807,2.6896503,2.6988914,2.7110271,2.7081339,2.7164309,2.7302299,2.7258806,2.7312028,2.7370045,2.7307496,2.7331047,2.7337263,2.7388237,2.7300832,2.7337589,2.7276983,2.7273231,2.7237926
"REPR-6",2.6777744e-02,2.6898146e-02,2.4998188e-02,2.5845289e-02,2.5527239e-02,2.6178837e-02,2.5555611e-02,2.5252342e-02,2.6156902e-02,2.4724483e-02,2.5255919e-02,2.5456905e-02,2.5874376e-02,2.4696112e-02,2.5279999e-02,2.2984743e-02,2.4948359e-02,2.6111841e-02,2.5803089e-02,2.5036097e-02,2.5120497e-02,2.4683714e-02,2.5181055e-02,2.6054621e-02,2.5683641e-02,2.5345087e-02,2.5528908e-02,2.5309563e-02,2.5440216e-02,2.5119781e-02,2.5118113e-02,2.4716616e-02,2.4761915e-02,2.4783373e-02,2.4775267e-02,2.5327921e-02,2.5316715e-02,2.5241852e-02,2.5002956e-02,2.6024103e-02,2.5209904e-02,2.5379419e-02,2.5759459e-02,2.5761604e-02,2.6557207e-02,2.6715279e-02,2.5758505e-02,2.5248051e-02,2.5961399e-02,2.6601315e-02,2.5823355e-02,2.5326967e-02,2.5197506e-02,2.5318384e-02,2.5510311e-02,2.5607109e-02,2.5550127e-02,2.4566889e-02,2.5779963e-02,2.5789261e-02,2.5998592e-02,2.6752472e-02,2.5918007e-02,2.5476456e-02,2.5640011e-02,2.5543928e-02,2.6687145e-02,2.5333643e-02,2.4782419e-02,2.5151730e-02,2.5776386e-02,2.6265144e-02,2.5364876e-02,2.5563955e-02,2.4957180e-02,2.5291443e-02,2.5513887e-02,2.5686264e-02,2.4806499e-02,2.5299788e-02,2.4974346e-02,2.4753809e-02,2.5280952e-02,2.5059462e-02,2.4691343e-02,2.4916410e-02,2.4895668e-02,2.4935246e-02,2.4773836e-02,2.4724483e-02,2.4575472e-02,2.4994612e-02,2.4914980e-02,2.4752378e-02,2.4741650e-02,2.4670362e-02,2.4598837e-02,2.4475574e-02,2.4550200e-02,2.4397850e-02,2.4334431e-02,2.4381161e-02,2.4462461e-02,2.4198055e-02,2.4094343e-02,2.4410725e-02,2.4331570e-02,2.4134636e-02,2.4126768e-02,2.4091244e-02,2.4100304e-02,2.4012089e-02,2.4051905e-02,2.3913622e-02,2.3941994e-02,2.3874998e-02,2.3986578e-02,2.3916483e-02,2.3898840e-02,2.3990631e-02,2.3888826e-02,2.3801327e-02,2.3883343e-02,2.3753643e-02,2.3779154e-02,2.3780346e-02,2.3742795e-02,2.3754001e-02,2.3732305e-02,2.3727179e-02,2.3783088e-02,2.3795962e-02,2.3754835e-02,2.3810863e-02,2.3770213e-02,2.3767710e-02,2.3744464e-02,2.3751974e-02,2.3767829e-02,2.3779035e-02,2.3829222e-02,2.3819208e-02,2.3763061e-02,2.3748755e-02,2.3764253e-02,2.3777366e-02,2.3809314e-02,2.3837566e-02,2.3839951e-02,2.3834705e-02,2.3854375e-02,2.3839951e-02,2.3819327e-02,2.3859143e-02,2.3865819e-02,2.3894548e-02,2.3894548e-02,2.3947239e-02,2.3981094e-02,2.3955941e-02,2.3994684e-02,2.4010539e-02,2.3975015e-02,2.3989797e-02,2.4001002e-02,2.4067640e-02,2.4118543e-02,2.4184942e-02,2.4200201e-02,2.4283051e-02,2.4325490e-02,2.4424434e-02,2.4471164e-02,2.4581790e-02,2.4649024e-02,2.4747014e-02,2.4851203e-02,2.4874806e-02,2.4854302e-02,2.4830699e-02,2.4825931e-02,2.4763227e-02,2.4653912e-02,2.4695873e-02,2.4644136e-02,2.4517536e-02,2.4583697e-02,2.4714470e-02,2.4714828e-02,2.4688601e-02,2.4675250e-02,2.4611950e-02,2.4589658e-02,2.4587274e-02,2.4583578e-02,2.4571896e-02,2.4559259e-02,2.4531007e-02,2.4526238e-02,2.4512172e-02,2.4506688e-02,2.4493575e-02,2.4506807e-02,2.4514914e-02,2.4520516e-02,2.4533153e-02,2.4539232e-02,2.4574161e-02,2.4604678e-02,2.4650693e-02,2.4688601e-02,2.4752140e-02,2.4798989e-02,2.4871588e-02,2.4956346e-02,2.5016665e-02,2.5112271e-02,2.5184631e-02,2.5284767e-02,2.5369406e-02,2.5398254e-02,2.5452852e-02,2.5479913e-02,2.5496364e-02,2.5506020e-02,2.5537491e-02,2.5561333e-02,2.5576234e-02,2.5620461e-02,2.5638461e-02,2.5639892e-02,2.5678873e-02,2.5694847e-02,2.5702477e-02,2.5737643e-02,2.5762200e-02,2.5796294e-02,2.5805950e-02,2.5866508e-02,2.5887966e-02,2.5956392e-02,2.5982499e-02,2.6033282e-02,2.6069403e-02,2.6100039e-02,2.6149392e-02,2.6188254e-02,2.6248336e-02,2.6282907e-02,2.6358604e-02,2.6414514e-02,2.6468873e-02,2.6548028e-02,2.6609182e-02,2.6674032e-02,2.6761055e-02,2.6893139e-02,2.7016997e-02,2.7184367e-02,2.7348399e-02,2.7548671e-02,2.7817488e-02,2.8140664e-02,2.8571844e-02,2.9018998e-02,2.9483438e-02,3.0011415e-02,3.0609369e-02,3.1256199e-02,3.1958342e-02,3.2707453e-02,3.3605933e-02,3.4553528e-02,3.5647273e-02,3.6816716e-02,3.8057685e-02,3.9347649e-02,4.0606022e-02,4.1773319e-02,4.2819381e-02,4.3668509e-02,4.4342756e-02,4.4840574e-02,4.5178652e-02,4.5405626e-02,4.5530081e-02,4.5581460e-02,4.5569777e-02,4.5479655e-02,4.5353711e-02,4.5169950e-02,4.4924915e-02,4.4632137e-02,4.4302523e-02,4.3927491e-02,4.3513417e-02,4.3091178e-02,4.2626858e-02,4.2155027e-02,4.1661501e-02,4.1149437e-02,4.0631056e-02,4.0114164e-02,3.9576650e-02,3.9056003e-02,3.8514614e-02,3.7993431e-02,3.7467718e-02,3.6914349e-02,3.6395431e-02,3.5891414e-02,3.5420775e-02,3.4906626e-02,3.4439683e-02,3.3993125e-02,3.3583879e-02,3.3177614e-02,3.2767057e-02,3.2415152e-02,3.2045245e-02,3.1740665e-02,3.1454682e-02,3.1117678e-02,3.0804157e-02,3.0619025e-02,3.0463934e-02,3.0290246e-02,3.0121207e-02,3.0007839e-02,2.9912114e-02,2.9786348e-02,2.9710770e-02,2.9638171e-02,2.9626131e-02,2.9555917e-02,2.9584765e-02,2.9641271e-02,2.9657006e-02,2.9733777e-02,2.9844642e-02,2.9963732e-02,3.0043244e-02,3.0221939e-02,3.0433536e-02,3.0462980e-02,3.0704260e-02,3.1069517e-02,3.1211376e-02,3.1445861e-02,3.1734824e-02,3.0888133e-02,3.1101160e-02,3.1358425e-02,3.1610802e-02,3.1860922e-02,3.2111060e-02,3.2408439e-02,3.2716285e-02,3.3099685e-02,3.3505525e-02,3.3991754e-02,3.4615748e-02,3.5382062e-02,3.6288198e-02,3.7497409e-02,3.8905505e-02,4.0570639e-02,4.2698007e-02,4.5003384e-02,4.7651395e-02,5.0495714e-02,5.3369887e-02,5.6431919e-02,5.9246551e-02,6.1853115e-02,6.4338118e-02,6.6408165e-02,6.8168886e-02,6.9679163e-02,7.0764318e-02,7.1593657e-02,7.2166257e-02,7.2541296e-02,7.2828934e-02,7.3019043e-02,7.3130898e-02,7.3222242e-02,7.3300242e-02,7.3397078e-02,7.3487855e-02,7.3594771e-02,7.3719472e-02,7.3851846e-02,7.3984914e-02,7.4107930e-02,7.4194752e-02,7.4241668e-02,7.4226655e-02,7.4149981e-02,7.4021816e-02,7.3859468e-02,7.3657535e-02,7.3407218e-02,7.3141955e-02,7.2865546e-02,7.2566524e-02,7.2269268e-02,7.1953177e-02,7.1672589e-02,7.1355790e-02,7.1058780e-02,7.0762374e-02,7.0440389e-02,7.0146888e-02,6.9843054e-02,6.9523305e-02,6.9230251e-02,6.8931177e-02,6.8627253e-02,6.8334028e-02,6.8054333e-02,6.7755952e-02,6.7488357e-02,6.7235664e-02,6.6992648e-02,6.6790238e-02,6.6579267e-02,6.6405803e-02,6.6281796e-02,6.6163197e-02,6.6092879e-02,6.6070683e-02,6.6083580e-02,6.6159040e-02,6.6291094e-02,6.6455737e-02,6.6691890e-02,6.7002565e-02,6.7357175e-02,6.7792431e-02,6.8291858e-02,6.8864495e-02,6.9525316e-02,7.0248023e-02,7.1053512e-02,7.1987450e-02,7.2954163e-02,7.4076071e-02,7.5262442e-02,7.6532297e-02,7.8021877e-02,7.9522148e-02,8.1190996e-02,8.3064646e-02,8.4992416e-02,8.7190449e-02,8.9481637e-02,9.1899775e-02,9.4702415e-02,9.7456396e-02,0.1004972,0.1037939,0.1071005,0.1108049,0.1144627,0.1182395,0.1223893,0.1263171,0.1304765,0.1346825,0.1387021,0.1430123,0.1469415,0.1508677,0.1549314,0.1587143,0.1626557,0.1665789,0.1705434,0.1750227,0.1795357,0.1846514,0.1906808,0.1972024,0.2052617,0.2143414,0.2250834,0.2385729,0.2535736,0.2720822,0.2943757,0.3197223,0.3509206,0.3847888,0.4230989,0.4681996,0.5143856,0.5669380,0.6215260,0.6772518,0.7373320,0.7933086,0.8496383,0.9054437,0.9559098,1.0050368,1.0484872,1.0878472,1.1247897,1.1559067,1.1843988,1.2098063,1.2313250,1.2515928,1.2679588,1.2825580,1.2954247,1.3058560,1.3146632,1.3216683,1.3269192,1.3309814,1.3336835,1.3352811,1.3356915,1.3352199,1.3336409,1.3307768,1.3263872,1.3198965,1.3116940,1.3005540,1.2873974,1.2719916,1.2536148,1.2344215,1.2133993,1.1909477,1.1681087,1.1435953,1.1201173,1.0960501,1.0713952,1.0477053,1.0232514,1.0001197,0.9770184,0.9537301,0.9317765,0.9095895,0.8882083,0.8674001,0.8461021,0.8263747,0.8064322,0.7869850,0.7680759,0.7488865,0.7311517,0.7133753,0.6957352,0.6790625,0.6622685,0.6465534,0.6310871,0.6156954,0.6013222,0.5869972,0.5735195,0.5603675,0.5472585,0.5352265,0.5231658,0.5118088,0.5007770,0.4897715,0.4797893,0.4698069,0.4602840,0.4511507,0.4421225,0.4338543,0.4256661,0.4179139,0.4104639,0.4031558,0.3963675,0.3897324,0.3833210,0.3772867,0.3713557,0.3658381,0.3604452,0.3552097,0.3503212,0.3455208,0.3410259,0.3366280,0.3323449,0.3283695,0.3244811,0.3207996,0.3171921,0.3137087,0.3104594,0.3072700,0.3042431,0.3012963,0.2984148,0.2957721,0.2931593,0.2906833,0.2882526,0.2859093,0.2837405,0.2816194,0.2795764,0.2776219,0.2757151,0.2739767,0.2722847,0.2706544,0.2691093,0.2676218,0.2662640,0.2649554,0.2637255,0.2625836,0.2614877,0.2605189,0.2595930,0.2587821,0.2580249,0.2573398,0.2567741,0.2562625,0.2558372,0.2554780,0.2552075,0.2550173,0.2549237,0.2549236,0.2550121,0.2551709,0.2554202,0.2557821,0.2562401,0.2567877,0.2574339,0.2581669,0.2590447,0.2599804,0.2610503,0.2622439,0.2635230,0.2649566,0.2664563,0.2681750,0.2699969,0.2719389,0.2741000,0.2763125,0.2788203,0.2814412,0.2842259,0.2872365,0.2903502,0.2937878,0.2973405,0.3011094,0.3051269,0.3092211,0.3136585,0.3181812,0.3229536,0.3278624,0.3328032,0.3379717,0.3431404,0.3484729,0.3538230,0.3589299,0.3641624,0.3690875,0.3740356,0.3786882,0.3829966,0.3871190,0.3907705,0.3942467,0.3972901,0.3999574,0.4023129,0.4042236,0.4058949,0.4071928,0.4082414,0.4090276,0.4096023,0.4100070,0.4102881,0.4104893,0.4106449,0.4107946,0.4109966,0.4112699,0.4116880,0.4122445,0.4128695,0.4138241,0.4149970,0.4164370,0.4181872,0.4203022,0.4228281,0.4257725,0.4293303,0.4333272,0.4383896,0.4441586,0.4509200,0.4588891,0.4678521,0.4787475,0.4912300,0.5062134,0.5234512,0.5433879,0.5674533,0.5942096,0.6276838,0.6651843,0.7087296,0.7602451,0.8187239,0.8897061,0.9699896,1.0658140,1.1725458,1.2918174,1.4280901,1.5727249,1.7392002,1.9126483,2.0969014,2.2799969,2.4475112,2.5984671,2.7202904,2.8045847,2.8607106,2.8930843,2.9223216,2.9397953,2.9522779,2.9626045,2.9631047,2.9658682,2.9711332,2.9776945,2.9768214,2.9792712,2.9799945,2.9851894,2.9881375,2.9801927,2.9844551,2.9865677,2.9808781,2.9804440,2.9762278,2.9710963,2.9706006,2.9733348,2.9716120,2.9855156,2.9787130,2.9803872,2.9903316,2.9891989,2.9950147,3.0007493,3.0059805,3.0035958,3.0049636,3.0030658,3.0049357,2.9984734,2.9943106,2.9845355,2.9762805,2.9621799,2.9528079,2.9415154,2.9272304,2.9128389,2.8944249,2.8690989,2.8382039,2.8118596,2.7892323,2.7608695,2.7244191,2.6963620,2.6613812,2.6183834,2.5817850,2.5399659,2.5046978,2.4687159,2.4306099,2.3928645,2.3534248,2.3163958,2.2790239,2.2415185,2.2046814,2.1667581,2.1333261,2.0974271,2.0628402,2.0277565,1.9943124,1.9609437,1.9279275,1.8962022,1.8658748,1.8343034,1.8029732,1.7745227,1.7447636,1.7163585,1.6887184,1.6610743,1.6343240,1.6079869,1.5829235,1.5569329,1.5349710,1.5087713,1.4852711,1.4623768,1.4393950,1.4176891,1.3960397,1.3752482,1.3541796,1.3344369,1.3144894,1.2956028,1.2768188,1.2584647,1.2412666,1.2237252,1.2077417,1.1910930,1.1759405,1.1606085,1.1460371,1.1317338,1.1181419,1.1049126,1.0922189,1.0799122,1.0680208,1.0568274,1.0452981,1.0351505,1.0245448,1.0148106,1.0053658,0.9961435,0.9873321,0.9789089,0.9709471,0.9630234,0.9558656,0.9483583,0.9419922,0.9351074,0.9290297,0.9228842,0.9172648,0.9118358,0.9069132,0.9020532,0.8973121,0.8930819,0.8888358,0.8852457,0.8813937,0.8781275,0.8749574,0.8721293,0.8694854,0.8671712,0.8649698,0.8631611,0.8615836,0.8601204,0.8590196,0.8580192,0.8573316,0.8569498,0.8567444,0.8567309,0.8569130,0.8574662,0.8580990,0.8588945,0.8599151,0.8614216,0.8630397,0.8648024,0.8671334,0.8690528,0.8716373,0.8743323,0.8775269,0.8805957,0.8843172,0.8880666,0.8919654,0.8964066,0.9009063,0.9056230,0.9109156,0.9162322,0.9218638,0.9277717,0.9336932,0.9403403,0.9468825,0.9541816,0.9612762,0.9688362,0.9765202,0.9849931,0.9931749,1.0021651,1.0109313,1.0202707,1.0299201,1.0398901,1.0501394,1.0604643,1.0713700,1.0824476,1.0940502,1.1055422,1.1178545,1.1306524,1.1432816,1.1558669,1.1697514,1.1829727,1.1975375,1.2114375,1.2271650,1.2409211,1.2567853,1.2722927,1.2886021,1.3040534,1.3212469,1.3375571,1.3562175,1.3719555,1.3899431,1.4074574,1.4263594,1.4447470,1.4639068,1.4827869,1.5024769,1.5220547,1.5424813,1.5625417,1.5832219,1.6040606,1.6250288,1.6468997,1.6677003,1.6893926,1.7120656,1.7338386,1.7568126,1.7788265,1.8018034,1.8251252,1.8477836,1.8700794,1.8943961,1.9169767,1.9400957,1.9632728,1.9898596,2.0144074,2.0349417,2.0600135,2.0822611,2.1068990,2.1320591,2.1554627,2.1835840,2.2055254,2.2267942,2.2484550,2.2763083,2.3024395,2.3275826,2.3494394,2.3736582,2.4004569,2.4208391,2.4445670,2.4655280,2.4817996,2.4963241,2.5187562,2.5410089,2.5593221,2.5747395,2.5912576,2.6029518,2.6073380,2.6234133,2.6434646,2.6598549,2.6711502,2.6759243,2.6863093,2.6871626,2.7007623,2.7165008,2.7209461,2.7224622,2.7311125,2.7303953,2.7364833,2.7381330,2.7325373,2.7323236,2.7303519,2.7301989,2.7350805,2.7323189,2.7303457,2.7259858,2.7196920
"REPR-7",2.7127981e-02,2.6887655e-02,2.5284290e-02,2.5979996e-02,2.5265694e-02,2.6327610e-02,2.5576353e-02,2.5279999e-02,2.6353598e-02,2.4349689e-02,2.5357008e-02,2.5536060e-02,2.6066542e-02,2.4763584e-02,2.5457144e-02,2.2956371e-02,2.5114775e-02,2.6163101e-02,2.5921345e-02,2.5233030e-02,2.5178671e-02,2.4827003e-02,2.5299549e-02,2.6117563e-02,2.5645733e-02,2.5378466e-02,2.5492430e-02,2.5297880e-02,2.5442600e-02,2.5117397e-02,2.5249243e-02,2.4774551e-02,2.4771690e-02,2.4757385e-02,2.4775505e-02,2.5233269e-02,2.5326014e-02,2.5342941e-02,2.5063992e-02,2.6207209e-02,2.5338411e-02,2.5429487e-02,2.5719404e-02,2.5905609e-02,2.6575089e-02,2.6771784e-02,2.5859833e-02,2.5288343e-02,2.6067495e-02,2.6705980e-02,2.6029587e-02,2.5563478e-02,2.5282621e-02,2.5423765e-02,2.5679350e-02,2.5609016e-02,2.5513172e-02,2.4608374e-02,2.5683880e-02,2.5771856e-02,2.6270628e-02,2.6795387e-02,2.6093960e-02,2.5547266e-02,2.5861025e-02,2.5574446e-02,2.6758432e-02,2.5473356e-02,2.4865389e-02,2.5053978e-02,2.5814533e-02,2.6355028e-02,2.5524378e-02,2.5564432e-02,2.5020361e-02,2.5173664e-02,2.5392771e-02,2.5614977e-02,2.4896860e-02,2.5315523e-02,2.5072813e-02,2.4888277e-02,2.5326967e-02,2.5074005e-02,2.4715662e-02,2.5009394e-02,2.4881601e-02,2.4947882e-02,2.4911404e-02,2.4852514e-02,2.4643183e-02,2.5083780e-02,2.4939299e-02,2.4671078e-02,2.4748564e-02,2.4709702e-02,2.4676323e-02,2.4575710e-02,2.4554253e-02,2.4442911e-02,2.4341822e-02,2.4435282e-02,2.4575949e-02,2.4252653e-02,2.4203777e-02,2.4410248e-02,2.4333239e-02,2.4249792e-02,2.4163485e-02,2.4118662e-02,2.4229765e-02,2.4049759e-02,2.4115801e-02,2.3917437e-02,2.4029016e-02,2.3908138e-02,2.4013519e-02,2.3958206e-02,2.3956776e-02,2.4062872e-02,2.3953199e-02,2.3885012e-02,2.3913860e-02,2.3808956e-02,2.3832321e-02,2.3819685e-02,2.3848653e-02,2.3818731e-02,2.3748398e-02,2.3748159e-02,2.3802042e-02,2.3817182e-02,2.3740172e-02,2.3794293e-02,2.3828506e-02,2.3818612e-02,2.3779035e-02,2.3766279e-02,2.3775458e-02,2.3795128e-02,2.3841023e-02,2.3858905e-02,2.3817420e-02,2.3769140e-02,2.3807168e-02,2.3815989e-02,2.3877978e-02,2.3898244e-02,2.3898244e-02,2.3884535e-02,2.3893237e-02,2.3883820e-02,2.3859501e-02,2.3898482e-02,2.3895621e-02,2.3936868e-02,2.3956418e-02,2.3995876e-02,2.4004459e-02,2.3984790e-02,2.4027109e-02,2.4045944e-02,2.4016976e-02,2.4045587e-02,2.4069786e-02,2.4147153e-02,2.4197936e-02,2.4273038e-02,2.4313569e-02,2.4366498e-02,2.4432421e-02,2.4526954e-02,2.4569035e-02,2.4659753e-02,2.4736047e-02,2.4822712e-02,2.4918318e-02,2.4951458e-02,2.4918437e-02,2.4871588e-02,2.4861336e-02,2.4787664e-02,2.4704337e-02,2.4696231e-02,2.4758935e-02,2.4671078e-02,2.4667382e-02,2.4739861e-02,2.4727583e-02,2.4686813e-02,2.4673462e-02,2.4635315e-02,2.4622202e-02,2.4613380e-02,2.4609923e-02,2.4583936e-02,2.4582624e-02,2.4559855e-02,2.4542332e-02,2.4522662e-02,2.4528980e-02,2.4518132e-02,2.4521112e-02,2.4522305e-02,2.4541736e-02,2.4546027e-02,2.4547577e-02,2.4590969e-02,2.4623632e-02,2.4666548e-02,2.4705291e-02,2.4770856e-02,2.4816871e-02,2.4893522e-02,2.4973154e-02,2.5027990e-02,2.5130272e-02,2.5196195e-02,2.5297523e-02,2.5385976e-02,2.5409341e-02,2.5466681e-02,2.5502205e-02,2.5515676e-02,2.5526762e-02,2.5555611e-02,2.5587678e-02,2.5598884e-02,2.5632143e-02,2.5656700e-02,2.5658965e-02,2.5692344e-02,2.5710821e-02,2.5721431e-02,2.5755763e-02,2.5775075e-02,2.5815606e-02,2.5829434e-02,2.5877714e-02,2.5901556e-02,2.5968313e-02,2.5996089e-02,2.6047111e-02,2.6087880e-02,2.6117921e-02,2.6163816e-02,2.6205778e-02,2.6272416e-02,2.6302934e-02,2.6367426e-02,2.6424408e-02,2.6488423e-02,2.6557684e-02,2.6621342e-02,2.6697755e-02,2.6773214e-02,2.6909590e-02,2.7062297e-02,2.7224660e-02,2.7377248e-02,2.7544022e-02,2.7818561e-02,2.8172612e-02,2.8613329e-02,2.9043198e-02,2.9502749e-02,3.0042171e-02,3.0632019e-02,3.1269431e-02,3.1982064e-02,3.2737494e-02,3.3623576e-02,3.4581304e-02,3.5666943e-02,3.6833048e-02,3.8071156e-02,3.9363503e-02,4.0624976e-02,4.1799307e-02,4.2838812e-02,4.3693185e-02,4.4368863e-02,4.4860840e-02,4.5205593e-02,4.5430183e-02,4.5549750e-02,4.5599937e-02,4.5583725e-02,4.5500398e-02,4.5378506e-02,4.5189381e-02,4.4951260e-02,4.4654310e-02,4.4318616e-02,4.3940604e-02,4.3528914e-02,4.3105364e-02,4.2639136e-02,4.2167544e-02,4.1676283e-02,4.1170657e-02,4.0647030e-02,4.0120959e-02,3.9582133e-02,3.9066732e-02,3.8522840e-02,3.8009286e-02,3.7469387e-02,3.6920786e-02,3.6399484e-02,3.5896063e-02,3.5417318e-02,3.4918547e-02,3.4441113e-02,3.3997655e-02,3.3592939e-02,3.3177137e-02,3.2765627e-02,3.2414556e-02,3.2059193e-02,3.1720638e-02,3.1429291e-02,3.1121850e-02,3.0806541e-02,3.0616403e-02,3.0464888e-02,3.0309081e-02,3.0136347e-02,2.9994845e-02,2.9898047e-02,2.9765368e-02,2.9731154e-02,2.9641509e-02,2.9614449e-02,2.9571891e-02,2.9568434e-02,2.9651642e-02,2.9650688e-02,2.9707432e-02,2.9859304e-02,2.9914498e-02,3.0061603e-02,3.0222893e-02,3.0415297e-02,3.0474424e-02,3.0689716e-02,3.1033874e-02,3.1206250e-02,3.1455874e-02,3.1742096e-02,3.0832708e-02,3.1051513e-02,3.1312793e-02,3.1566374e-02,3.1815764e-02,3.2063268e-02,3.2368351e-02,3.2668769e-02,3.3051688e-02,3.3465814e-02,3.3955798e-02,3.4565326e-02,3.5337400e-02,3.6230847e-02,3.7447702e-02,3.8856931e-02,4.0519532e-02,4.2648885e-02,4.4959184e-02,4.7603261e-02,5.0460253e-02,5.3319551e-02,5.6384448e-02,5.9208576e-02,6.1813422e-02,6.4298257e-02,6.6378057e-02,6.8124816e-02,6.9647260e-02,7.0727274e-02,7.1554109e-02,7.2128415e-02,7.2500989e-02,7.2793193e-02,7.2979406e-02,7.3093072e-02,7.3180169e-02,7.3264718e-02,7.3357195e-02,7.3438875e-02,7.3551364e-02,7.3682219e-02,7.3809639e-02,7.3943183e-02,7.4066840e-02,7.4150912e-02,7.4199706e-02,7.4174911e-02,7.4107081e-02,7.3982328e-02,7.3818639e-02,7.3609881e-02,7.3355496e-02,7.3101722e-02,7.2822317e-02,7.2515279e-02,7.2226748e-02,7.1910098e-02,7.1629539e-02,7.1315542e-02,7.1017101e-02,7.0713773e-02,7.0394546e-02,7.0101485e-02,6.9800705e-02,6.9477886e-02,6.9183990e-02,6.8878934e-02,6.8582110e-02,6.8291716e-02,6.8011075e-02,6.7705125e-02,6.7446396e-02,6.7185327e-02,6.6941977e-02,6.6741034e-02,6.6521794e-02,6.6343680e-02,6.6225924e-02,6.6116296e-02,6.6043586e-02,6.6029653e-02,6.6038840e-02,6.6107437e-02,6.6237144e-02,6.6406235e-02,6.6643119e-02,6.6955894e-02,6.7306496e-02,6.7742035e-02,6.8247497e-02,6.8815380e-02,6.9472656e-02,7.0192344e-02,7.1001865e-02,7.1938597e-02,7.2907582e-02,7.4029766e-02,7.5217359e-02,7.6483861e-02,7.7971771e-02,7.9483464e-02,8.1142314e-02,8.3025284e-02,8.4943168e-02,8.7144881e-02,8.9434497e-02,9.1849767e-02,9.4658248e-02,9.7422808e-02,0.1004605,0.1037565,0.1070626,0.1107630,0.1144272,0.1181985,0.1223529,0.1262894,0.1304458,0.1346451,0.1386790,0.1429783,0.1469125,0.1508218,0.1549171,0.1586871,0.1626294,0.1665563,0.1705183,0.1750087,0.1795170,0.1846296,0.1906567,0.1971832,0.2052319,0.2143313,0.2250595,0.2385633,0.2535686,0.2720764,0.2943446,0.3197381,0.3509408,0.3847552,0.4230796,0.4682693,0.5143917,0.5669911,0.6216714,0.6773553,0.7375269,0.7935126,0.8498560,0.9055886,0.9561381,1.0052493,1.0487063,1.0879824,1.1250503,1.1561034,1.1846581,1.2101111,1.2316420,1.2518635,1.2682085,1.2828572,1.2956337,1.3060459,1.3149018,1.3218763,1.3271028,1.3312329,1.3338671,1.3355370,1.3359157,1.3353610,1.3337566,1.3308692,1.3265800,1.3200397,1.3118938,1.3006022,1.2874451,1.2720534,1.2536829,1.2344538,1.2134544,1.1909902,1.1680756,1.1434779,1.1201169,1.0959144,1.0713758,1.0476739,1.0231117,1.0000764,0.9769607,0.9536350,0.9317186,0.9095129,0.8881533,0.8673294,0.8459969,0.8262864,0.8063848,0.7868675,0.7679890,0.7487913,0.7310423,0.7133446,0.6956701,0.6789470,0.6621777,0.6464920,0.6309782,0.6156209,0.6012751,0.5869424,0.5734556,0.5602930,0.5472021,0.5351394,0.5231185,0.5117127,0.5006852,0.4896986,0.4796934,0.4697405,0.4601783,0.4510951,0.4420488,0.4337986,0.4256122,0.4178438,0.4103848,0.4030766,0.3962905,0.3896469,0.3832288,0.3772196,0.3712796,0.3657559,0.3603693,0.3551332,0.3502516,0.3454346,0.3409307,0.3365361,0.3322771,0.3282983,0.3244109,0.3207197,0.3171385,0.3136267,0.3103774,0.3071861,0.3041712,0.3012236,0.2983298,0.2956972,0.2930842,0.2906065,0.2881830,0.2858523,0.2836741,0.2815489,0.2795061,0.2775571,0.2756520,0.2739055,0.2722135,0.2705902,0.2690465,0.2675494,0.2661906,0.2648874,0.2636571,0.2625079,0.2614209,0.2604542,0.2595332,0.2587061,0.2579628,0.2572765,0.2567053,0.2561879,0.2557750,0.2554223,0.2551372,0.2549533,0.2548717,0.2548628,0.2549359,0.2551094,0.2553567,0.2557162,0.2561690,0.2567173,0.2573662,0.2581006,0.2589784,0.2599212,0.2609940,0.2621866,0.2634567,0.2648802,0.2664026,0.2681144,0.2699293,0.2718854,0.2740414,0.2762490,0.2787504,0.2813782,0.2841706,0.2871912,0.2902893,0.2937242,0.2972866,0.3010480,0.3050809,0.3091679,0.3135979,0.3181292,0.3229007,0.3278055,0.3327574,0.3379280,0.3431083,0.3484271,0.3537537,0.3588951,0.3641327,0.3690595,0.3739953,0.3786402,0.3829598,0.3870864,0.3907399,0.3942215,0.3972638,0.3999358,0.4022865,0.4041976,0.4058706,0.4071696,0.4082065,0.4089980,0.4095798,0.4099750,0.4102702,0.4104614,0.4106368,0.4107783,0.4109708,0.4112379,0.4116585,0.4122261,0.4128526,0.4137970,0.4149733,0.4164415,0.4181586,0.4202872,0.4228283,0.4257590,0.4293204,0.4333245,0.4383647,0.4441540,0.4509050,0.4588910,0.4678633,0.4787523,0.4912580,0.5061960,0.5234871,0.5434389,0.5674545,0.5943149,0.6276745,0.6652551,0.7089016,0.7603773,0.8188868,0.8897758,0.9701342,1.0658574,1.1728221,1.2921720,1.4283139,1.5732907,1.7399880,1.9130808,2.0970538,2.2801502,2.4490795,2.5998564,2.7225828,2.8086174,2.8617179,2.8904922,2.9217701,2.9344490,2.9501240,2.9574947,2.9610126,2.9643884,2.9730947,2.9735050,2.9746614,2.9783199,2.9857473,2.9875650,2.9869463,2.9894810,2.9848628,2.9831412,2.9857736,2.9861562,2.9830420,2.9774873,2.9804165,2.9782434,2.9803665,2.9831531,2.9878356,2.9891930,2.9947774,2.9971025,3.0013394,3.0063109,3.0057275,3.0089808,3.0093956,3.0050833,3.0056365,2.9961605,2.9989893,2.9846890,2.9780607,2.9707401,2.9595137,2.9450223,2.9279664,2.9124787,2.8946004,2.8678784,2.8407691,2.8173802,2.7908492,2.7639716,2.7266004,2.6915040,2.6616280,2.6178873,2.5804796,2.5412772,2.5054803,2.4698863,2.4304752,2.3923995,2.3527784,2.3165853,2.2790949,2.2413123,2.2050414,2.1677799,2.1335373,2.0975456,2.0636787,2.0287910,1.9949273,1.9613671,1.9284463,1.8969659,1.8660545,1.8350909,1.8034798,1.7751653,1.7449424,1.7167441,1.6887987,1.6612179,1.6345937,1.6080313,1.5829504,1.5569919,1.5347883,1.5089791,1.4852624,1.4623761,1.4394200,1.4176872,1.3960098,1.3749775,1.3540752,1.3344637,1.3144131,1.2955892,1.2765957,1.2585170,1.2412713,1.2237353,1.2075990,1.1909704,1.1760619,1.1604356,1.1460468,1.1316686,1.1181582,1.1050134,1.0922201,1.0798776,1.0679845,1.0569100,1.0453842,1.0351664,1.0246072,1.0148672,1.0052829,0.9961835,0.9874241,0.9789722,0.9709955,0.9631282,0.9558480,0.9483751,0.9419397,0.9351352,0.9290682,0.9229761,0.9173523,0.9117923,0.9069993,0.9021275,0.8973078,0.8930688,0.8888229,0.8851889,0.8814504,0.8780906,0.8749592,0.8721122,0.8694622,0.8671528,0.8650253,0.8631869,0.8616030,0.8601436,0.8590001,0.8580443,0.8574026,0.8569340,0.8567952,0.8567224,0.8569630,0.8574500,0.8581371,0.8590388,0.8599968,0.8613828,0.8630629,0.8648431,0.8671462,0.8691845,0.8717026,0.8743889,0.8776032,0.8806812,0.8843737,0.8881559,0.8920727,0.8964861,0.9009426,0.9058104,0.9110182,0.9162868,0.9218388,0.9278626,0.9337298,0.9403893,0.9469861,0.9541538,0.9612565,0.9689397,0.9764944,0.9850774,0.9932714,1.0021100,1.0109518,1.0204264,1.0298233,1.0398946,1.0502180,1.0604889,1.0716192,1.0825169,1.0940719,1.1055315,1.1180339,1.1306877,1.1434261,1.1559635,1.1698260,1.1832047,1.1976252,1.2116716,1.2274872,1.2408420,1.2570345,1.2722884,1.2890973,1.3042324,1.3217015,1.3377817,1.3566085,1.3721460,1.3902323,1.4078792,1.4268835,1.4451003,1.4642287,1.4832283,1.5025083,1.5222125,1.5429033,1.5626557,1.5832480,1.6037152,1.6250522,1.6474922,1.6682408,1.6888964,1.7120961,1.7338405,1.7572396,1.7786405,1.8024423,1.8251374,1.8480635,1.8709382,1.8945816,1.9169793,1.9412904,1.9642460,1.9881597,2.0151753,2.0347366,2.0610268,2.0848305,2.1085842,2.1350694,2.1584752,2.1819396,2.2075353,2.2271948,2.2500794,2.2777445,2.3048236,2.3275886,2.3503921,2.3777165,2.3958623,2.4234231,2.4443440,2.4663396,2.4829586,2.4965358,2.5208933,2.5388188,2.5548937,2.5738587,2.5837150,2.5978901,2.6099739,2.6213415,2.6470861,2.6543188,2.6589537,2.6735520,2.6826792,2.6841536,2.7026877,2.7083166,2.7186933,2.7212429,2.7265058,2.7318211,2.7311153,2.7353454,2.7410667,2.7426958,2.7430642,2.7406089,2.7338376,2.7383757,2.7297187,2.7313426,2.7212005
"REPR-8",2.7294874e-02,2.6520967e-02,2.5376320e-02,2.6023626e-02,2.5794983e-02,2.6705265e-02,2.6025295e-02,2.5517225e-02,2.6385784e-02,2.5140524e-02,2.5486469e-02,2.5744915e-02,2.6112795e-02,2.4943113e-02,2.5618315e-02,2.3345947e-02,2.5143147e-02,2.6323795e-02,2.5959015e-02,2.5360823e-02,2.5364161e-02,2.5057316e-02,2.5424242e-02,2.6305437e-02,2.5861979e-02,2.5625467e-02,2.5691748e-02,2.5620937e-02,2.5542021e-02,2.5337219e-02,2.5485039e-02,2.4941444e-02,2.4915695e-02,2.4944782e-02,2.5061131e-02,2.5652409e-02,2.5527000e-02,2.5543690e-02,2.5383949e-02,2.6407719e-02,2.5479555e-02,2.5683641e-02,2.5990009e-02,2.6080370e-02,2.6853323e-02,2.7058840e-02,2.6009083e-02,2.5422096e-02,2.6395321e-02,2.6775360e-02,2.6187897e-02,2.5586605e-02,2.5387049e-02,2.5508404e-02,2.5741816e-02,2.5730610e-02,2.5786638e-02,2.4787188e-02,2.5818348e-02,2.5902748e-02,2.6278019e-02,2.6983738e-02,2.6215315e-02,2.5694609e-02,2.5948048e-02,2.5825739e-02,2.7010918e-02,2.5559425e-02,2.4952173e-02,2.5420904e-02,2.6021719e-02,2.6481628e-02,2.5679588e-02,2.5789499e-02,2.5300980e-02,2.5484562e-02,2.5638342e-02,2.5863647e-02,2.5082827e-02,2.5539398e-02,2.5239706e-02,2.5000334e-02,2.5545835e-02,2.5285244e-02,2.4821281e-02,2.5148630e-02,2.5093555e-02,2.5213242e-02,2.5121689e-02,2.4971724e-02,2.4732351e-02,2.5235891e-02,2.5115490e-02,2.4916172e-02,2.4911642e-02,2.4866581e-02,2.4915695e-02,2.4797678e-02,2.4739981e-02,2.4643660e-02,2.4568319e-02,2.4660587e-02,2.4772882e-02,2.4497032e-02,2.4342060e-02,2.4590015e-02,2.4514675e-02,2.4339676e-02,2.4333715e-02,2.4349689e-02,2.4357080e-02,2.4225950e-02,2.4315119e-02,2.4121046e-02,2.4219751e-02,2.4147034e-02,2.4201632e-02,2.4108410e-02,2.4183512e-02,2.4227381e-02,2.4104834e-02,2.4054289e-02,2.4092436e-02,2.3994446e-02,2.4035692e-02,2.4004459e-02,2.3990512e-02,2.3965359e-02,2.3939729e-02,2.3932338e-02,2.3961306e-02,2.3999095e-02,2.3970008e-02,2.3987412e-02,2.3998380e-02,2.3977399e-02,2.3939252e-02,2.3946762e-02,2.3981214e-02,2.3973703e-02,2.4002075e-02,2.4009109e-02,2.3948431e-02,2.3940802e-02,2.3951888e-02,2.3965240e-02,2.3999333e-02,2.4023294e-02,2.4029255e-02,2.4049282e-02,2.4061561e-02,2.4043441e-02,2.4007678e-02,2.4035096e-02,2.4065971e-02,2.4099946e-02,2.4098992e-02,2.4126768e-02,2.4161100e-02,2.4153948e-02,2.4163723e-02,2.4185896e-02,2.4145007e-02,2.4164200e-02,2.4167895e-02,2.4250507e-02,2.4293184e-02,2.4340153e-02,2.4378419e-02,2.4461031e-02,2.4510264e-02,2.4613380e-02,2.4673462e-02,2.4764895e-02,2.4852157e-02,2.4944663e-02,2.5049806e-02,2.5065899e-02,2.5065780e-02,2.5029898e-02,2.5006890e-02,2.4945736e-02,2.4821043e-02,2.4788380e-02,2.4807334e-02,2.4666905e-02,2.4705887e-02,2.4900913e-02,2.4902940e-02,2.4868608e-02,2.4842501e-02,2.4799943e-02,2.4767756e-02,2.4769425e-02,2.4770021e-02,2.4749756e-02,2.4740577e-02,2.4710059e-02,2.4697065e-02,2.4671555e-02,2.4682999e-02,2.4670124e-02,2.4677753e-02,2.4675727e-02,2.4689674e-02,2.4704456e-02,2.4701476e-02,2.4733901e-02,2.4782300e-02,2.4810910e-02,2.4862885e-02,2.4920821e-02,2.4972796e-02,2.5039315e-02,2.5134325e-02,2.5198221e-02,2.5278330e-02,2.5359035e-02,2.5437951e-02,2.5522470e-02,2.5558591e-02,2.5599360e-02,2.5626063e-02,2.5657654e-02,2.5670648e-02,2.5714636e-02,2.5724292e-02,2.5743127e-02,2.5758028e-02,2.5795460e-02,2.5804758e-02,2.5841951e-02,2.5852323e-02,2.5870442e-02,2.5892138e-02,2.5932670e-02,2.5952578e-02,2.5981188e-02,2.6025295e-02,2.6057959e-02,2.6112676e-02,2.6146531e-02,2.6199222e-02,2.6237130e-02,2.6259542e-02,2.6315808e-02,2.6355386e-02,2.6416183e-02,2.6447773e-02,2.6522875e-02,2.6576042e-02,2.6636004e-02,2.6698112e-02,2.6772976e-02,2.6873350e-02,2.6952028e-02,2.7054548e-02,2.7201056e-02,2.7370334e-02,2.7544379e-02,2.7691364e-02,2.7963161e-02,2.8328300e-02,2.8772593e-02,2.9202342e-02,2.9664755e-02,3.0199766e-02,3.0786872e-02,3.1416655e-02,3.2124758e-02,3.2888532e-02,3.3779502e-02,3.4725547e-02,3.5817266e-02,3.6979079e-02,3.8220048e-02,3.9505959e-02,4.0773153e-02,4.1938066e-02,4.2981267e-02,4.3828368e-02,4.4508815e-02,4.4998765e-02,4.5338750e-02,4.5560598e-02,4.5689583e-02,4.5738339e-02,4.5720816e-02,4.5633912e-02,4.5514286e-02,4.5327663e-02,4.5079291e-02,4.4788659e-02,4.4446886e-02,4.4076622e-02,4.3668032e-02,4.3237209e-02,4.2769670e-02,4.2309046e-02,4.1814685e-02,4.1296065e-02,4.0788174e-02,4.0262699e-02,3.9723277e-02,3.9201915e-02,3.8660049e-02,3.8142204e-02,3.7599921e-02,3.7057638e-02,3.6533833e-02,3.6038518e-02,3.5550952e-02,3.5044909e-02,3.4584403e-02,3.4129262e-02,3.3720016e-02,3.3307672e-02,3.2902718e-02,3.2545924e-02,3.2182574e-02,3.1858683e-02,3.1571031e-02,3.1246305e-02,3.0924678e-02,3.0742407e-02,3.0574203e-02,3.0410051e-02,3.0238628e-02,3.0119419e-02,3.0002475e-02,2.9892921e-02,2.9840946e-02,2.9762745e-02,2.9755831e-02,2.9680014e-02,2.9699206e-02,2.9755116e-02,2.9780626e-02,2.9838920e-02,2.9962778e-02,3.0089140e-02,3.0152559e-02,3.0326962e-02,3.0543208e-02,3.0585289e-02,3.0821323e-02,3.1132102e-02,3.1317711e-02,3.1554818e-02,3.1862974e-02,3.0770808e-02,3.0996721e-02,3.1256028e-02,3.1506706e-02,3.1749900e-02,3.2007433e-02,3.2313570e-02,3.2610703e-02,3.2979622e-02,3.3404060e-02,3.3905294e-02,3.4509648e-02,3.5269190e-02,3.6157347e-02,3.7380017e-02,3.8790815e-02,4.0458918e-02,4.2579133e-02,4.4883512e-02,4.7528636e-02,5.0385397e-02,5.3245567e-02,5.6303669e-02,5.9123591e-02,6.1737865e-02,6.4218938e-02,6.6288993e-02,6.8048485e-02,6.9557719e-02,7.0646308e-02,7.1472749e-02,7.2046220e-02,7.2422646e-02,7.2708488e-02,7.2889604e-02,7.3009640e-02,7.3101968e-02,7.3183656e-02,7.3278986e-02,7.3363051e-02,7.3478393e-02,7.3620304e-02,7.3751137e-02,7.3877402e-02,7.4004143e-02,7.4086554e-02,7.4137159e-02,7.4100539e-02,7.4038878e-02,7.3916830e-02,7.3756427e-02,7.3549576e-02,7.3287651e-02,7.3036402e-02,7.2755851e-02,7.2458729e-02,7.2170466e-02,7.1844608e-02,7.1560636e-02,7.1253024e-02,7.0954256e-02,7.0651218e-02,7.0344344e-02,7.0054039e-02,6.9747753e-02,6.9430918e-02,6.9130093e-02,6.8829291e-02,6.8528414e-02,6.8232700e-02,6.7947611e-02,6.7649797e-02,6.7397349e-02,6.7132108e-02,6.6886842e-02,6.6679761e-02,6.6465765e-02,6.6294909e-02,6.6166125e-02,6.6053085e-02,6.5984815e-02,6.5975472e-02,6.5977976e-02,6.6051170e-02,6.6168755e-02,6.6338420e-02,6.6580571e-02,6.6892393e-02,6.7234978e-02,6.7678802e-02,6.8183348e-02,6.8746060e-02,6.9416717e-02,7.0133269e-02,7.0937321e-02,7.1864665e-02,7.2836421e-02,7.3961735e-02,7.5155422e-02,7.6420784e-02,7.7901654e-02,7.9413146e-02,8.1073821e-02,8.2960494e-02,8.4876321e-02,8.7072566e-02,8.9362212e-02,9.1778666e-02,9.4577849e-02,9.7342312e-02,0.1003799,0.1036807,0.1069782,0.1106716,0.1143334,0.1181088,0.1222589,0.1261949,0.1303475,0.1345439,0.1385762,0.1428620,0.1468059,0.1507130,0.1547990,0.1585544,0.1624919,0.1664126,0.1703884,0.1748628,0.1793863,0.1844687,0.1905067,0.1970206,0.2050622,0.2141561,0.2248866,0.2383875,0.2533686,0.2718719,0.2940957,0.3194497,0.3506365,0.3845302,0.4228517,0.4679881,0.5141217,0.5666275,0.6211652,0.6769287,0.7370253,0.7929276,0.8492404,0.9050733,0.9555085,1.0045955,1.0479525,1.0873804,1.1244518,1.1555078,1.1840338,1.2093850,1.2310658,1.2512510,1.2676592,1.2823342,1.2951791,1.3057191,1.3145802,1.3215358,1.3267802,1.3309445,1.3336006,1.3352081,1.3357064,1.3352414,1.3336308,1.3307948,1.3264948,1.3200076,1.3117343,1.3005364,1.2874113,1.2721437,1.2537792,1.2345091,1.2135090,1.1910996,1.1682311,1.1436797,1.1202409,1.0961396,1.0715187,1.0478643,1.0233116,1.0001873,0.9771816,0.9538043,0.9318965,0.9097617,0.8883041,0.8675295,0.8461890,0.8265232,0.8065621,0.7870238,0.7681710,0.7489979,0.7312616,0.7134654,0.6957789,0.6790929,0.6624067,0.6466529,0.6311529,0.6157618,0.6014077,0.5870849,0.5735567,0.5603916,0.5473081,0.5352674,0.5232311,0.5118297,0.5008246,0.4897940,0.4798006,0.4698305,0.4602990,0.4511868,0.4421504,0.4338755,0.4256857,0.4179214,0.4104754,0.4031231,0.3963594,0.3897426,0.3833079,0.3772649,0.3713314,0.3658210,0.3604175,0.3551807,0.3502814,0.3454949,0.3409820,0.3365850,0.3323159,0.3283433,0.3244473,0.3207595,0.3171653,0.3136658,0.3104233,0.3072114,0.3041972,0.3012471,0.2983723,0.2957283,0.2931014,0.2906477,0.2882195,0.2858655,0.2836875,0.2815752,0.2795314,0.2775741,0.2756688,0.2739300,0.2722346,0.2706082,0.2690504,0.2675700,0.2662100,0.2649100,0.2636680,0.2625258,0.2614282,0.2604590,0.2595306,0.2587222,0.2579660,0.2572818,0.2567191,0.2562001,0.2557881,0.2554132,0.2551381,0.2549599,0.2548807,0.2548552,0.2549309,0.2551054,0.2553464,0.2557077,0.2561543,0.2567136,0.2573662,0.2580954,0.2589661,0.2598887,0.2609721,0.2621675,0.2634390,0.2648651,0.2663832,0.2680972,0.2699134,0.2718537,0.2740009,0.2762202,0.2787233,0.2813625,0.2841467,0.2871507,0.2902342,0.2936777,0.2972375,0.3010152,0.3050385,0.3091189,0.3135390,0.3180551,0.3228389,0.3277685,0.3326976,0.3378637,0.3430219,0.3483709,0.3537021,0.3588187,0.3640464,0.3689992,0.3739203,0.3785711,0.3828696,0.3870081,0.3906541,0.3941126,0.3971550,0.3998461,0.4021873,0.4040711,0.4057473,0.4070546,0.4081003,0.4088729,0.4094559,0.4098530,0.4101338,0.4103221,0.4104714,0.4106312,0.4108208,0.4110799,0.4115191,0.4120467,0.4126838,0.4136411,0.4148062,0.4162441,0.4179788,0.4200959,0.4226453,0.4255748,0.4291255,0.4330772,0.4381621,0.4439521,0.4506884,0.4586636,0.4676353,0.4785347,0.4909781,0.5059519,0.5232221,0.5431778,0.5672230,0.5939897,0.6274269,0.6648459,0.7084883,0.7600490,0.8185158,0.8893508,0.9696547,1.0653478,1.1723108,1.2911794,1.4276295,1.5725718,1.7394105,1.9120507,2.0958645,2.2800982,2.4486506,2.5986171,2.7176201,2.8114269,2.8636940,2.8958890,2.9193079,2.9338923,2.9506700,2.9562759,2.9652002,2.9707634,2.9744236,2.9758315,2.9758604,2.9820130,2.9770238,2.9861310,2.9962118,2.9904199,2.9798203,2.9830949,2.9856820,2.9833028,2.9816732,2.9782529,2.9877217,2.9797769,2.9784274,2.9832015,2.9840755,2.9882760,2.9880502,2.9924552,2.9960616,3.0004175,3.0089979,3.0135436,3.0067885,3.0119872,3.0158517,3.0070763,2.9896410,2.9908333,2.9889839,2.9800565,2.9518061,2.9461508,2.9307907,2.9077282,2.8821664,2.8689389,2.8453629,2.8188818,2.7882531,2.7575200,2.7303228,2.6937559,2.6588302,2.6215954,2.5832472,2.5392165,2.5067976,2.4692507,2.4302244,2.3916349,2.3559632,2.3190618,2.2784395,2.2403252,2.2071092,2.1681900,2.1341062,2.0970273,2.0647376,2.0286994,1.9947127,1.9617193,1.9289453,1.8973252,1.8663242,1.8355105,1.8035680,1.7751571,1.7455043,1.7171652,1.6891316,1.6615244,1.6350213,1.6083338,1.5828466,1.5573100,1.5357544,1.5093089,1.4856160,1.4625680,1.4397582,1.4177475,1.3962064,1.3756018,1.3542845,1.3347261,1.3144825,1.2957323,1.2769301,1.2587534,1.2414391,1.2239588,1.2076533,1.1912644,1.1760406,1.1605090,1.1460595,1.1319063,1.1182394,1.1048596,1.0921916,1.0799695,1.0680408,1.0567791,1.0452714,1.0352336,1.0245641,1.0147375,1.0053059,0.9962234,0.9873483,0.9789447,0.9709988,0.9630542,0.9557393,0.9484304,0.9417707,0.9350446,0.9289324,0.9229015,0.9171363,0.9116893,0.9069169,0.9020280,0.8971460,0.8928971,0.8887348,0.8850781,0.8812575,0.8780771,0.8748387,0.8719812,0.8692995,0.8669423,0.8648111,0.8630920,0.8614721,0.8600251,0.8588481,0.8579093,0.8572272,0.8567232,0.8565527,0.8566649,0.8567437,0.8572047,0.8580139,0.8587748,0.8597761,0.8611887,0.8629389,0.8646410,0.8669139,0.8689013,0.8714746,0.8742003,0.8773558,0.8804531,0.8841560,0.8878118,0.8919163,0.8961495,0.9007074,0.9055731,0.9108098,0.9159502,0.9216355,0.9276081,0.9335825,0.9401184,0.9466730,0.9539292,0.9608477,0.9687588,0.9763263,0.9848157,0.9929876,1.0018235,1.0106971,1.0200872,1.0297508,1.0396184,1.0497528,1.0603422,1.0711744,1.0820928,1.0939984,1.1055572,1.1176120,1.1302030,1.1431358,1.1557946,1.1695461,1.1828773,1.1974334,1.2110713,1.2267650,1.2406446,1.2568998,1.2719764,1.2887409,1.3037354,1.3211926,1.3376296,1.3560215,1.3718779,1.3899612,1.4076517,1.4260750,1.4446325,1.4639808,1.4828678,1.5022525,1.5221345,1.5424979,1.5619726,1.5831319,1.6039503,1.6248908,1.6466072,1.6674566,1.6892419,1.7120610,1.7334857,1.7568161,1.7785289,1.8013642,1.8250949,1.8471231,1.8714792,1.8930752,1.9161403,1.9408324,1.9643836,1.9885893,2.0139279,2.0348525,2.0605185,2.0828679,2.1061227,2.1346924,2.1559603,2.1827435,2.2063670,2.2269912,2.2516422,2.2755787,2.3021879,2.3285220,2.3489690,2.3701062,2.4026713,2.4245741,2.4397967,2.4646029,2.4832556,2.4959240,2.5198932,2.5384865,2.5569479,2.5696990,2.5859609,2.6009626,2.6186547,2.6382675,2.6407976,2.6591067,2.6599121,2.6680264,2.6798878,2.6996522,2.6992059,2.7000966,2.7186618,2.7212868,2.7224846,2.7377834,2.7385201,2.7303925,2.7309971,2.7419977,2.7368412,2.7354634,2.7334437,2.7321553,2.7354145,2.7233522,2.7269437
"REPR-9",2.7053833e-02,2.6964903e-02,2.5506496e-02,2.6030302e-02,2.5892735e-02,2.6831150e-02,2.5871038e-02,2.5511742e-02,2.6477098e-02,2.5085211e-02,2.5518179e-02,2.5741816e-02,2.6203394e-02,2.4919748e-02,2.5743723e-02,2.3185253e-02,2.5271893e-02,2.6323080e-02,2.6072741e-02,2.5464535e-02,2.5351763e-02,2.4862766e-02,2.5445223e-02,2.6316643e-02,2.5864601e-02,2.5479078e-02,2.5631428e-02,2.5520563e-02,2.5725842e-02,2.5221825e-02,2.5238276e-02,2.4995804e-02,2.4963140e-02,2.4909019e-02,2.5083780e-02,2.5621653e-02,2.5581598e-02,2.5374651e-02,2.5217056e-02,2.6386976e-02,2.5575876e-02,2.5811672e-02,2.6071548e-02,2.6047707e-02,2.6733398e-02,2.6952982e-02,2.6017666e-02,2.5485039e-02,2.6194334e-02,2.6858330e-02,2.6100159e-02,2.5521278e-02,2.5403738e-02,2.5430679e-02,2.5667429e-02,2.5787115e-02,2.5735140e-02,2.4638891e-02,2.5927782e-02,2.6029825e-02,2.6204109e-02,2.6801109e-02,2.6292086e-02,2.5716782e-02,2.5899172e-02,2.5796175e-02,2.7032852e-02,2.5549173e-02,2.5101423e-02,2.5224924e-02,2.6011705e-02,2.6461363e-02,2.5735617e-02,2.5840521e-02,2.5298119e-02,2.5347710e-02,2.5683880e-02,2.5827646e-02,2.5059223e-02,2.5475979e-02,2.5130987e-02,2.4850130e-02,2.5393486e-02,2.5267363e-02,2.4893999e-02,2.5112391e-02,2.4925232e-02,2.5194883e-02,2.5018692e-02,2.4929523e-02,2.4715424e-02,2.5134087e-02,2.5078535e-02,2.4822474e-02,2.4942160e-02,2.4903059e-02,2.4821520e-02,2.4663687e-02,2.4738550e-02,2.4639368e-02,2.4588108e-02,2.4535656e-02,2.4730206e-02,2.4406910e-02,2.4336100e-02,2.4613380e-02,2.4505138e-02,2.4309158e-02,2.4360657e-02,2.4349689e-02,2.4374723e-02,2.4192572e-02,2.4200439e-02,2.4097443e-02,2.4140835e-02,2.4067640e-02,2.4120569e-02,2.4114609e-02,2.4117231e-02,2.4163246e-02,2.4057388e-02,2.4011850e-02,2.4055243e-02,2.3970366e-02,2.3986340e-02,2.3983002e-02,2.3978829e-02,2.3962617e-02,2.3930550e-02,2.3926020e-02,2.3977757e-02,2.3976922e-02,2.3943663e-02,2.3982644e-02,2.3985863e-02,2.3975015e-02,2.3956895e-02,2.3932815e-02,2.3965836e-02,2.3952961e-02,2.4031043e-02,2.4012685e-02,2.3949981e-02,2.3918748e-02,2.3941159e-02,2.3948193e-02,2.3987651e-02,2.4027944e-02,2.4009228e-02,2.4008155e-02,2.4021506e-02,2.4036527e-02,2.3999810e-02,2.4044871e-02,2.4022222e-02,2.4070263e-02,2.4099827e-02,2.4119496e-02,2.4133921e-02,2.4138570e-02,2.4169445e-02,2.4167299e-02,2.4140358e-02,2.4131775e-02,2.4122715e-02,2.4201512e-02,2.4249673e-02,2.4290919e-02,2.4351597e-02,2.4429917e-02,2.4479985e-02,2.4589181e-02,2.4651408e-02,2.4746776e-02,2.4836540e-02,2.4929643e-02,2.5024414e-02,2.5072217e-02,2.5081635e-02,2.5057912e-02,2.5010109e-02,2.4924517e-02,2.4762869e-02,2.4623394e-02,2.4629354e-02,2.4553418e-02,2.4627328e-02,2.4842501e-02,2.4901986e-02,2.4860620e-02,2.4819493e-02,2.4780750e-02,2.4729729e-02,2.4737716e-02,2.4731159e-02,2.4708629e-02,2.4699569e-02,2.4689317e-02,2.4658203e-02,2.4643064e-02,2.4651766e-02,2.4628401e-02,2.4640918e-02,2.4650574e-02,2.4651289e-02,2.4671912e-02,2.4673700e-02,2.4703264e-02,2.4748087e-02,2.4781585e-02,2.4828911e-02,2.4886250e-02,2.4942756e-02,2.5009394e-02,2.5098324e-02,2.5161028e-02,2.5246263e-02,2.5316477e-02,2.5413871e-02,2.5496364e-02,2.5521755e-02,2.5571704e-02,2.5599718e-02,2.5629759e-02,2.5628209e-02,2.5671721e-02,2.5696635e-02,2.5706768e-02,2.5735617e-02,2.5762796e-02,2.5773168e-02,2.5802255e-02,2.5819302e-02,2.5838733e-02,2.5860310e-02,2.5897503e-02,2.5923729e-02,2.5942802e-02,2.5992990e-02,2.6022553e-02,2.6080132e-02,2.6113272e-02,2.6165605e-02,2.6201487e-02,2.6225567e-02,2.6277304e-02,2.6320696e-02,2.6380777e-02,2.6409030e-02,2.6481152e-02,2.6533008e-02,2.6602149e-02,2.6664138e-02,2.6731968e-02,2.6819348e-02,2.6913524e-02,2.7013659e-02,2.7146459e-02,2.7316570e-02,2.7506828e-02,2.7649283e-02,2.7923107e-02,2.8284907e-02,2.8730035e-02,2.9160261e-02,2.9616475e-02,3.0145407e-02,3.0755758e-02,3.1391263e-02,3.2096028e-02,3.2856941e-02,3.3742309e-02,3.4695864e-02,3.5787106e-02,3.6956072e-02,3.8190007e-02,3.9482713e-02,4.0742517e-02,4.1902542e-02,4.2953134e-02,4.3799758e-02,4.4480443e-02,4.4973135e-02,4.5314908e-02,4.5539856e-02,4.5659661e-02,4.5710921e-02,4.5691609e-02,4.5609713e-02,4.5493543e-02,4.5302272e-02,4.5052707e-02,4.4761956e-02,4.4424117e-02,4.4050157e-02,4.3641925e-02,4.3210864e-02,4.2742372e-02,4.2283177e-02,4.1789293e-02,4.1278899e-02,4.0766835e-02,4.0239215e-02,3.9695740e-02,3.9183795e-02,3.8638353e-02,3.8118601e-02,3.7574530e-02,3.7026167e-02,3.6507130e-02,3.6004782e-02,3.5520434e-02,3.5022497e-02,3.4547687e-02,3.4097314e-02,3.3693314e-02,3.3266902e-02,3.2862663e-02,3.2514572e-02,3.2156587e-02,3.1815886e-02,3.1538963e-02,3.1210065e-02,3.0908108e-02,3.0719042e-02,3.0546427e-02,3.0386925e-02,3.0196071e-02,3.0090094e-02,2.9997826e-02,2.9884100e-02,2.9770613e-02,2.9743671e-02,2.9706359e-02,2.9672623e-02,2.9685497e-02,2.9708147e-02,2.9739380e-02,2.9786825e-02,2.9940724e-02,3.0008078e-02,3.0124664e-02,3.0300379e-02,3.0480623e-02,3.0577421e-02,3.0775666e-02,3.1119585e-02,3.1298161e-02,3.1529546e-02,3.1811714e-02,3.0679259e-02,3.0925304e-02,3.1156357e-02,3.1435091e-02,3.1670455e-02,3.1919636e-02,3.2212358e-02,3.2524142e-02,3.2900475e-02,3.3321835e-02,3.3817776e-02,3.4433052e-02,3.5189107e-02,3.6088906e-02,3.7301250e-02,3.8713325e-02,4.0376745e-02,4.2511985e-02,4.4817284e-02,4.7461145e-02,5.0316367e-02,5.3178869e-02,5.6246839e-02,5.9054956e-02,6.1676383e-02,6.4154416e-02,6.6225410e-02,6.7985468e-02,6.9490924e-02,7.0580631e-02,7.1410768e-02,7.1984299e-02,7.2361000e-02,7.2633222e-02,7.2816163e-02,7.2951712e-02,7.3034778e-02,7.3099487e-02,7.3194653e-02,7.3281989e-02,7.3407203e-02,7.3528282e-02,7.3662557e-02,7.3803335e-02,7.3926449e-02,7.4006207e-02,7.4045904e-02,7.4028909e-02,7.3949128e-02,7.3826790e-02,7.3666744e-02,7.3465504e-02,7.3205024e-02,7.2947413e-02,7.2681621e-02,7.2372586e-02,7.2082177e-02,7.1761608e-02,7.1474090e-02,7.1161829e-02,7.0858903e-02,7.0575662e-02,7.0265964e-02,6.9954738e-02,6.9651656e-02,6.9347098e-02,6.9046453e-02,6.8750471e-02,6.8423733e-02,6.8147391e-02,6.7861542e-02,6.7565016e-02,6.7310542e-02,6.7041174e-02,6.6797629e-02,6.6599801e-02,6.6404074e-02,6.6235870e-02,6.6095285e-02,6.5962829e-02,6.5899901e-02,6.5888524e-02,6.5890819e-02,6.5970294e-02,6.6092856e-02,6.6260159e-02,6.6500053e-02,6.6807300e-02,6.7155302e-02,6.7590505e-02,6.8091884e-02,6.8663120e-02,6.9339320e-02,7.0044614e-02,7.0851982e-02,7.1784809e-02,7.2753869e-02,7.3871523e-02,7.5063638e-02,7.6330543e-02,7.7820286e-02,7.9328857e-02,8.0988757e-02,8.2865775e-02,8.4790431e-02,8.6983904e-02,8.9284047e-02,9.1698997e-02,9.4490163e-02,9.7261086e-02,0.1002952,0.1036039,0.1069043,0.1105970,0.1142517,0.1180336,0.1221883,0.1261376,0.1302806,0.1344705,0.1384955,0.1427889,0.1467528,0.1506484,0.1547379,0.1584849,0.1624505,0.1663814,0.1703478,0.1748326,0.1793506,0.1844386,0.1904793,0.1969936,0.2050367,0.2141531,0.2248653,0.2383801,0.2533629,0.2718492,0.2941375,0.3194973,0.3506718,0.3846797,0.4228576,0.4679916,0.5141758,0.5666459,0.6212178,0.6769211,0.7370069,0.7931106,0.8495760,0.9052579,0.9557480,1.0048791,1.0482912,1.0875267,1.1245978,1.1556504,1.1841549,1.2095828,1.2311978,1.2513655,1.2677904,1.2824421,1.2952260,1.3056675,1.3144855,1.3215768,1.3268257,1.3308369,1.3335837,1.3352175,1.3356152,1.3350242,1.3335749,1.3308091,1.3263355,1.3198075,1.3115560,1.3004673,1.2873690,1.2718804,1.2535843,1.2343595,1.2133921,1.1909354,1.1680205,1.1434817,1.1200777,1.0959002,1.0713092,1.0476403,1.0230999,0.9999932,0.9769168,0.9535913,0.9317133,0.9094705,0.8880824,0.8673061,0.8460184,0.8262762,0.8062730,0.7867949,0.7679507,0.7487757,0.7309840,0.7132170,0.6955926,0.6788841,0.6621207,0.6463798,0.6308509,0.6155763,0.6011856,0.5868626,0.5733855,0.5602155,0.5471042,0.5350471,0.5230249,0.5116552,0.5006019,0.4896060,0.4796008,0.4696513,0.4601041,0.4509605,0.4419579,0.4337093,0.4255534,0.4177473,0.4103122,0.4029658,0.3962062,0.3895595,0.3831387,0.3770944,0.3711731,0.3656580,0.3602583,0.3550230,0.3501556,0.3453287,0.3408287,0.3364382,0.3321664,0.3281844,0.3242897,0.3206114,0.3170203,0.3135109,0.3102524,0.3070723,0.3040531,0.3010998,0.2982149,0.2955710,0.2929671,0.2904919,0.2880553,0.2857125,0.2835476,0.2814074,0.2793656,0.2774259,0.2755125,0.2737702,0.2720710,0.2704523,0.2689016,0.2674151,0.2660563,0.2647464,0.2635229,0.2623706,0.2612774,0.2603242,0.2593991,0.2585694,0.2578150,0.2571474,0.2565761,0.2560574,0.2556423,0.2552773,0.2550007,0.2548150,0.2547256,0.2547155,0.2548034,0.2549725,0.2552111,0.2555794,0.2560240,0.2565811,0.2572261,0.2579570,0.2588306,0.2597684,0.2608505,0.2620351,0.2633100,0.2647326,0.2662340,0.2679564,0.2697964,0.2717264,0.2738691,0.2760838,0.2786049,0.2812258,0.2840035,0.2870225,0.2901232,0.2935478,0.2971254,0.3008682,0.3049131,0.3089808,0.3134220,0.3179402,0.3227232,0.3276460,0.3325698,0.3377688,0.3429230,0.3482477,0.3536069,0.3587189,0.3639646,0.3688869,0.3737845,0.3784708,0.3827891,0.3868973,0.3905519,0.3940127,0.3970752,0.3997507,0.4020902,0.4040051,0.4056669,0.4069681,0.4080154,0.4087972,0.4093874,0.4097784,0.4100529,0.4102457,0.4104092,0.4105688,0.4107562,0.4110228,0.4114347,0.4119731,0.4126296,0.4136048,0.4147623,0.4161925,0.4179289,0.4200655,0.4226092,0.4255329,0.4290898,0.4331036,0.4381282,0.4439193,0.4506860,0.4586540,0.4676287,0.4785531,0.4909542,0.5059491,0.5232391,0.5431786,0.5672250,0.5939634,0.6273397,0.6649257,0.7086108,0.7600574,0.8184468,0.8893872,0.9696092,1.0654888,1.1724596,1.2916992,1.4279808,1.5723403,1.7387972,1.9124354,2.0965886,2.2802618,2.4489949,2.5981538,2.7169414,2.8087716,2.8607330,2.8964744,2.9236658,2.9339349,2.9517088,2.9570804,2.9631476,2.9640052,2.9715574,2.9822803,2.9766293,2.9708543,2.9825199,2.9870040,2.9836783,2.9805830,2.9816678,2.9828587,2.9779932,2.9793482,2.9778709,2.9717355,2.9719198,2.9682636,2.9721873,2.9734821,2.9815149,2.9897056,2.9918787,2.9860864,2.9912765,2.9976454,3.0013776,2.9976234,2.9983468,3.0152364,3.0075974,3.0008221,2.9916718,2.9937096,2.9810050,2.9669139,2.9587119,2.9435999,2.9295807,2.9066489,2.8875823,2.8641672,2.8401992,2.8158002,2.7911923,2.7590284,2.7280312,2.6960864,2.6587849,2.6165469,2.5790813,2.5428543,2.5058453,2.4652560,2.4280834,2.3919146,2.3532450,2.3161016,2.2784295,2.2404807,2.2039330,2.1667895,2.1324279,2.0960677,2.0631912,2.0282495,1.9943315,1.9605768,1.9281681,1.8962649,1.8654501,1.8343713,1.8028461,1.7753536,1.7445803,1.7164403,1.6881584,1.6611750,1.6344324,1.6081262,1.5825305,1.5571113,1.5348380,1.5089116,1.4854230,1.4624043,1.4392784,1.4176424,1.3959382,1.3750536,1.3538488,1.3345799,1.3142657,1.2955564,1.2766213,1.2584742,1.2409697,1.2235307,1.2076128,1.1909983,1.1758595,1.1603200,1.1459703,1.1315407,1.1178706,1.1046464,1.0920089,1.0797582,1.0677537,1.0566416,1.0450950,1.0348744,1.0243831,1.0146623,1.0050651,0.9959552,0.9872359,0.9786774,0.9706525,0.9629731,0.9556973,0.9481184,0.9416183,0.9349948,0.9288234,0.9227445,0.9170583,0.9116578,0.9067241,0.9018881,0.8971215,0.8928742,0.8886963,0.8849292,0.8812411,0.8779779,0.8747034,0.8718582,0.8692427,0.8668296,0.8648044,0.8630274,0.8613557,0.8599611,0.8588340,0.8578762,0.8570534,0.8566872,0.8564662,0.8564719,0.8565794,0.8571931,0.8578740,0.8586485,0.8596510,0.8610902,0.8627899,0.8645622,0.8668851,0.8688157,0.8713426,0.8740211,0.8771901,0.8804116,0.8841591,0.8879040,0.8917575,0.8961185,0.9008096,0.9054846,0.9106421,0.9159782,0.9216484,0.9275209,0.9335434,0.9401350,0.9466600,0.9539275,0.9609853,0.9686860,0.9763108,0.9848001,0.9929289,1.0018411,1.0107372,1.0201279,1.0295620,1.0395093,1.0498693,1.0603706,1.0709876,1.0822989,1.0940270,1.1053755,1.1175824,1.1303144,1.1429480,1.1557211,1.1695426,1.1828084,1.1972011,1.2111650,1.2270648,1.2405149,1.2567240,1.2719384,1.2885892,1.3041376,1.3215998,1.3375502,1.3558069,1.3718195,1.3899133,1.4074343,1.4263566,1.4449669,1.4636265,1.4829501,1.5025088,1.5222059,1.5426642,1.5622854,1.5826757,1.6031148,1.6252151,1.6471851,1.6676435,1.6892171,1.7120792,1.7332416,1.7565575,1.7795501,1.8006294,1.8237677,1.8477705,1.8706497,1.8934500,1.9168193,1.9395752,1.9635305,1.9877102,2.0133212,2.0340672,2.0590024,2.0837266,2.1049445,2.1352942,2.1552489,2.1805158,2.2059493,2.2280068,2.2496161,2.2737586,2.3053012,2.3267417,2.3478162,2.3741117,2.3991446,2.4204299,2.4444017,2.4640038,2.4848213,2.4974782,2.5146883,2.5400419,2.5602019,2.5716405,2.5842333,2.6007068,2.6139040,2.6272361,2.6350477,2.6672370,2.6597986,2.6675472,2.6791096,2.6889718,2.6909897,2.7036417,2.7076437,2.7189426,2.7263370,2.7256103,2.7304575,2.7278686,2.7293260,2.7358034,2.7336659,2.7292438,2.7260599,2.7379103,2.7287855,2.7158892,2.7325296
"REPR-10",2.7027369e-02,2.7311325e-02,2.5407076e-02,2.5866508e-02,2.5779724e-02,2.6667118e-02,2.5887966e-02,2.5408506e-02,2.6397228e-02,2.4794817e-02,2.5570154e-02,2.5741100e-02,2.6194334e-02,2.4925232e-02,2.5418282e-02,2.3166180e-02,2.5313377e-02,2.6433945e-02,2.6230574e-02,2.5374651e-02,2.5426865e-02,2.5134087e-02,2.5333643e-02,2.6183128e-02,2.5828838e-02,2.5510073e-02,2.5708675e-02,2.5501490e-02,2.5585890e-02,2.5156021e-02,2.5472403e-02,2.5155067e-02,2.4888039e-02,2.4939775e-02,2.5027990e-02,2.5774240e-02,2.5510073e-02,2.5575638e-02,2.5360346e-02,2.6345968e-02,2.5572538e-02,2.5667191e-02,2.6083469e-02,2.6223183e-02,2.6731968e-02,2.7001858e-02,2.5924921e-02,2.5432587e-02,2.6371717e-02,2.6781797e-02,2.6010275e-02,2.5583744e-02,2.5435209e-02,2.5450468e-02,2.5739193e-02,2.5957108e-02,2.5719404e-02,2.4832726e-02,2.5877953e-02,2.5930882e-02,2.6199102e-02,2.6904106e-02,2.6267052e-02,2.5679111e-02,2.5900126e-02,2.5770664e-02,2.7005196e-02,2.5684118e-02,2.5132656e-02,2.5379896e-02,2.6048422e-02,2.6653290e-02,2.5739431e-02,2.5878668e-02,2.5205851e-02,2.5457859e-02,2.5705099e-02,2.5854349e-02,2.5094032e-02,2.5551081e-02,2.5191069e-02,2.4978399e-02,2.5475740e-02,2.5288582e-02,2.4969339e-02,2.5179148e-02,2.5079489e-02,2.5246859e-02,2.5019169e-02,2.5055170e-02,2.4868250e-02,2.5249720e-02,2.5180340e-02,2.4889708e-02,2.4933338e-02,2.4875641e-02,2.4919748e-02,2.4842501e-02,2.4733543e-02,2.4669647e-02,2.4575233e-02,2.4630547e-02,2.4713516e-02,2.4511814e-02,2.4398327e-02,2.4639845e-02,2.4586201e-02,2.4437428e-02,2.4341583e-02,2.4342299e-02,2.4413824e-02,2.4256229e-02,2.4360180e-02,2.4132967e-02,2.4227619e-02,2.4169683e-02,2.4227619e-02,2.4185181e-02,2.4150610e-02,2.4268627e-02,2.4144411e-02,2.4046183e-02,2.4108410e-02,2.4038553e-02,2.4034262e-02,2.4026632e-02,2.4026275e-02,2.4030566e-02,2.3990035e-02,2.3977876e-02,2.4021864e-02,2.4017453e-02,2.3989439e-02,2.4011016e-02,2.4056911e-02,2.3998022e-02,2.3988962e-02,2.3990154e-02,2.4013877e-02,2.3982286e-02,2.4060249e-02,2.4070144e-02,2.4005294e-02,2.3953557e-02,2.3981571e-02,2.4002075e-02,2.4034858e-02,2.4056673e-02,2.4085522e-02,2.4087310e-02,2.4070501e-02,2.4106503e-02,2.4060369e-02,2.4072170e-02,2.4088502e-02,2.4113894e-02,2.4150252e-02,2.4134994e-02,2.4167776e-02,2.4195194e-02,2.4187088e-02,2.4206400e-02,2.4189353e-02,2.4193645e-02,2.4199247e-02,2.4258614e-02,2.4313450e-02,2.4357557e-02,2.4414897e-02,2.4475336e-02,2.4515867e-02,2.4643421e-02,2.4693489e-02,2.4796367e-02,2.4887085e-02,2.4970889e-02,2.5076628e-02,2.5112867e-02,2.5102973e-02,2.5070429e-02,2.5040269e-02,2.4958014e-02,2.4809599e-02,2.4766445e-02,2.4773002e-02,2.4636745e-02,2.4759769e-02,2.4906754e-02,2.4926186e-02,2.4908423e-02,2.4871707e-02,2.4817586e-02,2.4808288e-02,2.4794936e-02,2.4784327e-02,2.4779201e-02,2.4760485e-02,2.4730921e-02,2.4729133e-02,2.4698853e-02,2.4705172e-02,2.4697423e-02,2.4697185e-02,2.4703741e-02,2.4712443e-02,2.4728894e-02,2.4732471e-02,2.4767041e-02,2.4810314e-02,2.4835348e-02,2.4897218e-02,2.4953246e-02,2.5005579e-02,2.5066972e-02,2.5169492e-02,2.5226712e-02,2.5313020e-02,2.5394678e-02,2.5476694e-02,2.5559187e-02,2.5600791e-02,2.5629759e-02,2.5656223e-02,2.5689840e-02,2.5704861e-02,2.5742054e-02,2.5754929e-02,2.5776029e-02,2.5795460e-02,2.5828600e-02,2.5839925e-02,2.5881171e-02,2.5887012e-02,2.5913715e-02,2.5933266e-02,2.5958776e-02,2.5993109e-02,2.6022553e-02,2.6063800e-02,2.6094317e-02,2.6150584e-02,2.6183248e-02,2.6235819e-02,2.6272416e-02,2.6301384e-02,2.6359081e-02,2.6385784e-02,2.6442885e-02,2.6495695e-02,2.6556611e-02,2.6603222e-02,2.6665807e-02,2.6749730e-02,2.6815534e-02,2.6864290e-02,2.6938677e-02,2.7088165e-02,2.7238131e-02,2.7397275e-02,2.7541161e-02,2.7734160e-02,2.8015018e-02,2.8332114e-02,2.8774023e-02,2.9213786e-02,2.9694319e-02,3.0217648e-02,3.0807137e-02,3.1450391e-02,3.2146454e-02,3.2920241e-02,3.3806801e-02,3.4752607e-02,3.5853863e-02,3.7017465e-02,3.8249969e-02,3.9543629e-02,4.0799141e-02,4.1971803e-02,4.3011665e-02,4.3868184e-02,4.4548750e-02,4.5037270e-02,4.5375466e-02,4.5596242e-02,4.5728087e-02,4.5774221e-02,4.5752525e-02,4.5677066e-02,4.5559943e-02,4.5360684e-02,4.5110762e-02,4.4823706e-02,4.4484675e-02,4.4114411e-02,4.3705225e-02,4.3275714e-02,4.2815208e-02,4.2347193e-02,4.1856408e-02,4.1333020e-02,4.0829420e-02,4.0304780e-02,3.9771199e-02,3.9249957e-02,3.8712740e-02,3.8186431e-02,3.7639499e-02,3.7101746e-02,3.6585569e-02,3.6094666e-02,3.5599947e-02,3.5107017e-02,3.4629107e-02,3.4180045e-02,3.3775330e-02,3.3370256e-02,3.2953024e-02,3.2595873e-02,3.2244802e-02,3.1917930e-02,3.1637788e-02,3.1302094e-02,3.1001329e-02,3.0791163e-02,3.0658841e-02,3.0496120e-02,3.0332804e-02,3.0169487e-02,3.0101061e-02,2.9969215e-02,2.9927969e-02,2.9836297e-02,2.9803395e-02,2.9769778e-02,2.9783487e-02,2.9834509e-02,2.9861450e-02,2.9910922e-02,3.0031323e-02,3.0146360e-02,3.0262351e-02,3.0407786e-02,3.0597806e-02,3.0653119e-02,3.0884743e-02,3.1209111e-02,3.1422973e-02,3.1636477e-02,3.1925559e-02,3.0662257e-02,3.0903425e-02,3.1140983e-02,3.1412996e-02,3.1643268e-02,3.1894121e-02,3.2188855e-02,3.2500807e-02,3.2874703e-02,3.3286255e-02,3.3787496e-02,3.4408994e-02,3.5162430e-02,3.6063597e-02,3.7271194e-02,3.8687915e-02,4.0352665e-02,4.2488683e-02,4.4792287e-02,4.7433719e-02,5.0289456e-02,5.3157177e-02,5.6217112e-02,5.9033811e-02,6.1643235e-02,6.4126611e-02,6.6199124e-02,6.7958176e-02,6.9473565e-02,7.0554957e-02,7.1380183e-02,7.1957089e-02,7.2335437e-02,7.2609626e-02,7.2792180e-02,7.2915621e-02,7.3004678e-02,7.3079377e-02,7.3169425e-02,7.3255405e-02,7.3378414e-02,7.3504746e-02,7.3637702e-02,7.3779829e-02,7.3897332e-02,7.3974192e-02,7.4020341e-02,7.4000098e-02,7.3926114e-02,7.3798165e-02,7.3631026e-02,7.3438004e-02,7.3176391e-02,7.2917387e-02,7.2652914e-02,7.2340369e-02,7.2053850e-02,7.1734071e-02,7.1448341e-02,7.1132831e-02,7.0830211e-02,7.0535906e-02,7.0231438e-02,6.9921747e-02,6.9620177e-02,6.9314256e-02,6.9014311e-02,6.8721518e-02,6.8395600e-02,6.8123676e-02,6.7831770e-02,6.7536458e-02,6.7279965e-02,6.7012884e-02,6.6768236e-02,6.6576585e-02,6.6384457e-02,6.6212848e-02,6.6076048e-02,6.5940991e-02,6.5869600e-02,6.5863565e-02,6.5862209e-02,6.5946952e-02,6.6064566e-02,6.6234261e-02,6.6468872e-02,6.6784784e-02,6.7128390e-02,6.7567736e-02,6.8066992e-02,6.8634294e-02,6.9316745e-02,7.0023850e-02,7.0833847e-02,7.1760014e-02,7.2731726e-02,7.3848143e-02,7.5044706e-02,7.6311432e-02,7.7796571e-02,7.9307981e-02,8.0961347e-02,8.2849264e-02,8.4768623e-02,8.6963162e-02,8.9265235e-02,9.1669761e-02,9.4478473e-02,9.7238399e-02,0.1002750,0.1035692,0.1068820,0.1105772,0.1142420,0.1180179,0.1221608,0.1260985,0.1302512,0.1344626,0.1384822,0.1427729,0.1467118,0.1506316,0.1547087,0.1584642,0.1624021,0.1663185,0.1702720,0.1747448,0.1792705,0.1843598,0.1904077,0.1969358,0.2049883,0.2140669,0.2248038,0.2383195,0.2533366,0.2718574,0.2941152,0.3195058,0.3506966,0.3845565,0.4228721,0.4680452,0.5141925,0.5667524,0.6214651,0.6771288,0.7372676,0.7932164,0.8494982,0.9052866,0.9556426,1.0048479,1.0483320,1.0875379,1.1246015,1.1557363,1.1842405,1.2096515,1.2312107,1.2514242,1.2677914,1.2823346,1.2952305,1.3057424,1.3144119,1.3215175,1.3267201,1.3307840,1.3335111,1.3350950,1.3356065,1.3351015,1.3334674,1.3306795,1.3262895,1.3197485,1.3115220,1.3003755,1.2871764,1.2717658,1.2533925,1.2344023,1.2132775,1.1907481,1.1679819,1.1434367,1.1199437,1.0958743,1.0712298,1.0475057,1.0230105,0.9999161,0.9768952,0.9534859,0.9316025,0.9094037,0.8879799,0.8671916,0.8459312,0.8261510,0.8062478,0.7867250,0.7678815,0.7486611,0.7309062,0.7131332,0.6954864,0.6788136,0.6620097,0.6462772,0.6308173,0.6154509,0.6010619,0.5867604,0.5732406,0.5600976,0.5470109,0.5349439,0.5229409,0.5115346,0.5005043,0.4894994,0.4795230,0.4695678,0.4600237,0.4509076,0.4418839,0.4336053,0.4254430,0.4176518,0.4102214,0.4029081,0.3961321,0.3894952,0.3830692,0.3770180,0.3711115,0.3655812,0.3602006,0.3549582,0.3500772,0.3452738,0.3407803,0.3363742,0.3321043,0.3281275,0.3242367,0.3205427,0.3169576,0.3134579,0.3102152,0.3070225,0.3040046,0.3010505,0.2981661,0.2955225,0.2929164,0.2904399,0.2880105,0.2856698,0.2834933,0.2813585,0.2793258,0.2773814,0.2754654,0.2737248,0.2720302,0.2704112,0.2688635,0.2673642,0.2660106,0.2647019,0.2634867,0.2623406,0.2612384,0.2602805,0.2593431,0.2585279,0.2577760,0.2571029,0.2565220,0.2560137,0.2555934,0.2552319,0.2549543,0.2547763,0.2546826,0.2546736,0.2547562,0.2549347,0.2551711,0.2555408,0.2559752,0.2565378,0.2571848,0.2579251,0.2587923,0.2597339,0.2608091,0.2620023,0.2632736,0.2646903,0.2662156,0.2679323,0.2697566,0.2716945,0.2738374,0.2760653,0.2785699,0.2812000,0.2839789,0.2869929,0.2900875,0.2935112,0.2970908,0.3008570,0.3048815,0.3089557,0.3133922,0.3179186,0.3226897,0.3276198,0.3325508,0.3377400,0.3429039,0.3482122,0.3535618,0.3587005,0.3639158,0.3688594,0.3737676,0.3784215,0.3827477,0.3868693,0.3905278,0.3939790,0.3970302,0.3997098,0.4020472,0.4039624,0.4056386,0.4069402,0.4079575,0.4087662,0.4093507,0.4097335,0.4100194,0.4102036,0.4103608,0.4105116,0.4107088,0.4109691,0.4113923,0.4119125,0.4125559,0.4135215,0.4146776,0.4161386,0.4178640,0.4199975,0.4225089,0.4254470,0.4289959,0.4329766,0.4380239,0.4438070,0.4505424,0.4585386,0.4675134,0.4783921,0.4908970,0.5058876,0.5231415,0.5431107,0.5671591,0.5938931,0.6273431,0.6649081,0.7085141,0.7600071,0.8184553,0.8894745,0.9697422,1.0654955,1.1724805,1.2917666,1.4279256,1.5728482,1.7394798,1.9127890,2.0967760,2.2802370,2.4485896,2.6004219,2.7240520,2.8115602,2.8620000,2.8932140,2.9217386,2.9404638,2.9503024,2.9622519,2.9662292,2.9689572,2.9756925,2.9767733,2.9778378,2.9752080,2.9836245,2.9790733,2.9821308,2.9839950,2.9831595,2.9820023,2.9872651,2.9761422,2.9765794,2.9756758,2.9758022,2.9774199,2.9785342,2.9797585,2.9832976,2.9821115,2.9882784,2.9903588,2.9962461,3.0007114,2.9997275,3.0021689,3.0019436,3.0080748,3.0040243,3.0032864,2.9932640,2.9944351,2.9804142,2.9738286,2.9590306,2.9418867,2.9282773,2.9046845,2.8912625,2.8655076,2.8411114,2.8137438,2.7892797,2.7617064,2.7266860,2.6948824,2.6607933,2.6184011,2.5842950,2.5428112,2.5037153,2.4692340,2.4305530,2.3939495,2.3544579,2.3175318,2.2782714,2.2402391,2.2038238,2.1675169,2.1331005,2.0960710,2.0632827,2.0277057,1.9942380,1.9606745,1.9278302,1.8962733,1.8654914,1.8350835,1.8027083,1.7747413,1.7446055,1.7161592,1.6880419,1.6609517,1.6340827,1.6077724,1.5826854,1.5566781,1.5346260,1.5088700,1.4853566,1.4623523,1.4391907,1.4174604,1.3958403,1.3749979,1.3538697,1.3344262,1.3142508,1.2954412,1.2764318,1.2583838,1.2409426,1.2236179,1.2075227,1.1909690,1.1758556,1.1603099,1.1458647,1.1315759,1.1178265,1.1047565,1.0919914,1.0796611,1.0677961,1.0566248,1.0450795,1.0348537,1.0243031,1.0145386,1.0050119,0.9958711,0.9870971,0.9786290,0.9707072,0.9628516,0.9555733,0.9481046,0.9415891,0.9348381,0.9287755,0.9226251,0.9170213,0.9115360,0.9066700,0.9017894,0.8970793,0.8927729,0.8885718,0.8849699,0.8812027,0.8778690,0.8747058,0.8718829,0.8692183,0.8668907,0.8647554,0.8629709,0.8613551,0.8599319,0.8587705,0.8577805,0.8571368,0.8565952,0.8564347,0.8564988,0.8566260,0.8572090,0.8578635,0.8586106,0.8596449,0.8611300,0.8627908,0.8645275,0.8668396,0.8688356,0.8713869,0.8740424,0.8771796,0.8803861,0.8841339,0.8877786,0.8917904,0.8961359,0.9006653,0.9054970,0.9107491,0.9159287,0.9216075,0.9274919,0.9334718,0.9401600,0.9466395,0.9539215,0.9610298,0.9686277,0.9763539,0.9847378,0.9929215,1.0019720,1.0107310,1.0201030,1.0296683,1.0395972,1.0498089,1.0603548,1.0710576,1.0821724,1.0939174,1.1053052,1.1177709,1.1302731,1.1429876,1.1557111,1.1695230,1.1828532,1.1972142,1.2111418,1.2267737,1.2405186,1.2565886,1.2719359,1.2885795,1.3038778,1.3213236,1.3374171,1.3560330,1.3718090,1.3898795,1.4074984,1.4265804,1.4444203,1.4638480,1.4829011,1.5028224,1.5222538,1.5426059,1.5625982,1.5827842,1.6035652,1.6248257,1.6471226,1.6682339,1.6895909,1.7118362,1.7338243,1.7574069,1.7792044,1.8006060,1.8246114,1.8472614,1.8702401,1.8940644,1.9174976,1.9398067,1.9636912,1.9882569,2.0124018,2.0337253,2.0591228,2.0827675,2.1053350,2.1325626,2.1549661,2.1827812,2.2058678,2.2255626,2.2479725,2.2755654,2.2995145,2.3276045,2.3485978,2.3759542,2.3973215,2.4220350,2.4444122,2.4625201,2.4794776,2.5005727,2.5187979,2.5433476,2.5569501,2.5707135,2.5828547,2.6039410,2.6166773,2.6287296,2.6494186,2.6618683,2.6687422,2.6769238,2.6876802,2.6872504,2.6987319,2.7067833,2.7089772,2.7193508,2.7241983,2.7266221,2.7263973,2.7325301,2.7301495,2.7314425,2.7263272,2.7269166,2.7265940,2.7319417,2.7192917,2.7248721,2.7204149
"REP-1",2.7123451e-02,2.7109623e-02,2.5475979e-02,2.6121140e-02,2.5348425e-02,2.6681900e-02,2.6038408e-02,2.5410652e-02,2.6188374e-02,2.4839640e-02,2.5541544e-02,2.5806665e-02,2.5995731e-02,2.4949551e-02,2.5484562e-02,2.3199320e-02,2.5323391e-02,2.6209354e-02,2.6084423e-02,2.5299072e-02,2.5354624e-02,2.5175810e-02,2.5419474e-02,2.6302099e-02,2.6002407e-02,2.5481701e-02,2.5634527e-02,2.5603294e-02,2.5624514e-02,2.5527239e-02,2.5701523e-02,2.5084496e-02,2.4904251e-02,2.4899721e-02,2.5173664e-02,2.5703907e-02,2.5556564e-02,2.5535107e-02,2.5456905e-02,2.6441574e-02,2.5415897e-02,2.5805235e-02,2.6006460e-02,2.6087761e-02,2.6743412e-02,2.6991129e-02,2.5894880e-02,2.5479555e-02,2.6712418e-02,2.6684523e-02,2.6107311e-02,2.5485516e-02,2.5322676e-02,2.5650024e-02,2.5939465e-02,2.5835276e-02,2.5844336e-02,2.5285244e-02,2.5981188e-02,2.5963306e-02,2.6329279e-02,2.7017355e-02,2.6191711e-02,2.5650263e-02,2.5951624e-02,2.5846481e-02,2.6989937e-02,2.5839806e-02,2.5260448e-02,2.5563717e-02,2.6023865e-02,2.6386499e-02,2.5845528e-02,2.5800467e-02,2.5313616e-02,2.5602102e-02,2.5737762e-02,2.5995731e-02,2.5038242e-02,2.5412798e-02,2.5131226e-02,2.5108576e-02,2.5468588e-02,2.5360346e-02,2.4896383e-02,2.5236130e-02,2.5137424e-02,2.5228262e-02,2.5090218e-02,2.5036335e-02,2.4913788e-02,2.5302410e-02,2.5166512e-02,2.4932861e-02,2.4976730e-02,2.4883032e-02,2.4851561e-02,2.4876595e-02,2.4781227e-02,2.4723530e-02,2.4612665e-02,2.4638414e-02,2.4834871e-02,2.4538040e-02,2.4487972e-02,2.4722576e-02,2.4594784e-02,2.4434090e-02,2.4454594e-02,2.4494410e-02,2.4467707e-02,2.4296045e-02,2.4382591e-02,2.4177313e-02,2.4307966e-02,2.4239779e-02,2.4343014e-02,2.4202824e-02,2.4247885e-02,2.4302244e-02,2.4206877e-02,2.4094343e-02,2.4180889e-02,2.4130583e-02,2.4114370e-02,2.4109364e-02,2.4130940e-02,2.4126649e-02,2.4054050e-02,2.4037957e-02,2.4108768e-02,2.4083257e-02,2.4075031e-02,2.4113655e-02,2.4117827e-02,2.4072886e-02,2.4077654e-02,2.4071455e-02,2.4077535e-02,2.4086833e-02,2.4129629e-02,2.4102688e-02,2.4056435e-02,2.4039388e-02,2.4056673e-02,2.4061203e-02,2.4091721e-02,2.4141312e-02,2.4130344e-02,2.4137974e-02,2.4138689e-02,2.4165034e-02,2.4137735e-02,2.4144053e-02,2.4161577e-02,2.4183154e-02,2.4215221e-02,2.4231434e-02,2.4267077e-02,2.4262428e-02,2.4278879e-02,2.4265528e-02,2.4234414e-02,2.4247646e-02,2.4237156e-02,2.4304748e-02,2.4354696e-02,2.4387121e-02,2.4444222e-02,2.4529815e-02,2.4579167e-02,2.4672985e-02,2.4757504e-02,2.4859190e-02,2.4923325e-02,2.5039077e-02,2.5160074e-02,2.5179148e-02,2.5202513e-02,2.5171280e-02,2.5126696e-02,2.5039792e-02,2.4912834e-02,2.4782896e-02,2.4790406e-02,2.4718285e-02,2.4781942e-02,2.4983525e-02,2.5021434e-02,2.4981618e-02,2.4952531e-02,2.4907708e-02,2.4857879e-02,2.4862409e-02,2.4871349e-02,2.4822593e-02,2.4842381e-02,2.4805665e-02,2.4783254e-02,2.4778724e-02,2.4780869e-02,2.4761081e-02,2.4776340e-02,2.4773359e-02,2.4778724e-02,2.4807930e-02,2.4804354e-02,2.4840236e-02,2.4873376e-02,2.4904728e-02,2.4969697e-02,2.5030494e-02,2.5078177e-02,2.5144219e-02,2.5235295e-02,2.5295377e-02,2.5374770e-02,2.5463462e-02,2.5550961e-02,2.5615573e-02,2.5667310e-02,2.5699735e-02,2.5726557e-02,2.5749207e-02,2.5784492e-02,2.5808215e-02,2.5817513e-02,2.5848627e-02,2.5868058e-02,2.5896311e-02,2.5900245e-02,2.5943756e-02,2.5946379e-02,2.5976658e-02,2.5993586e-02,2.6027560e-02,2.6056886e-02,2.6081920e-02,2.6121616e-02,2.6154995e-02,2.6211023e-02,2.6240706e-02,2.6294589e-02,2.6337028e-02,2.6359439e-02,2.6408195e-02,2.6444912e-02,2.6502013e-02,2.6543736e-02,2.6611686e-02,2.6662946e-02,2.6721478e-02,2.6794434e-02,2.6872277e-02,2.6935697e-02,2.7031422e-02,2.7154803e-02,2.7298808e-02,2.7458668e-02,2.7618051e-02,2.7784586e-02,2.8062105e-02,2.8387308e-02,2.8833151e-02,2.9279351e-02,2.9741764e-02,3.0271292e-02,3.0865550e-02,3.1505466e-02,3.2208800e-02,3.2959580e-02,3.3857107e-02,3.4806013e-02,3.5897374e-02,3.7069440e-02,3.8314581e-02,3.9602876e-02,4.0858150e-02,4.2026877e-02,4.3077588e-02,4.3921232e-02,4.4599771e-02,4.5094490e-02,4.5437217e-02,4.5658350e-02,4.5789599e-02,4.5838475e-02,4.5815587e-02,4.5730472e-02,4.5622766e-02,4.5425177e-02,4.5171440e-02,4.4885933e-02,4.4550478e-02,4.4179261e-02,4.3771148e-02,4.3342710e-02,4.2879105e-02,4.2401075e-02,4.1921377e-02,4.1411340e-02,4.0888071e-02,4.0366173e-02,3.9836168e-02,3.9303362e-02,3.8774848e-02,3.8251162e-02,3.7700534e-02,3.7164688e-02,3.6651015e-02,3.6152959e-02,3.5659194e-02,3.5160899e-02,3.4698606e-02,3.4256935e-02,3.3822656e-02,3.3419371e-02,3.3027530e-02,3.2673836e-02,3.2320738e-02,3.1970382e-02,3.1695247e-02,3.1378627e-02,3.1066895e-02,3.0895233e-02,3.0688405e-02,3.0534983e-02,3.0394554e-02,3.0277729e-02,3.0203462e-02,3.0025482e-02,2.9982924e-02,2.9893041e-02,2.9877186e-02,2.9824018e-02,2.9843092e-02,2.9923558e-02,2.9913545e-02,2.9971838e-02,3.0078292e-02,3.0227661e-02,3.0344009e-02,3.0514836e-02,3.0669928e-02,3.0700922e-02,3.0926943e-02,3.1308293e-02,3.1493902e-02,3.1681538e-02,3.1964898e-02,3.0624606e-02,3.0871585e-02,3.1108566e-02,3.1373829e-02,3.1604990e-02,3.1855505e-02,3.2155752e-02,3.2453366e-02,3.2833725e-02,3.3239998e-02,3.3738211e-02,3.4369275e-02,3.5125118e-02,3.6030725e-02,3.7234355e-02,3.8644213e-02,4.0307634e-02,4.2445946e-02,4.4747259e-02,4.7394071e-02,5.0242480e-02,5.3109851e-02,5.6176566e-02,5.8987901e-02,6.1593365e-02,6.4078569e-02,6.6154033e-02,6.7914411e-02,6.9428802e-02,7.0508748e-02,7.1339302e-02,7.1917221e-02,7.2293743e-02,7.2574176e-02,7.2750404e-02,7.2877236e-02,7.2968930e-02,7.3039673e-02,7.3134407e-02,7.3225267e-02,7.3334500e-02,7.3459394e-02,7.3595330e-02,7.3736854e-02,7.3859729e-02,7.3938601e-02,7.3982991e-02,7.3965758e-02,7.3889695e-02,7.3757507e-02,7.3590711e-02,7.3402390e-02,7.3141217e-02,7.2882839e-02,7.2618388e-02,7.2298825e-02,7.2010443e-02,7.1697325e-02,7.1416520e-02,7.1097061e-02,7.0797920e-02,7.0495240e-02,7.0191056e-02,6.9885850e-02,6.9581479e-02,6.9267690e-02,6.8971701e-02,6.8677187e-02,6.8362892e-02,6.8080984e-02,6.7792937e-02,6.7495264e-02,6.7233592e-02,6.6968091e-02,6.6731036e-02,6.6547826e-02,6.6354699e-02,6.6180564e-02,6.6047482e-02,6.5905288e-02,6.5826766e-02,6.5817952e-02,6.5819919e-02,6.5902576e-02,6.6023849e-02,6.6192150e-02,6.6430986e-02,6.6740841e-02,6.7089945e-02,6.7521945e-02,6.8022169e-02,6.8590313e-02,6.9269314e-02,6.9976106e-02,7.0790291e-02,7.1722195e-02,7.2681330e-02,7.3802710e-02,7.5004041e-02,7.6263025e-02,7.7750310e-02,7.9260670e-02,8.0914348e-02,8.2802877e-02,8.4728390e-02,8.6922906e-02,8.9210704e-02,9.1628537e-02,9.4436057e-02,9.7200796e-02,0.1002368,0.1035214,0.1068324,0.1105348,0.1141943,0.1179760,0.1221221,0.1260488,0.1302138,0.1344149,0.1384284,0.1427285,0.1466535,0.1505751,0.1546393,0.1584064,0.1623278,0.1662364,0.1701971,0.1746399,0.1791736,0.1842572,0.1903087,0.1968244,0.2048868,0.2139765,0.2247457,0.2382354,0.2532482,0.2717392,0.2939979,0.3193246,0.3504873,0.3843949,0.4227671,0.4679146,0.5140804,0.5666655,0.6210880,0.6769651,0.7369981,0.7929977,0.8493088,0.9051909,0.9556209,1.0047644,1.0482057,1.0875624,1.1245687,1.1556603,1.1841605,1.2095417,1.2310736,1.2512690,1.2677088,1.2823951,1.2952255,1.3056751,1.3144548,1.3215234,1.3267202,1.3308032,1.3334651,1.3350346,1.3356087,1.3350650,1.3335087,1.3306609,1.3262069,1.3197690,1.3115643,1.3003807,1.2872490,1.2717887,1.2533716,1.2343819,1.2132568,1.1908474,1.1679274,1.1433268,1.1199317,1.0957953,1.0711809,1.0474782,1.0230267,0.9999084,0.9768438,0.9534600,0.9316061,0.9093881,0.8880121,0.8671792,0.8459036,0.8261516,0.8062467,0.7867258,0.7678475,0.7486503,0.7309333,0.7131729,0.6955121,0.6788444,0.6620390,0.6463032,0.6308358,0.6154563,0.6010644,0.5867532,0.5732660,0.5601230,0.5470533,0.5349401,0.5229315,0.5115418,0.5005218,0.4895274,0.4795319,0.4695653,0.4600414,0.4508931,0.4418882,0.4336047,0.4254234,0.4176598,0.4102292,0.4028897,0.3961163,0.3894689,0.3830667,0.3770120,0.3710832,0.3655862,0.3601732,0.3549429,0.3500658,0.3452605,0.3407517,0.3363565,0.3320826,0.3281083,0.3242170,0.3205244,0.3169271,0.3134330,0.3101738,0.3069887,0.3039753,0.3010198,0.2981434,0.2954940,0.2928765,0.2903997,0.2879793,0.2856395,0.2834706,0.2813388,0.2793024,0.2773554,0.2754433,0.2736925,0.2719987,0.2703766,0.2688301,0.2673340,0.2659824,0.2646622,0.2634447,0.2623021,0.2612031,0.2602418,0.2593216,0.2584917,0.2577418,0.2570674,0.2564912,0.2559740,0.2555630,0.2551965,0.2549215,0.2547332,0.2546460,0.2546286,0.2547178,0.2548936,0.2551377,0.2555124,0.2559515,0.2564948,0.2571419,0.2578827,0.2587485,0.2596900,0.2607749,0.2619637,0.2632287,0.2646602,0.2661737,0.2678791,0.2697060,0.2716520,0.2738037,0.2760231,0.2785293,0.2811550,0.2839340,0.2869496,0.2900469,0.2934728,0.2970511,0.3008094,0.3048434,0.3089078,0.3133559,0.3178734,0.3226517,0.3275706,0.3325064,0.3376887,0.3428358,0.3481801,0.3535127,0.3586443,0.3638772,0.3688017,0.3737389,0.3783782,0.3826855,0.3868168,0.3904819,0.3939499,0.3969868,0.3996632,0.4019916,0.4039125,0.4055697,0.4068801,0.4079344,0.4087038,0.4092920,0.4096881,0.4099608,0.4101534,0.4103216,0.4104634,0.4106343,0.4108965,0.4113214,0.4118320,0.4124811,0.4134333,0.4145910,0.4160492,0.4177710,0.4198734,0.4224073,0.4253421,0.4288883,0.4328514,0.4379116,0.4436834,0.4504385,0.4584286,0.4673995,0.4782931,0.4907881,0.5057657,0.5230085,0.5429450,0.5670307,0.5937958,0.6272835,0.6647761,0.7083795,0.7598112,0.8182557,0.8892596,0.9694752,1.0651823,1.1722242,1.2914782,1.4276588,1.5726976,1.7392774,1.9124070,2.0956643,2.2795675,2.4480150,2.5988953,2.7178333,2.8076136,2.8600833,2.8957570,2.9161394,2.9360712,2.9502783,2.9552090,2.9589636,2.9664381,2.9705863,2.9710691,2.9747918,2.9841561,2.9858479,2.9831159,2.9813411,2.9862053,2.9868510,2.9833751,2.9799299,2.9841409,2.9807396,2.9710963,2.9770079,2.9806752,2.9766731,2.9870491,2.9826324,2.9844708,2.9879518,2.9968648,2.9935834,3.0008180,3.0038619,3.0060136,3.0044928,2.9981382,3.0019901,3.0008624,2.9984906,2.9861321,2.9786196,2.9665165,2.9591281,2.9366670,2.9238799,2.9095464,2.8858156,2.8669493,2.8392489,2.8120935,2.7909634,2.7616150,2.7278647,2.6932893,2.6580925,2.6179774,2.5796759,2.5399561,2.5057588,2.4702106,2.4299858,2.3924475,2.3530822,2.3176162,2.2784941,2.2413015,2.2046769,2.1677759,2.1326747,2.0969751,2.0627711,2.0280499,1.9943234,1.9614332,1.9277961,1.8963290,1.8655930,1.8348734,1.8028020,1.7748843,1.7447004,1.7164488,1.6884284,1.6606972,1.6342649,1.6077800,1.5827045,1.5567766,1.5349213,1.5091020,1.4852877,1.4622278,1.4390846,1.4174268,1.3959227,1.3750011,1.3538522,1.3342705,1.3142208,1.2953589,1.2764918,1.2582866,1.2410264,1.2235845,1.2074113,1.1908808,1.1758475,1.1602728,1.1457722,1.1314150,1.1178432,1.1047632,1.0919183,1.0796962,1.0677632,1.0566419,1.0449619,1.0348290,1.0243195,1.0145997,1.0050575,0.9959316,0.9871399,0.9786978,0.9707187,0.9628291,0.9555976,0.9480810,0.9416820,0.9348571,0.9287024,0.9226943,0.9170022,0.9115409,0.9066993,0.9018056,0.8970236,0.8927505,0.8885823,0.8849570,0.8811370,0.8777993,0.8746233,0.8717793,0.8691422,0.8667943,0.8647436,0.8629106,0.8613231,0.8598464,0.8587468,0.8577619,0.8570554,0.8565975,0.8563211,0.8564606,0.8566567,0.8571581,0.8578326,0.8586844,0.8596246,0.8610678,0.8627833,0.8644789,0.8668358,0.8688356,0.8713158,0.8739939,0.8772095,0.8804031,0.8840168,0.8878299,0.8917726,0.8960863,0.9006937,0.9054142,0.9107390,0.9159148,0.9215139,0.9274379,0.9334095,0.9400345,0.9464284,0.9538775,0.9609351,0.9685140,0.9761888,0.9846328,0.9928713,1.0018190,1.0106184,1.0199533,1.0295217,1.0395238,1.0496631,1.0600160,1.0711752,1.0821060,1.0938354,1.1053050,1.1177047,1.1302469,1.1428632,1.1557008,1.1695261,1.1825554,1.1972295,1.2111552,1.2269436,1.2405188,1.2565061,1.2718713,1.2886622,1.3038969,1.3210995,1.3376510,1.3560940,1.3715767,1.3896995,1.4076556,1.4262824,1.4446222,1.4637060,1.4827877,1.5025436,1.5218841,1.5424553,1.5624595,1.5829095,1.6032810,1.6247616,1.6465266,1.6676719,1.6890399,1.7116698,1.7332547,1.7560966,1.7785153,1.8011651,1.8242450,1.8470621,1.8695384,1.8940802,1.9172888,1.9398892,1.9633520,1.9873030,2.0120192,2.0344119,2.0612693,2.0843351,2.1060092,2.1346438,2.1552739,2.1829796,2.2066753,2.2262073,2.2474236,2.2759039,2.3016000,2.3243589,2.3507478,2.3745451,2.3969233,2.4230974,2.4455950,2.4622362,2.4821141,2.5010128,2.5219660,2.5376446,2.5543134,2.5675683,2.5833421,2.5992165,2.6147642,2.6315494,2.6423373,2.6510839,2.6633005,2.6772294,2.6770377,2.6862032,2.6945696,2.7072873,2.7093596,2.7202036,2.7192068,2.7270145,2.7252913,2.7376761,2.7311931,2.7423198,2.7299867,2.7354813,2.7321250,2.7347679,2.7301168,2.7259200,2.7223017
"REP-2",2.7328730e-02,2.7431726e-02,2.5318623e-02,2.6404142e-02,2.5583506e-02,2.6409388e-02,2.5716543e-02,2.5478840e-02,2.6318789e-02,2.4964333e-02,2.5689602e-02,2.5770664e-02,2.6152134e-02,2.4878025e-02,2.5636435e-02,2.3241520e-02,2.5188446e-02,2.6297808e-02,2.6084423e-02,2.5376797e-02,2.5449991e-02,2.5165081e-02,2.5484562e-02,2.6253223e-02,2.5994539e-02,2.5582790e-02,2.5702715e-02,2.5745869e-02,2.5656223e-02,2.5467396e-02,2.5636911e-02,2.5182724e-02,2.5061131e-02,2.4903059e-02,2.5218487e-02,2.5943756e-02,2.5761604e-02,2.5591612e-02,2.5568485e-02,2.6605844e-02,2.5635481e-02,2.5913477e-02,2.6124716e-02,2.6388884e-02,2.6819229e-02,2.6978016e-02,2.6120186e-02,2.5461912e-02,2.6488543e-02,2.6804209e-02,2.6276350e-02,2.5549650e-02,2.5414228e-02,2.5824308e-02,2.5919199e-02,2.5892019e-02,2.5860310e-02,2.5288343e-02,2.5932074e-02,2.6021242e-02,2.6359797e-02,2.7027130e-02,2.6389599e-02,2.5783539e-02,2.6036978e-02,2.5850534e-02,2.7080536e-02,2.5702715e-02,2.5269747e-02,2.5374651e-02,2.5994778e-02,2.6526690e-02,2.5779963e-02,2.5909185e-02,2.5395393e-02,2.5594234e-02,2.5774002e-02,2.6159763e-02,2.5107622e-02,2.5682211e-02,2.5265455e-02,2.5141239e-02,2.5561333e-02,2.5259256e-02,2.4980307e-02,2.5222778e-02,2.5225639e-02,2.5382280e-02,2.5148153e-02,2.5084019e-02,2.4832964e-02,2.5299549e-02,2.5231600e-02,2.5053263e-02,2.5058031e-02,2.5086164e-02,2.4991035e-02,2.4920940e-02,2.4873734e-02,2.4748564e-02,2.4747133e-02,2.4710655e-02,2.4828672e-02,2.4649620e-02,2.4534702e-02,2.4688244e-02,2.4702311e-02,2.4550200e-02,2.4457216e-02,2.4488449e-02,2.4493933e-02,2.4351597e-02,2.4481058e-02,2.4284601e-02,2.4353981e-02,2.4271965e-02,2.4297953e-02,2.4279356e-02,2.4286747e-02,2.4358034e-02,2.4199724e-02,2.4104595e-02,2.4220467e-02,2.4120569e-02,2.4147987e-02,2.4146318e-02,2.4165034e-02,2.4160504e-02,2.4099588e-02,2.4075389e-02,2.4140477e-02,2.4122000e-02,2.4088860e-02,2.4158597e-02,2.4181843e-02,2.4163485e-02,2.4136066e-02,2.4128079e-02,2.4138808e-02,2.4126530e-02,2.4182439e-02,2.4174809e-02,2.4152398e-02,2.4109244e-02,2.4108887e-02,2.4131060e-02,2.4136186e-02,2.4195910e-02,2.4173141e-02,2.4198651e-02,2.4195910e-02,2.4234414e-02,2.4186254e-02,2.4204135e-02,2.4203062e-02,2.4246812e-02,2.4286270e-02,2.4282575e-02,2.4294734e-02,2.4317861e-02,2.4345756e-02,2.4340987e-02,2.4307013e-02,2.4321795e-02,2.4298549e-02,2.4374127e-02,2.4445176e-02,2.4473667e-02,2.4536133e-02,2.4600863e-02,2.4676800e-02,2.4752736e-02,2.4838686e-02,2.4924278e-02,2.5022268e-02,2.5124073e-02,2.5214434e-02,2.5247574e-02,2.5268078e-02,2.5234461e-02,2.5189519e-02,2.5106430e-02,2.4961233e-02,2.4808526e-02,2.4893522e-02,2.4785638e-02,2.4816036e-02,2.5049329e-02,2.5082231e-02,2.5043249e-02,2.5027394e-02,2.4970412e-02,2.4930120e-02,2.4931192e-02,2.4924874e-02,2.4893761e-02,2.4904490e-02,2.4873018e-02,2.4850249e-02,2.4844646e-02,2.4842858e-02,2.4831057e-02,2.4845719e-02,2.4840355e-02,2.4848461e-02,2.4869561e-02,2.4873257e-02,2.4912953e-02,2.4940968e-02,2.4974346e-02,2.5034428e-02,2.5112629e-02,2.5150657e-02,2.5223732e-02,2.5312304e-02,2.5380373e-02,2.5454760e-02,2.5537014e-02,2.5627732e-02,2.5687099e-02,2.5742650e-02,2.5778055e-02,2.5802255e-02,2.5812387e-02,2.5859475e-02,2.5884390e-02,2.5884986e-02,2.5913239e-02,2.5937319e-02,2.5961518e-02,2.5965691e-02,2.6005268e-02,2.6007414e-02,2.6035786e-02,2.6059151e-02,2.6094794e-02,2.6118636e-02,2.6137233e-02,2.6180744e-02,2.6220322e-02,2.6275277e-02,2.6299000e-02,2.6357412e-02,2.6390195e-02,2.6413560e-02,2.6469111e-02,2.6501894e-02,2.6558161e-02,2.6603341e-02,2.6663899e-02,2.6717544e-02,2.6775837e-02,2.6845574e-02,2.6914597e-02,2.6989460e-02,2.7079821e-02,2.7194858e-02,2.7335644e-02,2.7503014e-02,2.7674794e-02,2.7830839e-02,2.8105974e-02,2.8458357e-02,2.8902888e-02,2.9341102e-02,2.9799223e-02,3.0336857e-02,3.0929089e-02,3.1567812e-02,3.2275438e-02,3.3054948e-02,3.3948064e-02,3.4899473e-02,3.5991430e-02,3.7162900e-02,3.8416386e-02,3.9705992e-02,4.0972233e-02,4.2142391e-02,4.3188572e-02,4.4044137e-02,4.4716597e-02,4.5219660e-02,4.5554519e-02,4.5770526e-02,4.5904517e-02,4.5946598e-02,4.5912862e-02,4.5834899e-02,4.5721591e-02,4.5513272e-02,4.5257032e-02,4.4966161e-02,4.4629037e-02,4.4244349e-02,4.3841362e-02,4.3402791e-02,4.2942882e-02,4.2454362e-02,4.1960955e-02,4.1464150e-02,4.0934205e-02,4.0412188e-02,3.9879799e-02,3.9340556e-02,3.8811803e-02,3.8288713e-02,3.7739038e-02,3.7204027e-02,3.6681533e-02,3.6174417e-02,3.5691142e-02,3.5201550e-02,3.4729004e-02,3.4280181e-02,3.3858776e-02,3.3440709e-02,3.3066988e-02,3.2714605e-02,3.2350898e-02,3.2003284e-02,3.1723976e-02,3.1405568e-02,3.1099439e-02,3.0922890e-02,3.0734658e-02,3.0580401e-02,3.0427456e-02,3.0294776e-02,3.0202508e-02,3.0063868e-02,3.0042887e-02,2.9932022e-02,2.9906034e-02,2.9861808e-02,2.9860735e-02,2.9969811e-02,2.9977441e-02,3.0018568e-02,3.0131221e-02,3.0240774e-02,3.0378342e-02,3.0538201e-02,3.0703545e-02,3.0774474e-02,3.0968785e-02,3.1363964e-02,3.1526327e-02,3.1747222e-02,3.2024145e-02,3.0713815e-02,3.0954029e-02,3.1193994e-02,3.1459171e-02,3.1692062e-02,3.1951223e-02,3.2244697e-02,3.2557867e-02,3.2922793e-02,3.3339363e-02,3.3846095e-02,3.4464568e-02,3.5222903e-02,3.6123659e-02,3.7342574e-02,3.8765941e-02,4.0435895e-02,4.2572513e-02,4.4888902e-02,4.7548458e-02,5.0411623e-02,5.3286720e-02,5.6363516e-02,5.9189908e-02,6.1813414e-02,6.4300813e-02,6.6377118e-02,6.8131328e-02,6.9651224e-02,7.0727415e-02,7.1554318e-02,7.2111771e-02,7.2477698e-02,7.2760351e-02,7.2923735e-02,7.3038697e-02,7.3113754e-02,7.3182061e-02,7.3269650e-02,7.3339187e-02,7.3452316e-02,7.3580049e-02,7.3705405e-02,7.3834136e-02,7.3954090e-02,7.4026600e-02,7.4060209e-02,7.4033633e-02,7.3952541e-02,7.3826060e-02,7.3648304e-02,7.3447950e-02,7.3181912e-02,7.2920322e-02,7.2650075e-02,7.2333857e-02,7.2037727e-02,7.1718603e-02,7.1431279e-02,7.1112007e-02,7.0812598e-02,7.0507400e-02,7.0202231e-02,6.9892168e-02,6.9588587e-02,6.9280401e-02,6.8978876e-02,6.8690248e-02,6.8367317e-02,6.8090841e-02,6.7802444e-02,6.7503855e-02,6.7245901e-02,6.6975482e-02,6.6735089e-02,6.6559240e-02,6.6364057e-02,6.6192977e-02,6.6063561e-02,6.5915599e-02,6.5849110e-02,6.5842748e-02,6.5841198e-02,6.5924540e-02,6.6048861e-02,6.6221282e-02,6.6459343e-02,6.6767558e-02,6.7120478e-02,6.7560777e-02,6.8068758e-02,6.8636671e-02,6.9312513e-02,7.0030741e-02,7.0841938e-02,7.1778148e-02,7.2743781e-02,7.3861383e-02,7.5064242e-02,7.6336101e-02,7.7823125e-02,7.9335183e-02,8.1001386e-02,8.2884394e-02,8.4817231e-02,8.7022230e-02,8.9326009e-02,9.1747753e-02,9.4545767e-02,9.7315453e-02,0.1003629,0.1036793,0.1069925,0.1106991,0.1143573,0.1181569,0.1223172,0.1262715,0.1304313,0.1346608,0.1386899,0.1430001,0.1469466,0.1508799,0.1549739,0.1587574,0.1626920,0.1666085,0.1705980,0.1750819,0.1796370,0.1847681,0.1908350,0.1974018,0.2054952,0.2146409,0.2254437,0.2390201,0.2540730,0.2726746,0.2950519,0.3205305,0.3518542,0.3858387,0.4241438,0.4696263,0.5158837,0.5685998,0.6234609,0.6793957,0.7397147,0.7959508,0.8524660,0.9083216,0.9589702,1.0081978,1.0515591,1.0908723,1.1278056,1.1587533,1.1870800,1.2124143,1.2337638,1.2536938,1.2697726,1.2841349,1.2966585,1.3068219,1.3153064,1.3221393,1.3271632,1.3308953,1.3334306,1.3346385,1.3350350,1.3342613,1.3324571,1.3295044,1.3250437,1.3183038,1.3100660,1.2986761,1.2854944,1.2699192,1.2514101,1.2321223,1.2110271,1.1885172,1.1655115,1.1408904,1.1173788,1.0932106,1.0685588,1.0448282,1.0203236,0.9972242,0.9741074,0.9508421,0.9289342,0.9067366,0.8854113,0.8646162,0.8433086,0.8236187,0.8037874,0.7843018,0.7655128,0.7462806,0.7286052,0.7108676,0.6932424,0.6767202,0.6598949,0.6441895,0.6287568,0.6134843,0.5991531,0.5848510,0.5714163,0.5582990,0.5452559,0.5332199,0.5212286,0.5098884,0.4989096,0.4879070,0.4779821,0.4680708,0.4585525,0.4494761,0.4405001,0.4322594,0.4241119,0.4163654,0.4089892,0.4016445,0.3949094,0.3883000,0.3818926,0.3758781,0.3699806,0.3644828,0.3591067,0.3539115,0.3490313,0.3442433,0.3397715,0.3353817,0.3311309,0.3271685,0.3232869,0.3196148,0.3160369,0.3125538,0.3093235,0.3061354,0.3031252,0.3001834,0.2973275,0.2946908,0.2920760,0.2896038,0.2872012,0.2848597,0.2827199,0.2805754,0.2785444,0.2766038,0.2747039,0.2729786,0.2712973,0.2696674,0.2681382,0.2666662,0.2653089,0.2639996,0.2627859,0.2616484,0.2605679,0.2596100,0.2586809,0.2578866,0.2571431,0.2564662,0.2558966,0.2553878,0.2549895,0.2546372,0.2543628,0.2541908,0.2540967,0.2541048,0.2542014,0.2543794,0.2546261,0.2549880,0.2554679,0.2560205,0.2566825,0.2574264,0.2583099,0.2592497,0.2603309,0.2615221,0.2628134,0.2642518,0.2657706,0.2674922,0.2693266,0.2712815,0.2734443,0.2756667,0.2781903,0.2808222,0.2836088,0.2866271,0.2897459,0.2931892,0.2967643,0.3005272,0.3045771,0.3086632,0.3131186,0.3176366,0.3224129,0.3273587,0.3322918,0.3375103,0.3426686,0.3479865,0.3533735,0.3584958,0.3637358,0.3686927,0.3736229,0.3782905,0.3826334,0.3867835,0.3904603,0.3939332,0.3970123,0.3997184,0.4020683,0.4040153,0.4057105,0.4070359,0.4080895,0.4089147,0.4095036,0.4099312,0.4102286,0.4104241,0.4106191,0.4107854,0.4109999,0.4112758,0.4117025,0.4122979,0.4129151,0.4138823,0.4150577,0.4165394,0.4182791,0.4204089,0.4229633,0.4259110,0.4295024,0.4334805,0.4385525,0.4443667,0.4511697,0.4591613,0.4682140,0.4791219,0.4916809,0.5066812,0.5240251,0.5440230,0.5681935,0.5950533,0.6286185,0.6661716,0.7099185,0.7616431,0.8202556,0.8913681,0.9718953,1.0678749,1.1753281,1.2949910,1.4314915,1.5768745,1.7440327,1.9179262,2.1015737,2.2854264,2.4536226,2.6043608,2.7234418,2.8123746,2.8638437,2.8943470,2.9231088,2.9388885,2.9530125,2.9626930,2.9598973,2.9741924,2.9700055,2.9728932,2.9804635,2.9823945,2.9785373,2.9842081,2.9827938,2.9812236,2.9798021,2.9838743,2.9769037,2.9772546,2.9714396,2.9681671,2.9716549,2.9702687,2.9778466,2.9855266,2.9824092,2.9852440,2.9878387,2.9902282,2.9986887,3.0048785,3.0098944,3.0105774,3.0078495,3.0047135,3.0054374,3.0039537,3.0001018,2.9959073,2.9867551,2.9711738,2.9606831,2.9421320,2.9239221,2.9076910,2.8879151,2.8622420,2.8375456,2.8118122,2.7890096,2.7571423,2.7246330,2.6894464,2.6534667,2.6150558,2.5748689,2.5368578,2.4981639,2.4645369,2.4243157,2.3871901,2.3471172,2.3107085,2.2740061,2.2354503,2.1985831,2.1624634,2.1265612,2.0919569,2.0573573,2.0223823,1.9893521,1.9561596,1.9235475,1.8916525,1.8604858,1.8297095,1.7992843,1.7704757,1.7409364,1.7125614,1.6842332,1.6573648,1.6309783,1.6045690,1.5795405,1.5536624,1.5306799,1.5057056,1.4820298,1.4593561,1.4360312,1.4147801,1.3931102,1.3724385,1.3512007,1.3316309,1.3116874,1.2932827,1.2742494,1.2561862,1.2387662,1.2215638,1.2053299,1.1890483,1.1739509,1.1583397,1.1441627,1.1298518,1.1164262,1.1032207,1.0903858,1.0784004,1.0664207,1.0552491,1.0439801,1.0337318,1.0231507,1.0136147,1.0039608,0.9950167,0.9862354,0.9778323,0.9699131,0.9621571,0.9549068,0.9476641,0.9410410,0.9343591,0.9282886,0.9222609,0.9166279,0.9111880,0.9064672,0.9014443,0.8967919,0.8925412,0.8884071,0.8847336,0.8809787,0.8777630,0.8746001,0.8717459,0.8691985,0.8668966,0.8647563,0.8629451,0.8613919,0.8599693,0.8588117,0.8578866,0.8572559,0.8568063,0.8566066,0.8566545,0.8568375,0.8574781,0.8580825,0.8589669,0.8599772,0.8614948,0.8631203,0.8649315,0.8672869,0.8692060,0.8717658,0.8744571,0.8777570,0.8809451,0.8846079,0.8883803,0.8924152,0.8967054,0.9012362,0.9060865,0.9113006,0.9166098,0.9222428,0.9281732,0.9342217,0.9408849,0.9473152,0.9545895,0.9616319,0.9693830,0.9770650,0.9854349,0.9936281,1.0026051,1.0113859,1.0208805,1.0303485,1.0403396,1.0505780,1.0610632,1.0719512,1.0828152,1.0946414,1.1061494,1.1184692,1.1311409,1.1437063,1.1564764,1.1701953,1.1836066,1.1982116,1.2119861,1.2277309,1.2413404,1.2574283,1.2727790,1.2893920,1.3049271,1.3219484,1.3385112,1.3569585,1.3725147,1.3908083,1.4082961,1.4272470,1.4453058,1.4647652,1.4837087,1.5033945,1.5230870,1.5433770,1.5633628,1.5841943,1.6048906,1.6258192,1.6481984,1.6686618,1.6897933,1.7131201,1.7343969,1.7571113,1.7799742,1.8021064,1.8249373,1.8479779,1.8706752,1.8948750,1.9178867,1.9413087,1.9654441,1.9883177,2.0135577,2.0352826,2.0613663,2.0854306,2.1070044,2.1348207,2.1584990,2.1831529,2.2098355,2.2282248,2.2535348,2.2765207,2.3023002,2.3281467,2.3529544,2.3765903,2.4027421,2.4235795,2.4454727,2.4676874,2.4855843,2.5026643,2.5204673,2.5410852,2.5575745,2.5745764,2.5900884,2.6063924,2.6138806,2.6291025,2.6415093,2.6511197,2.6606383,2.6769767,2.6825418,2.6885283,2.6949689,2.6975274,2.7075617,2.7196889,2.7290392,2.7319527,2.7366445,2.7290721,2.7370801,2.7395437,2.7438385,2.7383499,2.7370224,2.7369423,2.7428074,2.7346520,2.7275753
"REP-3",2.7206898e-02,2.7210236e-02,2.5655031e-02,2.6154041e-02,2.5958061e-02,2.6880741e-02,2.6471138e-02,2.5633574e-02,2.6581049e-02,2.5186539e-02,2.5791168e-02,2.6174307e-02,2.6391745e-02,2.5135279e-02,2.5712967e-02,2.3378849e-02,2.5497437e-02,2.6411057e-02,2.6249886e-02,2.5400400e-02,2.5487900e-02,2.5451422e-02,2.5602102e-02,2.6426077e-02,2.6149511e-02,2.5653601e-02,2.5694370e-02,2.5643349e-02,2.5738001e-02,2.5489807e-02,2.5738239e-02,2.5270462e-02,2.5010586e-02,2.5143623e-02,2.5299788e-02,2.5960445e-02,2.5727749e-02,2.5692940e-02,2.5767565e-02,2.6563644e-02,2.5705576e-02,2.6055574e-02,2.6244402e-02,2.6399374e-02,2.6924372e-02,2.7103186e-02,2.6055336e-02,2.5581837e-02,2.6455402e-02,2.6822329e-02,2.6282787e-02,2.5624752e-02,2.5482178e-02,2.5811911e-02,2.6149035e-02,2.6018620e-02,2.5866985e-02,2.5082350e-02,2.6039362e-02,2.6208162e-02,2.6380539e-02,2.6973009e-02,2.6363850e-02,2.5827408e-02,2.6099682e-02,2.5819778e-02,2.7055979e-02,2.5799751e-02,2.5297642e-02,2.5624990e-02,2.6046038e-02,2.6703358e-02,2.5985956e-02,2.6065588e-02,2.5397778e-02,2.5666714e-02,2.5787115e-02,2.6071787e-02,2.5204659e-02,2.5639772e-02,2.5373459e-02,2.5107145e-02,2.5546312e-02,2.5465488e-02,2.5127411e-02,2.5356531e-02,2.5256634e-02,2.5403261e-02,2.5218487e-02,2.5100231e-02,2.4969816e-02,2.5366545e-02,2.5326729e-02,2.5107145e-02,2.5176525e-02,2.4975300e-02,2.5003433e-02,2.4996996e-02,2.4868250e-02,2.4809599e-02,2.4768591e-02,2.4706125e-02,2.4869442e-02,2.4640560e-02,2.4649382e-02,2.4790764e-02,2.4751663e-02,2.4540901e-02,2.4509907e-02,2.4511099e-02,2.4612665e-02,2.4437189e-02,2.4475098e-02,2.4291039e-02,2.4390221e-02,2.4393797e-02,2.4441481e-02,2.4304867e-02,2.4301529e-02,2.4405003e-02,2.4301767e-02,2.4238348e-02,2.4268866e-02,2.4167299e-02,2.4178743e-02,2.4199963e-02,2.4202228e-02,2.4188280e-02,2.4112105e-02,2.4148226e-02,2.4190187e-02,2.4163127e-02,2.4119139e-02,2.4182916e-02,2.4210215e-02,2.4174690e-02,2.4158716e-02,2.4157882e-02,2.4175406e-02,2.4145365e-02,2.4205685e-02,2.4192095e-02,2.4188161e-02,2.4129510e-02,2.4150729e-02,2.4189830e-02,2.4198890e-02,2.4238229e-02,2.4239302e-02,2.4264455e-02,2.4251223e-02,2.4237514e-02,2.4205804e-02,2.4250627e-02,2.4240255e-02,2.4271607e-02,2.4293303e-02,2.4318457e-02,2.4362087e-02,2.4341702e-02,2.4380088e-02,2.4390936e-02,2.4377704e-02,2.4404287e-02,2.4403214e-02,2.4486065e-02,2.4588346e-02,2.4635792e-02,2.4681926e-02,2.4766803e-02,2.4805546e-02,2.4886370e-02,2.4937153e-02,2.5026798e-02,2.5090933e-02,2.5193572e-02,2.5301933e-02,2.5323153e-02,2.5321245e-02,2.5282979e-02,2.5211215e-02,2.5117040e-02,2.5031090e-02,2.5012612e-02,2.5044441e-02,2.4937749e-02,2.5001526e-02,2.5073767e-02,2.5065184e-02,2.5020003e-02,2.5014997e-02,2.4979830e-02,2.4953723e-02,2.4943352e-02,2.4942279e-02,2.4918795e-02,2.4922848e-02,2.4888635e-02,2.4878144e-02,2.4858952e-02,2.4864078e-02,2.4849415e-02,2.4854183e-02,2.4858356e-02,2.4864316e-02,2.4882793e-02,2.4892449e-02,2.4927497e-02,2.4952769e-02,2.4995089e-02,2.5049925e-02,2.5118709e-02,2.5167823e-02,2.5234938e-02,2.5325060e-02,2.5389791e-02,2.5468707e-02,2.5547981e-02,2.5649071e-02,2.5709629e-02,2.5761724e-02,2.5791883e-02,2.5819540e-02,2.5826216e-02,2.5874972e-02,2.5902987e-02,2.5900006e-02,2.5929689e-02,2.5956154e-02,2.5979280e-02,2.5982499e-02,2.6020885e-02,2.6028514e-02,2.6053905e-02,2.6072383e-02,2.6105285e-02,2.6132584e-02,2.6149392e-02,2.6198506e-02,2.6232123e-02,2.6288271e-02,2.6315808e-02,2.6370287e-02,2.6405454e-02,2.6426911e-02,2.6483059e-02,2.6519656e-02,2.6575565e-02,2.6619196e-02,2.6683450e-02,2.6735783e-02,2.6793242e-02,2.6859045e-02,2.6934147e-02,2.7011514e-02,2.7105451e-02,2.7213812e-02,2.7352452e-02,2.7512908e-02,2.7695179e-02,2.7858973e-02,2.8128147e-02,2.8467059e-02,2.8916955e-02,2.9358387e-02,2.9814482e-02,3.0360341e-02,3.0951381e-02,3.1600952e-02,3.2304764e-02,3.3076763e-02,3.3966541e-02,3.4917593e-02,3.6018610e-02,3.7190795e-02,3.8441777e-02,3.9730906e-02,4.1003704e-02,4.2168021e-02,4.3222308e-02,4.4074893e-02,4.4748068e-02,4.5249224e-02,4.5591235e-02,4.5805693e-02,4.5938015e-02,4.5974612e-02,4.5947194e-02,4.5862913e-02,4.5746148e-02,4.5542717e-02,4.5287192e-02,4.4991314e-02,4.4654310e-02,4.4266880e-02,4.3860435e-02,4.3419480e-02,4.2960286e-02,4.2474985e-02,4.1980624e-02,4.1481316e-02,4.0947914e-02,4.0425539e-02,3.9892435e-02,3.9350688e-02,3.8818836e-02,3.8297296e-02,3.7750721e-02,3.7206650e-02,3.6684036e-02,3.6187291e-02,3.5699368e-02,3.5201907e-02,3.4735918e-02,3.4288406e-02,3.3879161e-02,3.3466458e-02,3.3058882e-02,3.2700181e-02,3.2335043e-02,3.2022357e-02,3.1740904e-02,3.1417847e-02,3.1096935e-02,3.0916095e-02,3.0775666e-02,3.0602098e-02,3.0422688e-02,3.0307889e-02,3.0200958e-02,3.0101776e-02,2.9994845e-02,2.9958844e-02,2.9944420e-02,2.9891849e-02,2.9878259e-02,2.9937506e-02,2.9957771e-02,3.0019879e-02,3.0169249e-02,3.0263901e-02,3.0382037e-02,3.0552268e-02,3.0722737e-02,3.0779481e-02,3.1005502e-02,3.1343818e-02,3.1552076e-02,3.1744957e-02,3.2029152e-02,3.0773107e-02,3.1002108e-02,3.1259280e-02,3.1513628e-02,3.1753499e-02,3.2012023e-02,3.2314561e-02,3.2613315e-02,3.2987539e-02,3.3410832e-02,3.3912491e-02,3.4517251e-02,3.5292774e-02,3.6191445e-02,3.7409946e-02,3.8830616e-02,4.0501080e-02,4.2644557e-02,4.4963159e-02,4.7618281e-02,5.0489940e-02,5.3370699e-02,5.6446187e-02,5.9281282e-02,6.1899669e-02,6.4391315e-02,6.6467591e-02,6.8226486e-02,6.9731392e-02,7.0817932e-02,7.1648017e-02,7.2209246e-02,7.2569363e-02,7.2845250e-02,7.3019966e-02,7.3116630e-02,7.3190518e-02,7.3262990e-02,7.3345184e-02,7.3414139e-02,7.3524266e-02,7.3643930e-02,7.3763795e-02,7.3891908e-02,7.4009895e-02,7.4081562e-02,7.4115187e-02,7.4083775e-02,7.4006841e-02,7.3878773e-02,7.3705062e-02,7.3492065e-02,7.3232248e-02,7.2970048e-02,7.2692700e-02,7.2380774e-02,7.2086230e-02,7.1760640e-02,7.1464494e-02,7.1148716e-02,7.0849076e-02,7.0548631e-02,7.0241183e-02,6.9931969e-02,6.9630966e-02,6.9317371e-02,6.9014639e-02,6.8720788e-02,6.8394177e-02,6.8125159e-02,6.7833595e-02,6.7531049e-02,6.7280382e-02,6.7008972e-02,6.6771105e-02,6.6579476e-02,6.6394046e-02,6.6224217e-02,6.6086926e-02,6.5953568e-02,6.5885186e-02,6.5875724e-02,6.5880075e-02,6.5964095e-02,6.6086829e-02,6.6262759e-02,6.6504039e-02,6.6812456e-02,6.7163408e-02,6.7605928e-02,6.8114176e-02,6.8682611e-02,6.9361404e-02,7.0076309e-02,7.0894025e-02,7.1818754e-02,7.2796777e-02,7.3918611e-02,7.5112022e-02,7.6387890e-02,7.7880993e-02,7.9394564e-02,8.1057295e-02,8.2947105e-02,8.4871799e-02,8.7081157e-02,8.9382745e-02,9.1794267e-02,9.4615735e-02,9.7391114e-02,0.1004310,0.1037391,0.1070560,0.1107747,0.1144482,0.1182415,0.1223945,0.1263469,0.1305244,0.1347367,0.1387884,0.1431090,0.1470642,0.1509853,0.1550796,0.1588650,0.1628281,0.1667615,0.1707356,0.1752408,0.1797676,0.1849191,0.1909908,0.1975685,0.2056744,0.2148502,0.2256494,0.2392407,0.2542623,0.2729090,0.2953033,0.3207901,0.3521164,0.3862210,0.4246025,0.4699977,0.5163072,0.5690914,0.6239445,0.6800045,0.7404586,0.7965555,0.8530772,0.9090353,0.9596995,1.0089774,1.0524330,1.0917698,1.1285918,1.1595851,1.1879028,1.2131501,1.2343773,1.2543001,1.2702788,1.2846656,1.2971003,1.3070664,1.3155689,1.3222119,1.3272018,1.3309511,1.3334028,1.3345933,1.3349273,1.3341559,1.3322417,1.3292094,1.3246925,1.3179890,1.3096236,1.2983291,1.2850219,1.2693187,1.2509203,1.2316539,1.2104919,1.1879436,1.1649287,1.1403189,1.1168630,1.0926473,1.0679675,1.0442102,1.0198013,0.9966156,0.9735897,0.9503179,0.9283753,0.9061735,0.8848512,0.8640824,0.8428134,0.8230565,0.8032078,0.7837555,0.7649672,0.7457938,0.7280688,0.7103667,0.6927953,0.6762540,0.6594071,0.6437452,0.6283444,0.6130491,0.5987458,0.5844272,0.5710271,0.5578946,0.5448635,0.5328459,0.5208967,0.5095193,0.4985569,0.4876454,0.4776578,0.4677423,0.4582343,0.4491684,0.4401960,0.4319714,0.4238317,0.4160895,0.4087008,0.4013889,0.3946529,0.3880390,0.3816637,0.3756427,0.3697530,0.3642573,0.3588825,0.3537074,0.3488286,0.3440461,0.3395657,0.3351985,0.3309453,0.3269737,0.3230999,0.3194475,0.3158493,0.3123740,0.3091533,0.3059648,0.3029516,0.3000207,0.2971626,0.2945325,0.2919230,0.2894430,0.2870395,0.2847169,0.2825733,0.2804306,0.2784148,0.2764629,0.2745673,0.2728479,0.2711458,0.2695414,0.2679997,0.2665118,0.2651826,0.2638855,0.2626559,0.2615251,0.2604620,0.2595000,0.2585808,0.2577512,0.2570246,0.2563510,0.2557879,0.2552985,0.2548724,0.2545339,0.2542687,0.2540828,0.2540025,0.2540199,0.2541119,0.2542844,0.2545410,0.2549179,0.2553878,0.2559405,0.2566047,0.2573490,0.2582324,0.2591820,0.2602727,0.2614737,0.2627620,0.2641931,0.2657217,0.2674482,0.2692825,0.2712248,0.2733927,0.2756176,0.2781529,0.2807887,0.2835678,0.2866022,0.2897200,0.2931476,0.2967246,0.3005088,0.3045627,0.3086456,0.3130845,0.3176192,0.3224176,0.3273457,0.3322753,0.3375002,0.3426559,0.3479945,0.3533700,0.3585003,0.3637453,0.3686991,0.3736382,0.3783100,0.3826558,0.3868026,0.3904814,0.3939792,0.3970517,0.3997589,0.4021304,0.4040779,0.4057834,0.4071035,0.4081695,0.4089993,0.4095857,0.4100230,0.4103290,0.4105553,0.4107257,0.4109082,0.4111260,0.4114185,0.4118443,0.4124368,0.4130649,0.4140190,0.4152082,0.4167125,0.4184453,0.4205673,0.4231347,0.4260956,0.4296753,0.4336824,0.4387551,0.4445687,0.4513809,0.4594054,0.4684220,0.4793662,0.4919142,0.5069386,0.5242888,0.5443227,0.5685017,0.5954231,0.6289700,0.6665633,0.7103469,0.7620543,0.8208025,0.8920088,0.9723961,1.0685190,1.1758969,1.2958250,1.4324653,1.5776918,1.7450061,1.9189190,2.1029475,2.2856588,2.4535356,2.6040173,2.7217500,2.8091755,2.8638146,2.8947282,2.9205470,2.9334488,2.9496381,2.9560652,2.9629943,2.9689133,2.9766612,2.9774575,2.9773524,2.9879730,2.9843969,2.9875526,2.9871449,2.9783361,2.9811125,2.9785876,2.9763410,2.9763153,2.9753349,2.9766521,2.9736402,2.9778671,2.9833827,2.9773829,2.9826257,2.9835322,2.9831586,2.9910617,2.9995222,2.9973254,2.9953599,3.0055196,3.0074081,3.0055749,3.0045996,2.9980175,2.9906285,2.9860687,2.9739096,2.9685948,2.9542029,2.9462450,2.9279585,2.9048069,2.8869224,2.8619645,2.8367863,2.8129563,2.7879603,2.7535207,2.7232614,2.6888473,2.6521182,2.6107495,2.5739839,2.5347855,2.4987049,2.4631653,2.4228685,2.3854277,2.3477352,2.3086164,2.2739313,2.2344785,2.1971321,2.1621232,2.1261230,2.0923321,2.0564375,2.0211196,1.9885393,1.9549677,1.9222372,1.8902520,1.8592899,1.8284869,1.7978512,1.7689294,1.7394129,1.7114066,1.6832101,1.6561537,1.6300207,1.6032574,1.5783174,1.5524817,1.5296916,1.5046915,1.4810869,1.4584646,1.4356836,1.4139090,1.3924111,1.3717166,1.3506670,1.3312254,1.3112344,1.2927772,1.2737417,1.2557821,1.2382485,1.2211728,1.2050279,1.1887152,1.1735222,1.1580503,1.1438985,1.1295434,1.1161206,1.1029884,1.0901008,1.0781541,1.0662739,1.0549458,1.0437598,1.0334030,1.0229976,1.0134048,1.0038629,0.9946874,0.9861608,0.9776609,0.9696995,0.9620392,0.9547596,0.9474275,0.9409692,0.9342595,0.9281911,0.9221734,0.9165232,0.9112005,0.9063879,0.9014648,0.8967448,0.8925440,0.8883772,0.8847885,0.8810627,0.8778017,0.8746570,0.8718262,0.8692055,0.8668938,0.8648365,0.8630171,0.8614922,0.8600749,0.8589476,0.8579632,0.8573598,0.8569598,0.8568211,0.8567406,0.8570189,0.8575834,0.8582149,0.8591127,0.8601643,0.8617146,0.8632307,0.8650643,0.8674386,0.8693347,0.8719235,0.8746486,0.8779216,0.8811186,0.8847367,0.8885518,0.8925707,0.8969920,0.9013958,0.9062750,0.9114291,0.9168746,0.9224616,0.9283038,0.9344168,0.9409947,0.9475405,0.9547734,0.9620311,0.9695967,0.9772508,0.9856993,0.9939044,1.0027311,1.0116735,1.0210921,1.0305133,1.0405651,1.0509144,1.0613899,1.0722097,1.0831758,1.0950630,1.1062963,1.1187751,1.1313555,1.1439989,1.1567423,1.1706104,1.1838474,1.1982387,1.2123694,1.2278687,1.2416911,1.2578473,1.2729191,1.2895770,1.3049346,1.3222891,1.3383698,1.3570814,1.3728753,1.3907533,1.4083307,1.4273641,1.4453493,1.4646554,1.4837513,1.5036073,1.5230035,1.5432104,1.5638790,1.5836827,1.6050982,1.6260843,1.6481626,1.6683235,1.6903975,1.7128721,1.7344942,1.7578363,1.7799037,1.8023560,1.8246467,1.8495107,1.8715495,1.8949649,1.9179356,1.9420650,1.9650772,1.9907353,2.0158443,2.0349941,2.0629933,2.0850978,2.1076052,2.1351011,2.1571443,2.1840155,2.2089200,2.2265358,2.2492795,2.2786195,2.3024902,2.3293788,2.3480575,2.3737960,2.4017222,2.4256067,2.4446940,2.4649005,2.4856930,2.5011425,2.5191827,2.5374973,2.5605783,2.5760670,2.5910740,2.6032977,2.6214614,2.6308887,2.6455512,2.6573348,2.6640553,2.6782031,2.6841416,2.6890545,2.7009695,2.7050772,2.7115526,2.7271874,2.7265940,2.7320361,2.7320707,2.7393866,2.7390764,2.7345264,2.7384927,2.7305706,2.7370903,2.7327437,2.7266560,2.7318869,2.7256672
"REP-4",2.7335644e-02,2.7282953e-02,2.5710821e-02,2.6419401e-02,2.5898218e-02,2.6857138e-02,2.6169062e-02,2.5716782e-02,2.6736736e-02,2.5334597e-02,2.5507212e-02,2.6225328e-02,2.6387215e-02,2.5085688e-02,2.5865316e-02,2.3360491e-02,2.5460720e-02,2.6510000e-02,2.6356220e-02,2.5541306e-02,2.5563240e-02,2.5262117e-02,2.5603056e-02,2.6559591e-02,2.6008129e-02,2.5773048e-02,2.5911808e-02,2.5657654e-02,2.5764227e-02,2.5612116e-02,2.5854588e-02,2.5289774e-02,2.5020838e-02,2.5082588e-02,2.5268555e-02,2.5975227e-02,2.5745392e-02,2.5795460e-02,2.5680780e-02,2.6541233e-02,2.5613785e-02,2.6009083e-02,2.6170731e-02,2.6525736e-02,2.7006388e-02,2.7157307e-02,2.6118517e-02,2.5541306e-02,2.6709080e-02,2.6898146e-02,2.6339769e-02,2.5646210e-02,2.5670528e-02,2.5777340e-02,2.5990248e-02,2.5941610e-02,2.5909424e-02,2.5439024e-02,2.6138306e-02,2.6129723e-02,2.6444674e-02,2.7263403e-02,2.6382923e-02,2.5792360e-02,2.6112556e-02,2.6105881e-02,2.7098417e-02,2.5745392e-02,2.5205851e-02,2.5526285e-02,2.6296377e-02,2.6682377e-02,2.5948763e-02,2.6014328e-02,2.5648355e-02,2.5695324e-02,2.5936127e-02,2.6113510e-02,2.5331020e-02,2.5650740e-02,2.5367498e-02,2.5198221e-02,2.5604725e-02,2.5474548e-02,2.5089502e-02,2.5341511e-02,2.5217533e-02,2.5509596e-02,2.5330782e-02,2.5214672e-02,2.4938107e-02,2.5422573e-02,2.5293589e-02,2.5204420e-02,2.5104761e-02,2.5118828e-02,2.5090694e-02,2.5123358e-02,2.4928808e-02,2.4853706e-02,2.4878740e-02,2.4833918e-02,2.4950027e-02,2.4662971e-02,2.4594784e-02,2.4815559e-02,2.4809122e-02,2.4647236e-02,2.4571419e-02,2.4544001e-02,2.4622679e-02,2.4411440e-02,2.4547815e-02,2.4343729e-02,2.4442911e-02,2.4373770e-02,2.4411678e-02,2.4368763e-02,2.4429798e-02,2.4441719e-02,2.4302959e-02,2.4237156e-02,2.4289370e-02,2.4276972e-02,2.4274588e-02,2.4248123e-02,2.4250150e-02,2.4242520e-02,2.4181724e-02,2.4136305e-02,2.4197340e-02,2.4226546e-02,2.4213791e-02,2.4241686e-02,2.4261594e-02,2.4244428e-02,2.4206519e-02,2.4194241e-02,2.4205446e-02,2.4211884e-02,2.4243593e-02,2.4248838e-02,2.4201512e-02,2.4168372e-02,2.4169564e-02,2.4172783e-02,2.4210095e-02,2.4260044e-02,2.4230838e-02,2.4247408e-02,2.4253011e-02,2.4281144e-02,2.4246335e-02,2.4258137e-02,2.4273038e-02,2.4299622e-02,2.4347901e-02,2.4361372e-02,2.4381161e-02,2.4394751e-02,2.4408579e-02,2.4392009e-02,2.4347186e-02,2.4353504e-02,2.4319887e-02,2.4371386e-02,2.4435282e-02,2.4479389e-02,2.4525404e-02,2.4614930e-02,2.4687052e-02,2.4780154e-02,2.4878025e-02,2.4981976e-02,2.5050521e-02,2.5182724e-02,2.5293827e-02,2.5321007e-02,2.5366902e-02,2.5337219e-02,2.5274277e-02,2.5158644e-02,2.4953723e-02,2.4739623e-02,2.4713755e-02,2.4647355e-02,2.4782777e-02,2.5081992e-02,2.5159121e-02,2.5117993e-02,2.5108695e-02,2.5020957e-02,2.4977922e-02,2.4977803e-02,2.4971485e-02,2.4949431e-02,2.4947166e-02,2.4920583e-02,2.4900794e-02,2.4891973e-02,2.4899244e-02,2.4882555e-02,2.4890184e-02,2.4894834e-02,2.4896264e-02,2.4915338e-02,2.4925351e-02,2.4961948e-02,2.4986863e-02,2.5035024e-02,2.5081158e-02,2.5157690e-02,2.5204897e-02,2.5275946e-02,2.5359392e-02,2.5425196e-02,2.5505424e-02,2.5588155e-02,2.5686502e-02,2.5748491e-02,2.5792003e-02,2.5829911e-02,2.5859952e-02,2.5868654e-02,2.5903463e-02,2.5935888e-02,2.5941968e-02,2.5962353e-02,2.5985241e-02,2.6011109e-02,2.6014328e-02,2.6047349e-02,2.6065707e-02,2.6083231e-02,2.6110172e-02,2.6144862e-02,2.6173353e-02,2.6187301e-02,2.6241183e-02,2.6273370e-02,2.6325941e-02,2.6352286e-02,2.6410580e-02,2.6451826e-02,2.6466846e-02,2.6527524e-02,2.6561737e-02,2.6619315e-02,2.6656032e-02,2.6722312e-02,2.6774168e-02,2.6829958e-02,2.6900291e-02,2.6969194e-02,2.7053118e-02,2.7146101e-02,2.7253270e-02,2.7416825e-02,2.7575850e-02,2.7731538e-02,2.7885914e-02,2.8160214e-02,2.8517723e-02,2.8949618e-02,2.9395819e-02,2.9868960e-02,3.0410290e-02,3.0993104e-02,3.1640291e-02,3.2337546e-02,3.3115029e-02,3.4009457e-02,3.4964442e-02,3.6063313e-02,3.7234545e-02,3.8486719e-02,3.9776564e-02,4.1046143e-02,4.2218685e-02,4.3267131e-02,4.4122219e-02,4.4799447e-02,4.5299053e-02,4.5642734e-02,4.5853138e-02,4.5977712e-02,4.6014428e-02,4.5983791e-02,4.5903802e-02,4.5788348e-02,4.5574069e-02,4.5320451e-02,4.5026004e-02,4.4688284e-02,4.4299185e-02,4.3893456e-02,4.3449521e-02,4.2992115e-02,4.2507410e-02,4.2008042e-02,4.1512549e-02,4.0976405e-02,4.0454745e-02,3.9921165e-02,3.9382875e-02,3.8851857e-02,3.8330197e-02,3.7774563e-02,3.7233829e-02,3.6717772e-02,3.6215544e-02,3.5728455e-02,3.5221934e-02,3.4755588e-02,3.4312606e-02,3.3896208e-02,3.3482432e-02,3.3073068e-02,3.2718539e-02,3.2355428e-02,3.2046199e-02,3.1771898e-02,3.1424642e-02,3.1129718e-02,3.0920506e-02,3.0760288e-02,3.0614018e-02,3.0445218e-02,3.0330062e-02,3.0198932e-02,3.0123711e-02,3.0021429e-02,2.9939175e-02,2.9955149e-02,2.9906511e-02,2.9906988e-02,2.9940486e-02,2.9989719e-02,3.0044198e-02,3.0161023e-02,3.0276537e-02,3.0387998e-02,3.0540586e-02,3.0747294e-02,3.0809402e-02,3.1014442e-02,3.1353951e-02,3.1536698e-02,3.1780601e-02,3.2080650e-02,3.0809265e-02,3.1032346e-02,3.1301901e-02,3.1551391e-02,3.1795941e-02,3.2047268e-02,3.2359216e-02,3.2661185e-02,3.3036005e-02,3.3456415e-02,3.3951927e-02,3.4568839e-02,3.5338532e-02,3.6233433e-02,3.7457421e-02,3.8879991e-02,4.0552929e-02,4.2691737e-02,4.5001093e-02,4.7670692e-02,5.0543293e-02,5.3425170e-02,5.6502394e-02,5.9338689e-02,6.1966255e-02,6.4457767e-02,6.6532001e-02,6.8290085e-02,6.9809914e-02,7.0888758e-02,7.1716331e-02,7.2258428e-02,7.2636217e-02,7.2906010e-02,7.3077768e-02,7.3171534e-02,7.3247239e-02,7.3320314e-02,7.3397666e-02,7.3462643e-02,7.3566422e-02,7.3685832e-02,7.3811010e-02,7.3926046e-02,7.4052840e-02,7.4122004e-02,7.4161023e-02,7.4124001e-02,7.4047685e-02,7.3917694e-02,7.3747963e-02,7.3539287e-02,7.3267959e-02,7.3002182e-02,7.2729163e-02,7.2426915e-02,7.2125494e-02,7.1792588e-02,7.1501076e-02,7.1193993e-02,7.0884801e-02,7.0584461e-02,7.0276640e-02,6.9974184e-02,6.9667906e-02,6.9351368e-02,6.9052294e-02,6.8754382e-02,6.8436250e-02,6.8160877e-02,6.7862511e-02,6.7566067e-02,6.7317925e-02,6.7051858e-02,6.6808090e-02,6.6602096e-02,6.6415407e-02,6.6248640e-02,6.6106781e-02,6.5981179e-02,6.5917492e-02,6.5918565e-02,6.5915510e-02,6.5993205e-02,6.6125602e-02,6.6297360e-02,6.6541806e-02,6.6847533e-02,6.7195684e-02,6.7648798e-02,6.8153366e-02,6.8720542e-02,6.9389552e-02,7.0119008e-02,7.0934966e-02,7.1863957e-02,7.2835684e-02,7.3958114e-02,7.5159624e-02,7.6427907e-02,7.7916667e-02,7.9429217e-02,8.1102975e-02,8.2989238e-02,8.4915094e-02,8.7122254e-02,8.9425825e-02,9.1850281e-02,9.4661243e-02,9.7424768e-02,0.1004774,0.1037944,0.1071096,0.1108173,0.1144936,0.1182899,0.1224630,0.1264164,0.1305865,0.1348085,0.1388557,0.1431696,0.1471100,0.1510462,0.1551591,0.1589399,0.1628881,0.1668393,0.1708322,0.1753437,0.1798806,0.1849975,0.1911016,0.1976794,0.2057880,0.2149749,0.2257925,0.2393863,0.2544659,0.2730341,0.2954356,0.3209401,0.3522547,0.3863922,0.4248737,0.4702317,0.5166719,0.5694184,0.6241329,0.6802115,0.7406337,0.7968620,0.8534803,0.9095418,0.9602159,1.0094510,1.0528210,1.0921780,1.1291693,1.1600226,1.1882073,1.2134103,1.2347857,1.2545979,1.2705040,1.2847679,1.2973180,1.3072916,1.3157096,1.3222439,1.3272350,1.3311062,1.3333530,1.3344560,1.3348464,1.3341923,1.3321830,1.3289864,1.3246197,1.3178699,1.3094842,1.2980652,1.2846764,1.2692244,1.2507533,1.2313874,1.2101091,1.1876732,1.1647595,1.1400756,1.1164858,1.0923040,1.0676821,1.0438910,1.0193919,0.9962536,0.9732690,0.9499384,0.9279803,0.9058709,0.8845315,0.8637270,0.8424231,0.8226987,0.8029417,0.7834603,0.7646295,0.7454621,0.7278075,0.7101322,0.6924834,0.6759787,0.6591153,0.6435325,0.6280605,0.6127560,0.5984548,0.5842342,0.5707804,0.5576555,0.5446717,0.5326272,0.5206617,0.5093153,0.4983556,0.4874537,0.4774614,0.4675556,0.4580779,0.4490318,0.4400168,0.4318055,0.4236995,0.4159570,0.4085416,0.4012281,0.3945100,0.3879138,0.3815365,0.3755063,0.3696236,0.3641360,0.3587817,0.3535817,0.3487060,0.3439391,0.3394670,0.3350813,0.3308290,0.3268787,0.3230009,0.3193455,0.3157388,0.3122834,0.3090582,0.3058618,0.3028552,0.2999372,0.2970793,0.2944380,0.2918286,0.2893696,0.2869753,0.2846151,0.2824797,0.2803398,0.2783463,0.2763863,0.2744810,0.2727706,0.2710860,0.2694564,0.2679295,0.2664464,0.2651156,0.2638161,0.2625943,0.2614706,0.2603917,0.2594343,0.2585093,0.2576898,0.2569740,0.2562935,0.2557286,0.2552405,0.2548358,0.2544864,0.2542122,0.2540443,0.2539661,0.2539802,0.2540565,0.2542263,0.2545133,0.2548763,0.2553385,0.2559039,0.2565777,0.2573152,0.2581819,0.2591453,0.2602431,0.2614427,0.2627155,0.2641683,0.2656911,0.2674130,0.2692417,0.2712173,0.2733804,0.2756021,0.2781170,0.2807609,0.2835703,0.2865777,0.2896864,0.2931316,0.2967282,0.3004955,0.3045315,0.3086327,0.3130828,0.3176157,0.3223772,0.3273349,0.3322806,0.3374914,0.3426355,0.3479888,0.3533774,0.3584921,0.3637542,0.3686977,0.3736621,0.3783144,0.3826557,0.3868289,0.3905192,0.3940047,0.3970670,0.3998128,0.4021884,0.4041126,0.4058094,0.4071609,0.4082345,0.4090540,0.4096375,0.4100930,0.4104214,0.4106208,0.4107971,0.4109765,0.4112050,0.4114877,0.4119152,0.4125196,0.4131625,0.4140968,0.4152988,0.4168197,0.4185410,0.4206648,0.4232546,0.4262276,0.4297818,0.4337897,0.4388783,0.4447083,0.4515167,0.4595302,0.4685789,0.4795250,0.4920489,0.5071221,0.5244825,0.5445276,0.5686632,0.5955498,0.6291569,0.6669056,0.7106717,0.7623454,0.8209810,0.8921744,0.9727878,1.0691051,1.1763312,1.2961888,1.4328020,1.5783051,1.7453852,1.9192690,2.1028931,2.2864084,2.4562335,2.6033924,2.7219992,2.8157973,2.8684845,2.8935895,2.9175749,2.9395130,2.9516366,2.9531274,2.9616072,2.9745340,2.9696062,2.9686301,2.9762752,2.9796724,2.9793003,2.9754159,2.9828713,2.9856122,2.9784489,2.9768448,2.9823010,2.9799330,2.9697227,2.9719524,2.9759727,2.9773474,2.9716485,2.9752867,2.9940829,2.9872384,2.9841478,2.9905586,2.9978106,2.9948239,2.9925723,3.0049083,3.0033264,2.9949934,3.0039713,3.0094275,2.9954803,2.9768565,2.9819610,2.9751012,2.9558067,2.9344761,2.9264762,2.9141405,2.8856893,2.8603554,2.8396580,2.8138933,2.7813041,2.7547169,2.7239373,2.6863673,2.6469629,2.6111922,2.5751905,2.5330939,2.4955385,2.4636903,2.4225545,2.3843226,2.3469698,2.3103921,2.2716210,2.2324595,2.1970744,2.1616325,2.1238854,2.0896778,2.0565572,2.0208595,1.9866399,1.9542267,1.9226012,1.8894180,1.8583479,1.8284276,1.7975136,1.7679942,1.7393211,1.7115259,1.6825781,1.6552219,1.6295507,1.6030967,1.5780896,1.5518872,1.5298203,1.5044979,1.4807217,1.4578788,1.4352542,1.4135954,1.3918880,1.3715734,1.3504511,1.3306091,1.3107510,1.2923291,1.2733856,1.2551405,1.2380562,1.2209308,1.2046268,1.1883197,1.1734309,1.1576707,1.1435034,1.1293023,1.1159209,1.1025269,1.0897739,1.0779684,1.0661856,1.0547818,1.0436070,1.0334122,1.0228283,1.0131983,1.0037285,0.9946644,0.9860224,0.9775198,0.9697112,0.9618688,0.9546895,0.9474522,0.9409611,0.9341729,0.9281062,0.9221941,0.9165331,0.9110378,0.9064475,0.9014993,0.8966889,0.8924490,0.8884389,0.8847995,0.8809814,0.8778539,0.8746465,0.8717672,0.8691842,0.8669535,0.8648843,0.8629877,0.8615561,0.8601251,0.8589443,0.8579832,0.8574154,0.8569382,0.8567585,0.8569167,0.8570800,0.8575214,0.8582214,0.8593242,0.8601425,0.8616548,0.8634146,0.8651799,0.8673989,0.8695288,0.8720985,0.8747839,0.8779860,0.8812583,0.8848032,0.8886305,0.8927501,0.8971289,0.9014752,0.9063873,0.9117336,0.9168780,0.9225086,0.9285996,0.9345803,0.9410120,0.9477267,0.9549384,0.9619921,0.9696900,0.9775382,0.9857970,0.9938815,1.0028760,1.0118132,1.0211408,1.0307436,1.0407609,1.0507954,1.0614191,1.0725346,1.0832969,1.0950511,1.1066751,1.1187737,1.1314840,1.1440651,1.1569481,1.1704123,1.1838815,1.1986396,1.2124171,1.2279902,1.2419919,1.2580613,1.2729511,1.2899764,1.3052101,1.3224205,1.3388431,1.3575413,1.3726752,1.3907752,1.4091035,1.4272764,1.4452478,1.4652045,1.4840814,1.5031730,1.5236918,1.5440205,1.5631888,1.5837841,1.6046600,1.6255326,1.6476951,1.6693499,1.6900716,1.7125992,1.7355671,1.7580211,1.7797828,1.8026047,1.8259397,1.8479950,1.8708123,1.8965242,1.9168241,1.9408462,1.9666762,1.9882903,2.0140278,2.0365787,2.0614710,2.0843279,2.1092937,2.1365590,2.1578944,2.1846728,2.2098777,2.2261539,2.2514954,2.2788711,2.3009105,2.3310733,2.3550134,2.3738399,2.3974478,2.4283073,2.4447865,2.4635251,2.4900422,2.5026019,2.5160508,2.5470471,2.5577269,2.5691574,2.5919337,2.5982771,2.6036611,2.6299419,2.6446338,2.6454279,2.6742816,2.6748362,2.6735997,2.6927550,2.7035308,2.6982934,2.7149079,2.7247789,2.7197585,2.7265553,2.7404451,2.7235165,2.7415545,2.7422333,2.7369225,2.7328556,2.7431910,2.7257767,2.7271295,2.7427976,2.7200067
"REP-5",2.7536392e-02,2.7417183e-02,2.5551558e-02,2.6425123e-02,2.6020050e-02,2.6734829e-02,2.6106834e-02,2.5791168e-02,2.6759386e-02,2.5095701e-02,2.5918961e-02,2.6159048e-02,2.6415825e-02,2.5174141e-02,2.5713682e-02,2.3576260e-02,2.5381804e-02,2.6571274e-02,2.6394367e-02,2.5510311e-02,2.5561094e-02,2.5314808e-02,2.5659800e-02,2.6683569e-02,2.6127100e-02,2.5727510e-02,2.5918245e-02,2.5858641e-02,2.5825024e-02,2.5716066e-02,2.5943995e-02,2.5250196e-02,2.5125265e-02,2.5188684e-02,2.5409460e-02,2.5944948e-02,2.5872469e-02,2.5712252e-02,2.5691032e-02,2.6691437e-02,2.5696039e-02,2.6016235e-02,2.6240826e-02,2.6366472e-02,2.6953936e-02,2.7185917e-02,2.6159286e-02,2.5623560e-02,2.6608944e-02,2.6926994e-02,2.6481390e-02,2.5676012e-02,2.5563002e-02,2.5808573e-02,2.6139259e-02,2.6025772e-02,2.5859833e-02,2.5168896e-02,2.6107550e-02,2.6240349e-02,2.6513338e-02,2.7356863e-02,2.6517630e-02,2.5945425e-02,2.6165247e-02,2.6015520e-02,2.7176857e-02,2.5882244e-02,2.5274992e-02,2.5556326e-02,2.6252508e-02,2.6649475e-02,2.5934696e-02,2.5974274e-02,2.5379896e-02,2.5755167e-02,2.5937080e-02,2.6128769e-02,2.5248766e-02,2.5684118e-02,2.5346518e-02,2.5021553e-02,2.5651932e-02,2.5457144e-02,2.5161028e-02,2.5359869e-02,2.5347233e-02,2.5435448e-02,2.5284290e-02,2.5200129e-02,2.4986029e-02,2.5465488e-02,2.5417805e-02,2.5159836e-02,2.5204897e-02,2.5164127e-02,2.5055408e-02,2.5065422e-02,2.4951696e-02,2.4856806e-02,2.4833202e-02,2.4795771e-02,2.4920940e-02,2.4690151e-02,2.4643660e-02,2.4858952e-02,2.4801970e-02,2.4647474e-02,2.4642229e-02,2.4582148e-02,2.4595737e-02,2.4481773e-02,2.4578571e-02,2.4397135e-02,2.4424791e-02,2.4384260e-02,2.4431229e-02,2.4394751e-02,2.4374723e-02,2.4468184e-02,2.4333000e-02,2.4279833e-02,2.4344206e-02,2.4266958e-02,2.4263144e-02,2.4255753e-02,2.4296641e-02,2.4292469e-02,2.4196744e-02,2.4186850e-02,2.4244308e-02,2.4223089e-02,2.4192810e-02,2.4213791e-02,2.4273992e-02,2.4245620e-02,2.4235606e-02,2.4220705e-02,2.4232388e-02,2.4258971e-02,2.4267197e-02,2.4261475e-02,2.4235010e-02,2.4189115e-02,2.4206877e-02,2.4228096e-02,2.4261117e-02,2.4301529e-02,2.4258852e-02,2.4288893e-02,2.4275661e-02,2.4306655e-02,2.4281144e-02,2.4296045e-02,2.4268866e-02,2.4287105e-02,2.4381638e-02,2.4353385e-02,2.4369359e-02,2.4417162e-02,2.4428606e-02,2.4427295e-02,2.4429917e-02,2.4429321e-02,2.4412632e-02,2.4487734e-02,2.4549127e-02,2.4541140e-02,2.4637341e-02,2.4718761e-02,2.4735332e-02,2.4844885e-02,2.4934053e-02,2.5003910e-02,2.5095582e-02,2.5190115e-02,2.5277734e-02,2.5325060e-02,2.5342226e-02,2.5310516e-02,2.5263429e-02,2.5176287e-02,2.5005341e-02,2.4911880e-02,2.4950743e-02,2.4818301e-02,2.4908900e-02,2.5120616e-02,2.5147676e-02,2.5114536e-02,2.5093794e-02,2.5024295e-02,2.5006890e-02,2.4987102e-02,2.4981380e-02,2.4957418e-02,2.4953127e-02,2.4928331e-02,2.4910331e-02,2.4899840e-02,2.4901509e-02,2.4884939e-02,2.4894357e-02,2.4896383e-02,2.4899244e-02,2.4916291e-02,2.4930716e-02,2.4969339e-02,2.4984956e-02,2.5034308e-02,2.5083423e-02,2.5159001e-02,2.5204659e-02,2.5276661e-02,2.5361776e-02,2.5434256e-02,2.5514722e-02,2.5592446e-02,2.5690556e-02,2.5752425e-02,2.5799870e-02,2.5831938e-02,2.5857925e-02,2.5864005e-02,2.5914907e-02,2.5938749e-02,2.5944114e-02,2.5962472e-02,2.5984645e-02,2.6015043e-02,2.6015520e-02,2.6057005e-02,2.6065588e-02,2.6087523e-02,2.6111007e-02,2.6146054e-02,2.6173949e-02,2.6192427e-02,2.6234865e-02,2.6273489e-02,2.6330709e-02,2.6348829e-02,2.6406050e-02,2.6449919e-02,2.6477456e-02,2.6530027e-02,2.6561260e-02,2.6623845e-02,2.6662469e-02,2.6722550e-02,2.6777506e-02,2.6844501e-02,2.6915550e-02,2.6980281e-02,2.7070522e-02,2.7155519e-02,2.7271748e-02,2.7407527e-02,2.7564645e-02,2.7744651e-02,2.7908325e-02,2.8185129e-02,2.8534174e-02,2.8967023e-02,2.9405355e-02,2.9875755e-02,3.0412793e-02,3.1008601e-02,3.1639934e-02,3.2353044e-02,3.3132195e-02,3.4021258e-02,3.4970522e-02,3.6071777e-02,3.7245393e-02,3.8500428e-02,3.9790750e-02,4.1059017e-02,4.2230010e-02,4.3278694e-02,4.4136643e-02,4.4809222e-02,4.5305848e-02,4.5650363e-02,4.5863152e-02,4.5990229e-02,4.6025753e-02,4.5998931e-02,4.5915604e-02,4.5794189e-02,4.5584321e-02,4.5331657e-02,4.5033991e-02,4.4695675e-02,4.4305265e-02,4.3898463e-02,4.3453574e-02,4.2993426e-02,4.2512178e-02,4.2010784e-02,4.1512430e-02,4.0974140e-02,4.0450335e-02,3.9917588e-02,3.9375365e-02,3.8843155e-02,3.8320422e-02,3.7775278e-02,3.7224293e-02,3.6698818e-02,3.6200762e-02,3.5716534e-02,3.5206437e-02,3.4748673e-02,3.4296513e-02,3.3883929e-02,3.3464551e-02,3.3065796e-02,3.2705903e-02,3.2348514e-02,3.2027602e-02,3.1752706e-02,3.1401277e-02,3.1083107e-02,3.0896068e-02,3.0759811e-02,3.0591249e-02,3.0409932e-02,3.0296922e-02,3.0172586e-02,3.0079365e-02,2.9997587e-02,2.9947877e-02,2.9925346e-02,2.9857874e-02,2.9896617e-02,2.9930472e-02,2.9957771e-02,3.0010104e-02,3.0186057e-02,3.0234218e-02,3.0353427e-02,3.0526042e-02,3.0702949e-02,3.0822992e-02,3.1002283e-02,3.1353712e-02,3.1509519e-02,3.1777382e-02,3.2054543e-02,3.0900747e-02,3.1122167e-02,3.1375464e-02,3.1624354e-02,3.1877879e-02,3.2132775e-02,3.2436151e-02,3.2742575e-02,3.3117909e-02,3.3528168e-02,3.4023251e-02,3.4642220e-02,3.5417240e-02,3.6321916e-02,3.7540287e-02,3.8966876e-02,4.0635075e-02,4.2777114e-02,4.5094293e-02,4.7757242e-02,5.0626151e-02,5.3517595e-02,5.6592189e-02,5.9431762e-02,6.2046476e-02,6.4545900e-02,6.6622570e-02,6.8387382e-02,6.9907784e-02,7.0972294e-02,7.1806371e-02,7.2353616e-02,7.2724976e-02,7.2991818e-02,7.3162556e-02,7.3259816e-02,7.3332772e-02,7.3402248e-02,7.3475212e-02,7.3554590e-02,7.3650666e-02,7.3768511e-02,7.3886044e-02,7.4006408e-02,7.4122012e-02,7.4198917e-02,7.4235365e-02,7.4205443e-02,7.4127145e-02,7.3990159e-02,7.3820636e-02,7.3604584e-02,7.3341832e-02,7.3083252e-02,7.2794095e-02,7.2487772e-02,7.2190151e-02,7.1864903e-02,7.1573511e-02,7.1262524e-02,7.0955515e-02,7.0649698e-02,7.0343971e-02,7.0039615e-02,6.9735557e-02,6.9413416e-02,6.9115855e-02,6.8817072e-02,6.8504810e-02,6.8220913e-02,6.7933187e-02,6.7630239e-02,6.7379624e-02,6.7111030e-02,6.6876113e-02,6.6666298e-02,6.6459320e-02,6.6288546e-02,6.6159442e-02,6.6052973e-02,6.5984607e-02,6.5976501e-02,6.5979868e-02,6.6063918e-02,6.6184364e-02,6.6361733e-02,6.6611081e-02,6.6921398e-02,6.7270175e-02,6.7716502e-02,6.8223685e-02,6.8797201e-02,6.9462657e-02,7.0189752e-02,7.1000569e-02,7.1941331e-02,7.2908916e-02,7.4034393e-02,7.5228348e-02,7.6502413e-02,7.7999592e-02,7.9510324e-02,8.1176959e-02,8.3065718e-02,8.4996603e-02,8.7198772e-02,8.9502551e-02,9.1929689e-02,9.4738357e-02,9.7518995e-02,0.1005554,0.1038737,0.1071995,0.1109078,0.1145835,0.1183806,0.1225471,0.1265015,0.1306816,0.1349040,0.1389457,0.1432758,0.1472399,0.1511566,0.1552679,0.1590528,0.1630282,0.1669680,0.1709577,0.1754717,0.1800062,0.1851678,0.1912450,0.1978433,0.2059500,0.2151371,0.2259436,0.2395348,0.2546180,0.2732521,0.2956792,0.3211761,0.3525757,0.3865736,0.4250211,0.4704909,0.5168396,0.5697482,0.6245615,0.6806863,0.7411969,0.7973104,0.8538010,0.9099540,0.9605358,1.0099313,1.0534590,1.0927795,1.1296781,1.1605287,1.1887894,1.2138069,1.2351775,1.2550029,1.2709304,1.2851280,1.2975898,1.3075603,1.3159969,1.3224941,1.3274440,1.3311590,1.3334756,1.3346521,1.3347872,1.3339649,1.3321574,1.3290809,1.3244801,1.3177981,1.3093052,1.2980136,1.2847389,1.2690363,1.2505175,1.2313049,1.2100142,1.1874511,1.1645615,1.1398219,1.1163116,1.0921443,1.0674007,1.0438013,1.0192167,0.9960359,0.9730434,0.9497417,0.9278196,0.9056191,0.8842579,0.8634909,0.8422037,0.8225113,0.8026944,0.7832445,0.7644725,0.7452956,0.7275922,0.7099727,0.6923195,0.6758000,0.6590039,0.6433300,0.6279501,0.6126513,0.5983210,0.5841019,0.5706226,0.5575145,0.5445548,0.5324907,0.5205475,0.5092021,0.4982505,0.4873302,0.4773972,0.4674952,0.4580090,0.4489491,0.4399398,0.4317398,0.4236275,0.4159004,0.4084835,0.4011797,0.3944535,0.3878486,0.3814764,0.3754671,0.3695787,0.3640784,0.3587320,0.3535488,0.3486717,0.3438869,0.3394207,0.3350428,0.3307911,0.3268409,0.3229578,0.3193197,0.3157222,0.3122512,0.3090267,0.3058420,0.3028277,0.2999147,0.2970586,0.2944194,0.2918121,0.2893444,0.2869425,0.2846263,0.2824689,0.2803325,0.2783225,0.2763768,0.2744726,0.2727534,0.2710568,0.2694469,0.2679273,0.2664307,0.2651002,0.2638048,0.2625928,0.2614645,0.2603583,0.2594135,0.2585105,0.2576921,0.2569588,0.2562860,0.2557289,0.2552337,0.2548302,0.2544767,0.2542181,0.2540466,0.2539608,0.2539835,0.2540624,0.2542479,0.2545105,0.2548790,0.2553515,0.2559074,0.2565754,0.2573264,0.2582062,0.2591571,0.2602575,0.2614540,0.2627380,0.2641840,0.2657105,0.2674454,0.2692737,0.2712355,0.2734005,0.2756285,0.2781502,0.2807877,0.2835883,0.2866167,0.2897287,0.2931625,0.2967462,0.3005305,0.3045738,0.3086616,0.3131137,0.3176491,0.3224445,0.3273737,0.3323148,0.3375335,0.3426894,0.3480381,0.3534072,0.3585428,0.3637958,0.3687528,0.3737052,0.3783710,0.3827331,0.3868945,0.3905829,0.3940859,0.3971521,0.3998631,0.4022603,0.4042009,0.4059082,0.4072441,0.4083252,0.4091594,0.4097422,0.4102010,0.4105090,0.4107472,0.4109363,0.4111066,0.4113352,0.4116328,0.4120595,0.4126117,0.4133040,0.4142582,0.4154558,0.4169633,0.4187111,0.4208533,0.4234101,0.4264015,0.4299510,0.4339671,0.4390677,0.4449278,0.4517036,0.4597460,0.4687477,0.4797397,0.4923173,0.5073658,0.5246749,0.5447219,0.5689100,0.5958305,0.6294941,0.6671031,0.7109230,0.7626645,0.8214309,0.8925614,0.9733940,1.0695688,1.1768707,1.2967415,1.4335194,1.5789560,1.7462569,1.9205645,2.1041541,2.2874672,2.4565818,2.6067388,2.7217982,2.8127582,2.8658385,2.9019649,2.9185045,2.9305205,2.9402997,2.9563742,2.9636157,2.9675837,2.9750187,2.9762876,2.9811287,2.9892704,2.9815240,2.9814143,2.9854209,2.9862511,2.9859581,2.9804876,2.9784133,2.9809134,2.9741740,2.9773679,2.9727640,2.9768186,2.9853816,2.9811542,2.9963655,2.9888568,2.9956870,3.0000939,2.9942772,2.9967661,2.9995170,2.9966269,3.0031290,2.9971147,3.0005214,3.0044942,2.9858587,2.9842579,2.9768813,2.9659159,2.9533825,2.9341264,2.9272358,2.9123955,2.8905139,2.8606591,2.8411438,2.8149734,2.7804232,2.7555931,2.7255673,2.6873806,2.6491435,2.6143117,2.5720727,2.5334539,2.4984794,2.4632077,2.4233475,2.3846595,2.3472958,2.3096008,2.2730989,2.2323363,2.1966662,2.1618457,2.1249127,2.0899076,2.0555398,2.0201774,1.9874309,1.9533343,1.9204443,1.8887085,1.8583810,1.8271663,1.7964488,1.7683105,1.7386663,1.7107929,1.6826946,1.6551280,1.6289746,1.6026630,1.5776664,1.5517691,1.5289661,1.5039101,1.4805025,1.4575274,1.4346749,1.4134943,1.3917909,1.3711154,1.3499669,1.3306997,1.3106976,1.2923902,1.2732183,1.2551425,1.2377697,1.2207837,1.2045231,1.1883740,1.1732047,1.1576705,1.1435446,1.1292586,1.1157539,1.1026152,1.0897348,1.0778242,1.0661272,1.0547335,1.0436423,1.0332052,1.0228626,1.0131866,1.0035428,0.9946557,0.9861073,0.9775004,0.9696252,0.9618882,0.9546703,0.9474175,0.9409350,0.9342470,0.9281356,0.9221258,0.9165423,0.9111449,0.9063020,0.9015125,0.8967949,0.8925632,0.8884676,0.8849025,0.8810984,0.8778626,0.8746480,0.8719241,0.8692719,0.8669685,0.8650212,0.8631400,0.8615758,0.8601237,0.8590904,0.8581222,0.8575003,0.8571032,0.8569118,0.8569385,0.8572434,0.8578180,0.8583549,0.8592966,0.8603631,0.8618213,0.8634531,0.8653169,0.8676068,0.8696512,0.8721865,0.8749050,0.8781356,0.8813623,0.8849299,0.8887695,0.8927702,0.8971153,0.9018450,0.9065749,0.9118126,0.9171332,0.9225986,0.9286066,0.9346967,0.9412764,0.9478511,0.9551411,0.9621364,0.9699386,0.9775925,0.9859976,0.9942424,1.0031121,1.0119925,1.0215410,1.0309813,1.0408692,1.0512712,1.0616657,1.0725713,1.0835122,1.0953128,1.1066740,1.1191523,1.1316934,1.1443270,1.1572542,1.1707470,1.1841185,1.1986687,1.2126448,1.2282629,1.2420350,1.2580638,1.2732836,1.2900145,1.3052287,1.3225305,1.3390298,1.3571626,1.3732713,1.3914158,1.4089462,1.4278049,1.4459474,1.4650036,1.4843380,1.5037936,1.5230885,1.5438545,1.5640368,1.5843569,1.6051443,1.6268392,1.6482556,1.6698639,1.6901693,1.7135757,1.7359469,1.7585311,1.7804916,1.8027430,1.8266132,1.8499258,1.8714296,1.8956530,1.9195335,1.9412351,1.9647844,1.9921491,2.0158837,2.0366845,2.0626991,2.0872540,2.1083956,2.1350942,2.1593983,2.1876404,2.2087023,2.2311292,2.2521176,2.2797470,2.3030148,2.3283274,2.3558972,2.3794093,2.4003174,2.4250710,2.4486084,2.4664488,2.4872837,2.5052285,2.5187638,2.5376279,2.5541275,2.5695133,2.5977511,2.6117547,2.6254163,2.6336884,2.6523769,2.6656413,2.6647916,2.6792479,2.6834798,2.6917531,2.7046177,2.7085886,2.7086751,2.7241819,2.7304392,2.7318492,2.7323587,2.7351315,2.7376933,2.7466638,2.7413986,2.7466099,2.7363482,2.7346082,2.7277746,2.7290716,2.7219269
"REP-6",2.7446270e-02,2.7470589e-02,2.5591612e-02,2.6114225e-02,2.6204586e-02,2.6707888e-02,2.6426315e-02,2.5689840e-02,2.6443958e-02,2.5332928e-02,2.5618315e-02,2.5980949e-02,2.6496410e-02,2.5104523e-02,2.5698185e-02,2.3424387e-02,2.5405645e-02,2.6469707e-02,2.6156187e-02,2.5410414e-02,2.5500774e-02,2.5353670e-02,2.5619984e-02,2.6484966e-02,2.6210070e-02,2.5793076e-02,2.5906086e-02,2.5834560e-02,2.5861025e-02,2.5648832e-02,2.5940895e-02,2.5193691e-02,2.5090456e-02,2.5148630e-02,2.5294304e-02,2.5997162e-02,2.5851965e-02,2.5687456e-02,2.5828600e-02,2.6690483e-02,2.5704861e-02,2.6090860e-02,2.6243448e-02,2.6576996e-02,2.6985884e-02,2.7126551e-02,2.6161194e-02,2.5689363e-02,2.6564598e-02,2.6928186e-02,2.6253223e-02,2.5738716e-02,2.5585413e-02,2.5730848e-02,2.6191711e-02,2.6087761e-02,2.6005030e-02,2.5372505e-02,2.6133776e-02,2.6266813e-02,2.6492119e-02,2.7150154e-02,2.6388645e-02,2.5870800e-02,2.6212692e-02,2.6017666e-02,2.7185678e-02,2.5694132e-02,2.5267839e-02,2.5441408e-02,2.6223183e-02,2.6683569e-02,2.6135206e-02,2.6096344e-02,2.5650263e-02,2.5707722e-02,2.5926590e-02,2.6254416e-02,2.5294304e-02,2.5721312e-02,2.5444984e-02,2.5204897e-02,2.5672197e-02,2.5551558e-02,2.5195599e-02,2.5351048e-02,2.5401354e-02,2.5540113e-02,2.5278330e-02,2.5201797e-02,2.5111675e-02,2.5454998e-02,2.5369883e-02,2.5127888e-02,2.5137901e-02,2.5120974e-02,2.5106668e-02,2.5146484e-02,2.4978161e-02,2.4886847e-02,2.4866819e-02,2.4867535e-02,2.4976254e-02,2.4795771e-02,2.4730444e-02,2.4906397e-02,2.4826527e-02,2.4647474e-02,2.4682283e-02,2.4668694e-02,2.4685144e-02,2.4478436e-02,2.4600506e-02,2.4399757e-02,2.4477959e-02,2.4487495e-02,2.4474621e-02,2.4509668e-02,2.4494648e-02,2.4524450e-02,2.4385214e-02,2.4302721e-02,2.4399996e-02,2.4284124e-02,2.4291277e-02,2.4283648e-02,2.4303555e-02,2.4295092e-02,2.4210811e-02,2.4224281e-02,2.4245024e-02,2.4245501e-02,2.4221897e-02,2.4251103e-02,2.4295688e-02,2.4261951e-02,2.4259567e-02,2.4237990e-02,2.4245262e-02,2.4256825e-02,2.4314165e-02,2.4304271e-02,2.4255514e-02,2.4219275e-02,2.4220467e-02,2.4232268e-02,2.4279952e-02,2.4321198e-02,2.4314404e-02,2.4319291e-02,2.4328113e-02,2.4333835e-02,2.4299860e-02,2.4327874e-02,2.4333835e-02,2.4363756e-02,2.4382234e-02,2.4405956e-02,2.4448156e-02,2.4441600e-02,2.4439692e-02,2.4442911e-02,2.4419069e-02,2.4432659e-02,2.4398685e-02,2.4470806e-02,2.4536371e-02,2.4570942e-02,2.4619102e-02,2.4702311e-02,2.4756432e-02,2.4859905e-02,2.4934173e-02,2.5038838e-02,2.5107384e-02,2.5220990e-02,2.5319099e-02,2.5347590e-02,2.5378585e-02,2.5344372e-02,2.5298834e-02,2.5186539e-02,2.5024056e-02,2.4875641e-02,2.4883270e-02,2.4799109e-02,2.4884582e-02,2.5130749e-02,2.5181532e-02,2.5139093e-02,2.5112033e-02,2.5059581e-02,2.5015235e-02,2.5006175e-02,2.4998426e-02,2.4970889e-02,2.4979472e-02,2.4954677e-02,2.4931669e-02,2.4916887e-02,2.4920225e-02,2.4905682e-02,2.4919510e-02,2.4918914e-02,2.4915695e-02,2.4935842e-02,2.4946809e-02,2.4982929e-02,2.4995446e-02,2.5056958e-02,2.5095701e-02,2.5171280e-02,2.5222301e-02,2.5292397e-02,2.5377154e-02,2.5446415e-02,2.5524378e-02,2.5602221e-02,2.5702357e-02,2.5763035e-02,2.5813222e-02,2.5848031e-02,2.5873065e-02,2.5880337e-02,2.5924325e-02,2.5948405e-02,2.5955439e-02,2.5972486e-02,2.6006937e-02,2.6023984e-02,2.6029944e-02,2.6066422e-02,2.6080847e-02,2.6097655e-02,2.6124835e-02,2.6157379e-02,2.6180148e-02,2.6199341e-02,2.6247263e-02,2.6282668e-02,2.6343584e-02,2.6370883e-02,2.6428461e-02,2.6463628e-02,2.6484966e-02,2.6545763e-02,2.6571274e-02,2.6635885e-02,2.6671290e-02,2.6735663e-02,2.6795030e-02,2.6855350e-02,2.6925683e-02,2.6995301e-02,2.7083039e-02,2.7174115e-02,2.7292252e-02,2.7420044e-02,2.7580142e-02,2.7758479e-02,2.7926922e-02,2.8193712e-02,2.8541207e-02,2.8977990e-02,2.9423237e-02,2.9896975e-02,3.0432940e-02,3.1021237e-02,3.1666756e-02,3.2372355e-02,3.3156753e-02,3.4037709e-02,3.4991503e-02,3.6095738e-02,3.7267685e-02,3.8519025e-02,3.9816976e-02,4.1080832e-02,4.2254210e-02,4.3302655e-02,4.4162631e-02,4.4838190e-02,4.5331359e-02,4.5674562e-02,4.5886874e-02,4.6005964e-02,4.6048880e-02,4.6019554e-02,4.5935035e-02,4.5815885e-02,4.5604467e-02,4.5347154e-02,4.5054495e-02,4.4711411e-02,4.4320524e-02,4.3914437e-02,4.3465257e-02,4.3007970e-02,4.2523503e-02,4.2017698e-02,4.1519582e-02,4.0988445e-02,4.0466547e-02,3.9930820e-02,3.9383471e-02,3.8855433e-02,3.8329482e-02,3.7788510e-02,3.7245750e-02,3.6715031e-02,3.6215067e-02,3.5726666e-02,3.5225153e-02,3.4765601e-02,3.4303069e-02,3.3885837e-02,3.3479095e-02,3.3073664e-02,3.2721996e-02,3.2349110e-02,3.2025099e-02,3.1739950e-02,3.1421065e-02,3.1073332e-02,3.0914783e-02,3.0747056e-02,3.0586720e-02,3.0420423e-02,3.0269265e-02,3.0193210e-02,3.0068040e-02,3.0031204e-02,2.9930830e-02,2.9893637e-02,2.9851198e-02,2.9871702e-02,2.9979348e-02,2.9977441e-02,2.9994845e-02,3.0129552e-02,3.0228376e-02,3.0383825e-02,3.0571461e-02,3.0694366e-02,3.0749321e-02,3.0984759e-02,3.1326771e-02,3.1551957e-02,3.1703711e-02,3.2023311e-02,3.0975569e-02,3.1201575e-02,3.1448990e-02,3.1714525e-02,3.1958524e-02,3.2219242e-02,3.2516830e-02,3.2826066e-02,3.3194598e-02,3.3602305e-02,3.4106221e-02,3.4720860e-02,3.5496023e-02,3.6399130e-02,3.7618827e-02,3.9042909e-02,4.0718880e-02,4.2863641e-02,4.5177102e-02,4.7844436e-02,5.0724465e-02,5.3608179e-02,5.6689959e-02,5.9513733e-02,6.2147558e-02,6.4638719e-02,6.6714972e-02,6.8481520e-02,6.9996759e-02,7.1068153e-02,7.1890056e-02,7.2451338e-02,7.2810195e-02,7.3086217e-02,7.3243372e-02,7.3346972e-02,7.3420376e-02,7.3481604e-02,7.3554479e-02,7.3634058e-02,7.3726512e-02,7.3859334e-02,7.3974624e-02,7.4096270e-02,7.4208707e-02,7.4284613e-02,7.4312143e-02,7.4293979e-02,7.4202299e-02,7.4065104e-02,7.3890634e-02,7.3689595e-02,7.3422924e-02,7.3146492e-02,7.2867155e-02,7.2556660e-02,7.2257034e-02,7.1938619e-02,7.1648970e-02,7.1328968e-02,7.1028307e-02,7.0725627e-02,7.0402801e-02,7.0105352e-02,6.9803804e-02,6.9483697e-02,6.9178671e-02,6.8881072e-02,6.8583235e-02,6.8288386e-02,6.8004459e-02,6.7703038e-02,6.7442924e-02,6.7182839e-02,6.6945374e-02,6.6737756e-02,6.6520557e-02,6.6352442e-02,6.6235453e-02,6.6121414e-02,6.6057414e-02,6.6048697e-02,6.6056460e-02,6.6133365e-02,6.6260099e-02,6.6433147e-02,6.6674545e-02,6.6992380e-02,6.7349911e-02,6.7788549e-02,6.8294019e-02,6.8871245e-02,6.9534749e-02,7.0258990e-02,7.1071714e-02,7.2008274e-02,7.2980486e-02,7.4108914e-02,7.5301655e-02,7.6578990e-02,7.8069665e-02,7.9585642e-02,8.1253424e-02,8.3142474e-02,8.5063703e-02,8.7275386e-02,8.9576162e-02,9.1998748e-02,9.4815031e-02,9.7588673e-02,0.1006392,0.1039619,0.1072767,0.1109860,0.1146624,0.1184524,0.1226384,0.1265814,0.1307617,0.1349851,0.1390350,0.1433618,0.1473231,0.1512600,0.1553641,0.1591617,0.1631326,0.1670938,0.1710810,0.1755887,0.1801486,0.1853041,0.1913874,0.1979813,0.2061019,0.2152468,0.2260844,0.2396986,0.2547896,0.2733981,0.2957594,0.3213525,0.3526449,0.3868131,0.4252789,0.4707381,0.5171162,0.5700386,0.6247604,0.6809254,0.7413092,0.7976279,0.8542284,0.9103566,0.9609441,1.0102967,1.0536817,1.0930541,1.1300117,1.1607220,1.1889923,1.2140944,1.2354207,1.2551564,1.2711051,1.2851883,1.2976772,1.3075176,1.3160241,1.3224468,1.3273966,1.3310958,1.3333976,1.3346039,1.3347813,1.3339368,1.3319812,1.3289919,1.3243577,1.3175870,1.3091998,1.2978017,1.2845477,1.2688713,1.2503278,1.2309777,1.2097837,1.1872772,1.1643317,1.1397135,1.1160517,1.0918628,1.0672003,1.0434591,1.0189921,0.9957948,0.9728221,0.9495099,0.9275988,0.9053870,0.8840641,0.8633010,0.8420339,0.8223460,0.8024951,0.7830498,0.7642558,0.7451243,0.7274404,0.7097412,0.6921548,0.6756611,0.6588156,0.6432071,0.6277940,0.6124927,0.5981715,0.5839537,0.5705317,0.5573907,0.5444061,0.5323955,0.5204787,0.5091108,0.4981339,0.4872361,0.4773002,0.4674089,0.4579121,0.4488578,0.4398607,0.4316616,0.4235516,0.4158013,0.4084124,0.4011180,0.3943920,0.3877878,0.3814166,0.3754214,0.3695368,0.3640370,0.3586852,0.3535069,0.3486361,0.3438508,0.3393950,0.3350213,0.3307673,0.3268081,0.3229318,0.3192936,0.3156966,0.3122245,0.3090107,0.3058271,0.3028098,0.2998987,0.2970336,0.2944028,0.2917943,0.2893366,0.2869261,0.2845959,0.2824542,0.2803191,0.2783152,0.2763597,0.2744700,0.2727455,0.2710547,0.2694427,0.2679188,0.2664340,0.2650956,0.2638037,0.2625874,0.2614583,0.2603753,0.2594230,0.2585131,0.2576867,0.2569654,0.2562894,0.2557295,0.2552470,0.2548351,0.2544855,0.2542299,0.2540542,0.2539727,0.2539909,0.2540764,0.2542620,0.2545246,0.2548967,0.2553633,0.2559248,0.2565913,0.2573541,0.2582217,0.2591790,0.2602785,0.2614743,0.2627580,0.2642013,0.2657262,0.2674767,0.2693032,0.2712602,0.2734236,0.2756557,0.2781862,0.2808124,0.2836269,0.2866555,0.2897665,0.2931982,0.2967768,0.3005801,0.3046076,0.3087063,0.3131598,0.3176977,0.3224644,0.3274035,0.3323653,0.3375784,0.3427452,0.3480746,0.3534495,0.3585905,0.3638539,0.3688178,0.3737488,0.3784221,0.3827921,0.3869478,0.3906277,0.3941405,0.3972057,0.3999393,0.4023255,0.4042655,0.4059770,0.4073143,0.4084081,0.4092305,0.4098260,0.4102890,0.4105938,0.4108092,0.4110158,0.4111822,0.4114215,0.4117299,0.4121446,0.4126783,0.4133908,0.4143706,0.4155650,0.4170716,0.4188236,0.4209732,0.4235405,0.4265083,0.4300871,0.4341371,0.4392114,0.4450538,0.4518471,0.4598859,0.4689189,0.4799034,0.4924397,0.5075160,0.5248930,0.5449409,0.5691264,0.5959474,0.6296141,0.6673485,0.7111924,0.7628601,0.8216376,0.8929399,0.9735797,1.0697893,1.1773524,1.2970243,1.4339774,1.5790316,1.7461860,1.9200283,2.1034517,2.2867451,2.4559460,2.6059132,2.7183561,2.8105614,2.8638349,2.8908246,2.9185252,2.9389176,2.9535034,2.9581380,2.9609022,2.9698298,2.9719923,2.9731991,2.9750960,2.9798505,2.9828389,2.9862678,2.9919076,2.9864030,2.9827049,2.9809303,2.9913738,2.9783134,2.9744508,2.9768965,2.9743319,2.9788337,2.9730828,2.9759042,2.9778085,2.9808545,2.9897487,2.9889083,2.9966354,2.9972105,3.0007730,3.0046568,3.0105548,3.0050168,3.0069709,2.9933069,2.9892936,2.9800832,2.9744933,2.9642289,2.9543214,2.9396493,2.9264946,2.9144902,2.8869429,2.8594344,2.8358748,2.8121505,2.7854254,2.7523527,2.7182987,2.6856534,2.6531899,2.6082118,2.5745635,2.5333488,2.4973469,2.4609642,2.4209802,2.3828454,2.3439684,2.3074799,2.2699661,2.2306087,2.1950123,2.1594350,2.1239979,2.0889549,2.0548410,2.0198796,1.9866329,1.9526293,1.9206769,1.8887750,1.8577049,1.8271868,1.7966884,1.7671741,1.7383870,1.7101706,1.6815655,1.6546359,1.6284242,1.6020753,1.5772067,1.5515821,1.5284429,1.5035597,1.4801435,1.4573052,1.4344401,1.4129863,1.3913764,1.3709993,1.3498729,1.3303074,1.3104579,1.2918819,1.2730982,1.2550080,1.2375187,1.2204747,1.2044441,1.1880970,1.1729190,1.1574844,1.1433493,1.1290412,1.1155936,1.1024500,1.0895760,1.0777745,1.0659592,1.0546618,1.0434666,1.0332187,1.0227866,1.0131065,1.0036191,0.9945294,0.9859669,0.9773872,0.9695748,0.9618685,0.9547249,0.9473424,0.9409214,0.9342128,0.9281011,0.9221704,0.9166025,0.9111395,0.9064012,0.9014871,0.8967372,0.8925458,0.8884260,0.8847691,0.8810557,0.8778760,0.8747687,0.8718501,0.8693342,0.8669772,0.8649642,0.8631791,0.8616091,0.8603064,0.8591435,0.8581836,0.8575691,0.8570640,0.8569969,0.8569977,0.8572227,0.8578910,0.8584316,0.8594675,0.8604318,0.8618553,0.8635081,0.8654178,0.8676265,0.8696862,0.8723084,0.8749820,0.8781960,0.8814039,0.8850273,0.8888460,0.8928770,0.8972589,0.9018066,0.9066592,0.9118496,0.9172332,0.9227853,0.9287641,0.9347740,0.9413569,0.9479374,0.9551927,0.9622952,0.9699559,0.9776400,0.9861265,0.9943630,1.0032350,1.0120387,1.0214980,1.0310214,1.0411109,1.0513437,1.0617276,1.0726184,1.0836875,1.0953765,1.1067233,1.1190630,1.1317351,1.1443803,1.1571741,1.1709175,1.1841369,1.1986812,1.2127368,1.2282079,1.2424132,1.2582483,1.2732317,1.2900352,1.3054075,1.3228680,1.3389492,1.3577989,1.3730569,1.3911943,1.4088956,1.4274704,1.4459459,1.4651155,1.4843230,1.5036527,1.5235143,1.5439831,1.5638845,1.5841187,1.6052372,1.6258442,1.6490450,1.6688414,1.6913226,1.7136670,1.7346404,1.7589362,1.7799346,1.8032043,1.8264897,1.8502874,1.8712755,1.8961132,1.9185977,1.9424231,1.9660404,1.9897757,2.0141442,2.0362120,2.0611012,2.0855806,2.1102943,2.1356483,2.1596320,2.1855695,2.2104249,2.2289824,2.2494204,2.2802427,2.3077428,2.3293788,2.3520865,2.3775625,2.4013577,2.4219153,2.4480233,2.4670019,2.4871972,2.5020945,2.5241685,2.5406451,2.5650556,2.5702474,2.5869975,2.6003098,2.6192722,2.6358919,2.6515367,2.6536386,2.6656532,2.6762915,2.6826568,2.6932461,2.7003510,2.7106104,2.7149053,2.7223616,2.7280145,2.7290015,2.7297192,2.7334051,2.7204170,2.7335877,2.7348909,2.7254772,2.7368598,2.7370853,2.7266498,2.7318828,2.7212594
"REP-7",2.7804613e-02,2.7286291e-02,2.5898218e-02,2.6404381e-02,2.5840282e-02,2.6840210e-02,2.5815487e-02,2.5693417e-02,2.6661873e-02,2.5361776e-02,2.5583267e-02,2.6049614e-02,2.6317358e-02,2.5100470e-02,2.5684118e-02,2.3381472e-02,2.5327444e-02,2.6477098e-02,2.6322365e-02,2.5497437e-02,2.5546312e-02,2.5388002e-02,2.5607347e-02,2.6571751e-02,2.6186705e-02,2.5727272e-02,2.5822401e-02,2.5913239e-02,2.5814295e-02,2.5799036e-02,2.5726557e-02,2.5183439e-02,2.5052786e-02,2.5089979e-02,2.5368929e-02,2.6140213e-02,2.5871277e-02,2.5712252e-02,2.5787830e-02,2.6694059e-02,2.5664091e-02,2.6076794e-02,2.6215553e-02,2.6529551e-02,2.6965141e-02,2.7112722e-02,2.6074886e-02,2.5648117e-02,2.6726723e-02,2.7018785e-02,2.6458025e-02,2.5709867e-02,2.5432348e-02,2.5815248e-02,2.6215792e-02,2.6145697e-02,2.5858879e-02,2.5357962e-02,2.6171684e-02,2.6129007e-02,2.6545525e-02,2.7203560e-02,2.6382923e-02,2.5902510e-02,2.6145458e-02,2.6021242e-02,2.7144432e-02,2.5719404e-02,2.5307655e-02,2.5654793e-02,2.6226997e-02,2.6774168e-02,2.6042700e-02,2.6103973e-02,2.5680065e-02,2.5827408e-02,2.5935888e-02,2.6205778e-02,2.5420904e-02,2.5751591e-02,2.5446177e-02,2.5309086e-02,2.5682449e-02,2.5519371e-02,2.5196314e-02,2.5381088e-02,2.5396109e-02,2.5547504e-02,2.5336266e-02,2.5236845e-02,2.5082588e-02,2.5517702e-02,2.5403976e-02,2.5239468e-02,2.5215149e-02,2.5099516e-02,2.5117636e-02,2.5057077e-02,2.4960756e-02,2.4847984e-02,2.4854422e-02,2.4813175e-02,2.4991989e-02,2.4753809e-02,2.4669409e-02,2.4820089e-02,2.4848700e-02,2.4625301e-02,2.4675608e-02,2.4644375e-02,2.4654627e-02,2.4482250e-02,2.4628401e-02,2.4424553e-02,2.4496794e-02,2.4442196e-02,2.4487257e-02,2.4422169e-02,2.4455547e-02,2.4543524e-02,2.4379253e-02,2.4306059e-02,2.4369240e-02,2.4328709e-02,2.4295807e-02,2.4301052e-02,2.4275661e-02,2.4265647e-02,2.4258971e-02,2.4242163e-02,2.4283767e-02,2.4250507e-02,2.4252057e-02,2.4253249e-02,2.4268270e-02,2.4245977e-02,2.4223089e-02,2.4236798e-02,2.4235606e-02,2.4227738e-02,2.4301410e-02,2.4295092e-02,2.4252295e-02,2.4230123e-02,2.4239063e-02,2.4238706e-02,2.4253726e-02,2.4308443e-02,2.4309278e-02,2.4335027e-02,2.4338245e-02,2.4349570e-02,2.4306297e-02,2.4336219e-02,2.4346828e-02,2.4375439e-02,2.4392962e-02,2.4416447e-02,2.4435997e-02,2.4417400e-02,2.4434686e-02,2.4442792e-02,2.4403811e-02,2.4402022e-02,2.4404407e-02,2.4466753e-02,2.4556875e-02,2.4617076e-02,2.4661779e-02,2.4743319e-02,2.4822235e-02,2.4902940e-02,2.4973512e-02,2.5066972e-02,2.5141716e-02,2.5254726e-02,2.5369167e-02,2.5392890e-02,2.5414824e-02,2.5375485e-02,2.5314093e-02,2.5203824e-02,2.5031686e-02,2.4952412e-02,2.4943709e-02,2.4810314e-02,2.4933815e-02,2.5142670e-02,2.5169492e-02,2.5125384e-02,2.5111437e-02,2.5063396e-02,2.5030255e-02,2.5019407e-02,2.5021553e-02,2.4999857e-02,2.4988413e-02,2.4973035e-02,2.4949312e-02,2.4939895e-02,2.4940968e-02,2.4922132e-02,2.4938345e-02,2.4934173e-02,2.4935842e-02,2.4955034e-02,2.4970651e-02,2.5007486e-02,2.5020003e-02,2.5072455e-02,2.5116444e-02,2.5190592e-02,2.5237322e-02,2.5317907e-02,2.5401115e-02,2.5465846e-02,2.5545597e-02,2.5620580e-02,2.5729775e-02,2.5785923e-02,2.5831342e-02,2.5864363e-02,2.5892615e-02,2.5902748e-02,2.5940299e-02,2.5975943e-02,2.5975943e-02,2.5991321e-02,2.6027679e-02,2.6044607e-02,2.6046753e-02,2.6082158e-02,2.6097417e-02,2.6115537e-02,2.6144147e-02,2.6174784e-02,2.6204705e-02,2.6225686e-02,2.6272416e-02,2.6302338e-02,2.6363134e-02,2.6391983e-02,2.6444793e-02,2.6486516e-02,2.6507258e-02,2.6564121e-02,2.6602745e-02,2.6654959e-02,2.6699066e-02,2.6758432e-02,2.6814580e-02,2.6875854e-02,2.6947498e-02,2.7013659e-02,2.7095437e-02,2.7177691e-02,2.7293205e-02,2.7439713e-02,2.7603269e-02,2.7770281e-02,2.7944207e-02,2.8218627e-02,2.8554916e-02,2.9003024e-02,2.9446602e-02,2.9915094e-02,3.0457854e-02,3.1044722e-02,3.1694651e-02,3.2401919e-02,3.3170104e-02,3.4064412e-02,3.5023332e-02,3.6124825e-02,3.7297249e-02,3.8547635e-02,3.9840341e-02,4.1110754e-02,4.2285323e-02,4.3328047e-02,4.4193864e-02,4.4866562e-02,4.5359850e-02,4.5705557e-02,4.5916319e-02,4.6043992e-02,4.6081662e-02,4.6053171e-02,4.5967817e-02,4.5843780e-02,4.5632362e-02,4.5377791e-02,4.5077860e-02,4.4739783e-02,4.4351518e-02,4.3942690e-02,4.3494105e-02,4.3033004e-02,4.2560935e-02,4.2050242e-02,4.1554511e-02,4.1018128e-02,4.0496469e-02,3.9962292e-02,3.9420426e-02,3.8889766e-02,3.8364053e-02,3.7814021e-02,3.7274957e-02,3.6759019e-02,3.6252141e-02,3.5764217e-02,3.5262704e-02,3.4788132e-02,3.4353018e-02,3.3932567e-02,3.3519387e-02,3.3113241e-02,3.2754540e-02,3.2408595e-02,3.2075167e-02,3.1811118e-02,3.1460643e-02,3.1150460e-02,3.0952573e-02,3.0826330e-02,3.0647278e-02,3.0463934e-02,3.0333877e-02,3.0248165e-02,3.0140638e-02,3.0074358e-02,3.0021787e-02,2.9970288e-02,2.9932022e-02,2.9957414e-02,3.0021906e-02,3.0047894e-02,3.0055881e-02,3.0204892e-02,3.0301094e-02,3.0465245e-02,3.0612826e-02,3.0759215e-02,3.0846596e-02,3.1047225e-02,3.1427741e-02,3.1621337e-02,3.1820893e-02,3.2103062e-02,3.0991636e-02,3.1232670e-02,3.1468499e-02,3.1725250e-02,3.1976227e-02,3.2247923e-02,3.2545477e-02,3.2855105e-02,3.3215038e-02,3.3626240e-02,3.4130480e-02,3.4750331e-02,3.5524286e-02,3.6422007e-02,3.7645113e-02,3.9068911e-02,4.0747456e-02,4.2892642e-02,4.5210384e-02,4.7875963e-02,5.0757419e-02,5.3646840e-02,5.6733213e-02,5.9559219e-02,6.2182195e-02,6.4685099e-02,6.6769443e-02,6.8528727e-02,7.0040464e-02,7.1108669e-02,7.1923651e-02,7.2494067e-02,7.2848536e-02,7.3112197e-02,7.3268600e-02,7.3376320e-02,7.3454663e-02,7.3509417e-02,7.3582083e-02,7.3660403e-02,7.3747270e-02,7.3884144e-02,7.4002802e-02,7.4125513e-02,7.4232094e-02,7.4303046e-02,7.4327685e-02,7.4316591e-02,7.4223146e-02,7.4085608e-02,7.3906727e-02,7.3700927e-02,7.3443666e-02,7.3161006e-02,7.2879098e-02,7.2573103e-02,7.2269902e-02,7.1954250e-02,7.1668699e-02,7.1340770e-02,7.1038708e-02,7.0740283e-02,7.0417315e-02,7.0119113e-02,6.9814742e-02,6.9489390e-02,6.9193617e-02,6.8896502e-02,6.8595067e-02,6.8299167e-02,6.8020150e-02,6.7711651e-02,6.7458570e-02,6.7202419e-02,6.6962160e-02,6.6757910e-02,6.6536725e-02,6.6375673e-02,6.6258051e-02,6.6141620e-02,6.6070318e-02,6.6058084e-02,6.6076502e-02,6.6152945e-02,6.6286802e-02,6.6453949e-02,6.6693962e-02,6.7011058e-02,6.7374796e-02,6.7814417e-02,6.8316542e-02,6.8890646e-02,6.9563136e-02,7.0282653e-02,7.1095705e-02,7.2035044e-02,7.3005691e-02,7.4132830e-02,7.5334549e-02,7.6607540e-02,7.8095488e-02,7.9608843e-02,8.1276760e-02,8.3170362e-02,8.5096098e-02,8.7308064e-02,8.9604579e-02,9.2030540e-02,9.4857432e-02,9.7627267e-02,0.1006777,0.1039871,0.1073140,0.1110380,0.1147027,0.1185169,0.1226678,0.1266294,0.1308163,0.1350439,0.1390841,0.1434136,0.1473733,0.1513131,0.1554316,0.1592187,0.1631788,0.1671247,0.1711332,0.1756441,0.1802024,0.1853490,0.1914420,0.1980428,0.2061661,0.2153607,0.2261753,0.2397915,0.2549093,0.2735541,0.2959750,0.3214890,0.3528881,0.3870519,0.4254934,0.4709245,0.5173550,0.5702209,0.6251678,0.6812912,0.7417575,0.7980822,0.8547103,0.9107020,0.9614372,1.0106580,1.0540905,1.0934132,1.1302453,1.1612118,1.1894661,1.2144239,1.2357357,1.2552937,1.2714231,1.2855034,1.2978005,1.3077488,1.3161469,1.3226422,1.3274801,1.3310363,1.3333018,1.3346032,1.3347417,1.3338362,1.3319156,1.3289474,1.3242358,1.3175125,1.3091093,1.2976675,1.2843337,1.2686647,1.2501428,1.2308403,1.2095755,1.1869969,1.1640532,1.1394331,1.1159116,1.0916067,1.0669274,1.0432080,1.0187404,0.9955707,0.9725333,0.9492154,0.9273559,0.9051867,0.8838606,0.8630116,0.8417994,0.8221587,0.8022547,0.7828283,0.7640297,0.7448785,0.7272118,0.7095296,0.6919790,0.6754686,0.6586168,0.6429818,0.6276410,0.6122689,0.5979709,0.5837509,0.5703651,0.5572284,0.5442469,0.5322281,0.5202918,0.5089595,0.4980208,0.4870751,0.4771419,0.4672631,0.4577743,0.4487192,0.4397250,0.4315495,0.4234063,0.4157043,0.4082958,0.4009998,0.3942866,0.3876939,0.3813194,0.3753007,0.3694487,0.3639610,0.3585905,0.3534167,0.3485652,0.3437613,0.3392926,0.3349427,0.3306865,0.3267419,0.3228549,0.3192257,0.3156254,0.3121685,0.3089408,0.3057539,0.3027450,0.2998325,0.2969785,0.2943392,0.2917329,0.2892804,0.2868679,0.2845493,0.2823941,0.2802705,0.2782480,0.2763149,0.2744200,0.2726846,0.2709965,0.2694029,0.2678808,0.2663829,0.2650438,0.2637525,0.2625446,0.2614225,0.2603206,0.2593739,0.2584788,0.2576581,0.2569325,0.2562617,0.2556980,0.2552106,0.2548037,0.2544624,0.2542074,0.2540214,0.2539522,0.2539630,0.2540512,0.2542313,0.2545015,0.2548836,0.2553472,0.2559079,0.2565790,0.2573368,0.2582142,0.2591679,0.2602630,0.2614549,0.2627600,0.2642043,0.2657197,0.2674556,0.2693002,0.2712503,0.2734236,0.2756537,0.2781695,0.2808224,0.2836145,0.2866412,0.2897656,0.2932024,0.2967883,0.3005731,0.3046147,0.3086928,0.3131608,0.3177020,0.3224792,0.3274188,0.3323572,0.3375810,0.3427571,0.3480992,0.3534659,0.3586019,0.3638712,0.3688256,0.3737722,0.3784556,0.3828031,0.3869656,0.3906554,0.3941577,0.3972455,0.3999703,0.4023716,0.4043030,0.4060157,0.4073470,0.4084561,0.4092778,0.4098771,0.4103187,0.4106375,0.4108864,0.4110786,0.4112437,0.4114670,0.4117831,0.4122270,0.4127254,0.4134518,0.4144242,0.4156213,0.4171373,0.4188766,0.4210296,0.4236041,0.4265700,0.4301669,0.4341677,0.4392747,0.4451109,0.4519554,0.4599671,0.4689922,0.4799502,0.4925860,0.5076306,0.5249583,0.5450180,0.5692541,0.5961440,0.6298360,0.6675375,0.7113312,0.7631186,0.8219223,0.8930596,0.9739341,1.0701844,1.1777831,1.2975371,1.4345686,1.5795802,1.7471744,1.9212087,2.1053219,2.2870512,2.4566715,2.6073358,2.7246807,2.8076849,2.8630269,2.8973300,2.9240179,2.9327531,2.9428332,2.9574690,2.9620140,2.9646208,2.9624398,2.9714844,2.9792504,2.9834919,2.9780533,2.9819884,2.9810319,2.9832430,2.9809070,2.9728198,2.9708130,2.9773369,2.9736376,2.9663689,2.9686251,2.9739275,2.9804392,2.9796107,2.9831879,2.9834189,2.9858716,2.9975326,2.9862621,3.0022640,3.0016844,2.9957776,2.9947827,2.9959993,2.9984825,3.0056462,2.9948516,2.9823360,2.9760933,2.9680479,2.9561217,2.9370973,2.9205308,2.9084187,2.8877697,2.8644128,2.8309228,2.8099618,2.7854047,2.7517080,2.7212565,2.6869783,2.6526201,2.6102350,2.5700936,2.5320840,2.4962957,2.4608345,2.4204376,2.3812170,2.3431916,2.3074095,2.2696524,2.2306716,2.1941805,2.1590445,2.1231585,2.0871372,2.0532053,2.0194805,1.9866480,1.9525857,1.9196339,1.8878707,1.8571672,1.8267298,1.7954262,1.7670175,1.7378992,1.7097183,1.6811508,1.6542206,1.6282458,1.6015265,1.5767533,1.5510734,1.5284230,1.5032814,1.4799134,1.4568641,1.4342755,1.4128318,1.3912895,1.3704040,1.3493967,1.3300495,1.3103296,1.2916099,1.2727813,1.2548493,1.2374510,1.2203081,1.2042636,1.1879530,1.1729097,1.1573305,1.1431611,1.1288739,1.1155772,1.1023796,1.0894685,1.0776142,1.0658429,1.0545546,1.0433223,1.0330105,1.0226865,1.0130481,1.0033976,0.9943172,0.9859267,0.9774218,0.9694684,0.9617730,0.9546382,0.9473579,0.9407748,0.9340867,0.9280242,0.9221776,0.9165157,0.9110407,0.9063730,0.9014634,0.8967527,0.8924655,0.8883908,0.8848550,0.8811377,0.8778475,0.8747293,0.8719723,0.8693635,0.8670120,0.8649433,0.8632153,0.8616565,0.8602037,0.8591752,0.8582739,0.8576119,0.8571857,0.8570044,0.8570293,0.8573204,0.8579271,0.8584913,0.8594418,0.8605120,0.8619330,0.8635088,0.8654115,0.8677093,0.8697004,0.8722469,0.8750958,0.8783212,0.8814102,0.8850297,0.8889638,0.8929762,0.8972616,0.9018236,0.9067822,0.9120641,0.9172777,0.9228045,0.9289017,0.9349512,0.9415414,0.9479682,0.9553779,0.9624590,0.9701505,0.9777638,0.9863632,0.9945176,1.0033677,1.0120976,1.0216810,1.0311463,1.0411406,1.0514473,1.0618606,1.0728157,1.0835931,1.0954764,1.1068232,1.1194444,1.1318550,1.1445819,1.1572430,1.1709626,1.1840830,1.1987032,1.2130678,1.2281942,1.2419871,1.2580568,1.2733674,1.2900343,1.3051361,1.3228276,1.3389716,1.3574646,1.3732438,1.3912332,1.4091851,1.4277997,1.4460205,1.4654307,1.4842762,1.5042350,1.5233185,1.5439944,1.5641026,1.5841737,1.6051929,1.6267257,1.6487291,1.6692443,1.6900580,1.7141536,1.7345307,1.7575855,1.7804956,1.8029790,1.8259990,1.8482456,1.8718303,1.8958414,1.9179099,1.9407909,1.9634120,1.9919028,2.0137665,2.0340652,2.0623050,2.0836725,2.1070378,2.1337185,2.1599255,2.1830180,2.2059920,2.2290754,2.2514584,2.2781541,2.3005922,2.3281608,2.3545442,2.3790789,2.3992620,2.4231606,2.4468236,2.4643462,2.4856417,2.5034745,2.5218155,2.5357461,2.5582278,2.5744743,2.5883436,2.6019917,2.6171074,2.6263037,2.6404843,2.6609819,2.6642876,2.6761994,2.6822886,2.6842854,2.6970124,2.7029655,2.7088149,2.7162023,2.7270222,2.7204275,2.7215512,2.7331648,2.7262218,2.7244558,2.7288234,2.7329183,2.7230544,2.7250943,2.7264376,2.7194769,2.7153301
"REP-8",2.6982546e-02,2.7201414e-02,2.5503635e-02,2.6156902e-02,2.5650978e-02,2.6859760e-02,2.6097775e-02,2.5290966e-02,2.6591063e-02,2.5274277e-02,2.5647163e-02,2.5909185e-02,2.6194334e-02,2.4857521e-02,2.5632381e-02,2.3304224e-02,2.5439024e-02,2.6284933e-02,2.6196003e-02,2.5411129e-02,2.5435925e-02,2.5243282e-02,2.5476217e-02,2.6329756e-02,2.6093006e-02,2.5617838e-02,2.5725126e-02,2.5826454e-02,2.5655746e-02,2.5589943e-02,2.5804996e-02,2.5207758e-02,2.4957180e-02,2.5002956e-02,2.5265932e-02,2.5825977e-02,2.5743723e-02,2.5570631e-02,2.5881767e-02,2.6619434e-02,2.5571585e-02,2.5923967e-02,2.6111603e-02,2.6574135e-02,2.6880741e-02,2.7068377e-02,2.6150465e-02,2.5564671e-02,2.6693344e-02,2.6851654e-02,2.6203871e-02,2.5522947e-02,2.5315046e-02,2.5693417e-02,2.6012897e-02,2.6108742e-02,2.5846720e-02,2.5276899e-02,2.5952101e-02,2.6325703e-02,2.6324987e-02,2.7076960e-02,2.6319504e-02,2.5707006e-02,2.6039362e-02,2.5863171e-02,2.6968002e-02,2.5654793e-02,2.5328875e-02,2.5625467e-02,2.5984049e-02,2.6530743e-02,2.5725365e-02,2.5971174e-02,2.5346994e-02,2.5646687e-02,2.5659800e-02,2.6048899e-02,2.5197983e-02,2.5591373e-02,2.5258541e-02,2.5096655e-02,2.5560617e-02,2.5441647e-02,2.4996996e-02,2.5207281e-02,2.5255442e-02,2.5341272e-02,2.5173664e-02,2.5027037e-02,2.4835348e-02,2.5340319e-02,2.5229931e-02,2.5046825e-02,2.5046587e-02,2.4969339e-02,2.4974108e-02,2.4986506e-02,2.4811745e-02,2.4745464e-02,2.4762630e-02,2.4705887e-02,2.4883032e-02,2.4617434e-02,2.4567604e-02,2.4697542e-02,2.4722815e-02,2.4451017e-02,2.4504423e-02,2.4482250e-02,2.4525881e-02,2.4392843e-02,2.4431467e-02,2.4284363e-02,2.4313927e-02,2.4307013e-02,2.4359703e-02,2.4293900e-02,2.4274349e-02,2.4373293e-02,2.4241686e-02,2.4184942e-02,2.4255753e-02,2.4121046e-02,2.4153948e-02,2.4142981e-02,2.4202704e-02,2.4191380e-02,2.4081349e-02,2.4098277e-02,2.4139643e-02,2.4126053e-02,2.4114847e-02,2.4127364e-02,2.4175644e-02,2.4151921e-02,2.4127126e-02,2.4140954e-02,2.4141788e-02,2.4151206e-02,2.4174571e-02,2.4176478e-02,2.4157405e-02,2.4115205e-02,2.4114251e-02,2.4119973e-02,2.4134636e-02,2.4205446e-02,2.4184227e-02,2.4210095e-02,2.4199963e-02,2.4205446e-02,2.4154425e-02,2.4210572e-02,2.4200559e-02,2.4217963e-02,2.4294496e-02,2.4273157e-02,2.4313450e-02,2.4325848e-02,2.4329424e-02,2.4323583e-02,2.4304986e-02,2.4324775e-02,2.4274588e-02,2.4362087e-02,2.4420023e-02,2.4433970e-02,2.4502158e-02,2.4577975e-02,2.4627328e-02,2.4724483e-02,2.4816513e-02,2.4901748e-02,2.4978638e-02,2.5095224e-02,2.5197029e-02,2.5228381e-02,2.5253654e-02,2.5220990e-02,2.5175810e-02,2.5087714e-02,2.4916410e-02,2.4763942e-02,2.4801016e-02,2.4671435e-02,2.4776578e-02,2.5020480e-02,2.5075555e-02,2.5033832e-02,2.5017142e-02,2.4952769e-02,2.4906993e-02,2.4909377e-02,2.4907112e-02,2.4870634e-02,2.4886489e-02,2.4851322e-02,2.4830699e-02,2.4822712e-02,2.4827003e-02,2.4809361e-02,2.4820447e-02,2.4818659e-02,2.4826288e-02,2.4842620e-02,2.4856687e-02,2.4891138e-02,2.4925113e-02,2.4961591e-02,2.5018692e-02,2.5091171e-02,2.5131106e-02,2.5194407e-02,2.5284171e-02,2.5351644e-02,2.5433660e-02,2.5516391e-02,2.5603771e-02,2.5671601e-02,2.5721908e-02,2.5754452e-02,2.5781870e-02,2.5789976e-02,2.5840998e-02,2.5865316e-02,2.5864720e-02,2.5890112e-02,2.5913000e-02,2.5939584e-02,2.5943041e-02,2.5983691e-02,2.5986195e-02,2.6016831e-02,2.6039243e-02,2.6065230e-02,2.6096463e-02,2.6119113e-02,2.6161909e-02,2.6199698e-02,2.6252389e-02,2.6280761e-02,2.6337147e-02,2.6375651e-02,2.6394367e-02,2.6451230e-02,2.6483297e-02,2.6539207e-02,2.6581407e-02,2.6645899e-02,2.6693583e-02,2.6755214e-02,2.6834607e-02,2.6896238e-02,2.6968956e-02,2.7063489e-02,2.7187109e-02,2.7311563e-02,2.7474642e-02,2.7656078e-02,2.7823448e-02,2.8098345e-02,2.8438926e-02,2.8886437e-02,2.9329181e-02,2.9788017e-02,3.0317307e-02,3.0925274e-02,3.1568885e-02,3.2278180e-02,3.3053875e-02,3.3952355e-02,3.4900546e-02,3.5998940e-02,3.7175298e-02,3.8429737e-02,3.9726496e-02,4.1001081e-02,4.2170644e-02,4.3224335e-02,4.4078469e-02,4.4746518e-02,4.5247316e-02,4.5589685e-02,4.5803189e-02,4.5929313e-02,4.5968413e-02,4.5934081e-02,4.5847893e-02,4.5730174e-02,4.5519233e-02,4.5264661e-02,4.4969857e-02,4.4623673e-02,4.4234455e-02,4.3821454e-02,4.3386102e-02,4.2918801e-02,4.2426348e-02,4.1939974e-02,4.1432321e-02,4.0902495e-02,4.0382385e-02,3.9844990e-02,3.9309442e-02,3.8772464e-02,3.8250566e-02,3.7702322e-02,3.7162542e-02,3.6635160e-02,3.6138535e-02,3.5653234e-02,3.5151362e-02,3.4688115e-02,3.4237742e-02,3.3831596e-02,3.3414125e-02,3.3007622e-02,3.2649279e-02,3.2281518e-02,3.1978011e-02,3.1672955e-02,3.1359315e-02,3.1037927e-02,3.0860662e-02,3.0740619e-02,3.0541539e-02,3.0377388e-02,3.0238986e-02,3.0158639e-02,3.0053496e-02,2.9988647e-02,2.9905677e-02,2.9870272e-02,2.9851794e-02,2.9850841e-02,2.9910803e-02,2.9927015e-02,2.9977202e-02,3.0126214e-02,3.0212879e-02,3.0335665e-02,3.0522943e-02,3.0690908e-02,3.0744314e-02,3.0963302e-02,3.1314492e-02,3.1510949e-02,3.1691432e-02,3.2000542e-02,3.1015787e-02,3.1245321e-02,3.1486198e-02,3.1741932e-02,3.1989068e-02,3.2258615e-02,3.2555930e-02,3.2859653e-02,3.3227023e-02,3.3638854e-02,3.4142319e-02,3.4758516e-02,3.5535045e-02,3.6437336e-02,3.7660308e-02,3.9081823e-02,4.0760573e-02,4.2904779e-02,4.5231503e-02,4.7896057e-02,5.0777346e-02,5.3662371e-02,5.6744874e-02,5.9580356e-02,6.2200490e-02,6.4701237e-02,6.6784099e-02,6.8535835e-02,7.0059553e-02,7.1126655e-02,7.1942002e-02,7.2507329e-02,7.2861582e-02,7.3130585e-02,7.3285416e-02,7.3389955e-02,7.3470697e-02,7.3524743e-02,7.3595710e-02,7.3678523e-02,7.3764592e-02,7.3898874e-02,7.4015364e-02,7.4133366e-02,7.4243285e-02,7.4320234e-02,7.4348122e-02,7.4324965e-02,7.4238621e-02,7.4099742e-02,7.3918119e-02,7.3710710e-02,7.3451936e-02,7.3175147e-02,7.2889611e-02,7.2586164e-02,7.2276622e-02,7.1963221e-02,7.1675822e-02,7.1348429e-02,7.1048915e-02,7.0747927e-02,7.0424691e-02,7.0127375e-02,6.9822013e-02,6.9499359e-02,6.9203123e-02,6.8899482e-02,6.8598889e-02,6.8304777e-02,6.8026617e-02,6.7721531e-02,6.7463368e-02,6.7207500e-02,6.6966698e-02,6.6763476e-02,6.6548735e-02,6.6377915e-02,6.6261999e-02,6.6148087e-02,6.6078663e-02,6.6069394e-02,6.6085383e-02,6.6163361e-02,6.6295147e-02,6.6460520e-02,6.6703036e-02,6.7023031e-02,6.7380190e-02,6.7821205e-02,6.8325341e-02,6.8905622e-02,6.9571927e-02,7.0294052e-02,7.1106389e-02,7.2045468e-02,7.3024906e-02,7.4146740e-02,7.5341314e-02,7.6617651e-02,7.8112252e-02,7.9626381e-02,8.1298873e-02,8.3178915e-02,8.5106157e-02,8.7325022e-02,8.9631677e-02,9.2059024e-02,9.4863191e-02,9.7645484e-02,0.1006929,0.1040150,0.1073405,0.1110445,0.1147190,0.1185155,0.1227054,0.1266668,0.1308364,0.1350558,0.1391089,0.1434353,0.1474172,0.1513325,0.1554522,0.1592260,0.1632081,0.1671598,0.1711477,0.1756699,0.1802070,0.1853732,0.1914644,0.1980596,0.2061976,0.2153854,0.2262275,0.2398493,0.2549538,0.2736232,0.2960387,0.3215983,0.3530279,0.3870745,0.4256539,0.4710661,0.5175740,0.5704924,0.6253003,0.6814710,0.7418432,0.7982439,0.8548942,0.9110090,0.9616919,1.0110152,1.0543997,1.0936916,1.1306647,1.1614045,1.1896977,1.2146959,1.2360573,1.2557036,1.2715749,1.2857143,1.2980264,1.3079185,1.3162918,1.3226995,1.3275648,1.3311347,1.3334222,1.3345906,1.3348390,1.3338803,1.3319538,1.3288567,1.3242710,1.3173699,1.3089514,1.2975707,1.2842245,1.2685401,1.2500145,1.2306336,1.2094141,1.1867864,1.1638703,1.1391860,1.1155850,1.0914218,1.0666944,1.0430273,1.0185477,0.9953754,0.9723530,0.9490749,0.9271737,0.9049707,0.8836320,0.8628752,0.8416271,0.8219364,0.8020812,0.7826706,0.7638711,0.7447397,0.7270480,0.7094089,0.6918178,0.6753033,0.6584817,0.6428598,0.6274197,0.6121562,0.5978296,0.5836197,0.5702058,0.5571259,0.5441183,0.5321323,0.5201623,0.5088686,0.4979011,0.4869393,0.4770358,0.4671466,0.4576632,0.4485695,0.4396328,0.4314114,0.4233037,0.4155720,0.4082079,0.4008948,0.3942066,0.3876141,0.3812322,0.3752021,0.3693517,0.3638595,0.3585011,0.3533376,0.3484710,0.3436733,0.3392235,0.3348523,0.3306040,0.3266538,0.3227865,0.3191433,0.3155647,0.3120968,0.3088755,0.3056965,0.3026905,0.2997603,0.2969083,0.2942863,0.2916793,0.2892123,0.2868195,0.2844986,0.2823344,0.2802109,0.2782032,0.2762579,0.2743677,0.2726468,0.2709692,0.2693406,0.2678403,0.2663388,0.2650045,0.2637154,0.2625093,0.2613809,0.2602799,0.2593360,0.2584326,0.2576264,0.2568950,0.2562238,0.2556676,0.2551782,0.2547711,0.2544226,0.2541705,0.2539975,0.2539200,0.2539335,0.2540084,0.2541969,0.2544670,0.2548439,0.2553126,0.2558830,0.2565409,0.2572994,0.2581879,0.2591412,0.2602322,0.2614415,0.2627385,0.2641870,0.2657046,0.2674353,0.2692850,0.2712367,0.2734003,0.2756392,0.2781661,0.2808129,0.2836027,0.2866368,0.2897534,0.2932014,0.2967893,0.3005742,0.3046162,0.3087028,0.3131516,0.3176886,0.3224933,0.3274195,0.3323838,0.3375781,0.3427565,0.3480941,0.3534722,0.3586130,0.3638757,0.3688282,0.3737840,0.3784599,0.3828211,0.3869777,0.3906636,0.3941762,0.3972471,0.3999796,0.4023722,0.4043145,0.4060329,0.4073664,0.4084641,0.4092832,0.4099027,0.4103423,0.4106541,0.4108970,0.4111016,0.4112667,0.4115010,0.4118056,0.4122331,0.4127403,0.4134817,0.4144612,0.4156509,0.4171547,0.4189073,0.4210623,0.4236316,0.4266046,0.4301882,0.4342128,0.4392981,0.4451456,0.4519647,0.4600271,0.4690532,0.4800329,0.4925909,0.5077040,0.5250466,0.5451093,0.5693163,0.5962854,0.6299245,0.6676190,0.7115018,0.7632748,0.8221163,0.8934413,0.9740990,1.0702794,1.1780849,1.2979989,1.4347610,1.5803034,1.7474141,1.9213425,2.1053874,2.2892368,2.4571176,2.6065943,2.7252779,2.8097086,2.8618479,2.8996015,2.9204841,2.9368789,2.9470131,2.9550045,2.9605761,2.9643621,2.9742150,2.9800456,2.9818428,2.9845855,2.9875329,2.9905870,2.9852896,2.9883790,2.9909070,2.9838309,2.9822807,2.9795167,2.9826875,2.9782312,2.9757569,2.9772911,2.9818578,2.9785359,2.9855416,2.9851630,2.9938972,2.9921231,2.9957407,2.9985569,3.0027604,3.0084558,3.0051572,3.0053401,3.0070841,3.0012834,2.9946060,2.9827006,2.9761641,2.9676032,2.9580019,2.9419022,2.9245186,2.9060254,2.8885875,2.8663132,2.8346448,2.8094840,2.7824504,2.7538729,2.7223613,2.6859479,2.6513700,2.6096816,2.5741875,2.5313675,2.4950359,2.4610620,2.4208238,2.3836789,2.3441265,2.3084581,2.2710793,2.2312081,2.1957414,2.1599939,2.1230595,2.0882714,2.0544906,2.0189121,1.9865600,1.9523253,1.9204462,1.8881646,1.8570724,1.8264165,1.7959324,1.7671840,1.7376406,1.7096069,1.6810999,1.6542435,1.6281713,1.6015246,1.5768347,1.5511383,1.5276943,1.5031862,1.4795439,1.4570012,1.4340351,1.4125681,1.3908426,1.3703204,1.3491046,1.3299609,1.3100554,1.2916003,1.2727007,1.2546773,1.2373180,1.2202902,1.2040519,1.1878772,1.1728113,1.1573192,1.1431112,1.1288090,1.1154835,1.1023251,1.0894963,1.0776538,1.0658058,1.0545985,1.0433788,1.0330336,1.0226429,1.0130867,1.0034511,0.9944633,0.9858575,0.9773688,0.9695035,0.9618477,0.9546144,0.9472954,0.9407792,0.9342004,0.9280348,0.9221071,0.9164727,0.9111130,0.9063840,0.9015034,0.8967629,0.8925564,0.8883811,0.8847482,0.8810840,0.8779072,0.8746802,0.8719446,0.8693593,0.8670273,0.8650128,0.8632066,0.8616803,0.8603081,0.8591968,0.8582816,0.8576572,0.8572038,0.8570855,0.8570689,0.8574301,0.8579679,0.8585281,0.8595873,0.8605698,0.8620803,0.8636879,0.8655219,0.8677902,0.8698306,0.8723283,0.8750944,0.8783771,0.8815947,0.8852552,0.8890212,0.8931603,0.8975299,0.9019526,0.9068740,0.9120581,0.9174181,0.9228799,0.9288597,0.9349127,0.9414955,0.9480588,0.9553664,0.9625663,0.9702526,0.9778030,0.9863414,0.9944165,1.0033704,1.0121899,1.0216948,1.0312181,1.0412148,1.0515521,1.0619788,1.0728165,1.0838635,1.0957572,1.1069984,1.1194679,1.1321058,1.1447580,1.1573887,1.1712003,1.1844945,1.1990380,1.2129893,1.2284020,1.2424567,1.2585150,1.2735775,1.2902172,1.3057973,1.3230730,1.3391442,1.3577451,1.3732735,1.3916373,1.4090005,1.4279754,1.4462802,1.4652447,1.4843487,1.5036201,1.5238729,1.5439832,1.5639153,1.5843668,1.6053791,1.6268179,1.6488559,1.6694040,1.6903000,1.7132293,1.7353046,1.7584095,1.7802131,1.8038061,1.8259246,1.8495951,1.8718189,1.8958471,1.9196994,1.9418032,1.9653645,1.9901137,2.0150979,2.0380378,2.0627065,2.0868015,2.1092820,2.1364102,2.1591573,2.1844163,2.2094727,2.2289901,2.2519751,2.2809269,2.3058581,2.3313022,2.3532984,2.3786016,2.4002476,2.4228742,2.4471786,2.4679816,2.4828522,2.5004041,2.5226271,2.5394845,2.5590630,2.5750198,2.5872731,2.6027782,2.6189394,2.6291835,2.6441293,2.6607163,2.6679945,2.6740499,2.6884508,2.7001119,2.7013910,2.7110109,2.7144117,2.7161698,2.7242546,2.7355671,2.7358873,2.7349334,2.7328143,2.7375040,2.7413652,2.7336981,2.7368827,2.7347908,2.7304640,2.7245424,2.7159095
"REP-9",2.7042866e-02,2.6982069e-02,2.5216579e-02,2.6234865e-02,2.5984526e-02,2.6573896e-02,2.6000738e-02,2.5413275e-02,2.6505232e-02,2.4946928e-02,2.5555372e-02,2.5872707e-02,2.6217937e-02,2.4880409e-02,2.5646210e-02,2.3338556e-02,2.5395870e-02,2.6353836e-02,2.6245832e-02,2.5378466e-02,2.5490046e-02,2.5101185e-02,2.5461912e-02,2.6406765e-02,2.6151180e-02,2.5659323e-02,2.5757313e-02,2.5858402e-02,2.5791645e-02,2.5609016e-02,2.5825739e-02,2.5322199e-02,2.4982452e-02,2.5065184e-02,2.5307894e-02,2.6010036e-02,2.5759220e-02,2.5624037e-02,2.5682688e-02,2.6620150e-02,2.5518179e-02,2.5969028e-02,2.6122808e-02,2.6596069e-02,2.6960135e-02,2.7119637e-02,2.5972605e-02,2.5591373e-02,2.6560307e-02,2.6840210e-02,2.6247501e-02,2.5503635e-02,2.5382042e-02,2.5829554e-02,2.6101112e-02,2.6040077e-02,2.5793076e-02,2.5524378e-02,2.5995970e-02,2.6183605e-02,2.6434422e-02,2.7199268e-02,2.6334286e-02,2.5864124e-02,2.6185989e-02,2.6041746e-02,2.7133703e-02,2.5913477e-02,2.5362730e-02,2.5696993e-02,2.6122808e-02,2.6695490e-02,2.5881290e-02,2.5951624e-02,2.5452375e-02,2.5675535e-02,2.5630951e-02,2.6128769e-02,2.5235176e-02,2.5668144e-02,2.5403500e-02,2.5075197e-02,2.5612831e-02,2.5400162e-02,2.5184393e-02,2.5331020e-02,2.5213718e-02,2.5499821e-02,2.5174856e-02,2.5181055e-02,2.5054932e-02,2.5392056e-02,2.5304794e-02,2.5070906e-02,2.5088549e-02,2.4970055e-02,2.5036335e-02,2.5002956e-02,2.4911165e-02,2.4806261e-02,2.4761915e-02,2.4769306e-02,2.4857044e-02,2.4675846e-02,2.4571180e-02,2.4784088e-02,2.4730682e-02,2.4602890e-02,2.4552345e-02,2.4523973e-02,2.4586439e-02,2.4423599e-02,2.4473429e-02,2.4281979e-02,2.4374485e-02,2.4364948e-02,2.4404049e-02,2.4314404e-02,2.4352312e-02,2.4422646e-02,2.4291992e-02,2.4237394e-02,2.4264097e-02,2.4239779e-02,2.4229527e-02,2.4213791e-02,2.4220824e-02,2.4195194e-02,2.4139047e-02,2.4181008e-02,2.4237394e-02,2.4200439e-02,2.4178386e-02,2.4196148e-02,2.4247885e-02,2.4206281e-02,2.4175882e-02,2.4174690e-02,2.4188876e-02,2.4183869e-02,2.4223447e-02,2.4224877e-02,2.4178267e-02,2.4130821e-02,2.4150133e-02,2.4158835e-02,2.4189949e-02,2.4245024e-02,2.4228692e-02,2.4240375e-02,2.4218321e-02,2.4277925e-02,2.4222612e-02,2.4244547e-02,2.4269700e-02,2.4287462e-02,2.4309516e-02,2.4354577e-02,2.4377942e-02,2.4347305e-02,2.4381280e-02,2.4368763e-02,2.4318218e-02,2.4323344e-02,2.4294019e-02,2.4367094e-02,2.4427772e-02,2.4473906e-02,2.4538159e-02,2.4609327e-02,2.4677992e-02,2.4789691e-02,2.4861813e-02,2.4967074e-02,2.5052190e-02,2.5161386e-02,2.5276184e-02,2.5325418e-02,2.5359392e-02,2.5329351e-02,2.5265932e-02,2.5131583e-02,2.4938345e-02,2.4766922e-02,2.4677038e-02,2.4652243e-02,2.4786711e-02,2.5058150e-02,2.5141835e-02,2.5099397e-02,2.5076985e-02,2.5012612e-02,2.4945259e-02,2.4959564e-02,2.4958253e-02,2.4922490e-02,2.4936676e-02,2.4914503e-02,2.4883509e-02,2.4884343e-02,2.4876833e-02,2.4859905e-02,2.4880528e-02,2.4872661e-02,2.4882078e-02,2.4903178e-02,2.4921179e-02,2.4956465e-02,2.4969578e-02,2.5016546e-02,2.5071740e-02,2.5141001e-02,2.5186896e-02,2.5258541e-02,2.5351048e-02,2.5416613e-02,2.5494337e-02,2.5578141e-02,2.5673151e-02,2.5732994e-02,2.5776267e-02,2.5807500e-02,2.5835514e-02,2.5840878e-02,2.5886536e-02,2.5918007e-02,2.5914431e-02,2.5939822e-02,2.5971413e-02,2.5987864e-02,2.5990963e-02,2.6033998e-02,2.6042342e-02,2.6064396e-02,2.6095390e-02,2.6115894e-02,2.6148438e-02,2.6164889e-02,2.6216865e-02,2.6248574e-02,2.6301980e-02,2.6340246e-02,2.6390195e-02,2.6424050e-02,2.6444316e-02,2.6503682e-02,2.6541233e-02,2.6597738e-02,2.6629925e-02,2.6701212e-02,2.6751637e-02,2.6808619e-02,2.6874304e-02,2.6942492e-02,2.7015924e-02,2.7105927e-02,2.7212381e-02,2.7357340e-02,2.7519107e-02,2.7693033e-02,2.7855754e-02,2.8131127e-02,2.8488994e-02,2.8923988e-02,2.9361129e-02,2.9840708e-02,3.0378342e-02,3.0965805e-02,3.1608224e-02,3.2316446e-02,3.3102036e-02,3.3997059e-02,3.4950137e-02,3.6047459e-02,3.7219167e-02,3.8476110e-02,3.9775848e-02,4.1046619e-02,4.2223573e-02,4.3274999e-02,4.4131398e-02,4.4801593e-02,4.5298219e-02,4.5640707e-02,4.5851827e-02,4.5984626e-02,4.6019435e-02,4.5987964e-02,4.5895100e-02,4.5779049e-02,4.5566678e-02,4.5314014e-02,4.5018017e-02,4.4670522e-02,4.4281304e-02,4.3874145e-02,4.3429732e-02,4.2967081e-02,4.2479873e-02,4.1978121e-02,4.1479051e-02,4.0949106e-02,4.0425897e-02,3.9892673e-02,3.9349973e-02,3.8821101e-02,3.8302541e-02,3.7750840e-02,3.7209868e-02,3.6687851e-02,3.6190748e-02,3.5700560e-02,3.5206914e-02,3.4731507e-02,3.4288406e-02,3.3867836e-02,3.3456326e-02,3.3054233e-02,3.2698989e-02,3.2345057e-02,3.2003164e-02,3.1722307e-02,3.1411767e-02,3.1111002e-02,3.0922055e-02,3.0738235e-02,3.0568957e-02,3.0415535e-02,3.0299306e-02,3.0209899e-02,3.0084610e-02,3.0005813e-02,2.9917479e-02,2.9931426e-02,2.9875278e-02,2.9868603e-02,2.9961109e-02,2.9955745e-02,3.0044198e-02,3.0159712e-02,3.0272961e-02,3.0377388e-02,3.0553699e-02,3.0741692e-02,3.0773044e-02,3.1026125e-02,3.1337976e-02,3.1552434e-02,3.1748891e-02,3.2065272e-02,3.1025007e-02,3.1260531e-02,3.1502150e-02,3.1751327e-02,3.2002445e-02,3.2275494e-02,3.2571189e-02,3.2878172e-02,3.3236921e-02,3.3650864e-02,3.4155842e-02,3.4767326e-02,3.5548322e-02,3.6447939e-02,3.7671879e-02,3.9093502e-02,4.0771641e-02,4.2920750e-02,4.5241773e-02,4.7909349e-02,5.0790444e-02,5.3675905e-02,5.6766629e-02,5.9594870e-02,6.2226154e-02,6.4720683e-02,6.6798955e-02,6.8563238e-02,7.0076659e-02,7.1148366e-02,7.1960166e-02,7.2526947e-02,7.2886474e-02,7.3149279e-02,7.3309392e-02,7.3412821e-02,7.3487163e-02,7.3537499e-02,7.3613502e-02,7.3693462e-02,7.3780619e-02,7.3911980e-02,7.4028596e-02,7.4148178e-02,7.4259661e-02,7.4337997e-02,7.4357808e-02,7.4334972e-02,7.4241936e-02,7.4112482e-02,7.3926747e-02,7.3719837e-02,7.3454797e-02,7.3179156e-02,7.2898954e-02,7.2588280e-02,7.2285280e-02,7.1967207e-02,7.1682394e-02,7.1356975e-02,7.1056724e-02,7.0754558e-02,7.0426270e-02,7.0128947e-02,6.9825977e-02,6.9506899e-02,6.9209836e-02,6.8908200e-02,6.8606958e-02,6.8311021e-02,6.8031140e-02,6.7733809e-02,6.7472115e-02,6.7209542e-02,6.6974908e-02,6.6772029e-02,6.6561259e-02,6.6391200e-02,6.6267751e-02,6.6152543e-02,6.6088602e-02,6.6074058e-02,6.6093512e-02,6.6172577e-02,6.6310108e-02,6.6474542e-02,6.6715948e-02,6.7035630e-02,6.7391485e-02,6.7835450e-02,6.8338543e-02,6.8918623e-02,6.9582887e-02,7.0306689e-02,7.1115375e-02,7.2058648e-02,7.3034406e-02,7.4160263e-02,7.5363025e-02,7.6634660e-02,7.8119256e-02,7.9629533e-02,8.1303127e-02,8.3197519e-02,8.5128233e-02,8.7334737e-02,8.9635812e-02,9.2066228e-02,9.4881818e-02,9.7661130e-02,0.1007165,0.1040227,0.1073502,0.1110677,0.1147470,0.1185448,0.1227176,0.1266754,0.1308591,0.1350877,0.1391397,0.1434729,0.1474233,0.1513666,0.1554713,0.1592622,0.1632286,0.1671722,0.1711650,0.1756749,0.1802327,0.1853760,0.1914901,0.1980891,0.2062215,0.2154320,0.2262814,0.2399112,0.2550188,0.2736412,0.2960983,0.3216193,0.3530487,0.3872167,0.4257660,0.4712371,0.5177244,0.5705559,0.6254753,0.6816171,0.7420927,0.7985312,0.8551704,0.9112563,0.9619732,1.0112208,1.0546163,1.0939488,1.1308742,1.1615344,1.1898465,1.2148408,1.2362357,1.2556764,1.2716105,1.2857730,1.2980947,1.3079151,1.3162873,1.3226990,1.3275008,1.3310933,1.3334155,1.3344891,1.3346577,1.3336987,1.3318708,1.3287117,1.3241801,1.3173621,1.3088127,1.2974604,1.2841508,1.2683809,1.2498399,1.2305733,1.2092389,1.1867371,1.1637632,1.1390975,1.1155330,1.0913419,1.0666137,1.0429170,1.0184319,0.9952566,0.9723173,0.9489461,0.9270571,0.9048745,0.8835155,0.8627653,0.8414987,0.8217969,0.8019319,0.7825264,0.7637553,0.7445920,0.7269295,0.7092561,0.6916513,0.6752155,0.6583668,0.6427455,0.6273106,0.6120447,0.5977440,0.5835249,0.5700831,0.5569810,0.5440301,0.5320077,0.5200756,0.5087534,0.4977934,0.4869040,0.4769634,0.4670659,0.4575951,0.4485365,0.4395476,0.4313727,0.4232671,0.4155307,0.4081379,0.4008528,0.3941477,0.3875382,0.3811768,0.3751773,0.3693023,0.3638156,0.3584584,0.3532824,0.3484117,0.3436596,0.3391715,0.3348068,0.3305683,0.3266207,0.3227443,0.3191006,0.3155214,0.3120514,0.3088324,0.3056611,0.3026433,0.2997226,0.2968798,0.2942333,0.2916423,0.2891749,0.2867688,0.2844509,0.2823005,0.2801777,0.2781649,0.2762234,0.2743267,0.2726006,0.2709193,0.2692982,0.2677838,0.2663063,0.2649630,0.2636693,0.2624492,0.2613333,0.2602448,0.2592961,0.2583970,0.2575842,0.2568540,0.2561833,0.2556315,0.2551420,0.2547242,0.2543901,0.2541368,0.2539683,0.2538852,0.2538985,0.2539885,0.2541751,0.2544461,0.2548194,0.2552936,0.2558565,0.2565144,0.2572811,0.2581562,0.2591152,0.2602173,0.2614149,0.2627035,0.2641514,0.2656818,0.2674246,0.2692635,0.2712103,0.2733804,0.2756156,0.2781502,0.2807905,0.2835796,0.2866080,0.2897291,0.2931800,0.2967602,0.3005497,0.3045958,0.3086833,0.3131371,0.3176725,0.3224777,0.3274130,0.3323590,0.3375660,0.3427317,0.3480910,0.3534520,0.3585981,0.3638510,0.3688055,0.3737736,0.3784535,0.3828009,0.3869694,0.3906595,0.3941664,0.3972639,0.3999819,0.4023737,0.4043259,0.4060300,0.4073811,0.4084768,0.4092949,0.4099097,0.4103734,0.4106815,0.4109180,0.4111263,0.4112811,0.4115199,0.4118316,0.4122514,0.4127558,0.4134993,0.4144806,0.4156686,0.4171689,0.4189195,0.4210769,0.4236644,0.4266162,0.4301915,0.4342197,0.4393173,0.4451662,0.4519771,0.4600387,0.4690717,0.4800507,0.4926211,0.5077045,0.5250640,0.5451736,0.5693884,0.5963127,0.6299432,0.6677158,0.7115217,0.7634076,0.8221564,0.8935161,0.9741793,1.0704454,1.1780716,1.2980032,1.4351163,1.5804210,1.7478763,1.9219724,2.1059217,2.2901695,2.4580312,2.6071494,2.7248881,2.8125212,2.8660088,2.8923874,2.9256558,2.9350119,2.9502933,2.9613509,2.9631155,2.9685788,2.9721048,2.9793828,2.9785926,2.9764874,2.9838750,2.9871111,2.9852772,2.9812355,2.9778230,2.9849715,2.9787085,2.9785788,2.9702320,2.9760659,2.9761801,2.9718294,2.9778333,2.9779539,2.9806256,2.9826047,2.9912126,2.9851243,2.9904635,2.9946771,2.9975984,2.9997799,3.0017951,3.0013371,3.0008924,2.9943819,2.9938679,2.9827242,2.9798954,2.9644086,2.9518981,2.9340129,2.9243217,2.9063873,2.8847742,2.8625484,2.8380120,2.8114660,2.7843759,2.7504196,2.7218831,2.6875665,2.6524782,2.6118715,2.5732789,2.5346141,2.4972470,2.4601896,2.4217203,2.3839169,2.3432689,2.3069975,2.2693250,2.2314005,2.1947000,2.1585979,2.1219389,2.0878575,2.0540421,2.0176833,1.9850005,1.9522731,1.9202554,1.8877167,1.8567984,1.8254821,1.7954439,1.7661284,1.7375422,1.7089199,1.6807997,1.6535233,1.6273317,1.6010976,1.5762906,1.5506315,1.5279123,1.5028659,1.4795491,1.4566069,1.4338243,1.4121966,1.3907249,1.3703970,1.3491801,1.3298738,1.3098403,1.2914600,1.2726125,1.2546533,1.2370590,1.2200962,1.2041333,1.1876998,1.1726351,1.1571180,1.1430666,1.1287475,1.1152788,1.1021812,1.0893973,1.0774930,1.0656872,1.0544518,1.0432386,1.0328653,1.0224996,1.0129783,1.0033246,0.9943602,0.9858935,0.9772446,0.9694140,0.9617124,0.9545401,0.9472489,0.9406542,0.9341220,0.9280255,0.9220792,0.9164068,0.9111338,0.9063505,0.9014133,0.8967933,0.8925220,0.8884832,0.8848479,0.8811240,0.8779714,0.8747942,0.8719673,0.8693295,0.8671052,0.8650395,0.8632430,0.8616959,0.8603010,0.8592664,0.8582929,0.8576943,0.8572094,0.8571498,0.8571061,0.8573401,0.8579583,0.8585916,0.8595840,0.8605411,0.8620894,0.8636628,0.8654754,0.8677195,0.8698113,0.8724272,0.8751808,0.8783385,0.8815768,0.8851556,0.8890451,0.8930509,0.8974354,0.9020313,0.9069161,0.9120588,0.9173985,0.9230433,0.9290415,0.9349759,0.9416081,0.9481893,0.9554181,0.9626343,0.9703685,0.9779739,0.9864850,0.9946555,1.0035847,1.0124223,1.0218589,1.0313249,1.0412301,1.0516748,1.0620331,1.0729679,1.0838856,1.0957057,1.1070864,1.1195124,1.1321237,1.1448299,1.1574045,1.1711228,1.1844761,1.1990409,1.2130208,1.2283100,1.2424704,1.2585020,1.2735187,1.2903247,1.3057598,1.3228996,1.3390408,1.3575356,1.3734845,1.3914793,1.4089891,1.4279554,1.4461600,1.4655823,1.4845316,1.5043112,1.5242665,1.5440351,1.5642300,1.5851038,1.6050141,1.6266353,1.6487968,1.6699820,1.6910946,1.7137481,1.7363992,1.7591970,1.7806005,1.8035398,1.8267756,1.8497188,1.8718737,1.8959157,1.9182696,1.9429898,1.9653788,1.9909415,2.0143716,2.0386648,2.0610397,2.0861466,2.1076751,2.1355269,2.1596437,2.1826406,2.2101181,2.2314758,2.2485862,2.2798643,2.3033800,2.3309798,2.3512127,2.3754835,2.4017453,2.4260292,2.4480736,2.4676318,2.4862421,2.5028629,2.5223320,2.5418646,2.5604861,2.5726793,2.5941191,2.6146064,2.6179838,2.6337798,2.6461322,2.6622722,2.6670914,2.6798429,2.6882715,2.6959736,2.6976790,2.7049272,2.7126515,2.7191331,2.7285895,2.7349048,2.7385170,2.7316945,2.7313190,2.7319555,2.7363088,2.7293563,2.7345438,2.7283187,2.7208896,2.7225683,2.7297270
"REP-10",2.7879238e-02,2.7158976e-02,2.5289774e-02,2.6184082e-02,2.5872707e-02,2.6610374e-02,2.6109457e-02,2.5539160e-02,2.6577950e-02,2.5227070e-02,2.5767088e-02,2.5929689e-02,2.6287556e-02,2.5131941e-02,2.5799036e-02,2.3349524e-02,2.5391340e-02,2.6359320e-02,2.6411057e-02,2.5472164e-02,2.5553226e-02,2.5425196e-02,2.5661469e-02,2.6414394e-02,2.6090145e-02,2.5650024e-02,2.5766134e-02,2.5887966e-02,2.5825262e-02,2.5664330e-02,2.5843143e-02,2.5166988e-02,2.5122881e-02,2.5058508e-02,2.5293112e-02,2.5953531e-02,2.5840044e-02,2.5723457e-02,2.5641918e-02,2.6726723e-02,2.5742769e-02,2.6076555e-02,2.6220798e-02,2.6663065e-02,2.6933908e-02,2.7197123e-02,2.6092291e-02,2.5651455e-02,2.6656628e-02,2.6910305e-02,2.6377916e-02,2.5762081e-02,2.5488853e-02,2.5797367e-02,2.6168346e-02,2.6263714e-02,2.6016951e-02,2.5306225e-02,2.6140451e-02,2.6243448e-02,2.6539803e-02,2.7235746e-02,2.6404858e-02,2.5912285e-02,2.6074648e-02,2.6096344e-02,2.7175426e-02,2.5981188e-02,2.5510788e-02,2.5583744e-02,2.6135206e-02,2.6679993e-02,2.6021719e-02,2.5960207e-02,2.5473833e-02,2.5906563e-02,2.5927067e-02,2.6185989e-02,2.5223255e-02,2.5690794e-02,2.5487900e-02,2.5068045e-02,2.5624275e-02,2.5367737e-02,2.5179148e-02,2.5285006e-02,2.5247335e-02,2.5562763e-02,2.5236607e-02,2.5156260e-02,2.5072575e-02,2.5432110e-02,2.5351286e-02,2.5112629e-02,2.5228739e-02,2.5119543e-02,2.5046825e-02,2.5063753e-02,2.4894476e-02,2.4842501e-02,2.4855852e-02,2.4781942e-02,2.4927855e-02,2.4718761e-02,2.4597883e-02,2.4836779e-02,2.4757862e-02,2.4647474e-02,2.4570704e-02,2.4529457e-02,2.4593830e-02,2.4435520e-02,2.4552107e-02,2.4355173e-02,2.4369717e-02,2.4340153e-02,2.4412870e-02,2.4324417e-02,2.4351835e-02,2.4424314e-02,2.4314165e-02,2.4236441e-02,2.4294376e-02,2.4227858e-02,2.4228811e-02,2.4234533e-02,2.4267077e-02,2.4232745e-02,2.4160624e-02,2.4171829e-02,2.4205923e-02,2.4217963e-02,2.4202108e-02,2.4209023e-02,2.4252415e-02,2.4233222e-02,2.4201393e-02,2.4199247e-02,2.4204135e-02,2.4197698e-02,2.4271488e-02,2.4257183e-02,2.4203539e-02,2.4179101e-02,2.4201035e-02,2.4181366e-02,2.4213672e-02,2.4265289e-02,2.4241090e-02,2.4265885e-02,2.4268866e-02,2.4276495e-02,2.4228692e-02,2.4274588e-02,2.4282217e-02,2.4290323e-02,2.4367094e-02,2.4351001e-02,2.4398446e-02,2.4387002e-02,2.4404764e-02,2.4392843e-02,2.4342537e-02,2.4341941e-02,2.4298549e-02,2.4388433e-02,2.4427295e-02,2.4437785e-02,2.4527788e-02,2.4590731e-02,2.4643779e-02,2.4784207e-02,2.4858236e-02,2.4973750e-02,2.5058389e-02,2.5170326e-02,2.5284290e-02,2.5330663e-02,2.5351524e-02,2.5342703e-02,2.5292993e-02,2.5150418e-02,2.4932861e-02,2.4738789e-02,2.4628282e-02,2.4550200e-02,2.4775982e-02,2.5069714e-02,2.5187731e-02,2.5155187e-02,2.5113583e-02,2.5051355e-02,2.4987340e-02,2.4977684e-02,2.4993896e-02,2.4955750e-02,2.4956703e-02,2.4938107e-02,2.4907351e-02,2.4904251e-02,2.4912953e-02,2.4889946e-02,2.4910927e-02,2.4909139e-02,2.4909735e-02,2.4931669e-02,2.4946690e-02,2.4990797e-02,2.4998784e-02,2.5057197e-02,2.5095582e-02,2.5172591e-02,2.5223136e-02,2.5293946e-02,2.5381327e-02,2.5455952e-02,2.5526762e-02,2.5606751e-02,2.5704265e-02,2.5764823e-02,2.5815487e-02,2.5848150e-02,2.5872231e-02,2.5880337e-02,2.5923014e-02,2.5947213e-02,2.5953174e-02,2.5970817e-02,2.6006937e-02,2.6022434e-02,2.6025534e-02,2.6062846e-02,2.6073098e-02,2.6091218e-02,2.6122093e-02,2.6151180e-02,2.6185632e-02,2.6195884e-02,2.6245475e-02,2.6285648e-02,2.6337981e-02,2.6360035e-02,2.6420355e-02,2.6458263e-02,2.6474237e-02,2.6533723e-02,2.6576042e-02,2.6625514e-02,2.6666284e-02,2.6725650e-02,2.6773810e-02,2.6839137e-02,2.6893139e-02,2.6965857e-02,2.7054429e-02,2.7135015e-02,2.7252555e-02,2.7387023e-02,2.7549505e-02,2.7724147e-02,2.7879119e-02,2.8153062e-02,2.8515935e-02,2.8964639e-02,2.9403687e-02,2.9863834e-02,3.0392170e-02,3.0998230e-02,3.1638980e-02,3.2345653e-02,3.3124804e-02,3.4025311e-02,3.4980893e-02,3.6076784e-02,3.7250042e-02,3.8508534e-02,3.9802909e-02,4.1076064e-02,4.2250276e-02,4.3301225e-02,4.4156432e-02,4.4831753e-02,4.5327783e-02,4.5673132e-02,4.5883060e-02,4.6013355e-02,4.6047330e-02,4.6021342e-02,4.5930624e-02,4.5809925e-02,4.5595527e-02,4.5342863e-02,4.5046628e-02,4.4701159e-02,4.4309556e-02,4.3909073e-02,4.3457627e-02,4.3000221e-02,4.2514324e-02,4.2008162e-02,4.1511953e-02,4.0979147e-02,4.0457964e-02,3.9924860e-02,3.9382994e-02,3.8852572e-02,3.8333416e-02,3.7777185e-02,3.7239313e-02,3.6715150e-02,3.6211252e-02,3.5723925e-02,3.5230279e-02,3.4761071e-02,3.4306169e-02,3.3898234e-02,3.3478975e-02,3.3086538e-02,3.2729030e-02,3.2369018e-02,3.2036066e-02,3.1747580e-02,3.1429052e-02,3.1102538e-02,3.0926943e-02,3.0777693e-02,3.0603409e-02,3.0433178e-02,3.0305386e-02,3.0209303e-02,3.0099988e-02,3.0040264e-02,2.9975653e-02,2.9928923e-02,2.9888988e-02,2.9919863e-02,2.9986978e-02,3.0005455e-02,3.0041933e-02,3.0182838e-02,3.0279398e-02,3.0408740e-02,3.0576110e-02,3.0750155e-02,3.0790329e-02,3.1019807e-02,3.1397581e-02,3.1567216e-02,3.1748414e-02,3.2067180e-02,3.1087700e-02,3.1314109e-02,3.1558909e-02,3.1809881e-02,3.2058500e-02,3.2323699e-02,3.2631144e-02,3.2928754e-02,3.3289336e-02,3.3704549e-02,3.4201995e-02,3.4824122e-02,3.5595592e-02,3.6502901e-02,3.7723191e-02,3.9137226e-02,4.0821712e-02,4.2974170e-02,4.5292627e-02,4.7965720e-02,5.0840385e-02,5.3730179e-02,5.6820646e-02,5.9647188e-02,6.2278666e-02,6.4778835e-02,6.6854656e-02,6.8612002e-02,7.0133403e-02,7.1210526e-02,7.2015576e-02,7.2581872e-02,7.2949350e-02,7.3208421e-02,7.3371500e-02,7.3465079e-02,7.3541202e-02,7.3595628e-02,7.3668644e-02,7.3754065e-02,7.3838525e-02,7.3965304e-02,7.4081965e-02,7.4194938e-02,7.4314803e-02,7.4387170e-02,7.4409857e-02,7.4388966e-02,7.4299179e-02,7.4174598e-02,7.3981009e-02,7.3771447e-02,7.3514856e-02,7.3233403e-02,7.2953127e-02,7.2648726e-02,7.2335735e-02,7.2021097e-02,7.1737997e-02,7.1418405e-02,7.1103126e-02,7.0806928e-02,7.0481561e-02,7.0178375e-02,6.9880232e-02,6.9563121e-02,6.9265768e-02,6.8964154e-02,6.8660907e-02,6.8368062e-02,6.8079859e-02,6.7785949e-02,6.7515209e-02,6.7266196e-02,6.7025535e-02,6.6824228e-02,6.6613272e-02,6.6441521e-02,6.6325247e-02,6.6200957e-02,6.6143543e-02,6.6120245e-02,6.6137478e-02,6.6221409e-02,6.6358089e-02,6.6524386e-02,6.6760793e-02,6.7076750e-02,6.7440987e-02,6.7885861e-02,6.8387896e-02,6.8964571e-02,6.9629505e-02,7.0348173e-02,7.1164101e-02,7.2106548e-02,7.3079623e-02,7.4200176e-02,7.5404398e-02,7.6677248e-02,7.8168087e-02,7.9683214e-02,8.1348725e-02,8.3247982e-02,8.5176736e-02,8.7388568e-02,8.9682028e-02,9.2110045e-02,9.4936483e-02,9.7707003e-02,0.1007651,0.1040636,0.1074030,0.1111183,0.1147937,0.1185931,0.1227659,0.1267299,0.1309070,0.1351407,0.1391924,0.1435144,0.1474832,0.1514123,0.1555284,0.1593230,0.1632868,0.1672257,0.1712209,0.1757285,0.1802928,0.1854356,0.1915396,0.1981381,0.2062860,0.2154859,0.2263243,0.2399581,0.2550493,0.2736945,0.2961557,0.3216988,0.3531266,0.3872452,0.4257783,0.4712681,0.5177064,0.5705665,0.6255949,0.6816777,0.7422556,0.7985649,0.8552237,0.9113300,0.9620403,1.0113449,1.0548052,1.0940729,1.1309948,1.1618010,1.1901091,1.2150507,1.2363380,1.2559013,1.2718021,1.2859123,1.2982291,1.3080620,1.3164787,1.3228712,1.3277717,1.3313379,1.3335700,1.3346173,1.3348072,1.3339207,1.3320909,1.3288875,1.3242775,1.3174473,1.3090514,1.2975739,1.2842001,1.2684845,1.2499630,1.2307496,1.2092975,1.1867269,1.1637768,1.1390573,1.1155272,1.0913531,1.0665954,1.0429000,1.0184014,0.9951849,0.9722425,0.9488894,0.9269868,0.9048285,0.8834689,0.8627156,0.8414708,0.8217555,0.8019329,0.7824790,0.7637392,0.7445609,0.7269056,0.7092547,0.6916733,0.6751957,0.6583450,0.6427687,0.6273193,0.6120601,0.5977853,0.5834994,0.5701630,0.5570579,0.5440295,0.5320736,0.5201167,0.5087986,0.4978336,0.4869288,0.4769709,0.4670960,0.4576075,0.4485360,0.4395980,0.4313773,0.4232605,0.4155560,0.4081683,0.4008785,0.3941652,0.3875701,0.3812085,0.3752219,0.3693234,0.3638487,0.3585093,0.3533142,0.3484399,0.3436620,0.3392012,0.3348304,0.3306037,0.3266543,0.3227760,0.3191240,0.3155515,0.3120796,0.3088596,0.3056803,0.3026741,0.2997462,0.2969050,0.2942745,0.2916720,0.2891989,0.2868050,0.2844855,0.2823342,0.2802034,0.2781953,0.2762543,0.2743693,0.2726333,0.2709566,0.2693370,0.2678232,0.2663393,0.2649951,0.2637066,0.2624905,0.2613628,0.2602728,0.2593234,0.2584307,0.2576128,0.2568815,0.2562227,0.2556600,0.2551669,0.2547613,0.2544179,0.2541625,0.2539958,0.2539097,0.2539244,0.2540131,0.2541870,0.2544740,0.2548564,0.2553178,0.2558875,0.2565484,0.2572968,0.2581916,0.2591465,0.2602533,0.2614488,0.2627433,0.2641922,0.2657160,0.2674597,0.2692898,0.2712443,0.2734091,0.2756492,0.2781745,0.2808154,0.2836279,0.2866458,0.2897707,0.2932066,0.2968024,0.3005779,0.3046227,0.3087199,0.3131867,0.3177090,0.3225024,0.3274428,0.3323905,0.3376043,0.3427719,0.3481276,0.3535003,0.3586400,0.3638974,0.3688701,0.3738240,0.3785049,0.3828536,0.3870271,0.3907052,0.3942341,0.3973127,0.4000171,0.4024363,0.4043900,0.4060939,0.4074411,0.4085380,0.4093527,0.4099781,0.4104257,0.4107590,0.4109918,0.4111787,0.4113459,0.4115784,0.4118834,0.4123337,0.4128231,0.4135531,0.4145406,0.4157234,0.4172333,0.4189940,0.4211460,0.4237103,0.4266867,0.4302663,0.4342966,0.4393765,0.4452297,0.4520283,0.4600968,0.4691436,0.4801062,0.4926983,0.5077766,0.5251244,0.5452224,0.5694318,0.5963987,0.6300762,0.6677276,0.7115630,0.7633976,0.8221976,0.8935211,0.9742116,1.0704950,1.1781678,1.2980473,1.4349830,1.5803546,1.7480223,1.9219161,2.1056354,2.2892540,2.4598038,2.6078093,2.7239728,2.8139613,2.8653512,2.9049048,2.9223003,2.9294789,2.9452758,2.9540865,2.9689648,2.9684532,2.9714828,2.9795542,2.9822340,2.9800818,2.9903152,2.9875064,2.9875271,2.9870262,2.9844060,2.9831533,2.9765074,2.9814873,2.9738519,2.9725120,2.9755678,2.9771466,2.9798892,2.9918928,2.9890134,2.9930708,2.9962358,2.9927454,2.9963377,3.0000072,2.9999726,3.0024641,3.0082383,3.0084281,3.0060894,3.0022151,2.9995828,2.9802701,2.9790232,2.9643958,2.9627538,2.9417770,2.9260387,2.9123030,2.8926425,2.8636153,2.8427944,2.8147643,2.7830338,2.7569196,2.7270544,2.6875653,2.6506054,2.6113226,2.5734360,2.5329924,2.4971869,2.4612329,2.4229941,2.3838105,2.3452849,2.3092721,2.2714288,2.2320821,2.1950929,2.1598911,2.1237535,2.0887773,2.0540876,2.0190821,1.9852732,1.9530225,1.9200392,1.8874794,1.8571117,1.8259301,1.7959760,1.7665553,1.7375952,1.7096932,1.6812060,1.6539735,1.6277745,1.6014144,1.5764661,1.5507343,1.5277866,1.5031132,1.4797273,1.4566264,1.4338301,1.4126241,1.3907956,1.3703625,1.3492743,1.3298277,1.3101190,1.2918528,1.2727299,1.2545966,1.2372504,1.2202808,1.2041410,1.1877308,1.1727264,1.1572204,1.1430742,1.1288270,1.1153377,1.1024290,1.0894749,1.0775127,1.0658511,1.0546075,1.0433922,1.0329746,1.0226666,1.0130812,1.0034530,0.9943675,0.9859014,0.9773422,0.9695411,0.9618179,0.9546562,0.9473268,0.9408386,0.9341815,0.9280751,0.9221148,0.9165457,0.9111794,0.9065259,0.9015079,0.8968419,0.8925931,0.8885755,0.8849835,0.8811444,0.8780285,0.8748143,0.8721089,0.8694543,0.8671496,0.8651719,0.8632839,0.8617615,0.8603756,0.8593276,0.8583982,0.8578029,0.8574276,0.8571669,0.8572311,0.8574835,0.8581463,0.8586602,0.8596505,0.8607446,0.8622146,0.8637621,0.8656199,0.8678363,0.8700367,0.8725384,0.8752651,0.8785096,0.8817744,0.8853761,0.8891505,0.8932384,0.8975675,0.9022086,0.9069301,0.9121858,0.9175030,0.9231156,0.9290674,0.9350926,0.9417399,0.9482532,0.9555399,0.9628209,0.9704021,0.9780490,0.9863783,0.9946394,1.0036483,1.0125191,1.0218292,1.0314269,1.0414959,1.0517912,1.0621023,1.0730041,1.0840820,1.0958266,1.1072872,1.1197281,1.1322813,1.1447982,1.1576730,1.1712625,1.1846743,1.1992222,1.2132239,1.2286177,1.2423764,1.2585413,1.2737651,1.2903745,1.3058307,1.3232718,1.3394368,1.3577353,1.3738900,1.3918123,1.4093415,1.4285254,1.4463410,1.4656608,1.4847636,1.5045944,1.5242298,1.5445478,1.5647285,1.5847704,1.6062448,1.6272445,1.6492934,1.6708038,1.6908996,1.7139460,1.7356787,1.7590868,1.7813346,1.8030610,1.8271990,1.8504777,1.8718964,1.8953810,1.9203393,1.9436610,1.9665487,1.9915009,2.0157604,2.0378804,2.0627544,2.0878029,2.1094654,2.1372969,2.1577880,2.1814976,2.2109859,2.2306571,2.2527041,2.2806525,2.3041351,2.3327615,2.3555772,2.3831506,2.4023716,2.4251726,2.4490621,2.4692733,2.4878583,2.5074284,2.5230215,2.5367155,2.5465505,2.5649571,2.5792179,2.6093483,2.6173077,2.6377103,2.6613479,2.6595190,2.6669531,2.6853518,2.6884775,2.6915147,2.6997750,2.7111235,2.7107205,2.7173276,2.7298636,2.7286606,2.7326782,2.7375956,2.7469077,2.7410374,2.7423587,2.7397764,2.7451077,2.7331700,2.7289782,2.7347682,2.7277763
