# Supplementary material for: Evaluating Spectral Signals to Identify Spectral Error
Source: PLoS One. 2016 Jan 5;11(1):e0146249. doi: 10.1371/journal.pone.0146249 (PMC4701180; doi:10.1371/journal.pone.0146249)
Supplement: S1 File — Additional data sets and short “read me” files with explanations are provided to show results of repeated tests supporting the statement on the instrument flaw. (ZIP) [file pone.0146249.s001.zip › PONE_Bazar-et-al_rawdata-files-captioncorrected/extra_repr-rep-test/6500A-140408.TXT]

"400.00","402.00","404.00","406.00","408.00","410.00","412.00","414.00","416.00","418.00","420.00","422.00","424.00","426.00","428.00","430.00","432.00","434.00","436.00","438.00","440.00","442.00","444.00","446.00","448.00","450.00","452.00","454.00","456.00","458.00","460.00","462.00","464.00","466.00","468.00","470.00","472.00","474.00","476.00","478.00","480.00","482.00","484.00","486.00","488.00","490.00","492.00","494.00","496.00","498.00","500.00","502.00","504.00","506.00","508.00","510.00","512.00","514.00","516.00","518.00","520.00","522.00","524.00","526.00","528.00","530.00","532.00","534.00","536.00","538.00","540.00","542.00","544.00","546.00","548.00","550.00","552.00","554.00","556.00","558.00","560.00","562.00","564.00","566.00","568.00","570.00","572.00","574.00","576.00","578.00","580.00","582.00","584.00","586.00","588.00","590.00","592.00","594.00","596.00","598.00","600.00","602.00","604.00","606.00","608.00","610.00","612.00","614.00","616.00","618.00","620.00","622.00","624.00","626.00","628.00","630.00","632.00","634.00","636.00","638.00","640.00","642.00","644.00","646.00","648.00","650.00","652.00","654.00","656.00","658.00","660.00","662.00","664.00","666.00","668.00","670.00","672.00","674.00","676.00","678.00","680.00","682.00","684.00","686.00","688.00","690.00","692.00","694.00","696.00","698.00","700.00","702.00","704.00","706.00","708.00","710.00","712.00","714.00","716.00","718.00","720.00","722.00","724.00","726.00","728.00","730.00","732.00","734.00","736.00","738.00","740.00","742.00","744.00","746.00","748.00","750.00","752.00","754.00","756.00","758.00","760.00","762.00","764.00","766.00","768.00","770.00","772.00","774.00","776.00","778.00","780.00","782.00","784.00","786.00","788.00","790.00","792.00","794.00","796.00","798.00","800.00","802.00","804.00","806.00","808.00","810.00","812.00","814.00","816.00","818.00","820.00","822.00","824.00","826.00","828.00","830.00","832.00","834.00","836.00","838.00","840.00","842.00","844.00","846.00","848.00","850.00","852.00","854.00","856.00","858.00","860.00","862.00","864.00","866.00","868.00","870.00","872.00","874.00","876.00","878.00","880.00","882.00","884.00","886.00","888.00","890.00","892.00","894.00","896.00","898.00","900.00","902.00","904.00","906.00","908.00","910.00","912.00","914.00","916.00","918.00","920.00","922.00","924.00","926.00","928.00","930.00","932.00","934.00","936.00","938.00","940.00","942.00","944.00","946.00","948.00","950.00","952.00","954.00","956.00","958.00","960.00","962.00","964.00","966.00","968.00","970.00","972.00","974.00","976.00","978.00","980.00","982.00","984.00","986.00","988.00","990.00","992.00","994.00","996.00","998.00","1000.00","1002.00","1004.00","1006.00","1008.00","1010.00","1012.00","1014.00","1016.00","1018.00","1020.00","1022.00","1024.00","1026.00","1028.00","1030.00","1032.00","1034.00","1036.00","1038.00","1040.00","1042.00","1044.00","1046.00","1048.00","1050.00","1052.00","1054.00","1056.00","1058.00","1060.00","1062.00","1064.00","1066.00","1068.00","1070.00","1072.00","1074.00","1076.00","1078.00","1080.00","1082.00","1084.00","1086.00","1088.00","1090.00","1092.00","1094.00","1096.00","1098.00","1100.00","1102.00","1104.00","1106.00","1108.00","1110.00","1112.00","1114.00","1116.00","1118.00","1120.00","1122.00","1124.00","1126.00","1128.00","1130.00","1132.00","1134.00","1136.00","1138.00","1140.00","1142.00","1144.00","1146.00","1148.00","1150.00","1152.00","1154.00","1156.00","1158.00","1160.00","1162.00","1164.00","1166.00","1168.00","1170.00","1172.00","1174.00","1176.00","1178.00","1180.00","1182.00","1184.00","1186.00","1188.00","1190.00","1192.00","1194.00","1196.00","1198.00","1200.00","1202.00","1204.00","1206.00","1208.00","1210.00","1212.00","1214.00","1216.00","1218.00","1220.00","1222.00","1224.00","1226.00","1228.00","1230.00","1232.00","1234.00","1236.00","1238.00","1240.00","1242.00","1244.00","1246.00","1248.00","1250.00","1252.00","1254.00","1256.00","1258.00","1260.00","1262.00","1264.00","1266.00","1268.00","1270.00","1272.00","1274.00","1276.00","1278.00","1280.00","1282.00","1284.00","1286.00","1288.00","1290.00","1292.00","1294.00","1296.00","1298.00","1300.00","1302.00","1304.00","1306.00","1308.00","1310.00","1312.00","1314.00","1316.00","1318.00","1320.00","1322.00","1324.00","1326.00","1328.00","1330.00","1332.00","1334.00","1336.00","1338.00","1340.00","1342.00","1344.00","1346.00","1348.00","1350.00","1352.00","1354.00","1356.00","1358.00","1360.00","1362.00","1364.00","1366.00","1368.00","1370.00","1372.00","1374.00","1376.00","1378.00","1380.00","1382.00","1384.00","1386.00","1388.00","1390.00","1392.00","1394.00","1396.00","1398.00","1400.00","1402.00","1404.00","1406.00","1408.00","1410.00","1412.00","1414.00","1416.00","1418.00","1420.00","1422.00","1424.00","1426.00","1428.00","1430.00","1432.00","1434.00","1436.00","1438.00","1440.00","1442.00","1444.00","1446.00","1448.00","1450.00","1452.00","1454.00","1456.00","1458.00","1460.00","1462.00","1464.00","1466.00","1468.00","1470.00","1472.00","1474.00","1476.00","1478.00","1480.00","1482.00","1484.00","1486.00","1488.00","1490.00","1492.00","1494.00","1496.00","1498.00","1500.00","1502.00","1504.00","1506.00","1508.00","1510.00","1512.00","1514.00","1516.00","1518.00","1520.00","1522.00","1524.00","1526.00","1528.00","1530.00","1532.00","1534.00","1536.00","1538.00","1540.00","1542.00","1544.00","1546.00","1548.00","1550.00","1552.00","1554.00","1556.00","1558.00","1560.00","1562.00","1564.00","1566.00","1568.00","1570.00","1572.00","1574.00","1576.00","1578.00","1580.00","1582.00","1584.00","1586.00","1588.00","1590.00","1592.00","1594.00","1596.00","1598.00","1600.00","1602.00","1604.00","1606.00","1608.00","1610.00","1612.00","1614.00","1616.00","1618.00","1620.00","1622.00","1624.00","1626.00","1628.00","1630.00","1632.00","1634.00","1636.00","1638.00","1640.00","1642.00","1644.00","1646.00","1648.00","1650.00","1652.00","1654.00","1656.00","1658.00","1660.00","1662.00","1664.00","1666.00","1668.00","1670.00","1672.00","1674.00","1676.00","1678.00","1680.00","1682.00","1684.00","1686.00","1688.00","1690.00","1692.00","1694.00","1696.00","1698.00","1700.00","1702.00","1704.00","1706.00","1708.00","1710.00","1712.00","1714.00","1716.00","1718.00","1720.00","1722.00","1724.00","1726.00","1728.00","1730.00","1732.00","1734.00","1736.00","1738.00","1740.00","1742.00","1744.00","1746.00","1748.00","1750.00","1752.00","1754.00","1756.00","1758.00","1760.00","1762.00","1764.00","1766.00","1768.00","1770.00","1772.00","1774.00","1776.00","1778.00","1780.00","1782.00","1784.00","1786.00","1788.00","1790.00","1792.00","1794.00","1796.00","1798.00","1800.00","1802.00","1804.00","1806.00","1808.00","1810.00","1812.00","1814.00","1816.00","1818.00","1820.00","1822.00","1824.00","1826.00","1828.00","1830.00","1832.00","1834.00","1836.00","1838.00","1840.00","1842.00","1844.00","1846.00","1848.00","1850.00","1852.00","1854.00","1856.00","1858.00","1860.00","1862.00","1864.00","1866.00","1868.00","1870.00","1872.00","1874.00","1876.00","1878.00","1880.00","1882.00","1884.00","1886.00","1888.00","1890.00","1892.00","1894.00","1896.00","1898.00","1900.00","1902.00","1904.00","1906.00","1908.00","1910.00","1912.00","1914.00","1916.00","1918.00","1920.00","1922.00","1924.00","1926.00","1928.00","1930.00","1932.00","1934.00","1936.00","1938.00","1940.00","1942.00","1944.00","1946.00","1948.00","1950.00","1952.00","1954.00","1956.00","1958.00","1960.00","1962.00","1964.00","1966.00","1968.00","1970.00","1972.00","1974.00","1976.00","1978.00","1980.00","1982.00","1984.00","1986.00","1988.00","1990.00","1992.00","1994.00","1996.00","1998.00","2000.00","2002.00","2004.00","2006.00","2008.00","2010.00","2012.00","2014.00","2016.00","2018.00","2020.00","2022.00","2024.00","2026.00","2028.00","2030.00","2032.00","2034.00","2036.00","2038.00","2040.00","2042.00","2044.00","2046.00","2048.00","2050.00","2052.00","2054.00","2056.00","2058.00","2060.00","2062.00","2064.00","2066.00","2068.00","2070.00","2072.00","2074.00","2076.00","2078.00","2080.00","2082.00","2084.00","2086.00","2088.00","2090.00","2092.00","2094.00","2096.00","2098.00","2100.00","2102.00","2104.00","2106.00","2108.00","2110.00","2112.00","2114.00","2116.00","2118.00","2120.00","2122.00","2124.00","2126.00","2128.00","2130.00","2132.00","2134.00","2136.00","2138.00","2140.00","2142.00","2144.00","2146.00","2148.00","2150.00","2152.00","2154.00","2156.00","2158.00","2160.00","2162.00","2164.00","2166.00","2168.00","2170.00","2172.00","2174.00","2176.00","2178.00","2180.00","2182.00","2184.00","2186.00","2188.00","2190.00","2192.00","2194.00","2196.00","2198.00","2200.00","2202.00","2204.00","2206.00","2208.00","2210.00","2212.00","2214.00","2216.00","2218.00","2220.00","2222.00","2224.00","2226.00","2228.00","2230.00","2232.00","2234.00","2236.00","2238.00","2240.00","2242.00","2244.00","2246.00","2248.00","2250.00","2252.00","2254.00","2256.00","2258.00","2260.00","2262.00","2264.00","2266.00","2268.00","2270.00","2272.00","2274.00","2276.00","2278.00","2280.00","2282.00","2284.00","2286.00","2288.00","2290.00","2292.00","2294.00","2296.00","2298.00","2300.00","2302.00","2304.00","2306.00","2308.00","2310.00","2312.00","2314.00","2316.00","2318.00","2320.00","2322.00","2324.00","2326.00","2328.00","2330.00","2332.00","2334.00","2336.00","2338.00","2340.00","2342.00","2344.00","2346.00","2348.00","2350.00","2352.00","2354.00","2356.00","2358.00","2360.00","2362.00","2364.00","2366.00","2368.00","2370.00","2372.00","2374.00","2376.00","2378.00","2380.00","2382.00","2384.00","2386.00","2388.00","2390.00","2392.00","2394.00","2396.00","2398.00","2400.00","2402.00","2404.00","2406.00","2408.00","2410.00","2412.00","2414.00","2416.00","2418.00","2420.00","2422.00","2424.00","2426.00","2428.00","2430.00","2432.00","2434.00","2436.00","2438.00","2440.00","2442.00","2444.00","2446.00","2448.00","2450.00","2452.00","2454.00","2456.00","2458.00","2460.00","2462.00","2464.00","2466.00","2468.00","2470.00","2472.00","2474.00","2476.00","2478.00","2480.00","2482.00","2484.00","2486.00","2488.00","2490.00","2492.00","2494.00","2496.00","2498.00"
"REPR-1",2.8087378e-02,2.7427197e-02,2.5810719e-02,2.6451111e-02,2.5397062e-02,2.5961637e-02,2.5269508e-02,2.4878502e-02,2.5261402e-02,2.5385618e-02,2.5437832e-02,2.5810242e-02,2.5945187e-02,2.4749756e-02,2.5423765e-02,2.3018599e-02,2.4627686e-02,2.5189161e-02,2.5418043e-02,2.5388479e-02,2.5048256e-02,2.3937941e-02,2.5000811e-02,2.5216818e-02,2.5944471e-02,2.5201559e-02,2.5432348e-02,2.5748730e-02,2.4840117e-02,2.5199890e-02,2.5084019e-02,2.5412083e-02,2.5346518e-02,2.5413990e-02,2.5456429e-02,2.5085449e-02,2.5253296e-02,2.5105476e-02,2.6181459e-02,2.5731802e-02,2.5652885e-02,2.5078773e-02,2.5950909e-02,2.6084661e-02,2.6729345e-02,2.5496244e-02,2.5419474e-02,2.5450230e-02,2.6440144e-02,2.5441647e-02,2.5148869e-02,2.5217772e-02,2.5360823e-02,2.5389433e-02,2.5464058e-02,2.5245428e-02,2.4581432e-02,2.5692940e-02,2.5706530e-02,2.5823355e-02,2.6283979e-02,2.6395559e-02,2.5460005e-02,2.6038408e-02,2.5808811e-02,2.5855780e-02,2.5823355e-02,2.6183844e-02,2.5521040e-02,2.5225878e-02,2.5260687e-02,2.5696516e-02,2.5460720e-02,2.5367022e-02,2.5361300e-02,2.4918556e-02,2.5407553e-02,2.5488853e-02,2.5454998e-02,2.5537968e-02,2.5124311e-02,2.4892569e-02,2.5002241e-02,2.4913073e-02,2.4901152e-02,2.4746895e-02,2.4657488e-02,2.5532961e-02,2.4745703e-02,2.4696350e-02,2.4423122e-02,2.4905443e-02,2.4662018e-02,2.4749994e-02,2.4582624e-02,2.4348021e-02,2.4548531e-02,2.4653912e-02,2.4361134e-02,2.4177313e-02,2.4578810e-02,2.4279356e-02,2.4345636e-02,2.4274111e-02,2.4229288e-02,2.4245024e-02,2.4306297e-02,2.4176598e-02,2.4117231e-02,2.4000168e-02,2.4213076e-02,2.4031162e-02,2.4016142e-02,2.3840666e-02,2.3900270e-02,2.4033070e-02,2.3924351e-02,2.3957253e-02,2.3912907e-02,2.4019718e-02,2.3846149e-02,2.3838520e-02,2.3876429e-02,2.3761988e-02,2.3718119e-02,2.3745298e-02,2.3793817e-02,2.3783684e-02,2.3684382e-02,2.3695230e-02,2.3703337e-02,2.3740888e-02,2.3767352e-02,2.3705363e-02,2.3792744e-02,2.3704529e-02,2.3745060e-02,2.3740411e-02,2.3775578e-02,2.3816586e-02,2.3749232e-02,2.3799300e-02,2.3765564e-02,2.3740649e-02,2.3714423e-02,2.3743272e-02,2.3780942e-02,2.3736477e-02,2.3794413e-02,2.3755431e-02,2.3798823e-02,2.3876548e-02,2.3827434e-02,2.3821235e-02,2.3817062e-02,2.3819923e-02,2.3859024e-02,2.3904324e-02,2.3898125e-02,2.3957372e-02,2.3958564e-02,2.3982286e-02,2.3957491e-02,2.3990989e-02,2.4027705e-02,2.4076343e-02,2.4159908e-02,2.4176240e-02,2.4269223e-02,2.4312854e-02,2.4395943e-02,2.4462104e-02,2.4493098e-02,2.4580240e-02,2.4670720e-02,2.4746180e-02,2.4835706e-02,2.4876595e-02,2.4836898e-02,2.4820089e-02,2.4761796e-02,2.4696827e-02,2.4642229e-02,2.4591684e-02,2.4540424e-02,2.4516344e-02,2.4611354e-02,2.4630904e-02,2.4653435e-02,2.4650455e-02,2.4616599e-02,2.4575710e-02,2.4540544e-02,2.4518490e-02,2.4513125e-02,2.4543762e-02,2.4492502e-02,2.4498582e-02,2.4487972e-02,2.4455905e-02,2.4453759e-02,2.4441242e-02,2.4448037e-02,2.4463534e-02,2.4459958e-02,2.4472713e-02,2.4491191e-02,2.4502397e-02,2.4525046e-02,2.4577618e-02,2.4635911e-02,2.4699926e-02,2.4730206e-02,2.4821758e-02,2.4913073e-02,2.4984837e-02,2.5064111e-02,2.5161028e-02,2.5218725e-02,2.5332928e-02,2.5362134e-02,2.5402069e-02,2.5436878e-02,2.5463343e-02,2.5445938e-02,2.5498152e-02,2.5504112e-02,2.5522351e-02,2.5553584e-02,2.5582671e-02,2.5608540e-02,2.5612473e-02,2.5656343e-02,2.5657773e-02,2.5673628e-02,2.5716305e-02,2.5733113e-02,2.5748372e-02,2.5794864e-02,2.5839090e-02,2.5886774e-02,2.5937557e-02,2.5984049e-02,2.6024222e-02,2.6067495e-02,2.6082635e-02,2.6143432e-02,2.6202559e-02,2.6249766e-02,2.6288986e-02,2.6356459e-02,2.6409268e-02,2.6490331e-02,2.6551366e-02,2.6628256e-02,2.6706338e-02,2.6867270e-02,2.6983857e-02,2.7132034e-02,2.7318835e-02,2.7485371e-02,2.7764201e-02,2.8075695e-02,2.8555274e-02,2.8983355e-02,2.9444456e-02,2.9970884e-02,3.0571222e-02,3.1208992e-02,3.1925440e-02,3.2700419e-02,3.3572435e-02,3.4531713e-02,3.5616517e-02,3.6778688e-02,3.8028479e-02,3.9312243e-02,4.0577650e-02,4.1756868e-02,4.2790651e-02,4.3646336e-02,4.4324517e-02,4.4816852e-02,4.5151114e-02,4.5381069e-02,4.5509100e-02,4.5551062e-02,4.5546651e-02,4.5451045e-02,4.5315146e-02,4.5130789e-02,4.4891417e-02,4.4601381e-02,4.4263959e-02,4.3879867e-02,4.3472230e-02,4.3042541e-02,4.2569876e-02,4.2105079e-02,4.1609228e-02,4.1085899e-02,4.0567458e-02,4.0056467e-02,3.9519668e-02,3.8984001e-02,3.8459063e-02,3.7923455e-02,3.7380576e-02,3.6846876e-02,3.6323786e-02,3.5833001e-02,3.5334110e-02,3.4844279e-02,3.4376979e-02,3.3928752e-02,3.3523202e-02,3.3115149e-02,3.2701015e-02,3.2337070e-02,3.1986952e-02,3.1697392e-02,3.1405210e-02,3.1049967e-02,3.0719638e-02,3.0525923e-02,3.0447125e-02,3.0257821e-02,3.0086994e-02,2.9900670e-02,2.9777646e-02,2.9736876e-02,2.9625773e-02,2.9587626e-02,2.9541612e-02,2.9534101e-02,2.9524207e-02,2.9547215e-02,2.9610515e-02,2.9665589e-02,2.9764771e-02,2.9874802e-02,2.9973149e-02,3.0151129e-02,3.0331254e-02,3.0428052e-02,3.0715227e-02,3.0902505e-02,3.1172752e-02,3.1378508e-02,3.1690598e-02,3.0398685e-02,3.0640528e-02,3.0885436e-02,3.1147063e-02,3.1391624e-02,3.1643458e-02,3.1964429e-02,3.2274585e-02,3.2634713e-02,3.3035543e-02,3.3541497e-02,3.4157783e-02,3.4926001e-02,3.5837360e-02,3.7035309e-02,3.8465660e-02,4.0139828e-02,4.2261213e-02,4.4563018e-02,4.7215674e-02,5.0074328e-02,5.2953158e-02,5.6006566e-02,5.8825999e-02,6.1429255e-02,6.3920200e-02,6.5999240e-02,6.7740165e-02,6.9264732e-02,7.0337191e-02,7.1168363e-02,7.1722709e-02,7.2104938e-02,7.2388992e-02,7.2572485e-02,7.2681837e-02,7.2761804e-02,7.2850786e-02,7.2937712e-02,7.3025018e-02,7.3125668e-02,7.3253125e-02,7.3387772e-02,7.3524341e-02,7.3628858e-02,7.3701724e-02,7.3764153e-02,7.3752664e-02,7.3668569e-02,7.3535740e-02,7.3381059e-02,7.3171243e-02,7.2915144e-02,7.2659940e-02,7.2376251e-02,7.2079450e-02,7.1779996e-02,7.1466118e-02,7.1169175e-02,7.0872083e-02,7.0563421e-02,7.0248201e-02,6.9952533e-02,6.9668993e-02,6.9351308e-02,6.9033869e-02,6.8727799e-02,6.8431906e-02,6.8138003e-02,6.7839883e-02,6.7559816e-02,6.7252219e-02,6.7002356e-02,6.6749498e-02,6.6505142e-02,6.6286549e-02,6.6077076e-02,6.5911494e-02,6.5771386e-02,6.5679625e-02,6.5603524e-02,6.5582141e-02,6.5595120e-02,6.5662175e-02,6.5780401e-02,6.5965533e-02,6.6212051e-02,6.6505596e-02,6.6854551e-02,6.7306891e-02,6.7815714e-02,6.8371072e-02,6.9046751e-02,6.9762051e-02,7.0575163e-02,7.1508631e-02,7.2472945e-02,7.3599823e-02,7.4786663e-02,7.6072156e-02,7.7552818e-02,7.9048097e-02,8.0720745e-02,8.2614183e-02,8.4532648e-02,8.6732700e-02,8.9016929e-02,9.1436706e-02,9.4238825e-02,9.7009726e-02,0.1000574,0.1033512,0.1066742,0.1103615,0.1140263,0.1178141,0.1219561,0.1259071,0.1300538,0.1342692,0.1383078,0.1426015,0.1465454,0.1504818,0.1545930,0.1583906,0.1623552,0.1663164,0.1703099,0.1748379,0.1793735,0.1844649,0.1905299,0.1970718,0.2050945,0.2142094,0.2249403,0.2384520,0.2534935,0.2720107,0.2943190,0.3197828,0.3510426,0.3849013,0.4232436,0.4684260,0.5146081,0.5672517,0.6219159,0.6777083,0.7379390,0.7939432,0.8503242,0.9060534,0.9566938,1.0058750,1.0491017,1.0884120,1.1254715,1.1565853,1.1848638,1.2101605,1.2317190,1.2518272,1.2682444,1.2826684,1.2953999,1.3058035,1.3145250,1.3214623,1.3265812,1.3306280,1.3331411,1.3345336,1.3351307,1.3344861,1.3326842,1.3298281,1.3254328,1.3189403,1.3107138,1.2994139,1.2861717,1.2707558,1.2524205,1.2332184,1.2119868,1.1894808,1.1668483,1.1421323,1.1186838,1.0945166,1.0698812,1.0461872,1.0217253,0.9985490,0.9755229,0.9521940,0.9302796,0.9081107,0.8867674,0.8658510,0.8446311,0.8249258,0.8050466,0.7855881,0.7666769,0.7474909,0.7297684,0.7120138,0.6943778,0.6776714,0.6609495,0.6452636,0.6298008,0.6144249,0.6001093,0.5857981,0.5723288,0.5591543,0.5461026,0.5340407,0.5220628,0.5106658,0.4996698,0.4886691,0.4787047,0.4687550,0.4592294,0.4501290,0.4411083,0.4328419,0.4247003,0.4169625,0.4095132,0.4021607,0.3954252,0.3887852,0.3823950,0.3763481,0.3704226,0.3649194,0.3595576,0.3543055,0.3494177,0.3446160,0.3401555,0.3357503,0.3314847,0.3275197,0.3236263,0.3199568,0.3163490,0.3128591,0.3096376,0.3064259,0.3034048,0.3004685,0.2976131,0.2949657,0.2923301,0.2898715,0.2874742,0.2851175,0.2829551,0.2808022,0.2787904,0.2768474,0.2749157,0.2732058,0.2714857,0.2698938,0.2683396,0.2668396,0.2655014,0.2641909,0.2629814,0.2618204,0.2607404,0.2597677,0.2588640,0.2580494,0.2573032,0.2566145,0.2560516,0.2555464,0.2551325,0.2547790,0.2544917,0.2543148,0.2542229,0.2542247,0.2542862,0.2544620,0.2547399,0.2551085,0.2555476,0.2561015,0.2567574,0.2575110,0.2583483,0.2592902,0.2603917,0.2615890,0.2628540,0.2642907,0.2657996,0.2675090,0.2693299,0.2712918,0.2734520,0.2756658,0.2781551,0.2807981,0.2835990,0.2866051,0.2896966,0.2931302,0.2967166,0.3004982,0.3045079,0.3085950,0.3130304,0.3175501,0.3223118,0.3272698,0.3321933,0.3374140,0.3425269,0.3478766,0.3532400,0.3583459,0.3635714,0.3685186,0.3734628,0.3780983,0.3824154,0.3865578,0.3902423,0.3937040,0.3967510,0.3994619,0.4017980,0.4037247,0.4053624,0.4067056,0.4077789,0.4085644,0.4091558,0.4095719,0.4098802,0.4100543,0.4102243,0.4104002,0.4105910,0.4108737,0.4113297,0.4119095,0.4125304,0.4135003,0.4147005,0.4162187,0.4179434,0.4200607,0.4226458,0.4256031,0.4291767,0.4331894,0.4382658,0.4441031,0.4508731,0.4588246,0.4678110,0.4787089,0.4912353,0.5061606,0.5234380,0.5434236,0.5674676,0.5943055,0.6277735,0.6652840,0.7088119,0.7605410,0.8189674,0.8900888,0.9705213,1.0665118,1.1736523,1.2928804,1.4291756,1.5739518,1.7410710,1.9145488,2.0974033,2.2816539,2.4523649,2.6030524,2.7195051,2.8106539,2.8712397,2.9030843,2.9229629,2.9402640,2.9522216,2.9573805,2.9663725,2.9786096,2.9818916,2.9819005,2.9865072,2.9930494,2.9910891,2.9889932,2.9983928,3.0022497,2.9918907,2.9777191,2.9905779,2.9880540,2.9745722,2.9670138,2.9764752,2.9804325,2.9742980,2.9743879,2.9801590,2.9822474,2.9852591,2.9979906,2.9945598,2.9984789,3.0034695,3.0079331,3.0111287,3.0060713,3.0015438,3.0073729,2.9965410,2.9837105,2.9822721,2.9777451,2.9629352,2.9402831,2.9344144,2.9195740,2.8911028,2.8684568,2.8459387,2.8236856,2.7941737,2.7641249,2.7333591,2.6919887,2.6571195,2.6195669,2.5801849,2.5407746,2.5060365,2.4694655,2.4305401,2.3899391,2.3539989,2.3166614,2.2789857,2.2389770,2.2038796,2.1685398,2.1309447,2.0959034,2.0617433,2.0275567,1.9935285,1.9596519,1.9274738,1.8946872,1.8638190,1.8328913,1.8020068,1.7728733,1.7437470,1.7152272,1.6865473,1.6594920,1.6331673,1.6069287,1.5814933,1.5554821,1.5328484,1.5077684,1.4839244,1.4606210,1.4382588,1.4164113,1.3947127,1.3738780,1.3528703,1.3332670,1.3130177,1.2946285,1.2754867,1.2573017,1.2399182,1.2226669,1.2064657,1.1901623,1.1750079,1.1593795,1.1449841,1.1308266,1.1174107,1.1039455,1.0910168,1.0791485,1.0672857,1.0557306,1.0445049,1.0342083,1.0237478,1.0140207,1.0043265,0.9953325,0.9866524,0.9780566,0.9701527,0.9623617,0.9551615,0.9478345,0.9411565,0.9344237,0.9283139,0.9224297,0.9166822,0.9111806,0.9063994,0.9014348,0.8967602,0.8923492,0.8883892,0.8846416,0.8808702,0.8775324,0.8744258,0.8715662,0.8689305,0.8666747,0.8646171,0.8627095,0.8611151,0.8597240,0.8585858,0.8576784,0.8569678,0.8564352,0.8562237,0.8564035,0.8565831,0.8569174,0.8577710,0.8586234,0.8596092,0.8608488,0.8626665,0.8644227,0.8665203,0.8689076,0.8713652,0.8740284,0.8770573,0.8804339,0.8840585,0.8876852,0.8918504,0.8960679,0.9005665,0.9053990,0.9107554,0.9158449,0.9214701,0.9275273,0.9335359,0.9400151,0.9464646,0.9540697,0.9608159,0.9684707,0.9762211,0.9847925,0.9928519,1.0018384,1.0107101,1.0200635,1.0296427,1.0396477,1.0496504,1.0603150,1.0714283,1.0820352,1.0938318,1.1056224,1.1179459,1.1302369,1.1430840,1.1561353,1.1695564,1.1827332,1.1974331,1.2114606,1.2265658,1.2410297,1.2569057,1.2723334,1.2889868,1.3040516,1.3216254,1.3379482,1.3565755,1.3719978,1.3902006,1.4080880,1.4264009,1.4445159,1.4639266,1.4837998,1.5028352,1.5221229,1.5436504,1.5626827,1.5825746,1.6047332,1.6254208,1.6472360,1.6691663,1.6892951,1.7123153,1.7351249,1.7561862,1.7797548,1.8022480,1.8262782,1.8480510,1.8714923,1.8967266,1.9182527,1.9410210,1.9662597,1.9879054,2.0141048,2.0370555,2.0641096,2.0851760,2.1095634,2.1353569,2.1619110,2.1853285,2.2092042,2.2316899,2.2532582,2.2789764,2.3033180,2.3302999,2.3542218,2.3770924,2.4020169,2.4285622,2.4510014,2.4652123,2.4953125,2.5102983,2.5218077,2.5432425,2.5627196,2.5786307,2.5976515,2.6095638,2.6218359,2.6365571,2.6397986,2.6526513,2.6767495,2.6820168,2.6878128,2.7021608,2.7120919,2.7103577,2.7264845,2.7372582,2.7265236,2.7366407,2.7418430,2.7563906,2.7444656,2.7584038,2.7530193,2.7484360,2.7513995,2.7426019,2.7460179,2.7469182,2.7373896
"REPR-2",2.7648449e-02,2.7495384e-02,2.5536060e-02,2.6359558e-02,2.5902987e-02,2.5920630e-02,2.5745153e-02,2.4876118e-02,2.5187492e-02,2.5301933e-02,2.5320053e-02,2.5828123e-02,2.5919199e-02,2.4510145e-02,2.5464058e-02,2.3123980e-02,2.4744511e-02,2.5352716e-02,2.5361538e-02,2.5308847e-02,2.5136948e-02,2.4170637e-02,2.4966002e-02,2.5223970e-02,2.5886774e-02,2.5250673e-02,2.5465012e-02,2.5769234e-02,2.4898291e-02,2.5201321e-02,2.4928570e-02,2.5408030e-02,2.5327444e-02,2.5469542e-02,2.5478840e-02,2.5206327e-02,2.5333166e-02,2.5189877e-02,2.6146173e-02,2.5660276e-02,2.5648832e-02,2.5077105e-02,2.5939703e-02,2.5973320e-02,2.6747227e-02,2.5455475e-02,2.5437355e-02,2.5500536e-02,2.6414394e-02,2.5579929e-02,2.5141478e-02,2.5210381e-02,2.5465965e-02,2.5321245e-02,2.5589705e-02,2.5226831e-02,2.4340391e-02,2.5504827e-02,2.5761843e-02,2.6033878e-02,2.6092529e-02,2.6259184e-02,2.5554657e-02,2.5947809e-02,2.5681973e-02,2.5724173e-02,2.5816917e-02,2.6281357e-02,2.5599718e-02,2.5309324e-02,2.5356531e-02,2.5655270e-02,2.5559902e-02,2.5398731e-02,2.5244951e-02,2.4818897e-02,2.5426149e-02,2.5398254e-02,2.5307894e-02,2.5514364e-02,2.5160789e-02,2.4870396e-02,2.4938345e-02,2.4857283e-02,2.4813175e-02,2.4711370e-02,2.4650574e-02,2.5358200e-02,2.4862528e-02,2.4699450e-02,2.4481058e-02,2.4846077e-02,2.4646282e-02,2.4688482e-02,2.4639130e-02,2.4364710e-02,2.4577856e-02,2.4618387e-02,2.4486542e-02,2.4230003e-02,2.4551630e-02,2.4272203e-02,2.4277687e-02,2.4305105e-02,2.4183750e-02,2.4201155e-02,2.4343967e-02,2.4122477e-02,2.4064541e-02,2.4025202e-02,2.4155378e-02,2.3955584e-02,2.4040937e-02,2.3866653e-02,2.3829699e-02,2.3952961e-02,2.3863316e-02,2.3914099e-02,2.3875237e-02,2.3983955e-02,2.3743153e-02,2.3802280e-02,2.3830652e-02,2.3774385e-02,2.3760796e-02,2.3757458e-02,2.3799539e-02,2.3753762e-02,2.3706675e-02,2.3686767e-02,2.3739576e-02,2.3727059e-02,2.3777008e-02,2.3722053e-02,2.3815989e-02,2.3775220e-02,2.3769617e-02,2.3779631e-02,2.3783922e-02,2.3795843e-02,2.3764610e-02,2.3802996e-02,2.3749828e-02,2.3734331e-02,2.3688555e-02,2.3738623e-02,2.3771644e-02,2.3729205e-02,2.3790598e-02,2.3762941e-02,2.3762107e-02,2.3855209e-02,2.3808599e-02,2.3774147e-02,2.3801923e-02,2.3838758e-02,2.3879766e-02,2.3865223e-02,2.3931146e-02,2.3947358e-02,2.3912668e-02,2.3929834e-02,2.3891926e-02,2.3883700e-02,2.3889542e-02,2.3923874e-02,2.4007916e-02,2.3998618e-02,2.4101496e-02,2.4177551e-02,2.4242163e-02,2.4329782e-02,2.4422169e-02,2.4517775e-02,2.4601221e-02,2.4714351e-02,2.4806380e-02,2.4866462e-02,2.4892092e-02,2.4882436e-02,2.4809361e-02,2.4727106e-02,2.4517059e-02,2.4264097e-02,2.4253249e-02,2.4156332e-02,2.4352431e-02,2.4617195e-02,2.4723172e-02,2.4716854e-02,2.4674654e-02,2.4594545e-02,2.4523020e-02,2.4529338e-02,2.4520278e-02,2.4529934e-02,2.4505973e-02,2.4504781e-02,2.4484277e-02,2.4469018e-02,2.4457097e-02,2.4441123e-02,2.4461389e-02,2.4466276e-02,2.4461150e-02,2.4489403e-02,2.4498582e-02,2.4519086e-02,2.4536967e-02,2.4591565e-02,2.4654984e-02,2.4709582e-02,2.4746299e-02,2.4831653e-02,2.4929285e-02,2.5006771e-02,2.5079012e-02,2.5178432e-02,2.5231123e-02,2.5338531e-02,2.5372982e-02,2.5414228e-02,2.5447130e-02,2.5468707e-02,2.5452495e-02,2.5503516e-02,2.5516629e-02,2.5528193e-02,2.5552154e-02,2.5589824e-02,2.5607705e-02,2.5614381e-02,2.5658250e-02,2.5668144e-02,2.5680065e-02,2.5725842e-02,2.5746107e-02,2.5765300e-02,2.5811076e-02,2.5843382e-02,2.5901079e-02,2.5943398e-02,2.5994182e-02,2.6037693e-02,2.6081204e-02,2.6090741e-02,2.6148081e-02,2.6212811e-02,2.6258469e-02,2.6301622e-02,2.6355505e-02,2.6406288e-02,2.6494622e-02,2.6557088e-02,2.6627302e-02,2.6707530e-02,2.6859164e-02,2.6976228e-02,2.7129889e-02,2.7302623e-02,2.7487874e-02,2.7762651e-02,2.8069377e-02,2.8549671e-02,2.8983116e-02,2.9443741e-02,2.9971361e-02,3.0577302e-02,3.1221390e-02,3.1935334e-02,3.2703400e-02,3.3584237e-02,3.4542084e-02,3.5631061e-02,3.6792517e-02,3.8043618e-02,3.9332032e-02,4.0597796e-02,4.1774988e-02,4.2819500e-02,4.3667436e-02,4.4337273e-02,4.4831514e-02,4.5166373e-02,4.5392632e-02,4.5527458e-02,4.5566201e-02,4.5562387e-02,4.5461535e-02,4.5318007e-02,4.5138776e-02,4.4893920e-02,4.4598758e-02,4.4262409e-02,4.3883085e-02,4.3468773e-02,4.3035984e-02,4.2565107e-02,4.2100191e-02,4.1604817e-02,4.1087329e-02,4.0570319e-02,4.0061831e-02,3.9522767e-02,3.8983166e-02,3.8462996e-02,3.7930608e-02,3.7387252e-02,3.6852002e-02,3.6331773e-02,3.5839319e-02,3.5348535e-02,3.4847021e-02,3.4381866e-02,3.3937335e-02,3.3540130e-02,3.3127308e-02,3.2718182e-02,3.2328844e-02,3.1985164e-02,3.1702995e-02,3.1424403e-02,3.1050324e-02,3.0720115e-02,3.0519366e-02,3.0465722e-02,3.0295849e-02,3.0108929e-02,2.9911280e-02,2.9784083e-02,2.9737711e-02,2.9663920e-02,2.9632926e-02,2.9538751e-02,2.9528379e-02,2.9551387e-02,2.9570103e-02,2.9657483e-02,2.9673815e-02,2.9789448e-02,2.9900670e-02,3.0020475e-02,3.0160189e-02,3.0338764e-02,3.0444622e-02,3.0708551e-02,3.0949712e-02,3.1227946e-02,3.1411529e-02,3.1683922e-02,3.0500084e-02,3.0746583e-02,3.0978058e-02,3.1231862e-02,3.1477056e-02,3.1744357e-02,3.2061215e-02,3.2363333e-02,3.2719605e-02,3.3136666e-02,3.3634853e-02,3.4245089e-02,3.5020124e-02,3.5931244e-02,3.7134916e-02,3.8555812e-02,4.0230043e-02,4.2358954e-02,4.4665642e-02,4.7324087e-02,5.0169922e-02,5.3056449e-02,5.6123704e-02,5.8938183e-02,6.1548807e-02,6.4035095e-02,6.6118397e-02,6.7859359e-02,6.9379412e-02,7.0454307e-02,7.1287006e-02,7.1830615e-02,7.2216064e-02,7.2496608e-02,7.2679043e-02,7.2788708e-02,7.2859176e-02,7.2955117e-02,7.3028281e-02,7.3126495e-02,7.3221348e-02,7.3347442e-02,7.3483586e-02,7.3620692e-02,7.3727146e-02,7.3808022e-02,7.3849693e-02,7.3843867e-02,7.3757485e-02,7.3631033e-02,7.3459007e-02,7.3253825e-02,7.2997421e-02,7.2729148e-02,7.2457135e-02,7.2166771e-02,7.1852490e-02,7.1536958e-02,7.1250528e-02,7.0945606e-02,7.0634246e-02,7.0332393e-02,7.0019439e-02,6.9733188e-02,6.9419563e-02,6.9112346e-02,6.8802521e-02,6.8511426e-02,6.8208560e-02,6.7919046e-02,6.7634225e-02,6.7333266e-02,6.7069657e-02,6.6824868e-02,6.6577211e-02,6.6370100e-02,6.6161387e-02,6.5986454e-02,6.5853998e-02,6.5756619e-02,6.5686464e-02,6.5655790e-02,6.5675616e-02,6.5741487e-02,6.5865420e-02,6.6050529e-02,6.6287026e-02,6.6585392e-02,6.6938937e-02,6.7385644e-02,6.7895852e-02,6.8454377e-02,6.9128066e-02,6.9842391e-02,7.0658349e-02,7.1593858e-02,7.2561987e-02,7.3683701e-02,7.4870288e-02,7.6150589e-02,7.7641875e-02,7.9135254e-02,8.0809884e-02,8.2701221e-02,8.4608555e-02,8.6824559e-02,8.9112215e-02,9.1537118e-02,9.4333269e-02,9.7100452e-02,0.1001564,0.1034545,0.1067668,0.1104684,0.1141374,0.1179172,0.1220644,0.1260289,0.1301803,0.1343942,0.1384293,0.1427347,0.1466776,0.1506236,0.1547323,0.1585402,0.1625104,0.1664787,0.1704789,0.1750009,0.1795584,0.1846563,0.1907285,0.1972668,0.2052963,0.2144122,0.2251665,0.2386838,0.2537335,0.2722900,0.2945784,0.3200656,0.3513196,0.3852467,0.4236533,0.4688474,0.5150675,0.5676758,0.6222360,0.6782063,0.7385021,0.7944633,0.8509890,0.9067066,0.9573414,1.0065271,1.0499227,1.0892615,1.1261519,1.1572373,1.1856811,1.2109782,1.2323158,1.2523767,1.2686845,1.2831506,1.2958692,1.3060733,1.3148034,1.3216528,1.3268036,1.3307154,1.3332946,1.3346114,1.3351446,1.3344874,1.3327609,1.3298361,1.3254180,1.3187920,1.3106046,1.2992944,1.2861047,1.2705455,1.2521625,1.2330576,1.2119048,1.1893530,1.1664864,1.1419086,1.1183444,1.0942084,1.0695614,1.0457532,1.0214124,0.9982289,0.9752133,0.9518594,0.9299570,0.9077419,0.8864252,0.8655457,0.8442531,0.8245969,0.8046968,0.7852436,0.7664387,0.7472053,0.7294990,0.7117350,0.6941549,0.6775094,0.6607155,0.6449732,0.6295737,0.6142355,0.5998207,0.5855532,0.5720851,0.5589677,0.5459230,0.5338754,0.5218689,0.5105024,0.4995061,0.4885052,0.4785412,0.4685949,0.4590753,0.4499843,0.4410059,0.4327195,0.4245478,0.4167879,0.4094128,0.4020618,0.3953098,0.3886818,0.3822698,0.3762464,0.3703376,0.3648421,0.3594273,0.3542196,0.3493481,0.3445472,0.3400655,0.3356691,0.3313926,0.3274311,0.3235605,0.3198689,0.3162894,0.3127750,0.3095699,0.3063554,0.3033432,0.3004017,0.2975465,0.2949167,0.2922712,0.2898051,0.2874086,0.2850615,0.2829073,0.2807485,0.2787368,0.2767818,0.2748922,0.2731586,0.2714424,0.2698373,0.2683014,0.2668101,0.2654561,0.2641563,0.2629360,0.2617859,0.2607000,0.2597391,0.2588328,0.2580081,0.2572666,0.2565872,0.2560283,0.2555135,0.2550977,0.2547627,0.2544772,0.2542964,0.2541882,0.2541960,0.2542811,0.2544674,0.2547200,0.2550911,0.2555353,0.2561002,0.2567540,0.2574970,0.2583399,0.2592861,0.2603889,0.2615774,0.2628609,0.2642802,0.2657982,0.2675285,0.2693374,0.2713029,0.2734652,0.2756808,0.2781751,0.2808129,0.2836094,0.2866263,0.2897445,0.2931519,0.2967385,0.3005137,0.3045518,0.3086168,0.3130762,0.3175871,0.3223594,0.3273214,0.3322389,0.3374601,0.3425792,0.3479282,0.3532846,0.3584068,0.3636394,0.3685813,0.3735184,0.3781684,0.3825130,0.3866388,0.3903198,0.3938098,0.3968593,0.3995392,0.4018868,0.4038288,0.4055036,0.4068256,0.4078726,0.4086945,0.4092837,0.4097081,0.4099867,0.4102106,0.4103716,0.4105658,0.4107471,0.4110494,0.4114908,0.4120892,0.4127336,0.4137011,0.4148881,0.4164101,0.4181391,0.4202857,0.4228216,0.4258028,0.4294004,0.4334257,0.4385065,0.4443210,0.4511030,0.4590948,0.4680475,0.4789743,0.4914752,0.5064489,0.5237334,0.5437244,0.5677992,0.5946476,0.6281582,0.6656283,0.7093325,0.7609271,0.8195281,0.8906864,0.9711863,1.0671108,1.1741709,1.2936852,1.4299666,1.5748175,1.7419267,1.9157480,2.0992928,2.2843897,2.4527748,2.6048355,2.7188163,2.8148797,2.8691335,2.9024384,2.9228990,2.9408481,2.9520721,2.9618669,2.9706042,2.9786608,2.9839337,2.9845741,2.9899418,2.9954042,2.9954464,2.9925461,2.9970796,2.9920764,2.9929318,2.9860632,2.9891353,2.9799953,2.9809568,2.9777703,2.9755361,2.9693151,2.9747005,2.9845908,2.9839098,2.9838607,2.9881175,2.9939401,3.0008714,3.0047126,3.0123997,3.0081477,3.0153134,3.0012655,3.0091991,3.0047255,3.0020561,2.9946082,2.9914000,2.9755051,2.9629676,2.9517674,2.9353583,2.9148688,2.8982449,2.8721623,2.8483377,2.8234861,2.7959583,2.7617090,2.7318878,2.6936848,2.6597443,2.6178341,2.5813870,2.5426898,2.5043423,2.4690874,2.4305549,2.3912265,2.3531392,2.3149116,2.2783980,2.2399762,2.2029741,2.1669955,2.1307604,2.0959904,2.0612328,2.0253198,1.9931468,1.9591718,1.9261425,1.8940425,1.8630844,1.8324443,1.8014110,1.7724744,1.7429252,1.7145867,1.6862078,1.6591052,1.6327543,1.6059428,1.5811694,1.5554994,1.5322574,1.5072577,1.4833872,1.4606367,1.4375774,1.4160745,1.3943231,1.3738329,1.3522596,1.3329754,1.3127785,1.2944268,1.2752929,1.2570615,1.2396702,1.2224435,1.2063373,1.1898130,1.1747737,1.1591464,1.1448514,1.1305342,1.1170931,1.1037915,1.0909572,1.0790322,1.0670629,1.0557036,1.0444968,1.0341747,1.0236890,1.0140162,1.0043752,0.9953151,0.9865865,0.9781138,0.9701618,0.9623207,0.9551245,0.9478196,0.9411875,0.9345090,0.9283988,0.9224182,0.9167184,0.9113081,0.9065238,0.9015304,0.8968172,0.8925828,0.8883870,0.8847111,0.8809384,0.8777077,0.8744600,0.8716586,0.8690138,0.8667797,0.8646765,0.8628111,0.8612165,0.8598608,0.8587186,0.8577540,0.8570552,0.8566444,0.8563613,0.8564648,0.8566104,0.8572155,0.8579615,0.8586868,0.8597384,0.8611388,0.8628709,0.8645892,0.8668141,0.8690587,0.8714937,0.8742322,0.8773406,0.8805141,0.8843220,0.8879536,0.8919988,0.8964248,0.9008412,0.9056069,0.9109231,0.9161605,0.9217713,0.9276787,0.9336892,0.9402832,0.9468471,0.9541786,0.9612217,0.9688996,0.9764664,0.9849423,0.9931006,1.0020955,1.0109798,1.0203015,1.0297869,1.0399081,1.0500560,1.0605299,1.0714536,1.0823582,1.0939984,1.1058100,1.1180798,1.1305898,1.1432598,1.1561313,1.1700218,1.1831592,1.1978304,1.2115233,1.2272755,1.2413787,1.2571007,1.2724679,1.2891284,1.3045174,1.3218566,1.3379441,1.3564222,1.3721218,1.3902767,1.4080215,1.4267484,1.4450417,1.4640343,1.4836694,1.5026292,1.5227382,1.5430930,1.5629277,1.5835451,1.6039038,1.6252847,1.6470519,1.6693108,1.6898532,1.7124755,1.7354134,1.7571933,1.7792245,1.8030212,1.8263614,1.8486270,1.8715774,1.8952363,1.9195216,1.9414980,1.9668875,1.9894010,2.0157089,2.0375228,2.0632255,2.0855982,2.1084149,2.1375213,2.1601105,2.1849039,2.2088296,2.2325325,2.2544203,2.2787323,2.3045886,2.3298843,2.3579152,2.3748662,2.4036133,2.4265957,2.4490385,2.4665856,2.4908655,2.5092142,2.5248928,2.5447958,2.5573170,2.5816450,2.5953603,2.6078682,2.6176913,2.6385922,2.6517506,2.6548619,2.6756883,2.6905808,2.6909220,2.7019880,2.7126203,2.7234011,2.7282474,2.7322600,2.7403476,2.7359684,2.7429578,2.7584298,2.7590649,2.7575099,2.7463088,2.7491894,2.7461729,2.7542417,2.7511189,2.7393539,2.7398825
"REPR-3",2.7781487e-02,2.7199507e-02,2.5930405e-02,2.6684046e-02,2.5815725e-02,2.5951624e-02,2.5526285e-02,2.4906158e-02,2.5201797e-02,2.5446892e-02,2.5388956e-02,2.5926352e-02,2.6049614e-02,2.4725437e-02,2.5435209e-02,2.3210287e-02,2.4900675e-02,2.5522232e-02,2.5486946e-02,2.5379896e-02,2.5150776e-02,2.4158239e-02,2.5233746e-02,2.5426388e-02,2.6155472e-02,2.5526762e-02,2.5699854e-02,2.5977135e-02,2.4854660e-02,2.5330305e-02,2.5097847e-02,2.5599718e-02,2.5508404e-02,2.5403261e-02,2.5570869e-02,2.5183916e-02,2.5522709e-02,2.5243044e-02,2.6313543e-02,2.5800705e-02,2.5718689e-02,2.5275707e-02,2.6034594e-02,2.6272058e-02,2.6747465e-02,2.5688410e-02,2.5541544e-02,2.5679350e-02,2.6548624e-02,2.5564194e-02,2.5446177e-02,2.5309563e-02,2.5719881e-02,2.5339603e-02,2.5504589e-02,2.5360584e-02,2.4611473e-02,2.5751352e-02,2.5817871e-02,2.5994778e-02,2.6347876e-02,2.6388645e-02,2.5710821e-02,2.6034832e-02,2.5922298e-02,2.5871515e-02,2.5857925e-02,2.6516914e-02,2.5749922e-02,2.5372505e-02,2.5367022e-02,2.5796175e-02,2.5703192e-02,2.5626421e-02,2.5337219e-02,2.4980545e-02,2.5416136e-02,2.5557041e-02,2.5530338e-02,2.5585651e-02,2.5173903e-02,2.4923325e-02,2.5032043e-02,2.4940491e-02,2.4954557e-02,2.4812460e-02,2.4685860e-02,2.5435686e-02,2.4857283e-02,2.4677992e-02,2.4550676e-02,2.4955273e-02,2.4786472e-02,2.4789572e-02,2.4718761e-02,2.4564266e-02,2.4667025e-02,2.4729252e-02,2.4416924e-02,2.4344921e-02,2.4641275e-02,2.4389267e-02,2.4362564e-02,2.4394035e-02,2.4297953e-02,2.4353504e-02,2.4407864e-02,2.4237871e-02,2.4176121e-02,2.3994684e-02,2.4169207e-02,2.4015665e-02,2.4076939e-02,2.3869038e-02,2.3931503e-02,2.4010420e-02,2.3925781e-02,2.3961782e-02,2.3934841e-02,2.3994923e-02,2.3792505e-02,2.3839712e-02,2.3880720e-02,2.3829937e-02,2.3781776e-02,2.3825169e-02,2.3862243e-02,2.3832798e-02,2.3773193e-02,2.3793340e-02,2.3794174e-02,2.3801804e-02,2.3862123e-02,2.3763895e-02,2.3891807e-02,2.3814678e-02,2.3843050e-02,2.3851514e-02,2.3872614e-02,2.3891211e-02,2.3853064e-02,2.3863673e-02,2.3810506e-02,2.3801565e-02,2.3759604e-02,2.3774028e-02,2.3807883e-02,2.3784161e-02,2.3851395e-02,2.3792624e-02,2.3811460e-02,2.3906827e-02,2.3868680e-02,2.3845077e-02,2.3870349e-02,2.3877501e-02,2.3916364e-02,2.3961902e-02,2.3969889e-02,2.3992419e-02,2.3995638e-02,2.3968816e-02,2.3926735e-02,2.3923278e-02,2.3893476e-02,2.3928046e-02,2.3995519e-02,2.3969412e-02,2.4080992e-02,2.4146438e-02,2.4230242e-02,2.4331331e-02,2.4416089e-02,2.4525404e-02,2.4621964e-02,2.4742723e-02,2.4838686e-02,2.4905801e-02,2.4929762e-02,2.4953485e-02,2.4879575e-02,2.4762988e-02,2.4518251e-02,2.4239779e-02,2.4075031e-02,2.4032116e-02,2.4319768e-02,2.4634361e-02,2.4799943e-02,2.4807692e-02,2.4727821e-02,2.4651289e-02,2.4576902e-02,2.4566293e-02,2.4569273e-02,2.4572492e-02,2.4547577e-02,2.4551868e-02,2.4529576e-02,2.4512529e-02,2.4514079e-02,2.4479389e-02,2.4507999e-02,2.4517298e-02,2.4516702e-02,2.4537563e-02,2.4556041e-02,2.4574757e-02,2.4588823e-02,2.4641991e-02,2.4716735e-02,2.4761677e-02,2.4788141e-02,2.4879098e-02,2.4976015e-02,2.5045753e-02,2.5113583e-02,2.5217175e-02,2.5269747e-02,2.5383711e-02,2.5418878e-02,2.5449634e-02,2.5491238e-02,2.5513768e-02,2.5492549e-02,2.5543094e-02,2.5557756e-02,2.5564194e-02,2.5590420e-02,2.5624275e-02,2.5642872e-02,2.5650978e-02,2.5699854e-02,2.5703788e-02,2.5722384e-02,2.5772691e-02,2.5793314e-02,2.5807858e-02,2.5864482e-02,2.5903940e-02,2.5945544e-02,2.5995851e-02,2.6041269e-02,2.6082516e-02,2.6126623e-02,2.6136756e-02,2.6196361e-02,2.6255369e-02,2.6299715e-02,2.6346087e-02,2.6402593e-02,2.6439071e-02,2.6528239e-02,2.6591659e-02,2.6662230e-02,2.6730418e-02,2.6910305e-02,2.7004480e-02,2.7149320e-02,2.7343869e-02,2.7524590e-02,2.7796268e-02,2.8096080e-02,2.8565526e-02,2.9009938e-02,2.9476166e-02,3.0001163e-02,3.0611873e-02,3.1260490e-02,3.1971574e-02,3.2744169e-02,3.3613801e-02,3.4574628e-02,3.5665274e-02,3.6826611e-02,3.8087368e-02,3.9369226e-02,4.0639162e-02,4.1807055e-02,4.2849660e-02,4.3701410e-02,4.4377804e-02,4.4866681e-02,4.5203090e-02,4.5425773e-02,4.5560718e-02,4.5600414e-02,4.5593500e-02,4.5495272e-02,4.5354128e-02,4.5170844e-02,4.4931710e-02,4.4638336e-02,4.4295549e-02,4.3916583e-02,4.3501318e-02,4.3073177e-02,4.2605996e-02,4.2137980e-02,4.1652977e-02,4.1125953e-02,4.0614069e-02,4.0104747e-02,3.9569020e-02,3.9032876e-02,3.8513303e-02,3.7972689e-02,3.7437677e-02,3.6911130e-02,3.6391377e-02,3.5891533e-02,3.5394788e-02,3.4905553e-02,3.4429073e-02,3.3979416e-02,3.3588767e-02,3.3181787e-02,3.2765031e-02,3.2392263e-02,3.2033920e-02,3.1746268e-02,3.1463861e-02,3.1102300e-02,3.0782223e-02,3.0570030e-02,3.0496955e-02,3.0316234e-02,3.0160427e-02,2.9950619e-02,2.9856682e-02,2.9790878e-02,2.9709458e-02,2.9647708e-02,2.9588103e-02,2.9593945e-02,2.9583693e-02,2.9633522e-02,2.9680967e-02,2.9740691e-02,2.9858351e-02,2.9952168e-02,3.0062675e-02,3.0218959e-02,3.0398726e-02,3.0504584e-02,3.0781150e-02,3.0984640e-02,3.1260490e-02,3.1444192e-02,3.1766772e-02,3.0495740e-02,3.0740496e-02,3.0967582e-02,3.1229191e-02,3.1476196e-02,3.1748235e-02,3.2057565e-02,3.2359906e-02,3.2720700e-02,3.3134032e-02,3.3630554e-02,3.4241825e-02,3.5016276e-02,3.5932571e-02,3.7130006e-02,3.8555734e-02,4.0227443e-02,4.2363770e-02,4.4668809e-02,4.7314648e-02,5.0179016e-02,5.3059135e-02,5.6119133e-02,5.8940005e-02,6.1540842e-02,6.4034030e-02,6.6114932e-02,6.7853436e-02,6.9375709e-02,7.0449248e-02,7.1288690e-02,7.1835719e-02,7.2213084e-02,7.2491333e-02,7.2674215e-02,7.2791956e-02,7.2862327e-02,7.2953053e-02,7.3027395e-02,7.3123209e-02,7.3227994e-02,7.3356546e-02,7.3479630e-02,7.3625356e-02,7.3734343e-02,7.3817983e-02,7.3854871e-02,7.3849216e-02,7.3766172e-02,7.3634647e-02,7.3468938e-02,7.3258922e-02,7.3007196e-02,7.2737634e-02,7.2463542e-02,7.2177514e-02,7.1862623e-02,7.1550518e-02,7.1258701e-02,7.0954353e-02,7.0646122e-02,7.0352077e-02,7.0035666e-02,6.9741614e-02,6.9429934e-02,6.9119439e-02,6.8818405e-02,6.8521217e-02,6.8220526e-02,6.7928851e-02,6.7647524e-02,6.7347422e-02,6.7078575e-02,6.6831872e-02,6.6585846e-02,6.6383630e-02,6.6174492e-02,6.5997750e-02,6.5860309e-02,6.5765478e-02,6.5694943e-02,6.5664545e-02,6.5686129e-02,6.5753415e-02,6.5874718e-02,6.6057093e-02,6.6295251e-02,6.6601969e-02,6.6955790e-02,6.7393839e-02,6.7899130e-02,6.8460375e-02,6.9137961e-02,6.9849335e-02,7.0661306e-02,7.1597151e-02,7.2566405e-02,7.3695853e-02,7.4872546e-02,7.6156795e-02,7.7647135e-02,7.9140596e-02,8.0811627e-02,8.2701199e-02,8.4614798e-02,8.6829640e-02,8.9117259e-02,9.1536626e-02,9.4339564e-02,9.7114339e-02,0.1001550,0.1034493,0.1067770,0.1104664,0.1141401,0.1179111,0.1220705,0.1260234,0.1301751,0.1343784,0.1384246,0.1427358,0.1466822,0.1506153,0.1547276,0.1585190,0.1625012,0.1664580,0.1704640,0.1749815,0.1795437,0.1846420,0.1907033,0.1972357,0.2052581,0.2143767,0.2251312,0.2386442,0.2536862,0.2722702,0.2945280,0.3200290,0.3512365,0.3851328,0.4234984,0.4687229,0.5149165,0.5675545,0.6221204,0.6780971,0.7383458,0.7942680,0.8507373,0.9064918,0.9570267,1.0062603,1.0496725,1.0890824,1.1258851,1.1570657,1.1854643,1.2107422,1.2322189,1.2522808,1.2686116,1.2830758,1.2958425,1.3061825,1.3148295,1.3217614,1.3268574,1.3308387,1.3334694,1.3349243,1.3353628,1.3346382,1.3330076,1.3301003,1.3257087,1.3190504,1.3108836,1.2997212,1.2864214,1.2708030,1.2524633,1.2333971,1.2122109,1.1896850,1.1668017,1.1421475,1.1188158,1.0945143,1.0699623,1.0462332,1.0217048,0.9985938,0.9755605,0.9522491,0.9302846,0.9081265,0.8867281,0.8658794,0.8446679,0.8249493,0.8050069,0.7855425,0.7667117,0.7475279,0.7297366,0.7120067,0.6943965,0.6777345,0.6609582,0.6452119,0.6298060,0.6144986,0.6000954,0.5858088,0.5723432,0.5592060,0.5461611,0.5341336,0.5220987,0.5107468,0.4997067,0.4887137,0.4787391,0.4688256,0.4592789,0.4501615,0.4411705,0.4328918,0.4247237,0.4169764,0.4095730,0.4022682,0.3954791,0.3888631,0.3824279,0.3764221,0.3704847,0.3649900,0.3595889,0.3543780,0.3494895,0.3446860,0.3402091,0.3358171,0.3315406,0.3275693,0.3236929,0.3200039,0.3164279,0.3129035,0.3096963,0.3064775,0.3034762,0.3005218,0.2976774,0.2950288,0.2924107,0.2899178,0.2875113,0.2851751,0.2830331,0.2808617,0.2788460,0.2768989,0.2749973,0.2732736,0.2715490,0.2699488,0.2684047,0.2669087,0.2655682,0.2642522,0.2630542,0.2618878,0.2607977,0.2598353,0.2589369,0.2581092,0.2573588,0.2566911,0.2561222,0.2556136,0.2551870,0.2548530,0.2545782,0.2543883,0.2542850,0.2542934,0.2543723,0.2545518,0.2548074,0.2551880,0.2556346,0.2561960,0.2568424,0.2575865,0.2584305,0.2593786,0.2604834,0.2616877,0.2629531,0.2643733,0.2658773,0.2676169,0.2694276,0.2713811,0.2735436,0.2757583,0.2782713,0.2808938,0.2836909,0.2867069,0.2898200,0.2932419,0.2968177,0.3005957,0.3046290,0.3087037,0.3131513,0.3176719,0.3224351,0.3273821,0.3323139,0.3375356,0.3426620,0.3479978,0.3533419,0.3584861,0.3637250,0.3686475,0.3735964,0.3782400,0.3825769,0.3866948,0.3903779,0.3938804,0.3969362,0.3996093,0.4019587,0.4038898,0.4055681,0.4068753,0.4079252,0.4087433,0.4093446,0.4097545,0.4100502,0.4102501,0.4104123,0.4106055,0.4107987,0.4111070,0.4115383,0.4121103,0.4127652,0.4137355,0.4149249,0.4164267,0.4181637,0.4203057,0.4228421,0.4258178,0.4293877,0.4334571,0.4385065,0.4443380,0.4511256,0.4590887,0.4680560,0.4789467,0.4914875,0.5064714,0.5237790,0.5437533,0.5677881,0.5946550,0.6280789,0.6656189,0.7093091,0.7609608,0.8195557,0.8906714,0.9711971,1.0669534,1.1742067,1.2936143,1.4301306,1.5749483,1.7418703,1.9150726,2.0997572,2.2837698,2.4527001,2.6047938,2.7244077,2.8106968,2.8710864,2.9056242,2.9263234,2.9386292,2.9538746,2.9686179,2.9679298,2.9720035,2.9825315,2.9852147,2.9863727,2.9902654,2.9942431,2.9940572,2.9869735,2.9897296,2.9920087,2.9927044,2.9800074,2.9751692,2.9788926,2.9724040,2.9640710,2.9720571,2.9707704,2.9682875,2.9811826,2.9881563,2.9824884,2.9855118,2.9955919,3.0040560,2.9992132,3.0001040,3.0085003,3.0116343,3.0103395,3.0008304,2.9970212,2.9941232,2.9894807,2.9762900,2.9684973,2.9575245,2.9333768,2.9156852,2.8926253,2.8733854,2.8512464,2.8269753,2.7941842,2.7662330,2.7325630,2.6984487,2.6612802,2.6189992,2.5801218,2.5444667,2.5074229,2.4701943,2.4305196,2.3923476,2.3529367,2.3148613,2.2792804,2.2404592,2.2033522,2.1672220,2.1311057,2.0960417,2.0611312,2.0262313,1.9929818,1.9587653,1.9270132,1.8948674,1.8634967,1.8323885,1.8020884,1.7735498,1.7437427,1.7150965,1.6867939,1.6593561,1.6331298,1.6066374,1.5817845,1.5559491,1.5330033,1.5074613,1.4841285,1.4613128,1.4381567,1.4165920,1.3949609,1.3740351,1.3530272,1.3334191,1.3132745,1.2947171,1.2756484,1.2577763,1.2401323,1.2228132,1.2067069,1.1902772,1.1749587,1.1593914,1.1452618,1.1308780,1.1172886,1.1041617,1.0914097,1.0791998,1.0672948,1.0559986,1.0446957,1.0342616,1.0238831,1.0142410,1.0045184,0.9955516,0.9868222,0.9782388,0.9703077,0.9626044,0.9554652,0.9479395,0.9413990,0.9346910,0.9285346,0.9225127,0.9169407,0.9114724,0.9066420,0.9016212,0.8969755,0.8926986,0.8885375,0.8848611,0.8811401,0.8778415,0.8746563,0.8718336,0.8691775,0.8668772,0.8648765,0.8629716,0.8613242,0.8599877,0.8588787,0.8578079,0.8571800,0.8567166,0.8564937,0.8564884,0.8567289,0.8573167,0.8580589,0.8587899,0.8598928,0.8612233,0.8628924,0.8647252,0.8668325,0.8690970,0.8716708,0.8743556,0.8773870,0.8805592,0.8843536,0.8880856,0.8920150,0.8963055,0.9009668,0.9057438,0.9109404,0.9163929,0.9219607,0.9277576,0.9337358,0.9404155,0.9469778,0.9542407,0.9613798,0.9689561,0.9765660,0.9851277,0.9932464,1.0021746,1.0110477,1.0205762,1.0299488,1.0398642,1.0503051,1.0607239,1.0716771,1.0825062,1.0943830,1.1057179,1.1180892,1.1308737,1.1433988,1.1561630,1.1699983,1.1831943,1.1976554,1.2115963,1.2271686,1.2412066,1.2571304,1.2726040,1.2891469,1.3043423,1.3220236,1.3380970,1.3564956,1.3723451,1.3903451,1.4080815,1.4270436,1.4454880,1.4640235,1.4838163,1.5033180,1.5230193,1.5431523,1.5633399,1.5833565,1.6044674,1.6261179,1.6476642,1.6689885,1.6905138,1.7132146,1.7352487,1.7568839,1.7804557,1.8032670,1.8261127,1.8495883,1.8713337,1.8948958,1.9195986,1.9419999,1.9659798,1.9889222,2.0163779,2.0366764,2.0643375,2.0881553,2.1093094,2.1342733,2.1622787,2.1835380,2.2098250,2.2336371,2.2518373,2.2767584,2.3069332,2.3282089,2.3539114,2.3838670,2.4024880,2.4278767,2.4497657,2.4738379,2.4941790,2.5112813,2.5274549,2.5417907,2.5636971,2.5779836,2.5940976,2.6137409,2.6292315,2.6274347,2.6442926,2.6651988,2.6718879,2.6821070,2.6987207,2.6986127,2.7098570,2.7280319,2.7213328,2.7289228,2.7406158,2.7420707,2.7370465,2.7438509,2.7500539,2.7543216,2.7463403,2.7428153,2.7388875,2.7501032,2.7378476,2.7389367,2.7352228
"REPR-4",2.7927876e-02,2.7398109e-02,2.5372505e-02,2.6508331e-02,2.5581598e-02,2.6108980e-02,2.5503159e-02,2.4865866e-02,2.5266171e-02,2.5173187e-02,2.5294065e-02,2.5808573e-02,2.5900126e-02,2.4471283e-02,2.5471210e-02,2.3076057e-02,2.4651527e-02,2.5254726e-02,2.5360823e-02,2.5321484e-02,2.5161266e-02,2.4235725e-02,2.5102854e-02,2.5404453e-02,2.6085854e-02,2.5539160e-02,2.5450468e-02,2.5749922e-02,2.4946451e-02,2.5219679e-02,2.5104046e-02,2.5619030e-02,2.5543928e-02,2.5463581e-02,2.5580168e-02,2.5285721e-02,2.5408506e-02,2.5156021e-02,2.6207924e-02,2.5765657e-02,2.5635958e-02,2.5130272e-02,2.5973558e-02,2.6030540e-02,2.6715279e-02,2.5515556e-02,2.5516748e-02,2.5617123e-02,2.6476383e-02,2.5561094e-02,2.5160551e-02,2.5166512e-02,2.5635481e-02,2.5450468e-02,2.5440454e-02,2.5264978e-02,2.4742842e-02,2.5534153e-02,2.5702000e-02,2.5989294e-02,2.6372910e-02,2.6366949e-02,2.5550127e-02,2.6059151e-02,2.5931358e-02,2.5936365e-02,2.5817633e-02,2.6495934e-02,2.5740147e-02,2.5440931e-02,2.5358438e-02,2.5735140e-02,2.5623798e-02,2.5484085e-02,2.5238514e-02,2.4894714e-02,2.5291204e-02,2.5438786e-02,2.5559902e-02,2.5553942e-02,2.5168180e-02,2.4919748e-02,2.5029182e-02,2.4815798e-02,2.4932146e-02,2.4700403e-02,2.4711609e-02,2.5533676e-02,2.4846554e-02,2.4732113e-02,2.4607182e-02,2.4992466e-02,2.4715900e-02,2.4725914e-02,2.4717569e-02,2.4488449e-02,2.4663687e-02,2.4780750e-02,2.4515390e-02,2.4339199e-02,2.4643183e-02,2.4432182e-02,2.4437189e-02,2.4400949e-02,2.4290085e-02,2.4316549e-02,2.4424791e-02,2.4316072e-02,2.4147034e-02,2.3989916e-02,2.4184227e-02,2.4050236e-02,2.4088383e-02,2.3908377e-02,2.3934841e-02,2.4081707e-02,2.3989916e-02,2.3947954e-02,2.3936033e-02,2.4024725e-02,2.3873806e-02,2.3933172e-02,2.3911715e-02,2.3889780e-02,2.3832798e-02,2.3837566e-02,2.3909688e-02,2.3898005e-02,2.3829103e-02,2.3834586e-02,2.3827195e-02,2.3829103e-02,2.3888111e-02,2.3830891e-02,2.3929119e-02,2.3846626e-02,2.3884535e-02,2.3883820e-02,2.3891091e-02,2.3903608e-02,2.3888350e-02,2.3888350e-02,2.3840189e-02,2.3833990e-02,2.3791194e-02,2.3802400e-02,2.3856282e-02,2.3822188e-02,2.3864388e-02,2.3831964e-02,2.3833394e-02,2.3932457e-02,2.3890615e-02,2.3856163e-02,2.3871779e-02,2.3905873e-02,2.3954272e-02,2.3978829e-02,2.3988247e-02,2.4010777e-02,2.4001002e-02,2.3977280e-02,2.3908615e-02,2.3893833e-02,2.3855805e-02,2.3877740e-02,2.3940921e-02,2.3904681e-02,2.4017215e-02,2.4109244e-02,2.4177313e-02,2.4294496e-02,2.4401188e-02,2.4510264e-02,2.4638295e-02,2.4740577e-02,2.4833560e-02,2.4918795e-02,2.4958014e-02,2.4978518e-02,2.4900436e-02,2.4768591e-02,2.4498940e-02,2.4127364e-02,2.3939610e-02,2.3920655e-02,2.4246573e-02,2.4637938e-02,2.4839401e-02,2.4842858e-02,2.4771214e-02,2.4667740e-02,2.4588346e-02,2.4568558e-02,2.4573565e-02,2.4586558e-02,2.4550557e-02,2.4560213e-02,2.4543166e-02,2.4517894e-02,2.4518371e-02,2.4496198e-02,2.4520397e-02,2.4528623e-02,2.4525166e-02,2.4542570e-02,2.4562120e-02,2.4575233e-02,2.4602294e-02,2.4641156e-02,2.4725199e-02,2.4773479e-02,2.4802327e-02,2.4885535e-02,2.4984360e-02,2.5060654e-02,2.5124550e-02,2.5226593e-02,2.5278926e-02,2.5390387e-02,2.5421500e-02,2.5463104e-02,2.5500059e-02,2.5523424e-02,2.5504231e-02,2.5545359e-02,2.5565624e-02,2.5568485e-02,2.5602460e-02,2.5632143e-02,2.5653243e-02,2.5654793e-02,2.5705576e-02,2.5714874e-02,2.5730968e-02,2.5775671e-02,2.5802851e-02,2.5813937e-02,2.5869727e-02,2.5907516e-02,2.5960207e-02,2.6004553e-02,2.6053309e-02,2.6091695e-02,2.6136875e-02,2.6149631e-02,2.6207209e-02,2.6271343e-02,2.6315689e-02,2.6354194e-02,2.6413441e-02,2.6461482e-02,2.6526332e-02,2.6597381e-02,2.6678205e-02,2.6758194e-02,2.6903749e-02,2.7027249e-02,2.7168393e-02,2.7358294e-02,2.7530909e-02,2.7802348e-02,2.8121114e-02,2.8607965e-02,2.9037237e-02,2.9494286e-02,3.0013442e-02,3.0622602e-02,3.1273961e-02,3.1992555e-02,3.2758236e-02,3.3635139e-02,3.4590721e-02,3.5688519e-02,3.6855578e-02,3.8110018e-02,3.9391398e-02,4.0656209e-02,4.1831613e-02,4.2873979e-02,4.3726563e-02,4.4404268e-02,4.4896722e-02,4.5231819e-02,4.5454025e-02,4.5579910e-02,4.5618892e-02,4.5612454e-02,4.5518279e-02,4.5377851e-02,4.5193255e-02,4.4947565e-02,4.4652522e-02,4.4319272e-02,4.3935061e-02,4.3519318e-02,4.3086171e-02,4.2619109e-02,4.2151332e-02,4.1665375e-02,4.1138828e-02,4.0628731e-02,4.0118575e-02,3.9583564e-02,3.9041579e-02,3.8522363e-02,3.7989497e-02,3.7453651e-02,3.6920667e-02,3.6396980e-02,3.5892129e-02,3.5400033e-02,3.4918070e-02,3.4455180e-02,3.3998489e-02,3.3583522e-02,3.3178568e-02,3.2770872e-02,3.2403708e-02,3.2066822e-02,3.1766176e-02,3.1489015e-02,3.1115532e-02,3.0804873e-02,3.0604482e-02,3.0540347e-02,3.0325651e-02,3.0155778e-02,2.9988647e-02,2.9855013e-02,2.9839039e-02,2.9739738e-02,2.9677033e-02,2.9607892e-02,2.9595494e-02,2.9622912e-02,2.9666066e-02,2.9711008e-02,2.9767990e-02,2.9852152e-02,2.9986143e-02,3.0105472e-02,3.0281186e-02,3.0422568e-02,3.0499220e-02,3.0810595e-02,3.1016111e-02,3.1319022e-02,3.1461716e-02,3.1765938e-02,3.0415803e-02,3.0663840e-02,3.0898385e-02,3.1167474e-02,3.1415462e-02,3.1670578e-02,3.1977467e-02,3.2284293e-02,3.2657310e-02,3.3059534e-02,3.3556849e-02,3.4169696e-02,3.4942012e-02,3.5856109e-02,3.7055705e-02,3.8483024e-02,4.0159445e-02,4.2285331e-02,4.4593215e-02,4.7252294e-02,5.0100319e-02,5.2989818e-02,5.6052223e-02,5.8875181e-02,6.1481670e-02,6.3971229e-02,6.6056460e-02,6.7798279e-02,6.9320016e-02,7.0396803e-02,7.1234308e-02,7.1789093e-02,7.2160095e-02,7.2440892e-02,7.2621919e-02,7.2733879e-02,7.2808191e-02,7.2886184e-02,7.2970994e-02,7.3068663e-02,7.3166870e-02,7.3286794e-02,7.3413372e-02,7.3551998e-02,7.3659532e-02,7.3732793e-02,7.3786020e-02,7.3771574e-02,7.3688418e-02,7.3560625e-02,7.3400587e-02,7.3187090e-02,7.2928011e-02,7.2672695e-02,7.2391436e-02,7.2095685e-02,7.1798041e-02,7.1477517e-02,7.1177989e-02,7.0877574e-02,7.0571341e-02,7.0259795e-02,6.9958508e-02,6.9672301e-02,6.9355190e-02,6.9046229e-02,6.8737648e-02,6.8435729e-02,6.8141744e-02,6.7842394e-02,6.7567393e-02,6.7259818e-02,6.7002781e-02,6.6750377e-02,6.6504776e-02,6.6294119e-02,6.6084787e-02,6.5911613e-02,6.5769129e-02,6.5684274e-02,6.5613702e-02,6.5590233e-02,6.5599605e-02,6.5672800e-02,6.5788701e-02,6.5977417e-02,6.6217229e-02,6.6516519e-02,6.6864878e-02,6.7311555e-02,6.7825258e-02,6.8380892e-02,6.9059297e-02,6.9773465e-02,7.0581004e-02,7.1519680e-02,7.2493210e-02,7.3617734e-02,7.4798502e-02,7.6079272e-02,7.7575162e-02,7.9064734e-02,8.0743611e-02,8.2632139e-02,8.4547028e-02,8.6761184e-02,8.9042924e-02,9.1467634e-02,9.4274797e-02,9.7044162e-02,0.1000942,0.1033887,0.1067045,0.1103952,0.1140856,0.1178566,0.1220130,0.1259719,0.1301190,0.1343296,0.1383826,0.1426836,0.1466243,0.1505595,0.1546607,0.1584457,0.1624229,0.1663893,0.1703819,0.1749112,0.1794541,0.1845574,0.1906246,0.1971570,0.2052019,0.2143243,0.2250985,0.2386058,0.2536772,0.2722442,0.2945686,0.3200164,0.3512529,0.3852285,0.4236294,0.4687429,0.5150777,0.5676939,0.6223798,0.6782960,0.7385153,0.7946382,0.8510327,0.9068295,0.9574360,1.0066689,1.0501434,1.0894774,1.1263151,1.1574122,1.1858793,1.2111264,1.2325548,1.2526221,1.2688656,1.2833502,1.2960330,1.3063301,1.3149087,1.3218098,1.3269898,1.3307818,1.3334124,1.3347481,1.3352792,1.3345639,1.3327254,1.3299847,1.3253698,1.3187542,1.3104697,1.2993072,1.2860346,1.2703843,1.2521092,1.2329248,1.2117927,1.1893173,1.1663811,1.1417947,1.1182814,1.0941502,1.0694305,1.0457206,1.0212861,0.9980855,0.9750805,0.9517241,0.9298390,0.9075857,0.8862754,0.8653766,0.8441387,0.8244546,0.8045239,0.7850499,0.7662656,0.7470430,0.7293127,0.7115614,0.6940013,0.6773356,0.6605380,0.6448675,0.6294042,0.6141052,0.5997571,0.5854607,0.5720090,0.5588754,0.5457942,0.5337255,0.5217890,0.5103832,0.4993355,0.4884201,0.4783961,0.4684509,0.4589233,0.4498740,0.4408696,0.4326187,0.4244547,0.4166954,0.4093004,0.4019269,0.3952129,0.3885929,0.3821793,0.3761042,0.3702293,0.3647103,0.3593164,0.3541237,0.3492541,0.3444558,0.3399612,0.3355751,0.3312824,0.3273250,0.3234450,0.3197881,0.3161764,0.3126837,0.3094728,0.3062578,0.3032378,0.3003091,0.2974463,0.2948176,0.2921814,0.2897123,0.2872997,0.2849769,0.2828163,0.2806664,0.2786477,0.2766860,0.2747864,0.2730737,0.2713543,0.2697522,0.2682144,0.2667173,0.2653680,0.2640665,0.2628618,0.2617048,0.2606135,0.2596603,0.2587360,0.2579289,0.2571796,0.2564943,0.2559553,0.2554376,0.2550140,0.2546766,0.2543983,0.2542184,0.2541088,0.2541259,0.2542026,0.2543913,0.2546358,0.2550088,0.2554595,0.2560207,0.2566805,0.2574284,0.2582794,0.2592232,0.2603218,0.2614973,0.2627948,0.2642203,0.2657381,0.2674707,0.2692822,0.2712451,0.2733998,0.2756307,0.2781209,0.2807605,0.2835441,0.2865680,0.2896824,0.2931039,0.2966840,0.3004589,0.3044952,0.3085853,0.3130200,0.3175489,0.3223312,0.3272671,0.3321973,0.3374062,0.3425368,0.3479069,0.3532390,0.3583799,0.3636004,0.3685397,0.3734942,0.3781601,0.3824785,0.3866082,0.3902740,0.3937770,0.3968473,0.3995186,0.4018793,0.4038146,0.4054840,0.4068088,0.4078640,0.4086908,0.4092843,0.4096808,0.4099715,0.4101926,0.4103597,0.4105416,0.4107285,0.4110319,0.4114669,0.4120527,0.4126783,0.4136567,0.4148473,0.4163572,0.4180851,0.4202291,0.4228012,0.4257418,0.4293409,0.4333668,0.4384392,0.4442447,0.4510572,0.4590465,0.4680369,0.4789512,0.4914592,0.5064167,0.5237483,0.5437270,0.5678335,0.5947051,0.6282042,0.6657040,0.7093519,0.7610446,0.8196568,0.8907888,0.9714202,1.0673863,1.1744649,1.2938377,1.4306071,1.5754594,1.7428046,1.9161566,2.1007152,2.2846739,2.4524815,2.6063497,2.7250066,2.8106971,2.8709764,2.9065051,2.9240782,2.9445248,2.9564412,2.9739754,2.9674973,2.9788272,2.9816110,2.9847507,2.9866397,2.9901676,2.9946649,2.9941344,2.9963880,2.9893029,2.9918923,2.9845271,2.9800682,2.9784555,2.9778106,2.9798989,2.9739387,2.9754603,2.9767334,2.9826293,2.9869454,2.9843915,2.9942408,2.9988251,2.9953418,3.0033054,3.0078628,3.0093460,3.0051289,3.0171058,3.0099163,3.0082922,2.9965017,2.9945433,2.9917428,2.9751234,2.9694891,2.9509325,2.9383605,2.9161825,2.8931036,2.8740120,2.8488703,2.8250520,2.7957194,2.7620678,2.7318466,2.6950989,2.6606667,2.6171482,2.5807548,2.5421591,2.5084124,2.4693599,2.4290812,2.3922105,2.3542824,2.3150253,2.2777746,2.2380846,2.2032256,2.1667559,2.1303601,2.0957263,2.0603132,2.0250287,1.9931291,1.9596956,1.9260242,1.8943045,1.8632032,1.8321463,1.8015088,1.7726321,1.7432197,1.7146072,1.6861022,1.6591614,1.6327806,1.6059501,1.5812684,1.5552052,1.5320652,1.5070627,1.4833897,1.4605654,1.4376256,1.4160777,1.3942986,1.3737533,1.3522851,1.3328531,1.3127787,1.2943780,1.2750636,1.2572436,1.2396996,1.2224571,1.2064173,1.1900026,1.1748012,1.1590979,1.1450002,1.1306431,1.1170652,1.1038824,1.0908899,1.0789866,1.0671356,1.0558116,1.0445303,1.0340838,1.0237033,1.0140529,1.0043303,0.9952757,0.9867244,0.9781265,0.9701685,0.9623796,0.9552010,0.9478577,0.9411482,0.9345362,0.9284654,0.9224122,0.9167039,0.9113846,0.9065642,0.9016090,0.8968279,0.8925581,0.8883872,0.8847510,0.8810149,0.8777500,0.8745328,0.8717497,0.8691150,0.8667718,0.8646926,0.8629569,0.8612596,0.8599004,0.8588219,0.8578402,0.8570429,0.8566780,0.8564779,0.8565063,0.8567203,0.8572513,0.8580283,0.8587877,0.8598964,0.8612720,0.8629313,0.8646473,0.8668834,0.8691579,0.8715911,0.8742472,0.8774397,0.8805611,0.8843565,0.8880792,0.8921672,0.8964009,0.9009875,0.9058172,0.9110572,0.9163154,0.9219490,0.9278457,0.9339843,0.9404811,0.9470140,0.9542156,0.9613950,0.9690485,0.9766887,0.9851846,0.9932935,1.0022826,1.0110880,1.0205398,1.0299662,1.0401016,1.0504763,1.0608952,1.0716625,1.0826818,1.0944881,1.1059682,1.1183290,1.1308538,1.1435683,1.1563920,1.1703248,1.1834631,1.1979814,1.2117410,1.2275916,1.2413054,1.2572186,1.2726805,1.2894866,1.3047649,1.3221598,1.3382815,1.3564761,1.3725413,1.3907392,1.4081557,1.4270211,1.4456279,1.4643745,1.4841560,1.5036902,1.5230521,1.5433600,1.5636014,1.5835636,1.6043663,1.6264961,1.6475188,1.6689594,1.6892700,1.7137818,1.7352060,1.7572103,1.7809333,1.8032532,1.8260469,1.8496212,1.8729535,1.8961296,1.9198232,1.9417210,1.9674683,1.9886645,2.0174067,2.0376773,2.0640147,2.0873678,2.1100214,2.1348145,2.1639104,2.1856298,2.2113514,2.2353446,2.2544794,2.2768698,2.3076291,2.3326695,2.3538809,2.3795781,2.4058611,2.4289200,2.4498641,2.4736063,2.4920831,2.5103347,2.5296612,2.5442367,2.5632479,2.5812306,2.6015530,2.6089396,2.6316772,2.6367846,2.6406636,2.6578484,2.6685004,2.6892762,2.7055566,2.7121739,2.7139001,2.7311263,2.7276428,2.7308006,2.7415426,2.7413774,2.7479701,2.7479348,2.7618670,2.7495599,2.7468324,2.7568226,2.7417486,2.7582808,2.7473075,2.7413371,2.7381134
"REPR-5",2.8283119e-02,2.7498245e-02,2.5833607e-02,2.6622295e-02,2.5459766e-02,2.6194572e-02,2.5495529e-02,2.4772882e-02,2.5269270e-02,2.5515795e-02,2.5386810e-02,2.5876045e-02,2.6025057e-02,2.4953365e-02,2.5597334e-02,2.3215532e-02,2.4887800e-02,2.5396585e-02,2.5467396e-02,2.5567293e-02,2.5233507e-02,2.4342537e-02,2.5040388e-02,2.5227547e-02,2.6169300e-02,2.5422096e-02,2.5441170e-02,2.5846720e-02,2.4974346e-02,2.5141716e-02,2.4997711e-02,2.5644302e-02,2.5523663e-02,2.5611162e-02,2.5493622e-02,2.5215626e-02,2.5421143e-02,2.5249481e-02,2.6190281e-02,2.5725842e-02,2.5646925e-02,2.5171757e-02,2.6015520e-02,2.6064396e-02,2.6752710e-02,2.5456190e-02,2.5525570e-02,2.5640488e-02,2.6589870e-02,2.5646925e-02,2.5250912e-02,2.5262833e-02,2.5595903e-02,2.5424004e-02,2.5440693e-02,2.5360823e-02,2.4796486e-02,2.5579691e-02,2.5648355e-02,2.5871277e-02,2.6331902e-02,2.6370525e-02,2.5685549e-02,2.6013374e-02,2.5958061e-02,2.5903940e-02,2.5812149e-02,2.6552439e-02,2.5687933e-02,2.5446653e-02,2.5312185e-02,2.5629759e-02,2.5576115e-02,2.5570631e-02,2.5308371e-02,2.4998665e-02,2.5535822e-02,2.5479794e-02,2.5623798e-02,2.5518179e-02,2.5149107e-02,2.4954796e-02,2.5007248e-02,2.5027514e-02,2.4880409e-02,2.4709463e-02,2.4690151e-02,2.5557756e-02,2.4862289e-02,2.4694443e-02,2.4585247e-02,2.4960756e-02,2.4691820e-02,2.4757385e-02,2.4671316e-02,2.4429560e-02,2.4578333e-02,2.4735689e-02,2.4519444e-02,2.4264336e-02,2.4523497e-02,2.4369717e-02,2.4404526e-02,2.4371386e-02,2.4242640e-02,2.4297714e-02,2.4358034e-02,2.4193764e-02,2.4143219e-02,2.4051428e-02,2.4208784e-02,2.4009228e-02,2.4033070e-02,2.3857594e-02,2.3882866e-02,2.4039268e-02,2.3943424e-02,2.3968220e-02,2.3897171e-02,2.3998022e-02,2.3858070e-02,2.3883104e-02,2.3898125e-02,2.3815632e-02,2.3784637e-02,2.3838043e-02,2.3849845e-02,2.3802876e-02,2.3808837e-02,2.3791075e-02,2.3805618e-02,2.3792624e-02,2.3862362e-02,2.3792028e-02,2.3878098e-02,2.3830175e-02,2.3835659e-02,2.3833394e-02,2.3838639e-02,2.3869991e-02,2.3827076e-02,2.3851633e-02,2.3799777e-02,2.3785353e-02,2.3759484e-02,2.3786902e-02,2.3820400e-02,2.3802519e-02,2.3824811e-02,2.3770809e-02,2.3805022e-02,2.3887396e-02,2.3838162e-02,2.3849726e-02,2.3874640e-02,2.3863077e-02,2.3910761e-02,2.3961067e-02,2.3943424e-02,2.4021626e-02,2.3999453e-02,2.3980975e-02,2.3934484e-02,2.3939490e-02,2.3907304e-02,2.3935080e-02,2.4016976e-02,2.3970008e-02,2.4088383e-02,2.4179459e-02,2.4224639e-02,2.4342418e-02,2.4436474e-02,2.4528742e-02,2.4644613e-02,2.4737477e-02,2.4834394e-02,2.4891853e-02,2.4906397e-02,2.4927855e-02,2.4846077e-02,2.4737835e-02,2.4544835e-02,2.4254441e-02,2.4183869e-02,2.4135590e-02,2.4331689e-02,2.4650216e-02,2.4779201e-02,2.4774313e-02,2.4726391e-02,2.4637699e-02,2.4562836e-02,2.4572253e-02,2.4564266e-02,2.4574757e-02,2.4545670e-02,2.4543881e-02,2.4531364e-02,2.4506092e-02,2.4494052e-02,2.4480700e-02,2.4497747e-02,2.4508119e-02,2.4500966e-02,2.4524927e-02,2.4544001e-02,2.4551034e-02,2.4567246e-02,2.4620056e-02,2.4693251e-02,2.4745345e-02,2.4778605e-02,2.4857402e-02,2.4960637e-02,2.5039315e-02,2.5101662e-02,2.5201797e-02,2.5256515e-02,2.5369406e-02,2.5405407e-02,2.5440454e-02,2.5483251e-02,2.5502563e-02,2.5485158e-02,2.5529742e-02,2.5551915e-02,2.5554061e-02,2.5583267e-02,2.5616884e-02,2.5633931e-02,2.5641203e-02,2.5687337e-02,2.5691986e-02,2.5711775e-02,2.5762439e-02,2.5774717e-02,2.5787234e-02,2.5852561e-02,2.5893807e-02,2.5930762e-02,2.5988102e-02,2.6030183e-02,2.6075959e-02,2.6119113e-02,2.6126623e-02,2.6187539e-02,2.6244879e-02,2.6295304e-02,2.6335835e-02,2.6387095e-02,2.6449203e-02,2.6519537e-02,2.6583314e-02,2.6667953e-02,2.6762009e-02,2.6896358e-02,2.6999950e-02,2.7152061e-02,2.7347565e-02,2.7494907e-02,2.7771711e-02,2.8110743e-02,2.8582215e-02,2.9017687e-02,2.9481053e-02,3.0000687e-02,3.0591846e-02,3.1236053e-02,3.1947374e-02,3.2734275e-02,3.3607006e-02,3.4561276e-02,3.5658717e-02,3.6816597e-02,3.8064003e-02,3.9344311e-02,4.0608644e-02,4.1788816e-02,4.2826414e-02,4.3680310e-02,4.4353843e-02,4.4844866e-02,4.5177102e-02,4.5404673e-02,4.5538783e-02,4.5575500e-02,4.5572042e-02,4.5477748e-02,4.5338631e-02,4.5156658e-02,4.4911325e-02,4.4618309e-02,4.4283867e-02,4.3902516e-02,4.3491066e-02,4.3062806e-02,4.2594552e-02,4.2129517e-02,4.1644752e-02,4.1120946e-02,4.0603340e-02,4.0093660e-02,3.9559364e-02,3.9020956e-02,3.8504839e-02,3.7970662e-02,3.7423372e-02,3.6891103e-02,3.6375046e-02,3.5884738e-02,3.5393953e-02,3.4896493e-02,3.4424424e-02,3.3973098e-02,3.3591747e-02,3.3177495e-02,3.2777190e-02,3.2386065e-02,3.2032609e-02,3.1758547e-02,3.1474233e-02,3.1117320e-02,3.0774236e-02,3.0599236e-02,3.0530930e-02,3.0310988e-02,3.0161619e-02,2.9989839e-02,2.9891014e-02,2.9812217e-02,2.9728293e-02,2.9660106e-02,2.9625773e-02,2.9616594e-02,2.9608130e-02,2.9632807e-02,2.9676914e-02,2.9768825e-02,2.9893756e-02,2.9983521e-02,3.0066490e-02,3.0220509e-02,3.0402780e-02,3.0546784e-02,3.0795455e-02,3.0971885e-02,3.1262040e-02,3.1461239e-02,3.1790376e-02,3.0460048e-02,3.0702289e-02,3.0938368e-02,3.1198561e-02,3.1447105e-02,3.1699877e-02,3.2016337e-02,3.2320179e-02,3.2688092e-02,3.3093426e-02,3.3592612e-02,3.4205031e-02,3.4972876e-02,3.5886794e-02,3.7090827e-02,3.8514059e-02,4.0185690e-02,4.2310655e-02,4.4617835e-02,4.7263891e-02,5.0124761e-02,5.2999217e-02,5.6054588e-02,5.8884978e-02,6.1485305e-02,6.3971803e-02,6.6056214e-02,6.7794830e-02,6.9312878e-02,7.0390411e-02,7.1223393e-02,7.1781211e-02,7.2164014e-02,7.2444871e-02,7.2628535e-02,7.2744846e-02,7.2818980e-02,7.2906345e-02,7.2984308e-02,7.3085651e-02,7.3186643e-02,7.3311448e-02,7.3440090e-02,7.3579371e-02,7.3691100e-02,7.3765777e-02,7.3818043e-02,7.3807873e-02,7.3727310e-02,7.3599584e-02,7.3439464e-02,7.3221959e-02,7.2969854e-02,7.2711565e-02,7.2434440e-02,7.2137266e-02,7.1837068e-02,7.1518630e-02,7.1223490e-02,7.0929378e-02,7.0616037e-02,7.0309296e-02,7.0004106e-02,6.9723606e-02,6.9404811e-02,6.9093943e-02,6.8786517e-02,6.8491176e-02,6.8189487e-02,6.7897320e-02,6.7615971e-02,6.7319572e-02,6.7053691e-02,6.6802092e-02,6.6557705e-02,6.6348739e-02,6.6138625e-02,6.5965883e-02,6.5827057e-02,6.5732092e-02,6.5667242e-02,6.5635920e-02,6.5649725e-02,6.5719567e-02,6.5840468e-02,6.6023186e-02,6.6259027e-02,6.6560343e-02,6.6914320e-02,6.7355409e-02,6.7863151e-02,6.8427876e-02,6.9098204e-02,6.9812916e-02,7.0620835e-02,7.1560517e-02,7.2525844e-02,7.3650382e-02,7.4836798e-02,7.6115653e-02,7.7602431e-02,7.9095274e-02,8.0770299e-02,8.2648285e-02,8.4565803e-02,8.6788349e-02,8.9065157e-02,9.1487721e-02,9.4285734e-02,9.7058006e-02,0.1001075,0.1033873,0.1067054,0.1103977,0.1140784,0.1178509,0.1220017,0.1259486,0.1301049,0.1343105,0.1383513,0.1426611,0.1466020,0.1505227,0.1546159,0.1584036,0.1623746,0.1663302,0.1703194,0.1748346,0.1793697,0.1844730,0.1905332,0.1970557,0.2050901,0.2142171,0.2249529,0.2384584,0.2534660,0.2720265,0.2943585,0.3197545,0.3510063,0.3849007,0.4232560,0.4683765,0.5146105,0.5671259,0.6218617,0.6776809,0.7379147,0.7938400,0.8502603,0.9059893,0.9565507,1.0057367,1.0491031,1.0885386,1.1254027,1.1565629,1.1850330,1.2102956,1.2317932,1.2519736,1.2683280,1.2828128,1.2955694,1.3059522,1.3146845,1.3215522,1.3268470,1.3308132,1.3334424,1.3348140,1.3354455,1.3347156,1.3330245,1.3302473,1.3257301,1.3192215,1.3110298,1.2997828,1.2865899,1.2711430,1.2527442,1.2335943,1.2125367,1.1899987,1.1671151,1.1425034,1.1190943,1.0949079,1.0702511,1.0465403,1.0220915,0.9989278,0.9759368,0.9525326,0.9306442,0.9084577,0.8870940,0.8661842,0.8449551,0.8252072,0.8053304,0.7858313,0.7670047,0.7478267,0.7300360,0.7122825,0.6946467,0.6779673,0.6612049,0.6454661,0.6300439,0.6147071,0.6002753,0.5860332,0.5724959,0.5593787,0.5463277,0.5342568,0.5222498,0.5108618,0.4998575,0.4888842,0.4788890,0.4689217,0.4594147,0.4503326,0.4412826,0.4330530,0.4248571,0.4171065,0.4096679,0.4023476,0.3955725,0.3889588,0.3825448,0.3765100,0.3705805,0.3650665,0.3596824,0.3544640,0.3495748,0.3447659,0.3402821,0.3358883,0.3316256,0.3276620,0.3237749,0.3200772,0.3164984,0.3129876,0.3097680,0.3065471,0.3035420,0.3005915,0.2977459,0.2950968,0.2924671,0.2899979,0.2875775,0.2852328,0.2830862,0.2809192,0.2788992,0.2769541,0.2750479,0.2733190,0.2715998,0.2699850,0.2684458,0.2669625,0.2656088,0.2642967,0.2630872,0.2619299,0.2608424,0.2598839,0.2589653,0.2581481,0.2573973,0.2567166,0.2561543,0.2556464,0.2552170,0.2548787,0.2546013,0.2544173,0.2543110,0.2543178,0.2543978,0.2545775,0.2548265,0.2551962,0.2556388,0.2562103,0.2568527,0.2575963,0.2584426,0.2594000,0.2604907,0.2616833,0.2629516,0.2643850,0.2659060,0.2676140,0.2694316,0.2713783,0.2735392,0.2757597,0.2782615,0.2808915,0.2836877,0.2866920,0.2898019,0.2932253,0.2968072,0.3005808,0.3046048,0.3086837,0.3131273,0.3176413,0.3224156,0.3273599,0.3322801,0.3374960,0.3426189,0.3479718,0.3533173,0.3584354,0.3636642,0.3686028,0.3735561,0.3781999,0.3825318,0.3866490,0.3903210,0.3938040,0.3968565,0.3995437,0.4018793,0.4038107,0.4054807,0.4067956,0.4078460,0.4086551,0.4092491,0.4096614,0.4099483,0.4101462,0.4103014,0.4104823,0.4106622,0.4109460,0.4114010,0.4119541,0.4125847,0.4135610,0.4147455,0.4162424,0.4179742,0.4201027,0.4226616,0.4256043,0.4291942,0.4331803,0.4382772,0.4440822,0.4508667,0.4588293,0.4678202,0.4786964,0.4912072,0.5061555,0.5234966,0.5434223,0.5674782,0.5942683,0.6277448,0.6652359,0.7088821,0.7604893,0.8190447,0.8901274,0.9704913,1.0664346,1.1734782,1.2929723,1.4291002,1.5740067,1.7412003,1.9145044,2.0990326,2.2826626,2.4519813,2.6066217,2.7221782,2.8143175,2.8777168,2.9115565,2.9294732,2.9461873,2.9594986,2.9663055,2.9756899,2.9859438,2.9840131,2.9964855,2.9928372,2.9971125,2.9966791,3.0004139,2.9951930,2.9933684,2.9924228,2.9898243,2.9870043,2.9840066,2.9814575,2.9772458,2.9723611,2.9762583,2.9735620,2.9763527,2.9780140,2.9868340,2.9775140,2.9927888,2.9950879,2.9998069,3.0008776,3.0050426,3.0081031,3.0104680,3.0073910,3.0016751,3.0044181,2.9974108,2.9858704,2.9814591,2.9685259,2.9554708,2.9362695,2.9169877,2.8990040,2.8745732,2.8548775,2.8292468,2.8016698,2.7674580,2.7341173,2.6989353,2.6610703,2.6236432,2.5843382,2.5462911,2.5079389,2.4731638,2.4309607,2.3945341,2.3571146,2.3176413,2.2807891,2.2406240,2.2040162,2.1684246,2.1314673,2.0971985,2.0629170,2.0269239,1.9941252,1.9601269,1.9275274,1.8950558,1.8641595,1.8333110,1.8025709,1.7736285,1.7443415,1.7158048,1.6875482,1.6597459,1.6339159,1.6070453,1.5821491,1.5564945,1.5335221,1.5079867,1.4845918,1.4618837,1.4387001,1.4169551,1.3951820,1.3745444,1.3532796,1.3337941,1.3136473,1.2951174,1.2759769,1.2579652,1.2405177,1.2231857,1.2070086,1.1905050,1.1754069,1.1598042,1.1455259,1.1311350,1.1176543,1.1043557,1.0914037,1.0793965,1.0674651,1.0561823,1.0448556,1.0345130,1.0239881,1.0142937,1.0045716,0.9955250,0.9869138,0.9782844,0.9703846,0.9625612,0.9553314,0.9480214,0.9413416,0.9347025,0.9284992,0.9225857,0.9168851,0.9115012,0.9067056,0.9016865,0.8969986,0.8927040,0.8885403,0.8848759,0.8811541,0.8778532,0.8746441,0.8718391,0.8692000,0.8668642,0.8648034,0.8629161,0.8612806,0.8598697,0.8587852,0.8578010,0.8570834,0.8566240,0.8564404,0.8564538,0.8566812,0.8571270,0.8578868,0.8586975,0.8598159,0.8611505,0.8627624,0.8645805,0.8666350,0.8691461,0.8715017,0.8741200,0.8772550,0.8805040,0.8842170,0.8877975,0.8919711,0.8962546,0.9008385,0.9055894,0.9107541,0.9159937,0.9216409,0.9276268,0.9336209,0.9402580,0.9467124,0.9540541,0.9610311,0.9687858,0.9765052,0.9849758,0.9931396,1.0020595,1.0109485,1.0203595,1.0299096,1.0398213,1.0500600,1.0605719,1.0713416,1.0824201,1.0940139,1.1057943,1.1180780,1.1304158,1.1432929,1.1560404,1.1698401,1.1830679,1.1975702,1.2112606,1.2268643,1.2411593,1.2568183,1.2723182,1.2890736,1.3042215,1.3219210,1.3379008,1.3560526,1.3719466,1.3905013,1.4079707,1.4266307,1.4451561,1.4641798,1.4836404,1.5034627,1.5229994,1.5429752,1.5631908,1.5836983,1.6045899,1.6263220,1.6478094,1.6687922,1.6899896,1.7129846,1.7359577,1.7570169,1.7807745,1.8035386,1.8250301,1.8488284,1.8719248,1.8949785,1.9196272,1.9426394,1.9656794,1.9885014,2.0156114,2.0381765,2.0614560,2.0858700,2.1103258,2.1345880,2.1620965,2.1842709,2.2106006,2.2332149,2.2557878,2.2752140,2.3033993,2.3300519,2.3554318,2.3785517,2.4018736,2.4265342,2.4507484,2.4750938,2.4927971,2.5140190,2.5316799,2.5475266,2.5636008,2.5805919,2.6023192,2.6107340,2.6274409,2.6409822,2.6564214,2.6639860,2.6749604,2.6782603,2.6958807,2.7038479,2.7242742,2.7246079,2.7275300,2.7299793,2.7322919,2.7367570,2.7338870,2.7399325,2.7498291,2.7379591,2.7498937,2.7409391,2.7417920,2.7507131,2.7480009,2.7438059,2.7418606
"REPR-6",2.8379917e-02,2.7534485e-02,2.6301622e-02,2.7010441e-02,2.5877953e-02,2.6513815e-02,2.5660992e-02,2.4930000e-02,2.5747538e-02,2.5621414e-02,2.5684595e-02,2.6090860e-02,2.6317358e-02,2.5377750e-02,2.5699139e-02,2.3441076e-02,2.5294781e-02,2.5523424e-02,2.5484800e-02,2.5686026e-02,2.5527954e-02,2.4593592e-02,2.5450230e-02,2.5610447e-02,2.6383400e-02,2.5752306e-02,2.5696754e-02,2.6120901e-02,2.5056839e-02,2.5517941e-02,2.5387287e-02,2.5859833e-02,2.5784254e-02,2.5859118e-02,2.5703669e-02,2.5564194e-02,2.5718689e-02,2.5625467e-02,2.6460648e-02,2.5964975e-02,2.5930643e-02,2.5453806e-02,2.6223898e-02,2.6549578e-02,2.6895046e-02,2.5742054e-02,2.5808096e-02,2.5907993e-02,2.6690006e-02,2.5851965e-02,2.5525570e-02,2.5583982e-02,2.6111841e-02,2.5667906e-02,2.5724649e-02,2.5433064e-02,2.5065184e-02,2.5863171e-02,2.5906801e-02,2.6263714e-02,2.6743889e-02,2.6642561e-02,2.5839567e-02,2.6195765e-02,2.6148081e-02,2.6178122e-02,2.6177883e-02,2.6967525e-02,2.5997400e-02,2.5691748e-02,2.5621414e-02,2.5991201e-02,2.5930166e-02,2.5853634e-02,2.5513887e-02,2.5144577e-02,2.5669813e-02,2.5738955e-02,2.5875568e-02,2.5919437e-02,2.5425196e-02,2.5157452e-02,2.5283337e-02,2.5298119e-02,2.5222778e-02,2.5125980e-02,2.4908304e-02,2.5788307e-02,2.5139570e-02,2.5014639e-02,2.4800539e-02,2.5250196e-02,2.4962664e-02,2.4951696e-02,2.4888515e-02,2.4762154e-02,2.4855614e-02,2.4957895e-02,2.4837017e-02,2.4535179e-02,2.4886847e-02,2.4653912e-02,2.4678469e-02,2.4620295e-02,2.4505138e-02,2.4570465e-02,2.4659634e-02,2.4466276e-02,2.4400711e-02,2.4313688e-02,2.4475098e-02,2.4276972e-02,2.4288893e-02,2.4097443e-02,2.4200916e-02,2.4351835e-02,2.4284124e-02,2.4171352e-02,2.4172068e-02,2.4291515e-02,2.4087667e-02,2.4138689e-02,2.4159431e-02,2.4129391e-02,2.4100780e-02,2.4085283e-02,2.4137855e-02,2.4132013e-02,2.4043083e-02,2.4016500e-02,2.4037957e-02,2.4082303e-02,2.4127126e-02,2.4033666e-02,2.4137259e-02,2.4128914e-02,2.4094939e-02,2.4130821e-02,2.4127364e-02,2.4113655e-02,2.4079204e-02,2.4087548e-02,2.4079919e-02,2.4010420e-02,2.3975253e-02,2.4037719e-02,2.4053931e-02,2.4043322e-02,2.4100065e-02,2.4041176e-02,2.4069309e-02,2.4181724e-02,2.4139643e-02,2.4100900e-02,2.4120331e-02,2.4158239e-02,2.4166226e-02,2.4219632e-02,2.4209261e-02,2.4247766e-02,2.4257541e-02,2.4209738e-02,2.4176836e-02,2.4157286e-02,2.4128318e-02,2.4168372e-02,2.4269104e-02,2.4220109e-02,2.4354219e-02,2.4436355e-02,2.4498582e-02,2.4627686e-02,2.4697185e-02,2.4788737e-02,2.4916053e-02,2.5013447e-02,2.5114536e-02,2.5191903e-02,2.5226831e-02,2.5209308e-02,2.5138974e-02,2.4982095e-02,2.4753928e-02,2.4403691e-02,2.4306893e-02,2.4296880e-02,2.4540067e-02,2.4868488e-02,2.5037169e-02,2.5028348e-02,2.4955273e-02,2.4879575e-02,2.4805784e-02,2.4795532e-02,2.4814010e-02,2.4809241e-02,2.4776220e-02,2.4780989e-02,2.4756551e-02,2.4751186e-02,2.4737239e-02,2.4719954e-02,2.4734855e-02,2.4741530e-02,2.4750590e-02,2.4765968e-02,2.4777651e-02,2.4803162e-02,2.4828672e-02,2.4846315e-02,2.4938583e-02,2.4981976e-02,2.5018096e-02,2.5094032e-02,2.5175214e-02,2.5255203e-02,2.5339603e-02,2.5420308e-02,2.5492191e-02,2.5568247e-02,2.5610685e-02,2.5638342e-02,2.5711060e-02,2.5731683e-02,2.5719643e-02,2.5744677e-02,2.5751948e-02,2.5782824e-02,2.5789380e-02,2.5829554e-02,2.5846124e-02,2.5860786e-02,2.5893927e-02,2.5907040e-02,2.5945663e-02,2.5965810e-02,2.5998235e-02,2.6031017e-02,2.6077986e-02,2.6104808e-02,2.6155233e-02,2.6211619e-02,2.6250124e-02,2.6299953e-02,2.6341319e-02,2.6351333e-02,2.6412487e-02,2.6468277e-02,2.6497722e-02,2.6546121e-02,2.6607156e-02,2.6670337e-02,2.6743174e-02,2.6811838e-02,2.6890397e-02,2.6971817e-02,2.7104735e-02,2.7235985e-02,2.7386546e-02,2.7563572e-02,2.7733564e-02,2.8009892e-02,2.8329492e-02,2.8803825e-02,2.9237747e-02,2.9704332e-02,3.0232549e-02,3.0836582e-02,3.1475067e-02,3.2191634e-02,3.2957673e-02,3.3835888e-02,3.4791112e-02,3.5881639e-02,3.7047029e-02,3.8295388e-02,3.9579868e-02,4.0840030e-02,4.2024255e-02,4.3049335e-02,4.3911934e-02,4.4580936e-02,4.5073271e-02,4.5409322e-02,4.5628905e-02,4.5759082e-02,4.5799613e-02,4.5790195e-02,4.5696020e-02,4.5551658e-02,4.5378864e-02,4.5137465e-02,4.4831455e-02,4.4507265e-02,4.4127226e-02,4.3718159e-02,4.3266535e-02,4.2803764e-02,4.2353749e-02,4.1863263e-02,4.1344106e-02,4.0826738e-02,4.0316701e-02,3.9793015e-02,3.9245307e-02,3.8717031e-02,3.8184881e-02,3.7654757e-02,3.7123561e-02,3.6594391e-02,3.6093593e-02,3.5596609e-02,3.5121322e-02,3.4651518e-02,3.4192920e-02,3.3784151e-02,3.3369780e-02,3.2983422e-02,3.2619238e-02,3.2257438e-02,3.1954288e-02,3.1675458e-02,3.1318426e-02,3.1004548e-02,3.0794740e-02,3.0708671e-02,3.0524611e-02,3.0357122e-02,3.0201912e-02,3.0040860e-02,3.0027986e-02,2.9881716e-02,2.9870272e-02,2.9830456e-02,2.9831290e-02,2.9826641e-02,2.9815197e-02,2.9902816e-02,2.9951334e-02,3.0065179e-02,3.0153036e-02,3.0291319e-02,3.0449152e-02,3.0603170e-02,3.0681372e-02,3.0971050e-02,3.1230688e-02,3.1465173e-02,3.1648278e-02,3.1942248e-02,3.0493878e-02,3.0741543e-02,3.0969635e-02,3.1234529e-02,3.1480260e-02,3.1742234e-02,3.2050245e-02,3.2352921e-02,3.2712758e-02,3.3121858e-02,3.3621751e-02,3.4233525e-02,3.5003096e-02,3.5913013e-02,3.7115760e-02,3.8543664e-02,4.0212613e-02,4.2336643e-02,4.4640169e-02,4.7294412e-02,5.0141837e-02,5.3030454e-02,5.6088798e-02,5.8903612e-02,6.1512046e-02,6.3997038e-02,6.6070534e-02,6.7823380e-02,6.9342539e-02,7.0421159e-02,7.1261987e-02,7.1807444e-02,7.2194606e-02,7.2469041e-02,7.2654828e-02,7.2774298e-02,7.2849877e-02,7.2942667e-02,7.3018551e-02,7.3116541e-02,7.3217146e-02,7.3340103e-02,7.3472880e-02,7.3614053e-02,7.3718682e-02,7.3799700e-02,7.3851980e-02,7.3840633e-02,7.3759794e-02,7.3627681e-02,7.3465861e-02,7.3262148e-02,7.3010400e-02,7.2741129e-02,7.2467454e-02,7.2175510e-02,7.1860701e-02,7.1547724e-02,7.1260035e-02,7.0953771e-02,7.0650138e-02,7.0349693e-02,7.0039429e-02,6.9746107e-02,6.9429472e-02,6.9118209e-02,6.8818823e-02,6.8527028e-02,6.8224192e-02,6.7930304e-02,6.7643888e-02,6.7345552e-02,6.7075595e-02,6.6835806e-02,6.6583320e-02,6.6379733e-02,6.6166267e-02,6.5994397e-02,6.5859646e-02,6.5761797e-02,6.5688953e-02,6.5659583e-02,6.5674536e-02,6.5743648e-02,6.5869540e-02,6.6050529e-02,6.6288158e-02,6.6591665e-02,6.6936329e-02,6.7379162e-02,6.7890324e-02,6.8449214e-02,6.9133319e-02,6.9842413e-02,7.0649624e-02,7.1586385e-02,7.2554201e-02,7.3677897e-02,7.4863203e-02,7.6141842e-02,7.7625655e-02,7.9120807e-02,8.0797046e-02,8.2686141e-02,8.4592685e-02,8.6808555e-02,8.9093089e-02,9.1511518e-02,9.4312876e-02,9.7084410e-02,0.1001357,0.1034236,0.1067393,0.1104292,0.1141002,0.1178807,0.1220321,0.1259778,0.1301368,0.1343436,0.1383774,0.1426750,0.1466307,0.1505547,0.1546596,0.1584391,0.1624052,0.1663642,0.1703428,0.1748694,0.1793976,0.1844977,0.1905507,0.1971037,0.2051294,0.2142376,0.2249630,0.2385100,0.2534601,0.2720561,0.2943433,0.3198238,0.3509935,0.3849310,0.4232331,0.4684467,0.5146065,0.5671608,0.6218015,0.6776664,0.7379574,0.7939287,0.8504214,0.9060624,0.9567568,1.0058427,1.0492200,1.0885904,1.1255630,1.1566725,1.1851814,1.2104350,1.2319056,1.2520392,1.2684189,1.2829994,1.2957118,1.3060423,1.3147508,1.3217243,1.3267612,1.3308995,1.3335502,1.3349493,1.3354821,1.3347116,1.3330504,1.3303109,1.3258338,1.3192409,1.3110360,1.2998674,1.2865975,1.2711233,1.2527446,1.2335625,1.2125032,1.1899937,1.1671600,1.1424999,1.1190804,1.0949184,1.0702106,1.0465629,1.0220598,0.9989231,0.9759018,0.9525205,0.9305881,0.9084255,0.8870323,0.8661392,0.8449434,0.8252491,0.8053193,0.7858163,0.7669855,0.7477851,0.7300428,0.7122794,0.6946689,0.6779733,0.6612357,0.6455296,0.6300657,0.6147474,0.6003423,0.5860664,0.5725967,0.5594616,0.5463749,0.5342997,0.5223123,0.5109127,0.4998798,0.4889071,0.4789342,0.4689675,0.4594243,0.4503447,0.4412956,0.4330448,0.4248857,0.4171326,0.4096853,0.4023768,0.3955895,0.3889616,0.3825628,0.3765235,0.3706006,0.3650810,0.3597131,0.3544763,0.3495892,0.3447809,0.3403079,0.3358982,0.3316300,0.3276727,0.3237786,0.3200835,0.3165053,0.3129903,0.3097772,0.3065615,0.3035476,0.3006074,0.2977429,0.2951041,0.2924819,0.2900023,0.2875964,0.2852501,0.2830898,0.2809398,0.2789159,0.2769740,0.2750553,0.2733318,0.2716084,0.2700106,0.2684690,0.2669727,0.2656274,0.2643047,0.2631008,0.2619436,0.2608627,0.2599015,0.2589950,0.2581714,0.2574093,0.2567486,0.2561827,0.2556707,0.2552542,0.2549049,0.2546169,0.2544360,0.2543414,0.2543292,0.2544149,0.2545956,0.2548530,0.2552340,0.2556646,0.2562251,0.2568698,0.2576264,0.2584679,0.2594179,0.2605083,0.2617060,0.2629755,0.2644032,0.2659062,0.2676340,0.2694581,0.2714065,0.2735679,0.2757773,0.2782749,0.2809179,0.2837133,0.2867232,0.2898240,0.2932510,0.2968268,0.3006070,0.3046427,0.3087049,0.3131483,0.3176658,0.3224429,0.3274019,0.3323197,0.3375158,0.3426463,0.3480006,0.3533565,0.3584747,0.3637049,0.3686291,0.3735862,0.3782361,0.3825704,0.3866959,0.3903700,0.3938382,0.3968880,0.3995757,0.4019113,0.4038416,0.4055151,0.4068208,0.4078931,0.4086885,0.4092894,0.4096858,0.4099770,0.4101616,0.4103349,0.4105271,0.4107130,0.4109902,0.4114273,0.4120002,0.4126229,0.4136100,0.4147772,0.4162778,0.4180175,0.4201488,0.4226967,0.4256499,0.4292350,0.4332305,0.4383376,0.4441407,0.4509174,0.4588791,0.4678554,0.4787462,0.4912776,0.5062579,0.5235520,0.5435032,0.5675833,0.5943198,0.6277956,0.6653936,0.7090779,0.7604706,0.8190998,0.8902038,0.9705209,1.0665995,1.1738328,1.2931550,1.4294205,1.5744089,1.7416335,1.9143521,2.0988801,2.2831326,2.4543741,2.6057961,2.7225187,2.8116734,2.8715458,2.9061959,2.9324422,2.9443591,2.9601560,2.9681733,2.9688375,2.9739063,2.9853411,2.9893765,2.9883630,2.9847252,2.9896376,2.9948609,2.9939051,2.9931555,2.9907846,2.9912720,2.9868276,2.9859068,2.9787512,2.9762185,2.9762723,2.9799671,2.9795864,2.9823432,2.9820178,2.9790926,2.9874344,2.9847615,2.9974992,3.0048590,3.0094671,3.0066490,3.0107172,3.0127459,3.0136676,3.0124142,3.0063784,2.9996672,2.9908292,2.9882770,2.9695814,2.9547775,2.9360323,2.9233806,2.9012132,2.8755264,2.8500676,2.8301706,2.8005192,2.7697310,2.7351696,2.6972215,2.6589158,2.6187027,2.5807590,2.5447645,2.5086184,2.4701099,2.4306841,2.3936441,2.3557191,2.3175743,2.2786348,2.2412953,2.2041085,2.1688626,2.1321528,2.0966315,2.0620091,2.0276937,1.9945377,1.9606788,1.9283209,1.8950250,1.8645450,1.8332802,1.8029586,1.7742782,1.7445723,1.7159545,1.6873671,1.6601233,1.6338637,1.6075237,1.5820900,1.5561949,1.5334759,1.5080879,1.4844744,1.4614794,1.4385861,1.4170229,1.3952113,1.3743205,1.3531418,1.3336902,1.3136023,1.2951616,1.2759914,1.2578703,1.2402114,1.2231539,1.2069407,1.1906322,1.1753199,1.1597531,1.1454506,1.1310434,1.1175306,1.1043282,1.0913968,1.0794249,1.0675812,1.0562150,1.0448868,1.0345674,1.0240749,1.0143559,1.0047243,0.9956226,0.9869533,0.9783312,0.9703900,0.9626864,0.9554596,0.9481086,0.9414086,0.9347242,0.9286033,0.9226146,0.9168915,0.9115361,0.9066772,0.9016932,0.8970025,0.8926713,0.8885845,0.8848817,0.8811169,0.8778248,0.8746355,0.8717676,0.8692085,0.8669001,0.8648485,0.8628742,0.8612180,0.8598835,0.8588665,0.8578115,0.8571773,0.8566409,0.8564811,0.8565347,0.8567358,0.8570181,0.8579307,0.8586751,0.8598569,0.8611385,0.8628791,0.8646759,0.8668287,0.8691733,0.8715746,0.8741426,0.8772330,0.8805879,0.8843100,0.8879415,0.8920491,0.8963366,0.9008620,0.9056607,0.9109187,0.9161086,0.9217084,0.9276999,0.9337593,0.9402217,0.9467083,0.9540875,0.9612321,0.9687473,0.9763994,0.9850034,0.9931279,1.0021973,1.0109823,1.0203210,1.0297468,1.0397874,1.0500836,1.0605546,1.0715305,1.0823016,1.0941503,1.1058571,1.1182002,1.1304387,1.1433625,1.1561871,1.1700196,1.1831170,1.1978632,1.2114098,1.2270007,1.2414187,1.2571007,1.2725912,1.2894683,1.3046799,1.3220841,1.3382550,1.3562691,1.3722043,1.3906727,1.4082687,1.4267577,1.4450676,1.4642946,1.4835138,1.5032079,1.5228479,1.5434008,1.5633454,1.5838253,1.6043475,1.6261916,1.6482409,1.6689365,1.6898189,1.7129903,1.7355856,1.7573349,1.7804230,1.8031824,1.8262269,1.8492540,1.8721517,1.8957748,1.9187822,1.9429879,1.9660428,1.9886905,2.0163794,2.0377808,2.0643382,2.0893104,2.1115768,2.1343386,2.1612985,2.1854947,2.2120078,2.2387369,2.2550659,2.2780819,2.3030314,2.3305030,2.3575578,2.3799236,2.4033444,2.4301770,2.4502437,2.4753497,2.4943264,2.5166736,2.5311284,2.5444717,2.5673769,2.5809159,2.6036253,2.6180072,2.6256683,2.6376252,2.6485109,2.6638889,2.6693883,2.6820273,2.6900311,2.7007403,2.7074709,2.7200959,2.7305074,2.7322447,2.7354639,2.7447212,2.7462320,2.7575426,2.7439115,2.7526329,2.7541752,2.7392745,2.7583590,2.7484169,2.7428584,2.7450051,2.7448187
"REPR-7",2.7985811e-02,2.7604580e-02,2.6072264e-02,2.6539087e-02,2.6103735e-02,2.6270151e-02,2.5687456e-02,2.4912596e-02,2.5337458e-02,2.5674820e-02,2.5509596e-02,2.6082754e-02,2.6129961e-02,2.5089979e-02,2.5620699e-02,2.3311138e-02,2.5006533e-02,2.5621653e-02,2.5482655e-02,2.5823116e-02,2.5375843e-02,2.4555922e-02,2.5404692e-02,2.5589943e-02,2.6312590e-02,2.5588989e-02,2.5748491e-02,2.6124477e-02,2.5067091e-02,2.5494337e-02,2.5310516e-02,2.5758743e-02,2.5836706e-02,2.5889635e-02,2.5727749e-02,2.5512218e-02,2.5618553e-02,2.5592804e-02,2.6546717e-02,2.5947809e-02,2.5958538e-02,2.5342464e-02,2.6293755e-02,2.6449919e-02,2.6933432e-02,2.5656462e-02,2.5692225e-02,2.5966406e-02,2.6741266e-02,2.5868654e-02,2.5399685e-02,2.5513887e-02,2.5897980e-02,2.5685072e-02,2.5679350e-02,2.5550604e-02,2.4941921e-02,2.5896788e-02,2.5861979e-02,2.6192904e-02,2.6587009e-02,2.6518106e-02,2.5850534e-02,2.6195049e-02,2.6202679e-02,2.6082516e-02,2.5973320e-02,2.6729345e-02,2.5927305e-02,2.5584936e-02,2.5512695e-02,2.6011705e-02,2.5906086e-02,2.5719404e-02,2.5426626e-02,2.5070190e-02,2.5576830e-02,2.5693893e-02,2.5725842e-02,2.5828838e-02,2.5404692e-02,2.5191069e-02,2.5218487e-02,2.5187492e-02,2.5223017e-02,2.4927855e-02,2.4837017e-02,2.5789499e-02,2.5072575e-02,2.5026560e-02,2.4815083e-02,2.5162697e-02,2.4928570e-02,2.4927616e-02,2.4834394e-02,2.4686575e-02,2.4875164e-02,2.4921417e-02,2.4826050e-02,2.4548292e-02,2.4876833e-02,2.4569988e-02,2.4558306e-02,2.4607658e-02,2.4457216e-02,2.4495840e-02,2.4606943e-02,2.4441957e-02,2.4342537e-02,2.4226427e-02,2.4419546e-02,2.4225473e-02,2.4296761e-02,2.4100065e-02,2.4116755e-02,2.4214745e-02,2.4134636e-02,2.4197340e-02,2.4148941e-02,2.4233818e-02,2.4061918e-02,2.4112225e-02,2.4126530e-02,2.4040222e-02,2.4019718e-02,2.4040461e-02,2.4080873e-02,2.4067879e-02,2.3956537e-02,2.4048924e-02,2.4050355e-02,2.3996711e-02,2.4048328e-02,2.3977399e-02,2.4093270e-02,2.4060726e-02,2.4040937e-02,2.4065375e-02,2.4081349e-02,2.4071217e-02,2.4060607e-02,2.4069071e-02,2.4032474e-02,2.3975134e-02,2.3938537e-02,2.3987412e-02,2.4020195e-02,2.3991227e-02,2.4045587e-02,2.4022579e-02,2.4039984e-02,2.4097681e-02,2.4069071e-02,2.4059057e-02,2.4078488e-02,2.4100423e-02,2.4155974e-02,2.4179578e-02,2.4157643e-02,2.4199128e-02,2.4197698e-02,2.4143457e-02,2.4083138e-02,2.4074912e-02,2.4026752e-02,2.4052978e-02,2.4135232e-02,2.4107814e-02,2.4224639e-02,2.4302721e-02,2.4406075e-02,2.4496913e-02,2.4608135e-02,2.4721503e-02,2.4822235e-02,2.4952531e-02,2.5046587e-02,2.5139451e-02,2.5209546e-02,2.5193810e-02,2.5135756e-02,2.4966121e-02,2.4625778e-02,2.4283409e-02,2.4028301e-02,2.4025917e-02,2.4433613e-02,2.4809599e-02,2.5043845e-02,2.5043011e-02,2.4949193e-02,2.4862647e-02,2.4770975e-02,2.4770737e-02,2.4771810e-02,2.4780512e-02,2.4752617e-02,2.4751782e-02,2.4736643e-02,2.4728417e-02,2.4714947e-02,2.4695039e-02,2.4713635e-02,2.4720311e-02,2.4729013e-02,2.4736047e-02,2.4756551e-02,2.4777412e-02,2.4809241e-02,2.4832964e-02,2.4915934e-02,2.4964690e-02,2.4995565e-02,2.5074482e-02,2.5155902e-02,2.5238037e-02,2.5313258e-02,2.5395036e-02,2.5463581e-02,2.5541782e-02,2.5587201e-02,2.5616527e-02,2.5684237e-02,2.5705934e-02,2.5695562e-02,2.5719047e-02,2.5728106e-02,2.5755405e-02,2.5762320e-02,2.5800467e-02,2.5825024e-02,2.5834441e-02,2.5869131e-02,2.5880814e-02,2.5917172e-02,2.5953054e-02,2.5980711e-02,2.6008844e-02,2.6055098e-02,2.6088119e-02,2.6134253e-02,2.6190519e-02,2.6235461e-02,2.6276588e-02,2.6321054e-02,2.6327968e-02,2.6385307e-02,2.6439905e-02,2.6489139e-02,2.6525736e-02,2.6581764e-02,2.6636124e-02,2.6728034e-02,2.6791215e-02,2.6838899e-02,2.6924491e-02,2.7091146e-02,2.7187467e-02,2.7332664e-02,2.7533412e-02,2.7729034e-02,2.8000474e-02,2.8298497e-02,2.8761148e-02,2.9206276e-02,2.9683232e-02,3.0206442e-02,3.0801654e-02,3.1457663e-02,3.2160878e-02,3.2938004e-02,3.3810139e-02,3.4771085e-02,3.5862565e-02,3.7026763e-02,3.8272381e-02,3.9554954e-02,4.0814996e-02,4.1988730e-02,4.3027163e-02,4.3893099e-02,4.4555426e-02,4.5044422e-02,4.5382738e-02,4.5602322e-02,4.5739412e-02,4.5774579e-02,4.5770407e-02,4.5672536e-02,4.5524359e-02,4.5351684e-02,4.5107543e-02,4.4811189e-02,4.4482827e-02,4.4100285e-02,4.3693721e-02,4.3243766e-02,4.2777658e-02,4.2324781e-02,4.1836083e-02,4.1321337e-02,4.0807545e-02,4.0293694e-02,3.9768577e-02,3.9231360e-02,3.8700700e-02,3.8159847e-02,3.7629843e-02,3.7101269e-02,3.6578298e-02,3.6080003e-02,3.5577655e-02,3.5089612e-02,3.4620047e-02,3.4175396e-02,3.3767581e-02,3.3354282e-02,3.2952785e-02,3.2574892e-02,3.2214522e-02,3.1933308e-02,3.1656384e-02,3.1291723e-02,3.0946732e-02,3.0765533e-02,3.0710340e-02,3.0513048e-02,3.0350208e-02,3.0154347e-02,3.0027986e-02,2.9999614e-02,2.9894471e-02,2.9832363e-02,2.9793620e-02,2.9794455e-02,2.9803038e-02,2.9812217e-02,2.9871821e-02,2.9948473e-02,3.0040264e-02,3.0146718e-02,3.0232787e-02,3.0399799e-02,3.0583501e-02,3.0681968e-02,3.0952930e-02,3.1165123e-02,3.1440973e-02,3.1642795e-02,3.1933308e-02,3.0628938e-02,3.0867860e-02,3.1099897e-02,3.1370752e-02,3.1610444e-02,3.1860050e-02,3.2174639e-02,3.2475892e-02,3.2846838e-02,3.3252202e-02,3.3757299e-02,3.4379154e-02,3.5128634e-02,3.6058635e-02,3.7247669e-02,3.8651850e-02,4.0339012e-02,4.2474329e-02,4.4785112e-02,4.7430757e-02,5.0287072e-02,5.3156883e-02,5.6216571e-02,5.9034966e-02,6.1637629e-02,6.4128250e-02,6.6211142e-02,6.7953512e-02,6.9473356e-02,7.0544653e-02,7.1382143e-02,7.1951196e-02,7.2329372e-02,7.2610699e-02,7.2783291e-02,7.2907813e-02,7.2990075e-02,7.3066808e-02,7.3151335e-02,7.3247910e-02,7.3345467e-02,7.3486768e-02,7.3614381e-02,7.3750950e-02,7.3864259e-02,7.3941365e-02,7.3985547e-02,7.3973417e-02,7.3895648e-02,7.3778138e-02,7.3597766e-02,7.3388360e-02,7.3138796e-02,7.2877951e-02,7.2603807e-02,7.2313219e-02,7.1996681e-02,7.1694784e-02,7.1389422e-02,7.1106404e-02,7.0776455e-02,7.0473164e-02,7.0188850e-02,6.9889881e-02,6.9583490e-02,6.9275811e-02,6.8963394e-02,6.8666637e-02,6.8356544e-02,6.8070784e-02,6.7784332e-02,6.7488037e-02,6.7221120e-02,6.6974074e-02,6.6736460e-02,6.6521570e-02,6.6315711e-02,6.6144146e-02,6.5999016e-02,6.5910518e-02,6.5835744e-02,6.5808691e-02,6.5820798e-02,6.5888740e-02,6.6020489e-02,6.6192582e-02,6.6432044e-02,6.6726968e-02,6.7084059e-02,6.7528039e-02,6.8036497e-02,6.8591326e-02,6.9273949e-02,6.9976337e-02,7.0792697e-02,7.1727946e-02,7.2694279e-02,7.3818490e-02,7.5007454e-02,7.6284066e-02,7.7767193e-02,7.9256326e-02,8.0933765e-02,8.2816631e-02,8.4730156e-02,8.6945236e-02,8.9232117e-02,9.1648698e-02,9.4444454e-02,9.7222090e-02,0.1002714,0.1035611,0.1068759,0.1105766,0.1142385,0.1180187,0.1221571,0.1261096,0.1302572,0.1344673,0.1385147,0.1428153,0.1467539,0.1506921,0.1547849,0.1585748,0.1625399,0.1664879,0.1704799,0.1749879,0.1795366,0.1846320,0.1906956,0.1972205,0.2052409,0.2143506,0.2251099,0.2385978,0.2536282,0.2721888,0.2944530,0.3198832,0.3511322,0.3850038,0.4233742,0.4684901,0.5147422,0.5673196,0.6217824,0.6777443,0.7378857,0.7938820,0.8502741,0.9061443,0.9565868,1.0058078,1.0492504,1.0886075,1.1254907,1.1566178,1.1851208,1.2104251,1.2319870,1.2520369,1.2684097,1.2829362,1.2956829,1.3060948,1.3148147,1.3218026,1.3269644,1.3310218,1.3336773,1.3350863,1.3356481,1.3351198,1.3333362,1.3305495,1.3260655,1.3195263,1.3112659,1.3000903,1.2869083,1.2714018,1.2529962,1.2339184,1.2127907,1.1903633,1.1674209,1.1427767,1.1194516,1.0951914,1.0705948,1.0468965,1.0223610,0.9993061,0.9762055,0.9528509,0.9309945,0.9087581,0.8874234,0.8665222,0.8452373,0.8255828,0.8056157,0.7861253,0.7672840,0.7480665,0.7303184,0.7125959,0.6949739,0.6782626,0.6615031,0.6457694,0.6302863,0.6149961,0.6005948,0.5863078,0.5728114,0.5596818,0.5466073,0.5345628,0.5225438,0.5111584,0.5001445,0.4891725,0.4791392,0.4692116,0.4596599,0.4505649,0.4415546,0.4332811,0.4251278,0.4173630,0.4099495,0.4025977,0.3958370,0.3892215,0.3827818,0.3767281,0.3708283,0.3653086,0.3599096,0.3546916,0.3498251,0.3450060,0.3405254,0.3361252,0.3318485,0.3278840,0.3239844,0.3203005,0.3167238,0.3132107,0.3099894,0.3067765,0.3037616,0.3008090,0.2979520,0.2953147,0.2926866,0.2902212,0.2878004,0.2854470,0.2833000,0.2811359,0.2791135,0.2771639,0.2752530,0.2735363,0.2718110,0.2702151,0.2686634,0.2671674,0.2658191,0.2645008,0.2633023,0.2621471,0.2610590,0.2600939,0.2591822,0.2583575,0.2576067,0.2569426,0.2563641,0.2558539,0.2554331,0.2550902,0.2547985,0.2546204,0.2545191,0.2545235,0.2546030,0.2547881,0.2550441,0.2554085,0.2558515,0.2564166,0.2570652,0.2577987,0.2586556,0.2596023,0.2606975,0.2618906,0.2631463,0.2645900,0.2660974,0.2678146,0.2696244,0.2715869,0.2737472,0.2759554,0.2784491,0.2810907,0.2838795,0.2868981,0.2900060,0.2934196,0.2970048,0.3007762,0.3048005,0.3088872,0.3133184,0.3178384,0.3226186,0.3275526,0.3324890,0.3376829,0.3428079,0.3481701,0.3535026,0.3586282,0.3638744,0.3687896,0.3737457,0.3783930,0.3827193,0.3868497,0.3904981,0.3939905,0.3970518,0.3997240,0.4020782,0.4040119,0.4056784,0.4069893,0.4080465,0.4088422,0.4094339,0.4098301,0.4101228,0.4103233,0.4104820,0.4106673,0.4108458,0.4111347,0.4115714,0.4121532,0.4127869,0.4137411,0.4149306,0.4164370,0.4181542,0.4202879,0.4228410,0.4257820,0.4293688,0.4333748,0.4384567,0.4442646,0.4510390,0.4589926,0.4679767,0.4788665,0.4913826,0.5063371,0.5236194,0.5435826,0.5676289,0.5944583,0.6278991,0.6654096,0.7090148,0.7606933,0.8191534,0.8902060,0.9705443,1.0666298,1.1734053,1.2928779,1.4293648,1.5741025,1.7410181,1.9149147,2.0985997,2.2830956,2.4526575,2.6054132,2.7241182,2.8147650,2.8751900,2.9099884,2.9291978,2.9407296,2.9554238,2.9596589,2.9717383,2.9747784,2.9802635,2.9884026,2.9870067,2.9937713,2.9919739,2.9914424,2.9964151,2.9921744,2.9901443,2.9895225,2.9862833,2.9820890,2.9763856,2.9760399,2.9728239,2.9733739,2.9722610,2.9732158,2.9800248,2.9840600,2.9820275,2.9823577,2.9899361,2.9926612,3.0034437,3.0009618,3.0037632,3.0111277,3.0121746,3.0098755,3.0043714,2.9977422,2.9900746,2.9801841,2.9687383,2.9553342,2.9393332,2.9198472,2.8960190,2.8778253,2.8546309,2.8286831,2.7948589,2.7656639,2.7309771,2.6989405,2.6628168,2.6210673,2.5817785,2.5465353,2.5100410,2.4720101,2.4316409,2.3930085,2.3562391,2.3167088,2.2806954,2.2416635,2.2040834,2.1684513,2.1324060,2.0976758,2.0627434,2.0265703,1.9941264,1.9601743,1.9277096,1.8953342,1.8644406,1.8337492,1.8023757,1.7742112,1.7445610,1.7160896,1.6877525,1.6603491,1.6339059,1.6075562,1.5823205,1.5567861,1.5340966,1.5082712,1.4849215,1.4619170,1.4388479,1.4173237,1.3955590,1.3747811,1.3537467,1.3340576,1.3139577,1.2953292,1.2762657,1.2581804,1.2407141,1.2233535,1.2072251,1.1907007,1.1755948,1.1598558,1.1456999,1.1313435,1.1177764,1.1045710,1.0916355,1.0795989,1.0676799,1.0563539,1.0451049,1.0347630,1.0242065,1.0144989,1.0048296,0.9958493,0.9870523,0.9785099,0.9706368,0.9628047,0.9555968,0.9482212,0.9415929,0.9349123,0.9287649,0.9228356,0.9170097,0.9116844,0.9068660,0.9018897,0.8971336,0.8928627,0.8887125,0.8850373,0.8812916,0.8780615,0.8748193,0.8720261,0.8694091,0.8670704,0.8649716,0.8631333,0.8614995,0.8600661,0.8589867,0.8579736,0.8571908,0.8568600,0.8566110,0.8566772,0.8567991,0.8572421,0.8580862,0.8588907,0.8599640,0.8612857,0.8630202,0.8647056,0.8668346,0.8692553,0.8716251,0.8743141,0.8774389,0.8807054,0.8843274,0.8880147,0.8921372,0.8964033,0.9009620,0.9057873,0.9109967,0.9162310,0.9219516,0.9277893,0.9338065,0.9404629,0.9469562,0.9542919,0.9612247,0.9689902,0.9766032,0.9850885,0.9932633,1.0022917,1.0111805,1.0204487,1.0299766,1.0399736,1.0501812,1.0606891,1.0716773,1.0824332,1.0942926,1.1059688,1.1181657,1.1306300,1.1434362,1.1561651,1.1700795,1.1832659,1.1979249,1.2114825,1.2268833,1.2413169,1.2572035,1.2724733,1.2893469,1.3043299,1.3221046,1.3381824,1.3565652,1.3723391,1.3904774,1.4083796,1.4268905,1.4453835,1.4645462,1.4836937,1.5038235,1.5232204,1.5438986,1.5630604,1.5842972,1.6048105,1.6267610,1.6482061,1.6698623,1.6908090,1.7133269,1.7359673,1.7572174,1.7803489,1.8043349,1.8265543,1.8491496,1.8733796,1.8950243,1.9196091,1.9422605,1.9677479,1.9900745,2.0155535,2.0386281,2.0614676,2.0873065,2.1095264,2.1348956,2.1601179,2.1851869,2.2091002,2.2354989,2.2553940,2.2767620,2.3037095,2.3308814,2.3578196,2.3789201,2.4060152,2.4280474,2.4532263,2.4751301,2.4935818,2.5150881,2.5335507,2.5504251,2.5634761,2.5854819,2.5978541,2.6160283,2.6284571,2.6381640,2.6473944,2.6659384,2.6746678,2.6837091,2.6907821,2.7034872,2.7143412,2.7231901,2.7273462,2.7330115,2.7309594,2.7450047,2.7373424,2.7451563,2.7518635,2.7456267,2.7490411,2.7489595,2.7563815,2.7406280,2.7441113,2.7428949,2.7360284
"REPR-8",2.8466463e-02,2.7947903e-02,2.6089430e-02,2.6852846e-02,2.6027203e-02,2.6638031e-02,2.5851011e-02,2.5496721e-02,2.5907993e-02,2.5941133e-02,2.5885820e-02,2.6537657e-02,2.6482344e-02,2.5402546e-02,2.6120186e-02,2.3688793e-02,2.5484800e-02,2.5770664e-02,2.5834084e-02,2.6220798e-02,2.5675535e-02,2.4619102e-02,2.5630474e-02,2.5870800e-02,2.6646852e-02,2.5929689e-02,2.6018381e-02,2.6454210e-02,2.5604725e-02,2.5698423e-02,2.5652647e-02,2.6145935e-02,2.6086807e-02,2.6225328e-02,2.6090860e-02,2.5819778e-02,2.5881767e-02,2.5847673e-02,2.6661873e-02,2.6188135e-02,2.6311398e-02,2.5804281e-02,2.6598454e-02,2.6569366e-02,2.7164221e-02,2.6070833e-02,2.6013613e-02,2.6335001e-02,2.6974440e-02,2.6112318e-02,2.5541544e-02,2.5834084e-02,2.6194096e-02,2.5997877e-02,2.5858879e-02,2.5810480e-02,2.5541067e-02,2.6263475e-02,2.6122808e-02,2.6531458e-02,2.7128220e-02,2.6812553e-02,2.6136160e-02,2.6580572e-02,2.6761532e-02,2.6319742e-02,2.6328087e-02,2.7307272e-02,2.6120424e-02,2.5927067e-02,2.5952816e-02,2.6363611e-02,2.6342630e-02,2.6090622e-02,2.5693893e-02,2.5309086e-02,2.5909901e-02,2.5933266e-02,2.6228428e-02,2.6190042e-02,2.5674343e-02,2.5522709e-02,2.5650740e-02,2.5524378e-02,2.5554895e-02,2.5330067e-02,2.5253057e-02,2.6087999e-02,2.5410414e-02,2.5306225e-02,2.5179386e-02,2.5630713e-02,2.5187731e-02,2.5202036e-02,2.5169373e-02,2.5093555e-02,2.5191069e-02,2.5279522e-02,2.5105000e-02,2.4897337e-02,2.5154352e-02,2.4958611e-02,2.4945736e-02,2.4964809e-02,2.4850368e-02,2.4884701e-02,2.4969339e-02,2.4772882e-02,2.4688959e-02,2.4586678e-02,2.4712801e-02,2.4574995e-02,2.4619818e-02,2.4418592e-02,2.4455547e-02,2.4580717e-02,2.4464369e-02,2.4470806e-02,2.4458647e-02,2.4544954e-02,2.4373055e-02,2.4463654e-02,2.4428844e-02,2.4359941e-02,2.4386644e-02,2.4360418e-02,2.4373412e-02,2.4349809e-02,2.4329424e-02,2.4357677e-02,2.4339676e-02,2.4305940e-02,2.4412036e-02,2.4299741e-02,2.4379492e-02,2.4375439e-02,2.4358511e-02,2.4361253e-02,2.4365067e-02,2.4403334e-02,2.4349928e-02,2.4351716e-02,2.4307966e-02,2.4329185e-02,2.4257660e-02,2.4265170e-02,2.4332762e-02,2.4315357e-02,2.4315238e-02,2.4285436e-02,2.4320245e-02,2.4358988e-02,2.4331689e-02,2.4368882e-02,2.4313688e-02,2.4373531e-02,2.4438262e-02,2.4432302e-02,2.4428725e-02,2.4514794e-02,2.4461865e-02,2.4447799e-02,2.4400592e-02,2.4354815e-02,2.4348140e-02,2.4339318e-02,2.4450421e-02,2.4421811e-02,2.4528742e-02,2.4618030e-02,2.4708629e-02,2.4810672e-02,2.4914980e-02,2.5014400e-02,2.5126338e-02,2.5245667e-02,2.5345087e-02,2.5442362e-02,2.5507808e-02,2.5485992e-02,2.5406957e-02,2.5237203e-02,2.4909019e-02,2.4511218e-02,2.4371862e-02,2.4349689e-02,2.4685740e-02,2.5098324e-02,2.5300741e-02,2.5310278e-02,2.5216937e-02,2.5135040e-02,2.5059938e-02,2.5040269e-02,2.5054574e-02,2.5061369e-02,2.5032401e-02,2.5034308e-02,2.5014281e-02,2.5000453e-02,2.4991035e-02,2.4972916e-02,2.4991632e-02,2.4991632e-02,2.4997234e-02,2.5006771e-02,2.5020719e-02,2.5044918e-02,2.5076389e-02,2.5122285e-02,2.5191307e-02,2.5245667e-02,2.5294304e-02,2.5364637e-02,2.5456548e-02,2.5522470e-02,2.5615335e-02,2.5702953e-02,2.5760651e-02,2.5842905e-02,2.5894761e-02,2.5922298e-02,2.5967002e-02,2.5980234e-02,2.5967479e-02,2.6011467e-02,2.6031613e-02,2.6056647e-02,2.6070356e-02,2.6101947e-02,2.6122689e-02,2.6131153e-02,2.6165724e-02,2.6184082e-02,2.6200414e-02,2.6242018e-02,2.6266336e-02,2.6301265e-02,2.6338458e-02,2.6373863e-02,2.6421309e-02,2.6481748e-02,2.6509523e-02,2.6560783e-02,2.6602268e-02,2.6622534e-02,2.6675940e-02,2.6728988e-02,2.6774883e-02,2.6815295e-02,2.6876211e-02,2.6929736e-02,2.7003646e-02,2.7076125e-02,2.7153850e-02,2.7227402e-02,2.7372003e-02,2.7507901e-02,2.7653456e-02,2.7839780e-02,2.8009653e-02,2.8277755e-02,2.8600335e-02,2.9072642e-02,2.9505730e-02,2.9966235e-02,3.0491590e-02,3.1089187e-02,3.1737328e-02,3.2453537e-02,3.3236265e-02,3.4110904e-02,3.5071492e-02,3.6152959e-02,3.7320375e-02,3.8570285e-02,3.9852738e-02,4.1119099e-02,4.2298794e-02,4.3338895e-02,4.4194698e-02,4.4864774e-02,4.5352697e-02,4.5695782e-02,4.5914412e-02,4.6043515e-02,4.6087027e-02,4.6077013e-02,4.5982003e-02,4.5829296e-02,4.5664728e-02,4.5406163e-02,4.5111477e-02,4.4772506e-02,4.4401765e-02,4.3981731e-02,4.3542147e-02,4.3067813e-02,4.2611361e-02,4.2113841e-02,4.1611850e-02,4.1089833e-02,4.0571809e-02,4.0035725e-02,3.9501607e-02,3.8972020e-02,3.8447261e-02,3.7896991e-02,3.7367582e-02,3.6850810e-02,3.6346078e-02,3.5848856e-02,3.5364866e-02,3.4894824e-02,3.4439802e-02,3.4048796e-02,3.3612251e-02,3.3230066e-02,3.2848120e-02,3.2495141e-02,3.2202840e-02,3.1903625e-02,3.1564951e-02,3.1237364e-02,3.1043530e-02,3.0930400e-02,3.0787110e-02,3.0580759e-02,3.0445814e-02,3.0332208e-02,3.0254245e-02,3.0128360e-02,3.0103326e-02,3.0062437e-02,3.0045748e-02,3.0054927e-02,3.0064464e-02,3.0139685e-02,3.0172586e-02,3.0302882e-02,3.0387282e-02,3.0521989e-02,3.0651450e-02,3.0830145e-02,3.0912876e-02,3.1211376e-02,3.1462550e-02,3.1700015e-02,3.1922102e-02,3.2176495e-02,3.0883409e-02,3.1133860e-02,3.1376790e-02,3.1621210e-02,3.1877700e-02,3.2122485e-02,3.2437690e-02,3.2749798e-02,3.3121303e-02,3.3521850e-02,3.4014646e-02,3.4637619e-02,3.5409782e-02,3.6328278e-02,3.7530288e-02,3.8933083e-02,4.0629059e-02,4.2762324e-02,4.5071885e-02,4.7725301e-02,5.0582625e-02,5.3461030e-02,5.6531094e-02,5.9357829e-02,6.1964363e-02,6.4461954e-02,6.6532955e-02,6.8276182e-02,6.9808364e-02,7.0868179e-02,7.1695805e-02,7.2252937e-02,7.2634347e-02,7.2907768e-02,7.3087946e-02,7.3212691e-02,7.3269725e-02,7.3355213e-02,7.3441312e-02,7.3525161e-02,7.3614597e-02,7.3751293e-02,7.3886454e-02,7.4033335e-02,7.4130461e-02,7.4196994e-02,7.4249908e-02,7.4231215e-02,7.4152038e-02,7.4016742e-02,7.3852487e-02,7.3652640e-02,7.3380560e-02,7.3119037e-02,7.2849900e-02,7.2553009e-02,7.2239704e-02,7.1924619e-02,7.1636736e-02,7.1333364e-02,7.1016446e-02,7.0718132e-02,7.0416942e-02,7.0116654e-02,6.9811255e-02,6.9496125e-02,6.9195896e-02,6.8896413e-02,6.8584979e-02,6.8303123e-02,6.8008900e-02,6.7710750e-02,6.7453995e-02,6.7203626e-02,6.6949487e-02,6.6750288e-02,6.6547036e-02,6.6374056e-02,6.6235058e-02,6.6131264e-02,6.6062540e-02,6.6038132e-02,6.6052787e-02,6.6130057e-02,6.6247664e-02,6.6431910e-02,6.6663310e-02,6.6968657e-02,6.7323551e-02,6.7770481e-02,6.8278559e-02,6.8834245e-02,6.9524124e-02,7.0222363e-02,7.1043007e-02,7.1977563e-02,7.2941005e-02,7.4067876e-02,7.5267218e-02,7.6541394e-02,7.8029186e-02,7.9527549e-02,8.1194632e-02,8.3087698e-02,8.4999375e-02,8.7218836e-02,8.9511611e-02,9.1930613e-02,9.4733767e-02,9.7503394e-02,0.1005548,0.1038580,0.1071771,0.1108722,0.1145414,0.1183281,0.1224837,0.1264303,0.1305925,0.1348094,0.1388488,0.1431671,0.1471142,0.1510518,0.1551563,0.1589533,0.1629408,0.1668938,0.1708963,0.1754217,0.1799760,0.1850788,0.1911578,0.1977017,0.2057485,0.2148620,0.2256380,0.2391607,0.2542294,0.2728252,0.2951394,0.3206110,0.3518849,0.3858481,0.4242517,0.4694405,0.5157582,0.5684518,0.6230009,0.6790367,0.7392024,0.7953079,0.8517582,0.9076552,0.9582316,1.0074983,1.0508200,1.0901889,1.1271255,1.1581197,1.1864890,1.2117611,1.2331079,1.2532257,1.2694159,1.2838241,1.2965536,1.3067932,1.3153677,1.3222440,1.3272623,1.3311539,1.3337209,1.3350626,1.3354955,1.3349651,1.3331234,1.3301253,1.3255812,1.3190222,1.3107767,1.2994475,1.2862984,1.2706753,1.2522846,1.2331203,1.2119743,1.1894532,1.1665350,1.1419349,1.1184764,1.0943547,1.0695955,1.0459460,1.0214970,0.9982684,0.9752933,0.9519222,0.9300050,0.9078574,0.8864742,0.8655987,0.8443596,0.8246379,0.8047606,0.7852993,0.7664768,0.7472466,0.7295253,0.7117852,0.6941925,0.6775047,0.6607828,0.6450328,0.6296408,0.6143316,0.5998894,0.5856996,0.5721914,0.5590795,0.5460685,0.5339667,0.5220382,0.5106021,0.4996204,0.4887123,0.4786910,0.4687743,0.4592623,0.4502022,0.4411970,0.4329422,0.4247829,0.4170212,0.4096252,0.4023070,0.3955518,0.3889458,0.3825360,0.3765035,0.3706048,0.3651117,0.3597217,0.3544800,0.3496188,0.3448133,0.3403414,0.3359503,0.3316801,0.3277404,0.3238373,0.3201594,0.3165791,0.3130746,0.3098613,0.3066471,0.3036407,0.3007000,0.2978486,0.2952095,0.2925839,0.2901140,0.2877093,0.2853632,0.2832069,0.2810551,0.2790363,0.2770980,0.2751852,0.2734675,0.2717402,0.2701582,0.2686002,0.2671070,0.2657781,0.2644491,0.2632635,0.2621021,0.2610240,0.2600658,0.2591424,0.2583235,0.2575796,0.2569223,0.2563500,0.2558438,0.2554271,0.2550823,0.2548007,0.2546182,0.2545335,0.2545278,0.2546072,0.2547993,0.2550549,0.2554314,0.2558801,0.2564371,0.2570837,0.2578322,0.2586869,0.2596428,0.2607456,0.2619409,0.2632051,0.2646408,0.2661677,0.2678803,0.2696955,0.2716605,0.2738247,0.2760449,0.2785411,0.2811759,0.2839890,0.2870024,0.2901130,0.2935419,0.2971169,0.3008781,0.3049116,0.3090027,0.3134457,0.3179712,0.3227353,0.3276889,0.3326304,0.3378166,0.3429598,0.3483195,0.3536680,0.3587871,0.3640309,0.3689560,0.3739184,0.3785812,0.3829045,0.3870391,0.3907216,0.3942296,0.3972749,0.3999634,0.4023297,0.4042687,0.4059374,0.4072468,0.4083250,0.4091276,0.4097154,0.4101444,0.4104518,0.4106628,0.4108273,0.4110118,0.4112028,0.4115258,0.4119307,0.4124422,0.4131575,0.4141454,0.4153425,0.4168493,0.4185856,0.4207390,0.4232970,0.4262543,0.4298458,0.4338830,0.4389560,0.4447788,0.4515796,0.4595647,0.4685375,0.4794445,0.4919795,0.5069807,0.5242772,0.5442704,0.5683506,0.5952122,0.6287459,0.6662457,0.7099242,0.7616184,0.8202725,0.8914884,0.9720094,1.0678861,1.1751910,1.2946577,1.4312881,1.5761805,1.7433969,1.9167026,2.1008902,2.2854366,2.4548318,2.6068554,2.7266660,2.8138072,2.8742716,2.9124837,2.9280391,2.9407411,2.9546862,2.9644535,2.9661703,2.9723496,2.9770157,2.9783909,2.9777968,2.9818294,2.9812121,2.9811001,2.9865685,2.9870229,2.9928374,2.9869733,2.9859827,2.9867232,2.9846115,2.9749615,2.9730809,2.9746997,2.9768236,2.9762597,2.9792581,2.9836488,2.9779875,2.9887009,2.9988329,2.9969239,3.0035603,3.0081363,3.0111914,3.0102890,3.0119660,3.0075045,3.0100081,3.0009632,2.9916396,2.9872074,2.9739621,2.9590352,2.9420042,2.9155359,2.8924041,2.8746209,2.8520637,2.8290641,2.7972422,2.7626812,2.7301228,2.6941011,2.6558998,2.6198199,2.5796354,2.5399847,2.5079370,2.4691958,2.4317029,2.3915722,2.3514230,2.3145003,2.2783439,2.2381968,2.2026567,2.1670220,2.1302042,2.0958791,2.0616424,2.0244167,1.9922920,1.9583414,1.9267225,1.8934801,1.8627762,1.8318461,1.8013035,1.7719531,1.7428880,1.7146003,1.6862636,1.6588428,1.6322951,1.6060365,1.5810026,1.5550556,1.5329200,1.5070863,1.4837151,1.4608846,1.4376978,1.4161754,1.3945901,1.3736219,1.3525839,1.3331938,1.3130068,1.2945497,1.2753643,1.2573874,1.2399139,1.2228009,1.2064813,1.1901184,1.1749934,1.1593596,1.1451360,1.1308047,1.1172395,1.1040764,1.0911551,1.0792229,1.0673037,1.0560195,1.0447242,1.0344158,1.0239199,1.0142405,1.0046144,0.9956005,0.9869152,0.9784278,0.9704334,0.9627289,0.9554265,0.9481184,0.9415264,0.9348256,0.9287084,0.9226699,0.9170344,0.9116969,0.9066116,0.9018324,0.8971704,0.8929410,0.8887935,0.8850797,0.8814579,0.8780673,0.8749537,0.8720878,0.8695157,0.8672553,0.8651125,0.8632814,0.8616962,0.8602589,0.8591738,0.8581554,0.8574587,0.8571687,0.8568416,0.8569192,0.8570862,0.8576981,0.8584008,0.8591919,0.8602288,0.8616377,0.8633870,0.8651263,0.8673453,0.8694230,0.8720622,0.8747181,0.8778234,0.8810732,0.8847344,0.8884913,0.8925363,0.8968624,0.9014184,0.9062362,0.9114647,0.9166920,0.9223236,0.9282683,0.9343428,0.9408804,0.9473132,0.9547241,0.9618249,0.9695153,0.9771459,0.9855899,0.9937168,1.0026834,1.0115949,1.0211070,1.0304633,1.0404406,1.0506439,1.0609188,1.0721909,1.0830218,1.0947802,1.1062902,1.1188091,1.1312793,1.1440086,1.1568028,1.1705663,1.1838847,1.1982374,1.2120253,1.2278912,1.2416334,1.2576143,1.2731287,1.2895650,1.3048521,1.3224391,1.3385952,1.3570993,1.3727980,1.3909881,1.4085784,1.4271721,1.4455340,1.4648532,1.4842151,1.5039655,1.5233165,1.5436792,1.5640370,1.5844076,1.6052775,1.6271181,1.6481897,1.6695256,1.6906016,1.7134213,1.7357706,1.7575700,1.7806360,1.8033845,1.8266909,1.8493453,1.8732039,1.8948557,1.9204035,1.9430020,1.9672596,1.9896060,2.0174906,2.0379500,2.0643635,2.0866375,2.1102786,2.1361268,2.1629863,2.1835876,2.2131450,2.2336259,2.2551818,2.2787018,2.3053129,2.3270116,2.3555343,2.3842304,2.4065087,2.4261770,2.4499776,2.4702375,2.4950845,2.5160422,2.5293772,2.5473111,2.5627635,2.5757143,2.5943422,2.6039300,2.6238081,2.6368980,2.6585155,2.6706812,2.6737227,2.6922526,2.6906826,2.7030804,2.7169991,2.7186663,2.7259119,2.7366791,2.7387352,2.7408721,2.7450051,2.7517021,2.7524443,2.7444301,2.7482662,2.7458291,2.7540925,2.7444630,2.7450180,2.7460363,2.7405288
"REPR-9",2.7897120e-02,2.7429342e-02,2.5678396e-02,2.6643038e-02,2.5879622e-02,2.5967121e-02,2.5542736e-02,2.4884939e-02,2.5397062e-02,2.5416136e-02,2.5449753e-02,2.5814772e-02,2.6083469e-02,2.4671078e-02,2.5413036e-02,2.3243904e-02,2.4796963e-02,2.5333405e-02,2.5374651e-02,2.5682211e-02,2.5270939e-02,2.4102449e-02,2.5228500e-02,2.5335550e-02,2.6048660e-02,2.5501490e-02,2.5589943e-02,2.6054621e-02,2.5036573e-02,2.5357246e-02,2.5212526e-02,2.5797129e-02,2.5596380e-02,2.5635481e-02,2.5673866e-02,2.5303125e-02,2.5606632e-02,2.5357246e-02,2.6250601e-02,2.5773764e-02,2.5756121e-02,2.5299788e-02,2.6018620e-02,2.6293278e-02,2.6847363e-02,2.5600195e-02,2.5615931e-02,2.5694132e-02,2.6576757e-02,2.5635004e-02,2.5285482e-02,2.5376558e-02,2.5706291e-02,2.5413275e-02,2.5545120e-02,2.5419235e-02,2.4905682e-02,2.5820971e-02,2.5738716e-02,2.6087999e-02,2.6518106e-02,2.6544094e-02,2.5740147e-02,2.6113510e-02,2.5762320e-02,2.5979996e-02,2.6010513e-02,2.6715517e-02,2.5716543e-02,2.5509119e-02,2.5453329e-02,2.5826931e-02,2.5704384e-02,2.5588751e-02,2.5346279e-02,2.4920225e-02,2.5452137e-02,2.5511742e-02,2.5358438e-02,2.5604725e-02,2.5197029e-02,2.4986029e-02,2.5050163e-02,2.4981976e-02,2.4960756e-02,2.4803638e-02,2.4673700e-02,2.5625229e-02,2.4967432e-02,2.4765730e-02,2.4554491e-02,2.4903774e-02,2.4769068e-02,2.4827242e-02,2.4714947e-02,2.4545908e-02,2.4708748e-02,2.4788380e-02,2.4618626e-02,2.4366140e-02,2.4664879e-02,2.4468184e-02,2.4411917e-02,2.4428368e-02,2.4314642e-02,2.4372578e-02,2.4432659e-02,2.4272680e-02,2.4158955e-02,2.4036646e-02,2.4187803e-02,2.4047375e-02,2.4065733e-02,2.3888350e-02,2.3922443e-02,2.4110556e-02,2.3947001e-02,2.3971319e-02,2.3969650e-02,2.4067879e-02,2.3846865e-02,2.3880243e-02,2.3906708e-02,2.3881197e-02,2.3831606e-02,2.3855686e-02,2.3905873e-02,2.3897290e-02,2.3837566e-02,2.3820877e-02,2.3851871e-02,2.3818493e-02,2.3902774e-02,2.3841381e-02,2.3922324e-02,2.3857474e-02,2.3881555e-02,2.3890734e-02,2.3898125e-02,2.3902893e-02,2.3887038e-02,2.3890972e-02,2.3864746e-02,2.3827672e-02,2.3810863e-02,2.3799896e-02,2.3875594e-02,2.3817658e-02,2.3869276e-02,2.3842335e-02,2.3843169e-02,2.3939610e-02,2.3887038e-02,2.3856282e-02,2.3865223e-02,2.3915648e-02,2.3929477e-02,2.3938417e-02,2.3990631e-02,2.4008632e-02,2.4001241e-02,2.3961663e-02,2.3883820e-02,2.3874760e-02,2.3825407e-02,2.3807168e-02,2.3909688e-02,2.3868918e-02,2.3959398e-02,2.4060369e-02,2.4138331e-02,2.4253011e-02,2.4368167e-02,2.4463773e-02,2.4608731e-02,2.4719834e-02,2.4813294e-02,2.4913549e-02,2.4953485e-02,2.4969578e-02,2.4891496e-02,2.4730682e-02,2.4410009e-02,2.4023414e-02,2.3802876e-02,2.3795247e-02,2.4153590e-02,2.4587750e-02,2.4818182e-02,2.4822354e-02,2.4745941e-02,2.4643540e-02,2.4550080e-02,2.4545670e-02,2.4538994e-02,2.4560809e-02,2.4525166e-02,2.4526238e-02,2.4515510e-02,2.4498940e-02,2.4495840e-02,2.4473548e-02,2.4491906e-02,2.4501920e-02,2.4503469e-02,2.4520874e-02,2.4545431e-02,2.4558544e-02,2.4581671e-02,2.4629712e-02,2.4703026e-02,2.4754286e-02,2.4784684e-02,2.4868011e-02,2.4963379e-02,2.5034785e-02,2.5106788e-02,2.5208473e-02,2.5263309e-02,2.5369406e-02,2.5400996e-02,2.5437236e-02,2.5477767e-02,2.5496125e-02,2.5481343e-02,2.5526285e-02,2.5539279e-02,2.5550246e-02,2.5580168e-02,2.5609493e-02,2.5630236e-02,2.5634766e-02,2.5679469e-02,2.5689363e-02,2.5707841e-02,2.5748968e-02,2.5771976e-02,2.5790453e-02,2.5839448e-02,2.5877714e-02,2.5925279e-02,2.5965214e-02,2.6016235e-02,2.6064873e-02,2.6103973e-02,2.6105762e-02,2.6167870e-02,2.6230097e-02,2.6275992e-02,2.6304722e-02,2.6361585e-02,2.6414514e-02,2.6483297e-02,2.6546001e-02,2.6628494e-02,2.6716113e-02,2.6845336e-02,2.6952505e-02,2.7100444e-02,2.7308822e-02,2.7454495e-02,2.7719617e-02,2.8056860e-02,2.8535604e-02,2.8969169e-02,2.9424906e-02,2.9950500e-02,3.0558348e-02,3.1210542e-02,3.1930804e-02,3.2696843e-02,3.3565521e-02,3.4526467e-02,3.5616517e-02,3.6780238e-02,3.8029909e-02,3.9310694e-02,4.0572882e-02,4.1753769e-02,4.2789340e-02,4.3644905e-02,4.4317722e-02,4.4818521e-02,4.5151472e-02,4.5374870e-02,4.5502901e-02,4.5547128e-02,4.5538306e-02,4.5444369e-02,4.5299649e-02,4.5125306e-02,4.4885337e-02,4.4587553e-02,4.4254541e-02,4.3870687e-02,4.3461859e-02,4.3031454e-02,4.2562127e-02,4.2101741e-02,4.1608393e-02,4.1092813e-02,4.0573418e-02,4.0067434e-02,3.9535165e-02,3.8996875e-02,3.8478851e-02,3.7943840e-02,3.7407279e-02,3.6877632e-02,3.6345243e-02,3.5846591e-02,3.5353065e-02,3.4866929e-02,3.4402728e-02,3.3936381e-02,3.3538103e-02,3.3127666e-02,3.2718062e-02,3.2354832e-02,3.2011151e-02,3.1693816e-02,3.1418324e-02,3.1053305e-02,3.0737162e-02,3.0540943e-02,3.0435324e-02,3.0267000e-02,3.0095696e-02,2.9897451e-02,2.9796124e-02,2.9745340e-02,2.9638529e-02,2.9613256e-02,2.9545665e-02,2.9522538e-02,2.9527903e-02,2.9559374e-02,2.9631495e-02,2.9683352e-02,2.9813051e-02,2.9890299e-02,3.0010581e-02,3.0176044e-02,3.0329347e-02,3.0463696e-02,3.0732036e-02,3.0922890e-02,3.1217098e-02,3.1384230e-02,3.1698227e-02,3.0702341e-02,3.0959126e-02,3.1184293e-02,3.1450927e-02,3.1687822e-02,3.1941053e-02,3.2253712e-02,3.2555979e-02,3.2918397e-02,3.3333465e-02,3.3840321e-02,3.4445181e-02,3.5200682e-02,3.6128066e-02,3.7320808e-02,3.8727436e-02,4.0415011e-02,4.2540085e-02,4.4854503e-02,4.7507085e-02,5.0360635e-02,5.3228833e-02,5.6292012e-02,5.9106342e-02,6.1715249e-02,6.4200521e-02,6.6277824e-02,6.8023928e-02,6.9548614e-02,7.0619643e-02,7.1446747e-02,7.2021209e-02,7.2401367e-02,7.2678424e-02,7.2857514e-02,7.2979018e-02,7.3065229e-02,7.3142700e-02,7.3228881e-02,7.3330402e-02,7.3430210e-02,7.3563538e-02,7.3693976e-02,7.3831946e-02,7.3937416e-02,7.4015573e-02,7.4083135e-02,7.4055970e-02,7.3979065e-02,7.3850840e-02,7.3701143e-02,7.3502108e-02,7.3226020e-02,7.2970629e-02,7.2708219e-02,7.2408296e-02,7.2107971e-02,7.1794957e-02,7.1483441e-02,7.1186259e-02,7.0883542e-02,7.0576623e-02,7.0279405e-02,6.9981016e-02,6.9680244e-02,6.9354802e-02,6.9045752e-02,6.8769336e-02,6.8458542e-02,6.8167329e-02,6.7876518e-02,6.7586049e-02,6.7326516e-02,6.7059577e-02,6.6820323e-02,6.6616967e-02,6.6415817e-02,6.6240981e-02,6.6093408e-02,6.5997705e-02,6.5915696e-02,6.5899268e-02,6.5906912e-02,6.5972835e-02,6.6099107e-02,6.6282183e-02,6.6521555e-02,6.6814668e-02,6.7162290e-02,6.7608476e-02,6.8112202e-02,6.8668060e-02,6.9357671e-02,7.0062861e-02,7.0885450e-02,7.1812488e-02,7.2769247e-02,7.3896036e-02,7.5093374e-02,7.6368250e-02,7.7842347e-02,7.9346575e-02,8.1020758e-02,8.2900330e-02,8.4807433e-02,8.7025508e-02,8.9315884e-02,9.1736063e-02,9.4528213e-02,9.7300075e-02,0.1003496,0.1036462,0.1069583,0.1106411,0.1143112,0.1180862,0.1222412,0.1261800,0.1303294,0.1345371,0.1385826,0.1428762,0.1468088,0.1507393,0.1548275,0.1586000,0.1625642,0.1665101,0.1704822,0.1749893,0.1795087,0.1846111,0.1906780,0.1972091,0.2052357,0.2143194,0.2250823,0.2385762,0.2535846,0.2721248,0.2944341,0.3197537,0.3510337,0.3849056,0.4232658,0.4683605,0.5146295,0.5671345,0.6215898,0.6775665,0.7377149,0.7936514,0.8501307,0.9058857,0.9563924,1.0055263,1.0489177,1.0883342,1.1253288,1.1563390,1.1848623,1.2102818,1.2319076,1.2519825,1.2683042,1.2829192,1.2957518,1.3061849,1.3148470,1.3217884,1.3270719,1.3310723,1.3336797,1.3351767,1.3357804,1.3351682,1.3335365,1.3304948,1.3262873,1.3198098,1.3115820,1.3002135,1.2870587,1.2717459,1.2532547,1.2339892,1.2129859,1.1906179,1.1677274,1.1430590,1.1196390,1.0955117,1.0708960,1.0471082,1.0226721,0.9995806,0.9765345,0.9531448,0.9312249,0.9090416,0.8876892,0.8667763,0.8455282,0.8258082,0.8059490,0.7864491,0.7675443,0.7483769,0.7306508,0.7128876,0.6952171,0.6785353,0.6618299,0.6460903,0.6305580,0.6152676,0.6008643,0.5866019,0.5730871,0.5599095,0.5468910,0.5347918,0.5227823,0.5113441,0.5003141,0.4893689,0.4793463,0.4694033,0.4598740,0.4507964,0.4417620,0.4334916,0.4253235,0.4175702,0.4101292,0.4027764,0.3960189,0.3894129,0.3829661,0.3769048,0.3710051,0.3655160,0.3600970,0.3548585,0.3499818,0.3451754,0.3406867,0.3362761,0.3320039,0.3280559,0.3241561,0.3204476,0.3168781,0.3133804,0.3101489,0.3069212,0.3039010,0.3009642,0.2981086,0.2954493,0.2928209,0.2903752,0.2879615,0.2855907,0.2834449,0.2813021,0.2792680,0.2773056,0.2753957,0.2736864,0.2719629,0.2703572,0.2688050,0.2673168,0.2659642,0.2646521,0.2634414,0.2622908,0.2612049,0.2602347,0.2593102,0.2584967,0.2577476,0.2570736,0.2564985,0.2560000,0.2555782,0.2552255,0.2549230,0.2547596,0.2546656,0.2546555,0.2547283,0.2549179,0.2551665,0.2555275,0.2559732,0.2565350,0.2571871,0.2579112,0.2587659,0.2597121,0.2608156,0.2620045,0.2632616,0.2646972,0.2662195,0.2679254,0.2697280,0.2717043,0.2738636,0.2760621,0.2785541,0.2811992,0.2840002,0.2869999,0.2901004,0.2935365,0.2971279,0.3008780,0.3048900,0.3089966,0.3134389,0.3179467,0.3227070,0.3276637,0.3325956,0.3377773,0.3429217,0.3482755,0.3536136,0.3587246,0.3639618,0.3688893,0.3738430,0.3784904,0.3827917,0.3869407,0.3906060,0.3940688,0.3971260,0.3998109,0.4021545,0.4040530,0.4057308,0.4070592,0.4080891,0.4088779,0.4094761,0.4098922,0.4101632,0.4103510,0.4105137,0.4107079,0.4108814,0.4111644,0.4115963,0.4121622,0.4127802,0.4137259,0.4149079,0.4164257,0.4181265,0.4202456,0.4228106,0.4257627,0.4293197,0.4333194,0.4384058,0.4442058,0.4509612,0.4589382,0.4679348,0.4788342,0.4912776,0.5062418,0.5235500,0.5435225,0.5675284,0.5943946,0.6278110,0.6652538,0.7088661,0.7604366,0.8189976,0.8899924,0.9701545,1.0662159,1.1732942,1.2924025,1.4286354,1.5736432,1.7404525,1.9138819,2.0973840,2.2817786,2.4518089,2.6026063,2.7199874,2.8177023,2.8714888,2.9018044,2.9247422,2.9423888,2.9558222,2.9598761,2.9696565,2.9767005,2.9841349,2.9857557,2.9918542,2.9996345,2.9855082,2.9892507,2.9983778,2.9978616,2.9859381,2.9857218,2.9921584,2.9825735,2.9715736,2.9805107,2.9744413,2.9741721,2.9711740,2.9785442,2.9813948,2.9825585,2.9904444,2.9954154,3.0003772,3.0008187,3.0002840,3.0167074,3.0183673,3.0135083,3.0113447,3.0096564,2.9972880,2.9842076,2.9955454,2.9836330,2.9665866,2.9481401,2.9453869,2.9206970,2.8881569,2.8734360,2.8522563,2.8241801,2.7999864,2.7632468,2.7344689,2.6968451,2.6605644,2.6218834,2.5827310,2.5428505,2.5082524,2.4738915,2.4333725,2.3934753,2.3559396,2.3190756,2.2785251,2.2411153,2.2056794,2.1692841,2.1312628,2.0980723,2.0644078,2.0274549,1.9941941,1.9610291,1.9287069,1.8959012,1.8651658,1.8347014,1.8033475,1.7746189,1.7451348,1.7168896,1.6883148,1.6605253,1.6347456,1.6080422,1.5825937,1.5565908,1.5347569,1.5087711,1.4848179,1.4621183,1.4392972,1.4173657,1.3956677,1.3750892,1.3538626,1.3342113,1.3140124,1.2954822,1.2763282,1.2582749,1.2408187,1.2235479,1.2072719,1.1908915,1.1758322,1.1600989,1.1458240,1.1315750,1.1181524,1.1045083,1.0918486,1.0798476,1.0678051,1.0564353,1.0451812,1.0351033,1.0243839,1.0146306,1.0052478,0.9959123,0.9872276,0.9788264,0.9707172,0.9629104,0.9557146,0.9483463,0.9417615,0.9349443,0.9288582,0.9228559,0.9171553,0.9116703,0.9069642,0.9019771,0.8970941,0.8929077,0.8888624,0.8850946,0.8812983,0.8781153,0.8748329,0.8719955,0.8694216,0.8671083,0.8649383,0.8630936,0.8615315,0.8601011,0.8589228,0.8579559,0.8573890,0.8568010,0.8565998,0.8567944,0.8568850,0.8572679,0.8581971,0.8589109,0.8598667,0.8612845,0.8630312,0.8647190,0.8668878,0.8691747,0.8716612,0.8743457,0.8774403,0.8806653,0.8843696,0.8880515,0.8921819,0.8964724,0.9009315,0.9058735,0.9110360,0.9161648,0.9218103,0.9278579,0.9337687,0.9402616,0.9469286,0.9542313,0.9611225,0.9689721,0.9766694,0.9850246,0.9931878,1.0021949,1.0109365,1.0202916,1.0299174,1.0399652,1.0501127,1.0605475,1.0717130,1.0821599,1.0941057,1.1060101,1.1179973,1.1304352,1.1435630,1.1563135,1.1698655,1.1833857,1.1978998,1.2111931,1.2273564,1.2412888,1.2569798,1.2725607,1.2893248,1.3043135,1.3218970,1.3380125,1.3563921,1.3722699,1.3906252,1.4084485,1.4268070,1.4450676,1.4647844,1.4833909,1.5029485,1.5233831,1.5433285,1.5625902,1.5835973,1.6045582,1.6255159,1.6475219,1.6690197,1.6902189,1.7126195,1.7354609,1.7566776,1.7792174,1.8037770,1.8260159,1.8481194,1.8724409,1.8954468,1.9181459,1.9421659,1.9676156,1.9874190,2.0146616,2.0384064,2.0623305,2.0866728,2.1101773,2.1342301,2.1597497,2.1831596,2.2098548,2.2321610,2.2560487,2.2772355,2.3035219,2.3317649,2.3559446,2.3742807,2.4040139,2.4298155,2.4447939,2.4715452,2.4953275,2.5098693,2.5259268,2.5465212,2.5611920,2.5797393,2.6010065,2.6107802,2.6219475,2.6310840,2.6443975,2.6535587,2.6737361,2.6814265,2.6843934,2.7134800,2.7208920,2.7138944,2.7272766,2.7325723,2.7284365,2.7404869,2.7424679,2.7354558,2.7557595,2.7578897,2.7548866,2.7505357,2.7564571,2.7482784,2.7455354,2.7554247,2.7401793
"REPR-10",2.8260946e-02,2.7518511e-02,2.6356459e-02,2.6915312e-02,2.6008368e-02,2.6481628e-02,2.5938034e-02,2.5315762e-02,2.5639772e-02,2.5956154e-02,2.5702000e-02,2.6120424e-02,2.6399851e-02,2.5056124e-02,2.5978565e-02,2.3492813e-02,2.5269985e-02,2.5728703e-02,2.5805235e-02,2.5973797e-02,2.5467873e-02,2.4674654e-02,2.5462866e-02,2.5533199e-02,2.6463270e-02,2.5874853e-02,2.5861740e-02,2.6362896e-02,2.5272846e-02,2.5639772e-02,2.5465488e-02,2.5973082e-02,2.5953054e-02,2.6045322e-02,2.6004314e-02,2.5692463e-02,2.5723457e-02,2.5523186e-02,2.6545048e-02,2.6057959e-02,2.6017666e-02,2.5630951e-02,2.6390076e-02,2.6463032e-02,2.7002096e-02,2.5823116e-02,2.5782108e-02,2.6037931e-02,2.6785851e-02,2.5865316e-02,2.5470495e-02,2.5631189e-02,2.6069641e-02,2.5775909e-02,2.5768995e-02,2.5665283e-02,2.5262594e-02,2.6056051e-02,2.6040077e-02,2.6334524e-02,2.6798248e-02,2.6674747e-02,2.5936842e-02,2.6451826e-02,2.6390791e-02,2.6290894e-02,2.6217699e-02,2.7218580e-02,2.6046515e-02,2.5707006e-02,2.5687933e-02,2.6086330e-02,2.6179314e-02,2.5953293e-02,2.5530815e-02,2.5127888e-02,2.5676727e-02,2.5773525e-02,2.5934458e-02,2.6013613e-02,2.5605917e-02,2.5316477e-02,2.5418758e-02,2.5392294e-02,2.5357723e-02,2.5091410e-02,2.5010586e-02,2.5891542e-02,2.5261402e-02,2.5226831e-02,2.5038481e-02,2.5443554e-02,2.5066853e-02,2.5068045e-02,2.5064230e-02,2.5030375e-02,2.5094509e-02,2.5154352e-02,2.4990797e-02,2.4726868e-02,2.5009155e-02,2.4815559e-02,2.4847269e-02,2.4779797e-02,2.4654388e-02,2.4750233e-02,2.4850607e-02,2.4602652e-02,2.4513960e-02,2.4347305e-02,2.4589777e-02,2.4425983e-02,2.4415016e-02,2.4214029e-02,2.4246454e-02,2.4407387e-02,2.4342299e-02,2.4340868e-02,2.4306774e-02,2.4393559e-02,2.4238110e-02,2.4296284e-02,2.4290085e-02,2.4279833e-02,2.4230242e-02,2.4237871e-02,2.4255395e-02,2.4248958e-02,2.4193764e-02,2.4185777e-02,2.4179220e-02,2.4186373e-02,2.4229169e-02,2.4179101e-02,2.4259567e-02,2.4252772e-02,2.4243116e-02,2.4237990e-02,2.4241328e-02,2.4236083e-02,2.4225712e-02,2.4206519e-02,2.4199605e-02,2.4172187e-02,2.4135709e-02,2.4127960e-02,2.4201512e-02,2.4172187e-02,2.4201274e-02,2.4174571e-02,2.4199009e-02,2.4237871e-02,2.4222851e-02,2.4191856e-02,2.4201274e-02,2.4244070e-02,2.4284482e-02,2.4290085e-02,2.4280548e-02,2.4324894e-02,2.4308205e-02,2.4279118e-02,2.4208546e-02,2.4164438e-02,2.4137020e-02,2.4128675e-02,2.4221301e-02,2.4182558e-02,2.4306893e-02,2.4377704e-02,2.4479866e-02,2.4595857e-02,2.4694800e-02,2.4808407e-02,2.4937034e-02,2.5056005e-02,2.5157928e-02,2.5247693e-02,2.5334477e-02,2.5319338e-02,2.5235295e-02,2.5065422e-02,2.4700522e-02,2.4291635e-02,2.4012923e-02,2.3997664e-02,2.4420500e-02,2.4901628e-02,2.5129318e-02,2.5145173e-02,2.5054693e-02,2.4944186e-02,2.4861097e-02,2.4850607e-02,2.4867773e-02,2.4871588e-02,2.4835944e-02,2.4835229e-02,2.4821758e-02,2.4809599e-02,2.4802089e-02,2.4786830e-02,2.4801135e-02,2.4807453e-02,2.4810910e-02,2.4825931e-02,2.4845481e-02,2.4862051e-02,2.4893403e-02,2.4922967e-02,2.5012970e-02,2.5066018e-02,2.5087953e-02,2.5175333e-02,2.5251508e-02,2.5325537e-02,2.5419354e-02,2.5502324e-02,2.5567532e-02,2.5647998e-02,2.5692582e-02,2.5726199e-02,2.5778651e-02,2.5796413e-02,2.5795937e-02,2.5812387e-02,2.5817513e-02,2.5851369e-02,2.5862455e-02,2.5901914e-02,2.5912166e-02,2.5933981e-02,2.5962472e-02,2.5982618e-02,2.6014328e-02,2.6044130e-02,2.6073694e-02,2.6105523e-02,2.6143432e-02,2.6179910e-02,2.6227236e-02,2.6280403e-02,2.6319385e-02,2.6370049e-02,2.6407599e-02,2.6416779e-02,2.6473165e-02,2.6528597e-02,2.6574254e-02,2.6613593e-02,2.6676655e-02,2.6729465e-02,2.6797056e-02,2.6878476e-02,2.6945591e-02,2.7029991e-02,2.7178764e-02,2.7298570e-02,2.7441025e-02,2.7613521e-02,2.7798057e-02,2.8062701e-02,2.8376698e-02,2.8837085e-02,2.9273510e-02,2.9742718e-02,3.0274630e-02,3.0869842e-02,3.1503677e-02,3.2223105e-02,3.2995939e-02,3.3871889e-02,3.4835458e-02,3.5911918e-02,3.7081361e-02,3.8327694e-02,3.9613008e-02,4.0872216e-02,4.2051911e-02,4.3088794e-02,4.3946266e-02,4.4613361e-02,4.5107126e-02,4.5446157e-02,4.5669317e-02,4.5794368e-02,4.5837522e-02,4.5828581e-02,4.5746326e-02,4.5598388e-02,4.5425236e-02,4.5183241e-02,4.4879019e-02,4.4561863e-02,4.4179797e-02,4.3770134e-02,4.3318510e-02,4.2857766e-02,4.2400837e-02,4.1918933e-02,4.1386545e-02,4.0873945e-02,4.0376425e-02,3.9842367e-02,3.9304435e-02,3.8772106e-02,3.8234234e-02,3.7707567e-02,3.7168980e-02,3.6649108e-02,3.6146641e-02,3.5647631e-02,3.5160542e-02,3.4694195e-02,3.4229755e-02,3.3824682e-02,3.3408999e-02,3.3013582e-02,3.2639265e-02,3.2294393e-02,3.1977654e-02,3.1705499e-02,3.1330585e-02,3.1016827e-02,3.0812502e-02,3.0735135e-02,3.0537844e-02,3.0376911e-02,3.0196428e-02,3.0044556e-02,3.0028343e-02,2.9923797e-02,2.9869914e-02,2.9806972e-02,2.9841423e-02,2.9832125e-02,2.9836774e-02,2.9898047e-02,2.9978156e-02,3.0070901e-02,3.0185938e-02,3.0273438e-02,3.0424833e-02,3.0603886e-02,3.0716538e-02,3.0993223e-02,3.1167269e-02,3.1446457e-02,3.1652808e-02,3.1959176e-02,3.0770507e-02,3.1025011e-02,3.1243257e-02,3.1504199e-02,3.1751730e-02,3.1995468e-02,3.2319240e-02,3.2618236e-02,3.2982957e-02,3.3404134e-02,3.3898503e-02,3.4496915e-02,3.5264175e-02,3.6187988e-02,3.7384093e-02,3.8783267e-02,4.0482249e-02,4.2605508e-02,4.4917148e-02,4.7564991e-02,5.0419196e-02,5.3290252e-02,5.6350321e-02,5.9166376e-02,6.1770923e-02,6.4264528e-02,6.6341251e-02,6.8082586e-02,6.9611788e-02,7.0683926e-02,7.1513027e-02,7.2078243e-02,7.2461978e-02,7.2739273e-02,7.2928175e-02,7.3049486e-02,7.3127583e-02,7.3204152e-02,7.3297180e-02,7.3398270e-02,7.3504835e-02,7.3629111e-02,7.3754653e-02,7.3915467e-02,7.4012019e-02,7.4080825e-02,7.4146867e-02,7.4120790e-02,7.4055895e-02,7.3915087e-02,7.3757477e-02,7.3571406e-02,7.3293746e-02,7.3037691e-02,7.2774954e-02,7.2470613e-02,7.2175391e-02,7.1858041e-02,7.1562201e-02,7.1252346e-02,7.0953138e-02,7.0651114e-02,7.0348367e-02,7.0046455e-02,6.9742143e-02,6.9423273e-02,6.9129586e-02,6.8835787e-02,6.8524837e-02,6.8242416e-02,6.7948803e-02,6.7653410e-02,6.7389607e-02,6.7134857e-02,6.6888615e-02,6.6688940e-02,6.6491142e-02,6.6309564e-02,6.6169769e-02,6.6067077e-02,6.5983102e-02,6.5967396e-02,6.5976590e-02,6.6050828e-02,6.6162720e-02,6.6353783e-02,6.6582412e-02,6.6881448e-02,6.7229755e-02,6.7669563e-02,6.8180472e-02,6.8737805e-02,6.9421679e-02,7.0124783e-02,7.0945010e-02,7.1879640e-02,7.2833374e-02,7.3959246e-02,7.5154506e-02,7.6425686e-02,7.7901907e-02,7.9395011e-02,8.1072614e-02,8.2964748e-02,8.4875628e-02,8.7086551e-02,8.9361668e-02,9.1786318e-02,9.4584398e-02,9.7351179e-02,0.1003981,0.1036902,0.1070110,0.1106975,0.1143614,0.1181462,0.1222809,0.1262422,0.1303749,0.1345859,0.1386247,0.1429188,0.1468570,0.1507689,0.1548621,0.1586404,0.1625803,0.1665136,0.1704834,0.1749880,0.1795147,0.1845774,0.1906491,0.1971785,0.2052005,0.2143173,0.2250773,0.2385812,0.2535732,0.2720684,0.2943694,0.3197282,0.3509431,0.3848544,0.4231859,0.4682927,0.5145253,0.5669907,0.6216468,0.6774256,0.7375845,0.7935295,0.8499339,0.9057482,0.9562224,1.0053935,1.0488108,1.0881912,1.1251714,1.1562353,1.1847422,1.2101250,1.2317233,1.2518866,1.2682749,1.2827857,1.2956182,1.3060799,1.3148396,1.3218403,1.3270431,1.3310680,1.3338153,1.3351922,1.3357515,1.3352493,1.3334932,1.3307258,1.3263203,1.3197142,1.3115656,1.3004901,1.2873204,1.2718081,1.2534474,1.2343034,1.2132233,1.1907828,1.1678478,1.1432856,1.1198987,1.0957426,1.0711094,1.0473808,1.0228875,0.9997634,0.9766952,0.9533593,0.9314386,0.9092241,0.8878521,0.8670099,0.8457068,0.8259742,0.8060682,0.7865912,0.7677115,0.7485048,0.7307448,0.7130095,0.6953556,0.6786276,0.6619076,0.6461768,0.6307091,0.6153878,0.6009732,0.5867088,0.5732171,0.5600559,0.5469978,0.5348770,0.5229002,0.5114512,0.5004612,0.4895069,0.4795051,0.4695396,0.4599984,0.4509389,0.4419123,0.4336230,0.4254752,0.4176838,0.4102476,0.4029078,0.3961497,0.3895152,0.3830982,0.3770399,0.3711268,0.3656118,0.3602105,0.3549928,0.3501033,0.3453017,0.3408087,0.3363971,0.3321156,0.3281521,0.3242643,0.3205764,0.3169827,0.3134737,0.3102503,0.3070341,0.3040027,0.3010656,0.2982039,0.2955590,0.2929364,0.2904627,0.2880372,0.2857019,0.2835390,0.2813889,0.2793562,0.2774097,0.2754947,0.2737769,0.2720474,0.2704564,0.2688943,0.2674056,0.2660529,0.2647509,0.2635322,0.2623784,0.2612819,0.2603245,0.2594043,0.2585844,0.2578338,0.2571672,0.2565921,0.2560874,0.2556567,0.2553128,0.2550309,0.2548393,0.2547409,0.2547500,0.2548206,0.2549930,0.2552461,0.2556093,0.2560561,0.2566224,0.2572675,0.2580077,0.2588543,0.2597919,0.2608920,0.2620740,0.2633514,0.2647753,0.2662919,0.2680050,0.2698119,0.2717743,0.2739334,0.2761508,0.2786303,0.2812638,0.2840509,0.2870739,0.2901765,0.2936128,0.2971880,0.3009439,0.3049713,0.3090531,0.3134915,0.3180201,0.3227692,0.3277149,0.3326447,0.3378392,0.3429729,0.3483326,0.3536777,0.3587938,0.3640133,0.3689262,0.3738963,0.3785486,0.3828585,0.3869854,0.3906559,0.3941306,0.3971837,0.3998571,0.4022223,0.4041257,0.4058019,0.4070994,0.4081605,0.4089528,0.4095211,0.4099311,0.4102143,0.4104173,0.4105631,0.4107462,0.4109136,0.4111995,0.4116107,0.4121749,0.4127947,0.4137406,0.4149141,0.4164083,0.4181341,0.4202518,0.4227916,0.4257338,0.4293089,0.4332921,0.4383439,0.4441460,0.4509342,0.4589017,0.4678736,0.4787807,0.4912519,0.5062006,0.5235009,0.5434687,0.5674936,0.5943609,0.6277365,0.6651845,0.7088504,0.7603632,0.8189518,0.8900050,0.9701045,1.0658709,1.1731476,1.2926430,1.4288335,1.5736381,1.7408079,1.9135507,2.0975015,2.2819376,2.4513385,2.6052668,2.7225485,2.8108087,2.8693194,2.9097188,2.9260061,2.9406929,2.9539270,2.9673426,2.9680929,2.9755757,2.9905894,2.9927714,2.9932518,2.9985743,2.9961059,2.9966063,2.9944055,2.9885056,2.9873843,2.9785156,2.9775829,2.9733641,2.9701309,2.9718375,2.9666076,2.9687226,2.9687686,2.9739075,2.9755225,2.9785666,2.9832776,2.9876204,2.9865465,2.9949462,2.9989281,3.0051160,3.0052903,3.0066698,3.0073953,3.0049465,3.0017827,2.9974117,2.9868453,2.9810932,2.9759529,2.9578292,2.9423325,2.9244018,2.8983445,2.8691173,2.8502851,2.8281364,2.7961223,2.7621627,2.7301223,2.6997874,2.6647379,2.6196260,2.5848835,2.5451343,2.5078127,2.4721100,2.4326386,2.3936369,2.3552961,2.3162553,2.2810688,2.2404454,2.2060359,2.1689312,2.1325679,2.0982149,2.0621336,2.0282483,1.9951156,1.9613535,1.9285152,1.8959846,1.8655483,1.8345655,1.8031052,1.7752955,1.7450184,1.7167286,1.6882747,1.6612064,1.6345859,1.6082736,1.5830712,1.5571234,1.5345905,1.5092489,1.4852785,1.4623924,1.4391060,1.4178224,1.3959773,1.3751278,1.3542106,1.3346086,1.3142979,1.2957441,1.2766123,1.2585565,1.2410576,1.2236931,1.2075677,1.1908932,1.1760221,1.1603218,1.1460009,1.1316347,1.1180015,1.1048950,1.0917852,1.0797954,1.0679121,1.0565600,1.0452372,1.0349557,1.0244155,1.0147657,1.0050923,0.9961392,0.9872628,0.9788830,0.9707563,0.9630777,0.9557725,0.9483697,0.9419038,0.9350784,0.9289300,0.9229805,0.9172725,0.9118530,0.9069902,0.9021215,0.8972977,0.8930513,0.8888086,0.8852079,0.8814970,0.8780833,0.8749949,0.8720921,0.8694737,0.8671162,0.8651295,0.8632738,0.8615968,0.8602067,0.8590873,0.8580260,0.8574361,0.8569269,0.8566667,0.8567159,0.8569175,0.8574098,0.8581111,0.8588954,0.8599638,0.8613137,0.8630796,0.8648394,0.8670549,0.8691967,0.8716412,0.8743625,0.8774730,0.8806890,0.8844509,0.8880838,0.8921628,0.8964526,0.9010136,0.9058073,0.9110626,0.9163043,0.9219216,0.9278505,0.9338993,0.9404857,0.9469979,0.9542657,0.9613540,0.9690049,0.9767166,0.9851689,0.9932126,1.0023007,1.0111316,1.0206261,1.0298548,1.0400089,1.0503225,1.0607862,1.0715511,1.0825261,1.0942688,1.1057668,1.1182165,1.1306757,1.1432624,1.1562198,1.1700387,1.1831347,1.1976879,1.2113911,1.2270869,1.2410971,1.2570029,1.2725465,1.2893558,1.3043048,1.3220934,1.3381163,1.3562422,1.3724501,1.3905745,1.4082367,1.4269671,1.4455450,1.4642813,1.4840498,1.5033586,1.5229329,1.5434761,1.5636675,1.5841291,1.6047504,1.6263978,1.6479069,1.6694276,1.6906748,1.7132330,1.7354602,1.7576199,1.7804173,1.8025203,1.8262229,1.8489078,1.8725244,1.8954568,1.9194970,1.9412351,1.9653790,1.9882287,2.0154202,2.0363035,2.0630002,2.0850592,2.1087961,2.1344271,2.1603885,2.1818347,2.2114701,2.2353988,2.2521338,2.2780612,2.3063054,2.3306558,2.3531847,2.3778896,2.4051769,2.4270787,2.4484167,2.4732487,2.4909163,2.5129364,2.5262721,2.5427647,2.5713005,2.5807486,2.6030755,2.6078982,2.6272588,2.6340079,2.6515191,2.6606007,2.6619890,2.6816187,2.6914001,2.7013190,2.7087712,2.7193754,2.7200696,2.7166643,2.7376759,2.7258162,2.7353673,2.7427649,2.7413979,2.7505217,2.7427530,2.7451725,2.7378039,2.7490180,2.7412493,2.7424839,2.7380962
"REP-1",2.8522968e-02,2.7506590e-02,2.6189327e-02,2.6663065e-02,2.5774240e-02,2.6148081e-02,2.5726080e-02,2.5003672e-02,2.5317430e-02,2.5526762e-02,2.5460958e-02,2.5984287e-02,2.6088715e-02,2.4983406e-02,2.5564194e-02,2.3262978e-02,2.5039196e-02,2.5522709e-02,2.5636435e-02,2.5627136e-02,2.5418043e-02,2.4412394e-02,2.5308847e-02,2.5606394e-02,2.6417255e-02,2.5620937e-02,2.5648117e-02,2.6181221e-02,2.5161743e-02,2.5432825e-02,2.5324106e-02,2.5923252e-02,2.5865555e-02,2.5680780e-02,2.5800467e-02,2.5445461e-02,2.5692225e-02,2.5516272e-02,2.6503325e-02,2.5965929e-02,2.5904655e-02,2.5413513e-02,2.6083231e-02,2.6370287e-02,2.6900053e-02,2.5564671e-02,2.5723457e-02,2.5919676e-02,2.6652098e-02,2.5727749e-02,2.5299549e-02,2.5461674e-02,2.5897741e-02,2.5702477e-02,2.5583982e-02,2.5401831e-02,2.4806261e-02,2.5925636e-02,2.5894403e-02,2.6128292e-02,2.6484251e-02,2.6616096e-02,2.5827169e-02,2.6251793e-02,2.6103973e-02,2.6118994e-02,2.6049852e-02,2.6901245e-02,2.5971413e-02,2.5686502e-02,2.5652409e-02,2.6046753e-02,2.5912046e-02,2.5736094e-02,2.5433064e-02,2.5015831e-02,2.5553465e-02,2.5627613e-02,2.5851011e-02,2.5726795e-02,2.5332689e-02,2.5050879e-02,2.5169134e-02,2.5191307e-02,2.5190353e-02,2.4925947e-02,2.4854183e-02,2.5752783e-02,2.5056839e-02,2.4984837e-02,2.4823189e-02,2.5238037e-02,2.4865627e-02,2.4922609e-02,2.4951935e-02,2.4733782e-02,2.4788380e-02,2.4949551e-02,2.4782896e-02,2.4525642e-02,2.4865389e-02,2.4590015e-02,2.4611950e-02,2.4583817e-02,2.4462461e-02,2.4610043e-02,2.4670124e-02,2.4458647e-02,2.4401665e-02,2.4209261e-02,2.4373770e-02,2.4227142e-02,2.4233341e-02,2.4028063e-02,2.4101496e-02,2.4246693e-02,2.4179459e-02,2.4133205e-02,2.4106026e-02,2.4225950e-02,2.4013996e-02,2.4072886e-02,2.4109125e-02,2.4016857e-02,2.4021149e-02,2.4045706e-02,2.4070621e-02,2.4051905e-02,2.4018288e-02,2.4026871e-02,2.4012208e-02,2.4011731e-02,2.4120450e-02,2.4011731e-02,2.4105072e-02,2.4120092e-02,2.4057031e-02,2.4064541e-02,2.4098754e-02,2.4076819e-02,2.4073601e-02,2.4089694e-02,2.4001360e-02,2.3977637e-02,2.3954868e-02,2.3948908e-02,2.4002552e-02,2.3974657e-02,2.4002790e-02,2.3970604e-02,2.3988605e-02,2.4060011e-02,2.4016976e-02,2.4025559e-02,2.4016619e-02,2.4045229e-02,2.4120450e-02,2.4117827e-02,2.4119735e-02,2.4174094e-02,2.4143815e-02,2.4105072e-02,2.4026394e-02,2.3982763e-02,2.3944020e-02,2.3951173e-02,2.4011850e-02,2.3985267e-02,2.4080396e-02,2.4150610e-02,2.4269342e-02,2.4380803e-02,2.4494410e-02,2.4615049e-02,2.4740458e-02,2.4870157e-02,2.4970293e-02,2.5060177e-02,2.5135159e-02,2.5139809e-02,2.5064230e-02,2.4876118e-02,2.4505377e-02,2.4058819e-02,2.3797989e-02,2.3753524e-02,2.4213910e-02,2.4715662e-02,2.4981618e-02,2.4990320e-02,2.4893165e-02,2.4778128e-02,2.4680853e-02,2.4673581e-02,2.4687409e-02,2.4690866e-02,2.4664044e-02,2.4664760e-02,2.4654269e-02,2.4632573e-02,2.4636269e-02,2.4611831e-02,2.4631500e-02,2.4645329e-02,2.4647593e-02,2.4667978e-02,2.4678469e-02,2.4702072e-02,2.4730086e-02,2.4762273e-02,2.4844170e-02,2.4891615e-02,2.4925828e-02,2.4995208e-02,2.5087237e-02,2.5166035e-02,2.5231957e-02,2.5324225e-02,2.5390148e-02,2.5482774e-02,2.5522709e-02,2.5549531e-02,2.5619745e-02,2.5634766e-02,2.5611997e-02,2.5644183e-02,2.5662780e-02,2.5682688e-02,2.5695682e-02,2.5734544e-02,2.5752544e-02,2.5752783e-02,2.5799990e-02,2.5817037e-02,2.5842667e-02,2.5877476e-02,2.5906444e-02,2.5933146e-02,2.5975704e-02,2.6004672e-02,2.6057124e-02,2.6099324e-02,2.6148915e-02,2.6194572e-02,2.6242375e-02,2.6244164e-02,2.6298404e-02,2.6358366e-02,2.6402473e-02,2.6434064e-02,2.6490927e-02,2.6546597e-02,2.6623607e-02,2.6683211e-02,2.6766062e-02,2.6852965e-02,2.6992440e-02,2.7111650e-02,2.7254462e-02,2.7425051e-02,2.7612925e-02,2.7879715e-02,2.8185368e-02,2.8654695e-02,2.9095411e-02,2.9558063e-02,3.0093789e-02,3.0681968e-02,3.1315088e-02,3.2033324e-02,3.2810569e-02,3.3686638e-02,3.4645438e-02,3.5729289e-02,3.6892772e-02,3.8146734e-02,3.9433241e-02,4.0687799e-02,4.1865826e-02,4.2904854e-02,4.3757558e-02,4.4432163e-02,4.4927359e-02,4.5255780e-02,4.5486689e-02,4.5610666e-02,4.5657873e-02,4.5649529e-02,4.5559525e-02,4.5419216e-02,4.5236766e-02,4.4992387e-02,4.4706285e-02,4.4373393e-02,4.3988347e-02,4.3577373e-02,4.3140531e-02,4.2681575e-02,4.2213678e-02,4.1731775e-02,4.1226089e-02,4.0715039e-02,4.0194631e-02,3.9669752e-02,3.9131105e-02,3.8613319e-02,3.8072824e-02,3.7543774e-02,3.7012577e-02,3.6491752e-02,3.5992861e-02,3.5490394e-02,3.5000563e-02,3.4533858e-02,3.4079909e-02,3.3678293e-02,3.3271670e-02,3.2860279e-02,3.2485604e-02,3.2128096e-02,3.1834483e-02,3.1537652e-02,3.1200409e-02,3.0871391e-02,3.0691147e-02,3.0576468e-02,3.0380368e-02,3.0213952e-02,3.0096173e-02,2.9938459e-02,2.9907703e-02,2.9763937e-02,2.9750586e-02,2.9679179e-02,2.9701471e-02,2.9703259e-02,2.9699445e-02,2.9788852e-02,2.9828787e-02,2.9933453e-02,3.0036688e-02,3.0147195e-02,3.0324817e-02,3.0473948e-02,3.0579090e-02,3.0879378e-02,3.1071663e-02,3.1325698e-02,3.1545758e-02,3.1831026e-02,3.0714534e-02,3.0967720e-02,3.1194057e-02,3.1464294e-02,3.1694036e-02,3.1946834e-02,3.2260269e-02,3.2563459e-02,3.2927245e-02,3.3337366e-02,3.3841271e-02,3.4446884e-02,3.5203058e-02,3.6129910e-02,3.7317462e-02,3.8720042e-02,4.0413432e-02,4.2540513e-02,4.4850800e-02,4.7496781e-02,5.0354805e-02,5.3222086e-02,5.6275658e-02,5.9088305e-02,6.1697647e-02,6.4182870e-02,6.6264093e-02,6.8004943e-02,6.9531478e-02,7.0604123e-02,7.1432039e-02,7.2010770e-02,7.2391473e-02,7.2677895e-02,7.2849676e-02,7.2973907e-02,7.3062569e-02,7.3141560e-02,7.3231742e-02,7.3336728e-02,7.3434964e-02,7.3571920e-02,7.3701374e-02,7.3845126e-02,7.3952429e-02,7.4030876e-02,7.4094698e-02,7.4070528e-02,7.3998719e-02,7.3870391e-02,7.3713489e-02,7.3518954e-02,7.3245808e-02,7.2987102e-02,7.2719842e-02,7.2424054e-02,7.2122589e-02,7.1813971e-02,7.1504727e-02,7.1201369e-02,7.0905983e-02,7.0594490e-02,7.0297495e-02,6.9996893e-02,6.9701254e-02,6.9376662e-02,6.9069043e-02,6.8784550e-02,6.8476260e-02,6.8187013e-02,6.7898020e-02,6.7601115e-02,6.7338854e-02,6.7075752e-02,6.6843309e-02,6.6639334e-02,6.6429578e-02,6.6252545e-02,6.6120461e-02,6.6018939e-02,6.5932363e-02,6.5905854e-02,6.5931790e-02,6.5985546e-02,6.6111043e-02,6.6290885e-02,6.6535443e-02,6.6827774e-02,6.7175604e-02,6.7614816e-02,6.8122670e-02,6.8682000e-02,6.9367260e-02,7.0069894e-02,7.0887163e-02,7.1821392e-02,7.2775118e-02,7.3905468e-02,7.5092062e-02,7.6371774e-02,7.7849060e-02,7.9342529e-02,8.1015408e-02,8.2892194e-02,8.4811039e-02,8.7024905e-02,8.9311726e-02,9.1723368e-02,9.4513036e-02,9.7294912e-02,0.1003302,0.1036257,0.1069455,0.1106240,0.1143014,0.1180684,0.1222245,0.1261620,0.1303010,0.1345104,0.1385505,0.1428407,0.1467604,0.1506781,0.1547641,0.1585277,0.1624790,0.1664128,0.1703773,0.1748685,0.1793906,0.1844795,0.1905338,0.1970699,0.2050901,0.2141926,0.2249184,0.2384487,0.2534012,0.2719077,0.2942076,0.3195762,0.3507698,0.3846596,0.4229301,0.4680730,0.5142219,0.5667246,0.6214017,0.6771656,0.7372001,0.7932463,0.8495634,0.9053696,0.9558959,1.0050694,1.0484411,1.0877491,1.1247211,1.1558801,1.1844952,1.2097675,1.2314112,1.2515976,1.2680533,1.2826297,1.2954832,1.3060050,1.3147845,1.3218286,1.3271207,1.3311665,1.3338227,1.3353190,1.3359159,1.3354182,1.3336939,1.3309000,1.3265520,1.3200929,1.3118418,1.3006588,1.2874204,1.2720573,1.2536329,1.2345037,1.2134382,1.1910560,1.1681815,1.1435473,1.1201428,1.0960056,1.0714318,1.0476657,1.0232135,1.0000324,0.9770185,0.9536448,0.9317353,0.9095534,0.8881528,0.8672939,0.8460047,0.8262797,0.8063873,0.7868438,0.7680022,0.7488213,0.7310345,0.7132967,0.6956416,0.6789047,0.6621881,0.6464441,0.6309766,0.6156120,0.6011809,0.5869258,0.5734489,0.5602726,0.5471678,0.5350892,0.5230888,0.5116764,0.5006423,0.4896808,0.4796273,0.4696789,0.4601672,0.4510350,0.4420117,0.4337111,0.4255589,0.4177936,0.4103538,0.4030240,0.3962099,0.3896005,0.3831886,0.3771324,0.3712088,0.3656840,0.3602938,0.3550504,0.3501565,0.3453466,0.3408701,0.3364484,0.3321843,0.3282124,0.3243090,0.3206154,0.3170320,0.3135280,0.3102989,0.3070834,0.3040450,0.3011101,0.2982530,0.2956050,0.2929665,0.2904989,0.2880832,0.2857312,0.2835765,0.2814261,0.2793972,0.2774438,0.2755292,0.2738137,0.2720888,0.2704888,0.2689337,0.2674355,0.2660838,0.2647777,0.2635615,0.2623988,0.2613118,0.2603438,0.2594226,0.2586000,0.2578548,0.2571768,0.2566082,0.2561007,0.2556837,0.2553256,0.2550316,0.2548479,0.2547463,0.2547542,0.2548192,0.2549870,0.2552516,0.2556180,0.2560582,0.2566171,0.2572685,0.2579962,0.2588500,0.2597893,0.2608877,0.2620671,0.2633362,0.2647713,0.2662746,0.2679970,0.2697993,0.2717698,0.2739290,0.2761347,0.2786148,0.2812532,0.2840485,0.2870648,0.2901640,0.2935787,0.2971609,0.3009392,0.3049440,0.3090463,0.3134760,0.3179882,0.3227512,0.3276829,0.3326186,0.3378174,0.3429564,0.3482973,0.3536482,0.3587451,0.3639704,0.3689041,0.3738468,0.3785045,0.3828066,0.3869360,0.3906101,0.3940722,0.3971228,0.3998011,0.4021421,0.4040467,0.4057113,0.4070149,0.4080677,0.4088674,0.4094205,0.4098339,0.4101151,0.4103068,0.4104545,0.4106245,0.4107924,0.4110713,0.4115117,0.4120927,0.4126763,0.4136139,0.4147984,0.4162928,0.4180125,0.4201156,0.4226741,0.4256130,0.4291659,0.4331463,0.4381940,0.4439964,0.4507670,0.4587432,0.4677043,0.4786136,0.4910957,0.5060245,0.5233162,0.5432582,0.5672982,0.5940751,0.6275181,0.6649872,0.7085967,0.7600495,0.8186845,0.8896475,0.9697767,1.0655704,1.1727754,1.2920846,1.4282176,1.5730363,1.7400751,1.9132355,2.0970454,2.2813618,2.4499621,2.6044490,2.7218485,2.8164120,2.8732791,2.9028094,2.9273229,2.9463899,2.9553232,2.9585302,2.9672966,2.9741414,2.9782476,2.9783621,2.9858258,2.9965317,2.9970067,2.9965358,2.9957249,3.0054529,2.9925168,2.9859655,2.9926431,2.9902785,2.9827991,2.9878559,2.9753966,2.9754009,2.9757271,2.9731610,2.9753487,2.9791741,2.9897940,2.9956462,3.0015392,3.0016010,3.0099173,3.0133147,3.0155532,3.0137587,3.0112844,3.0112083,3.0054746,3.0009592,2.9887724,2.9882915,2.9750376,2.9576473,2.9398942,2.9200420,2.8958139,2.8776693,2.8544912,2.8281198,2.8014700,2.7732937,2.7321596,2.6970968,2.6625252,2.6251364,2.5847812,2.5446019,2.5112143,2.4741900,2.4331863,2.3954015,2.3568106,2.3195405,2.2831862,2.2439647,2.2068176,2.1713343,2.1345413,2.0985887,2.0644693,2.0302234,1.9962529,1.9620783,1.9295480,1.8971443,1.8658847,1.8352865,1.8043331,1.7750627,1.7453756,1.7174317,1.6891942,1.6613311,1.6347613,1.6087347,1.5833293,1.5571167,1.5353804,1.5094826,1.4855655,1.4627880,1.4395984,1.4181672,1.3963209,1.3753395,1.3542919,1.3349414,1.3144487,1.2956508,1.2767655,1.2587972,1.2413474,1.2239661,1.2076679,1.1912756,1.1761620,1.1605794,1.1461412,1.1318359,1.1183178,1.1050003,1.0920355,1.0800891,1.0681425,1.0568849,1.0453805,1.0351100,1.0246549,1.0148826,1.0052465,0.9961586,0.9874382,0.9789398,0.9709222,0.9630772,0.9558220,0.9484396,0.9418057,0.9351440,0.9290164,0.9230026,0.9172968,0.9117984,0.9069942,0.9021056,0.8973080,0.8929627,0.8888590,0.8852569,0.8813447,0.8780526,0.8748743,0.8721113,0.8693992,0.8671539,0.8649815,0.8631294,0.8615955,0.8601550,0.8589992,0.8579875,0.8573242,0.8568810,0.8565942,0.8566093,0.8568530,0.8573056,0.8580635,0.8588928,0.8599064,0.8613220,0.8629891,0.8647587,0.8668180,0.8691492,0.8715885,0.8742214,0.8773820,0.8806468,0.8843439,0.8878939,0.8920863,0.8964083,0.9008771,0.9056233,0.9109455,0.9161825,0.9216822,0.9277341,0.9336995,0.9402481,0.9467433,0.9541688,0.9610879,0.9687659,0.9763654,0.9849651,0.9930790,1.0021005,1.0108534,1.0202421,1.0297655,1.0399033,1.0498407,1.0605083,1.0714904,1.0824140,1.0939794,1.1057755,1.1181377,1.1304562,1.1433854,1.1562233,1.1699709,1.1831361,1.1976721,1.2113935,1.2268361,1.2412298,1.2571267,1.2725450,1.2892394,1.3044335,1.3218789,1.3382311,1.3567719,1.3724363,1.3905253,1.4083619,1.4268171,1.4449620,1.4641604,1.4836783,1.5035946,1.5225625,1.5434828,1.5629971,1.5834610,1.6034691,1.6252937,1.6490430,1.6687503,1.6896966,1.7121019,1.7356855,1.7566352,1.7799789,1.8027365,1.8268437,1.8494722,1.8729378,1.8956530,1.9192703,1.9405200,1.9659913,1.9902288,2.0159094,2.0375552,2.0640895,2.0870252,2.1099849,2.1342106,2.1631196,2.1858995,2.2110713,2.2334299,2.2552686,2.2795589,2.3061965,2.3285799,2.3563743,2.3800046,2.4014411,2.4293759,2.4490573,2.4720008,2.4916241,2.5139453,2.5291817,2.5494354,2.5670412,2.5766337,2.5902586,2.6006718,2.6195488,2.6383834,2.6548271,2.6500337,2.6661012,2.6871262,2.6906748,2.7082808,2.7129374,2.7203560,2.7259755,2.7392132,2.7435901,2.7438433,2.7512939,2.7454741,2.7432151,2.7526870,2.7531791,2.7523108,2.7539191,2.7450438,2.7432666,2.7468555,2.7401145
"REP-2",2.8499365e-02,2.7482986e-02,2.6113510e-02,2.6740074e-02,2.6033401e-02,2.6375532e-02,2.6031494e-02,2.5386810e-02,2.5724411e-02,2.5505543e-02,2.5488138e-02,2.6010275e-02,2.6105165e-02,2.5042534e-02,2.5551796e-02,2.3268461e-02,2.5058508e-02,2.5586843e-02,2.5546551e-02,2.5907278e-02,2.5407314e-02,2.4482489e-02,2.5384188e-02,2.5637388e-02,2.6304245e-02,2.5815010e-02,2.5724888e-02,2.6180267e-02,2.5326252e-02,2.5384188e-02,2.5339365e-02,2.6028395e-02,2.5878906e-02,2.5713921e-02,2.5844097e-02,2.5558710e-02,2.5593042e-02,2.5490761e-02,2.6463032e-02,2.6038885e-02,2.5824547e-02,2.5441408e-02,2.6192188e-02,2.6244402e-02,2.6920319e-02,2.5752783e-02,2.5663137e-02,2.5719166e-02,2.6640415e-02,2.5681019e-02,2.5408506e-02,2.5586367e-02,2.5891781e-02,2.5601864e-02,2.5553703e-02,2.5452614e-02,2.5077581e-02,2.5945663e-02,2.5854588e-02,2.6313782e-02,2.6750326e-02,2.6573420e-02,2.5853872e-02,2.6244164e-02,2.6247978e-02,2.6071787e-02,2.5969982e-02,2.6951075e-02,2.5870562e-02,2.5579691e-02,2.5581837e-02,2.6020765e-02,2.5965929e-02,2.5793076e-02,2.5496483e-02,2.5053501e-02,2.5645971e-02,2.5639296e-02,2.5637388e-02,2.5670767e-02,2.5339365e-02,2.5243282e-02,2.5141954e-02,2.5212526e-02,2.5159597e-02,2.4989605e-02,2.4874210e-02,2.5824070e-02,2.5058746e-02,2.5043011e-02,2.4858713e-02,2.5255919e-02,2.4955511e-02,2.4978638e-02,2.4912119e-02,2.4711370e-02,2.4897337e-02,2.5024652e-02,2.4829149e-02,2.4652004e-02,2.4933815e-02,2.4610519e-02,2.4693727e-02,2.4642467e-02,2.4559736e-02,2.4559736e-02,2.4739504e-02,2.4478912e-02,2.4418116e-02,2.4243593e-02,2.4417639e-02,2.4252415e-02,2.4261713e-02,2.4097204e-02,2.4127245e-02,2.4235010e-02,2.4169445e-02,2.4195194e-02,2.4195194e-02,2.4247408e-02,2.4054289e-02,2.4133921e-02,2.4131536e-02,2.4105072e-02,2.4095535e-02,2.4107218e-02,2.4116874e-02,2.4086833e-02,2.4077773e-02,2.4043322e-02,2.4024367e-02,2.4058104e-02,2.4117827e-02,2.4046898e-02,2.4147987e-02,2.4150610e-02,2.4109125e-02,2.4128675e-02,2.4133444e-02,2.4120450e-02,2.4122119e-02,2.4105668e-02,2.4026632e-02,2.4017096e-02,2.3999453e-02,2.3993969e-02,2.4036169e-02,2.4011493e-02,2.4020672e-02,2.3985386e-02,2.4043679e-02,2.4077654e-02,2.4053931e-02,2.4065256e-02,2.4049997e-02,2.4082541e-02,2.4152756e-02,2.4150968e-02,2.4141431e-02,2.4214864e-02,2.4183035e-02,2.4121523e-02,2.4052620e-02,2.3999333e-02,2.3952246e-02,2.3965955e-02,2.4015903e-02,2.3987293e-02,2.4090409e-02,2.4169803e-02,2.4272799e-02,2.4409294e-02,2.4523854e-02,2.4636030e-02,2.4775267e-02,2.4907351e-02,2.5004506e-02,2.5111914e-02,2.5184393e-02,2.5196910e-02,2.5120139e-02,2.4924755e-02,2.4537444e-02,2.4021626e-02,2.3759842e-02,2.3728609e-02,2.4212122e-02,2.4764657e-02,2.5021315e-02,2.5051117e-02,2.4935365e-02,2.4811268e-02,2.4731040e-02,2.4709344e-02,2.4721742e-02,2.4735093e-02,2.4696350e-02,2.4707556e-02,2.4679899e-02,2.4669647e-02,2.4664760e-02,2.4646044e-02,2.4662018e-02,2.4671316e-02,2.4673223e-02,2.4698615e-02,2.4709940e-02,2.4736166e-02,2.4771810e-02,2.4795413e-02,2.4876356e-02,2.4922609e-02,2.4960756e-02,2.5032043e-02,2.5121808e-02,2.5199771e-02,2.5271058e-02,2.5360107e-02,2.5428414e-02,2.5507569e-02,2.5554180e-02,2.5579691e-02,2.5650978e-02,2.5662899e-02,2.5645375e-02,2.5676131e-02,2.5689721e-02,2.5712967e-02,2.5720358e-02,2.5762320e-02,2.5782704e-02,2.5782347e-02,2.5826573e-02,2.5838852e-02,2.5868773e-02,2.5902987e-02,2.5935888e-02,2.5961161e-02,2.6005268e-02,2.6037335e-02,2.6090503e-02,2.6133418e-02,2.6181817e-02,2.6237488e-02,2.6268244e-02,2.6273966e-02,2.6335001e-02,2.6385784e-02,2.6432037e-02,2.6471019e-02,2.6526332e-02,2.6585579e-02,2.6649833e-02,2.6723266e-02,2.6812315e-02,2.6887774e-02,2.7037501e-02,2.7141929e-02,2.7282715e-02,2.7484894e-02,2.7649283e-02,2.7927756e-02,2.8226018e-02,2.8700113e-02,2.9143572e-02,2.9603004e-02,3.0134916e-02,3.0730367e-02,3.1387568e-02,3.2097816e-02,3.2873511e-02,3.3750653e-02,3.4713387e-02,3.5810709e-02,3.6971807e-02,3.8229346e-02,3.9517641e-02,4.0782332e-02,4.1966677e-02,4.3004274e-02,4.3866515e-02,4.4533372e-02,4.5019507e-02,4.5365810e-02,4.5578480e-02,4.5707583e-02,4.5746326e-02,4.5732260e-02,4.5636177e-02,4.5489669e-02,4.5307815e-02,4.5061886e-02,4.4760406e-02,4.4423342e-02,4.4036150e-02,4.3622911e-02,4.3174624e-02,4.2710423e-02,4.2246819e-02,4.1755497e-02,4.1245759e-02,4.0730894e-02,4.0209770e-02,3.9685369e-02,3.9143741e-02,3.8621902e-02,3.8079381e-02,3.7536860e-02,3.7004352e-02,3.6485672e-02,3.5991073e-02,3.5490155e-02,3.4994721e-02,3.4525871e-02,3.4073234e-02,3.3677936e-02,3.3261418e-02,3.2852054e-02,3.2471061e-02,3.2117248e-02,3.1826258e-02,3.1537771e-02,3.1200409e-02,3.0864239e-02,3.0672073e-02,3.0565500e-02,3.0380607e-02,3.0209303e-02,3.0053020e-02,2.9930830e-02,2.9871583e-02,2.9761434e-02,2.9729962e-02,2.9671073e-02,2.9684067e-02,2.9685259e-02,2.9693365e-02,2.9763341e-02,2.9856801e-02,2.9955387e-02,3.0039907e-02,3.0153990e-02,3.0289292e-02,3.0488729e-02,3.0607343e-02,3.0856490e-02,3.1085968e-02,3.1342268e-02,3.1565189e-02,3.1822324e-02,3.0759916e-02,3.1020861e-02,3.1236667e-02,3.1503424e-02,3.1752273e-02,3.1999473e-02,3.2311849e-02,3.2622091e-02,3.2980785e-02,3.3405524e-02,3.3901747e-02,3.4505710e-02,3.5272364e-02,3.6200784e-02,3.7402429e-02,3.8806200e-02,4.0508520e-02,4.2639852e-02,4.4963803e-02,4.7616389e-02,5.0481480e-02,5.3367488e-02,5.6440346e-02,5.9266642e-02,6.1888918e-02,6.4381242e-02,6.6448092e-02,6.8205580e-02,6.9736622e-02,7.0800632e-02,7.1628056e-02,7.2182931e-02,7.2564609e-02,7.2821602e-02,7.3005959e-02,7.3117569e-02,7.3185690e-02,7.3256522e-02,7.3339678e-02,7.3430151e-02,7.3527656e-02,7.3644333e-02,7.3765099e-02,7.3917963e-02,7.4010417e-02,7.4076124e-02,7.4134856e-02,7.4102975e-02,7.4027658e-02,7.3890239e-02,7.3729418e-02,7.3523521e-02,7.3250413e-02,7.2992027e-02,7.2723314e-02,7.2417483e-02,7.2111651e-02,7.1798563e-02,7.1484253e-02,7.1184278e-02,7.0874587e-02,7.0572779e-02,7.0271723e-02,6.9971338e-02,6.9668666e-02,6.9348283e-02,6.9037691e-02,6.8746313e-02,6.8436943e-02,6.8151861e-02,6.7864969e-02,6.7569204e-02,6.7306481e-02,6.7045547e-02,6.6813663e-02,6.6602901e-02,6.6394307e-02,6.6219106e-02,6.6086918e-02,6.5998375e-02,6.5911666e-02,6.5893069e-02,6.5906718e-02,6.5970957e-02,6.6098154e-02,6.6284195e-02,6.6527613e-02,6.6821024e-02,6.7175910e-02,6.7616038e-02,6.8123624e-02,6.8689749e-02,6.9382697e-02,7.0084766e-02,7.0907727e-02,7.1839295e-02,7.2804771e-02,7.3928274e-02,7.5118512e-02,7.6398619e-02,7.7889010e-02,7.9385892e-02,8.1062488e-02,8.2948588e-02,8.4868483e-02,8.7091774e-02,8.9376748e-02,9.1804922e-02,9.4595984e-02,9.7385690e-02,0.1004385,0.1037339,0.1070554,0.1107527,0.1144372,0.1182147,0.1223831,0.1263308,0.1305055,0.1347277,0.1387741,0.1430990,0.1470293,0.1509802,0.1550669,0.1588559,0.1628422,0.1668001,0.1707786,0.1753108,0.1798432,0.1849912,0.1910604,0.1976496,0.2057152,0.2148385,0.2256331,0.2391966,0.2542518,0.2728883,0.2952280,0.3207572,0.3521245,0.3859893,0.4244592,0.4697721,0.5160914,0.5689347,0.6236411,0.6797149,0.7401054,0.7960417,0.8525513,0.9086204,0.9591815,1.0085400,1.0520669,1.0913463,1.1282628,1.1591749,1.1874552,1.2127494,1.2340361,1.2539358,1.2701372,1.2844294,1.2970256,1.3071486,1.3155028,1.3223194,1.3273590,1.3311337,1.3335686,1.3348347,1.3351756,1.3344018,1.3325548,1.3296605,1.3251346,1.3184373,1.3100374,1.2987640,1.2855150,1.2698537,1.2514327,1.2321621,1.2109628,1.1884583,1.1655481,1.1410128,1.1174169,1.0932584,1.0685437,1.0448080,1.0203320,0.9971409,0.9741670,0.9507729,0.9289509,0.9067045,0.8853320,0.8645078,0.8432342,0.8235787,0.8036978,0.7842635,0.7654664,0.7462152,0.7285627,0.7108194,0.6932361,0.6766570,0.6598819,0.6442045,0.6287221,0.6134887,0.5991355,0.5848429,0.5714061,0.5582601,0.5452814,0.5332153,0.5212438,0.5099062,0.4989070,0.4879838,0.4779766,0.4680523,0.4585568,0.4495081,0.4404840,0.4322605,0.4241276,0.4163940,0.4089816,0.4016660,0.3949337,0.3883368,0.3819287,0.3758861,0.3700020,0.3645158,0.3591195,0.3539287,0.3490646,0.3442664,0.3397813,0.3353996,0.3311508,0.3272022,0.3233065,0.3196384,0.3160578,0.3125671,0.3093604,0.3061349,0.3031329,0.3002028,0.2973704,0.2947262,0.2920880,0.2896220,0.2872264,0.2848767,0.2827421,0.2805990,0.2785710,0.2766241,0.2747327,0.2730147,0.2713070,0.2696985,0.2681683,0.2666741,0.2653317,0.2640300,0.2628323,0.2616703,0.2605928,0.2596360,0.2587332,0.2579186,0.2571806,0.2565012,0.2559528,0.2554494,0.2550445,0.2546961,0.2544147,0.2542469,0.2541469,0.2541594,0.2542424,0.2544344,0.2546846,0.2550600,0.2555141,0.2560882,0.2567446,0.2575006,0.2583481,0.2592962,0.2604020,0.2615910,0.2628749,0.2643151,0.2658288,0.2675641,0.2693844,0.2713443,0.2735108,0.2757398,0.2782355,0.2808840,0.2836794,0.2867007,0.2898155,0.2932446,0.2968296,0.3006161,0.3046484,0.3087297,0.3131794,0.3177062,0.3224862,0.3274426,0.3323814,0.3375939,0.3427361,0.3480917,0.3534277,0.3585671,0.3638241,0.3687575,0.3737188,0.3783759,0.3827092,0.3868694,0.3905658,0.3940543,0.3971141,0.3998100,0.4021944,0.4041300,0.4058158,0.4071318,0.4082181,0.4090492,0.4096303,0.4100637,0.4103689,0.4105814,0.4107638,0.4109677,0.4111281,0.4114533,0.4118870,0.4124157,0.4131081,0.4140767,0.4152747,0.4167811,0.4185309,0.4206813,0.4232374,0.4261893,0.4297979,0.4338022,0.4388987,0.4447318,0.4515546,0.4595438,0.4685274,0.4794764,0.4920306,0.5070515,0.5243646,0.5443894,0.5685108,0.5954730,0.6290052,0.6665791,0.7103009,0.7620805,0.8206803,0.8920703,0.9725128,1.0686859,1.1759531,1.2957044,1.4324051,1.5776547,1.7452917,1.9189738,2.1035571,2.2870841,2.4563646,2.6085348,2.7265229,2.8144157,2.8790107,2.9057822,2.9288759,2.9472365,2.9532201,2.9630649,2.9726603,2.9754059,2.9809704,2.9854982,2.9870353,2.9919462,2.9949784,2.9975462,2.9983537,2.9982219,2.9938610,2.9868987,2.9837306,2.9823883,2.9801896,2.9759254,2.9770343,2.9733369,2.9773560,2.9756806,2.9855893,2.9748201,2.9879434,2.9919338,2.9897542,2.9976594,3.0041931,3.0088034,3.0116067,3.0140297,3.0118482,3.0054281,3.0016601,2.9980440,2.9894228,2.9825330,2.9704392,2.9552939,2.9382837,2.9114118,2.8901424,2.8740406,2.8510227,2.8259399,2.7975485,2.7597725,2.7291732,2.6915107,2.6601536,2.6175187,2.5773113,2.5413725,2.5050399,2.4689610,2.4276600,2.3880372,2.3509383,2.3132963,2.2756791,2.2358818,2.2005665,2.1643696,2.1291699,2.0929384,2.0585096,2.0226676,1.9896683,1.9566679,1.9232275,1.8920660,1.8613929,1.8304352,1.7992007,1.7706487,1.7413733,1.7132976,1.6847134,1.6571751,1.6311679,1.6046035,1.5796900,1.5537860,1.5308980,1.5058796,1.4820576,1.4592770,1.4365668,1.4149706,1.3932171,1.3727553,1.3515018,1.3319747,1.3119711,1.2936553,1.2745368,1.2564069,1.2390047,1.2217855,1.2055570,1.1892384,1.1741399,1.1585100,1.1443866,1.1301564,1.1166065,1.1034017,1.0905521,1.0786417,1.0668219,1.0554768,1.0442808,1.0338519,1.0234635,1.0138075,1.0041542,0.9951407,0.9865390,0.9779505,0.9700696,0.9622449,0.9550852,0.9478157,0.9411955,0.9345912,0.9284475,0.9225487,0.9168370,0.9114578,0.9066187,0.9016945,0.8970311,0.8927462,0.8886257,0.8849962,0.8812681,0.8779645,0.8747961,0.8719394,0.8694017,0.8671253,0.8650291,0.8632730,0.8616743,0.8602043,0.8591428,0.8581125,0.8574146,0.8570292,0.8568341,0.8568997,0.8570797,0.8575850,0.8584449,0.8591480,0.8602920,0.8617017,0.8634161,0.8651302,0.8674392,0.8695445,0.8721448,0.8747411,0.8779973,0.8811496,0.8848478,0.8885943,0.8926681,0.8970323,0.9015512,0.9064105,0.9116423,0.9168956,0.9224967,0.9285469,0.9344677,0.9411029,0.9476044,0.9549464,0.9621128,0.9696010,0.9773327,0.9856800,0.9939387,1.0029624,1.0116888,1.0211642,1.0307988,1.0407404,1.0510008,1.0614926,1.0723399,1.0833675,1.0951135,1.1066921,1.1190029,1.1314836,1.1440737,1.1569927,1.1709325,1.1841180,1.1985629,1.2122073,1.2279239,1.2421625,1.2578706,1.2731889,1.2902026,1.3051211,1.3227218,1.3389510,1.3571815,1.3730383,1.3913801,1.4092009,1.4277146,1.4462204,1.4650753,1.4845643,1.5039948,1.5238020,1.5440814,1.5640303,1.5848238,1.6057079,1.6270018,1.6485196,1.6701136,1.6902702,1.7138162,1.7367030,1.7583249,1.7802383,1.8038523,1.8267806,1.8500789,1.8742279,1.8958116,1.9204736,1.9428093,1.9676781,1.9890805,2.0165832,2.0387788,2.0639985,2.0861616,2.1121149,2.1341097,2.1619215,2.1883068,2.2095118,2.2363791,2.2577248,2.2786536,2.3071232,2.3321276,2.3594060,2.3827970,2.4041200,2.4303486,2.4551411,2.4761956,2.4971213,2.5179069,2.5299311,2.5490420,2.5641801,2.5833101,2.6026654,2.6113195,2.6329184,2.6404324,2.6519165,2.6559646,2.6624413,2.6806507,2.6846280,2.7008114,2.7138195,2.7205758,2.7312860,2.7307544,2.7295642,2.7397177,2.7425203,2.7474000,2.7510099,2.7499807,2.7490439,2.7549968,2.7440979,2.7508073,2.7458086,2.7499678,2.7503331
"REP-3",2.8560162e-02,2.7329445e-02,2.6449203e-02,2.6740789e-02,2.5725842e-02,2.6399612e-02,2.5616169e-02,2.4867296e-02,2.5466442e-02,2.5465488e-02,2.5385618e-02,2.5808573e-02,2.6311398e-02,2.4924994e-02,2.5847435e-02,2.3348093e-02,2.5124073e-02,2.5544643e-02,2.5541306e-02,2.5753021e-02,2.5357723e-02,2.4496555e-02,2.5328636e-02,2.5537729e-02,2.6526213e-02,2.5578022e-02,2.5639772e-02,2.6104212e-02,2.5296688e-02,2.5372505e-02,2.5352478e-02,2.5850296e-02,2.5777817e-02,2.5777578e-02,2.5810242e-02,2.5437593e-02,2.5568485e-02,2.5433302e-02,2.6313305e-02,2.5968790e-02,2.5893927e-02,2.5422096e-02,2.6248455e-02,2.6423931e-02,2.6964188e-02,2.5670290e-02,2.5651455e-02,2.5945663e-02,2.6686192e-02,2.5794744e-02,2.5287867e-02,2.5535107e-02,2.6105642e-02,2.5674820e-02,2.5552988e-02,2.5472403e-02,2.5135994e-02,2.6002169e-02,2.5827169e-02,2.6183367e-02,2.6771307e-02,2.6601076e-02,2.5800228e-02,2.6339531e-02,2.6186228e-02,2.6067972e-02,2.6099920e-02,2.6892900e-02,2.5928020e-02,2.5478840e-02,2.5621414e-02,2.5894165e-02,2.5853395e-02,2.5815487e-02,2.5465250e-02,2.4967909e-02,2.5599718e-02,2.5670767e-02,2.5754690e-02,2.5748491e-02,2.5416851e-02,2.5240660e-02,2.5236130e-02,2.5230885e-02,2.5193691e-02,2.4996281e-02,2.4830818e-02,2.5740623e-02,2.5115252e-02,2.5002241e-02,2.4843454e-02,2.5216818e-02,2.4982452e-02,2.4931908e-02,2.4917603e-02,2.4724722e-02,2.4911880e-02,2.5009632e-02,2.4860859e-02,2.4547100e-02,2.4914026e-02,2.4691105e-02,2.4691582e-02,2.4655819e-02,2.4476767e-02,2.4541855e-02,2.4619102e-02,2.4403095e-02,2.4380684e-02,2.4275303e-02,2.4422407e-02,2.4226189e-02,2.4279356e-02,2.4115562e-02,2.4151802e-02,2.4221420e-02,2.4138927e-02,2.4155378e-02,2.4099350e-02,2.4202108e-02,2.4075747e-02,2.4128914e-02,2.4094105e-02,2.4055958e-02,2.4055243e-02,2.4060965e-02,2.4051547e-02,2.4011612e-02,2.4038196e-02,2.3992538e-02,2.4001122e-02,2.4035931e-02,2.4091840e-02,2.3991704e-02,2.4109125e-02,2.4083495e-02,2.4067044e-02,2.4101734e-02,2.4101496e-02,2.4055362e-02,2.4063706e-02,2.4083018e-02,2.4009705e-02,2.4023175e-02,2.3976088e-02,2.3975015e-02,2.4040580e-02,2.3999572e-02,2.4053574e-02,2.4002075e-02,2.4030924e-02,2.4071097e-02,2.4059534e-02,2.4056554e-02,2.4049401e-02,2.4068594e-02,2.4142504e-02,2.4115324e-02,2.4118662e-02,2.4195910e-02,2.4162650e-02,2.4108171e-02,2.4047613e-02,2.4024844e-02,2.4010301e-02,2.4027228e-02,2.4090648e-02,2.4081469e-02,2.4163842e-02,2.4243355e-02,2.4359703e-02,2.4464488e-02,2.4551749e-02,2.4674535e-02,2.4794817e-02,2.4922967e-02,2.5023580e-02,2.5101781e-02,2.5164604e-02,2.5157809e-02,2.5079846e-02,2.4896502e-02,2.4547696e-02,2.4163008e-02,2.3939013e-02,2.3882985e-02,2.4334192e-02,2.4761319e-02,2.4968743e-02,2.4979472e-02,2.4880886e-02,2.4793625e-02,2.4715900e-02,2.4695396e-02,2.4705768e-02,2.4709821e-02,2.4676323e-02,2.4677753e-02,2.4663568e-02,2.4657011e-02,2.4641871e-02,2.4617672e-02,2.4645090e-02,2.4651766e-02,2.4658680e-02,2.4680018e-02,2.4691105e-02,2.4714351e-02,2.4743676e-02,2.4767995e-02,2.4859905e-02,2.4905086e-02,2.4934053e-02,2.5017619e-02,2.5104284e-02,2.5186896e-02,2.5251865e-02,2.5343299e-02,2.5408626e-02,2.5496125e-02,2.5540352e-02,2.5564194e-02,2.5632143e-02,2.5653481e-02,2.5633454e-02,2.5663733e-02,2.5683522e-02,2.5692821e-02,2.5705338e-02,2.5750041e-02,2.5770903e-02,2.5765896e-02,2.5817513e-02,2.5819421e-02,2.5847435e-02,2.5888681e-02,2.5918722e-02,2.5939822e-02,2.5986791e-02,2.6022911e-02,2.6067019e-02,2.6108265e-02,2.6158571e-02,2.6204228e-02,2.6244640e-02,2.6248097e-02,2.6314974e-02,2.6374102e-02,2.6414394e-02,2.6452661e-02,2.6510835e-02,2.6561737e-02,2.6621103e-02,2.6697636e-02,2.6797891e-02,2.6859045e-02,2.7000189e-02,2.7122498e-02,2.7274132e-02,2.7466297e-02,2.7605653e-02,2.7878523e-02,2.8212070e-02,2.8687239e-02,2.9132247e-02,2.9596806e-02,3.0122757e-02,3.0721664e-02,3.1363368e-02,3.2091975e-02,3.2873511e-02,3.3738375e-02,3.4709096e-02,3.5795808e-02,3.6968708e-02,3.8227439e-02,3.9517045e-02,4.0778518e-02,4.1953683e-02,4.2999029e-02,4.3863773e-02,4.4536233e-02,4.5023680e-02,4.5359731e-02,4.5579433e-02,4.5705318e-02,4.5742512e-02,4.5728207e-02,4.5631886e-02,4.5483112e-02,4.5300186e-02,4.5048416e-02,4.4753730e-02,4.4408560e-02,4.4024825e-02,4.3606937e-02,4.3161750e-02,4.2694449e-02,4.2230129e-02,4.1736543e-02,4.1228473e-02,4.0711820e-02,4.0190220e-02,3.9661288e-02,3.9123714e-02,3.8601756e-02,3.8058877e-02,3.7520051e-02,3.6980152e-02,3.6467314e-02,3.5967350e-02,3.5466313e-02,3.4968615e-02,3.4498811e-02,3.4045458e-02,3.3653259e-02,3.3233285e-02,3.2825708e-02,3.2444835e-02,3.2077670e-02,3.1794667e-02,3.1500578e-02,3.1169653e-02,3.0855656e-02,3.0620217e-02,3.0544043e-02,3.0358434e-02,3.0180931e-02,3.0028105e-02,2.9905200e-02,2.9834032e-02,2.9733896e-02,2.9697418e-02,2.9665232e-02,2.9656529e-02,2.9628396e-02,2.9676914e-02,2.9742002e-02,2.9796958e-02,2.9903412e-02,3.0018568e-02,3.0102968e-02,3.0271649e-02,3.0446410e-02,3.0551195e-02,3.0827165e-02,3.0998588e-02,3.1316042e-02,3.1506777e-02,3.1809092e-02,3.0813117e-02,3.1069312e-02,3.1297687e-02,3.1551097e-02,3.1803042e-02,3.2047432e-02,3.2363143e-02,3.2660596e-02,3.3037126e-02,3.3452716e-02,3.3944223e-02,3.4553677e-02,3.5337597e-02,3.6255296e-02,3.7468333e-02,3.8870655e-02,4.0566307e-02,4.2708732e-02,4.5030609e-02,4.7680054e-02,5.0553743e-02,5.3442366e-02,5.6514554e-02,5.9343394e-02,6.1963417e-02,6.4459085e-02,6.6527396e-02,6.8285875e-02,6.9813453e-02,7.0872575e-02,7.1709052e-02,7.2257280e-02,7.2627597e-02,7.2895832e-02,7.3071033e-02,7.3189706e-02,7.3244102e-02,7.3318407e-02,7.3402546e-02,7.3484771e-02,7.3578201e-02,7.3706880e-02,7.3822610e-02,7.3965639e-02,7.4067131e-02,7.4127369e-02,7.4180484e-02,7.4158005e-02,7.4073508e-02,7.3933832e-02,7.3770985e-02,7.3570982e-02,7.3289201e-02,7.3022544e-02,7.2757870e-02,7.2450399e-02,7.2148338e-02,7.1830548e-02,7.1519069e-02,7.1210712e-02,7.0909388e-02,7.0600599e-02,7.0301682e-02,6.9994844e-02,6.9693275e-02,6.9370031e-02,6.9070563e-02,6.8781450e-02,6.8466455e-02,6.8179823e-02,6.7888536e-02,6.7604035e-02,6.7335024e-02,6.7073956e-02,6.6841602e-02,6.6637009e-02,6.6430360e-02,6.6254668e-02,6.6122010e-02,6.6023342e-02,6.5944672e-02,6.5927379e-02,6.5941408e-02,6.6009730e-02,6.6134050e-02,6.6319749e-02,6.6564053e-02,6.6859901e-02,6.7212157e-02,6.7651749e-02,6.8160400e-02,6.8728529e-02,6.9421858e-02,7.0129454e-02,7.0945889e-02,7.1881175e-02,7.2845809e-02,7.3975056e-02,7.5168341e-02,7.6442443e-02,7.7929430e-02,7.9436317e-02,8.1109039e-02,8.3004273e-02,8.4920108e-02,8.7135457e-02,8.9426547e-02,9.1863371e-02,9.4662666e-02,9.7439699e-02,0.1004920,0.1037937,0.1071239,0.1108237,0.1145056,0.1182909,0.1224518,0.1264289,0.1305860,0.1347993,0.1388663,0.1431794,0.1471313,0.1510764,0.1551989,0.1589891,0.1629662,0.1669353,0.1709466,0.1754676,0.1800397,0.1851504,0.1912531,0.1978233,0.2058937,0.2150882,0.2258707,0.2394606,0.2545047,0.2731613,0.2955461,0.3210463,0.3524136,0.3863805,0.4248420,0.4702238,0.5165390,0.5693808,0.6240471,0.6802942,0.7407272,0.7967834,0.8533808,0.9094365,0.9600102,1.0093127,1.0528125,1.0920855,1.1290298,1.1598938,1.1883124,1.2134535,1.2346948,1.2545887,1.2706099,1.2848272,1.2973713,1.3073421,1.3157787,1.3224200,1.3274038,1.3310763,1.3336101,1.3347300,1.3350201,1.3342413,1.3322604,1.3294551,1.3248402,1.3180496,1.3096271,1.2983954,1.2851452,1.2694670,1.2509663,1.2317765,1.2104664,1.1878948,1.1649981,1.1403008,1.1168517,1.0925672,1.0679499,1.0441538,1.0197598,0.9965515,0.9735413,0.9502541,0.9283132,0.9061098,0.8847957,0.8639577,0.8427328,0.8229823,0.8031659,0.7837128,0.7649140,0.7457788,0.7280205,0.7103171,0.6927710,0.6762164,0.6593773,0.6437309,0.6282910,0.6130165,0.5986597,0.5844523,0.5709630,0.5578698,0.5448843,0.5328675,0.5208493,0.5095351,0.4985769,0.4876044,0.4777001,0.4677755,0.4582470,0.4492046,0.4402148,0.4319994,0.4238360,0.4161142,0.4086996,0.4014232,0.3946846,0.3880567,0.3816788,0.3756691,0.3697801,0.3642779,0.3589047,0.3537103,0.3488354,0.3440814,0.3396002,0.3352154,0.3309590,0.3270140,0.3231294,0.3194712,0.3158792,0.3123825,0.3091847,0.3059763,0.3029680,0.3000416,0.2972054,0.2945684,0.2919447,0.2894848,0.2870702,0.2847351,0.2826080,0.2804499,0.2784350,0.2764960,0.2745917,0.2728827,0.2711794,0.2695714,0.2680319,0.2665555,0.2652037,0.2639065,0.2627106,0.2615515,0.2604766,0.2595339,0.2586162,0.2578050,0.2570783,0.2564109,0.2558518,0.2553390,0.2549310,0.2545896,0.2543192,0.2541653,0.2540393,0.2540683,0.2541555,0.2543418,0.2546036,0.2549724,0.2554429,0.2560066,0.2566812,0.2574266,0.2582659,0.2592242,0.2603399,0.2615305,0.2628279,0.2642548,0.2657798,0.2675139,0.2693377,0.2713001,0.2734691,0.2756937,0.2782112,0.2808552,0.2836422,0.2866642,0.2897917,0.2932145,0.2968109,0.3005845,0.3046278,0.3087149,0.3131882,0.3177000,0.3224508,0.3274333,0.3323719,0.3375850,0.3427288,0.3480832,0.3534520,0.3585842,0.3638273,0.3687517,0.3737339,0.3783940,0.3827452,0.3868834,0.3905830,0.3940652,0.3971748,0.3998570,0.4022411,0.4041922,0.4058702,0.4072165,0.4083071,0.4091092,0.4097272,0.4101918,0.4104671,0.4107063,0.4108799,0.4110692,0.4112842,0.4116081,0.4120255,0.4125301,0.4132640,0.4142517,0.4154569,0.4169643,0.4187205,0.4208881,0.4234465,0.4264144,0.4299998,0.4340498,0.4391183,0.4449767,0.4517955,0.4597934,0.4688222,0.4797387,0.4923199,0.5073616,0.5246834,0.5447159,0.5688848,0.5957663,0.6294289,0.6670188,0.7107324,0.7625774,0.8212847,0.8926227,0.9731885,1.0693101,1.1768533,1.2965336,1.4335765,1.5783713,1.7453574,1.9197315,2.1040957,2.2882013,2.4573748,2.6082931,2.7256131,2.8173261,2.8740375,2.9071660,2.9279363,2.9426014,2.9612331,2.9690902,2.9687622,2.9785078,2.9858949,2.9864497,2.9877665,2.9956665,2.9942539,3.0003724,2.9973371,2.9867692,2.9896910,2.9934423,2.9800828,2.9853089,2.9768128,2.9761939,2.9745800,2.9725492,2.9673243,2.9766414,2.9743407,2.9751394,2.9892702,2.9885070,2.9925714,3.0026631,2.9964843,3.0043020,3.0104582,3.0114956,3.0076616,3.0024798,2.9987388,2.9981151,2.9917054,2.9734511,2.9689853,2.9518137,2.9361849,2.9194913,2.8914385,2.8691549,2.8516841,2.8226018,2.7966862,2.7638237,2.7312055,2.6927538,2.6564491,2.6148345,2.5770485,2.5394697,2.5029528,2.4669826,2.4275177,2.3893530,2.3517277,2.3117957,2.2738516,2.2372606,2.1994121,2.1636360,2.1274519,2.0916018,2.0578861,2.0221546,1.9885164,1.9562984,1.9214935,1.8906007,1.8599464,1.8294760,1.7980632,1.7695944,1.7400950,1.7119095,1.6837816,1.6558961,1.6302912,1.6034596,1.5786077,1.5535456,1.5299039,1.5049412,1.4814341,1.4585217,1.4357963,1.4141450,1.3924866,1.3720579,1.3507688,1.3314157,1.3114890,1.2929040,1.2740192,1.2558994,1.2384169,1.2213646,1.2051802,1.1889030,1.1736695,1.1581788,1.1440344,1.1297442,1.1162741,1.1031885,1.0903201,1.0783622,1.0666071,1.0551707,1.0441102,1.0335975,1.0231880,1.0135930,1.0039570,0.9949541,0.9864058,0.9777313,0.9698982,0.9621958,0.9549479,0.9476810,0.9410850,0.9344239,0.9283463,0.9223748,0.9166798,0.9114511,0.9065870,0.9016160,0.8969851,0.8927562,0.8886549,0.8850343,0.8812064,0.8779968,0.8747799,0.8720246,0.8694175,0.8671271,0.8650907,0.8632284,0.8616389,0.8603551,0.8591624,0.8582190,0.8575279,0.8571483,0.8569233,0.8569906,0.8571044,0.8577621,0.8584929,0.8593045,0.8603523,0.8617572,0.8636070,0.8652748,0.8675869,0.8697008,0.8721672,0.8748795,0.8781488,0.8812795,0.8850485,0.8887577,0.8928567,0.8972217,0.9016665,0.9066131,0.9118179,0.9170723,0.9227760,0.9286734,0.9347112,0.9413601,0.9477786,0.9550513,0.9621440,0.9698919,0.9775859,0.9859873,0.9942947,1.0031545,1.0120291,1.0214548,1.0309652,1.0409579,1.0512896,1.0615751,1.0726848,1.0834783,1.0952318,1.1067016,1.1190965,1.1317984,1.1441715,1.1572129,1.1709998,1.1842082,1.1988219,1.2124281,1.2284962,1.2420980,1.2581370,1.2733362,1.2900560,1.3054183,1.3229131,1.3390280,1.3574736,1.3735206,1.3913598,1.4091296,1.4278524,1.4463844,1.4654526,1.4848691,1.5042675,1.5237203,1.5443804,1.5640112,1.5848267,1.6055143,1.6267254,1.6491891,1.6704328,1.6910639,1.7139211,1.7363621,1.7587180,1.7810444,1.8040264,1.8270667,1.8508300,1.8740658,1.8951125,1.9204469,1.9428101,1.9676383,1.9901918,2.0165882,2.0392752,2.0657849,2.0890002,2.1110630,2.1362679,2.1604502,2.1859198,2.2150707,2.2385051,2.2537060,2.2808514,2.3035557,2.3319373,2.3539193,2.3845446,2.4078441,2.4259622,2.4545431,2.4748178,2.4972279,2.5115991,2.5304058,2.5504742,2.5612090,2.5821004,2.5998197,2.6139574,2.6224163,2.6340241,2.6519091,2.6599300,2.6742487,2.6729841,2.6993563,2.7001879,2.7065692,2.7238176,2.7248790,2.7306714,2.7325237,2.7524788,2.7483382,2.7458954,2.7513909,2.7500746,2.7492929,2.7437530,2.7483339,2.7472563,2.7435393,2.7473471,2.7478552
"REP-4",2.7882099e-02,2.7361393e-02,2.6494741e-02,2.6385784e-02,2.5871992e-02,2.6167631e-02,2.5840998e-02,2.5418758e-02,2.5612354e-02,2.5797129e-02,2.5638342e-02,2.6023626e-02,2.6338577e-02,2.5127172e-02,2.5716782e-02,2.3488283e-02,2.5159121e-02,2.5642633e-02,2.5694847e-02,2.5856495e-02,2.5504827e-02,2.4363279e-02,2.5436878e-02,2.5569677e-02,2.6349068e-02,2.5787592e-02,2.5760889e-02,2.6151657e-02,2.5191784e-02,2.5458336e-02,2.5437355e-02,2.6022911e-02,2.5911093e-02,2.5894880e-02,2.5829315e-02,2.5576591e-02,2.5603771e-02,2.5613785e-02,2.6430845e-02,2.5920391e-02,2.5990963e-02,2.5507450e-02,2.6219845e-02,2.6286602e-02,2.6883125e-02,2.5780439e-02,2.5702715e-02,2.6115894e-02,2.6724815e-02,2.5914907e-02,2.5303602e-02,2.5492668e-02,2.5887251e-02,2.5684357e-02,2.5623083e-02,2.5518179e-02,2.5063992e-02,2.5957346e-02,2.5933743e-02,2.6216745e-02,2.6592731e-02,2.6530266e-02,2.5744915e-02,2.6404858e-02,2.6339054e-02,2.6162386e-02,2.6058197e-02,2.6968718e-02,2.5940895e-02,2.5730848e-02,2.5570393e-02,2.6141167e-02,2.6058912e-02,2.5960684e-02,2.5466442e-02,2.4996519e-02,2.5577545e-02,2.5687456e-02,2.5895596e-02,2.5853157e-02,2.5440931e-02,2.5181055e-02,2.5270700e-02,2.5249481e-02,2.5305033e-02,2.4944305e-02,2.4883747e-02,2.5863409e-02,2.5163651e-02,2.5041580e-02,2.4896145e-02,2.5337219e-02,2.5034189e-02,2.4993896e-02,2.4934769e-02,2.4839163e-02,2.4929285e-02,2.5083065e-02,2.4864674e-02,2.4607658e-02,2.5065184e-02,2.4771214e-02,2.4679422e-02,2.4743319e-02,2.4595022e-02,2.4617910e-02,2.4740219e-02,2.4553776e-02,2.4451017e-02,2.4293423e-02,2.4474621e-02,2.4307251e-02,2.4311304e-02,2.4156809e-02,2.4143457e-02,2.4311543e-02,2.4218321e-02,2.4218798e-02,2.4205923e-02,2.4332047e-02,2.4102211e-02,2.4204254e-02,2.4188995e-02,2.4195671e-02,2.4136782e-02,2.4124622e-02,2.4143577e-02,2.4132133e-02,2.4103284e-02,2.4123788e-02,2.4106622e-02,2.4106383e-02,2.4161577e-02,2.4101496e-02,2.4183989e-02,2.4146318e-02,2.4143934e-02,2.4155617e-02,2.4174690e-02,2.4150133e-02,2.4144530e-02,2.4140358e-02,2.4089098e-02,2.4061680e-02,2.4003148e-02,2.4027467e-02,2.4079680e-02,2.4073482e-02,2.4077058e-02,2.4030566e-02,2.4085999e-02,2.4133921e-02,2.4099231e-02,2.4102211e-02,2.4083257e-02,2.4119377e-02,2.4195194e-02,2.4187326e-02,2.4202228e-02,2.4246335e-02,2.4192929e-02,2.4161339e-02,2.4090886e-02,2.4034619e-02,2.3997068e-02,2.3980379e-02,2.4061203e-02,2.4031520e-02,2.4137139e-02,2.4214387e-02,2.4318814e-02,2.4455905e-02,2.4564385e-02,2.4687767e-02,2.4822235e-02,2.4949431e-02,2.5052309e-02,2.5159717e-02,2.5242686e-02,2.5238633e-02,2.5161028e-02,2.4943829e-02,2.4556637e-02,2.4016380e-02,2.3776174e-02,2.3768783e-02,2.4237275e-02,2.4797082e-02,2.5061965e-02,2.5075436e-02,2.4974942e-02,2.4845958e-02,2.4765134e-02,2.4744272e-02,2.4744272e-02,2.4773121e-02,2.4731755e-02,2.4737120e-02,2.4715185e-02,2.4697065e-02,2.4701476e-02,2.4678349e-02,2.4693489e-02,2.4703741e-02,2.4710298e-02,2.4728537e-02,2.4739623e-02,2.4767995e-02,2.4787068e-02,2.4820924e-02,2.4910450e-02,2.4952412e-02,2.4989963e-02,2.5067687e-02,2.5152922e-02,2.5225520e-02,2.5307417e-02,2.5390267e-02,2.5463820e-02,2.5537372e-02,2.5581717e-02,2.5605083e-02,2.5678277e-02,2.5694966e-02,2.5676966e-02,2.5701165e-02,2.5710583e-02,2.5735855e-02,2.5748014e-02,2.5788188e-02,2.5812149e-02,2.5816441e-02,2.5857449e-02,2.5863528e-02,2.5899768e-02,2.5927424e-02,2.5959373e-02,2.5993586e-02,2.6031852e-02,2.6057601e-02,2.6113510e-02,2.6168942e-02,2.6210427e-02,2.6260972e-02,2.6294827e-02,2.6305318e-02,2.6352763e-02,2.6410460e-02,2.6453972e-02,2.6498795e-02,2.6555300e-02,2.6602387e-02,2.6687741e-02,2.6752830e-02,2.6821733e-02,2.6890516e-02,2.7046442e-02,2.7183890e-02,2.7335525e-02,2.7491450e-02,2.7679324e-02,2.7951002e-02,2.8260350e-02,2.8737307e-02,2.9185295e-02,2.9650927e-02,3.0177593e-02,3.0768871e-02,3.1424403e-02,3.2143354e-02,3.2920003e-02,3.3795476e-02,3.4759641e-02,3.5854459e-02,3.7016988e-02,3.8273573e-02,3.9571047e-02,4.0835261e-02,4.2017579e-02,4.3056369e-02,4.3916941e-02,4.4587374e-02,4.5075774e-02,4.5415282e-02,4.5634627e-02,4.5755148e-02,4.5793772e-02,4.5776129e-02,4.5686722e-02,4.5527935e-02,4.5347631e-02,4.5097172e-02,4.4793069e-02,4.4455051e-02,4.4067264e-02,4.3653429e-02,4.3197513e-02,4.2734027e-02,4.2273164e-02,4.1777074e-02,4.1272342e-02,4.0751040e-02,4.0227532e-02,3.9704442e-02,3.9167464e-02,3.8641214e-02,3.8094640e-02,3.7560821e-02,3.7023067e-02,3.6501288e-02,3.6004543e-02,3.5500765e-02,3.5007119e-02,3.4534931e-02,3.4082890e-02,3.3681750e-02,3.3261061e-02,3.2857776e-02,3.2484651e-02,3.2127857e-02,3.1839490e-02,3.1534195e-02,3.1189799e-02,3.0862331e-02,3.0662775e-02,3.0562997e-02,3.0375957e-02,3.0190468e-02,3.0064821e-02,2.9889107e-02,2.9864669e-02,2.9758215e-02,2.9735208e-02,2.9657722e-02,2.9681206e-02,2.9691815e-02,2.9701591e-02,2.9755116e-02,2.9825926e-02,2.9950619e-02,3.0054569e-02,3.0158639e-02,3.0300021e-02,3.0489206e-02,3.0577898e-02,3.0863523e-02,3.1055689e-02,3.1359792e-02,3.1509757e-02,3.1839609e-02,3.0837227e-02,3.1095568e-02,3.1331014e-02,3.1572465e-02,3.1837165e-02,3.2078564e-02,3.2395545e-02,3.2689359e-02,3.3071257e-02,3.3483461e-02,3.3973385e-02,3.4592099e-02,3.5369735e-02,3.6290977e-02,3.7504531e-02,3.8910564e-02,4.0608454e-02,4.2744558e-02,4.5071419e-02,4.7721792e-02,5.0592471e-02,5.3483602e-02,5.6559809e-02,5.9398979e-02,6.2014118e-02,6.4509019e-02,6.6578016e-02,6.8333097e-02,6.9854841e-02,7.0922151e-02,7.1747430e-02,7.2308272e-02,7.2677910e-02,7.2944239e-02,7.3116459e-02,7.3228598e-02,7.3286653e-02,7.3359154e-02,7.3437676e-02,7.3517188e-02,7.3610552e-02,7.3738545e-02,7.3862284e-02,7.3998563e-02,7.4094787e-02,7.4159153e-02,7.4209355e-02,7.4184671e-02,7.4101306e-02,7.3957734e-02,7.3792115e-02,7.3591046e-02,7.3311232e-02,7.3045075e-02,7.2782330e-02,7.2475486e-02,7.2171547e-02,7.1852922e-02,7.1547061e-02,7.1236677e-02,7.0931911e-02,7.0623010e-02,7.0321023e-02,7.0016272e-02,6.9713101e-02,6.9389381e-02,6.9083400e-02,6.8799272e-02,6.8488613e-02,6.8198964e-02,6.7910634e-02,6.7615658e-02,6.7356646e-02,6.7095846e-02,6.6855565e-02,6.6661328e-02,6.6449493e-02,6.6274256e-02,6.6139445e-02,6.6043705e-02,6.5963313e-02,6.5949276e-02,6.5958209e-02,6.6028312e-02,6.6151433e-02,6.6343084e-02,6.6580415e-02,6.6884786e-02,6.7235574e-02,6.7678735e-02,6.8187021e-02,6.8746887e-02,6.9445394e-02,7.0152514e-02,7.0971593e-02,7.1903817e-02,7.2870180e-02,7.3998451e-02,7.5196534e-02,7.6470099e-02,7.7953681e-02,7.9463542e-02,8.1137352e-02,8.3026476e-02,8.4943384e-02,8.7166689e-02,8.9460693e-02,9.1884427e-02,9.4686538e-02,9.7470455e-02,0.1005265,0.1038305,0.1071648,0.1108546,0.1145489,0.1183291,0.1224981,0.1264631,0.1306229,0.1348618,0.1389160,0.1432281,0.1471832,0.1511432,0.1552648,0.1590683,0.1630429,0.1670202,0.1710422,0.1755679,0.1801345,0.1852672,0.1913740,0.1979379,0.2060205,0.2151701,0.2259834,0.2395696,0.2546559,0.2732739,0.2956263,0.3212080,0.3525141,0.3866090,0.4250869,0.4704609,0.5168117,0.5696196,0.6244767,0.6805664,0.7409243,0.7971659,0.8537899,0.9097867,0.9604783,1.0096999,1.0532062,1.0925843,1.1293751,1.1602863,1.1886092,1.2137400,1.2349886,1.2548605,1.2708319,1.2851169,1.2975849,1.3075199,1.3159616,1.3225474,1.3275343,1.3311380,1.3335545,1.3347273,1.3351383,1.3341997,1.3322564,1.3292478,1.3247924,1.3180010,1.3096114,1.2981682,1.2849330,1.2692568,1.2507464,1.2315016,1.2103032,1.1877512,1.1647747,1.1401567,1.1165856,1.0924139,1.0676832,1.0439190,1.0194410,0.9962929,0.9733087,0.9499471,0.9281062,0.9058390,0.8845438,0.8636553,0.8423994,0.8227391,0.8028690,0.7834442,0.7646172,0.7455024,0.7277905,0.7101052,0.6925030,0.6759529,0.6591939,0.6434904,0.6280997,0.6128521,0.5984921,0.5842724,0.5708590,0.5577460,0.5447291,0.5327281,0.5207278,0.5093948,0.4984412,0.4874341,0.4775484,0.4676425,0.4581442,0.4490951,0.4400631,0.4318650,0.4237557,0.4160089,0.4085889,0.4012850,0.3945650,0.3879953,0.3815825,0.3755458,0.3696699,0.3641964,0.3588091,0.3536156,0.3487468,0.3439592,0.3394942,0.3351088,0.3308592,0.3269159,0.3230298,0.3193789,0.3157886,0.3122963,0.3090976,0.3058725,0.3028798,0.2999516,0.2971129,0.2944780,0.2918547,0.2894017,0.2870018,0.2846469,0.2825247,0.2803622,0.2783591,0.2764125,0.2745073,0.2727999,0.2710880,0.2694834,0.2679545,0.2664921,0.2651484,0.2638334,0.2626342,0.2614923,0.2604162,0.2594591,0.2585506,0.2577556,0.2570108,0.2563427,0.2557886,0.2552884,0.2548782,0.2545294,0.2542511,0.2541016,0.2539943,0.2540042,0.2540998,0.2542859,0.2545556,0.2549209,0.2553900,0.2559606,0.2566333,0.2573677,0.2582179,0.2591827,0.2602932,0.2614870,0.2627851,0.2642229,0.2657503,0.2674688,0.2692991,0.2712625,0.2734351,0.2756545,0.2781664,0.2808145,0.2836126,0.2866332,0.2897473,0.2931952,0.2967792,0.3005581,0.3045988,0.3086920,0.3131328,0.3176644,0.3224552,0.3274195,0.3323551,0.3375604,0.3427084,0.3480743,0.3534296,0.3585615,0.3638169,0.3687653,0.3737336,0.3783894,0.3827379,0.3868984,0.3905817,0.3940805,0.3971665,0.3998854,0.4022761,0.4042118,0.4059022,0.4072442,0.4083133,0.4091366,0.4097669,0.4102289,0.4105068,0.4107398,0.4109342,0.4111277,0.4113253,0.4116565,0.4121042,0.4125924,0.4133279,0.4143251,0.4155397,0.4170511,0.4188039,0.4209769,0.4235331,0.4265217,0.4301060,0.4341261,0.4392712,0.4451084,0.4519142,0.4599460,0.4689544,0.4799149,0.4924422,0.5075115,0.5248304,0.5448911,0.5690571,0.5959970,0.6296045,0.6672227,0.7109713,0.7628086,0.8215502,0.8927946,0.9736201,1.0698984,1.1770877,1.2968190,1.4338726,1.5791684,1.7468045,1.9198204,2.1042645,2.2891157,2.4570179,2.6084702,2.7267730,2.8203354,2.8726661,2.9065435,2.9285088,2.9443393,2.9533181,2.9669840,2.9756594,2.9771743,2.9769852,2.9895232,2.9897819,2.9866664,2.9941213,2.9990389,2.9968002,2.9967375,2.9858794,2.9891508,2.9854176,2.9812515,2.9752636,2.9796038,2.9723186,2.9693584,2.9705186,2.9830799,2.9804494,2.9800000,2.9852407,2.9871845,2.9924817,3.0023544,3.0096917,3.0151806,3.0098925,3.0071652,3.0097904,3.0051703,2.9988964,2.9976878,2.9936323,2.9816887,2.9596498,2.9488568,2.9349098,2.9149461,2.8990011,2.8739891,2.8536019,2.8204932,2.7948482,2.7637045,2.7270684,2.6923540,2.6589134,2.6149778,2.5747275,2.5380049,2.5035148,2.4667635,2.4253948,2.3866642,2.3501210,2.3117716,2.2717624,2.2341015,2.1993206,2.1637900,2.1266615,2.0916226,2.0568545,2.0213277,1.9874960,1.9553862,1.9211767,1.8904583,1.8598393,1.8287879,1.7971183,1.7689049,1.7396163,1.7116040,1.6832033,1.6554174,1.6299238,1.6030649,1.5782065,1.5525848,1.5297922,1.5047446,1.4809130,1.4579914,1.4354057,1.4138284,1.3921297,1.3717885,1.3504514,1.3310020,1.3111128,1.2926770,1.2736152,1.2556933,1.2382889,1.2211298,1.2048119,1.1887255,1.1735359,1.1579554,1.1437781,1.1295658,1.1159894,1.1028984,1.0899370,1.0782390,1.0664376,1.0551007,1.0438635,1.0333743,1.0230770,1.0134542,1.0039079,0.9948636,0.9863684,0.9776878,0.9697773,0.9620148,0.9548268,0.9476786,0.9409382,0.9343975,0.9282800,0.9222964,0.9166493,0.9112725,0.9066247,0.9015377,0.8969297,0.8926420,0.8886008,0.8850356,0.8812457,0.8779881,0.8747588,0.8720137,0.8694198,0.8671172,0.8651093,0.8633243,0.8617325,0.8603462,0.8591794,0.8582450,0.8576142,0.8571148,0.8569701,0.8570761,0.8572052,0.8577529,0.8585434,0.8594573,0.8604099,0.8619144,0.8635843,0.8653052,0.8676833,0.8697834,0.8723096,0.8750092,0.8782724,0.8813989,0.8850843,0.8889091,0.8929636,0.8972226,0.9017440,0.9067898,0.9119173,0.9171296,0.9228225,0.9288311,0.9347622,0.9413947,0.9479262,0.9551780,0.9622880,0.9700859,0.9777323,0.9860674,0.9943405,1.0033002,1.0120699,1.0215855,1.0311372,1.0410219,1.0512362,1.0618451,1.0727721,1.0836018,1.0954828,1.1069936,1.1192534,1.1315609,1.1445980,1.1573939,1.1710380,1.1843942,1.1987435,1.2124388,1.2285676,1.2422545,1.2580490,1.2735653,1.2902931,1.3056372,1.3229167,1.3394415,1.3577478,1.3732436,1.3916748,1.4092584,1.4276406,1.4463172,1.4658725,1.4847349,1.5045003,1.5239913,1.5443344,1.5644089,1.5851762,1.6062994,1.6270134,1.6493422,1.6705699,1.6907587,1.7141025,1.7370251,1.7575736,1.7813135,1.8045807,1.8264697,1.8506559,1.8736891,1.8963172,1.9198513,1.9436395,1.9681807,1.9889694,2.0175149,2.0378537,2.0635102,2.0883894,2.1128263,2.1356518,2.1625726,2.1863897,2.2113085,2.2357330,2.2568812,2.2800786,2.3047092,2.3344209,2.3570910,2.3783367,2.4099557,2.4344580,2.4507344,2.4725046,2.4960530,2.5129681,2.5331242,2.5502980,2.5586231,2.5819035,2.5983953,2.6137938,2.6306424,2.6373444,2.6440089,2.6576397,2.6754222,2.6752467,2.6945088,2.7023661,2.7118793,2.7105589,2.7314973,2.7341578,2.7396774,2.7393584,2.7415276,2.7382865,2.7666087,2.7514396,2.7382174,2.7547812,2.7504737,2.7479689,2.7510347,2.7468810,2.7451518
"REP-5",2.8064013e-02,2.7437449e-02,2.6244879e-02,2.6678324e-02,2.5881767e-02,2.6253700e-02,2.5716543e-02,2.5123119e-02,2.5704384e-02,2.5470734e-02,2.5465250e-02,2.6115179e-02,2.5975704e-02,2.5050640e-02,2.5697470e-02,2.3306370e-02,2.5011063e-02,2.5731325e-02,2.5524378e-02,2.5955200e-02,2.5416851e-02,2.4559498e-02,2.5398970e-02,2.5612116e-02,2.6242733e-02,2.5651932e-02,2.5581121e-02,2.6143551e-02,2.5109529e-02,2.5490761e-02,2.5341988e-02,2.5793314e-02,2.5831699e-02,2.5910139e-02,2.5768518e-02,2.5633812e-02,2.5532961e-02,2.5704622e-02,2.6396036e-02,2.5952339e-02,2.5806189e-02,2.5369406e-02,2.6173592e-02,2.6314020e-02,2.6987791e-02,2.5763988e-02,2.5754452e-02,2.5894642e-02,2.6730776e-02,2.5784731e-02,2.5366783e-02,2.5570631e-02,2.5919199e-02,2.5576591e-02,2.5596380e-02,2.5466681e-02,2.5013447e-02,2.5938749e-02,2.5887251e-02,2.6204348e-02,2.6587725e-02,2.6468039e-02,2.5824547e-02,2.6264191e-02,2.6252747e-02,2.6069641e-02,2.6016474e-02,2.6676178e-02,2.5990725e-02,2.5662899e-02,2.5614262e-02,2.6004553e-02,2.5801897e-02,2.5815010e-02,2.5364161e-02,2.5064230e-02,2.5670767e-02,2.5723934e-02,2.5761604e-02,2.5744200e-02,2.5380135e-02,2.5211096e-02,2.5178909e-02,2.5174618e-02,2.5172234e-02,2.4952412e-02,2.4891376e-02,2.5757313e-02,2.5187254e-02,2.5065422e-02,2.4904966e-02,2.5178432e-02,2.4931431e-02,2.4997711e-02,2.4880409e-02,2.4745464e-02,2.4857283e-02,2.4941683e-02,2.4880171e-02,2.4573803e-02,2.4853230e-02,2.4604082e-02,2.4649143e-02,2.4617910e-02,2.4509907e-02,2.4584532e-02,2.4632454e-02,2.4451494e-02,2.4357319e-02,2.4256945e-02,2.4340630e-02,2.4181843e-02,2.4258614e-02,2.4064302e-02,2.4102926e-02,2.4187803e-02,2.4119139e-02,2.4162531e-02,2.4102449e-02,2.4174452e-02,2.4087906e-02,2.4169683e-02,2.4110317e-02,2.4048090e-02,2.4016142e-02,2.4034262e-02,2.4070859e-02,2.4022937e-02,2.4028540e-02,2.4003267e-02,2.3997784e-02,2.4039626e-02,2.4093866e-02,2.3997784e-02,2.4093270e-02,2.4069428e-02,2.4056673e-02,2.4084926e-02,2.4087548e-02,2.4081111e-02,2.4062157e-02,2.4059534e-02,2.4016500e-02,2.3993134e-02,2.3922086e-02,2.3963213e-02,2.4000525e-02,2.3966074e-02,2.4016857e-02,2.3963332e-02,2.3973703e-02,2.4061561e-02,2.4011731e-02,2.4027705e-02,2.4030685e-02,2.4032474e-02,2.4113894e-02,2.4103999e-02,2.4097919e-02,2.4170399e-02,2.4135351e-02,2.4070740e-02,2.4017572e-02,2.3966312e-02,2.3928285e-02,2.3946047e-02,2.3984432e-02,2.3979425e-02,2.4071336e-02,2.4148226e-02,2.4260163e-02,2.4383664e-02,2.4468660e-02,2.4607420e-02,2.4728537e-02,2.4859548e-02,2.4967790e-02,2.5061131e-02,2.5124431e-02,2.5137663e-02,2.5061369e-02,2.4877667e-02,2.4507761e-02,2.3996830e-02,2.3798585e-02,2.3717880e-02,2.4201870e-02,2.4731278e-02,2.4976134e-02,2.4998188e-02,2.4884701e-02,2.4777293e-02,2.4697661e-02,2.4677157e-02,2.4679422e-02,2.4692893e-02,2.4663329e-02,2.4672270e-02,2.4654627e-02,2.4633765e-02,2.4629831e-02,2.4607539e-02,2.4635434e-02,2.4642706e-02,2.4653792e-02,2.4665594e-02,2.4683237e-02,2.4703979e-02,2.4738073e-02,2.4765253e-02,2.4844050e-02,2.4893045e-02,2.4931550e-02,2.5005698e-02,2.5094390e-02,2.5182486e-02,2.5245070e-02,2.5333643e-02,2.5401592e-02,2.5479317e-02,2.5532961e-02,2.5558829e-02,2.5628924e-02,2.5645494e-02,2.5623679e-02,2.5657773e-02,2.5682807e-02,2.5686622e-02,2.5695562e-02,2.5742292e-02,2.5761008e-02,2.5759578e-02,2.5804400e-02,2.5812149e-02,2.5841951e-02,2.5884032e-02,2.5907397e-02,2.5927186e-02,2.5977731e-02,2.6006579e-02,2.6056886e-02,2.6097417e-02,2.6152849e-02,2.6201010e-02,2.6238799e-02,2.6240826e-02,2.6303291e-02,2.6357412e-02,2.6405692e-02,2.6444435e-02,2.6501775e-02,2.6554704e-02,2.6609778e-02,2.6692271e-02,2.6784778e-02,2.6846051e-02,2.6988387e-02,2.7120352e-02,2.7270913e-02,2.7460098e-02,2.7610183e-02,2.7887940e-02,2.8204322e-02,2.8671861e-02,2.9116392e-02,2.9587030e-02,3.0098796e-02,3.0709505e-02,3.1363487e-02,3.2073379e-02,3.2870173e-02,3.3736587e-02,3.4699440e-02,3.5788774e-02,3.6961794e-02,3.8224339e-02,3.9509177e-02,4.0780187e-02,4.1954279e-02,4.3003559e-02,4.3860555e-02,4.4533849e-02,4.5023561e-02,4.5363188e-02,4.5579195e-02,4.5703650e-02,4.5739532e-02,4.5726657e-02,4.5627594e-02,4.5477152e-02,4.5296013e-02,4.5044005e-02,4.4745386e-02,4.4400692e-02,4.4014812e-02,4.3589771e-02,4.3149114e-02,4.2683601e-02,4.2211175e-02,4.1721046e-02,4.1211069e-02,4.0692508e-02,4.0172100e-02,3.9639711e-02,3.9101064e-02,3.8575411e-02,3.8035631e-02,3.7503600e-02,3.6964417e-02,3.6445022e-02,3.5941124e-02,3.5441875e-02,3.4948468e-02,3.4475207e-02,3.4023046e-02,3.3627033e-02,3.3225536e-02,3.2804847e-02,3.2427549e-02,3.2048345e-02,3.1771898e-02,3.1490445e-02,3.1148195e-02,3.0815721e-02,3.0610561e-02,3.0516624e-02,3.0323982e-02,3.0140519e-02,3.0008197e-02,2.9865026e-02,2.9806495e-02,2.9708862e-02,2.9670715e-02,2.9604077e-02,2.9639840e-02,2.9610038e-02,2.9655814e-02,2.9730439e-02,2.9805541e-02,2.9886007e-02,3.0005097e-02,3.0080438e-02,3.0266404e-02,3.0427217e-02,3.0548215e-02,3.0826092e-02,3.0988693e-02,3.1289577e-02,3.1494141e-02,3.1783938e-02,3.0895438e-02,3.1142004e-02,3.1384923e-02,3.1632237e-02,3.1886183e-02,3.2136347e-02,3.2442741e-02,3.2756027e-02,3.3130329e-02,3.3531148e-02,3.4022659e-02,3.4649052e-02,3.5430536e-02,3.6352716e-02,3.7559357e-02,3.8961012e-02,4.0670414e-02,4.2812206e-02,4.5132764e-02,4.7789991e-02,5.0662100e-02,5.3556409e-02,5.6628190e-02,5.9470877e-02,6.2081315e-02,6.4583614e-02,6.6654861e-02,6.8407200e-02,6.9931708e-02,7.0998542e-02,7.1831644e-02,7.2376311e-02,7.2746456e-02,7.3008262e-02,7.3182978e-02,7.3293842e-02,7.3352821e-02,7.3419377e-02,7.3503822e-02,7.3585361e-02,7.3667914e-02,7.3790982e-02,7.3923424e-02,7.4064508e-02,7.4151784e-02,7.4221008e-02,7.4261174e-02,7.4243784e-02,7.4160121e-02,7.4017689e-02,7.3845252e-02,7.3643729e-02,7.3366724e-02,7.3099643e-02,7.2833404e-02,7.2529875e-02,7.2214797e-02,7.1894646e-02,7.1600713e-02,7.1288139e-02,7.0982106e-02,7.0676431e-02,7.0370466e-02,7.0067383e-02,6.9756545e-02,6.9438294e-02,6.9144100e-02,6.8848357e-02,6.8532914e-02,6.8250790e-02,6.7957096e-02,6.7667037e-02,6.7395836e-02,6.7140579e-02,6.6900723e-02,6.6703692e-02,6.6501886e-02,6.6327162e-02,6.6193715e-02,6.6085599e-02,6.6013478e-02,6.5992996e-02,6.6007853e-02,6.6087149e-02,6.6206656e-02,6.6392079e-02,6.6631988e-02,6.6936240e-02,6.7285664e-02,6.7731410e-02,6.8240643e-02,6.8805024e-02,6.9500968e-02,7.0201695e-02,7.1021684e-02,7.1959026e-02,7.2924986e-02,7.4049950e-02,7.5246662e-02,7.6525375e-02,7.8016452e-02,7.9524651e-02,8.1194259e-02,8.3087951e-02,8.5003719e-02,8.7226965e-02,8.9520343e-02,9.1956146e-02,9.4750568e-02,9.7537108e-02,0.1005855,0.1038976,0.1072206,0.1109222,0.1146185,0.1183987,0.1225662,0.1265309,0.1307053,0.1349299,0.1389927,0.1433136,0.1472639,0.1512208,0.1553434,0.1591485,0.1631410,0.1671018,0.1711296,0.1756613,0.1802395,0.1853730,0.1914751,0.1980592,0.2061313,0.2153153,0.2261371,0.2397054,0.2548355,0.2734671,0.2958237,0.3213424,0.3527395,0.3868336,0.4252780,0.4706855,0.5169935,0.5697977,0.6247329,0.6809418,0.7413008,0.7975382,0.8540910,0.9101942,0.9608278,1.0101420,1.0536853,1.0930077,1.1297828,1.1606735,1.1890361,1.2141323,1.2353948,1.2551451,1.2710850,1.2853178,1.2977142,1.3077030,1.3160695,1.3226008,1.3275843,1.3312221,1.3336203,1.3346937,1.3349390,1.3340540,1.3321515,1.3291501,1.3245039,1.3177825,1.3094974,1.2981184,1.2847086,1.2691008,1.2505472,1.2313327,1.2100103,1.1874112,1.1645341,1.1398860,1.1163423,1.0921093,1.0674443,1.0436751,1.0191942,0.9960498,0.9730242,0.9497672,0.9278064,0.9056064,0.8842992,0.8634192,0.8422334,0.8225335,0.8026885,0.7832625,0.7644809,0.7452783,0.7275920,0.7099451,0.6923506,0.6758072,0.6589867,0.6433296,0.6279860,0.6126497,0.5983307,0.5840988,0.5706668,0.5575876,0.5445382,0.5325492,0.5205957,0.5092832,0.4982900,0.4873431,0.4773994,0.4675149,0.4580081,0.4489309,0.4399644,0.4317520,0.4235854,0.4158910,0.4084912,0.4011998,0.3944618,0.3878642,0.3814779,0.3754730,0.3695932,0.3640774,0.3587170,0.3535551,0.3486815,0.3439076,0.3394292,0.3350717,0.3307986,0.3268521,0.3229925,0.3193287,0.3157283,0.3122473,0.3090529,0.3058397,0.3028394,0.2999045,0.2970758,0.2944488,0.2918261,0.2893648,0.2869606,0.2846119,0.2825024,0.2803322,0.2783297,0.2763830,0.2744793,0.2727817,0.2710739,0.2694715,0.2679381,0.2664591,0.2651217,0.2638093,0.2626083,0.2614675,0.2603967,0.2594514,0.2585374,0.2577360,0.2569832,0.2563386,0.2557780,0.2552652,0.2548630,0.2545222,0.2542468,0.2540942,0.2539769,0.2539997,0.2540991,0.2542819,0.2545520,0.2549291,0.2553878,0.2559584,0.2566263,0.2573723,0.2582268,0.2591918,0.2603004,0.2615002,0.2627884,0.2642198,0.2657436,0.2674870,0.2693177,0.2712761,0.2734476,0.2756762,0.2781835,0.2808246,0.2836458,0.2866663,0.2897940,0.2932076,0.2967989,0.3005862,0.3046250,0.3087139,0.3131776,0.3177022,0.3224675,0.3274292,0.3323750,0.3375964,0.3427448,0.3480845,0.3534618,0.3585986,0.3638598,0.3688037,0.3737534,0.3784298,0.3827839,0.3869328,0.3906389,0.3941330,0.3972223,0.3999253,0.4023090,0.4042675,0.4059535,0.4072900,0.4084025,0.4092129,0.4098321,0.4102782,0.4105920,0.4108270,0.4110166,0.4112019,0.4114177,0.4117419,0.4121900,0.4126675,0.4134352,0.4144322,0.4156373,0.4171650,0.4189129,0.4210887,0.4236511,0.4266366,0.4302405,0.4342894,0.4393944,0.4452339,0.4520507,0.4600886,0.4690833,0.4800335,0.4926311,0.5076888,0.5249807,0.5450650,0.5692135,0.5961178,0.6298093,0.6674420,0.7112164,0.7629813,0.8217399,0.8929957,0.9740037,1.0700526,1.1775800,1.2974263,1.4343872,1.5793996,1.7467411,1.9211096,2.1055033,2.2884738,2.4573774,2.6097188,2.7287488,2.8143444,2.8745165,2.9083276,2.9304276,2.9430504,2.9542379,2.9658406,2.9724886,2.9808185,2.9882410,2.9926989,2.9925723,2.9913099,3.0025430,2.9985502,2.9976575,2.9966950,2.9920700,2.9846456,2.9809370,2.9846120,2.9795341,2.9714160,2.9772639,2.9759984,2.9718921,2.9766510,2.9789476,2.9834843,2.9879136,2.9935317,2.9958925,2.9998169,3.0034173,3.0011711,3.0045123,3.0114741,3.0064142,2.9993732,2.9979107,2.9883804,2.9804397,2.9711905,2.9559047,2.9506047,2.9338114,2.9154556,2.8975744,2.8726115,2.8461070,2.8258691,2.7956047,2.7605536,2.7269740,2.6942098,2.6530879,2.6169887,2.5758500,2.5404949,2.5016780,2.4649363,2.4250638,2.3878717,2.3491313,2.3115456,2.2733192,2.2353125,2.1975849,2.1620371,2.1263621,2.0904551,2.0562990,2.0209858,1.9875547,1.9551103,1.9210784,1.8902233,1.8595494,1.8282791,1.7971269,1.7684069,1.7392240,1.7113066,1.6828035,1.6551075,1.6292441,1.6026249,1.5775845,1.5525036,1.5292805,1.5040616,1.4808381,1.4577863,1.4349549,1.4137038,1.3917991,1.3714597,1.3503515,1.3309190,1.3108989,1.2924623,1.2735039,1.2555237,1.2381552,1.2208775,1.2048081,1.1883438,1.1733150,1.1578695,1.1437325,1.1294019,1.1159596,1.1028934,1.0900609,1.0781021,1.0663271,1.0550673,1.0438107,1.0334191,1.0230814,1.0134776,1.0038165,0.9947412,0.9864178,0.9776198,0.9697597,0.9620429,0.9548463,0.9475435,0.9408658,0.9344218,0.9282840,0.9223289,0.9166794,0.9113162,0.9066163,0.9016243,0.8969290,0.8927021,0.8885388,0.8850243,0.8812059,0.8780580,0.8748035,0.8720104,0.8694981,0.8671418,0.8651526,0.8633229,0.8617095,0.8603723,0.8593307,0.8583044,0.8576895,0.8572073,0.8570411,0.8571666,0.8572785,0.8578924,0.8586193,0.8594187,0.8605054,0.8619701,0.8636904,0.8654369,0.8677438,0.8698059,0.8723381,0.8751771,0.8783077,0.8814662,0.8852011,0.8889228,0.8930118,0.8973362,0.9019054,0.9066463,0.9119941,0.9173353,0.9229017,0.9288330,0.9348457,0.9414856,0.9479789,0.9552752,0.9624275,0.9701629,0.9777246,0.9862175,0.9943940,1.0033085,1.0121945,1.0216087,1.0312228,1.0410149,1.0514064,1.0618628,1.0728087,1.0837582,1.0956054,1.1069345,1.1193485,1.1321298,1.1446097,1.1572855,1.1712950,1.1845255,1.1989888,1.2129079,1.2287216,1.2423956,1.2581534,1.2738034,1.2903782,1.3055723,1.3228635,1.3391761,1.3576162,1.3736340,1.3918071,1.4091618,1.4282650,1.4464881,1.4656606,1.4848325,1.5045807,1.5239626,1.5446312,1.5643123,1.5847974,1.6059120,1.6272607,1.6500226,1.6702139,1.6917996,1.7146947,1.7371391,1.7586863,1.7818931,1.8051281,1.8274271,1.8512887,1.8741201,1.8969197,1.9209054,1.9435487,1.9675689,1.9895016,2.0169885,2.0394731,2.0642364,2.0894716,2.1122978,2.1375046,2.1626391,2.1839209,2.2150064,2.2342541,2.2545943,2.2799418,2.3071105,2.3330457,2.3561542,2.3807404,2.4052725,2.4315574,2.4525001,2.4729846,2.4934366,2.5148010,2.5284460,2.5472345,2.5650434,2.5822873,2.5993695,2.6172867,2.6262872,2.6371093,2.6451967,2.6621964,2.6647375,2.6757445,2.6952639,2.7069368,2.7113581,2.7288702,2.7314806,2.7313616,2.7415347,2.7410731,2.7466364,2.7439556,2.7397370,2.7392945,2.7556686,2.7473669,2.7441986,2.7427411,2.7415051,2.7350748,2.7466171
"REP-6",2.8567791e-02,2.7751207e-02,2.6018381e-02,2.6587725e-02,2.5808811e-02,2.6272535e-02,2.5655985e-02,2.5142908e-02,2.5518656e-02,2.5360346e-02,2.5386572e-02,2.5995255e-02,2.6113510e-02,2.4878025e-02,2.5702477e-02,2.3281097e-02,2.4787903e-02,2.5482178e-02,2.5502205e-02,2.5785208e-02,2.5264740e-02,2.4322987e-02,2.5409937e-02,2.5550365e-02,2.6303530e-02,2.5611877e-02,2.5702477e-02,2.6149511e-02,2.5303364e-02,2.5492907e-02,2.5527239e-02,2.5876760e-02,2.5892258e-02,2.5738478e-02,2.5772810e-02,2.5478601e-02,2.5658607e-02,2.5543690e-02,2.6435375e-02,2.6025295e-02,2.5974274e-02,2.5429964e-02,2.6268959e-02,2.6355982e-02,2.6973963e-02,2.5763750e-02,2.5749207e-02,2.6052237e-02,2.6700020e-02,2.5813580e-02,2.5293827e-02,2.5412321e-02,2.5996923e-02,2.5672436e-02,2.5534153e-02,2.5574207e-02,2.5062561e-02,2.5992632e-02,2.5870562e-02,2.6164770e-02,2.6643038e-02,2.6665449e-02,2.5901079e-02,2.6359081e-02,2.6136637e-02,2.6193857e-02,2.6164293e-02,2.6799679e-02,2.6008844e-02,2.5629044e-02,2.5734663e-02,2.6004791e-02,2.6081324e-02,2.5877714e-02,2.5454521e-02,2.5135756e-02,2.5655508e-02,2.5799274e-02,2.5842428e-02,2.5874853e-02,2.5432110e-02,2.5346994e-02,2.5273561e-02,2.5231600e-02,2.5188446e-02,2.5003195e-02,2.4930477e-02,2.5902271e-02,2.5197029e-02,2.4960995e-02,2.4754047e-02,2.5240421e-02,2.4968147e-02,2.5044680e-02,2.4951458e-02,2.4757385e-02,2.4900436e-02,2.5085688e-02,2.4804115e-02,2.4578810e-02,2.4891853e-02,2.4632215e-02,2.4607658e-02,2.4634361e-02,2.4536610e-02,2.4578571e-02,2.4708509e-02,2.4487495e-02,2.4396658e-02,2.4284363e-02,2.4429321e-02,2.4254322e-02,2.4278641e-02,2.4078131e-02,2.4156570e-02,2.4302244e-02,2.4220228e-02,2.4170876e-02,2.4158001e-02,2.4234533e-02,2.4096727e-02,2.4166346e-02,2.4149656e-02,2.4132490e-02,2.4046898e-02,2.4080515e-02,2.4150252e-02,2.4102449e-02,2.4039626e-02,2.4051666e-02,2.4043679e-02,2.4085402e-02,2.4106026e-02,2.4046063e-02,2.4128199e-02,2.4085045e-02,2.4088383e-02,2.4123669e-02,2.4103403e-02,2.4091959e-02,2.4112463e-02,2.4106979e-02,2.4052978e-02,2.4053693e-02,2.4008632e-02,2.4003863e-02,2.4061084e-02,2.4031162e-02,2.4069786e-02,2.4024129e-02,2.4051785e-02,2.4093747e-02,2.4060249e-02,2.4051785e-02,2.4060965e-02,2.4093866e-02,2.4125457e-02,2.4133444e-02,2.4136543e-02,2.4204493e-02,2.4158716e-02,2.4125218e-02,2.4069667e-02,2.4025321e-02,2.3998022e-02,2.4004340e-02,2.4063587e-02,2.4060369e-02,2.4147511e-02,2.4233341e-02,2.4340153e-02,2.4451971e-02,2.4568081e-02,2.4676323e-02,2.4801850e-02,2.4921894e-02,2.5031090e-02,2.5120616e-02,2.5188804e-02,2.5192261e-02,2.5095701e-02,2.4900794e-02,2.4562955e-02,2.4110913e-02,2.3858905e-02,2.3852110e-02,2.4251699e-02,2.4765134e-02,2.4997830e-02,2.5005579e-02,2.4906278e-02,2.4802685e-02,2.4726272e-02,2.4708629e-02,2.4713635e-02,2.4726510e-02,2.4684310e-02,2.4698496e-02,2.4682403e-02,2.4655461e-02,2.4659872e-02,2.4638772e-02,2.4651408e-02,2.4667025e-02,2.4670959e-02,2.4685979e-02,2.4701238e-02,2.4725318e-02,2.4751067e-02,2.4782777e-02,2.4865746e-02,2.4910450e-02,2.4948716e-02,2.5025010e-02,2.5111079e-02,2.5188088e-02,2.5260329e-02,2.5353670e-02,2.5420189e-02,2.5501490e-02,2.5547981e-02,2.5571465e-02,2.5645018e-02,2.5659800e-02,2.5643468e-02,2.5670409e-02,2.5688529e-02,2.5702953e-02,2.5717854e-02,2.5756478e-02,2.5775433e-02,2.5777936e-02,2.5813937e-02,2.5825500e-02,2.5859952e-02,2.5894523e-02,2.5921702e-02,2.5944829e-02,2.5984049e-02,2.6011348e-02,2.6068330e-02,2.6112199e-02,2.6160359e-02,2.6213527e-02,2.6253581e-02,2.6256680e-02,2.6304245e-02,2.6368022e-02,2.6417017e-02,2.6455522e-02,2.6505470e-02,2.6556730e-02,2.6633382e-02,2.6705265e-02,2.6776671e-02,2.6852012e-02,2.7005434e-02,2.7113676e-02,2.7255654e-02,2.7457833e-02,2.7624846e-02,2.7888298e-02,2.8196096e-02,2.8675079e-02,2.9120445e-02,2.9599190e-02,3.0134559e-02,3.0721307e-02,3.1363487e-02,3.2084346e-02,3.2874703e-02,3.3739328e-02,3.4713030e-02,3.5805464e-02,3.6974072e-02,3.8230538e-02,3.9516568e-02,4.0784478e-02,4.1966200e-02,4.3016553e-02,4.3879747e-02,4.4546962e-02,4.5034051e-02,4.5372605e-02,4.5595288e-02,4.5721292e-02,4.5754313e-02,4.5739055e-02,4.5640945e-02,4.5495510e-02,4.5303524e-02,4.5054376e-02,4.4755518e-02,4.4411540e-02,4.4023991e-02,4.3603122e-02,4.3159962e-02,4.2693853e-02,4.2223096e-02,4.1729510e-02,4.1217983e-02,4.0699303e-02,4.0178418e-02,3.9647698e-02,3.9107978e-02,3.8586259e-02,3.8048029e-02,3.7504435e-02,3.6966324e-02,3.6444545e-02,3.5946846e-02,3.5452843e-02,3.4962893e-02,3.4501076e-02,3.4026027e-02,3.3629894e-02,3.3215880e-02,3.2820940e-02,3.2444119e-02,3.2090068e-02,3.1782150e-02,3.1502008e-02,3.1129241e-02,3.0852914e-02,3.0626297e-02,3.0541778e-02,3.0349612e-02,3.0174255e-02,3.0009031e-02,2.9843569e-02,2.9843926e-02,2.9756427e-02,2.9695988e-02,2.9626489e-02,2.9642701e-02,2.9618144e-02,2.9657364e-02,2.9714584e-02,2.9835105e-02,2.9907346e-02,3.0018806e-02,3.0079007e-02,3.0242324e-02,3.0442357e-02,3.0590177e-02,3.0843139e-02,3.1021833e-02,3.1278968e-02,3.1524420e-02,3.1789184e-02,3.0907936e-02,3.1159874e-02,3.1398408e-02,3.1649120e-02,3.1900082e-02,3.2150805e-02,3.2454159e-02,3.2772891e-02,3.3141013e-02,3.3542778e-02,3.4039617e-02,3.4664918e-02,3.5441872e-02,3.6366120e-02,3.7568279e-02,3.8975585e-02,4.0682208e-02,4.2822152e-02,4.5149017e-02,4.7805596e-02,5.0674092e-02,5.3574532e-02,5.6652647e-02,5.9489533e-02,6.2101468e-02,6.4608105e-02,6.6679023e-02,6.8434916e-02,6.9956839e-02,7.1021758e-02,7.1854383e-02,7.2395958e-02,7.2765514e-02,7.3030978e-02,7.3205262e-02,7.3310398e-02,7.3372252e-02,7.3436350e-02,7.3516741e-02,7.3599979e-02,7.3679477e-02,7.3801853e-02,7.3931426e-02,7.4074313e-02,7.4161299e-02,7.4229479e-02,7.4272513e-02,7.4251480e-02,7.4169382e-02,7.4025869e-02,7.3854171e-02,7.3655166e-02,7.3374607e-02,7.3108763e-02,7.2835341e-02,7.2536327e-02,7.2219729e-02,7.1901336e-02,7.1609810e-02,7.1301669e-02,7.0987850e-02,7.0683725e-02,7.0378542e-02,7.0075609e-02,6.9762230e-02,6.9446206e-02,6.9151312e-02,6.8856172e-02,6.8544224e-02,6.8260401e-02,6.7962833e-02,6.7671664e-02,6.7404643e-02,6.7151845e-02,6.6905484e-02,6.6712126e-02,6.6513054e-02,6.6339076e-02,6.6201307e-02,6.6095673e-02,6.6018254e-02,6.6002600e-02,6.6018179e-02,6.6099994e-02,6.6218376e-02,6.6406131e-02,6.6641450e-02,6.6944085e-02,6.7294031e-02,6.7741811e-02,6.8257421e-02,6.8819806e-02,6.9512859e-02,7.0216730e-02,7.1035624e-02,7.1970955e-02,7.2936207e-02,7.4065134e-02,7.5265251e-02,7.6544501e-02,7.8032792e-02,7.9534918e-02,8.1211150e-02,8.3103918e-02,8.5019320e-02,8.7241411e-02,8.9540057e-02,9.1970518e-02,9.4772458e-02,9.7545296e-02,0.1006136,0.1039226,0.1072410,0.1109414,0.1146343,0.1184255,0.1225968,0.1265618,0.1307306,0.1349446,0.1390062,0.1433383,0.1472956,0.1512463,0.1553746,0.1591710,0.1631512,0.1671197,0.1711427,0.1756706,0.1802535,0.1853945,0.1914972,0.1980989,0.2061641,0.2153701,0.2261773,0.2397821,0.2548960,0.2735238,0.2959294,0.3214646,0.3528499,0.3869537,0.4254107,0.4708399,0.5172289,0.5700791,0.6249509,0.6811500,0.7414729,0.7977405,0.8543434,0.9104280,0.9611721,1.0104489,1.0539343,1.0931901,1.1300879,1.1609226,1.1892636,1.2143010,1.2356201,1.2552855,1.2712833,1.2853893,1.2977866,1.3077376,1.3160789,1.3226906,1.3275379,1.3312043,1.3336334,1.3346111,1.3348564,1.3339994,1.3320595,1.3290598,1.3245560,1.3177122,1.3093427,1.2979262,1.2845887,1.2689259,1.2504169,1.2311056,1.2098136,1.1873190,1.1643096,1.1396475,1.1161243,1.0919297,1.0671970,1.0434549,1.0190105,0.9958614,0.9728625,0.9495096,0.9275811,0.9054060,0.8840818,0.8632680,0.8420507,0.8223533,0.8024940,0.7830305,0.7642348,0.7451065,0.7273976,0.7097554,0.6921570,0.6756124,0.6588100,0.6431725,0.6277331,0.6124757,0.5981579,0.5839356,0.5704847,0.5574095,0.5444132,0.5323700,0.5204218,0.5090848,0.4981187,0.4872533,0.4772589,0.4673434,0.4578652,0.4488047,0.4398544,0.4316248,0.4235049,0.4157897,0.4084148,0.4011008,0.3943719,0.3877894,0.3813984,0.3753871,0.3695176,0.3640176,0.3586435,0.3534795,0.3485946,0.3438169,0.3393489,0.3349852,0.3307329,0.3267839,0.3229180,0.3192504,0.3156579,0.3121763,0.3089941,0.3057855,0.3027735,0.2998556,0.2970194,0.2943813,0.2917660,0.2893021,0.2869025,0.2845608,0.2824523,0.2802731,0.2782730,0.2763289,0.2744371,0.2727390,0.2710116,0.2694219,0.2678888,0.2664151,0.2650757,0.2637621,0.2625583,0.2614203,0.2603637,0.2594089,0.2584955,0.2576957,0.2569458,0.2562909,0.2557360,0.2552338,0.2548250,0.2544881,0.2542137,0.2540448,0.2539468,0.2539664,0.2540682,0.2542620,0.2545216,0.2548965,0.2553628,0.2559360,0.2566080,0.2573537,0.2582065,0.2591693,0.2602803,0.2614671,0.2627550,0.2641997,0.2657245,0.2674656,0.2693015,0.2712639,0.2734259,0.2756475,0.2781694,0.2808093,0.2836235,0.2866624,0.2897673,0.2931964,0.2967930,0.3005860,0.3046177,0.3087054,0.3131674,0.3176896,0.3224886,0.3274397,0.3323779,0.3375793,0.3427364,0.3481141,0.3534755,0.3586091,0.3638440,0.3687926,0.3737653,0.3784384,0.3827933,0.3869476,0.3906376,0.3941633,0.3972255,0.3999442,0.4023389,0.4042907,0.4059969,0.4073201,0.4084276,0.4092362,0.4098650,0.4103046,0.4106178,0.4108554,0.4110548,0.4112538,0.4114512,0.4117615,0.4122139,0.4127027,0.4134623,0.4144592,0.4156689,0.4171822,0.4189228,0.4211121,0.4236667,0.4266520,0.4302781,0.4343027,0.4394146,0.4452483,0.4520829,0.4601069,0.4691239,0.4800845,0.4926551,0.5077240,0.5250722,0.5451380,0.5692807,0.5962484,0.6298589,0.6674873,0.7113464,0.7631661,0.8219240,0.8933777,0.9739941,1.0702355,1.1779150,1.2979161,1.4344541,1.5800340,1.7473571,1.9212641,2.1054590,2.2905147,2.4575748,2.6112380,2.7277489,2.8156853,2.8707595,2.9052036,2.9263210,2.9426107,2.9477448,2.9612839,2.9688890,2.9772305,2.9841819,2.9873698,2.9895008,2.9881883,2.9944599,2.9952056,2.9992998,2.9950190,2.9899883,2.9863899,2.9808512,2.9785707,2.9744985,2.9734221,2.9716678,2.9752197,2.9750059,2.9766297,2.9773624,2.9773753,2.9830370,2.9881806,2.9988389,3.0006173,2.9990284,2.9971833,3.0045729,3.0063522,3.0080276,3.0061989,3.0045388,2.9907064,2.9859035,2.9805589,2.9676850,2.9553552,2.9335527,2.9114270,2.8889451,2.8702898,2.8468113,2.8234293,2.7875457,2.7622240,2.7295201,2.6915872,2.6525698,2.6138885,2.5760970,2.5398614,2.5031648,2.4644401,2.4245389,2.3860004,2.3484657,2.3104844,2.2724791,2.2335682,2.1975439,2.1611545,2.1258800,2.0902548,2.0563529,2.0214331,1.9877003,1.9547672,1.9203818,1.8888204,1.8586899,1.8279241,1.7969497,1.7679003,1.7385218,1.7105657,1.6824601,1.6550175,1.6291790,1.6025270,1.5778546,1.5518014,1.5288730,1.5038795,1.4806106,1.4576204,1.4347584,1.4134238,1.3918145,1.3711734,1.3499695,1.3306458,1.3107225,1.2924656,1.2734416,1.2551720,1.2377191,1.2208664,1.2047350,1.1883419,1.1731191,1.1576757,1.1434730,1.1292655,1.1158190,1.1027708,1.0898495,1.0779650,1.0661434,1.0549520,1.0437022,1.0332869,1.0230064,1.0133641,1.0037152,0.9947129,0.9862093,0.9774778,0.9697534,0.9619944,0.9547507,0.9474949,0.9408466,0.9343781,0.9282782,0.9223411,0.9166656,0.9112523,0.9065310,0.9016083,0.8969537,0.8927077,0.8885673,0.8849561,0.8812531,0.8780092,0.8748836,0.8720639,0.8695322,0.8671780,0.8651816,0.8633205,0.8617808,0.8604110,0.8593295,0.8583373,0.8576871,0.8572721,0.8570632,0.8571396,0.8574517,0.8578966,0.8586416,0.8593161,0.8604465,0.8619424,0.8637134,0.8654513,0.8678702,0.8698350,0.8723849,0.8750296,0.8783400,0.8816087,0.8852934,0.8889970,0.8930007,0.8974184,0.9018968,0.9067981,0.9120551,0.9173340,0.9229720,0.9288851,0.9349517,0.9415447,0.9481304,0.9554241,0.9624729,0.9701456,0.9777583,0.9862870,0.9945341,1.0034728,1.0122908,1.0216817,1.0312960,1.0413693,1.0517032,1.0620427,1.0729331,1.0838708,1.0955052,1.1070561,1.1194799,1.1320210,1.1447203,1.1574205,1.1713431,1.1845794,1.1990777,1.2129389,1.2286408,1.2422830,1.2582173,1.2738569,1.2903709,1.3058664,1.3230855,1.3390772,1.3577676,1.3735715,1.3916438,1.4094296,1.4281197,1.4460814,1.4658083,1.4847648,1.5044984,1.5241712,1.5447788,1.5648900,1.5849776,1.6055472,1.6272883,1.6499537,1.6706874,1.6911304,1.7143958,1.7369918,1.7590487,1.7819427,1.8046789,1.8266079,1.8509110,1.8733417,1.8976855,1.9209981,1.9439595,1.9672561,1.9907638,2.0162709,2.0395374,2.0642116,2.0887258,2.1127851,2.1350412,2.1632183,2.1853409,2.2137196,2.2351973,2.2545829,2.2791910,2.3067276,2.3356469,2.3586719,2.3791463,2.4034717,2.4277785,2.4511111,2.4762726,2.4962487,2.5164976,2.5321436,2.5464201,2.5692170,2.5838599,2.6035891,2.6207380,2.6248343,2.6402535,2.6526496,2.6605470,2.6770742,2.6813931,2.7023010,2.7108965,2.7140718,2.7171614,2.7325816,2.7302005,2.7318199,2.7414441,2.7427843,2.7454386,2.7465796,2.7442048,2.7358189,2.7441814,2.7491782,2.7496877,2.7424662,2.7419333,2.7398562
"REP-7",2.8596163e-02,2.7138710e-02,2.5989771e-02,2.6484728e-02,2.5654554e-02,2.6234150e-02,2.5598288e-02,2.5215149e-02,2.5704622e-02,2.5609970e-02,2.5402784e-02,2.6098490e-02,2.6144981e-02,2.5111198e-02,2.5540829e-02,2.3336887e-02,2.4904490e-02,2.5465250e-02,2.5342464e-02,2.5877476e-02,2.5297642e-02,2.4350643e-02,2.5307894e-02,2.5413752e-02,2.6410580e-02,2.5589705e-02,2.5635004e-02,2.6145458e-02,2.5088787e-02,2.5397778e-02,2.5299788e-02,2.5818110e-02,2.5807858e-02,2.5841713e-02,2.5778532e-02,2.5427103e-02,2.5589943e-02,2.5629520e-02,2.6414156e-02,2.5889635e-02,2.5751352e-02,2.5380135e-02,2.6350737e-02,2.6483059e-02,2.6881218e-02,2.5655031e-02,2.5732994e-02,2.6017189e-02,2.6617765e-02,2.5751114e-02,2.5352478e-02,2.5414705e-02,2.5943756e-02,2.5672197e-02,2.5589705e-02,2.5490522e-02,2.5131702e-02,2.5933027e-02,2.5857925e-02,2.6285887e-02,2.6645422e-02,2.6547909e-02,2.5879383e-02,2.6408911e-02,2.6343584e-02,2.5947332e-02,2.5952816e-02,2.6886225e-02,2.5896788e-02,2.5636196e-02,2.5617599e-02,2.6118279e-02,2.5923491e-02,2.5885820e-02,2.5453329e-02,2.5011301e-02,2.5619268e-02,2.5630474e-02,2.5761604e-02,2.5715351e-02,2.5364161e-02,2.5226116e-02,2.5204182e-02,2.5107145e-02,2.5142193e-02,2.4990082e-02,2.4840355e-02,2.5730610e-02,2.5027514e-02,2.4949074e-02,2.4773121e-02,2.5205612e-02,2.4941206e-02,2.4962902e-02,2.4791479e-02,2.4703741e-02,2.4778128e-02,2.4939537e-02,2.4758816e-02,2.4548054e-02,2.4847984e-02,2.4624586e-02,2.4595022e-02,2.4625063e-02,2.4490595e-02,2.4504662e-02,2.4619818e-02,2.4443150e-02,2.4321556e-02,2.4237394e-02,2.4326563e-02,2.4216175e-02,2.4260998e-02,2.4032593e-02,2.4048328e-02,2.4278641e-02,2.4153233e-02,2.4097204e-02,2.4088860e-02,2.4172544e-02,2.4061680e-02,2.4087429e-02,2.4066925e-02,2.4015188e-02,2.4005890e-02,2.3987055e-02,2.4115920e-02,2.4049163e-02,2.4003506e-02,2.3978949e-02,2.3988843e-02,2.4022460e-02,2.4046898e-02,2.3943901e-02,2.4082065e-02,2.4041057e-02,2.4054527e-02,2.4094701e-02,2.4072528e-02,2.4074554e-02,2.4037600e-02,2.4049401e-02,2.3996353e-02,2.4006248e-02,2.3950934e-02,2.3942471e-02,2.4019837e-02,2.3994565e-02,2.4028420e-02,2.3997068e-02,2.3989797e-02,2.4060249e-02,2.4044871e-02,2.4029374e-02,2.4032474e-02,2.4071693e-02,2.4083853e-02,2.4086833e-02,2.4130106e-02,2.4162292e-02,2.4134755e-02,2.4095535e-02,2.4010062e-02,2.3990512e-02,2.3964524e-02,2.3970127e-02,2.4042606e-02,2.4014950e-02,2.4113894e-02,2.4209976e-02,2.4294376e-02,2.4414539e-02,2.4534822e-02,2.4624467e-02,2.4759650e-02,2.4876356e-02,2.4989843e-02,2.5076270e-02,2.5134325e-02,2.5145769e-02,2.5054097e-02,2.4851561e-02,2.4542212e-02,2.4073839e-02,2.3853540e-02,2.3848891e-02,2.4250865e-02,2.4737716e-02,2.4960637e-02,2.4971962e-02,2.4870038e-02,2.4770737e-02,2.4685860e-02,2.4680495e-02,2.4664283e-02,2.4694324e-02,2.4657845e-02,2.4669886e-02,2.4652481e-02,2.4624944e-02,2.4629951e-02,2.4602532e-02,2.4622083e-02,2.4645567e-02,2.4654031e-02,2.4657249e-02,2.4684787e-02,2.4700761e-02,2.4723768e-02,2.4758458e-02,2.4841785e-02,2.4884462e-02,2.4921536e-02,2.4994135e-02,2.5087237e-02,2.5169373e-02,2.5236011e-02,2.5322556e-02,2.5390863e-02,2.5476098e-02,2.5524735e-02,2.5549412e-02,2.5618553e-02,2.5632620e-02,2.5615454e-02,2.5637269e-02,2.5663853e-02,2.5675654e-02,2.5686026e-02,2.5729418e-02,2.5751472e-02,2.5750875e-02,2.5794029e-02,2.5794148e-02,2.5828600e-02,2.5862694e-02,2.5894403e-02,2.5916815e-02,2.5959015e-02,2.5988102e-02,2.6036978e-02,2.6085973e-02,2.6137590e-02,2.6180148e-02,2.6220202e-02,2.6220798e-02,2.6273966e-02,2.6339173e-02,2.6377678e-02,2.6416898e-02,2.6468158e-02,2.6522040e-02,2.6583195e-02,2.6662350e-02,2.6742101e-02,2.6820064e-02,2.6949763e-02,2.7082086e-02,2.7224183e-02,2.7430892e-02,2.7566314e-02,2.7846098e-02,2.8170824e-02,2.8645873e-02,2.9092073e-02,2.9553294e-02,3.0073881e-02,3.0684114e-02,3.1334639e-02,3.2059431e-02,3.2835484e-02,3.3708453e-02,3.4671903e-02,3.5771132e-02,3.6948323e-02,3.8209558e-02,3.9495111e-02,4.0767431e-02,4.1943789e-02,4.2989016e-02,4.3853283e-02,4.4528604e-02,4.5015812e-02,4.5351982e-02,4.5567036e-02,4.5696974e-02,4.5736670e-02,4.5719266e-02,4.5620680e-02,4.5467854e-02,4.5286834e-02,4.5031250e-02,4.4735134e-02,4.4388413e-02,4.4001579e-02,4.3578684e-02,4.3138027e-02,4.2671323e-02,4.2201877e-02,4.1712224e-02,4.1194499e-02,4.0677249e-02,4.0159702e-02,3.9624810e-02,3.9093077e-02,3.8565397e-02,3.8025856e-02,3.7481546e-02,3.6940455e-02,3.6433458e-02,3.5933495e-02,3.5434484e-02,3.4937978e-02,3.4460068e-02,3.4010887e-02,3.3615112e-02,3.3207774e-02,3.2800913e-02,3.2424927e-02,3.2045364e-02,3.1784058e-02,3.1492233e-02,3.1144023e-02,3.0805111e-02,3.0614138e-02,3.0510306e-02,3.0340433e-02,3.0185223e-02,3.0014038e-02,2.9894829e-02,2.9797792e-02,2.9711604e-02,2.9685259e-02,2.9654741e-02,2.9664636e-02,2.9635787e-02,2.9639840e-02,2.9733419e-02,2.9754162e-02,2.9911518e-02,2.9965043e-02,3.0095696e-02,3.0272007e-02,3.0432224e-02,3.0568123e-02,3.0815482e-02,3.1006694e-02,3.1351924e-02,3.1512976e-02,3.1775832e-02,3.0904491e-02,3.1154107e-02,3.1392828e-02,3.1644195e-02,3.1896774e-02,3.2146104e-02,3.2452229e-02,3.2761179e-02,3.3136882e-02,3.3533178e-02,3.4029368e-02,3.4658197e-02,3.5438079e-02,3.6361385e-02,3.7563872e-02,3.8972929e-02,4.0678464e-02,4.2822529e-02,4.5145351e-02,4.7800951e-02,5.0673105e-02,5.3574406e-02,5.6647845e-02,5.9491456e-02,6.2104218e-02,6.4606525e-02,6.6673614e-02,6.8432257e-02,6.9955684e-02,7.1022362e-02,7.1852833e-02,7.2399005e-02,7.2765976e-02,7.3032022e-02,7.3202729e-02,7.3307216e-02,7.3367767e-02,7.3437288e-02,7.3517092e-02,7.3590949e-02,7.3673911e-02,7.3795140e-02,7.3929630e-02,7.4068725e-02,7.4158996e-02,7.4225575e-02,7.4268140e-02,7.4245661e-02,7.4162535e-02,7.4020073e-02,7.3849045e-02,7.3644817e-02,7.3361859e-02,7.3099069e-02,7.2832078e-02,7.2526865e-02,7.2210148e-02,7.1892314e-02,7.1596414e-02,7.1281850e-02,7.0977762e-02,7.0671581e-02,7.0363209e-02,7.0065424e-02,6.9753632e-02,6.9437727e-02,6.9134280e-02,6.8842322e-02,6.8528518e-02,6.8248391e-02,6.7953691e-02,6.7658916e-02,6.7393675e-02,6.7136347e-02,6.6896006e-02,6.6700026e-02,6.6496789e-02,6.6322446e-02,6.6185564e-02,6.6082142e-02,6.6007346e-02,6.5992236e-02,6.6006213e-02,6.6083401e-02,6.6203684e-02,6.6392004e-02,6.6626579e-02,6.6933453e-02,6.7283973e-02,6.7731217e-02,6.8243936e-02,6.8802893e-02,6.9492027e-02,7.0202917e-02,7.1018063e-02,7.1956441e-02,7.2920159e-02,7.4053593e-02,7.5248823e-02,7.6531045e-02,7.8019224e-02,7.9519585e-02,8.1195265e-02,8.3092220e-02,8.5004501e-02,8.7231129e-02,8.9526206e-02,9.1958694e-02,9.4759442e-02,9.7544402e-02,0.1006038,0.1039135,0.1072451,0.1109441,0.1146327,0.1184162,0.1225885,0.1265589,0.1307200,0.1349643,0.1390112,0.1433332,0.1473083,0.1512399,0.1553654,0.1591545,0.1631531,0.1671200,0.1711293,0.1756624,0.1802267,0.1853688,0.1914755,0.1980696,0.2061592,0.2153615,0.2261661,0.2397723,0.2548726,0.2735743,0.2959116,0.3214760,0.3528675,0.3869183,0.4254760,0.4709152,0.5173126,0.5701059,0.6248412,0.6811913,0.7414976,0.7978464,0.8545844,0.9105507,0.9613023,1.0106103,1.0541108,1.0933460,1.1301938,1.1611108,1.1894631,1.2143848,1.2357894,1.2553499,1.2713414,1.2856131,1.2978446,1.3078820,1.3161347,1.3226689,1.3276346,1.3311949,1.3335640,1.3345299,1.3348894,1.3339636,1.3319520,1.3289378,1.3243430,1.3176289,1.3092072,1.2977551,1.2844610,1.2687370,1.2502214,1.2309325,1.2096957,1.1869674,1.1641741,1.1394571,1.1159579,1.0916872,1.0669966,1.0433086,1.0188015,0.9956582,0.9726636,0.9493120,0.9273926,0.9052311,0.8839453,0.8630137,0.8418130,0.8221362,0.8022790,0.7829010,0.7640905,0.7449180,0.7272023,0.7095985,0.6920037,0.6754446,0.6586400,0.6429998,0.6276127,0.6123658,0.5980715,0.5838085,0.5703484,0.5573134,0.5443044,0.5322949,0.5203226,0.5090253,0.4980157,0.4871144,0.4771563,0.4672736,0.4577754,0.4487122,0.4397623,0.4315329,0.4233791,0.4156950,0.4082918,0.4010233,0.3942672,0.3876770,0.3813004,0.3753040,0.3694310,0.3639214,0.3585735,0.3533844,0.3485512,0.3437555,0.3392724,0.3349118,0.3306591,0.3267077,0.3228418,0.3191927,0.3155827,0.3121051,0.3089224,0.3057072,0.3026958,0.2997823,0.2969604,0.2943128,0.2916982,0.2892318,0.2868294,0.2844873,0.2823793,0.2802035,0.2782108,0.2762631,0.2743576,0.2726762,0.2709465,0.2693497,0.2678315,0.2663397,0.2650153,0.2637113,0.2625095,0.2613619,0.2603075,0.2593493,0.2584332,0.2576317,0.2568912,0.2562352,0.2556697,0.2551800,0.2547693,0.2544326,0.2541711,0.2539824,0.2538954,0.2539173,0.2540134,0.2541966,0.2544734,0.2548421,0.2553063,0.2558823,0.2565387,0.2572929,0.2581489,0.2591182,0.2602283,0.2614146,0.2627062,0.2641515,0.2656888,0.2674166,0.2692491,0.2712100,0.2733836,0.2756111,0.2781303,0.2807712,0.2835775,0.2866025,0.2897264,0.2931571,0.2967557,0.3005406,0.3045821,0.3086659,0.3131275,0.3176517,0.3224357,0.3273956,0.3323440,0.3375529,0.3427119,0.3480734,0.3534470,0.3585660,0.3638168,0.3687637,0.3737291,0.3784198,0.3827510,0.3869111,0.3906049,0.3941385,0.3972078,0.3999268,0.4023224,0.4042692,0.4059801,0.4073022,0.4084092,0.4092188,0.4098613,0.4102906,0.4106031,0.4108306,0.4110361,0.4112202,0.4114331,0.4117441,0.4122005,0.4126867,0.4134355,0.4144174,0.4156314,0.4171645,0.4189121,0.4210744,0.4236386,0.4266145,0.4302337,0.4342704,0.4393666,0.4451962,0.4520592,0.4600733,0.4690978,0.4800574,0.4926499,0.5077069,0.5250432,0.5451230,0.5692763,0.5962456,0.6299151,0.6675425,0.7112857,0.7631352,0.8218627,0.8932945,0.9741440,1.0703676,1.1776221,1.2975172,1.4347717,1.5797417,1.7473866,1.9214472,2.1057653,2.2887602,2.4588790,2.6079834,2.7257876,2.8148389,2.8737819,2.9034038,2.9298391,2.9398081,2.9510252,2.9564738,2.9681876,2.9780011,2.9857211,2.9843960,2.9846334,2.9901824,2.9921379,2.9920385,2.9944766,2.9958260,2.9928474,2.9907115,2.9856157,2.9824636,2.9768736,2.9769504,2.9717646,2.9724884,2.9743471,2.9720678,2.9784634,2.9750605,2.9912114,2.9853044,2.9969561,2.9978247,3.0065546,3.0062008,3.0037763,3.0069804,3.0117764,3.0047145,3.0000274,2.9999590,2.9860444,2.9713926,2.9558935,2.9522908,2.9229348,2.9119105,2.8864083,2.8711262,2.8445125,2.8217452,2.7861974,2.7599909,2.7230885,2.6883912,2.6487403,2.6158435,2.5753417,2.5362163,2.5001879,2.4637401,2.4213598,2.3860855,2.3472018,2.3092699,2.2726722,2.2324829,2.1967709,2.1605229,2.1259701,2.0891407,2.0557811,2.0194230,1.9873441,1.9543242,1.9205053,1.8894701,1.8588189,1.8276299,1.7965318,1.7677026,1.7385319,1.7101907,1.6826748,1.6545861,1.6287277,1.6020099,1.5774187,1.5516533,1.5288920,1.5037858,1.4804111,1.4569230,1.4347473,1.4131448,1.3914580,1.3709333,1.3498703,1.3302069,1.3106383,1.2920399,1.2731210,1.2550982,1.2377452,1.2206632,1.2043568,1.1881816,1.1730545,1.1575774,1.1434091,1.1291112,1.1155841,1.1026702,1.0898063,1.0779085,1.0660297,1.0548739,1.0436063,1.0332826,1.0229225,1.0133052,1.0036949,0.9945931,0.9861786,0.9775083,0.9697316,0.9618887,0.9546560,0.9475130,0.9407979,0.9342660,0.9281753,0.9222277,0.9165813,0.9112321,0.9066126,0.9014944,0.8969342,0.8926401,0.8885788,0.8849463,0.8812128,0.8779688,0.8747970,0.8719843,0.8694347,0.8671359,0.8651170,0.8632595,0.8617737,0.8603183,0.8592430,0.8582845,0.8577107,0.8572195,0.8570319,0.8571010,0.8573256,0.8578318,0.8585510,0.8594441,0.8605655,0.8620522,0.8637075,0.8654450,0.8678497,0.8698339,0.8723452,0.8751843,0.8784007,0.8815639,0.8852156,0.8890319,0.8930498,0.8973982,0.9019040,0.9067692,0.9120543,0.9173539,0.9229146,0.9289449,0.9349614,0.9415126,0.9481094,0.9553603,0.9624840,0.9702719,0.9776663,0.9863329,0.9944955,1.0034389,1.0123209,1.0217149,1.0313250,1.0410873,1.0514288,1.0619885,1.0729380,1.0838712,1.0956304,1.1070148,1.1194628,1.1321139,1.1447392,1.1573975,1.1713372,1.1847528,1.1990457,1.2127302,1.2287881,1.2423325,1.2582129,1.2740984,1.2904683,1.3057964,1.3230834,1.3393872,1.3577921,1.3737433,1.3917549,1.4096518,1.4285516,1.4464571,1.4655440,1.4849485,1.5045252,1.5241332,1.5448396,1.5645566,1.5853381,1.6058583,1.6272199,1.6494116,1.6705003,1.6912386,1.7141461,1.7367808,1.7582626,1.7815894,1.8046100,1.8274796,1.8502637,1.8729225,1.8971434,1.9209256,1.9436798,1.9669428,1.9894465,2.0186126,2.0390806,2.0664701,2.0877843,2.1128607,2.1354551,2.1649661,2.1857173,2.2118723,2.2348971,2.2588449,2.2801988,2.3060184,2.3321581,2.3584361,2.3807063,2.4047339,2.4310880,2.4508049,2.4723253,2.4957898,2.5152884,2.5324683,2.5465648,2.5635338,2.5860937,2.5976214,2.6118226,2.6261761,2.6457648,2.6501684,2.6568990,2.6657679,2.6788445,2.6934471,2.7042787,2.7131653,2.7158976,2.7224188,2.7329581,2.7336397,2.7440419,2.7384021,2.7499018,2.7539239,2.7412200,2.7484107,2.7454703,2.7482941,2.7401679,2.7515466,2.7502329,2.7358620
"REP-8",2.8374195e-02,2.7464390e-02,2.6218414e-02,2.6432514e-02,2.5496483e-02,2.6021719e-02,2.5637865e-02,2.4669409e-02,2.5374889e-02,2.5301456e-02,2.5432825e-02,2.5978804e-02,2.5927067e-02,2.5128603e-02,2.5496244e-02,2.3294449e-02,2.5080204e-02,2.5572777e-02,2.5591373e-02,2.5660276e-02,2.5226355e-02,2.4182081e-02,2.5189161e-02,2.5509357e-02,2.6461601e-02,2.5712729e-02,2.5539875e-02,2.6044846e-02,2.5290966e-02,2.5339127e-02,2.5343895e-02,2.5757313e-02,2.5776148e-02,2.5820971e-02,2.5732040e-02,2.5649786e-02,2.5539637e-02,2.5608063e-02,2.6359081e-02,2.5972843e-02,2.5930882e-02,2.5616407e-02,2.6327610e-02,2.6212215e-02,2.6817083e-02,2.5614262e-02,2.5626183e-02,2.6047230e-02,2.6537418e-02,2.5650501e-02,2.5325775e-02,2.5407553e-02,2.5748253e-02,2.5607347e-02,2.5453806e-02,2.5409222e-02,2.5066614e-02,2.5746822e-02,2.5835991e-02,2.6196957e-02,2.6693344e-02,2.6479721e-02,2.5655270e-02,2.6269674e-02,2.6210546e-02,2.5940418e-02,2.6058435e-02,2.6946783e-02,2.5898933e-02,2.5475502e-02,2.5677204e-02,2.5928974e-02,2.5820017e-02,2.5879622e-02,2.5366545e-02,2.5011778e-02,2.5497675e-02,2.5630474e-02,2.5633812e-02,2.5726080e-02,2.5245190e-02,2.5048733e-02,2.5213480e-02,2.5203705e-02,2.5084019e-02,2.4976254e-02,2.4843693e-02,2.5684834e-02,2.5090456e-02,2.4991751e-02,2.4763107e-02,2.5131941e-02,2.4943352e-02,2.4904728e-02,2.4877787e-02,2.4766207e-02,2.4816990e-02,2.4979115e-02,2.4768353e-02,2.4559021e-02,2.4882078e-02,2.4641752e-02,2.4681568e-02,2.4564743e-02,2.4442434e-02,2.4516106e-02,2.4643898e-02,2.4423599e-02,2.4347305e-02,2.4277449e-02,2.4369955e-02,2.4170876e-02,2.4186611e-02,2.4028540e-02,2.4129868e-02,2.4183989e-02,2.4103642e-02,2.4152040e-02,2.4054766e-02,2.4188995e-02,2.4027348e-02,2.4098873e-02,2.4084330e-02,2.4012804e-02,2.4006128e-02,2.4025917e-02,2.4056792e-02,2.4006486e-02,2.4018526e-02,2.4008632e-02,2.3986578e-02,2.4052858e-02,2.4102688e-02,2.4016976e-02,2.4098635e-02,2.4072886e-02,2.4075150e-02,2.4064302e-02,2.4085045e-02,2.4091721e-02,2.4045110e-02,2.4035811e-02,2.4048448e-02,2.3995042e-02,2.3925781e-02,2.3980260e-02,2.3987651e-02,2.3924828e-02,2.4020433e-02,2.3956895e-02,2.4004340e-02,2.4055243e-02,2.4019718e-02,2.4054170e-02,2.4039865e-02,2.4028778e-02,2.4143577e-02,2.4116158e-02,2.4095535e-02,2.4207830e-02,2.4145961e-02,2.4092317e-02,2.4039268e-02,2.3983359e-02,2.3948073e-02,2.3966551e-02,2.4023890e-02,2.4019361e-02,2.4102330e-02,2.4207354e-02,2.4285793e-02,2.4425983e-02,2.4535894e-02,2.4651885e-02,2.4793625e-02,2.4887919e-02,2.5026083e-02,2.5115967e-02,2.5188446e-02,2.5201082e-02,2.5090456e-02,2.4906874e-02,2.4472237e-02,2.3915529e-02,2.3689747e-02,2.3621321e-02,2.4210691e-02,2.4726748e-02,2.4997711e-02,2.5018692e-02,2.4900794e-02,2.4798036e-02,2.4697185e-02,2.4692893e-02,2.4698377e-02,2.4709463e-02,2.4681091e-02,2.4675369e-02,2.4672985e-02,2.4645448e-02,2.4647832e-02,2.4629116e-02,2.4647117e-02,2.4659991e-02,2.4675131e-02,2.4684310e-02,2.4699926e-02,2.4725914e-02,2.4760127e-02,2.4778247e-02,2.4857998e-02,2.4907231e-02,2.4947762e-02,2.5026679e-02,2.5113225e-02,2.5191069e-02,2.5266051e-02,2.5352001e-02,2.5418520e-02,2.5499225e-02,2.5546193e-02,2.5566816e-02,2.5640488e-02,2.5657773e-02,2.5635839e-02,2.5661945e-02,2.5680900e-02,2.5697827e-02,2.5709510e-02,2.5745273e-02,2.5767684e-02,2.5772691e-02,2.5809646e-02,2.5817633e-02,2.5851369e-02,2.5888085e-02,2.5908113e-02,2.5937438e-02,2.5982738e-02,2.6012897e-02,2.6060820e-02,2.6104093e-02,2.6157498e-02,2.6203871e-02,2.6239157e-02,2.6239753e-02,2.6308060e-02,2.6362538e-02,2.6402950e-02,2.6434541e-02,2.6488066e-02,2.6545763e-02,2.6615620e-02,2.6688218e-02,2.6771307e-02,2.6840210e-02,2.6987076e-02,2.7104259e-02,2.7253032e-02,2.7448058e-02,2.7604103e-02,2.7877808e-02,2.8183818e-02,2.8655529e-02,2.9115796e-02,2.9588103e-02,3.0116558e-02,3.0703902e-02,3.1354308e-02,3.2072067e-02,3.2865167e-02,3.3742189e-02,3.4703612e-02,3.5797238e-02,3.6962628e-02,3.8232088e-02,3.9530754e-02,4.0786862e-02,4.1973829e-02,4.3014646e-02,4.3879509e-02,4.4557929e-02,4.5042038e-02,4.5373797e-02,4.5591950e-02,4.5721412e-02,4.5763254e-02,4.5745373e-02,4.5643568e-02,4.5497417e-02,4.5310676e-02,4.5055807e-02,4.4763267e-02,4.4416547e-02,4.4028759e-02,4.3609202e-02,4.3160200e-02,4.2693734e-02,4.2230606e-02,4.1732848e-02,4.1224062e-02,4.0706217e-02,4.0183902e-02,3.9652228e-02,3.9117754e-02,3.8594127e-02,3.8051605e-02,3.7508845e-02,3.6970377e-02,3.6461115e-02,3.5958052e-02,3.5465002e-02,3.4962893e-02,3.4498096e-02,3.4045458e-02,3.3651829e-02,3.3241630e-02,3.2831550e-02,3.2452583e-02,3.2078743e-02,3.1805754e-02,3.1532049e-02,3.1184554e-02,3.0864239e-02,3.0642390e-02,3.0550480e-02,3.0376315e-02,3.0211449e-02,3.0050993e-02,2.9926538e-02,2.9865384e-02,2.9762506e-02,2.9731750e-02,2.9667974e-02,2.9687524e-02,2.9660344e-02,2.9688597e-02,2.9760718e-02,2.9836059e-02,2.9953003e-02,3.0035734e-02,3.0142546e-02,3.0311704e-02,3.0493975e-02,3.0562162e-02,3.0854106e-02,3.1034946e-02,3.1361580e-02,3.1525254e-02,3.1837225e-02,3.0854397e-02,3.1106260e-02,3.1348370e-02,3.1588797e-02,3.1852573e-02,3.2091193e-02,3.2409281e-02,3.2713447e-02,3.3092633e-02,3.3505157e-02,3.3992864e-02,3.4609411e-02,3.5398446e-02,3.6319833e-02,3.7529353e-02,3.8931333e-02,4.0639412e-02,4.2781107e-02,4.5105919e-02,4.7761917e-02,5.0642423e-02,5.3535126e-02,5.6612715e-02,5.9450231e-02,6.2061545e-02,6.4571619e-02,6.6649288e-02,6.8401508e-02,6.9921017e-02,7.0984341e-02,7.1814924e-02,7.2362497e-02,7.2728917e-02,7.2989240e-02,7.3159367e-02,7.3271379e-02,7.3323429e-02,7.3394105e-02,7.3473215e-02,7.3552892e-02,7.3637351e-02,7.3760599e-02,7.3885530e-02,7.4027836e-02,7.4120224e-02,7.4169785e-02,7.4224584e-02,7.4195765e-02,7.4120417e-02,7.3971145e-02,7.3804259e-02,7.3601559e-02,7.3317125e-02,7.3053367e-02,7.2784483e-02,7.2474301e-02,7.2170123e-02,7.1852654e-02,7.1542598e-02,7.1232796e-02,7.0927426e-02,7.0620134e-02,7.0319645e-02,7.0009053e-02,6.9711097e-02,6.9386363e-02,6.9083802e-02,6.8797521e-02,6.8482116e-02,6.8195045e-02,6.7910001e-02,6.7612916e-02,6.7347921e-02,6.7089386e-02,6.6852644e-02,6.6650242e-02,6.6446565e-02,6.6269748e-02,6.6136897e-02,6.6043511e-02,6.5962762e-02,6.5947846e-02,6.5965384e-02,6.6034421e-02,6.6157207e-02,6.6347837e-02,6.6585414e-02,6.6885442e-02,6.7236140e-02,6.7683250e-02,6.8194769e-02,6.8757862e-02,6.9456384e-02,7.0164293e-02,7.0982069e-02,7.1919873e-02,7.2885983e-02,7.4016593e-02,7.5209536e-02,7.6485462e-02,7.7977188e-02,7.9485834e-02,8.1155650e-02,8.3052590e-02,8.4965520e-02,8.7195396e-02,8.9496896e-02,9.1923513e-02,9.4716512e-02,9.7504504e-02,0.1005629,0.1038776,0.1072061,0.1109111,0.1145908,0.1183815,0.1225573,0.1265290,0.1306949,0.1349202,0.1389853,0.1433124,0.1472811,0.1512312,0.1553569,0.1591650,0.1631696,0.1671468,0.1711680,0.1757170,0.1802891,0.1854186,0.1915381,0.1981155,0.2062135,0.2154023,0.2262261,0.2398137,0.2549581,0.2736324,0.2960300,0.3215836,0.3529783,0.3870970,0.4256319,0.4710290,0.5175201,0.5702430,0.6251713,0.6814265,0.7418272,0.7981424,0.8548633,0.9107965,0.9615767,1.0108547,1.0543368,1.0935799,1.1303810,1.1613303,1.1895797,1.2146145,1.2359164,1.2555678,1.2715067,1.2856454,1.2979633,1.3078307,1.3161826,1.3227025,1.3275450,1.3312150,1.3335214,1.3346430,1.3347170,1.3339033,1.3319689,1.3288572,1.3244389,1.3175237,1.3090693,1.2977512,1.2844089,1.2686477,1.2501179,1.2309391,1.2095051,1.1868984,1.1640102,1.1393301,1.1158280,1.0915859,1.0668373,1.0431736,1.0186791,0.9954543,0.9724364,0.9491814,0.9272585,0.9050733,0.8837343,0.8628870,0.8416542,0.8220254,0.8021433,0.7826928,0.7638900,0.7448049,0.7270333,0.7094375,0.6918373,0.6753082,0.6585089,0.6428705,0.6274542,0.6121978,0.5978392,0.5836530,0.5701805,0.5571233,0.5441540,0.5321101,0.5201674,0.5088577,0.4978691,0.4869916,0.4770458,0.4671447,0.4576175,0.4486380,0.4396254,0.4314212,0.4233072,0.4155844,0.4081736,0.4009214,0.3941859,0.3875746,0.3811858,0.3752140,0.3693300,0.3638379,0.3584706,0.3533006,0.3484281,0.3436668,0.3391835,0.3348255,0.3305687,0.3266221,0.3227531,0.3191058,0.3154951,0.3120327,0.3088397,0.3056284,0.3026191,0.2997041,0.2968725,0.2942325,0.2916203,0.2891507,0.2867542,0.2844191,0.2822971,0.2801271,0.2781423,0.2761873,0.2742980,0.2725932,0.2708663,0.2692747,0.2677633,0.2662641,0.2649338,0.2636428,0.2624526,0.2613016,0.2602257,0.2592713,0.2583720,0.2575609,0.2568270,0.2561661,0.2556060,0.2551292,0.2546943,0.2543723,0.2541054,0.2539302,0.2538331,0.2538579,0.2539445,0.2541327,0.2544017,0.2547811,0.2552546,0.2558260,0.2564838,0.2572404,0.2580964,0.2590530,0.2601670,0.2613679,0.2626575,0.2641040,0.2656303,0.2673646,0.2691877,0.2711592,0.2733294,0.2755540,0.2780747,0.2807174,0.2835226,0.2865624,0.2896685,0.2931110,0.2966946,0.3004965,0.3045352,0.3086264,0.3130624,0.3175999,0.3223907,0.3273491,0.3322740,0.3375103,0.3426623,0.3480253,0.3533846,0.3585191,0.3637813,0.3687241,0.3736952,0.3783675,0.3827353,0.3868814,0.3905765,0.3940981,0.3971723,0.3998929,0.4022737,0.4042408,0.4059393,0.4072810,0.4083791,0.4091996,0.4098447,0.4102826,0.4105944,0.4108309,0.4110387,0.4112282,0.4114425,0.4117695,0.4122208,0.4127061,0.4134717,0.4144655,0.4156843,0.4172043,0.4189450,0.4211517,0.4237131,0.4266852,0.4303016,0.4343469,0.4394524,0.4453212,0.4521616,0.4601677,0.4691969,0.4801204,0.4927361,0.5078017,0.5251020,0.5451880,0.5693976,0.5963325,0.6300254,0.6676065,0.7113988,0.7632580,0.8220732,0.8934872,0.9743644,1.0704572,1.1780877,1.2979987,1.4350038,1.5801233,1.7477028,1.9216145,2.1059108,2.2894015,2.4586828,2.6103399,2.7315288,2.8165629,2.8757579,2.9118793,2.9303567,2.9440010,2.9566934,2.9684095,2.9718182,2.9820192,2.9890261,2.9891098,2.9875684,2.9911718,2.9899251,2.9963050,3.0017846,2.9947085,2.9945860,2.9925690,2.9907625,2.9883094,2.9785242,2.9809258,2.9778893,2.9780731,2.9774318,2.9791334,2.9779229,2.9838955,2.9887910,2.9910588,2.9967268,2.9999080,3.0067537,3.0054669,3.0078003,3.0091255,3.0070598,3.0068953,3.0007453,3.0015638,2.9901524,2.9760809,2.9685001,2.9540832,2.9281805,2.9196308,2.8916626,2.8763223,2.8510184,2.8227127,2.7925975,2.7610667,2.7267904,2.6895595,2.6540072,2.6153684,2.5740197,2.5399213,2.5011265,2.4653647,2.4244187,2.3866243,2.3488100,2.3100533,2.2718160,2.2340109,2.1959043,2.1610718,2.1258776,2.0892057,2.0556469,2.0196817,1.9875439,1.9540644,1.9196510,1.8895805,1.8591522,1.8275226,1.7959102,1.7673072,1.7383932,1.7105148,1.6822425,1.6539506,1.6289525,1.6018895,1.5771956,1.5515298,1.5285923,1.5036788,1.4802204,1.4571655,1.4348757,1.4129478,1.3913482,1.3708894,1.3497376,1.3304038,1.3103626,1.2919542,1.2730925,1.2551031,1.2375664,1.2204260,1.2043048,1.1880631,1.1729773,1.1574950,1.1432664,1.1291847,1.1154854,1.1026368,1.0897205,1.0777922,1.0658811,1.0547833,1.0435585,1.0331653,1.0228467,1.0132079,1.0036581,0.9946040,0.9861679,0.9774202,0.9696736,0.9618452,0.9546652,0.9474099,0.9407616,0.9342573,0.9281830,0.9222608,0.9165220,0.9112339,0.9064834,0.9014789,0.8969145,0.8926221,0.8885498,0.8849154,0.8811865,0.8779149,0.8747258,0.8720532,0.8693912,0.8671075,0.8651090,0.8633611,0.8617409,0.8603375,0.8592709,0.8583393,0.8577026,0.8572569,0.8570141,0.8571065,0.8573158,0.8578819,0.8586928,0.8594413,0.8605532,0.8619772,0.8636975,0.8654397,0.8678529,0.8698529,0.8724326,0.8751844,0.8783877,0.8815221,0.8852223,0.8890394,0.8930445,0.8974296,0.9019107,0.9066980,0.9120908,0.9173023,0.9229700,0.9289188,0.9349089,0.9416302,0.9481234,0.9554150,0.9625343,0.9703385,0.9778336,0.9863348,0.9946396,1.0035026,1.0124024,1.0218624,1.0312958,1.0413674,1.0514605,1.0620308,1.0729896,1.0838232,1.0957863,1.1071652,1.1194432,1.1321394,1.1447349,1.1574941,1.1714163,1.1845845,1.1991876,1.2129111,1.2288535,1.2424856,1.2582330,1.2738711,1.2905483,1.3056850,1.3232195,1.3395782,1.3578322,1.3737924,1.3918655,1.4096458,1.4282246,1.4469321,1.4655328,1.4852980,1.5045758,1.5243976,1.5448108,1.5646902,1.5853789,1.6059103,1.6278441,1.6496404,1.6708074,1.6917841,1.7146375,1.7368492,1.7588055,1.7815374,1.8045466,1.8275888,1.8513049,1.8743392,1.8958821,1.9219191,1.9439986,1.9686425,1.9916035,2.0174751,2.0395975,2.0648098,2.0880682,2.1123745,2.1360080,2.1634855,2.1857247,2.2114170,2.2359281,2.2563725,2.2806268,2.3081975,2.3325887,2.3572118,2.3782823,2.4068527,2.4261589,2.4549279,2.4761832,2.4970095,2.5165653,2.5346048,2.5448933,2.5675614,2.5835299,2.6023283,2.6148438,2.6310401,2.6376839,2.6497414,2.6582148,2.6743782,2.6845579,2.6930757,2.7111754,2.7087402,2.7154036,2.7309852,2.7331448,2.7377942,2.7493515,2.7462034,2.7536061,2.7478652,2.7485578,2.7494316,2.7498658,2.7458887,2.7519894,2.7464154,2.7460349,2.7407749
"REP-9",2.8084517e-02,2.7432919e-02,2.6179075e-02,2.6383400e-02,2.5615692e-02,2.6112556e-02,2.5481224e-02,2.5024176e-02,2.5555134e-02,2.5225639e-02,2.5233507e-02,2.5875568e-02,2.5873423e-02,2.4967194e-02,2.5584936e-02,2.3216724e-02,2.5066614e-02,2.5471449e-02,2.5527716e-02,2.5788069e-02,2.5331020e-02,2.4333477e-02,2.5402069e-02,2.5475264e-02,2.6291609e-02,2.5577545e-02,2.5640011e-02,2.6162148e-02,2.5150299e-02,2.5497675e-02,2.5332928e-02,2.5876284e-02,2.5840044e-02,2.5812387e-02,2.5757313e-02,2.5493383e-02,2.5623083e-02,2.5587559e-02,2.6386023e-02,2.5923491e-02,2.5712967e-02,2.5552034e-02,2.6173115e-02,2.6427984e-02,2.6856899e-02,2.5503159e-02,2.5648117e-02,2.5888920e-02,2.6571274e-02,2.5826931e-02,2.5253773e-02,2.5476694e-02,2.5991678e-02,2.5662422e-02,2.5466919e-02,2.5458336e-02,2.5090456e-02,2.5969982e-02,2.5887728e-02,2.6326656e-02,2.6830196e-02,2.6629686e-02,2.5748253e-02,2.6362896e-02,2.6059628e-02,2.6206732e-02,2.6098728e-02,2.6968718e-02,2.5978327e-02,2.5551558e-02,2.5597811e-02,2.5968313e-02,2.5958061e-02,2.5829315e-02,2.5451422e-02,2.5055885e-02,2.5562525e-02,2.5710821e-02,2.5731564e-02,2.5856972e-02,2.5302172e-02,2.5231838e-02,2.5227070e-02,2.5263786e-02,2.5111198e-02,2.4981260e-02,2.4970293e-02,2.5729656e-02,2.5127888e-02,2.4949789e-02,2.4856091e-02,2.5219679e-02,2.4947882e-02,2.4919033e-02,2.4881124e-02,2.4715185e-02,2.4802446e-02,2.5014162e-02,2.4799109e-02,2.4515152e-02,2.4869442e-02,2.4670124e-02,2.4688721e-02,2.4635553e-02,2.4471045e-02,2.4559021e-02,2.4666786e-02,2.4467707e-02,2.4367571e-02,2.4235725e-02,2.4443150e-02,2.4212599e-02,2.4265051e-02,2.4089813e-02,2.4116755e-02,2.4306297e-02,2.4214268e-02,2.4163008e-02,2.4153471e-02,2.4249315e-02,2.4076223e-02,2.4140358e-02,2.4100542e-02,2.4081469e-02,2.4072647e-02,2.4049997e-02,2.4140954e-02,2.4093390e-02,2.4026513e-02,2.4049520e-02,2.4049759e-02,2.4047852e-02,2.4091005e-02,2.4031401e-02,2.4134874e-02,2.4069428e-02,2.4084926e-02,2.4096966e-02,2.4099588e-02,2.4113894e-02,2.4080038e-02,2.4085045e-02,2.4052739e-02,2.4021387e-02,2.3961425e-02,2.3989797e-02,2.4043202e-02,2.4007559e-02,2.4054289e-02,2.4033427e-02,2.4031758e-02,2.4117112e-02,2.4073839e-02,2.4032593e-02,2.4071693e-02,2.4096131e-02,2.4145842e-02,2.4162173e-02,2.4154782e-02,2.4211287e-02,2.4173617e-02,2.4122000e-02,2.4069428e-02,2.3989439e-02,2.3956060e-02,2.3973584e-02,2.4016380e-02,2.3992062e-02,2.4084926e-02,2.4157047e-02,2.4257541e-02,2.4393678e-02,2.4482250e-02,2.4622798e-02,2.4747491e-02,2.4875283e-02,2.4971008e-02,2.5063396e-02,2.5141239e-02,2.5146365e-02,2.5091052e-02,2.4915814e-02,2.4545789e-02,2.4043202e-02,2.3828268e-02,2.3764014e-02,2.4223447e-02,2.4771214e-02,2.5016189e-02,2.5043130e-02,2.4937868e-02,2.4817824e-02,2.4731755e-02,2.4710298e-02,2.4722219e-02,2.4728537e-02,2.4704576e-02,2.4705172e-02,2.4685383e-02,2.4683237e-02,2.4668574e-02,2.4653435e-02,2.4665713e-02,2.4680614e-02,2.4685383e-02,2.4701953e-02,2.4711847e-02,2.4741292e-02,2.4767637e-02,2.4793506e-02,2.4878263e-02,2.4925828e-02,2.4965048e-02,2.5045395e-02,2.5130033e-02,2.5210857e-02,2.5285006e-02,2.5363684e-02,2.5436759e-02,2.5519133e-02,2.5566816e-02,2.5591969e-02,2.5663257e-02,2.5679231e-02,2.5664926e-02,2.5692225e-02,2.5703311e-02,2.5725842e-02,2.5733948e-02,2.5772810e-02,2.5794506e-02,2.5802612e-02,2.5838137e-02,2.5843501e-02,2.5870442e-02,2.5901914e-02,2.5932074e-02,2.5955319e-02,2.5996327e-02,2.6023865e-02,2.6076913e-02,2.6126027e-02,2.6171207e-02,2.6211143e-02,2.6262403e-02,2.6262164e-02,2.6313066e-02,2.6373982e-02,2.6426792e-02,2.6459813e-02,2.6519060e-02,2.6574492e-02,2.6643634e-02,2.6716948e-02,2.6791096e-02,2.6872635e-02,2.7008891e-02,2.7122378e-02,2.7277470e-02,2.7472854e-02,2.7627826e-02,2.7902484e-02,2.8221250e-02,2.8696060e-02,2.9133677e-02,2.9592752e-02,3.0131578e-02,3.0732751e-02,3.1390905e-02,3.2110453e-02,3.2878518e-02,3.3752918e-02,3.4721732e-02,3.5814762e-02,3.6988020e-02,3.8249016e-02,3.9531469e-02,4.0801167e-02,4.1978121e-02,4.3029785e-02,4.3899179e-02,4.4563770e-02,4.5055628e-02,4.5394301e-02,4.5606136e-02,4.5739889e-02,4.5774937e-02,4.5758367e-02,4.5663714e-02,4.5504928e-02,4.5323908e-02,4.5069277e-02,4.4771969e-02,4.4428945e-02,4.4044018e-02,4.3622315e-02,4.3172240e-02,4.2705297e-02,4.2237997e-02,4.1744053e-02,4.1229904e-02,4.0708363e-02,4.0186882e-02,3.9655447e-02,3.9113581e-02,3.8587689e-02,3.8047314e-02,3.7506580e-02,3.6973238e-02,3.6455393e-02,3.5955191e-02,3.5454512e-02,3.4961820e-02,3.4493089e-02,3.4034014e-02,3.3632159e-02,3.3229947e-02,3.2829642e-02,3.2446742e-02,3.2092929e-02,3.1800389e-02,3.1508446e-02,3.1170845e-02,3.0832529e-02,3.0636907e-02,3.0550003e-02,3.0378819e-02,3.0203819e-02,3.0029655e-02,2.9929638e-02,2.9843569e-02,2.9729366e-02,2.9711604e-02,2.9671669e-02,2.9659510e-02,2.9655457e-02,2.9685736e-02,2.9749393e-02,2.9808402e-02,2.9906392e-02,3.0035377e-02,3.0138612e-02,3.0283809e-02,3.0473828e-02,3.0554771e-02,3.0833602e-02,3.1037927e-02,3.1340122e-02,3.1517029e-02,3.1818748e-02,3.0890577e-02,3.1142060e-02,3.1384055e-02,3.1633209e-02,3.1890843e-02,3.2132421e-02,3.2445654e-02,3.2753255e-02,3.3136591e-02,3.3532295e-02,3.4026466e-02,3.4654222e-02,3.5433631e-02,3.6354825e-02,3.7563436e-02,3.8967758e-02,4.0675893e-02,4.2814780e-02,4.5140788e-02,4.7807235e-02,5.0677903e-02,5.3577997e-02,5.6646779e-02,5.9497163e-02,6.2108785e-02,6.4615756e-02,6.6692069e-02,6.8440504e-02,6.9965228e-02,7.1032889e-02,7.1860746e-02,7.2404787e-02,7.2769597e-02,7.3038802e-02,7.3206015e-02,7.3310852e-02,7.3368676e-02,7.3438361e-02,7.3516250e-02,7.3590793e-02,7.3674716e-02,7.3800944e-02,7.3926739e-02,7.4062839e-02,7.4157402e-02,7.4217953e-02,7.4266367e-02,7.4244499e-02,7.4156478e-02,7.4009791e-02,7.3841020e-02,7.3640473e-02,7.3353380e-02,7.3091835e-02,7.2823338e-02,7.2511487e-02,7.2205827e-02,7.1883909e-02,7.1582392e-02,7.1273431e-02,7.0967041e-02,7.0654228e-02,7.0353910e-02,7.0043370e-02,6.9741622e-02,6.9414437e-02,6.9119722e-02,6.8832457e-02,6.8520263e-02,6.8230063e-02,6.7938581e-02,6.7649111e-02,6.7385793e-02,6.7127556e-02,6.6884041e-02,6.6686139e-02,6.6483259e-02,6.6309266e-02,6.6172555e-02,6.6071726e-02,6.5993607e-02,6.5977246e-02,6.5994859e-02,6.6071145e-02,6.6188432e-02,6.6384561e-02,6.6619553e-02,6.6918142e-02,6.7269996e-02,6.7723438e-02,6.8232112e-02,6.8797529e-02,6.9488764e-02,7.0200019e-02,7.1017623e-02,7.1956590e-02,7.2912797e-02,7.4049801e-02,7.5247064e-02,7.6529257e-02,7.8008607e-02,7.9517804e-02,8.1188560e-02,8.3095990e-02,8.5006110e-02,8.7234005e-02,8.9531153e-02,9.1957934e-02,9.4760075e-02,9.7542971e-02,0.1006066,0.1039163,0.1072480,0.1109428,0.1146377,0.1184229,0.1226044,0.1265683,0.1307380,0.1349750,0.1390303,0.1433622,0.1473142,0.1512777,0.1554048,0.1592173,0.1632120,0.1671884,0.1712261,0.1757455,0.1803527,0.1854841,0.1916032,0.1981858,0.2062833,0.2154713,0.2262992,0.2399114,0.2550194,0.2736523,0.2960841,0.3216568,0.3530433,0.3871473,0.4257103,0.4710754,0.5175662,0.5703195,0.6252905,0.6814991,0.7419732,0.7983202,0.8550432,0.9109952,0.9617379,1.0109469,1.0544888,1.0937949,1.1307369,1.1615510,1.1898217,1.2147496,1.2361473,1.2557796,1.2716587,1.2858034,1.2981879,1.3081160,1.3163962,1.3228046,1.3276843,1.3313528,1.3336997,1.3346245,1.3348564,1.3339657,1.3321074,1.3289412,1.3242944,1.3175908,1.3090750,1.2976751,1.2843101,1.2686381,1.2500496,1.2308009,1.2094585,1.1869746,1.1639706,1.1392487,1.1157575,1.0914829,1.0667390,1.0430325,1.0185900,0.9954135,0.9723874,0.9490832,0.9271263,0.9049925,0.8836856,0.8628167,0.8415925,0.8218827,0.8020637,0.7826710,0.7639043,0.7447234,0.7270433,0.7093816,0.6917978,0.6753109,0.6584786,0.6429151,0.6274469,0.6121722,0.5978609,0.5836352,0.5702106,0.5571390,0.5441311,0.5321499,0.5201802,0.5088558,0.4978918,0.4869530,0.4770401,0.4671291,0.4576507,0.4486006,0.4396090,0.4314193,0.4232829,0.4155721,0.4081661,0.4008693,0.3941709,0.3875684,0.3812070,0.3751747,0.3693094,0.3638260,0.3584514,0.3533007,0.3484128,0.3436365,0.3391671,0.3348096,0.3305590,0.3266158,0.3227514,0.3190856,0.3155111,0.3120266,0.3088320,0.3056214,0.3026100,0.2996962,0.2968668,0.2942345,0.2916017,0.2891541,0.2867628,0.2844210,0.2822940,0.2801336,0.2781412,0.2761900,0.2742983,0.2725885,0.2708683,0.2692828,0.2677638,0.2662749,0.2649434,0.2636472,0.2624413,0.2613063,0.2602234,0.2592804,0.2583731,0.2575538,0.2568288,0.2561707,0.2556109,0.2551280,0.2547021,0.2543754,0.2541005,0.2539298,0.2538400,0.2538689,0.2539433,0.2541346,0.2544098,0.2547826,0.2552570,0.2558291,0.2564876,0.2572358,0.2581048,0.2590656,0.2601862,0.2613740,0.2626649,0.2641102,0.2656341,0.2673738,0.2691935,0.2711740,0.2733480,0.2755667,0.2780832,0.2807343,0.2835546,0.2865712,0.2896920,0.2931168,0.2967223,0.3005194,0.3045505,0.3086417,0.3130906,0.3176197,0.3224179,0.3273840,0.3323028,0.3375370,0.3426709,0.3480471,0.3534159,0.3585498,0.3638010,0.3687400,0.3737226,0.3783993,0.3827440,0.3869008,0.3906051,0.3941219,0.3972076,0.3999181,0.4023172,0.4042687,0.4059708,0.4073164,0.4084200,0.4092308,0.4098729,0.4103273,0.4106341,0.4108741,0.4110611,0.4112891,0.4114900,0.4118091,0.4122625,0.4127595,0.4135360,0.4145183,0.4157295,0.4172684,0.4190372,0.4211958,0.4237678,0.4267654,0.4303766,0.4344351,0.4395502,0.4454097,0.4522300,0.4602663,0.4692746,0.4802449,0.4928207,0.5079069,0.5252298,0.5453091,0.5694736,0.5964488,0.6301140,0.6677389,0.7115397,0.7634113,0.8222727,0.8937112,0.9743807,1.0706184,1.1783514,1.2982824,1.4352463,1.5809016,1.7480597,1.9219943,2.1064396,2.2899942,2.4599113,2.6123312,2.7261477,2.8168137,2.8700731,2.9123437,2.9300261,2.9444783,2.9562075,2.9697604,2.9744656,2.9769964,2.9828734,2.9871233,2.9938440,2.9934547,2.9971390,2.9976275,2.9971278,2.9970951,2.9966183,2.9914744,2.9934065,2.9915223,2.9862337,2.9813669,2.9784820,2.9816532,2.9825408,2.9870090,2.9873106,2.9901588,2.9890001,2.9925914,3.0016501,3.0004056,3.0042834,3.0155778,3.0113423,3.0127118,3.0071332,3.0079632,3.0041685,2.9980512,2.9890099,2.9826388,2.9671710,2.9493799,2.9350224,2.9186018,2.8953142,2.8716946,2.8499784,2.8233273,2.7893460,2.7571189,2.7292016,2.6903367,2.6500053,2.6146934,2.5776970,2.5394852,2.5023539,2.4647052,2.4244719,2.3872757,2.3480136,2.3116133,2.2731590,2.2347810,2.1971037,2.1627007,2.1263294,2.0900655,2.0556397,2.0210516,1.9880551,1.9547632,1.9206126,1.8895361,1.8587896,1.8280932,1.7964894,1.7676139,1.7382586,1.7105738,1.6821202,1.6544759,1.6285598,1.6019361,1.5770077,1.5511855,1.5287100,1.5033274,1.4799978,1.4570957,1.4345018,1.4129173,1.3911080,1.3709679,1.3497248,1.3301306,1.3103975,1.2919807,1.2730740,1.2549913,1.2375075,1.2205153,1.2043583,1.1881094,1.1730634,1.1575036,1.1433089,1.1290642,1.1155827,1.1026142,1.0897419,1.0778754,1.0660729,1.0548204,1.0435793,1.0332594,1.0229050,1.0132744,1.0036843,0.9946325,0.9861881,0.9774746,0.9697006,0.9619325,0.9546537,0.9474962,0.9408468,0.9342687,0.9281665,0.9222202,0.9166318,0.9112210,0.9065557,0.9015246,0.8969053,0.8925843,0.8885773,0.8849306,0.8812176,0.8779726,0.8747950,0.8719953,0.8694109,0.8672037,0.8651800,0.8632913,0.8617506,0.8604695,0.8593239,0.8583989,0.8576546,0.8572736,0.8570824,0.8572157,0.8574501,0.8580174,0.8586806,0.8596414,0.8605961,0.8621205,0.8638068,0.8655695,0.8679125,0.8699845,0.8725308,0.8752650,0.8784505,0.8817024,0.8853164,0.8891323,0.8931282,0.8974769,0.9020512,0.9068207,0.9121889,0.9175014,0.9230590,0.9290770,0.9350298,0.9416140,0.9481718,0.9555354,0.9625539,0.9702291,0.9779699,0.9863833,0.9946447,1.0036335,1.0124027,1.0219239,1.0313973,1.0414135,1.0516863,1.0621127,1.0731257,1.0840936,1.0957603,1.1072397,1.1196867,1.1322706,1.1449175,1.1578352,1.1716321,1.1847368,1.1993715,1.2130458,1.2288904,1.2427379,1.2586608,1.2741715,1.2908713,1.3059981,1.3234226,1.3397653,1.3581676,1.3739727,1.3919594,1.4099870,1.4285095,1.4468315,1.4658431,1.4855492,1.5045036,1.5245630,1.5449789,1.5649899,1.5856867,1.6061234,1.6274948,1.6495894,1.6717327,1.6917248,1.7149692,1.7377156,1.7590573,1.7817081,1.8051801,1.8277614,1.8516039,1.8740264,1.8987596,1.9220729,1.9439199,1.9701836,1.9905747,2.0199473,2.0409474,2.0647283,2.0877848,2.1143200,2.1385994,2.1644168,2.1867418,2.2123170,2.2381685,2.2591672,2.2850509,2.3042221,2.3347907,2.3575935,2.3824582,2.4068465,2.4278235,2.4557066,2.4752150,2.4970236,2.5166953,2.5353377,2.5553553,2.5681717,2.5831230,2.5989709,2.6213965,2.6279643,2.6451354,2.6525283,2.6634641,2.6734235,2.6836066,2.6951413,2.7078350,2.7143693,2.7268264,2.7336421,2.7391462,2.7478576,2.7487328,2.7446446,2.7464793,2.7588146,2.7556338,2.7513418,2.7462661,2.7580595,2.7564471,2.7569656,2.7559233,2.7411728
"REP-10",2.8332710e-02,2.7252913e-02,2.6249886e-02,2.6689529e-02,2.5734186e-02,2.6171446e-02,2.5690556e-02,2.5151730e-02,2.5439739e-02,2.5492907e-02,2.5516272e-02,2.5958538e-02,2.6046276e-02,2.5008202e-02,2.5531530e-02,2.3351908e-02,2.5093317e-02,2.5617838e-02,2.5638819e-02,2.5804043e-02,2.5297165e-02,2.4364948e-02,2.5259256e-02,2.5516272e-02,2.6528358e-02,2.5727987e-02,2.5666714e-02,2.6220560e-02,2.5381088e-02,2.5508881e-02,2.5321245e-02,2.5985479e-02,2.5924921e-02,2.5955915e-02,2.5787354e-02,2.5563002e-02,2.5614023e-02,2.5579929e-02,2.6509047e-02,2.6023626e-02,2.5745869e-02,2.5467157e-02,2.6259422e-02,2.6208639e-02,2.6863337e-02,2.5608301e-02,2.5672674e-02,2.5972843e-02,2.6694059e-02,2.5743008e-02,2.5204182e-02,2.5400877e-02,2.5969267e-02,2.5594473e-02,2.5593519e-02,2.5473356e-02,2.5009632e-02,2.6008368e-02,2.5784254e-02,2.6269436e-02,2.6801586e-02,2.6620626e-02,2.5919676e-02,2.6328802e-02,2.6213646e-02,2.6148558e-02,2.6065111e-02,2.6868820e-02,2.5920153e-02,2.5591135e-02,2.5777102e-02,2.6103735e-02,2.6032686e-02,2.5868416e-02,2.5422573e-02,2.5027752e-02,2.5621891e-02,2.5647163e-02,2.5914431e-02,2.5799990e-02,2.5444746e-02,2.5048733e-02,2.5267839e-02,2.5179863e-02,2.5205135e-02,2.4989843e-02,2.4949074e-02,2.5749445e-02,2.5096893e-02,2.5013447e-02,2.4814129e-02,2.5322437e-02,2.4910212e-02,2.4922132e-02,2.4940014e-02,2.4829626e-02,2.4830103e-02,2.4957895e-02,2.4872541e-02,2.4611950e-02,2.4912119e-02,2.4646521e-02,2.4699450e-02,2.4671793e-02,2.4501324e-02,2.4576426e-02,2.4692535e-02,2.4504900e-02,2.4399042e-02,2.4223328e-02,2.4383545e-02,2.4242640e-02,2.4277925e-02,2.4090528e-02,2.4126291e-02,2.4305344e-02,2.4234772e-02,2.4148703e-02,2.4121523e-02,2.4213552e-02,2.4079561e-02,2.4169445e-02,2.4138927e-02,2.4139643e-02,2.4086475e-02,2.4067402e-02,2.4104476e-02,2.4084687e-02,2.4060488e-02,2.4065495e-02,2.4056435e-02,2.4065852e-02,2.4152517e-02,2.4056315e-02,2.4179220e-02,2.4149537e-02,2.4129033e-02,2.4133682e-02,2.4140239e-02,2.4137378e-02,2.4114728e-02,2.4121761e-02,2.4053454e-02,2.4007440e-02,2.3984909e-02,2.3990989e-02,2.4032474e-02,2.4015903e-02,2.4038792e-02,2.4006248e-02,2.4062991e-02,2.4118066e-02,2.4075627e-02,2.4075508e-02,2.4075627e-02,2.4077177e-02,2.4163961e-02,2.4175167e-02,2.4149418e-02,2.4218321e-02,2.4184823e-02,2.4152756e-02,2.4079800e-02,2.4012089e-02,2.3973942e-02,2.3981690e-02,2.4011374e-02,2.4004579e-02,2.4108410e-02,2.4178743e-02,2.4275899e-02,2.4406672e-02,2.4530888e-02,2.4654150e-02,2.4779558e-02,2.4910688e-02,2.5022149e-02,2.5119066e-02,2.5192380e-02,2.5226831e-02,2.5129199e-02,2.4911642e-02,2.4505377e-02,2.3981929e-02,2.3697853e-02,2.3657560e-02,2.4188280e-02,2.4751425e-02,2.5035143e-02,2.5060296e-02,2.4951220e-02,2.4828672e-02,2.4733186e-02,2.4712324e-02,2.4726748e-02,2.4734616e-02,2.4710417e-02,2.4700642e-02,2.4691820e-02,2.4679422e-02,2.4677992e-02,2.4655819e-02,2.4674773e-02,2.4685264e-02,2.4691820e-02,2.4707556e-02,2.4724960e-02,2.4748683e-02,2.4776101e-02,2.4802923e-02,2.4892330e-02,2.4933100e-02,2.4974227e-02,2.5049448e-02,2.5132298e-02,2.5213599e-02,2.5293112e-02,2.5376916e-02,2.5442958e-02,2.5526166e-02,2.5567293e-02,2.5593638e-02,2.5664330e-02,2.5683999e-02,2.5662780e-02,2.5687456e-02,2.5698423e-02,2.5722980e-02,2.5733113e-02,2.5766969e-02,2.5794744e-02,2.5794387e-02,2.5836468e-02,2.5837779e-02,2.5875092e-02,2.5909901e-02,2.5932550e-02,2.5958657e-02,2.6007533e-02,2.6040912e-02,2.6085496e-02,2.6130319e-02,2.6178360e-02,2.6219606e-02,2.6256561e-02,2.6265740e-02,2.6323915e-02,2.6381016e-02,2.6410222e-02,2.6464701e-02,2.6521683e-02,2.6573420e-02,2.6635766e-02,2.6711106e-02,2.6801586e-02,2.6875734e-02,2.7023792e-02,2.7132988e-02,2.7272582e-02,2.7469754e-02,2.7647257e-02,2.7914405e-02,2.8229117e-02,2.8696060e-02,2.9143572e-02,2.9596567e-02,3.0140042e-02,3.0745983e-02,3.1394005e-02,3.2106280e-02,3.2873034e-02,3.3759475e-02,3.4719586e-02,3.5827518e-02,3.6989212e-02,3.8247466e-02,3.9535165e-02,4.0808916e-02,4.1997910e-02,4.3035984e-02,4.3900847e-02,4.4566870e-02,4.5056581e-02,4.5398951e-02,4.5613647e-02,4.5730948e-02,4.5768023e-02,4.5752883e-02,4.5658588e-02,4.5508146e-02,4.5318425e-02,4.5068324e-02,4.4766128e-02,4.4427156e-02,4.4037938e-02,4.3614686e-02,4.3163180e-02,4.2698622e-02,4.2232156e-02,4.1735947e-02,4.1221440e-02,4.0704191e-02,4.0185928e-02,3.9656639e-02,3.9114058e-02,3.8589597e-02,3.8043857e-02,3.7518978e-02,3.6980748e-02,3.6454320e-02,3.5958290e-02,3.5451889e-02,3.4968019e-02,3.4482241e-02,3.4042001e-02,3.3638239e-02,3.3224821e-02,3.2812357e-02,3.2429457e-02,3.2091856e-02,3.1805396e-02,3.1509876e-02,3.1161666e-02,3.0820847e-02,3.0639887e-02,3.0527711e-02,3.0340195e-02,3.0156136e-02,3.0031919e-02,2.9896736e-02,2.9840708e-02,2.9729128e-02,2.9707551e-02,2.9639125e-02,2.9674411e-02,2.9681206e-02,2.9658914e-02,2.9755950e-02,2.9781938e-02,2.9919982e-02,3.0028582e-02,3.0148506e-02,3.0328393e-02,3.0457020e-02,3.0545592e-02,3.0858517e-02,3.1069636e-02,3.1301856e-02,3.1503677e-02,3.1816959e-02,3.0891936e-02,3.1143591e-02,3.1390149e-02,3.1634223e-02,3.1890634e-02,3.2130230e-02,3.2445289e-02,3.2760095e-02,3.3133149e-02,3.3539131e-02,3.4034312e-02,3.4660656e-02,3.5435162e-02,3.6358479e-02,3.7562374e-02,3.8970351e-02,4.0674604e-02,4.2820934e-02,4.5147907e-02,4.7811039e-02,5.0681181e-02,5.3576220e-02,5.6661081e-02,5.9502475e-02,6.2122256e-02,6.4625964e-02,6.6693746e-02,6.8450645e-02,6.9967337e-02,7.1038015e-02,7.1865693e-02,7.2410844e-02,7.2779141e-02,7.3047653e-02,7.3211983e-02,7.3317602e-02,7.3368967e-02,7.3440433e-02,7.3516183e-02,7.3588826e-02,7.3672339e-02,7.3796690e-02,7.3926479e-02,7.4067414e-02,7.4159652e-02,7.4220031e-02,7.4260399e-02,7.4233897e-02,7.4157350e-02,7.4011877e-02,7.3836610e-02,7.3634490e-02,7.3350854e-02,7.3091269e-02,7.2822616e-02,7.2514288e-02,7.2203532e-02,7.1882665e-02,7.1581662e-02,7.1270928e-02,7.0964694e-02,7.0656404e-02,7.0347741e-02,7.0041776e-02,6.9739670e-02,6.9412194e-02,6.9117241e-02,6.8827815e-02,6.8519741e-02,6.8231709e-02,6.7935191e-02,6.7644902e-02,6.7377441e-02,6.7118265e-02,6.6882722e-02,6.6685274e-02,6.6475406e-02,6.6305503e-02,6.6169322e-02,6.6068247e-02,6.5990657e-02,6.5976024e-02,6.5992445e-02,6.6067442e-02,6.6187002e-02,6.6375762e-02,6.6616192e-02,6.6914067e-02,6.7267038e-02,6.7715690e-02,6.8229824e-02,6.8793625e-02,6.9488995e-02,7.0194393e-02,7.1014263e-02,7.1951404e-02,7.2912976e-02,7.4041806e-02,7.5238764e-02,7.6521441e-02,7.8018151e-02,7.9515927e-02,8.1193551e-02,8.3084062e-02,8.4999055e-02,8.7231204e-02,8.9523345e-02,9.1951370e-02,9.4758794e-02,9.7543612e-02,0.1006067,0.1039076,0.1072368,0.1109484,0.1146343,0.1184355,0.1225960,0.1265631,0.1307358,0.1349757,0.1390417,0.1433632,0.1473177,0.1512863,0.1554165,0.1592386,0.1632384,0.1672192,0.1712501,0.1757939,0.1804089,0.1855401,0.1916456,0.1982365,0.2063156,0.2155043,0.2263440,0.2399524,0.2550711,0.2736709,0.2961347,0.3217060,0.3531108,0.3872617,0.4257827,0.4710683,0.5176072,0.5704007,0.6253323,0.6814782,0.7420318,0.7983243,0.8549579,0.9111013,0.9617180,1.0110755,1.0545670,1.0939523,1.1307611,1.1615683,1.1898354,1.2148714,1.2361163,1.2557763,1.2716907,1.2858438,1.2981414,1.3079866,1.3163387,1.3228095,1.3276560,1.3312485,1.3335528,1.3345759,1.3348013,1.3338232,1.3319719,1.3288536,1.3242406,1.3174578,1.3090453,1.2975365,1.2841837,1.2685193,1.2499816,1.2306987,1.2094407,1.1868851,1.1638175,1.1391475,1.1155893,1.0914226,1.0666822,1.0429220,1.0184385,0.9952618,0.9722837,0.9489630,0.9270249,0.9048352,0.8836152,0.8627206,0.8415004,0.8218288,0.8019263,0.7825529,0.7637436,0.7445666,0.7269533,0.7092444,0.6917140,0.6752142,0.6583455,0.6427719,0.6273117,0.6120420,0.5977800,0.5835308,0.5701410,0.5570379,0.5440171,0.5319859,0.5201125,0.5087674,0.4977655,0.4868815,0.4769221,0.4670089,0.4575372,0.4485153,0.4395597,0.4313275,0.4232206,0.4155100,0.4081065,0.4008263,0.3940983,0.3875097,0.3811381,0.3751627,0.3692718,0.3637705,0.3584345,0.3532385,0.3483642,0.3435960,0.3391283,0.3347546,0.3305197,0.3265667,0.3227055,0.3190435,0.3154590,0.3119854,0.3087824,0.3055806,0.3025699,0.2996646,0.2968246,0.2941928,0.2915589,0.2891082,0.2867178,0.2843806,0.2822557,0.2800959,0.2780901,0.2761563,0.2742678,0.2725562,0.2708395,0.2692412,0.2677286,0.2662446,0.2649119,0.2636146,0.2624155,0.2612774,0.2601883,0.2592475,0.2583520,0.2575282,0.2568017,0.2561414,0.2555861,0.2550983,0.2546854,0.2543537,0.2540828,0.2539039,0.2538162,0.2538406,0.2539227,0.2541212,0.2543890,0.2547685,0.2552308,0.2558141,0.2564722,0.2572194,0.2580910,0.2590462,0.2601652,0.2613529,0.2626455,0.2640980,0.2656277,0.2673545,0.2691860,0.2711557,0.2733237,0.2755612,0.2780551,0.2807074,0.2835140,0.2865518,0.2896750,0.2931131,0.2966981,0.3004934,0.3045299,0.3086302,0.3130793,0.3176045,0.3223976,0.3273592,0.3323051,0.3375207,0.3426593,0.3480422,0.3533979,0.3585299,0.3637891,0.3687409,0.3737210,0.3783863,0.3827510,0.3869017,0.3906033,0.3941182,0.3972137,0.3999175,0.4023174,0.4042762,0.4059929,0.4073212,0.4084285,0.4092540,0.4098868,0.4103397,0.4106466,0.4108851,0.4110869,0.4113006,0.4115060,0.4118270,0.4122974,0.4127864,0.4135651,0.4145671,0.4157762,0.4172948,0.4190681,0.4212347,0.4238046,0.4268114,0.4304262,0.4344654,0.4396033,0.4454577,0.4522967,0.4603264,0.4693389,0.4803176,0.4928770,0.5079460,0.5252774,0.5453827,0.5695781,0.5964949,0.6300977,0.6677858,0.7116817,0.7634594,0.8223627,0.8936144,0.9743589,1.0708567,1.1782612,1.2983501,1.4351538,1.5802556,1.7480031,1.9225153,2.1062083,2.2910376,2.4598258,2.6110449,2.7300425,2.8179395,2.8773224,2.9110410,2.9328580,2.9513090,2.9590771,2.9627390,2.9677899,2.9811585,2.9830997,2.9866827,2.9890265,2.9943306,2.9962039,2.9945066,2.9968810,2.9913099,2.9936159,2.9927623,2.9868901,2.9801493,2.9783788,2.9791822,2.9795597,2.9790306,2.9797816,2.9853914,2.9824767,2.9805460,2.9916012,2.9940114,2.9936383,3.0030136,3.0003004,3.0092516,3.0069628,3.0093277,3.0087399,3.0135651,3.0070426,2.9967268,2.9855347,2.9803987,2.9720962,2.9554942,2.9380934,2.9146867,2.8969526,2.8785639,2.8532505,2.8221083,2.7920623,2.7620544,2.7302318,2.6884384,2.6524737,2.6141453,2.5771368,2.5398445,2.5034640,2.4658415,2.4235976,2.3848662,2.3472989,2.3116150,2.2735770,2.2343121,2.1968772,2.1606038,2.1253824,2.0893643,2.0555043,2.0206144,1.9869598,1.9542830,1.9195311,1.8893747,1.8584038,1.8277272,1.7961918,1.7675160,1.7378876,1.7098758,1.6818304,1.6541432,1.6283059,1.6018795,1.5770009,1.5513650,1.5284529,1.5034194,1.4801539,1.4569942,1.4343027,1.4128679,1.3910910,1.3706839,1.3494643,1.3300626,1.3102534,1.2918161,1.2729536,1.2548875,1.2373395,1.2203823,1.2042540,1.1878901,1.1728500,1.1573075,1.1430440,1.1288143,1.1154425,1.1026406,1.0896397,1.0777042,1.0657552,1.0547545,1.0433631,1.0331905,1.0227945,1.0131655,1.0036033,0.9945828,0.9860630,0.9774568,0.9696306,0.9618578,0.9546014,0.9474641,0.9407904,0.9342315,0.9280907,0.9222702,0.9165859,0.9112214,0.9063847,0.9015023,0.8969575,0.8926209,0.8885159,0.8848914,0.8811719,0.8779763,0.8747738,0.8720238,0.8694454,0.8672028,0.8650674,0.8633221,0.8618106,0.8604482,0.8593053,0.8583801,0.8577563,0.8573040,0.8570615,0.8571898,0.8573953,0.8580141,0.8587153,0.8595508,0.8605439,0.8620710,0.8638059,0.8655540,0.8679065,0.8699267,0.8724681,0.8751972,0.8785025,0.8816715,0.8853693,0.8891075,0.8931335,0.8974684,0.9020807,0.9068796,0.9122295,0.9174545,0.9230677,0.9289957,0.9351057,0.9417561,0.9482176,0.9554026,0.9626461,0.9703242,0.9780263,0.9863977,0.9946465,1.0036538,1.0124952,1.0219101,1.0314088,1.0413719,1.0517066,1.0622078,1.0729479,1.0840112,1.0956876,1.1072594,1.1196841,1.1322185,1.1449480,1.1576699,1.1714444,1.1848187,1.1992828,1.2129763,1.2287713,1.2427052,1.2584184,1.2738942,1.2908989,1.3057910,1.3234524,1.3395327,1.3579559,1.3737562,1.3922765,1.4097493,1.4283801,1.4467850,1.4657379,1.4856077,1.5050973,1.5242771,1.5448363,1.5650007,1.5857651,1.6060400,1.6275239,1.6497644,1.6710775,1.6914549,1.7145700,1.7374414,1.7595241,1.7813853,1.8055251,1.8278651,1.8501550,1.8741859,1.8973131,1.9217865,1.9434862,1.9690461,1.9899052,2.0189078,2.0406594,2.0653989,2.0893958,2.1129630,2.1338801,2.1607862,2.1885991,2.2114680,2.2357483,2.2591510,2.2797525,2.3058732,2.3326702,2.3595986,2.3833361,2.4072125,2.4292746,2.4538274,2.4776180,2.4976020,2.5190322,2.5373971,2.5512369,2.5663123,2.5850368,2.5990953,2.6129098,2.6301813,2.6459203,2.6550758,2.6592028,2.6803441,2.6867213,2.6849196,2.6998169,2.7173257,2.7191508,2.7290277,2.7337666,2.7407117,2.7447786,2.7331111,2.7452052,2.7527051,2.7489281,2.7490654,2.7617240,2.7502072,2.7504592,2.7447062,2.7441914,2.7403419
