# Supplementary material for: Evaluating Spectral Signals to Identify Spectral Error
Source: PLoS One. 2016 Jan 5;11(1):e0146249. doi: 10.1371/journal.pone.0146249 (PMC4701180; doi:10.1371/journal.pone.0146249)
Supplement: S1 File — Additional data sets and short “read me” files with explanations are provided to show results of repeated tests supporting the statement on the instrument flaw. (ZIP) [file pone.0146249.s001.zip › PONE_Bazar-et-al_rawdata-files-captioncorrected/extra_repr-rep-test/6500A-140409.TXT]

"400.00","402.00","404.00","406.00","408.00","410.00","412.00","414.00","416.00","418.00","420.00","422.00","424.00","426.00","428.00","430.00","432.00","434.00","436.00","438.00","440.00","442.00","444.00","446.00","448.00","450.00","452.00","454.00","456.00","458.00","460.00","462.00","464.00","466.00","468.00","470.00","472.00","474.00","476.00","478.00","480.00","482.00","484.00","486.00","488.00","490.00","492.00","494.00","496.00","498.00","500.00","502.00","504.00","506.00","508.00","510.00","512.00","514.00","516.00","518.00","520.00","522.00","524.00","526.00","528.00","530.00","532.00","534.00","536.00","538.00","540.00","542.00","544.00","546.00","548.00","550.00","552.00","554.00","556.00","558.00","560.00","562.00","564.00","566.00","568.00","570.00","572.00","574.00","576.00","578.00","580.00","582.00","584.00","586.00","588.00","590.00","592.00","594.00","596.00","598.00","600.00","602.00","604.00","606.00","608.00","610.00","612.00","614.00","616.00","618.00","620.00","622.00","624.00","626.00","628.00","630.00","632.00","634.00","636.00","638.00","640.00","642.00","644.00","646.00","648.00","650.00","652.00","654.00","656.00","658.00","660.00","662.00","664.00","666.00","668.00","670.00","672.00","674.00","676.00","678.00","680.00","682.00","684.00","686.00","688.00","690.00","692.00","694.00","696.00","698.00","700.00","702.00","704.00","706.00","708.00","710.00","712.00","714.00","716.00","718.00","720.00","722.00","724.00","726.00","728.00","730.00","732.00","734.00","736.00","738.00","740.00","742.00","744.00","746.00","748.00","750.00","752.00","754.00","756.00","758.00","760.00","762.00","764.00","766.00","768.00","770.00","772.00","774.00","776.00","778.00","780.00","782.00","784.00","786.00","788.00","790.00","792.00","794.00","796.00","798.00","800.00","802.00","804.00","806.00","808.00","810.00","812.00","814.00","816.00","818.00","820.00","822.00","824.00","826.00","828.00","830.00","832.00","834.00","836.00","838.00","840.00","842.00","844.00","846.00","848.00","850.00","852.00","854.00","856.00","858.00","860.00","862.00","864.00","866.00","868.00","870.00","872.00","874.00","876.00","878.00","880.00","882.00","884.00","886.00","888.00","890.00","892.00","894.00","896.00","898.00","900.00","902.00","904.00","906.00","908.00","910.00","912.00","914.00","916.00","918.00","920.00","922.00","924.00","926.00","928.00","930.00","932.00","934.00","936.00","938.00","940.00","942.00","944.00","946.00","948.00","950.00","952.00","954.00","956.00","958.00","960.00","962.00","964.00","966.00","968.00","970.00","972.00","974.00","976.00","978.00","980.00","982.00","984.00","986.00","988.00","990.00","992.00","994.00","996.00","998.00","1000.00","1002.00","1004.00","1006.00","1008.00","1010.00","1012.00","1014.00","1016.00","1018.00","1020.00","1022.00","1024.00","1026.00","1028.00","1030.00","1032.00","1034.00","1036.00","1038.00","1040.00","1042.00","1044.00","1046.00","1048.00","1050.00","1052.00","1054.00","1056.00","1058.00","1060.00","1062.00","1064.00","1066.00","1068.00","1070.00","1072.00","1074.00","1076.00","1078.00","1080.00","1082.00","1084.00","1086.00","1088.00","1090.00","1092.00","1094.00","1096.00","1098.00","1100.00","1102.00","1104.00","1106.00","1108.00","1110.00","1112.00","1114.00","1116.00","1118.00","1120.00","1122.00","1124.00","1126.00","1128.00","1130.00","1132.00","1134.00","1136.00","1138.00","1140.00","1142.00","1144.00","1146.00","1148.00","1150.00","1152.00","1154.00","1156.00","1158.00","1160.00","1162.00","1164.00","1166.00","1168.00","1170.00","1172.00","1174.00","1176.00","1178.00","1180.00","1182.00","1184.00","1186.00","1188.00","1190.00","1192.00","1194.00","1196.00","1198.00","1200.00","1202.00","1204.00","1206.00","1208.00","1210.00","1212.00","1214.00","1216.00","1218.00","1220.00","1222.00","1224.00","1226.00","1228.00","1230.00","1232.00","1234.00","1236.00","1238.00","1240.00","1242.00","1244.00","1246.00","1248.00","1250.00","1252.00","1254.00","1256.00","1258.00","1260.00","1262.00","1264.00","1266.00","1268.00","1270.00","1272.00","1274.00","1276.00","1278.00","1280.00","1282.00","1284.00","1286.00","1288.00","1290.00","1292.00","1294.00","1296.00","1298.00","1300.00","1302.00","1304.00","1306.00","1308.00","1310.00","1312.00","1314.00","1316.00","1318.00","1320.00","1322.00","1324.00","1326.00","1328.00","1330.00","1332.00","1334.00","1336.00","1338.00","1340.00","1342.00","1344.00","1346.00","1348.00","1350.00","1352.00","1354.00","1356.00","1358.00","1360.00","1362.00","1364.00","1366.00","1368.00","1370.00","1372.00","1374.00","1376.00","1378.00","1380.00","1382.00","1384.00","1386.00","1388.00","1390.00","1392.00","1394.00","1396.00","1398.00","1400.00","1402.00","1404.00","1406.00","1408.00","1410.00","1412.00","1414.00","1416.00","1418.00","1420.00","1422.00","1424.00","1426.00","1428.00","1430.00","1432.00","1434.00","1436.00","1438.00","1440.00","1442.00","1444.00","1446.00","1448.00","1450.00","1452.00","1454.00","1456.00","1458.00","1460.00","1462.00","1464.00","1466.00","1468.00","1470.00","1472.00","1474.00","1476.00","1478.00","1480.00","1482.00","1484.00","1486.00","1488.00","1490.00","1492.00","1494.00","1496.00","1498.00","1500.00","1502.00","1504.00","1506.00","1508.00","1510.00","1512.00","1514.00","1516.00","1518.00","1520.00","1522.00","1524.00","1526.00","1528.00","1530.00","1532.00","1534.00","1536.00","1538.00","1540.00","1542.00","1544.00","1546.00","1548.00","1550.00","1552.00","1554.00","1556.00","1558.00","1560.00","1562.00","1564.00","1566.00","1568.00","1570.00","1572.00","1574.00","1576.00","1578.00","1580.00","1582.00","1584.00","1586.00","1588.00","1590.00","1592.00","1594.00","1596.00","1598.00","1600.00","1602.00","1604.00","1606.00","1608.00","1610.00","1612.00","1614.00","1616.00","1618.00","1620.00","1622.00","1624.00","1626.00","1628.00","1630.00","1632.00","1634.00","1636.00","1638.00","1640.00","1642.00","1644.00","1646.00","1648.00","1650.00","1652.00","1654.00","1656.00","1658.00","1660.00","1662.00","1664.00","1666.00","1668.00","1670.00","1672.00","1674.00","1676.00","1678.00","1680.00","1682.00","1684.00","1686.00","1688.00","1690.00","1692.00","1694.00","1696.00","1698.00","1700.00","1702.00","1704.00","1706.00","1708.00","1710.00","1712.00","1714.00","1716.00","1718.00","1720.00","1722.00","1724.00","1726.00","1728.00","1730.00","1732.00","1734.00","1736.00","1738.00","1740.00","1742.00","1744.00","1746.00","1748.00","1750.00","1752.00","1754.00","1756.00","1758.00","1760.00","1762.00","1764.00","1766.00","1768.00","1770.00","1772.00","1774.00","1776.00","1778.00","1780.00","1782.00","1784.00","1786.00","1788.00","1790.00","1792.00","1794.00","1796.00","1798.00","1800.00","1802.00","1804.00","1806.00","1808.00","1810.00","1812.00","1814.00","1816.00","1818.00","1820.00","1822.00","1824.00","1826.00","1828.00","1830.00","1832.00","1834.00","1836.00","1838.00","1840.00","1842.00","1844.00","1846.00","1848.00","1850.00","1852.00","1854.00","1856.00","1858.00","1860.00","1862.00","1864.00","1866.00","1868.00","1870.00","1872.00","1874.00","1876.00","1878.00","1880.00","1882.00","1884.00","1886.00","1888.00","1890.00","1892.00","1894.00","1896.00","1898.00","1900.00","1902.00","1904.00","1906.00","1908.00","1910.00","1912.00","1914.00","1916.00","1918.00","1920.00","1922.00","1924.00","1926.00","1928.00","1930.00","1932.00","1934.00","1936.00","1938.00","1940.00","1942.00","1944.00","1946.00","1948.00","1950.00","1952.00","1954.00","1956.00","1958.00","1960.00","1962.00","1964.00","1966.00","1968.00","1970.00","1972.00","1974.00","1976.00","1978.00","1980.00","1982.00","1984.00","1986.00","1988.00","1990.00","1992.00","1994.00","1996.00","1998.00","2000.00","2002.00","2004.00","2006.00","2008.00","2010.00","2012.00","2014.00","2016.00","2018.00","2020.00","2022.00","2024.00","2026.00","2028.00","2030.00","2032.00","2034.00","2036.00","2038.00","2040.00","2042.00","2044.00","2046.00","2048.00","2050.00","2052.00","2054.00","2056.00","2058.00","2060.00","2062.00","2064.00","2066.00","2068.00","2070.00","2072.00","2074.00","2076.00","2078.00","2080.00","2082.00","2084.00","2086.00","2088.00","2090.00","2092.00","2094.00","2096.00","2098.00","2100.00","2102.00","2104.00","2106.00","2108.00","2110.00","2112.00","2114.00","2116.00","2118.00","2120.00","2122.00","2124.00","2126.00","2128.00","2130.00","2132.00","2134.00","2136.00","2138.00","2140.00","2142.00","2144.00","2146.00","2148.00","2150.00","2152.00","2154.00","2156.00","2158.00","2160.00","2162.00","2164.00","2166.00","2168.00","2170.00","2172.00","2174.00","2176.00","2178.00","2180.00","2182.00","2184.00","2186.00","2188.00","2190.00","2192.00","2194.00","2196.00","2198.00","2200.00","2202.00","2204.00","2206.00","2208.00","2210.00","2212.00","2214.00","2216.00","2218.00","2220.00","2222.00","2224.00","2226.00","2228.00","2230.00","2232.00","2234.00","2236.00","2238.00","2240.00","2242.00","2244.00","2246.00","2248.00","2250.00","2252.00","2254.00","2256.00","2258.00","2260.00","2262.00","2264.00","2266.00","2268.00","2270.00","2272.00","2274.00","2276.00","2278.00","2280.00","2282.00","2284.00","2286.00","2288.00","2290.00","2292.00","2294.00","2296.00","2298.00","2300.00","2302.00","2304.00","2306.00","2308.00","2310.00","2312.00","2314.00","2316.00","2318.00","2320.00","2322.00","2324.00","2326.00","2328.00","2330.00","2332.00","2334.00","2336.00","2338.00","2340.00","2342.00","2344.00","2346.00","2348.00","2350.00","2352.00","2354.00","2356.00","2358.00","2360.00","2362.00","2364.00","2366.00","2368.00","2370.00","2372.00","2374.00","2376.00","2378.00","2380.00","2382.00","2384.00","2386.00","2388.00","2390.00","2392.00","2394.00","2396.00","2398.00","2400.00","2402.00","2404.00","2406.00","2408.00","2410.00","2412.00","2414.00","2416.00","2418.00","2420.00","2422.00","2424.00","2426.00","2428.00","2430.00","2432.00","2434.00","2436.00","2438.00","2440.00","2442.00","2444.00","2446.00","2448.00","2450.00","2452.00","2454.00","2456.00","2458.00","2460.00","2462.00","2464.00","2466.00","2468.00","2470.00","2472.00","2474.00","2476.00","2478.00","2480.00","2482.00","2484.00","2486.00","2488.00","2490.00","2492.00","2494.00","2496.00","2498.00"
"REPR-12",3.1826973e-02,2.9807329e-02,2.9949665e-02,2.9365778e-02,2.9693842e-02,2.9103041e-02,2.8494596e-02,2.9597759e-02,2.9000282e-02,2.9897928e-02,2.8976679e-02,2.9871941e-02,2.9206753e-02,2.9135704e-02,2.9803276e-02,2.7346134e-02,2.8513908e-02,3.0723333e-02,2.9618740e-02,2.9653311e-02,2.9527426e-02,2.8188705e-02,2.9335022e-02,2.9080629e-02,2.9885292e-02,2.9974461e-02,2.9568911e-02,2.9536963e-02,3.0083656e-02,2.9348612e-02,2.8342962e-02,2.9332399e-02,2.9684305e-02,2.9721498e-02,2.9031992e-02,2.8412580e-02,2.9809237e-02,3.0058384e-02,3.0142307e-02,2.9293299e-02,3.0117512e-02,2.9795885e-02,3.1011581e-02,2.9844761e-02,3.0391455e-02,2.8986216e-02,2.9706240e-02,2.9659986e-02,2.9461384e-02,2.8841257e-02,2.9495955e-02,2.9514551e-02,2.9605865e-02,2.9851437e-02,2.9963255e-02,2.9107809e-02,2.8380394e-02,2.9030085e-02,2.9797554e-02,3.0158043e-02,3.0043840e-02,2.9500723e-02,2.9700279e-02,2.9450893e-02,2.9206991e-02,2.9497385e-02,2.9028654e-02,2.9831409e-02,2.9340982e-02,2.9167175e-02,2.8565407e-02,2.8906107e-02,2.9126644e-02,2.8442621e-02,2.8815031e-02,2.8034687e-02,2.8471708e-02,2.8556824e-02,2.8496027e-02,2.8626680e-02,2.8400421e-02,2.8585196e-02,2.8249979e-02,2.7932644e-02,2.7938366e-02,2.7950048e-02,2.7749300e-02,2.8162718e-02,2.8279781e-02,2.7982473e-02,2.7708769e-02,2.7822256e-02,2.7719021e-02,2.7841568e-02,2.7503490e-02,2.7608156e-02,2.7509451e-02,2.7688742e-02,2.7373791e-02,2.7439594e-02,2.7359962e-02,2.7270794e-02,2.7095795e-02,2.7243853e-02,2.7143955e-02,2.7076960e-02,2.7104378e-02,2.6878357e-02,2.6848555e-02,2.6711941e-02,2.6770592e-02,2.6606083e-02,2.6608706e-02,2.6401997e-02,2.6456356e-02,2.6582718e-02,2.6458740e-02,2.6477098e-02,2.6476860e-02,2.6544809e-02,2.6454449e-02,2.6363373e-02,2.6421785e-02,2.6495218e-02,2.6523590e-02,2.6450157e-02,2.6467800e-02,2.6468992e-02,2.6431322e-02,2.6368618e-02,2.6377320e-02,2.6457787e-02,2.6459694e-02,2.6460886e-02,2.6456475e-02,2.6483417e-02,2.6463270e-02,2.6428819e-02,2.6432633e-02,2.6436329e-02,2.6439786e-02,2.6421189e-02,2.6370883e-02,2.6316285e-02,2.6274443e-02,2.6308179e-02,2.6255965e-02,2.6249766e-02,2.6300430e-02,2.6240230e-02,2.6259899e-02,2.6309967e-02,2.6312113e-02,2.6278496e-02,2.6296854e-02,2.6262045e-02,2.6296496e-02,2.6370049e-02,2.6406407e-02,2.6369095e-02,2.6398897e-02,2.6391029e-02,2.6323199e-02,2.6286602e-02,2.6251197e-02,2.6265621e-02,2.6309013e-02,2.6313901e-02,2.6411057e-02,2.6505947e-02,2.6537418e-02,2.6703715e-02,2.6805878e-02,2.6883006e-02,2.6973128e-02,2.7115941e-02,2.7251363e-02,2.7323127e-02,2.7403116e-02,2.7384400e-02,2.7294040e-02,2.7092934e-02,2.6720881e-02,2.6389599e-02,2.6192307e-02,2.6133657e-02,2.6535511e-02,2.6979327e-02,2.7178526e-02,2.7171135e-02,2.7091503e-02,2.7006984e-02,2.6943088e-02,2.6928425e-02,2.6922584e-02,2.6911616e-02,2.6911974e-02,2.6891112e-02,2.6878238e-02,2.6866198e-02,2.6864052e-02,2.6843786e-02,2.6845336e-02,2.6854277e-02,2.6869774e-02,2.6881695e-02,2.6886821e-02,2.6909232e-02,2.6924133e-02,2.6961923e-02,2.7006030e-02,2.7033448e-02,2.7109385e-02,2.7173996e-02,2.7254939e-02,2.7299643e-02,2.7397990e-02,2.7482986e-02,2.7538180e-02,2.7574658e-02,2.7635932e-02,2.7688026e-02,2.7721047e-02,2.7716756e-02,2.7718425e-02,2.7720571e-02,2.7753353e-02,2.7756929e-02,2.7766824e-02,2.7765751e-02,2.7779222e-02,2.7798295e-02,2.7805328e-02,2.7802587e-02,2.7838826e-02,2.7848005e-02,2.7869821e-02,2.7886629e-02,2.7929068e-02,2.7948380e-02,2.7969718e-02,2.8020740e-02,2.8047562e-02,2.8082132e-02,2.8105378e-02,2.8140306e-02,2.8186083e-02,2.8219461e-02,2.8279781e-02,2.8297663e-02,2.8311372e-02,2.8379202e-02,2.8456211e-02,2.8486848e-02,2.8531909e-02,2.8610826e-02,2.8727889e-02,2.8840184e-02,2.9003620e-02,2.9198766e-02,2.9329300e-02,2.9589772e-02,2.9915452e-02,3.0398130e-02,3.0832410e-02,3.1310678e-02,3.1843662e-02,3.2426238e-02,3.3092499e-02,3.3790827e-02,3.4552336e-02,3.5420179e-02,3.6391020e-02,3.7477851e-02,3.8643599e-02,3.9892435e-02,4.1165709e-02,4.2419434e-02,4.3594003e-02,4.4626951e-02,4.5495868e-02,4.6174169e-02,4.6652436e-02,4.6987891e-02,4.7199130e-02,4.7343016e-02,4.7384620e-02,4.7366023e-02,4.7276855e-02,4.7152698e-02,4.6957850e-02,4.6718061e-02,4.6432912e-02,4.6093345e-02,4.5722067e-02,4.5309424e-02,4.4891536e-02,4.4422507e-02,4.3934762e-02,4.3452024e-02,4.2949915e-02,4.2431414e-02,4.1913807e-02,4.1373372e-02,4.0845335e-02,4.0330410e-02,3.9783955e-02,3.9248228e-02,3.8715720e-02,3.8204908e-02,3.7701607e-02,3.7218213e-02,3.6719918e-02,3.6273003e-02,3.5818338e-02,3.5406232e-02,3.4984589e-02,3.4607649e-02,3.4246683e-02,3.3891320e-02,3.3582091e-02,3.3297658e-02,3.2912254e-02,3.2627344e-02,3.2474875e-02,3.2292843e-02,3.2140970e-02,3.1999946e-02,3.1857848e-02,3.1743765e-02,3.1575084e-02,3.1538129e-02,3.1439781e-02,3.1422615e-02,3.1387925e-02,3.1375647e-02,3.1374216e-02,3.1419992e-02,3.1525135e-02,3.1607985e-02,3.1702042e-02,3.1832099e-02,3.1967402e-02,3.2076359e-02,3.2253981e-02,3.2514095e-02,3.2720923e-02,3.2989383e-02,3.3195376e-02,3.3452392e-02,3.2115005e-02,3.2380428e-02,3.2604706e-02,3.2883462e-02,3.3115111e-02,3.3390969e-02,3.3687584e-02,3.4005105e-02,3.4358408e-02,3.4792133e-02,3.5285510e-02,3.5892062e-02,3.6637031e-02,3.7545498e-02,3.8734760e-02,4.0153828e-02,4.1852079e-02,4.3977160e-02,4.6284206e-02,4.8935615e-02,5.1783510e-02,5.4645199e-02,5.7714760e-02,6.0527638e-02,6.3133553e-02,6.5611959e-02,6.7672461e-02,6.9447696e-02,7.0941702e-02,7.2008207e-02,7.2833829e-02,7.3395699e-02,7.3773250e-02,7.4057542e-02,7.4226514e-02,7.4352913e-02,7.4448101e-02,7.4528940e-02,7.4607022e-02,7.4713416e-02,7.4812256e-02,7.4948899e-02,7.5085580e-02,7.5208701e-02,7.5333700e-02,7.5426713e-02,7.5450227e-02,7.5431839e-02,7.5373791e-02,7.5253531e-02,7.5078435e-02,7.4853852e-02,7.4620023e-02,7.4363232e-02,7.4075781e-02,7.3770434e-02,7.3472016e-02,7.3174022e-02,7.2852790e-02,7.2579384e-02,7.2238937e-02,7.1946882e-02,7.1652308e-02,7.1338683e-02,7.1047410e-02,7.0730887e-02,7.0418209e-02,7.0132360e-02,6.9805607e-02,6.9525257e-02,6.9235563e-02,6.8945855e-02,6.8672806e-02,6.8424582e-02,6.8182357e-02,6.7955703e-02,6.7753091e-02,6.7585111e-02,6.7445204e-02,6.7325547e-02,6.7271113e-02,6.7239463e-02,6.7261755e-02,6.7325599e-02,6.7461208e-02,6.7631707e-02,6.7851596e-02,6.8159044e-02,6.8514898e-02,6.8963587e-02,6.9466904e-02,7.0024058e-02,7.0694290e-02,7.1415290e-02,7.2221674e-02,7.3154345e-02,7.4133053e-02,7.5247094e-02,7.6439954e-02,7.7706844e-02,7.9196289e-02,8.0710068e-02,8.2369201e-02,8.4252164e-02,8.6181916e-02,8.8389143e-02,9.0675585e-02,9.3099698e-02,9.5903434e-02,9.8670587e-02,0.1017137,0.1050096,0.1083147,0.1120247,0.1156906,0.1194651,0.1236171,0.1275536,0.1317173,0.1359358,0.1399658,0.1442662,0.1482303,0.1521640,0.1562838,0.1600917,0.1640911,0.1680756,0.1721130,0.1766268,0.1811939,0.1863104,0.1923511,0.1988760,0.2068956,0.2159707,0.2267120,0.2402134,0.2552880,0.2739038,0.2962513,0.3216738,0.3529639,0.3868260,0.4252390,0.4704230,0.5165858,0.5693780,0.6237177,0.6796148,0.7397458,0.7957690,0.8522167,0.9078347,0.9583597,1.0076367,1.0508648,1.0902333,1.1272056,1.1583464,1.1869538,1.2122558,1.2338568,1.2541224,1.2705219,1.2851429,1.2980449,1.3084881,1.3173144,1.3243514,1.3296436,1.3337454,1.3363523,1.3380013,1.3385313,1.3379912,1.3363477,1.3335230,1.3291452,1.3226175,1.3143312,1.3031644,1.2900174,1.2744987,1.2560947,1.2369518,1.2157615,1.1933663,1.1704960,1.1459324,1.1224767,1.0982311,1.0736620,1.0499326,1.0254358,1.0023260,0.9792572,0.9559143,0.9339775,0.9117380,0.8903751,0.8694907,0.8482333,0.8284369,0.8084666,0.7889870,0.7700710,0.7508786,0.7330611,0.7152125,0.6975533,0.6808150,0.6639884,0.6482246,0.6327539,0.6173636,0.6029205,0.5885832,0.5750652,0.5618688,0.5487784,0.5366797,0.5246296,0.5132065,0.5021865,0.4912355,0.4811589,0.4711961,0.4616491,0.4525065,0.4434690,0.4351967,0.4270077,0.4192463,0.4117787,0.4044454,0.3976793,0.3910155,0.3846069,0.3785510,0.3726137,0.3670978,0.3616741,0.3564545,0.3515556,0.3467592,0.3422292,0.3378491,0.3335694,0.3295895,0.3256905,0.3219942,0.3184115,0.3149012,0.3116519,0.3084498,0.3054006,0.3024733,0.2995892,0.2969418,0.2943185,0.2918247,0.2894199,0.2870398,0.2848850,0.2827561,0.2807274,0.2787567,0.2768756,0.2751046,0.2733882,0.2717872,0.2702220,0.2687344,0.2673765,0.2660508,0.2648323,0.2636767,0.2625746,0.2616057,0.2606927,0.2598816,0.2591174,0.2584399,0.2578784,0.2573563,0.2569204,0.2565494,0.2562940,0.2561274,0.2560015,0.2559866,0.2560778,0.2562573,0.2565024,0.2568760,0.2573105,0.2578662,0.2585295,0.2592520,0.2601065,0.2610381,0.2621248,0.2633182,0.2645950,0.2660376,0.2675157,0.2692227,0.2710567,0.2730182,0.2751636,0.2773968,0.2798881,0.2825306,0.2852963,0.2883257,0.2914389,0.2948765,0.2984332,0.3021972,0.3062566,0.3103256,0.3147538,0.3192892,0.3240618,0.3290139,0.3339228,0.3391228,0.3442838,0.3496326,0.3549792,0.3600821,0.3653172,0.3702481,0.3751784,0.3798358,0.3841544,0.3882834,0.3919437,0.3954147,0.3984445,0.4011725,0.4034555,0.4053897,0.4070597,0.4083404,0.4093935,0.4101811,0.4107730,0.4111737,0.4114583,0.4116549,0.4118222,0.4119737,0.4121688,0.4124577,0.4128940,0.4134014,0.4141444,0.4151472,0.4163458,0.4178335,0.4195817,0.4217402,0.4242986,0.4272617,0.4308635,0.4349184,0.4400136,0.4458295,0.4526002,0.4605601,0.4695490,0.4804258,0.4929266,0.5079321,0.5251980,0.5451694,0.5692918,0.5961104,0.6295764,0.6670989,0.7108858,0.7626048,0.8213171,0.8924378,0.9729496,1.0689254,1.1758320,1.2953651,1.4318007,1.5768330,1.7438506,1.9175581,2.1023116,2.2861977,2.4549170,2.6096177,2.7236259,2.8181837,2.8770394,2.9177806,2.9415209,2.9578228,2.9644330,2.9788675,2.9842701,2.9904034,2.9898300,2.9943585,2.9984372,3.0022752,3.0018461,3.0094235,3.0058196,3.0046997,3.0048370,3.0038786,2.9973245,2.9932363,2.9950511,3.0015538,2.9910812,2.9961717,2.9969044,2.9960704,2.9986465,3.0025485,3.0067410,3.0153601,3.0141261,3.0162854,3.0231166,3.0204082,3.0181968,3.0214720,3.0221975,3.0156164,3.0022776,3.0018601,2.9961767,2.9874225,2.9751198,2.9637198,2.9474659,2.9288206,2.9093215,2.8870525,2.8624518,2.8291488,2.8000593,2.7739880,2.7380579,2.6988606,2.6679959,2.6259770,2.5879796,2.5546160,2.5164247,2.4774342,2.4365613,2.3998621,2.3598502,2.3241348,2.2845929,2.2471488,2.2105589,2.1741924,2.1387355,2.1023400,2.0678012,2.0321910,1.9993356,1.9662690,1.9313354,1.9005789,1.8699278,1.8385876,1.8071413,1.7785459,1.7489524,1.7198999,1.6916587,1.6644342,1.6381922,1.6111840,1.5860977,1.5603874,1.5375706,1.5118071,1.4884723,1.4654615,1.4422822,1.4206493,1.3990220,1.3781595,1.3566755,1.3372277,1.3169551,1.2982980,1.2791841,1.2611333,1.2437043,1.2261610,1.2099243,1.1935022,1.1783925,1.1626422,1.1482956,1.1340488,1.1204603,1.1070032,1.0942581,1.0820602,1.0701419,1.0588748,1.0474188,1.0371124,1.0265360,1.0168653,1.0072166,0.9981228,0.9893430,0.9809243,0.9728150,0.9650400,0.9577703,0.9503891,0.9436787,0.9369932,0.9309605,0.9248422,0.9191257,0.9137071,0.9088821,0.9038162,0.8990833,0.8948280,0.8905748,0.8868783,0.8831905,0.8799152,0.8765919,0.8737941,0.8711768,0.8688163,0.8667744,0.8648789,0.8633010,0.8618573,0.8607301,0.8597367,0.8590686,0.8585525,0.8584217,0.8584486,0.8585665,0.8590614,0.8598827,0.8606032,0.8616782,0.8630558,0.8647271,0.8664364,0.8686109,0.8709582,0.8733509,0.8760114,0.8792214,0.8823657,0.8860679,0.8897915,0.8938758,0.8981382,0.9027370,0.9075499,0.9127272,0.9179868,0.9236823,0.9295930,0.9356071,0.9421970,0.9486641,0.9559177,0.9629736,0.9708359,0.9784547,0.9869668,0.9950888,1.0040296,1.0128762,1.0222968,1.0317930,1.0417845,1.0521411,1.0626525,1.0735049,1.0845042,1.0962000,1.1079885,1.1202629,1.1325638,1.1455625,1.1582649,1.1720332,1.1854398,1.1997639,1.2137597,1.2292181,1.2438132,1.2595533,1.2748601,1.2918441,1.3069224,1.3243926,1.3408008,1.3594776,1.3749057,1.3930800,1.4106177,1.4292839,1.4479735,1.4668291,1.4862168,1.5059044,1.5254247,1.5458884,1.5657777,1.5874987,1.6068864,1.6285858,1.6505879,1.6719686,1.6930016,1.7158750,1.7390391,1.7598268,1.7845622,1.8066288,1.8293082,1.8523976,1.8758380,1.8988429,1.9225686,1.9469421,1.9699790,1.9939642,2.0185766,2.0430779,2.0658898,2.0912182,2.1159477,2.1395512,2.1628506,2.1895690,2.2138391,2.2386324,2.2674527,2.2876849,2.3075294,2.3328063,2.3567398,2.3805523,2.4066718,2.4303510,2.4531612,2.4785280,2.4996810,2.5200095,2.5429304,2.5584593,2.5774374,2.5914652,2.6050458,2.6188004,2.6326382,2.6419156,2.6538274,2.6696064,2.6740143,2.6856661,2.6954231,2.7081811,2.7120333,2.7162678,2.7188771,2.7299817,2.7363153,2.7401867,2.7304685,2.7367177,2.7379031,2.7425914,2.7412655,2.7456748,2.7457566,2.7482207,2.7481985,2.7358015,2.7307787
