# Supplementary material for: Evaluating Spectral Signals to Identify Spectral Error
Source: PLoS One. 2016 Jan 5;11(1):e0146249. doi: 10.1371/journal.pone.0146249 (PMC4701180; doi:10.1371/journal.pone.0146249)
Supplement: S1 File — Additional data sets and short “read me” files with explanations are provided to show results of repeated tests supporting the statement on the instrument flaw. (ZIP) [file pone.0146249.s001.zip › PONE_Bazar-et-al_rawdata-files-captioncorrected/extra_repr-rep-test/6500B-140404.TXT]

"400.00","402.00","404.00","406.00","408.00","410.00","412.00","414.00","416.00","418.00","420.00","422.00","424.00","426.00","428.00","430.00","432.00","434.00","436.00","438.00","440.00","442.00","444.00","446.00","448.00","450.00","452.00","454.00","456.00","458.00","460.00","462.00","464.00","466.00","468.00","470.00","472.00","474.00","476.00","478.00","480.00","482.00","484.00","486.00","488.00","490.00","492.00","494.00","496.00","498.00","500.00","502.00","504.00","506.00","508.00","510.00","512.00","514.00","516.00","518.00","520.00","522.00","524.00","526.00","528.00","530.00","532.00","534.00","536.00","538.00","540.00","542.00","544.00","546.00","548.00","550.00","552.00","554.00","556.00","558.00","560.00","562.00","564.00","566.00","568.00","570.00","572.00","574.00","576.00","578.00","580.00","582.00","584.00","586.00","588.00","590.00","592.00","594.00","596.00","598.00","600.00","602.00","604.00","606.00","608.00","610.00","612.00","614.00","616.00","618.00","620.00","622.00","624.00","626.00","628.00","630.00","632.00","634.00","636.00","638.00","640.00","642.00","644.00","646.00","648.00","650.00","652.00","654.00","656.00","658.00","660.00","662.00","664.00","666.00","668.00","670.00","672.00","674.00","676.00","678.00","680.00","682.00","684.00","686.00","688.00","690.00","692.00","694.00","696.00","698.00","700.00","702.00","704.00","706.00","708.00","710.00","712.00","714.00","716.00","718.00","720.00","722.00","724.00","726.00","728.00","730.00","732.00","734.00","736.00","738.00","740.00","742.00","744.00","746.00","748.00","750.00","752.00","754.00","756.00","758.00","760.00","762.00","764.00","766.00","768.00","770.00","772.00","774.00","776.00","778.00","780.00","782.00","784.00","786.00","788.00","790.00","792.00","794.00","796.00","798.00","800.00","802.00","804.00","806.00","808.00","810.00","812.00","814.00","816.00","818.00","820.00","822.00","824.00","826.00","828.00","830.00","832.00","834.00","836.00","838.00","840.00","842.00","844.00","846.00","848.00","850.00","852.00","854.00","856.00","858.00","860.00","862.00","864.00","866.00","868.00","870.00","872.00","874.00","876.00","878.00","880.00","882.00","884.00","886.00","888.00","890.00","892.00","894.00","896.00","898.00","900.00","902.00","904.00","906.00","908.00","910.00","912.00","914.00","916.00","918.00","920.00","922.00","924.00","926.00","928.00","930.00","932.00","934.00","936.00","938.00","940.00","942.00","944.00","946.00","948.00","950.00","952.00","954.00","956.00","958.00","960.00","962.00","964.00","966.00","968.00","970.00","972.00","974.00","976.00","978.00","980.00","982.00","984.00","986.00","988.00","990.00","992.00","994.00","996.00","998.00","1000.00","1002.00","1004.00","1006.00","1008.00","1010.00","1012.00","1014.00","1016.00","1018.00","1020.00","1022.00","1024.00","1026.00","1028.00","1030.00","1032.00","1034.00","1036.00","1038.00","1040.00","1042.00","1044.00","1046.00","1048.00","1050.00","1052.00","1054.00","1056.00","1058.00","1060.00","1062.00","1064.00","1066.00","1068.00","1070.00","1072.00","1074.00","1076.00","1078.00","1080.00","1082.00","1084.00","1086.00","1088.00","1090.00","1092.00","1094.00","1096.00","1098.00","1100.00","1102.00","1104.00","1106.00","1108.00","1110.00","1112.00","1114.00","1116.00","1118.00","1120.00","1122.00","1124.00","1126.00","1128.00","1130.00","1132.00","1134.00","1136.00","1138.00","1140.00","1142.00","1144.00","1146.00","1148.00","1150.00","1152.00","1154.00","1156.00","1158.00","1160.00","1162.00","1164.00","1166.00","1168.00","1170.00","1172.00","1174.00","1176.00","1178.00","1180.00","1182.00","1184.00","1186.00","1188.00","1190.00","1192.00","1194.00","1196.00","1198.00","1200.00","1202.00","1204.00","1206.00","1208.00","1210.00","1212.00","1214.00","1216.00","1218.00","1220.00","1222.00","1224.00","1226.00","1228.00","1230.00","1232.00","1234.00","1236.00","1238.00","1240.00","1242.00","1244.00","1246.00","1248.00","1250.00","1252.00","1254.00","1256.00","1258.00","1260.00","1262.00","1264.00","1266.00","1268.00","1270.00","1272.00","1274.00","1276.00","1278.00","1280.00","1282.00","1284.00","1286.00","1288.00","1290.00","1292.00","1294.00","1296.00","1298.00","1300.00","1302.00","1304.00","1306.00","1308.00","1310.00","1312.00","1314.00","1316.00","1318.00","1320.00","1322.00","1324.00","1326.00","1328.00","1330.00","1332.00","1334.00","1336.00","1338.00","1340.00","1342.00","1344.00","1346.00","1348.00","1350.00","1352.00","1354.00","1356.00","1358.00","1360.00","1362.00","1364.00","1366.00","1368.00","1370.00","1372.00","1374.00","1376.00","1378.00","1380.00","1382.00","1384.00","1386.00","1388.00","1390.00","1392.00","1394.00","1396.00","1398.00","1400.00","1402.00","1404.00","1406.00","1408.00","1410.00","1412.00","1414.00","1416.00","1418.00","1420.00","1422.00","1424.00","1426.00","1428.00","1430.00","1432.00","1434.00","1436.00","1438.00","1440.00","1442.00","1444.00","1446.00","1448.00","1450.00","1452.00","1454.00","1456.00","1458.00","1460.00","1462.00","1464.00","1466.00","1468.00","1470.00","1472.00","1474.00","1476.00","1478.00","1480.00","1482.00","1484.00","1486.00","1488.00","1490.00","1492.00","1494.00","1496.00","1498.00","1500.00","1502.00","1504.00","1506.00","1508.00","1510.00","1512.00","1514.00","1516.00","1518.00","1520.00","1522.00","1524.00","1526.00","1528.00","1530.00","1532.00","1534.00","1536.00","1538.00","1540.00","1542.00","1544.00","1546.00","1548.00","1550.00","1552.00","1554.00","1556.00","1558.00","1560.00","1562.00","1564.00","1566.00","1568.00","1570.00","1572.00","1574.00","1576.00","1578.00","1580.00","1582.00","1584.00","1586.00","1588.00","1590.00","1592.00","1594.00","1596.00","1598.00","1600.00","1602.00","1604.00","1606.00","1608.00","1610.00","1612.00","1614.00","1616.00","1618.00","1620.00","1622.00","1624.00","1626.00","1628.00","1630.00","1632.00","1634.00","1636.00","1638.00","1640.00","1642.00","1644.00","1646.00","1648.00","1650.00","1652.00","1654.00","1656.00","1658.00","1660.00","1662.00","1664.00","1666.00","1668.00","1670.00","1672.00","1674.00","1676.00","1678.00","1680.00","1682.00","1684.00","1686.00","1688.00","1690.00","1692.00","1694.00","1696.00","1698.00","1700.00","1702.00","1704.00","1706.00","1708.00","1710.00","1712.00","1714.00","1716.00","1718.00","1720.00","1722.00","1724.00","1726.00","1728.00","1730.00","1732.00","1734.00","1736.00","1738.00","1740.00","1742.00","1744.00","1746.00","1748.00","1750.00","1752.00","1754.00","1756.00","1758.00","1760.00","1762.00","1764.00","1766.00","1768.00","1770.00","1772.00","1774.00","1776.00","1778.00","1780.00","1782.00","1784.00","1786.00","1788.00","1790.00","1792.00","1794.00","1796.00","1798.00","1800.00","1802.00","1804.00","1806.00","1808.00","1810.00","1812.00","1814.00","1816.00","1818.00","1820.00","1822.00","1824.00","1826.00","1828.00","1830.00","1832.00","1834.00","1836.00","1838.00","1840.00","1842.00","1844.00","1846.00","1848.00","1850.00","1852.00","1854.00","1856.00","1858.00","1860.00","1862.00","1864.00","1866.00","1868.00","1870.00","1872.00","1874.00","1876.00","1878.00","1880.00","1882.00","1884.00","1886.00","1888.00","1890.00","1892.00","1894.00","1896.00","1898.00","1900.00","1902.00","1904.00","1906.00","1908.00","1910.00","1912.00","1914.00","1916.00","1918.00","1920.00","1922.00","1924.00","1926.00","1928.00","1930.00","1932.00","1934.00","1936.00","1938.00","1940.00","1942.00","1944.00","1946.00","1948.00","1950.00","1952.00","1954.00","1956.00","1958.00","1960.00","1962.00","1964.00","1966.00","1968.00","1970.00","1972.00","1974.00","1976.00","1978.00","1980.00","1982.00","1984.00","1986.00","1988.00","1990.00","1992.00","1994.00","1996.00","1998.00","2000.00","2002.00","2004.00","2006.00","2008.00","2010.00","2012.00","2014.00","2016.00","2018.00","2020.00","2022.00","2024.00","2026.00","2028.00","2030.00","2032.00","2034.00","2036.00","2038.00","2040.00","2042.00","2044.00","2046.00","2048.00","2050.00","2052.00","2054.00","2056.00","2058.00","2060.00","2062.00","2064.00","2066.00","2068.00","2070.00","2072.00","2074.00","2076.00","2078.00","2080.00","2082.00","2084.00","2086.00","2088.00","2090.00","2092.00","2094.00","2096.00","2098.00","2100.00","2102.00","2104.00","2106.00","2108.00","2110.00","2112.00","2114.00","2116.00","2118.00","2120.00","2122.00","2124.00","2126.00","2128.00","2130.00","2132.00","2134.00","2136.00","2138.00","2140.00","2142.00","2144.00","2146.00","2148.00","2150.00","2152.00","2154.00","2156.00","2158.00","2160.00","2162.00","2164.00","2166.00","2168.00","2170.00","2172.00","2174.00","2176.00","2178.00","2180.00","2182.00","2184.00","2186.00","2188.00","2190.00","2192.00","2194.00","2196.00","2198.00","2200.00","2202.00","2204.00","2206.00","2208.00","2210.00","2212.00","2214.00","2216.00","2218.00","2220.00","2222.00","2224.00","2226.00","2228.00","2230.00","2232.00","2234.00","2236.00","2238.00","2240.00","2242.00","2244.00","2246.00","2248.00","2250.00","2252.00","2254.00","2256.00","2258.00","2260.00","2262.00","2264.00","2266.00","2268.00","2270.00","2272.00","2274.00","2276.00","2278.00","2280.00","2282.00","2284.00","2286.00","2288.00","2290.00","2292.00","2294.00","2296.00","2298.00","2300.00","2302.00","2304.00","2306.00","2308.00","2310.00","2312.00","2314.00","2316.00","2318.00","2320.00","2322.00","2324.00","2326.00","2328.00","2330.00","2332.00","2334.00","2336.00","2338.00","2340.00","2342.00","2344.00","2346.00","2348.00","2350.00","2352.00","2354.00","2356.00","2358.00","2360.00","2362.00","2364.00","2366.00","2368.00","2370.00","2372.00","2374.00","2376.00","2378.00","2380.00","2382.00","2384.00","2386.00","2388.00","2390.00","2392.00","2394.00","2396.00","2398.00","2400.00","2402.00","2404.00","2406.00","2408.00","2410.00","2412.00","2414.00","2416.00","2418.00","2420.00","2422.00","2424.00","2426.00","2428.00","2430.00","2432.00","2434.00","2436.00","2438.00","2440.00","2442.00","2444.00","2446.00","2448.00","2450.00","2452.00","2454.00","2456.00","2458.00","2460.00","2462.00","2464.00","2466.00","2468.00","2470.00","2472.00","2474.00","2476.00","2478.00","2480.00","2482.00","2484.00","2486.00","2488.00","2490.00","2492.00","2494.00","2496.00","2498.00"
"repr-01",2.8851748e-02,2.8984785e-02,2.8747559e-02,2.7746201e-02,2.6951790e-02,2.7111053e-02,2.8615952e-02,2.8122187e-02,2.8231859e-02,2.7925491e-02,2.8270960e-02,2.8070688e-02,2.7629375e-02,2.7402163e-02,2.7823687e-02,2.7634621e-02,2.7258396e-02,2.7847052e-02,2.7666330e-02,2.7814388e-02,2.6680231e-02,2.8230667e-02,2.7832270e-02,2.6696205e-02,2.7590036e-02,2.7827740e-02,2.7385950e-02,2.5913715e-02,2.6806116e-02,2.7017355e-02,2.7178288e-02,2.6718378e-02,2.6988745e-02,2.6780128e-02,2.6841164e-02,2.6805639e-02,2.6756763e-02,2.7076244e-02,2.6489258e-02,2.6648998e-02,2.7164936e-02,2.5667429e-02,2.4801970e-02,2.6263475e-02,2.7415752e-02,2.7540445e-02,2.6890278e-02,2.7199745e-02,2.7307749e-02,2.7549267e-02,2.6376724e-02,2.6428699e-02,2.7252913e-02,2.7403593e-02,2.7548552e-02,2.7762413e-02,2.6664495e-02,2.6868343e-02,2.7145863e-02,2.7437687e-02,2.6858568e-02,2.5838852e-02,2.7518272e-02,2.6592255e-02,2.7452230e-02,2.6200294e-02,2.6082754e-02,2.7168989e-02,2.6659250e-02,2.6675940e-02,2.6211739e-02,2.7137280e-02,2.7141094e-02,2.6450396e-02,2.7047634e-02,2.7078152e-02,2.6953936e-02,2.5813103e-02,2.6752234e-02,2.6462078e-02,2.6951551e-02,2.6567459e-02,2.6509285e-02,2.6597738e-02,2.6292324e-02,2.6959181e-02,2.6565552e-02,2.6318073e-02,2.6394844e-02,2.6241064e-02,2.6083946e-02,2.6148558e-02,2.6265383e-02,2.6114464e-02,2.6483297e-02,2.6490450e-02,2.6166201e-02,2.6350737e-02,2.6033640e-02,2.5447369e-02,2.5727749e-02,2.5912762e-02,2.6033640e-02,2.5836229e-02,2.6017785e-02,2.5710106e-02,2.5888801e-02,2.5703311e-02,2.5678635e-02,2.5752902e-02,2.5655508e-02,2.5978327e-02,2.5766373e-02,2.5843620e-02,2.5718570e-02,2.5677681e-02,2.5618553e-02,2.5686741e-02,2.5609493e-02,2.5617599e-02,2.5654912e-02,2.5573015e-02,2.5627613e-02,2.5578141e-02,2.5520205e-02,2.5516033e-02,2.5342464e-02,2.5309563e-02,2.5284886e-02,2.5251150e-02,2.5296450e-02,2.5223374e-02,2.5159597e-02,2.5223851e-02,2.5213122e-02,2.5153399e-02,2.5162816e-02,2.5131106e-02,2.5229335e-02,2.5168300e-02,2.5224447e-02,2.5269270e-02,2.5263429e-02,2.5300026e-02,2.5297046e-02,2.5323272e-02,2.5309682e-02,2.5310636e-02,2.5317550e-02,2.5310636e-02,2.5344491e-02,2.5340796e-02,2.5370359e-02,2.5395155e-02,2.5377274e-02,2.5372267e-02,2.5392175e-02,2.5383592e-02,2.5389552e-02,2.5399923e-02,2.5479674e-02,2.5531173e-02,2.5612593e-02,2.5682211e-02,2.5799036e-02,2.5879741e-02,2.5956035e-02,2.6035309e-02,2.6101828e-02,2.6164412e-02,2.6231647e-02,2.6280403e-02,2.6298404e-02,2.6312113e-02,2.6323438e-02,2.6286483e-02,2.6275992e-02,2.6205659e-02,2.6120901e-02,2.6040912e-02,2.5950909e-02,2.5855839e-02,2.5796115e-02,2.5805056e-02,2.5844753e-02,2.5907397e-02,2.5939047e-02,2.5937378e-02,2.5919855e-02,2.5907218e-02,2.5906622e-02,2.5874615e-02,2.5857031e-02,2.5848985e-02,2.5808394e-02,2.5785863e-02,2.5760233e-02,2.5741220e-02,2.5715888e-02,2.5684297e-02,2.5665700e-02,2.5659502e-02,2.5636256e-02,2.5602877e-02,2.5573969e-02,2.5622427e-02,2.5626600e-02,2.5628328e-02,2.5640726e-02,2.5672853e-02,2.5716007e-02,2.5771499e-02,2.5798917e-02,2.5903523e-02,2.5962949e-02,2.6042938e-02,2.6114225e-02,2.6191235e-02,2.6268363e-02,2.6335895e-02,2.6364148e-02,2.6413500e-02,2.6460350e-02,2.6488483e-02,2.6505113e-02,2.6532054e-02,2.6542783e-02,2.6583493e-02,2.6619554e-02,2.6632905e-02,2.6652455e-02,2.6647031e-02,2.6659191e-02,2.6687086e-02,2.6713371e-02,2.6729405e-02,2.6758313e-02,2.6784062e-02,2.6814342e-02,2.6854992e-02,2.6888072e-02,2.6921630e-02,2.6957929e-02,2.7002990e-02,2.7039111e-02,2.7081788e-02,2.7132392e-02,2.7184069e-02,2.7219057e-02,2.7260602e-02,2.7330816e-02,2.7396560e-02,2.7475059e-02,2.7567208e-02,2.7663112e-02,2.7757347e-02,2.7876556e-02,2.8014958e-02,2.8174639e-02,2.8371572e-02,2.8601468e-02,2.8864801e-02,2.9168367e-02,2.9524028e-02,2.9914796e-02,3.0369759e-02,3.0882418e-02,3.1449914e-02,3.2061458e-02,3.2758951e-02,3.3520937e-02,3.4327865e-02,3.5304964e-02,3.6364138e-02,3.7524581e-02,3.8766205e-02,4.0030420e-02,4.1289508e-02,4.2457044e-02,4.3480933e-02,4.4344902e-02,4.5020163e-02,4.5511901e-02,4.5874953e-02,4.6106696e-02,4.6221912e-02,4.6275437e-02,4.6255589e-02,4.6180665e-02,4.6038389e-02,4.5852721e-02,4.5600176e-02,4.5313895e-02,4.4959247e-02,4.4564307e-02,4.4150770e-02,4.3713570e-02,4.3251634e-02,4.2769909e-02,4.2265058e-02,4.1755199e-02,4.1247129e-02,4.0709198e-02,4.0171087e-02,3.9632142e-02,3.9131522e-02,3.8595438e-02,3.8050532e-02,3.7522435e-02,3.7008226e-02,3.6490023e-02,3.5993278e-02,3.5520911e-02,3.5052538e-02,3.4601867e-02,3.4162164e-02,3.3748865e-02,3.3355236e-02,3.2996833e-02,3.2646120e-02,3.2319784e-02,3.2024622e-02,3.1740129e-02,3.1485677e-02,3.1240523e-02,3.1015396e-02,3.0810058e-02,3.0659914e-02,3.0506790e-02,3.0384541e-02,3.0289531e-02,3.0204475e-02,3.0137539e-02,3.0106127e-02,3.0060291e-02,3.0059397e-02,3.0068994e-02,3.0094385e-02,3.0166626e-02,3.0246377e-02,3.0349672e-02,3.0479670e-02,3.0637503e-02,3.0803800e-02,3.0967414e-02,3.1216264e-02,3.1434178e-02,3.1623960e-02,3.1880975e-02,3.2164574e-02,3.2355368e-02,3.2598495e-02,3.2856822e-02,3.3117771e-02,3.3375382e-02,3.3671200e-02,3.3968627e-02,3.4300685e-02,3.4675479e-02,3.5086632e-02,3.5587192e-02,3.6181927e-02,3.6891222e-02,3.7820280e-02,3.8930178e-02,4.0316224e-02,4.1996300e-02,4.3999851e-02,4.6329975e-02,4.8952222e-02,5.1717758e-02,5.4760873e-02,5.7773829e-02,6.0636759e-02,6.3416541e-02,6.5843284e-02,6.7923963e-02,6.9639802e-02,7.0935130e-02,7.1946204e-02,7.2663307e-02,7.3157430e-02,7.3499143e-02,7.3727667e-02,7.3879302e-02,7.3990762e-02,7.4058592e-02,7.4134290e-02,7.4203730e-02,7.4301004e-02,7.4403703e-02,7.4527144e-02,7.4672639e-02,7.4822843e-02,7.4958980e-02,7.5061321e-02,7.5127482e-02,7.5165212e-02,7.5117707e-02,7.5033784e-02,7.4905157e-02,7.4729741e-02,7.4523032e-02,7.4296236e-02,7.4047923e-02,7.3777795e-02,7.3507547e-02,7.3232353e-02,7.2966337e-02,7.2684765e-02,7.2398782e-02,7.2124898e-02,7.1851909e-02,7.1570396e-02,7.1277857e-02,7.1003258e-02,7.0730090e-02,7.0433974e-02,7.0159614e-02,6.9869936e-02,6.9595873e-02,6.9324672e-02,6.9065213e-02,6.8814278e-02,6.8576217e-02,6.8356514e-02,6.8138659e-02,6.7978919e-02,6.7839861e-02,6.7742586e-02,6.7670226e-02,6.7634463e-02,6.7634463e-02,6.7695916e-02,6.7806959e-02,6.7967832e-02,6.8186104e-02,6.8469703e-02,6.8810761e-02,6.9226861e-02,6.9697320e-02,7.0268095e-02,7.0899069e-02,7.1597397e-02,7.2388351e-02,7.3264480e-02,7.4233294e-02,7.5303316e-02,7.6444805e-02,7.7729404e-02,7.9116523e-02,8.0619633e-02,8.2252204e-02,8.4022403e-02,8.5962534e-02,8.8058591e-02,9.0274572e-02,9.2746139e-02,9.5361382e-02,9.8146588e-02,0.1011485,0.1043067,0.1076706,0.1112012,0.1148259,0.1186845,0.1226302,0.1266492,0.1307324,0.1347946,0.1389336,0.1430334,0.1470125,0.1510047,0.1549031,0.1587527,0.1626032,0.1664452,0.1704934,0.1747263,0.1792366,0.1842758,0.1900110,0.1965366,0.2042367,0.2130296,0.2238376,0.2364883,0.2515234,0.2694727,0.2909955,0.3165377,0.3464348,0.3800800,0.4190304,0.4624152,0.5099152,0.5615988,0.6159168,0.6735212,0.7321183,0.7897360,0.8472788,0.9023594,0.9549859,1.0033922,1.0475204,1.0881975,1.1247554,1.1567171,1.1856548,1.2110524,1.2337974,1.2538664,1.2710922,1.2864281,1.2995446,1.3105896,1.3196659,1.3271481,1.3330115,1.3376858,1.3402965,1.3424470,1.3431388,1.3427415,1.3415505,1.3388201,1.3345273,1.3286130,1.3204269,1.3096603,1.2967279,1.2806673,1.2628465,1.2432349,1.2217610,1.1994898,1.1756999,1.1515372,1.1275076,1.1030819,1.0786318,1.0541989,1.0301331,1.0067729,0.9831954,0.9602350,0.9377346,0.9155553,0.8941654,0.8724931,0.8514255,0.8310242,0.8106847,0.7910469,0.7715303,0.7525283,0.7342485,0.7160496,0.6985539,0.6812783,0.6646713,0.6487123,0.6328344,0.6176413,0.6028861,0.5886638,0.5751255,0.5616851,0.5488508,0.5366079,0.5246477,0.5133253,0.5021282,0.4914337,0.4813209,0.4713943,0.4619981,0.4527935,0.4439963,0.4357537,0.4275877,0.4199076,0.4123784,0.4052498,0.3985095,0.3918655,0.3855947,0.3795280,0.3737572,0.3682923,0.3628806,0.3577593,0.3528274,0.3481033,0.3436374,0.3391706,0.3349767,0.3309713,0.3270835,0.3234170,0.3197793,0.3163344,0.3130768,0.3098829,0.3068743,0.3038884,0.3010651,0.2983701,0.2957293,0.2932431,0.2907945,0.2884889,0.2862656,0.2841115,0.2820811,0.2801047,0.2782230,0.2764472,0.2747209,0.2730901,0.2715168,0.2700459,0.2686530,0.2673246,0.2660970,0.2649222,0.2638078,0.2628214,0.2618817,0.2610365,0.2602689,0.2595727,0.2589835,0.2584656,0.2580259,0.2576523,0.2573798,0.2571837,0.2570610,0.2570552,0.2571546,0.2573177,0.2575833,0.2579251,0.2583595,0.2589151,0.2595188,0.2602464,0.2610886,0.2620272,0.2630983,0.2642701,0.2655419,0.2669473,0.2684529,0.2701542,0.2719612,0.2739389,0.2760561,0.2782575,0.2807511,0.2833710,0.2861748,0.2891439,0.2922533,0.2956815,0.2992510,0.3030601,0.3070231,0.3111355,0.3155768,0.3201223,0.3248994,0.3298159,0.3347741,0.3399711,0.3451588,0.3505088,0.3557932,0.3609966,0.3661900,0.3711610,0.3761006,0.3807445,0.3851005,0.3892073,0.3929180,0.3963686,0.3994309,0.4021248,0.4044423,0.4063829,0.4080555,0.4093632,0.4104350,0.4112270,0.4117966,0.4121893,0.4124759,0.4127096,0.4128850,0.4130689,0.4132870,0.4135546,0.4139600,0.4145206,0.4151749,0.4160656,0.4171669,0.4185845,0.4202550,0.4223315,0.4247738,0.4276760,0.4311499,0.4351433,0.4400930,0.4458244,0.4525642,0.4604270,0.4694106,0.4801683,0.4926578,0.5074470,0.5245216,0.5445325,0.5681744,0.5952867,0.6281999,0.6655928,0.7091007,0.7600869,0.8190470,0.8889441,0.9701978,1.0650632,1.1715651,1.2913005,1.4256601,1.5711744,1.7344167,1.9055195,2.0809267,2.2510717,2.4018359,2.5270743,2.6221218,2.6751218,2.7148910,2.7437298,2.7597270,2.7816992,2.8058529,2.8278430,2.8450165,2.8520346,2.8568125,2.8596916,2.8668649,2.8738165,2.8822305,2.8911963,2.9036787,2.9182358,2.9329321,2.9440544,2.9458668,2.9540994,2.9568062,2.9550929,2.9541507,2.9469550,2.9428191,2.9372902,2.9215670,2.9066598,2.8984046,2.8869746,2.8797295,2.8727756,2.8651812,2.8589482,2.8530321,2.8471413,2.8414481,2.8376205,2.8297739,2.8216438,2.8031461,2.7820387,2.7543488,2.7343192,2.7232883,2.7076912,2.6797850,2.6585755,2.6400380,2.6180482,2.5961089,2.5640864,2.5289893,2.5052083,2.4725456,2.4389501,2.4100389,2.3797593,2.3530996,2.3175230,2.2896967,2.2587023,2.2245901,2.1947193,2.1651921,2.1347628,2.1037853,2.0758219,2.0433135,2.0141549,1.9857442,1.9566482,1.9282514,1.8976302,1.8708279,1.8402522,1.8120193,1.7853281,1.7586513,1.7300686,1.7032647,1.6772113,1.6514068,1.6268806,1.6017716,1.5772935,1.5532278,1.5303428,1.5071713,1.4845097,1.4624907,1.4412323,1.4196162,1.3988404,1.3783799,1.3592104,1.3388642,1.3199875,1.3012484,1.2829839,1.2651389,1.2472152,1.2303830,1.2138329,1.1982433,1.1822438,1.1675469,1.1525592,1.1382564,1.1242733,1.1111603,1.0982563,1.0857090,1.0739356,1.0621328,1.0511447,1.0405101,1.0300741,1.0199533,1.0102304,1.0007902,0.9918020,0.9830720,0.9749103,0.9673470,0.9595658,0.9520513,0.9450309,0.9383732,0.9318181,0.9258249,0.9199436,0.9142845,0.9089198,0.9039811,0.8991143,0.8945096,0.8903024,0.8862058,0.8825037,0.8789874,0.8755174,0.8726140,0.8697414,0.8671738,0.8647753,0.8627541,0.8608761,0.8592858,0.8579243,0.8567728,0.8559027,0.8552958,0.8546189,0.8546093,0.8543326,0.8547460,0.8551997,0.8558369,0.8566333,0.8577943,0.8590461,0.8606601,0.8624026,0.8645781,0.8669470,0.8693160,0.8722103,0.8751653,0.8783094,0.8820925,0.8858844,0.8898335,0.8943179,0.8986564,0.9032239,0.9083498,0.9138155,0.9192942,0.9252272,0.9311168,0.9374880,0.9440523,0.9510915,0.9581058,0.9659292,0.9734797,0.9816076,0.9898424,0.9985960,1.0075085,1.0170230,1.0261546,1.0362625,1.0465556,1.0567797,1.0675467,1.0787416,1.0899874,1.1014118,1.1139156,1.1258649,1.1386123,1.1515085,1.1647364,1.1781168,1.1921909,1.2060139,1.2215085,1.2357682,1.2506665,1.2665069,1.2816515,1.2974310,1.3136929,1.3300767,1.3470957,1.3641064,1.3814478,1.3998454,1.4178352,1.4360843,1.4541039,1.4729059,1.4925580,1.5106643,1.5302191,1.5506852,1.5714855,1.5902336,1.6114022,1.6308407,1.6525667,1.6723653,1.6920785,1.7156870,1.7355580,1.7581052,1.7771333,1.7990314,1.8223411,1.8413264,1.8653127,1.8858225,1.9065948,1.9279920,1.9516166,1.9702752,1.9945450,2.0188925,2.0360813,2.0585196,2.0797484,2.1020386,2.1191308,2.1387296,2.1590889,2.1818721,2.2019491,2.2195895,2.2359364,2.2593372,2.2858787,2.2949669,2.3111272,2.3244507,2.3352568,2.3477898,2.3659728,2.3810980,2.3913722,2.3983958,2.4118974,2.4314675,2.4445767,2.4599938,2.4672971,2.4705639,2.4724281,2.4722197,2.4720349,2.4716196,2.4718556,2.4733686,2.4747820,2.4752936,2.4784868,2.4770787,2.4771457,2.4792006,2.4751828,2.4764678,2.4749477,2.4719079,2.4709656,2.4671586,2.4670198,2.4622061,2.4614987,2.4564345
"repr-02",2.8864622e-02,2.8797626e-02,2.8862238e-02,2.7846098e-02,2.7180910e-02,2.7144194e-02,2.8601408e-02,2.8073072e-02,2.8259516e-02,2.7879953e-02,2.8234720e-02,2.7986050e-02,2.7650833e-02,2.7371168e-02,2.7778149e-02,2.7524233e-02,2.7269363e-02,2.7804375e-02,2.7650595e-02,2.7736664e-02,2.6668787e-02,2.8242588e-02,2.7792931e-02,2.6654720e-02,2.7595997e-02,2.7822018e-02,2.7391434e-02,2.5899649e-02,2.6775122e-02,2.7007580e-02,2.7180672e-02,2.6717663e-02,2.6988029e-02,2.6823997e-02,2.6810884e-02,2.6854038e-02,2.6713371e-02,2.7085543e-02,2.6516438e-02,2.6618242e-02,2.7094126e-02,2.5719166e-02,2.4819136e-02,2.6262045e-02,2.7350187e-02,2.7565956e-02,2.6900291e-02,2.7240515e-02,2.7324200e-02,2.7606726e-02,2.6377916e-02,2.6400328e-02,2.7294397e-02,2.7393818e-02,2.7564526e-02,2.7793884e-02,2.6681185e-02,2.6857615e-02,2.7150869e-02,2.7458906e-02,2.6845694e-02,2.5858164e-02,2.7557850e-02,2.6610851e-02,2.7564287e-02,2.6191711e-02,2.6149988e-02,2.7196884e-02,2.6590347e-02,2.6693106e-02,2.6219368e-02,2.7193546e-02,2.7174473e-02,2.6466131e-02,2.7043819e-02,2.7081251e-02,2.6924610e-02,2.5797129e-02,2.6750565e-02,2.6444197e-02,2.6929855e-02,2.6533365e-02,2.6579380e-02,2.6587248e-02,2.6291132e-02,2.6984692e-02,2.6573181e-02,2.6320457e-02,2.6428938e-02,2.6248455e-02,2.6083231e-02,2.6159763e-02,2.6252747e-02,2.6135921e-02,2.6474953e-02,2.6481628e-02,2.6167154e-02,2.6320696e-02,2.6119709e-02,2.5466442e-02,2.5735140e-02,2.5910378e-02,2.5978804e-02,2.5857687e-02,2.6023507e-02,2.5738955e-02,2.5891066e-02,2.5718570e-02,2.5720358e-02,2.5731802e-02,2.5650978e-02,2.5982738e-02,2.5761247e-02,2.5827289e-02,2.5736332e-02,2.5688529e-02,2.5628686e-02,2.5678158e-02,2.5591254e-02,2.5590181e-02,2.5673032e-02,2.5575399e-02,2.5643468e-02,2.5576234e-02,2.5528550e-02,2.5531650e-02,2.5344729e-02,2.5315404e-02,2.5295615e-02,2.5261760e-02,2.5298595e-02,2.5230527e-02,2.5174737e-02,2.5246620e-02,2.5234580e-02,2.5156021e-02,2.5159717e-02,2.5140524e-02,2.5236487e-02,2.5168419e-02,2.5225520e-02,2.5277972e-02,2.5271416e-02,2.5300026e-02,2.5311708e-02,2.5322676e-02,2.5313258e-02,2.5307655e-02,2.5325298e-02,2.5324941e-02,2.5343776e-02,2.5339127e-02,2.5375366e-02,2.5391698e-02,2.5378346e-02,2.5364280e-02,2.5391579e-02,2.5371909e-02,2.5382757e-02,2.5392532e-02,2.5472879e-02,2.5532126e-02,2.5605679e-02,2.5679708e-02,2.5795221e-02,2.5877953e-02,2.5960684e-02,2.6037455e-02,2.6107550e-02,2.6162148e-02,2.6233912e-02,2.6287675e-02,2.6310802e-02,2.6321411e-02,2.6328802e-02,2.6291132e-02,2.6283741e-02,2.6218653e-02,2.6132345e-02,2.6054740e-02,2.5951505e-02,2.5865376e-02,2.5808990e-02,2.5824368e-02,2.5853693e-02,2.5925219e-02,2.5953650e-02,2.5949419e-02,2.5932908e-02,2.5918722e-02,2.5918305e-02,2.5888443e-02,2.5870800e-02,2.5861502e-02,2.5823712e-02,2.5800765e-02,2.5776982e-02,2.5752604e-02,2.5730968e-02,2.5702238e-02,2.5680363e-02,2.5677860e-02,2.5648594e-02,2.5620162e-02,2.5588453e-02,2.5636494e-02,2.5639892e-02,2.5642514e-02,2.5652826e-02,2.5688827e-02,2.5729239e-02,2.5784552e-02,2.5813282e-02,2.5916755e-02,2.5971532e-02,2.6055098e-02,2.6130497e-02,2.6205122e-02,2.6280403e-02,2.6350379e-02,2.6379526e-02,2.6428938e-02,2.6473463e-02,2.6500404e-02,2.6520967e-02,2.6544809e-02,2.6558578e-02,2.6599824e-02,2.6633143e-02,2.6646733e-02,2.6665807e-02,2.6658595e-02,2.6674390e-02,2.6699722e-02,2.6726127e-02,2.6739120e-02,2.6769996e-02,2.6793957e-02,2.6825547e-02,2.6863992e-02,2.6900530e-02,2.6928306e-02,2.6964128e-02,2.7007639e-02,2.7046204e-02,2.7086020e-02,2.7135432e-02,2.7182877e-02,2.7218819e-02,2.7264237e-02,2.7330339e-02,2.7392864e-02,2.7471483e-02,2.7562737e-02,2.7655959e-02,2.7751327e-02,2.7869642e-02,2.8010905e-02,2.8165221e-02,2.8371036e-02,2.8592288e-02,2.8859735e-02,2.9168308e-02,2.9518604e-02,2.9912770e-02,3.0373216e-02,3.0885339e-02,3.1448185e-02,3.2060564e-02,3.2757044e-02,3.3518553e-02,3.4328282e-02,3.5303533e-02,3.6361039e-02,3.7517846e-02,3.8759947e-02,4.0025294e-02,4.1284800e-02,4.2451382e-02,4.3475628e-02,4.4339120e-02,4.5015574e-02,4.5509040e-02,4.5870960e-02,4.6101153e-02,4.6214700e-02,4.6269774e-02,4.6247303e-02,4.6174109e-02,4.6033144e-02,4.5844913e-02,4.5595467e-02,4.5306087e-02,4.4951022e-02,4.4558525e-02,4.4145346e-02,4.3708742e-02,4.3241799e-02,4.2759240e-02,4.2255759e-02,4.1743457e-02,4.1234434e-02,4.0695727e-02,4.0159404e-02,3.9618909e-02,3.9119184e-02,3.8581371e-02,3.8036227e-02,3.7509739e-02,3.6995232e-02,3.6478221e-02,3.5980821e-02,3.5507858e-02,3.5040140e-02,3.4590185e-02,3.4151554e-02,3.3744693e-02,3.3347309e-02,3.2992423e-02,3.2642543e-02,3.2317221e-02,3.2023966e-02,3.1739533e-02,3.1487525e-02,3.1232655e-02,3.1009972e-02,3.0813932e-02,3.0655801e-02,3.0515909e-02,3.0378819e-02,3.0286014e-02,3.0202091e-02,3.0135632e-02,3.0088305e-02,3.0048847e-02,3.0048966e-02,3.0075312e-02,3.0082524e-02,3.0145824e-02,3.0224025e-02,3.0335069e-02,3.0462563e-02,3.0623555e-02,3.0799150e-02,3.0961812e-02,3.1202435e-02,3.1424761e-02,3.1625152e-02,3.1881213e-02,3.2157063e-02,3.2480478e-02,3.2725275e-02,3.2986343e-02,3.3248305e-02,3.3508658e-02,3.3805490e-02,3.4099817e-02,3.4434795e-02,3.4807444e-02,3.5225272e-02,3.5722494e-02,3.6319494e-02,3.7022412e-02,3.7949681e-02,3.9054334e-02,4.0440857e-02,4.2136371e-02,4.4132769e-02,4.6472073e-02,4.9088597e-02,5.1856697e-02,5.4896533e-02,5.7907939e-02,6.0774446e-02,6.3555181e-02,6.5984368e-02,6.8064570e-02,6.9768965e-02,7.1070611e-02,7.2077453e-02,7.2790027e-02,7.3288023e-02,7.3633432e-02,7.3857725e-02,7.4011445e-02,7.4120224e-02,7.4196041e-02,7.4270189e-02,7.4344695e-02,7.4433446e-02,7.4545443e-02,7.4668825e-02,7.4813008e-02,7.4959874e-02,7.5089157e-02,7.5193107e-02,7.5264096e-02,7.5297475e-02,7.5262547e-02,7.5177491e-02,7.5038850e-02,7.4866652e-02,7.4659765e-02,7.4431777e-02,7.4181378e-02,7.3914468e-02,7.3645949e-02,7.3367238e-02,7.3103905e-02,7.2822154e-02,7.2534263e-02,7.2266579e-02,7.1986258e-02,7.1705163e-02,7.1419895e-02,7.1137369e-02,7.0865154e-02,7.0569098e-02,7.0292056e-02,7.0006788e-02,6.9740474e-02,6.9466650e-02,6.9204628e-02,6.8949819e-02,6.8721950e-02,6.8487465e-02,6.8285823e-02,6.8128824e-02,6.7994356e-02,6.7879915e-02,6.7799568e-02,6.7771912e-02,6.7778051e-02,6.7839921e-02,6.7950189e-02,6.8104446e-02,6.8328857e-02,6.8606257e-02,6.8949759e-02,6.9367826e-02,6.9835663e-02,7.0403159e-02,7.1029484e-02,7.1741343e-02,7.2520375e-02,7.3400199e-02,7.4369073e-02,7.5447917e-02,7.6580107e-02,7.7869713e-02,7.9259992e-02,8.0760896e-02,8.2394719e-02,8.4163487e-02,8.6103141e-02,8.8203490e-02,9.0411603e-02,9.2888594e-02,9.5506638e-02,9.8290563e-02,0.1012934,0.1044497,0.1078107,0.1113460,0.1149640,0.1188244,0.1227701,0.1267860,0.1308701,0.1349345,0.1390702,0.1431693,0.1471451,0.1511353,0.1550291,0.1588784,0.1627322,0.1665614,0.1706061,0.1748310,0.1793399,0.1843725,0.1901083,0.1966355,0.2043384,0.2131452,0.2239484,0.2365838,0.2516285,0.2695728,0.2910905,0.3166367,0.3465229,0.3801775,0.4191099,0.4625227,0.5100201,0.5616778,0.6159718,0.6736254,0.7322098,0.7898042,0.8473488,0.9024718,0.9550807,1.0034864,1.0476249,1.0882783,1.1248223,1.1567786,1.1857493,1.2111876,1.2338744,1.2539277,1.2711519,1.2866163,1.2996985,1.3107237,1.3197870,1.3272643,1.3331397,1.3377655,1.3404359,1.3425117,1.3432368,1.3428416,1.3416629,1.3390808,1.3348438,1.3288177,1.3205460,1.3098316,1.2969456,1.2808999,1.2630627,1.2434025,1.2219678,1.1997271,1.1759400,1.1517336,1.1277373,1.1032116,1.0788448,1.0543838,1.0303388,1.0069385,0.9833851,0.9604561,0.9379472,0.9157890,0.8943924,0.8726864,0.8516227,0.8312224,0.8108927,0.7912581,0.7717149,0.7527531,0.7344455,0.7162592,0.6987250,0.6814339,0.6648386,0.6488932,0.6329998,0.6178219,0.6030767,0.5888489,0.5753157,0.5618623,0.5490324,0.5367767,0.5248162,0.5135086,0.5023101,0.4916146,0.4814956,0.4715732,0.4621642,0.4529592,0.4441749,0.4359259,0.4277600,0.4200738,0.4125439,0.4054236,0.3986855,0.3920471,0.3857667,0.3797205,0.3739235,0.3684587,0.3630433,0.3579267,0.3529977,0.3482726,0.3438128,0.3393428,0.3351435,0.3311387,0.3272467,0.3235833,0.3199458,0.3165016,0.3132413,0.3100512,0.3070414,0.3040411,0.3012304,0.2985322,0.2959027,0.2934052,0.2909555,0.2886453,0.2864332,0.2842824,0.2822495,0.2802591,0.2783896,0.2766164,0.2748905,0.2732614,0.2716875,0.2702107,0.2688190,0.2674969,0.2662622,0.2650810,0.2639821,0.2629840,0.2620400,0.2612068,0.2604258,0.2597322,0.2591515,0.2586399,0.2581822,0.2578243,0.2575358,0.2573557,0.2572310,0.2572205,0.2573153,0.2574787,0.2577413,0.2580956,0.2585253,0.2590708,0.2596847,0.2604107,0.2612589,0.2621826,0.2632519,0.2644173,0.2656986,0.2671079,0.2686159,0.2703139,0.2721211,0.2741027,0.2762226,0.2784265,0.2809128,0.2835303,0.2863316,0.2893124,0.2924171,0.2958381,0.2994101,0.3032174,0.3071881,0.3112991,0.3157402,0.3202848,0.3250581,0.3299698,0.3349440,0.3401281,0.3453189,0.3506714,0.3559603,0.3611577,0.3663477,0.3713294,0.3762603,0.3809158,0.3852602,0.3893726,0.3930699,0.3965375,0.3995899,0.4022834,0.4045877,0.4065406,0.4081992,0.4095112,0.4105725,0.4113753,0.4119623,0.4123379,0.4126096,0.4128571,0.4130346,0.4132057,0.4134358,0.4136729,0.4141097,0.4146404,0.4152920,0.4161901,0.4172926,0.4187224,0.4203817,0.4224369,0.4248825,0.4277866,0.4312587,0.4352445,0.4401979,0.4459305,0.4526646,0.4605213,0.4695136,0.4802608,0.4927683,0.5075685,0.5246274,0.5446196,0.5682834,0.5953881,0.6283252,0.6656996,0.7092152,0.7601613,0.8191361,0.8890735,0.9702955,1.0651174,1.1715907,1.2914739,1.4258631,1.5710831,1.7343752,1.9054677,2.0810518,2.2498729,2.4006109,2.5270865,2.6218863,2.6737654,2.7159348,2.7418532,2.7605128,2.7854648,2.8097351,2.8332019,2.8425093,2.8471208,2.8535409,2.8571610,2.8627369,2.8708608,2.8792357,2.8907752,2.9048953,2.9178879,2.9327557,2.9418511,2.9460273,2.9507372,2.9507060,2.9534132,2.9506688,2.9474976,2.9453590,2.9364285,2.9245093,2.9110219,2.8960402,2.8856688,2.8757141,2.8680577,2.8637562,2.8524575,2.8469121,2.8433549,2.8387604,2.8318198,2.8276482,2.8182397,2.8009503,2.7810404,2.7544665,2.7355602,2.7207718,2.7068205,2.6828513,2.6562526,2.6362991,2.6152184,2.5937002,2.5632334,2.5283256,2.5036204,2.4722621,2.4381776,2.4098191,2.3820958,2.3533156,2.3183270,2.2904539,2.2585070,2.2246060,2.1950111,2.1651688,2.1339309,2.1031604,2.0749147,2.0433872,2.0139809,1.9852517,1.9563715,1.9278712,1.8971907,1.8703023,1.8402654,1.8118610,1.7852168,1.7584268,1.7297298,1.7034137,1.6771538,1.6513354,1.6268890,1.6017098,1.5772380,1.5532144,1.5306939,1.5076803,1.4845880,1.4625711,1.4416838,1.4197814,1.3990333,1.3786486,1.3591994,1.3391854,1.3202384,1.3014627,1.2830539,1.2651879,1.2474755,1.2305635,1.2139530,1.1984071,1.1823812,1.1675652,1.1527107,1.1383940,1.1244347,1.1112522,1.0982978,1.0858431,1.0740095,1.0623186,1.0512953,1.0405630,1.0300993,1.0200765,1.0103869,1.0009669,0.9919927,0.9832593,0.9749620,0.9673733,0.9596920,0.9521316,0.9452676,0.9384750,0.9319287,0.9259072,0.9199857,0.9144638,0.9089752,0.9040056,0.8992420,0.8946146,0.8905209,0.8863952,0.8826287,0.8792337,0.8756146,0.8726521,0.8699169,0.8672557,0.8650480,0.8628620,0.8609989,0.8593948,0.8580021,0.8568919,0.8560094,0.8553959,0.8547989,0.8547412,0.8544870,0.8548518,0.8553010,0.8561127,0.8568497,0.8578833,0.8591636,0.8607584,0.8625469,0.8646439,0.8670843,0.8693781,0.8724698,0.8754033,0.8784199,0.8821995,0.8860510,0.8900107,0.8944963,0.8987167,0.9033599,0.9085404,0.9138932,0.9193587,0.9252878,0.9312372,0.9377290,0.9441403,0.9511815,0.9582744,0.9659522,0.9737040,0.9816660,0.9899207,0.9986834,1.0076492,1.0171227,1.0262318,1.0362980,1.0466838,1.0567653,1.0677176,1.0788622,1.0900210,1.1014651,1.1138495,1.1259598,1.1387560,1.1515681,1.1648885,1.1782986,1.1922824,1.2059681,1.2216778,1.2358279,1.2507906,1.2663482,1.2816035,1.2975894,1.3135639,1.3301376,1.3472059,1.3641288,1.3816057,1.3997557,1.4176327,1.4361761,1.4539672,1.4728236,1.4927964,1.5105045,1.5301967,1.5505844,1.5711243,1.5897512,1.6112797,1.6307015,1.6525295,1.6721936,1.6918138,1.7154278,1.7354118,1.7572148,1.7772429,1.7987516,1.8214777,1.8407046,1.8656703,1.8852988,1.9066594,1.9276693,1.9508936,1.9709504,1.9934738,2.0178540,2.0351069,2.0584567,2.0796428,2.1014023,2.1179104,2.1380515,2.1578362,2.1806505,2.2013135,2.2190499,2.2353911,2.2591903,2.2835169,2.2925067,2.3084836,2.3213973,2.3325915,2.3472738,2.3632298,2.3781476,2.3890007,2.3960781,2.4148583,2.4284649,2.4453549,2.4608152,2.4658282,2.4652860,2.4677429,2.4690089,2.4672422,2.4682968,2.4677010,2.4688599,2.4699802,2.4736395,2.4718766,2.4759462,2.4751642,2.4739759,2.4741118,2.4732201,2.4720402,2.4696333,2.4665096,2.4658437,2.4630742,2.4586546,2.4574823,2.4536662
"repr-03",2.8655529e-02,2.8743029e-02,2.8698206e-02,2.7846813e-02,2.7074575e-02,2.7165174e-02,2.8470039e-02,2.8126717e-02,2.8177261e-02,2.7941465e-02,2.8260708e-02,2.7968407e-02,2.7679920e-02,2.7386427e-02,2.7807713e-02,2.7532339e-02,2.7254820e-02,2.7847767e-02,2.7699471e-02,2.7763844e-02,2.6637316e-02,2.8277636e-02,2.7811766e-02,2.6630163e-02,2.7600527e-02,2.7872086e-02,2.7394056e-02,2.5951385e-02,2.6842833e-02,2.7014017e-02,2.7199745e-02,2.6729822e-02,2.7011633e-02,2.6825666e-02,2.6886702e-02,2.6887417e-02,2.6760101e-02,2.7080536e-02,2.6548624e-02,2.6675701e-02,2.7131557e-02,2.5707960e-02,2.4813652e-02,2.6265144e-02,2.7436733e-02,2.7570963e-02,2.6943684e-02,2.7228832e-02,2.7370453e-02,2.7579069e-02,2.6425838e-02,2.6471853e-02,2.7271271e-02,2.7448416e-02,2.7551174e-02,2.7777433e-02,2.6641369e-02,2.6776314e-02,2.7256250e-02,2.7386427e-02,2.6941061e-02,2.5893688e-02,2.7573824e-02,2.6648521e-02,2.7532816e-02,2.6275158e-02,2.6131392e-02,2.7202129e-02,2.6623011e-02,2.6730776e-02,2.6164770e-02,2.7144909e-02,2.7135611e-02,2.6448488e-02,2.6997328e-02,2.7120590e-02,2.6952982e-02,2.5760412e-02,2.6766062e-02,2.6478291e-02,2.6992321e-02,2.6582241e-02,2.6534557e-02,2.6576281e-02,2.6293516e-02,2.6991367e-02,2.6576996e-02,2.6369810e-02,2.6405573e-02,2.6278257e-02,2.6106119e-02,2.6177883e-02,2.6351213e-02,2.6136875e-02,2.6519060e-02,2.6478052e-02,2.6196957e-02,2.6364088e-02,2.6072741e-02,2.5476933e-02,2.5736570e-02,2.5947094e-02,2.6032448e-02,2.5865555e-02,2.6022077e-02,2.5702477e-02,2.5908947e-02,2.5710225e-02,2.5683999e-02,2.5753140e-02,2.5649190e-02,2.5971532e-02,2.5765300e-02,2.5850177e-02,2.5748491e-02,2.5675416e-02,2.5622129e-02,2.5668383e-02,2.5597453e-02,2.5591612e-02,2.5640488e-02,2.5561452e-02,2.5619984e-02,2.5568128e-02,2.5518656e-02,2.5517702e-02,2.5347590e-02,2.5310874e-02,2.5291324e-02,2.5252461e-02,2.5294065e-02,2.5231361e-02,2.5184870e-02,2.5244355e-02,2.5240660e-02,2.5154829e-02,2.5170326e-02,2.5139332e-02,2.5238633e-02,2.5173545e-02,2.5236130e-02,2.5274277e-02,2.5268793e-02,2.5300145e-02,2.5297523e-02,2.5317907e-02,2.5318146e-02,2.5311470e-02,2.5324583e-02,2.5321007e-02,2.5353432e-02,2.5343657e-02,2.5384188e-02,2.5403142e-02,2.5382638e-02,2.5383353e-02,2.5399327e-02,2.5387764e-02,2.5389194e-02,2.5399208e-02,2.5491595e-02,2.5543332e-02,2.5622249e-02,2.5691748e-02,2.5813699e-02,2.5889277e-02,2.5966883e-02,2.6039004e-02,2.6102901e-02,2.6172042e-02,2.6237845e-02,2.6287556e-02,2.6313066e-02,2.6325583e-02,2.6338220e-02,2.6297688e-02,2.6288152e-02,2.6222348e-02,2.6139140e-02,2.6067138e-02,2.5977850e-02,2.5893271e-02,2.5847375e-02,2.5855899e-02,2.5894105e-02,2.5958538e-02,2.5982141e-02,2.5968790e-02,2.5954604e-02,2.5940835e-02,2.5940180e-02,2.5909901e-02,2.5891781e-02,2.5883794e-02,2.5848866e-02,2.5820017e-02,2.5798023e-02,2.5777161e-02,2.5756538e-02,2.5725842e-02,2.5702655e-02,2.5701106e-02,2.5674164e-02,2.5645614e-02,2.5616586e-02,2.5663137e-02,2.5669456e-02,2.5671303e-02,2.5683105e-02,2.5720656e-02,2.5761962e-02,2.5814354e-02,2.5843441e-02,2.5948346e-02,2.6002884e-02,2.6087344e-02,2.6161790e-02,2.6236057e-02,2.6312590e-02,2.6380181e-02,2.6413858e-02,2.6458263e-02,2.6505888e-02,2.6539385e-02,2.6549995e-02,2.6573062e-02,2.6589453e-02,2.6629150e-02,2.6665866e-02,2.6678622e-02,2.6695549e-02,2.6690125e-02,2.6704609e-02,2.6730359e-02,2.6753783e-02,2.6774645e-02,2.6798964e-02,2.6825070e-02,2.6859522e-02,2.6895344e-02,2.6928544e-02,2.6961565e-02,2.6995838e-02,2.7045786e-02,2.7082860e-02,2.7123153e-02,2.7171433e-02,2.7223408e-02,2.7258694e-02,2.7306676e-02,2.7367294e-02,2.7430356e-02,2.7511120e-02,2.7597785e-02,2.7693272e-02,2.7791500e-02,2.7906477e-02,2.8044581e-02,2.8197825e-02,2.8398812e-02,2.8622210e-02,2.8892696e-02,2.9194355e-02,2.9551625e-02,2.9941261e-02,3.0398905e-02,3.0909717e-02,3.1474888e-02,3.2088101e-02,3.2787323e-02,3.3548117e-02,3.4358680e-02,3.5334587e-02,3.6390722e-02,3.7553072e-02,3.8793743e-02,4.0061474e-02,4.1320264e-02,4.2488158e-02,4.3513119e-02,4.4377625e-02,4.5053005e-02,4.5544207e-02,4.5907319e-02,4.6138763e-02,4.6252549e-02,4.6306849e-02,4.6287596e-02,4.6213269e-02,4.6072662e-02,4.5888424e-02,4.5636892e-02,4.5348883e-02,4.4996321e-02,4.4600248e-02,4.4187486e-02,4.3751240e-02,4.3289304e-02,4.2808473e-02,4.2303503e-02,4.1790366e-02,4.1285515e-02,4.0746927e-02,4.0210843e-02,3.9672375e-02,3.9171576e-02,3.8638830e-02,3.8093805e-02,3.7567377e-02,3.7058234e-02,3.6538839e-02,3.6044657e-02,3.5574794e-02,3.5107493e-02,3.4657180e-02,3.4219503e-02,3.3808947e-02,3.3419311e-02,3.3060133e-02,3.2712042e-02,3.2383084e-02,3.2093227e-02,3.1812370e-02,3.1557977e-02,3.1311214e-02,3.1091928e-02,3.0887663e-02,3.0731320e-02,3.0582428e-02,3.0459344e-02,3.0371070e-02,3.0290544e-02,3.0224860e-02,3.0175507e-02,3.0142486e-02,3.0133605e-02,3.0149937e-02,3.0165792e-02,3.0239165e-02,3.0320883e-02,3.0429602e-02,3.0553699e-02,3.0704796e-02,3.0879498e-02,3.1054080e-02,3.1290054e-02,3.1515121e-02,3.1712532e-02,3.1961441e-02,3.2237053e-02,3.2406867e-02,3.2653928e-02,3.2913029e-02,3.3170700e-02,3.3434749e-02,3.3728838e-02,3.4024477e-02,3.4358323e-02,3.4732223e-02,3.5143435e-02,3.5638988e-02,3.6233783e-02,3.6939979e-02,3.7873983e-02,3.8979053e-02,4.0364742e-02,4.2052865e-02,4.4057250e-02,4.6390176e-02,4.9006701e-02,5.1773846e-02,5.4816067e-02,5.7827890e-02,6.0692430e-02,6.3473701e-02,6.5905750e-02,6.7979455e-02,6.9692314e-02,7.0989132e-02,7.1998894e-02,7.2713792e-02,7.3210895e-02,7.3555768e-02,7.3783159e-02,7.3936641e-02,7.4044347e-02,7.4119806e-02,7.4191689e-02,7.4266434e-02,7.4359059e-02,7.4471354e-02,7.4596941e-02,7.4740589e-02,7.4884713e-02,7.5018287e-02,7.5125873e-02,7.5194299e-02,7.5230956e-02,7.5190067e-02,7.5107872e-02,7.4971914e-02,7.4798703e-02,7.4591696e-02,7.4364781e-02,7.4114799e-02,7.3848188e-02,7.3580563e-02,7.3302329e-02,7.3038220e-02,7.2755098e-02,7.2471023e-02,7.2202802e-02,7.1920574e-02,7.1638584e-02,7.1348786e-02,7.1075320e-02,7.0801556e-02,7.0505917e-02,7.0226431e-02,6.9936574e-02,6.9673955e-02,6.9398463e-02,6.9146335e-02,6.8884969e-02,6.8659067e-02,6.8426788e-02,6.8226337e-02,6.8060398e-02,6.7932904e-02,6.7821801e-02,6.7740738e-02,6.7702889e-02,6.7712843e-02,6.7775190e-02,6.7889750e-02,6.8044186e-02,6.8262696e-02,6.8544686e-02,6.8892419e-02,6.9305480e-02,6.9771230e-02,7.0346832e-02,7.0968091e-02,7.1674049e-02,7.2462678e-02,7.3340535e-02,7.4303865e-02,7.5385153e-02,7.6514542e-02,7.7806771e-02,7.9196334e-02,8.0696881e-02,8.2330644e-02,8.4098637e-02,8.6037874e-02,8.8137269e-02,9.0351820e-02,9.2819691e-02,9.5439434e-02,9.8227978e-02,0.1012329,0.1043882,0.1077470,0.1112804,0.1149007,0.1187665,0.1227122,0.1267200,0.1308045,0.1348669,0.1390072,0.1431035,0.1470751,0.1510599,0.1549554,0.1587957,0.1626390,0.1664684,0.1704926,0.1747138,0.1792210,0.1842404,0.1899796,0.1965109,0.2042207,0.2130157,0.2238395,0.2364803,0.2515081,0.2694702,0.2909830,0.3165057,0.3463880,0.3800814,0.4189644,0.4623793,0.5098875,0.5615829,0.6158097,0.6734713,0.7320724,0.7897061,0.8471347,0.9022753,0.9548856,1.0033090,1.0474137,1.0880910,1.1246611,1.1565812,1.1854911,1.2109858,1.2336869,1.2537366,1.2709581,1.2863975,1.2994927,1.3104277,1.3196397,1.3270670,1.3329628,1.3375797,1.3403628,1.3422978,1.3430309,1.3426666,1.3414383,1.3389392,1.3346713,1.3286458,1.3203882,1.3096712,1.2967168,1.2807257,1.2628906,1.2432034,1.2218586,1.1995144,1.1758107,1.1516291,1.1276391,1.1031132,1.0787308,1.0542581,1.0302289,1.0068703,0.9833074,0.9603493,0.9378518,0.9156792,0.8942886,0.8725928,0.8515500,0.8311424,0.8107836,0.7911596,0.7716256,0.7526368,0.7343392,0.7161581,0.6986382,0.6813722,0.6647706,0.6488061,0.6329270,0.6177396,0.6029875,0.5887802,0.5752275,0.5617980,0.5489610,0.5367076,0.5247591,0.5134283,0.5022497,0.4915569,0.4814264,0.4715140,0.4621201,0.4529028,0.4441121,0.4358692,0.4277037,0.4200210,0.4124901,0.4053628,0.3986251,0.3919876,0.3857125,0.3796490,0.3738590,0.3683890,0.3629845,0.3578625,0.3529322,0.3482163,0.3437481,0.3392797,0.3350910,0.3310826,0.3271946,0.3235319,0.3198924,0.3164420,0.3131852,0.3099950,0.3069828,0.3039891,0.3011768,0.2984757,0.2958480,0.2933573,0.2909029,0.2885961,0.2863811,0.2842297,0.2821957,0.2802051,0.2783384,0.2765650,0.2748376,0.2732069,0.2716323,0.2701588,0.2687610,0.2674353,0.2662081,0.2650203,0.2639186,0.2629249,0.2619887,0.2611498,0.2603804,0.2596813,0.2590950,0.2585832,0.2581264,0.2577563,0.2574826,0.2572902,0.2571642,0.2571574,0.2572549,0.2574205,0.2576907,0.2580315,0.2584687,0.2590176,0.2596205,0.2603511,0.2612000,0.2621215,0.2631928,0.2643679,0.2656443,0.2670431,0.2685503,0.2702517,0.2720560,0.2740382,0.2761545,0.2783570,0.2808522,0.2834746,0.2862712,0.2892464,0.2923515,0.2957744,0.2993504,0.3031582,0.3071337,0.3112385,0.3156743,0.3202175,0.3249975,0.3299041,0.3348805,0.3400618,0.3452514,0.3506108,0.3558921,0.3610883,0.3662830,0.3712718,0.3761903,0.3808443,0.3851923,0.3892953,0.3929904,0.3964695,0.3995097,0.4022062,0.4045185,0.4064682,0.4081236,0.4094399,0.4105048,0.4112961,0.4118848,0.4122548,0.4125313,0.4127751,0.4129440,0.4131234,0.4133427,0.4135830,0.4140044,0.4145476,0.4151898,0.4160718,0.4171714,0.4185786,0.4202543,0.4223241,0.4247517,0.4276616,0.4311156,0.4351045,0.4400470,0.4457740,0.4525148,0.4603837,0.4693599,0.4801135,0.4926241,0.5074296,0.5244938,0.5445147,0.5681272,0.5952430,0.6281712,0.6655688,0.7090710,0.7600465,0.8189579,0.8888712,0.9700397,1.0648582,1.1713257,1.2910776,1.4255435,1.5708640,1.7339824,1.9045449,2.0797570,2.2481194,2.3979754,2.5238979,2.6146586,2.6688235,2.7137661,2.7351255,2.7590065,2.7851954,2.8096819,2.8246691,2.8305616,2.8363061,2.8405416,2.8458967,2.8540461,2.8649454,2.8759565,2.8866935,2.9086063,2.9177239,2.9310608,2.9364557,2.9368687,2.9390869,2.9383054,2.9395449,2.9366610,2.9350476,2.9334641,2.9284449,2.9256430,2.9079168,2.8989663,2.8859172,2.8712170,2.8642836,2.8553176,2.8474715,2.8407624,2.8330264,2.8263404,2.8213637,2.8155334,2.8075757,2.8000593,2.7805362,2.7594070,2.7369664,2.7153621,2.7005177,2.6798432,2.6536336,2.6314511,2.6121261,2.5856166,2.5643685,2.5260653,2.4997149,2.4688685,2.4360867,2.4070480,2.3801484,2.3516893,2.3162451,2.2883749,2.2556243,2.2230654,2.1943865,2.1621656,2.1326604,2.1026766,2.0728397,2.0428281,2.0124383,1.9841986,1.9550478,1.9264865,1.8965666,1.8687495,1.8398199,1.8113074,1.7847649,1.7576057,1.7294079,1.7029393,1.6764970,1.6508468,1.6260766,1.6011937,1.5766128,1.5530823,1.5303528,1.5072818,1.4841573,1.4624025,1.4412647,1.4194524,1.3986168,1.3783499,1.3588523,1.3389018,1.3200343,1.3012068,1.2828658,1.2648599,1.2472739,1.2303389,1.2137471,1.1983298,1.1821698,1.1673115,1.1525455,1.1382791,1.1243252,1.1110638,1.0980618,1.0856843,1.0738355,1.0621796,1.0511464,1.0402530,1.0299923,1.0198901,1.0102034,1.0008217,0.9918224,0.9831749,0.9748237,0.9671763,0.9595211,0.9519923,0.9451550,0.9382795,0.9317437,0.9257254,0.9198331,0.9142475,0.9088190,0.9038444,0.8990746,0.8944669,0.8904843,0.8863177,0.8824924,0.8790459,0.8754490,0.8724391,0.8698990,0.8670847,0.8648855,0.8626693,0.8608577,0.8592742,0.8578863,0.8567497,0.8558176,0.8552099,0.8546512,0.8545536,0.8543380,0.8547290,0.8551177,0.8559226,0.8566920,0.8577018,0.8589970,0.8605780,0.8623312,0.8643955,0.8669012,0.8692787,0.8722827,0.8752280,0.8782780,0.8820701,0.8858578,0.8898268,0.8943241,0.8984933,0.9031387,0.9082729,0.9137230,0.9191468,0.9251015,0.9310815,0.9374921,0.9438883,0.9509593,0.9580411,0.9656754,0.9734150,0.9814438,0.9896080,0.9983720,1.0073767,1.0168942,1.0259284,1.0360252,1.0463443,1.0564483,1.0674274,1.0785855,1.0896628,1.1011213,1.1135126,1.1256591,1.1385307,1.1513880,1.1646219,1.1781647,1.1919224,1.2056856,1.2212299,1.2353388,1.2503083,1.2656639,1.2811983,1.2973608,1.3129175,1.3297682,1.3467740,1.3636130,1.3811243,1.3990089,1.4170182,1.4353192,1.4534415,1.4720066,1.4922178,1.5098964,1.5300214,1.5495514,1.5705363,1.5890743,1.6096129,1.6294580,1.6516643,1.6714724,1.6910987,1.7136883,1.7345405,1.7553979,1.7758552,1.7974347,1.8197298,1.8402755,1.8651232,1.8848658,1.9044682,1.9270619,1.9480705,1.9713162,1.9923646,2.0139301,2.0329015,2.0572143,2.0754154,2.1004028,2.1165090,2.1346126,2.1560791,2.1766071,2.1992841,2.2146022,2.2316902,2.2576361,2.2767019,2.2883170,2.3045900,2.3159328,2.3282909,2.3455501,2.3631375,2.3762736,2.3824532,2.3933573,2.4155734,2.4308500,2.4435043,2.4526083,2.4520700,2.4558127,2.4555809,2.4535761,2.4545233,2.4571688,2.4560747,2.4603806,2.4626529,2.4658601,2.4668336,2.4687464,2.4703429,2.4714475,2.4666173,2.4641027,2.4652522,2.4624188,2.4603906,2.4580479,2.4563327,2.4501231,2.4506049,2.4434757
"repr-04",2.8669834e-02,2.8769732e-02,2.8565884e-02,2.7600050e-02,2.6876450e-02,2.6982784e-02,2.8349161e-02,2.8045416e-02,2.8115988e-02,2.7744293e-02,2.8034687e-02,2.7981043e-02,2.7553797e-02,2.7279615e-02,2.7754307e-02,2.7402639e-02,2.7219057e-02,2.7740479e-02,2.7574539e-02,2.7715445e-02,2.6573181e-02,2.8179646e-02,2.7745962e-02,2.6573420e-02,2.7513981e-02,2.7746439e-02,2.7329683e-02,2.5806665e-02,2.6707888e-02,2.6924372e-02,2.7124882e-02,2.6656866e-02,2.6912928e-02,2.6706934e-02,2.6774883e-02,2.6764870e-02,2.6651144e-02,2.7002573e-02,2.6473284e-02,2.6527166e-02,2.7027130e-02,2.5681973e-02,2.4765015e-02,2.6177883e-02,2.7203560e-02,2.7537584e-02,2.6846647e-02,2.7122974e-02,2.7254343e-02,2.7472734e-02,2.6259899e-02,2.6325703e-02,2.7213573e-02,2.7380228e-02,2.7528524e-02,2.7743578e-02,2.6584864e-02,2.6715517e-02,2.7124643e-02,2.7319193e-02,2.6841164e-02,2.5788069e-02,2.7522802e-02,2.6597500e-02,2.7416706e-02,2.6170492e-02,2.6076078e-02,2.7107954e-02,2.6476860e-02,2.6608706e-02,2.6095152e-02,2.7094364e-02,2.7053118e-02,2.6314020e-02,2.6916504e-02,2.6994467e-02,2.6883602e-02,2.5697470e-02,2.6656628e-02,2.6344061e-02,2.6890993e-02,2.6523590e-02,2.6466370e-02,2.6510000e-02,2.6235104e-02,2.6915550e-02,2.6495934e-02,2.6298046e-02,2.6356936e-02,2.6171923e-02,2.6014805e-02,2.6066065e-02,2.6220083e-02,2.6044607e-02,2.6420116e-02,2.6413202e-02,2.6094437e-02,2.6290894e-02,2.6002645e-02,2.5404453e-02,2.5656223e-02,2.5838614e-02,2.5896549e-02,2.5768042e-02,2.5948405e-02,2.5640726e-02,2.5797963e-02,2.5610328e-02,2.5600195e-02,2.5666833e-02,2.5559425e-02,2.5924921e-02,2.5660753e-02,2.5727868e-02,2.5645494e-02,2.5576234e-02,2.5535226e-02,2.5570154e-02,2.5509357e-02,2.5513291e-02,2.5548935e-02,2.5477052e-02,2.5525689e-02,2.5475621e-02,2.5421739e-02,2.5423884e-02,2.5272250e-02,2.5218606e-02,2.5216937e-02,2.5159955e-02,2.5229573e-02,2.5151968e-02,2.5105953e-02,2.5157809e-02,2.5154591e-02,2.5071025e-02,2.5084376e-02,2.5060177e-02,2.5160313e-02,2.5092244e-02,2.5146365e-02,2.5186539e-02,2.5179029e-02,2.5220394e-02,2.5222421e-02,2.5237918e-02,2.5224328e-02,2.5225759e-02,2.5250554e-02,2.5245309e-02,2.5271654e-02,2.5269866e-02,2.5296330e-02,2.5319695e-02,2.5308609e-02,2.5298953e-02,2.5321245e-02,2.5311708e-02,2.5317907e-02,2.5326967e-02,2.5414109e-02,2.5465846e-02,2.5546789e-02,2.5621057e-02,2.5726795e-02,2.5809884e-02,2.5894403e-02,2.5959611e-02,2.6038885e-02,2.6090145e-02,2.6159167e-02,2.6210666e-02,2.6236534e-02,2.6250958e-02,2.6258588e-02,2.6216149e-02,2.6210427e-02,2.6144266e-02,2.6059031e-02,2.5980473e-02,2.5879025e-02,2.5799334e-02,2.5749505e-02,2.5761306e-02,2.5795460e-02,2.5863707e-02,2.5892317e-02,2.5881290e-02,2.5868833e-02,2.5855899e-02,2.5857508e-02,2.5825858e-02,2.5808096e-02,2.5800765e-02,2.5762618e-02,2.5740802e-02,2.5715411e-02,2.5696278e-02,2.5670409e-02,2.5639832e-02,2.5619209e-02,2.5615096e-02,2.5585771e-02,2.5560617e-02,2.5529265e-02,2.5580466e-02,2.5582135e-02,2.5581360e-02,2.5594234e-02,2.5627494e-02,2.5673866e-02,2.5729179e-02,2.5757968e-02,2.5860429e-02,2.5915563e-02,2.6002228e-02,2.6075184e-02,2.6147783e-02,2.6226878e-02,2.6295006e-02,2.6325941e-02,2.6374280e-02,2.6421249e-02,2.6450813e-02,2.6464701e-02,2.6490033e-02,2.6505232e-02,2.6540816e-02,2.6577771e-02,2.6590884e-02,2.6605308e-02,2.6601732e-02,2.6618719e-02,2.6642680e-02,2.6663899e-02,2.6682019e-02,2.6710927e-02,2.6734293e-02,2.6766837e-02,2.6806116e-02,2.6836157e-02,2.6868761e-02,2.6901722e-02,2.6951134e-02,2.6987553e-02,2.7030230e-02,2.7080476e-02,2.7126253e-02,2.7166545e-02,2.7207375e-02,2.7274728e-02,2.7338922e-02,2.7417600e-02,2.7501941e-02,2.7603149e-02,2.7700126e-02,2.7814627e-02,2.7949870e-02,2.8108478e-02,2.8310657e-02,2.8538764e-02,2.8799891e-02,2.9103041e-02,2.9455602e-02,2.9844999e-02,3.0300915e-02,3.0812562e-02,3.1377196e-02,3.1988144e-02,3.2689393e-02,3.3448637e-02,3.4258962e-02,3.5234034e-02,3.6291122e-02,3.7449479e-02,3.8691342e-02,3.9957523e-02,4.1218460e-02,4.2381942e-02,4.3406963e-02,4.4269741e-02,4.4946194e-02,4.5439422e-02,4.5805037e-02,4.6035588e-02,4.6151280e-02,4.6206057e-02,4.6184957e-02,4.6113729e-02,4.5973599e-02,4.5787394e-02,4.5535386e-02,4.5249701e-02,4.4897199e-02,4.4502020e-02,4.4088423e-02,4.3653786e-02,4.3184876e-02,4.2703688e-02,4.2204201e-02,4.1691303e-02,4.1187823e-02,4.0646374e-02,4.0112197e-02,3.9573312e-02,3.9075673e-02,3.8537920e-02,3.7996769e-02,3.7469089e-02,3.6956906e-02,3.6441505e-02,3.5948992e-02,3.5474479e-02,3.5006762e-02,3.4561992e-02,3.4119904e-02,3.3709764e-02,3.3320665e-02,3.2958388e-02,3.2611191e-02,3.2282293e-02,3.1996310e-02,3.1711042e-02,3.1457067e-02,3.1206667e-02,3.0988216e-02,3.0776680e-02,3.0626297e-02,3.0479848e-02,3.0345142e-02,3.0261159e-02,3.0178249e-02,3.0106962e-02,3.0062735e-02,3.0022800e-02,3.0022800e-02,3.0041218e-02,3.0053496e-02,3.0124187e-02,3.0206561e-02,3.0325353e-02,3.0443072e-02,3.0595183e-02,3.0768156e-02,3.0942976e-02,3.1177759e-02,3.1407118e-02,3.1600595e-02,3.1852126e-02,3.2129049e-02,3.2473683e-02,3.2717109e-02,3.2978892e-02,3.3239901e-02,3.3498049e-02,3.3794165e-02,3.4087062e-02,3.4420013e-02,3.4790576e-02,3.5205126e-02,3.5704076e-02,3.6298335e-02,3.6999047e-02,3.7929058e-02,3.9035439e-02,4.0414810e-02,4.2112350e-02,4.4108093e-02,4.6445787e-02,4.9060047e-02,5.1826000e-02,5.4864585e-02,5.7872415e-02,6.0733855e-02,6.3515007e-02,6.5950751e-02,6.8023682e-02,6.9732666e-02,7.1030974e-02,7.2035253e-02,7.2756290e-02,7.3251367e-02,7.3598504e-02,7.3826849e-02,7.3981881e-02,7.4089706e-02,7.4169397e-02,7.4243784e-02,7.4316263e-02,7.4404299e-02,7.4524283e-02,7.4648499e-02,7.4797451e-02,7.4940979e-02,7.5072229e-02,7.5179815e-02,7.5251818e-02,7.5284839e-02,7.5251579e-02,7.5168848e-02,7.5032473e-02,7.4863255e-02,7.4656069e-02,7.4429631e-02,7.4174464e-02,7.3909938e-02,7.3644638e-02,7.3363781e-02,7.3101580e-02,7.2819054e-02,7.2530508e-02,7.2263479e-02,7.1980059e-02,7.1701825e-02,7.1415305e-02,7.1134090e-02,7.0864022e-02,7.0568323e-02,7.0286155e-02,7.0001423e-02,6.9738328e-02,6.9465935e-02,6.9200158e-02,6.8944812e-02,6.8721473e-02,6.8483412e-02,6.8287134e-02,6.8125784e-02,6.7992330e-02,6.7878664e-02,6.7791641e-02,6.7766726e-02,6.7774475e-02,6.7835212e-02,6.7949414e-02,6.8101585e-02,6.8324864e-02,6.8601787e-02,6.8946779e-02,6.9362879e-02,6.9829822e-02,7.0396960e-02,7.1026087e-02,7.1731150e-02,7.2510898e-02,7.3390543e-02,7.4360609e-02,7.5439751e-02,7.6566160e-02,7.7859342e-02,7.9244375e-02,8.0747247e-02,8.2380295e-02,8.4148645e-02,8.6087465e-02,8.8184059e-02,9.0400875e-02,9.2872441e-02,9.5489204e-02,9.8274380e-02,0.1012734,0.1044332,0.1077899,0.1113214,0.1149461,0.1187972,0.1227447,0.1267549,0.1308392,0.1348957,0.1390328,0.1431263,0.1470935,0.1510832,0.1549699,0.1588022,0.1626400,0.1664658,0.1704928,0.1747081,0.1792118,0.1842276,0.1899687,0.1964939,0.2041977,0.2129978,0.2238095,0.2364454,0.2514709,0.2694178,0.2909231,0.3164453,0.3463203,0.3799881,0.4188689,0.4622624,0.5097523,0.5614216,0.6156632,0.6732779,0.7318313,0.7894115,0.8468769,0.9019834,0.9545785,1.0029770,1.0470896,1.0877824,1.1243272,1.1562560,1.1852233,1.2107260,1.2334658,1.2534949,1.2707850,1.2862557,1.2993665,1.3104439,1.3196287,1.3270328,1.3330179,1.3376864,1.3404806,1.3424714,1.3432212,1.3428956,1.3415951,1.3391540,1.3349404,1.3288958,1.3206369,1.3099710,1.2970414,1.2810543,1.2632442,1.2435827,1.2222006,1.1999570,1.1761585,1.1519828,1.1280153,1.1034812,1.0791104,1.0546830,1.0306422,1.0072472,0.9837112,0.9607848,0.9382623,0.9161059,0.8946900,0.8729781,0.8519586,0.8315097,0.8112097,0.7915315,0.7720014,0.7530195,0.7346959,0.7165049,0.6989866,0.6816989,0.6650711,0.6491366,0.6332393,0.6180488,0.6032898,0.5890704,0.5755212,0.5620718,0.5492328,0.5369744,0.5250052,0.5136863,0.5024975,0.4917867,0.4816566,0.4717408,0.4623364,0.4531234,0.4443362,0.4360852,0.4279088,0.4202288,0.4127021,0.4055692,0.3988259,0.3921841,0.3859006,0.3798352,0.3740509,0.3685799,0.3631660,0.3580418,0.3531148,0.3483899,0.3439162,0.3394493,0.3352511,0.3312383,0.3273531,0.3236871,0.3200462,0.3165989,0.3133359,0.3101499,0.3071324,0.3041333,0.3013157,0.2986326,0.2959923,0.2934994,0.2910421,0.2887247,0.2865199,0.2843757,0.2823273,0.2803384,0.2784682,0.2767031,0.2749712,0.2733404,0.2717731,0.2702959,0.2689044,0.2675655,0.2663402,0.2651596,0.2640638,0.2630559,0.2621160,0.2612821,0.2605038,0.2598001,0.2592170,0.2586940,0.2582465,0.2578811,0.2575997,0.2574150,0.2572974,0.2572792,0.2573826,0.2575356,0.2578017,0.2581480,0.2585818,0.2591274,0.2597374,0.2604645,0.2613037,0.2622322,0.2633047,0.2644711,0.2657548,0.2671542,0.2686703,0.2703658,0.2721626,0.2741458,0.2762657,0.2784616,0.2809491,0.2835656,0.2863676,0.2893462,0.2924509,0.2958709,0.2994448,0.3032533,0.3072239,0.3113346,0.3157671,0.3203099,0.3250813,0.3299946,0.3349682,0.3401516,0.3453413,0.3506872,0.3559769,0.3611754,0.3663620,0.3713419,0.3762584,0.3809136,0.3852585,0.3893688,0.3930618,0.3965191,0.3995753,0.4022582,0.4045636,0.4065113,0.4081663,0.4094696,0.4105327,0.4113252,0.4119033,0.4122716,0.4125559,0.4127923,0.4129472,0.4131255,0.4133407,0.4135862,0.4140039,0.4145381,0.4151894,0.4160637,0.4171553,0.4185597,0.4202303,0.4222998,0.4247396,0.4276359,0.4310934,0.4350764,0.4400015,0.4457195,0.4524675,0.4603269,0.4693050,0.4800425,0.4925583,0.5073564,0.5244192,0.5444329,0.5680602,0.5951658,0.6280742,0.6654705,0.7089729,0.7599261,0.8188130,0.8886995,0.9699143,1.0646682,1.1711615,1.2908643,1.4252671,1.5704591,1.7338619,1.9046459,2.0798647,2.2488601,2.3986316,2.5247312,2.6177475,2.6710968,2.7138638,2.7373292,2.7558274,2.7815006,2.8040445,2.8251262,2.8362479,2.8422747,2.8472574,2.8525777,2.8573914,2.8674076,2.8763440,2.8889585,2.9040611,2.9169431,2.9279950,2.9362009,2.9398243,2.9410112,2.9450660,2.9443934,2.9433293,2.9407794,2.9376729,2.9301515,2.9216959,2.9084692,2.8993154,2.8843799,2.8766053,2.8671815,2.8593774,2.8525448,2.8436034,2.8385985,2.8339663,2.8277426,2.8219936,2.8137789,2.8005319,2.7790356,2.7570128,2.7340751,2.7179785,2.7014256,2.6823685,2.6548371,2.6339860,2.6124508,2.5911787,2.5637009,2.5281224,2.5014253,2.4702318,2.4375248,2.4082737,2.3815279,2.3528771,2.3174214,2.2895589,2.2572482,2.2240009,2.1946111,2.1637540,2.1338952,2.1033263,2.0739837,2.0437822,2.0140584,1.9855366,1.9558558,1.9272875,1.8974576,1.8696122,1.8405091,1.8118591,1.7852492,1.7583103,1.7299420,1.7036045,1.6772566,1.6514648,1.6267443,1.6018101,1.5772268,1.5534656,1.5308373,1.5079595,1.4847571,1.4628876,1.4418768,1.4199793,1.3991851,1.3788723,1.3592985,1.3393922,1.3204355,1.3015883,1.2832981,1.2653271,1.2477423,1.2307329,1.2140408,1.1987125,1.1826116,1.1676959,1.1529213,1.1385853,1.1246361,1.1113787,1.0983268,1.0860468,1.0740601,1.0624189,1.0514203,1.0405285,1.0302474,1.0201286,1.0104110,1.0009944,0.9920906,0.9833874,0.9750440,0.9673699,0.9597235,0.9521329,0.9453276,0.9384605,0.9319363,0.9259089,0.9200205,0.9144274,0.9089513,0.9039528,0.8991784,0.8946222,0.8905989,0.8863920,0.8826181,0.8791805,0.8755888,0.8725951,0.8699254,0.8671786,0.8649957,0.8628182,0.8609685,0.8593317,0.8579654,0.8568779,0.8559321,0.8553166,0.8547030,0.8546224,0.8544144,0.8547394,0.8551798,0.8560025,0.8567564,0.8577731,0.8590561,0.8606421,0.8624072,0.8645010,0.8669531,0.8692856,0.8723328,0.8752431,0.8783114,0.8820820,0.8859047,0.8898136,0.8943198,0.8985667,0.9031713,0.9083552,0.9137393,0.9192042,0.9251429,0.9310973,0.9375290,0.9439361,0.9509954,0.9580940,0.9657545,0.9734525,0.9815027,0.9896622,0.9984397,1.0074086,1.0169330,1.0259668,1.0360781,1.0464251,1.0565438,1.0674925,1.0786180,1.0898181,1.1012396,1.1135825,1.1257783,1.1385894,1.1515349,1.1646568,1.1781112,1.1921073,1.2057053,1.2212632,1.2354599,1.2505758,1.2660680,1.2814054,1.2973768,1.3131976,1.3298290,1.3468614,1.3637657,1.3812284,1.3994306,1.4172131,1.4355984,1.4534686,1.4723631,1.4923980,1.5100244,1.5302505,1.5502030,1.5709031,1.5893149,1.6103941,1.6299959,1.6517835,1.6714424,1.6911446,1.7143416,1.7353985,1.7562429,1.7761737,1.7978337,1.8204401,1.8402048,1.8641125,1.8844749,1.9048733,1.9273086,1.9494793,1.9703028,1.9925810,2.0155385,2.0339377,2.0586567,2.0776138,2.0995739,2.1174290,2.1363769,2.1569109,2.1775670,2.2025595,2.2156134,2.2320979,2.2595541,2.2802508,2.2917745,2.3064346,2.3184180,2.3301394,2.3443782,2.3628459,2.3766103,2.3859046,2.3983374,2.4131088,2.4289615,2.4423711,2.4576559,2.4612951,2.4606750,2.4614899,2.4615283,2.4595032,2.4626758,2.4643884,2.4662838,2.4672723,2.4672267,2.4716866,2.4725695,2.4708092,2.4707139,2.4730918,2.4718530,2.4701331,2.4662724,2.4631233,2.4598768,2.4576542,2.4564133,2.4552376,2.4480209
"repr-05",2.8635263e-02,2.8617620e-02,2.8621674e-02,2.7509212e-02,2.6826620e-02,2.6923895e-02,2.8332233e-02,2.7960300e-02,2.8124332e-02,2.7759790e-02,2.8092861e-02,2.7876139e-02,2.7428389e-02,2.7282476e-02,2.7715683e-02,2.7409554e-02,2.7155161e-02,2.7712345e-02,2.7550936e-02,2.7640343e-02,2.6512623e-02,2.8154373e-02,2.7682066e-02,2.6542187e-02,2.7491808e-02,2.7779102e-02,2.7304888e-02,2.5820255e-02,2.6680946e-02,2.6902199e-02,2.7076483e-02,2.6640177e-02,2.6902437e-02,2.6732206e-02,2.6748419e-02,2.6803017e-02,2.6722670e-02,2.6985168e-02,2.6420116e-02,2.6575089e-02,2.7069807e-02,2.5613308e-02,2.4768591e-02,2.6184082e-02,2.7292013e-02,2.7491808e-02,2.6807785e-02,2.7169466e-02,2.7295589e-02,2.7499199e-02,2.6296377e-02,2.6326656e-02,2.7184725e-02,2.7346611e-02,2.7461052e-02,2.7692556e-02,2.6579142e-02,2.6773214e-02,2.7112484e-02,2.7300835e-02,2.6864767e-02,2.5882483e-02,2.7499914e-02,2.6526213e-02,2.7441740e-02,2.6138067e-02,2.6030540e-02,2.7137041e-02,2.6465178e-02,2.6591539e-02,2.6116371e-02,2.6971817e-02,2.7030468e-02,2.6252508e-02,2.6903391e-02,2.6973009e-02,2.6893139e-02,2.5664330e-02,2.6704788e-02,2.6361465e-02,2.6861191e-02,2.6444674e-02,2.6485682e-02,2.6501417e-02,2.6241779e-02,2.6905298e-02,2.6483297e-02,2.6233673e-02,2.6350737e-02,2.6181459e-02,2.6003122e-02,2.6072979e-02,2.6223421e-02,2.6049376e-02,2.6424408e-02,2.6419401e-02,2.6111364e-02,2.6207685e-02,2.5960445e-02,2.5358200e-02,2.5671005e-02,2.5822401e-02,2.5897503e-02,2.5740623e-02,2.5943875e-02,2.5616884e-02,2.5793433e-02,2.5586843e-02,2.5572896e-02,2.5602102e-02,2.5536418e-02,2.5857925e-02,2.5647044e-02,2.5681973e-02,2.5602102e-02,2.5556326e-02,2.5515079e-02,2.5552750e-02,2.5449395e-02,2.5466919e-02,2.5532842e-02,2.5465608e-02,2.5508285e-02,2.5454283e-02,2.5406003e-02,2.5411367e-02,2.5240660e-02,2.5205970e-02,2.5188446e-02,2.5154233e-02,2.5198817e-02,2.5119185e-02,2.5059462e-02,2.5139689e-02,2.5132895e-02,2.5053024e-02,2.5055528e-02,2.5028348e-02,2.5124907e-02,2.5065660e-02,2.5111318e-02,2.5178075e-02,2.5166988e-02,2.5201797e-02,2.5205255e-02,2.5227547e-02,2.5207281e-02,2.5200009e-02,2.5222421e-02,2.5224209e-02,2.5252104e-02,2.5237322e-02,2.5272846e-02,2.5300264e-02,2.5282264e-02,2.5280833e-02,2.5299311e-02,2.5293469e-02,2.5300264e-02,2.5308609e-02,2.5389194e-02,2.5440335e-02,2.5520802e-02,2.5594234e-02,2.5705576e-02,2.5789499e-02,2.5877476e-02,2.5949359e-02,2.6018143e-02,2.6071072e-02,2.6148081e-02,2.6196122e-02,2.6216149e-02,2.6224375e-02,2.6237965e-02,2.6199698e-02,2.6187897e-02,2.6127577e-02,2.6038647e-02,2.5965452e-02,2.5865197e-02,2.5781453e-02,2.5729120e-02,2.5745332e-02,2.5775850e-02,2.5842309e-02,2.5871873e-02,2.5875628e-02,2.5859892e-02,2.5846660e-02,2.5849700e-02,2.5818288e-02,2.5805354e-02,2.5796294e-02,2.5758922e-02,2.5736511e-02,2.5713801e-02,2.5694430e-02,2.5662661e-02,2.5639892e-02,2.5618434e-02,2.5614142e-02,2.5585234e-02,2.5557280e-02,2.5529802e-02,2.5577128e-02,2.5578499e-02,2.5581419e-02,2.5592804e-02,2.5629580e-02,2.5669336e-02,2.5727451e-02,2.5748134e-02,2.5853574e-02,2.5913298e-02,2.5996923e-02,2.6068032e-02,2.6145101e-02,2.6222348e-02,2.6291192e-02,2.6323617e-02,2.6371419e-02,2.6417553e-02,2.6444197e-02,2.6464581e-02,2.6488006e-02,2.6503384e-02,2.6543379e-02,2.6576757e-02,2.6588500e-02,2.6607096e-02,2.6599348e-02,2.6616275e-02,2.6639104e-02,2.6667058e-02,2.6679754e-02,2.6707947e-02,2.6731431e-02,2.6767075e-02,2.6800871e-02,2.6834667e-02,2.6861250e-02,2.6897192e-02,2.6944757e-02,2.6982605e-02,2.7022481e-02,2.7074039e-02,2.7118742e-02,2.7157187e-02,2.7198493e-02,2.7266204e-02,2.7329743e-02,2.7408898e-02,2.7492344e-02,2.7588308e-02,2.7683318e-02,2.7799785e-02,2.7935147e-02,2.8092742e-02,2.8291941e-02,2.8517842e-02,2.8786242e-02,2.9086709e-02,2.9441476e-02,2.9835284e-02,3.0289352e-02,3.0800223e-02,3.1363785e-02,3.1975925e-02,3.2673836e-02,3.3432126e-02,3.4242213e-02,3.5217226e-02,3.6274672e-02,3.7435770e-02,3.8674057e-02,3.9940298e-02,4.1201770e-02,4.2365789e-02,4.3389618e-02,4.4253290e-02,4.4930935e-02,4.5423150e-02,4.5785844e-02,4.6019316e-02,4.6132684e-02,4.6189487e-02,4.6170771e-02,4.6099961e-02,4.5957506e-02,4.5770288e-02,4.5521080e-02,4.5235097e-02,4.4882655e-02,4.4487715e-02,4.4072568e-02,4.3637574e-02,4.3169320e-02,4.2689443e-02,4.2189419e-02,4.1677654e-02,4.1172564e-02,4.0633500e-02,4.0099680e-02,3.9558411e-02,3.9059162e-02,3.8523197e-02,3.7980616e-02,3.7455678e-02,3.6943674e-02,3.6426783e-02,3.5932541e-02,3.5461545e-02,3.4996986e-02,3.4545660e-02,3.4111202e-02,3.3702374e-02,3.3312619e-02,3.2953560e-02,3.2603800e-02,3.2285571e-02,3.1980932e-02,3.1699836e-02,3.1449974e-02,3.1194091e-02,3.0976057e-02,3.0776501e-02,3.0626714e-02,3.0477703e-02,3.0348361e-02,3.0254185e-02,3.0173659e-02,3.0093491e-02,3.0058622e-02,3.0019701e-02,3.0016541e-02,3.0033410e-02,3.0052304e-02,3.0118465e-02,3.0195713e-02,3.0303359e-02,3.0434489e-02,3.0592382e-02,3.0768871e-02,3.0928791e-02,3.1177044e-02,3.1396151e-02,3.1588197e-02,3.1850696e-02,3.2131314e-02,3.2475114e-02,3.2718837e-02,3.2976329e-02,3.3233225e-02,3.3493340e-02,3.3790767e-02,3.4083903e-02,3.4416020e-02,3.4787595e-02,3.5201252e-02,3.5695553e-02,3.6295116e-02,3.6992550e-02,3.7922084e-02,3.9026022e-02,4.0412486e-02,4.2106211e-02,4.4101894e-02,4.6436787e-02,4.9053967e-02,5.1824450e-02,5.4859102e-02,5.7868063e-02,6.0730755e-02,6.3513279e-02,6.5947056e-02,6.8021357e-02,6.9729805e-02,7.1029842e-02,7.2035432e-02,7.2755098e-02,7.3255599e-02,7.3596835e-02,7.3823333e-02,7.3980570e-02,7.4092090e-02,7.4169517e-02,7.4242353e-02,7.4317932e-02,7.4408710e-02,7.4522734e-02,7.4647129e-02,7.4795365e-02,7.4937403e-02,7.5069666e-02,7.5177431e-02,7.5247526e-02,7.5283289e-02,7.5248122e-02,7.5164795e-02,7.5027406e-02,7.4862123e-02,7.4652851e-02,7.4424744e-02,7.4171364e-02,7.3909521e-02,7.3640406e-02,7.3360145e-02,7.3098481e-02,7.2813451e-02,7.2529793e-02,7.2261512e-02,7.1977496e-02,7.1696818e-02,7.1412623e-02,7.1132779e-02,7.0860147e-02,7.0564687e-02,7.0283413e-02,6.9997311e-02,6.9733679e-02,6.9463611e-02,6.9194853e-02,6.8940699e-02,6.8718851e-02,6.8482995e-02,6.8282425e-02,6.8121791e-02,6.7986012e-02,6.7874074e-02,6.7786753e-02,6.7762733e-02,6.7770958e-02,6.7830980e-02,6.7947507e-02,6.8097711e-02,6.8318963e-02,6.8596900e-02,6.8942726e-02,6.9361210e-02,6.9830418e-02,7.0394278e-02,7.1018100e-02,7.1729124e-02,7.2507262e-02,7.3390126e-02,7.4362159e-02,7.5439215e-02,7.6566815e-02,7.7855825e-02,7.9242468e-02,8.0747128e-02,8.2381964e-02,8.4147274e-02,8.6087167e-02,8.8182509e-02,9.0397298e-02,9.2869937e-02,9.5484674e-02,9.8270476e-02,0.1012729,0.1044298,0.1077895,0.1113208,0.1149424,0.1188012,0.1227470,0.1267568,0.1308422,0.1349007,0.1390350,0.1431267,0.1471007,0.1510743,0.1549720,0.1588044,0.1626402,0.1664694,0.1704944,0.1747101,0.1792114,0.1842312,0.1899657,0.1964921,0.2042020,0.2130031,0.2238161,0.2364541,0.2514876,0.2694268,0.2909323,0.3164615,0.3463303,0.3799945,0.4188972,0.4622840,0.5097758,0.5614462,0.6157345,0.6732892,0.7318439,0.7894623,0.8469089,0.9020028,0.9545784,1.0029917,1.0471134,1.0877881,1.1243443,1.1563268,1.1852444,1.2107573,1.2334523,1.2535311,1.2708051,1.2862079,1.2993298,1.3104395,1.3196260,1.3271025,1.3330134,1.3377159,1.3404615,1.3424425,1.3431895,1.3428640,1.3415873,1.3392165,1.3349102,1.3288205,1.3205707,1.3099720,1.2970254,1.2810588,1.2632767,1.2435491,1.2221841,1.1998732,1.1760876,1.1519794,1.1279330,1.1034317,1.0790597,1.0546391,1.0306170,1.0072151,0.9836540,0.9607396,0.9382344,0.9160676,0.8946528,0.8729539,0.8519155,0.8314948,0.8111703,0.7915063,0.7719926,0.7530181,0.7347082,0.7165018,0.6989785,0.6816961,0.6650810,0.6491209,0.6332214,0.6180387,0.6032824,0.5890549,0.5755132,0.5620638,0.5492152,0.5369635,0.5249951,0.5136717,0.5024729,0.4917772,0.4816450,0.4717188,0.4623197,0.4530990,0.4443242,0.4360671,0.4278916,0.4202200,0.4126858,0.4055484,0.3988084,0.3921661,0.3858902,0.3798347,0.3740362,0.3685559,0.3631501,0.3580344,0.3531056,0.3483745,0.3439060,0.3394385,0.3352319,0.3312296,0.3273401,0.3236777,0.3200340,0.3165800,0.3133186,0.3101405,0.3071272,0.3041193,0.3013084,0.2986104,0.2959822,0.2934904,0.2910305,0.2887137,0.2865049,0.2843614,0.2823247,0.2803264,0.2784601,0.2766915,0.2749643,0.2733300,0.2717632,0.2702832,0.2688958,0.2675580,0.2663295,0.2651444,0.2640455,0.2630485,0.2621034,0.2612724,0.2604865,0.2597952,0.2592147,0.2586988,0.2582303,0.2578691,0.2575838,0.2574090,0.2572846,0.2572762,0.2573672,0.2575247,0.2577917,0.2581415,0.2585728,0.2591138,0.2597326,0.2604576,0.2612969,0.2622252,0.2632919,0.2644705,0.2657465,0.2671488,0.2686518,0.2703537,0.2721644,0.2741365,0.2762591,0.2784601,0.2809432,0.2835592,0.2863557,0.2893323,0.2924395,0.2958604,0.2994366,0.3032400,0.3072129,0.3113238,0.3157521,0.3202935,0.3250716,0.3299844,0.3349623,0.3401439,0.3453352,0.3506768,0.3559711,0.3611645,0.3663401,0.3713279,0.3762513,0.3809030,0.3852565,0.3893504,0.3930462,0.3965105,0.3995599,0.4022522,0.4045563,0.4065076,0.4081559,0.4094688,0.4105281,0.4113135,0.4119028,0.4122767,0.4125484,0.4127830,0.4129400,0.4131146,0.4133395,0.4135854,0.4140020,0.4145349,0.4151793,0.4160679,0.4171528,0.4185693,0.4202242,0.4222990,0.4247258,0.4276241,0.4310798,0.4350559,0.4399950,0.4457209,0.4524490,0.4603180,0.4693086,0.4800470,0.4925523,0.5073601,0.5244169,0.5444120,0.5680648,0.5951638,0.6280638,0.6654382,0.7089298,0.7598618,0.8187741,0.8886744,0.9698416,1.0646086,1.1710713,1.2908345,1.4250724,1.5703242,1.7338117,1.9045894,2.0792775,2.2494240,2.3989911,2.5234759,2.6175036,2.6710408,2.7137399,2.7386086,2.7589421,2.7848837,2.8078589,2.8286083,2.8363419,2.8411617,2.8464646,2.8523984,2.8590884,2.8642671,2.8771088,2.8905549,2.9071410,2.9217756,2.9294109,2.9401245,2.9416213,2.9415722,2.9446812,2.9459617,2.9438908,2.9409876,2.9389641,2.9305267,2.9218085,2.9100294,2.8998096,2.8854179,2.8745465,2.8669262,2.8572917,2.8516276,2.8411431,2.8378048,2.8327186,2.8271601,2.8215339,2.8129554,2.8040347,2.7813973,2.7631698,2.7354813,2.7172024,2.7017994,2.6818316,2.6575291,2.6318631,2.6130805,2.5902667,2.5624604,2.5263040,2.5011427,2.4704404,2.4367447,2.4077094,2.3822632,2.3523355,2.3176346,2.2904298,2.2576580,2.2236791,2.1955428,2.1636281,2.1337049,2.1038454,2.0743132,2.0436971,2.0138004,1.9850821,1.9557430,1.9274218,1.8976184,1.8698449,1.8403962,1.8118608,1.7855543,1.7582594,1.7300423,1.7037194,1.6772754,1.6513238,1.6265843,1.6018258,1.5772078,1.5535331,1.5307705,1.5079044,1.4846585,1.4627911,1.4418058,1.4199007,1.3991355,1.3788638,1.3593075,1.3394060,1.3203781,1.3014795,1.2831240,1.2652820,1.2476451,1.2307272,1.2139914,1.1987454,1.1826422,1.1676061,1.1528165,1.1385683,1.1245750,1.1113104,1.0983342,1.0859866,1.0740775,1.0624083,1.0513827,1.0405279,1.0301769,1.0200872,1.0103830,1.0009465,0.9920794,0.9833381,0.9749697,0.9673370,0.9596672,0.9521254,0.9452809,0.9384512,0.9318966,0.9258700,0.9199371,0.9144210,0.9089316,0.9039496,0.8991706,0.8945407,0.8905505,0.8864061,0.8825645,0.8791930,0.8755398,0.8725572,0.8698991,0.8671537,0.8649393,0.8627636,0.8609347,0.8592794,0.8579151,0.8568689,0.8558788,0.8552872,0.8547359,0.8545921,0.8544065,0.8547330,0.8551701,0.8559855,0.8566977,0.8577216,0.8590219,0.8606501,0.8623805,0.8645001,0.8669517,0.8692817,0.8723189,0.8752303,0.8782858,0.8820750,0.8858737,0.8898097,0.8943018,0.8985400,0.9031635,0.9083264,0.9137065,0.9191781,0.9251016,0.9310544,0.9375565,0.9439186,0.9510024,0.9580388,0.9657605,0.9734582,0.9814444,0.9896201,0.9984469,1.0074000,1.0168689,1.0259235,1.0360739,1.0463248,1.0564436,1.0674672,1.0785345,1.0896939,1.1011729,1.1135807,1.1257563,1.1384909,1.1513666,1.1645782,1.1779767,1.1919472,1.2056788,1.2213144,1.2354238,1.2504240,1.2659503,1.2811179,1.2970328,1.3131210,1.3298037,1.3468372,1.3636318,1.3812521,1.3992416,1.4172915,1.4355406,1.4534131,1.4720879,1.4924268,1.5100323,1.5298668,1.5498276,1.5706443,1.5891489,1.6102135,1.6301354,1.6517692,1.6715688,1.6913049,1.7144732,1.7352054,1.7562923,1.7759182,1.7977189,1.8203202,1.8406408,1.8645035,1.8841149,1.9046839,1.9273331,1.9499159,1.9695724,1.9932878,2.0154560,2.0337589,2.0572281,2.0771558,2.1000879,2.1161861,2.1360140,2.1566997,2.1773307,2.2003665,2.2152941,2.2327082,2.2608092,2.2801826,2.2888727,2.3056216,2.3181441,2.3285973,2.3456545,2.3626432,2.3767567,2.3852696,2.3954630,2.4114504,2.4277511,2.4432850,2.4565806,2.4592772,2.4595864,2.4598837,2.4600885,2.4603274,2.4600275,2.4608238,2.4643106,2.4637473,2.4676740,2.4700563,2.4688566,2.4711916,2.4684749,2.4705706,2.4680009,2.4663837,2.4661410,2.4643478,2.4609694,2.4562383,2.4571652,2.4517903,2.4469697
"repr-06",2.8751135e-02,2.8738022e-02,2.8840303e-02,2.7635336e-02,2.7007580e-02,2.7055264e-02,2.8555870e-02,2.8031826e-02,2.8103352e-02,2.7822018e-02,2.8151035e-02,2.7940035e-02,2.7611256e-02,2.7332067e-02,2.7767658e-02,2.7490616e-02,2.7180195e-02,2.7758837e-02,2.7635574e-02,2.7776003e-02,2.6684761e-02,2.8280973e-02,2.7797222e-02,2.6667833e-02,2.7533054e-02,2.7837276e-02,2.7400732e-02,2.5919437e-02,2.6799440e-02,2.7003527e-02,2.7206421e-02,2.6738882e-02,2.7005196e-02,2.6851892e-02,2.6888132e-02,2.6864767e-02,2.6809454e-02,2.7111769e-02,2.6538849e-02,2.6653051e-02,2.7258396e-02,2.5749922e-02,2.4854422e-02,2.6274920e-02,2.7501583e-02,2.7566671e-02,2.6919365e-02,2.7213573e-02,2.7383089e-02,2.7605295e-02,2.6369810e-02,2.6390076e-02,2.7321100e-02,2.7506828e-02,2.7598143e-02,2.7730703e-02,2.6662588e-02,2.6889801e-02,2.7299881e-02,2.7437449e-02,2.6997805e-02,2.5899410e-02,2.7558088e-02,2.6624680e-02,2.7559519e-02,2.6279449e-02,2.6104689e-02,2.7154446e-02,2.6543379e-02,2.6718140e-02,2.6231050e-02,2.7072668e-02,2.7158022e-02,2.6407719e-02,2.7051210e-02,2.7132034e-02,2.6969910e-02,2.5782347e-02,2.6773453e-02,2.6445866e-02,2.6951075e-02,2.6562214e-02,2.6558399e-02,2.6592255e-02,2.6272774e-02,2.6942015e-02,2.6643276e-02,2.6445150e-02,2.6416779e-02,2.6275396e-02,2.6093960e-02,2.6141644e-02,2.6403189e-02,2.6155472e-02,2.6511192e-02,2.6518583e-02,2.6182175e-02,2.6369810e-02,2.6125193e-02,2.5484324e-02,2.5756121e-02,2.5905132e-02,2.6036978e-02,2.5877476e-02,2.6064992e-02,2.5737286e-02,2.5880694e-02,2.5728822e-02,2.5690556e-02,2.5757909e-02,2.5627017e-02,2.5979519e-02,2.5761008e-02,2.5825858e-02,2.5739908e-02,2.5685191e-02,2.5618434e-02,2.5672555e-02,2.5564194e-02,2.5577188e-02,2.5653481e-02,2.5565505e-02,2.5619388e-02,2.5574088e-02,2.5519609e-02,2.5516868e-02,2.5345206e-02,2.5315762e-02,2.5296330e-02,2.5264025e-02,2.5306463e-02,2.5250196e-02,2.5184274e-02,2.5253177e-02,2.5251865e-02,2.5160789e-02,2.5174379e-02,2.5146723e-02,2.5250077e-02,2.5173187e-02,2.5238276e-02,2.5276542e-02,2.5279760e-02,2.5310755e-02,2.5304079e-02,2.5328875e-02,2.5314927e-02,2.5315404e-02,2.5335073e-02,2.5334120e-02,2.5349379e-02,2.5349259e-02,2.5380135e-02,2.5399804e-02,2.5390267e-02,2.5384188e-02,2.5407672e-02,2.5393724e-02,2.5388002e-02,2.5408149e-02,2.5495291e-02,2.5542498e-02,2.5620103e-02,2.5696278e-02,2.5817394e-02,2.5900006e-02,2.5982380e-02,2.6057720e-02,2.6118517e-02,2.6183367e-02,2.6248813e-02,2.6293039e-02,2.6317596e-02,2.6324511e-02,2.6337862e-02,2.6296496e-02,2.6284337e-02,2.6222825e-02,2.6138425e-02,2.6058435e-02,2.5972843e-02,2.5884926e-02,2.5829017e-02,2.5839806e-02,2.5880396e-02,2.5937498e-02,2.5967538e-02,2.5969684e-02,2.5956035e-02,2.5943756e-02,2.5945902e-02,2.5914073e-02,2.5897741e-02,2.5889695e-02,2.5845945e-02,2.5828302e-02,2.5802851e-02,2.5780678e-02,2.5758862e-02,2.5730133e-02,2.5708973e-02,2.5703907e-02,2.5676250e-02,2.5645912e-02,2.5618255e-02,2.5669754e-02,2.5670230e-02,2.5670707e-02,2.5678396e-02,2.5715590e-02,2.5757313e-02,2.5810540e-02,2.5840282e-02,2.5944471e-02,2.6002288e-02,2.6082516e-02,2.6154816e-02,2.6232839e-02,2.6307106e-02,2.6373923e-02,2.6406944e-02,2.6457906e-02,2.6502192e-02,2.6530385e-02,2.6549578e-02,2.6573181e-02,2.6586473e-02,2.6627600e-02,2.6662290e-02,2.6673257e-02,2.6694417e-02,2.6688278e-02,2.6699722e-02,2.6725054e-02,2.6747525e-02,2.6761949e-02,2.6790619e-02,2.6815832e-02,2.6849449e-02,2.6886642e-02,2.6922226e-02,2.6947916e-02,2.6984215e-02,2.7033031e-02,2.7070463e-02,2.7110338e-02,2.7158439e-02,2.7210176e-02,2.7247012e-02,2.7286530e-02,2.7353883e-02,2.7416945e-02,2.7492523e-02,2.7579427e-02,2.7673841e-02,2.7772963e-02,2.7887106e-02,2.8029859e-02,2.8181136e-02,2.8381407e-02,2.8608918e-02,2.8873920e-02,2.9175639e-02,2.9531479e-02,2.9924154e-02,3.0380905e-02,3.0890763e-02,3.1454980e-02,3.2065094e-02,3.2765210e-02,3.3523917e-02,3.4336448e-02,3.5311460e-02,3.6366165e-02,3.7528932e-02,3.8767636e-02,4.0035069e-02,4.1292489e-02,4.2459071e-02,4.3480873e-02,4.4347703e-02,4.5024335e-02,4.5516968e-02,4.5878053e-02,4.6111465e-02,4.6224117e-02,4.6278059e-02,4.6261966e-02,4.6187520e-02,4.6045721e-02,4.5860291e-02,4.5609832e-02,4.5322955e-02,4.4971287e-02,4.4575810e-02,4.4162810e-02,4.3726742e-02,4.3262780e-02,4.2782485e-02,4.2278707e-02,4.1768491e-02,4.1261494e-02,4.0720761e-02,4.0186822e-02,3.9649427e-02,3.9151609e-02,3.8615525e-02,3.8069725e-02,3.7546754e-02,3.7036180e-02,3.6517441e-02,3.6022186e-02,3.5551667e-02,3.5084605e-02,3.4635305e-02,3.4199476e-02,3.3789277e-02,3.3399105e-02,3.3037841e-02,3.2688618e-02,3.2372177e-02,3.2070577e-02,3.1789362e-02,3.1537116e-02,3.1280458e-02,3.1075239e-02,3.0867636e-02,3.0708849e-02,3.0561566e-02,3.0431330e-02,3.0347526e-02,3.0260801e-02,3.0191123e-02,3.0144751e-02,3.0103028e-02,3.0098259e-02,3.0126631e-02,3.0138731e-02,3.0202389e-02,3.0289769e-02,3.0391157e-02,3.0526817e-02,3.0679822e-02,3.0851603e-02,3.1014383e-02,3.1258345e-02,3.1483531e-02,3.1673670e-02,3.1930208e-02,3.2205939e-02,3.2487750e-02,3.2726467e-02,3.2990932e-02,3.3249438e-02,3.3511460e-02,3.3807635e-02,3.4097850e-02,3.4428835e-02,3.4799874e-02,3.5220146e-02,3.5715580e-02,3.6310375e-02,3.7014365e-02,3.7941456e-02,3.9047778e-02,4.0432811e-02,4.2126834e-02,4.4120610e-02,4.6462119e-02,4.9074769e-02,5.1839232e-02,5.4877937e-02,5.7886541e-02,6.0748160e-02,6.3534856e-02,6.5962732e-02,6.8039715e-02,6.9745839e-02,7.1044266e-02,7.2053194e-02,7.2768748e-02,7.3268950e-02,7.3611915e-02,7.3841095e-02,7.3996365e-02,7.4103773e-02,7.4181557e-02,7.4256420e-02,7.4330330e-02,7.4424088e-02,7.4536085e-02,7.4660659e-02,7.4807763e-02,7.4953556e-02,7.5087726e-02,7.5193822e-02,7.5264394e-02,7.5297475e-02,7.5262129e-02,7.5180173e-02,7.5045407e-02,7.4875712e-02,7.4667156e-02,7.4438572e-02,7.4187219e-02,7.3924303e-02,7.3657572e-02,7.3376298e-02,7.3117077e-02,7.2832227e-02,7.2546661e-02,7.2275519e-02,7.1993530e-02,7.1710706e-02,7.1424663e-02,7.1146250e-02,7.0874035e-02,7.0578694e-02,7.0298135e-02,7.0016444e-02,6.9746137e-02,6.9476128e-02,6.9209814e-02,6.8957210e-02,6.8728685e-02,6.8495512e-02,6.8293869e-02,6.8138242e-02,6.8004668e-02,6.7886651e-02,6.7810953e-02,6.7778528e-02,6.7782342e-02,6.7850053e-02,6.7958474e-02,6.8111718e-02,6.8335235e-02,6.8612993e-02,6.8957925e-02,6.9373012e-02,6.9840491e-02,7.0404947e-02,7.1035624e-02,7.1743786e-02,7.2521269e-02,7.3403120e-02,7.4373007e-02,7.5451434e-02,7.6580048e-02,7.7872634e-02,7.9256594e-02,8.0761075e-02,8.2393348e-02,8.4162474e-02,8.6101532e-02,8.8200092e-02,9.0414166e-02,9.2886508e-02,9.5502824e-02,9.8290950e-02,0.1012922,0.1044470,0.1078081,0.1113374,0.1149622,0.1188205,0.1227612,0.1267708,0.1308595,0.1349208,0.1390516,0.1431422,0.1471190,0.1510993,0.1549875,0.1588232,0.1626591,0.1664833,0.1705093,0.1747229,0.1792208,0.1842459,0.1899743,0.1965038,0.2042092,0.2130105,0.2238231,0.2364605,0.2514913,0.2694190,0.2909327,0.3164556,0.3463342,0.3799759,0.4189152,0.4623034,0.5097924,0.5614544,0.6157308,0.6733252,0.7318646,0.7894667,0.8469812,0.9020074,0.9546205,1.0030239,1.0471730,1.0878093,1.1243691,1.1563518,1.1853178,1.2107780,1.2334640,1.2535679,1.2708465,1.2863183,1.2994164,1.3104912,1.3196607,1.3271234,1.3330266,1.3376873,1.3404927,1.3424892,1.3431563,1.3428895,1.3416139,1.3392251,1.3349044,1.3288527,1.3206530,1.3099818,1.2970426,1.2810328,1.2631969,1.2435646,1.2221406,1.1998999,1.1761694,1.1519849,1.1279833,1.1034820,1.0791031,1.0546730,1.0306263,1.0072379,0.9836972,0.9607435,0.9382582,0.9160938,0.8946936,0.8729721,0.8519058,0.8315009,0.8111745,0.7915071,0.7719750,0.7530086,0.7346998,0.7165086,0.6989990,0.6817070,0.6650939,0.6491439,0.6332474,0.6180674,0.6032912,0.5890753,0.5755276,0.5620788,0.5492324,0.5369790,0.5250118,0.5136911,0.5024962,0.4918020,0.4816712,0.4717474,0.4623464,0.4531260,0.4443467,0.4360950,0.4279215,0.4202376,0.4126990,0.4055821,0.3988335,0.3921882,0.3859111,0.3798499,0.3740562,0.3685914,0.3631744,0.3580460,0.3531219,0.3483953,0.3439235,0.3394586,0.3352626,0.3312549,0.3273677,0.3236986,0.3200578,0.3166119,0.3133549,0.3101618,0.3071502,0.3041567,0.3013290,0.2986352,0.2960067,0.2935197,0.2910568,0.2887393,0.2865427,0.2843911,0.2823507,0.2803503,0.2784829,0.2767109,0.2749812,0.2733492,0.2717935,0.2703059,0.2689195,0.2675775,0.2663507,0.2651666,0.2640654,0.2630731,0.2621224,0.2612998,0.2605117,0.2598112,0.2592387,0.2587172,0.2582600,0.2579001,0.2576139,0.2574285,0.2573113,0.2572939,0.2573878,0.2575537,0.2578140,0.2581614,0.2585938,0.2591377,0.2597512,0.2604764,0.2613192,0.2622483,0.2633126,0.2644846,0.2657629,0.2671591,0.2686720,0.2703748,0.2721761,0.2741552,0.2762759,0.2784717,0.2809641,0.2835819,0.2863787,0.2893592,0.2924672,0.2958883,0.2994561,0.3032660,0.3072327,0.3113468,0.3157791,0.3203191,0.3250937,0.3300076,0.3349826,0.3401628,0.3453543,0.3506965,0.3559887,0.3611816,0.3663700,0.3713581,0.3762737,0.3809229,0.3852783,0.3893783,0.3930705,0.3965417,0.3995772,0.4022720,0.4045802,0.4065315,0.4081780,0.4094895,0.4105496,0.4113513,0.4119306,0.4122988,0.4125705,0.4128123,0.4129625,0.4131488,0.4133652,0.4136207,0.4140317,0.4145618,0.4151935,0.4160874,0.4171795,0.4185878,0.4202545,0.4223244,0.4247473,0.4276432,0.4311056,0.4350820,0.4400168,0.4457448,0.4524726,0.4603353,0.4693102,0.4800690,0.4925683,0.5073732,0.5244404,0.5444272,0.5680637,0.5951560,0.6280646,0.6654456,0.7089407,0.7599050,0.8187976,0.8887323,0.9697911,1.0644927,1.1710179,1.2907811,1.4251143,1.5703809,1.7334785,1.9043673,2.0796421,2.2483180,2.3986816,2.5246413,2.6174486,2.6713727,2.7138333,2.7359273,2.7580733,2.7874477,2.8109331,2.8265679,2.8353930,2.8394337,2.8443832,2.8504243,2.8579395,2.8663211,2.8772151,2.8872662,2.9058974,2.9180665,2.9294646,2.9362140,2.9407625,2.9435477,2.9433060,2.9405918,2.9420230,2.9406910,2.9363873,2.9284759,2.9266813,2.9108045,2.9008751,2.8848805,2.8766048,2.8678968,2.8597646,2.8512132,2.8445375,2.8356209,2.8314750,2.8256171,2.8190074,2.8112564,2.7994797,2.7805750,2.7592349,2.7337468,2.7163098,2.7013459,2.6811779,2.6573443,2.6337557,2.6144714,2.5885248,2.5658681,2.5273032,2.5016069,2.4705129,2.4373353,2.4081838,2.3812118,2.3513713,2.3171201,2.2902701,2.2570086,2.2243505,2.1946986,2.1637073,2.1341367,2.1032214,2.0739615,2.0430899,2.0136333,1.9851096,1.9556242,1.9273205,1.8977021,1.8695494,1.8406351,1.8123362,1.7853663,1.7581515,1.7301940,1.7038770,1.6772296,1.6515557,1.6267956,1.6017902,1.5772477,1.5535998,1.5308967,1.5080618,1.4847474,1.4629693,1.4417870,1.4198444,1.3990918,1.3788780,1.3593274,1.3394734,1.3205068,1.3016487,1.2832252,1.2652426,1.2477033,1.2307245,1.2140689,1.1987654,1.1826197,1.1676540,1.1528832,1.1385697,1.1246619,1.1114032,1.0983520,1.0860506,1.0740616,1.0623879,1.0514007,1.0405921,1.0302937,1.0201242,1.0104115,1.0010655,0.9920772,0.9833742,0.9749672,0.9673319,0.9596996,0.9521737,0.9453079,0.9384542,0.9319506,0.9259278,0.9199562,0.9143916,0.9089149,0.9039526,0.8992068,0.8946344,0.8905997,0.8864264,0.8825883,0.8791820,0.8755810,0.8725834,0.8700088,0.8672047,0.8649803,0.8628050,0.8609655,0.8593032,0.8579769,0.8568864,0.8559198,0.8552655,0.8547398,0.8546522,0.8543814,0.8547813,0.8551733,0.8560015,0.8567823,0.8577920,0.8590275,0.8606638,0.8624336,0.8645234,0.8669735,0.8693233,0.8723333,0.8752562,0.8783183,0.8820708,0.8858567,0.8898731,0.8943448,0.8985243,0.9032522,0.9083369,0.9137688,0.9191407,0.9251049,0.9310585,0.9375472,0.9439809,0.9510288,0.9580647,0.9657224,0.9734874,0.9814726,0.9896228,0.9984855,1.0073884,1.0168874,1.0260160,1.0361108,1.0463809,1.0564964,1.0674039,1.0785266,1.0897329,1.1012275,1.1135710,1.1257192,1.1385067,1.1514081,1.1646688,1.1779808,1.1920269,1.2057571,1.2212911,1.2354381,1.2503725,1.2659619,1.2812784,1.2970827,1.3131741,1.3299900,1.3466815,1.3636345,1.3813188,1.3993138,1.4171945,1.4355761,1.4534339,1.4723407,1.4925293,1.5100462,1.5301955,1.5500693,1.5705589,1.5891316,1.6104026,1.6298134,1.6524223,1.6719108,1.6914337,1.7143295,1.7353791,1.7563447,1.7762823,1.7977211,1.8203498,1.8403647,1.8650122,1.8852420,1.9056818,1.9278566,1.9491342,1.9701961,1.9926635,2.0152233,2.0338998,2.0579507,2.0766022,2.0996687,2.1164386,2.1362185,2.1571975,2.1780334,2.2012217,2.2157717,2.2333183,2.2585354,2.2799466,2.2904172,2.3057730,2.3190315,2.3303413,2.3481092,2.3631263,2.3777223,2.3844025,2.3955035,2.4150128,2.4307780,2.4467673,2.4564886,2.4567375,2.4585879,2.4602728,2.4602444,2.4602408,2.4612706,2.4634058,2.4655898,2.4676402,2.4695024,2.4711630,2.4715700,2.4694445,2.4710009,2.4666333,2.4691095,2.4679642,2.4659648,2.4665751,2.4635918,2.4570181,2.4555979,2.4532852,2.4471166
"repr-07",2.8807163e-02,2.8831720e-02,2.8948069e-02,2.7859688e-02,2.7193069e-02,2.7263403e-02,2.8737307e-02,2.8233051e-02,2.8409481e-02,2.8137207e-02,2.8347492e-02,2.8059244e-02,2.7808666e-02,2.7505875e-02,2.7984858e-02,2.7683973e-02,2.7367830e-02,2.7954578e-02,2.7751923e-02,2.7903557e-02,2.6783228e-02,2.8387308e-02,2.7938843e-02,2.6764393e-02,2.7707100e-02,2.8010368e-02,2.7531862e-02,2.6063442e-02,2.6906252e-02,2.7038574e-02,2.7318716e-02,2.6912451e-02,2.7093410e-02,2.6961088e-02,2.7041435e-02,2.6954412e-02,2.6861668e-02,2.7180195e-02,2.6583433e-02,2.6751280e-02,2.7415514e-02,2.5823116e-02,2.4964571e-02,2.6335478e-02,2.7652979e-02,2.7565002e-02,2.7045488e-02,2.7258873e-02,2.7501106e-02,2.7632236e-02,2.6450634e-02,2.6572466e-02,2.7414560e-02,2.7655125e-02,2.7658939e-02,2.7749777e-02,2.6705980e-02,2.6996851e-02,2.7413607e-02,2.7637243e-02,2.7102470e-02,2.6024580e-02,2.7580023e-02,2.6749134e-02,2.7593374e-02,2.6371717e-02,2.6268244e-02,2.7329445e-02,2.6708364e-02,2.6751757e-02,2.6307821e-02,2.7183533e-02,2.7260542e-02,2.6525259e-02,2.7136803e-02,2.7261496e-02,2.7052164e-02,2.5949001e-02,2.6937485e-02,2.6586056e-02,2.7055025e-02,2.6723862e-02,2.6666164e-02,2.6695013e-02,2.6400566e-02,2.7030945e-02,2.6655674e-02,2.6499987e-02,2.6434898e-02,2.6376247e-02,2.6197910e-02,2.6279211e-02,2.6468515e-02,2.6218414e-02,2.6577950e-02,2.6587248e-02,2.6275635e-02,2.6461363e-02,2.6214123e-02,2.5561094e-02,2.5860786e-02,2.6072979e-02,2.6139975e-02,2.5959969e-02,2.6152968e-02,2.5810957e-02,2.5970101e-02,2.5820851e-02,2.5790811e-02,2.5888085e-02,2.5734663e-02,2.6056767e-02,2.5877714e-02,2.5928617e-02,2.5842428e-02,2.5780439e-02,2.5707841e-02,2.5778890e-02,2.5678158e-02,2.5691867e-02,2.5743246e-02,2.5690556e-02,2.5731802e-02,2.5682569e-02,2.5629044e-02,2.5643229e-02,2.5466800e-02,2.5421500e-02,2.5409102e-02,2.5363564e-02,2.5405526e-02,2.5350928e-02,2.5285244e-02,2.5360703e-02,2.5348663e-02,2.5268674e-02,2.5272965e-02,2.5254011e-02,2.5348067e-02,2.5284052e-02,2.5335431e-02,2.5369883e-02,2.5386333e-02,2.5422692e-02,2.5410771e-02,2.5442481e-02,2.5423884e-02,2.5419354e-02,2.5430202e-02,2.5433540e-02,2.5452018e-02,2.5449395e-02,2.5492072e-02,2.5509596e-02,2.5500298e-02,2.5484085e-02,2.5504827e-02,2.5498986e-02,2.5498509e-02,2.5511503e-02,2.5597453e-02,2.5648952e-02,2.5729895e-02,2.5798321e-02,2.5921106e-02,2.5996089e-02,2.6083589e-02,2.6152849e-02,2.6216745e-02,2.6286244e-02,2.6347876e-02,2.6394844e-02,2.6415706e-02,2.6423335e-02,2.6438951e-02,2.6397705e-02,2.6388884e-02,2.6331544e-02,2.6241302e-02,2.6166677e-02,2.6067853e-02,2.5971115e-02,2.5925457e-02,2.5931358e-02,2.5971353e-02,2.6031494e-02,2.6061416e-02,2.6060939e-02,2.6047885e-02,2.6034474e-02,2.6038349e-02,2.6000738e-02,2.5982082e-02,2.5971949e-02,2.5936902e-02,2.5912344e-02,2.5891423e-02,2.5861144e-02,2.5842607e-02,2.5816798e-02,2.5792360e-02,2.5788605e-02,2.5758028e-02,2.5734007e-02,2.5703549e-02,2.5754690e-02,2.5752604e-02,2.5760412e-02,2.5770307e-02,2.5800347e-02,2.5844097e-02,2.5895894e-02,2.5921762e-02,2.6030600e-02,2.6085556e-02,2.6167929e-02,2.6242971e-02,2.6317060e-02,2.6392341e-02,2.6460230e-02,2.6489258e-02,2.6538014e-02,2.6584566e-02,2.6613414e-02,2.6629388e-02,2.6655257e-02,2.6669919e-02,2.6709735e-02,2.6742876e-02,2.6756346e-02,2.6775062e-02,2.6775301e-02,2.6783645e-02,2.6812613e-02,2.6838005e-02,2.6852965e-02,2.6882589e-02,2.6905298e-02,2.6941121e-02,2.6977897e-02,2.7011514e-02,2.7043939e-02,2.7076542e-02,2.7126014e-02,2.7162075e-02,2.7203321e-02,2.7254701e-02,2.7302742e-02,2.7340651e-02,2.7381301e-02,2.7451992e-02,2.7513564e-02,2.7593732e-02,2.7674854e-02,2.7775049e-02,2.7872920e-02,2.7980030e-02,2.8125823e-02,2.8286159e-02,2.8486013e-02,2.8710365e-02,2.8975546e-02,2.9281378e-02,2.9635966e-02,3.0028701e-02,3.0485213e-02,3.0998886e-02,3.1559587e-02,3.2174170e-02,3.2871544e-02,3.3635020e-02,3.4447253e-02,3.5418093e-02,3.6476254e-02,3.7637711e-02,3.8875937e-02,4.0143549e-02,4.1403413e-02,4.2569757e-02,4.3590009e-02,4.4452608e-02,4.5129895e-02,4.5622289e-02,4.5984685e-02,4.6216488e-02,4.6330214e-02,4.6384573e-02,4.6366453e-02,4.6293974e-02,4.6151459e-02,4.5966089e-02,4.5718431e-02,4.5429111e-02,4.5076609e-02,4.4681668e-02,4.4270873e-02,4.3835223e-02,4.3373108e-02,4.2892694e-02,4.2391419e-02,4.1878641e-02,4.1376173e-02,4.0835440e-02,4.0294588e-02,3.9760411e-02,3.9256394e-02,3.8724184e-02,3.8178504e-02,3.7654757e-02,3.7143230e-02,3.6623478e-02,3.6126554e-02,3.5655260e-02,3.5189867e-02,3.4736931e-02,3.4300447e-02,3.3891976e-02,3.3497691e-02,3.3139884e-02,3.2790184e-02,3.2469094e-02,3.2177508e-02,3.1891167e-02,3.1639814e-02,3.1385601e-02,3.1172812e-02,3.0966043e-02,3.0811787e-02,3.0658662e-02,3.0535102e-02,3.0442417e-02,3.0360103e-02,3.0290246e-02,3.0248463e-02,3.0210614e-02,3.0208528e-02,3.0220270e-02,3.0240059e-02,3.0308187e-02,3.0386329e-02,3.0489981e-02,3.0617952e-02,3.0774713e-02,3.0951381e-02,3.1112254e-02,3.1352878e-02,3.1580806e-02,3.1774759e-02,3.2021880e-02,3.2306671e-02,3.2464087e-02,3.2708645e-02,3.2968640e-02,3.3223033e-02,3.3487260e-02,3.3785343e-02,3.4077704e-02,3.4410059e-02,3.4782231e-02,3.5196602e-02,3.5691261e-02,3.6286414e-02,3.6991715e-02,3.7923336e-02,3.9029002e-02,4.0412366e-02,4.2106748e-02,4.4103801e-02,4.6435654e-02,4.9052894e-02,5.1816344e-02,5.4858327e-02,5.7866752e-02,6.0727656e-02,6.3507497e-02,6.5939426e-02,6.8012238e-02,6.9723904e-02,7.1019948e-02,7.2026491e-02,7.2744012e-02,7.3243082e-02,7.3587120e-02,7.3813200e-02,7.3965192e-02,7.4075520e-02,7.4156821e-02,7.4231267e-02,7.4304461e-02,7.4396551e-02,7.4512959e-02,7.4640155e-02,7.4784279e-02,7.4929118e-02,7.5060308e-02,7.5168192e-02,7.5240970e-02,7.5276136e-02,7.5241029e-02,7.5154841e-02,7.5023174e-02,7.4856639e-02,7.4647248e-02,7.4422359e-02,7.4168146e-02,7.3905051e-02,7.3637843e-02,7.3355556e-02,7.3096693e-02,7.2812557e-02,7.2524369e-02,7.2253704e-02,7.1978450e-02,7.1691811e-02,7.1404636e-02,7.1125090e-02,7.0856810e-02,7.0559382e-02,7.0281863e-02,6.9994092e-02,6.9727004e-02,6.9454551e-02,6.9194734e-02,6.8937659e-02,6.8710923e-02,6.8477452e-02,6.8279982e-02,6.8116307e-02,6.7982733e-02,6.7874312e-02,6.7788064e-02,6.7760646e-02,6.7771733e-02,6.7830682e-02,6.7940831e-02,6.8094969e-02,6.8315625e-02,6.8597972e-02,6.8939626e-02,6.9355369e-02,6.9821179e-02,7.0389390e-02,7.1015894e-02,7.1722448e-02,7.2503507e-02,7.3382854e-02,7.4351966e-02,7.5432658e-02,7.6561749e-02,7.7852845e-02,7.9237401e-02,8.0738008e-02,8.2374871e-02,8.4144831e-02,8.6081624e-02,8.8179469e-02,9.0393543e-02,9.2869401e-02,9.5481485e-02,9.8269522e-02,0.1012728,0.1044293,0.1077845,0.1113217,0.1149390,0.1187966,0.1227427,0.1267527,0.1308388,0.1348972,0.1390286,0.1431203,0.1470942,0.1510805,0.1549678,0.1588052,0.1626431,0.1664741,0.1705032,0.1747213,0.1792219,0.1842445,0.1899807,0.1965035,0.2042049,0.2130034,0.2238141,0.2364505,0.2514839,0.2694237,0.2909301,0.3164550,0.3463283,0.3799846,0.4188972,0.4622710,0.5097598,0.5614093,0.6156990,0.6732807,0.7318301,0.7894196,0.8468689,0.9019729,0.9545671,1.0029547,1.0470937,1.0877523,1.1243109,1.1563089,1.1851976,1.2107253,1.2333949,1.2535106,1.2707551,1.2861966,1.2993171,1.3104100,1.3195907,1.3269958,1.3329859,1.3376681,1.3404784,1.3423975,1.3431311,1.3429055,1.3415804,1.3392065,1.3349650,1.3288271,1.3206369,1.3100036,1.2970704,1.2810454,1.2632437,1.2436001,1.2221757,1.1999199,1.1761546,1.1519866,1.1280074,1.1034830,1.0791249,1.0547031,1.0306274,1.0072544,0.9837087,0.9607639,0.9382601,0.9161012,0.8946658,0.8730030,0.8519177,0.8315084,0.8111706,0.7915516,0.7720277,0.7530297,0.7347082,0.7165136,0.6990179,0.6817231,0.6651088,0.6491569,0.6332616,0.6180620,0.6033189,0.5890824,0.5755486,0.5620974,0.5492587,0.5369986,0.5250312,0.5136934,0.5025132,0.4918064,0.4816792,0.4717501,0.4623368,0.4531307,0.4443483,0.4360944,0.4279161,0.4202409,0.4127114,0.4055774,0.3988224,0.3921859,0.3859121,0.3798516,0.3740574,0.3685865,0.3631704,0.3580510,0.3531317,0.3484010,0.3439222,0.3394591,0.3352590,0.3312534,0.3273586,0.3236933,0.3200551,0.3166101,0.3133468,0.3101601,0.3071458,0.3041460,0.3013235,0.2986367,0.2960006,0.2935161,0.2910562,0.2887398,0.2865354,0.2843759,0.2823380,0.2803444,0.2784809,0.2767066,0.2749770,0.2733496,0.2717826,0.2703001,0.2689055,0.2675694,0.2663431,0.2651552,0.2640660,0.2630615,0.2621155,0.2612876,0.2604983,0.2598118,0.2592271,0.2587157,0.2582546,0.2578927,0.2576017,0.2574251,0.2573071,0.2572894,0.2573811,0.2575365,0.2578015,0.2581481,0.2585753,0.2591240,0.2597395,0.2604618,0.2613025,0.2622296,0.2633006,0.2644719,0.2657461,0.2671483,0.2686629,0.2703627,0.2721637,0.2741373,0.2762626,0.2784559,0.2809433,0.2835701,0.2863675,0.2893454,0.2924501,0.2958670,0.2994363,0.3032516,0.3072176,0.3113284,0.3157624,0.3203034,0.3250709,0.3299832,0.3349583,0.3401397,0.3453336,0.3506816,0.3559730,0.3611626,0.3663503,0.3713273,0.3762482,0.3809085,0.3852546,0.3893564,0.3930496,0.3965212,0.3995655,0.4022500,0.4045669,0.4065057,0.4081648,0.4094665,0.4105349,0.4113304,0.4119059,0.4122745,0.4125543,0.4127908,0.4129556,0.4131318,0.4133420,0.4135962,0.4140041,0.4145404,0.4151883,0.4160812,0.4171648,0.4185755,0.4202426,0.4223094,0.4247392,0.4276365,0.4310966,0.4350879,0.4400231,0.4457502,0.4524783,0.4603368,0.4693179,0.4800584,0.4925657,0.5073608,0.5244001,0.5443966,0.5680294,0.5951102,0.6280074,0.6653814,0.7088585,0.7598002,0.8186381,0.8885376,0.9696567,1.0644633,1.1708537,1.2906171,1.4249022,1.5700564,1.7329808,1.9039546,2.0791814,2.2480869,2.3982711,2.5232704,2.6167700,2.6696746,2.7128372,2.7379498,2.7588134,2.7859843,2.8099060,2.8271034,2.8348937,2.8397632,2.8440437,2.8476009,2.8548577,2.8613644,2.8758898,2.8856533,2.9028063,2.9170570,2.9323485,2.9359500,2.9392095,2.9390233,2.9380727,2.9423828,2.9404690,2.9388492,2.9323189,2.9294214,2.9223530,2.9153767,2.8993175,2.8844900,2.8759179,2.8655021,2.8569355,2.8513191,2.8406732,2.8348849,2.8290582,2.8242478,2.8164613,2.8113518,2.8029888,2.7814174,2.7579598,2.7328610,2.7166572,2.7023458,2.6831965,2.6538961,2.6322765,2.6108620,2.5872364,2.5632699,2.5265923,2.4996743,2.4679739,2.4364879,2.4074254,2.3813734,2.3527317,2.3176603,2.2897744,2.2564340,2.2236786,2.1946981,2.1634073,2.1338229,2.1033201,2.0737340,2.0432453,2.0139251,1.9852273,1.9554794,1.9273520,1.8974857,1.8691908,1.8405238,1.8119457,1.7854121,1.7580535,1.7302476,1.7038815,1.6772563,1.6515502,1.6266198,1.6016155,1.5772907,1.5535884,1.5307901,1.5078440,1.4847109,1.4628453,1.4417061,1.4200931,1.3990830,1.3788686,1.3592504,1.3394138,1.3204081,1.3017130,1.2832971,1.2653265,1.2479453,1.2307396,1.2141082,1.1988599,1.1826187,1.1677045,1.1529932,1.1385936,1.1246628,1.1113601,1.0983335,1.0860292,1.0740819,1.0624410,1.0513788,1.0405363,1.0302938,1.0201137,1.0104259,1.0010388,0.9920906,0.9833427,0.9750227,0.9673199,0.9596736,0.9522216,0.9452887,0.9384601,0.9319304,0.9258894,0.9199750,0.9143775,0.9089131,0.9039474,0.8991566,0.8945976,0.8905627,0.8863755,0.8826218,0.8791696,0.8755744,0.8725370,0.8699639,0.8671215,0.8649507,0.8627652,0.8609471,0.8592780,0.8579196,0.8568770,0.8558655,0.8552305,0.8547216,0.8546200,0.8543849,0.8547303,0.8551315,0.8559816,0.8566965,0.8576972,0.8590201,0.8605906,0.8623561,0.8644588,0.8669255,0.8692684,0.8723187,0.8752127,0.8782321,0.8820192,0.8858438,0.8898339,0.8943099,0.8985029,0.9031462,0.9083142,0.9137245,0.9191330,0.9250748,0.9310380,0.9374975,0.9438696,0.9509326,0.9580147,0.9656914,0.9734449,0.9813930,0.9895830,0.9984187,1.0073600,1.0168549,1.0259659,1.0360731,1.0463204,1.0564698,1.0672953,1.0785171,1.0897535,1.1010976,1.1135447,1.1256583,1.1384239,1.1513307,1.1646469,1.1781563,1.1919895,1.2056663,1.2212400,1.2354519,1.2503995,1.2658193,1.2810382,1.2972907,1.3130710,1.3296510,1.3467056,1.3636146,1.3811287,1.3991904,1.4170824,1.4353639,1.4532807,1.4721206,1.4925808,1.5098808,1.5299032,1.5495172,1.5706309,1.5890051,1.6100471,1.6294585,1.6519510,1.6712974,1.6909505,1.7143735,1.7350150,1.7559521,1.7761703,1.7978934,1.8201723,1.8401591,1.8650028,1.8848126,1.9050505,1.9271650,1.9487535,1.9693137,1.9934545,2.0150695,2.0329480,2.0562029,2.0759401,2.1003249,2.1166666,2.1364770,2.1569777,2.1769116,2.2004280,2.2148662,2.2328584,2.2605338,2.2791064,2.2891631,2.3048351,2.3169768,2.3281207,2.3455727,2.3609765,2.3780177,2.3833964,2.3957911,2.4163680,2.4286993,2.4462161,2.4560008,2.4566808,2.4578977,2.4582131,2.4566350,2.4573388,2.4578729,2.4599516,2.4609783,2.4636798,2.4637263,2.4677866,2.4694116,2.4712546,2.4705319,2.4707763,2.4665895,2.4655514,2.4625177,2.4616449,2.4599996,2.4573381,2.4519403,2.4485624,2.4442103
"repr-08",2.9018641e-02,2.9031277e-02,2.8846502e-02,2.7683020e-02,2.7302980e-02,2.7257681e-02,2.8744459e-02,2.8217793e-02,2.8380394e-02,2.8067350e-02,2.8307438e-02,2.8096437e-02,2.7724028e-02,2.7502060e-02,2.7992964e-02,2.7679920e-02,2.7360439e-02,2.8019190e-02,2.7806759e-02,2.7931452e-02,2.6775122e-02,2.8398037e-02,2.7925730e-02,2.6767969e-02,2.7707338e-02,2.8074026e-02,2.7523279e-02,2.6088238e-02,2.6889801e-02,2.7097940e-02,2.7282238e-02,2.6854277e-02,2.7083397e-02,2.6970625e-02,2.7029991e-02,2.7029514e-02,2.6867867e-02,2.7160883e-02,2.6639462e-02,2.6774406e-02,2.7498722e-02,2.5830507e-02,2.4960756e-02,2.6379347e-02,2.7676344e-02,2.7631998e-02,2.7028084e-02,2.7318239e-02,2.7493238e-02,2.7667999e-02,2.6472092e-02,2.6603222e-02,2.7437210e-02,2.7601242e-02,2.7686834e-02,2.7816772e-02,2.6787281e-02,2.6991844e-02,2.7392149e-02,2.7518988e-02,2.7090073e-02,2.6098013e-02,2.7632952e-02,2.6826382e-02,2.7658224e-02,2.6337624e-02,2.6234865e-02,2.7296066e-02,2.6717901e-02,2.6787281e-02,2.6289225e-02,2.7266979e-02,2.7266741e-02,2.6596785e-02,2.7180910e-02,2.7234316e-02,2.7030230e-02,2.5956154e-02,2.6883364e-02,2.6612997e-02,2.7040958e-02,2.6700497e-02,2.6650429e-02,2.6662350e-02,2.6463032e-02,2.7084827e-02,2.6702881e-02,2.6499510e-02,2.6483297e-02,2.6375055e-02,2.6224613e-02,2.6288509e-02,2.6474953e-02,2.6239157e-02,2.6602268e-02,2.6602983e-02,2.6306391e-02,2.6471376e-02,2.6219845e-02,2.5577545e-02,2.5872469e-02,2.6048899e-02,2.6158810e-02,2.5959015e-02,2.6173949e-02,2.5812626e-02,2.6006103e-02,2.5823116e-02,2.5832534e-02,2.5887251e-02,2.5768638e-02,2.6117206e-02,2.5886893e-02,2.5948167e-02,2.5851607e-02,2.5798321e-02,2.5704026e-02,2.5779128e-02,2.5711536e-02,2.5729656e-02,2.5767565e-02,2.5689483e-02,2.5741577e-02,2.5687456e-02,2.5641084e-02,2.5665283e-02,2.5461078e-02,2.5444984e-02,2.5429726e-02,2.5386930e-02,2.5435328e-02,2.5355935e-02,2.5303006e-02,2.5363803e-02,2.5356531e-02,2.5288463e-02,2.5303483e-02,2.5264978e-02,2.5359154e-02,2.5291800e-02,2.5350928e-02,2.5390744e-02,2.5402665e-02,2.5431514e-02,2.5419474e-02,2.5448561e-02,2.5433421e-02,2.5436878e-02,2.5446057e-02,2.5444269e-02,2.5470495e-02,2.5468349e-02,2.5505066e-02,2.5532007e-02,2.5516629e-02,2.5499344e-02,2.5523782e-02,2.5506735e-02,2.5519013e-02,2.5521159e-02,2.5608420e-02,2.5660634e-02,2.5740623e-02,2.5811553e-02,2.5929213e-02,2.6015759e-02,2.6093364e-02,2.6163340e-02,2.6237845e-02,2.6290298e-02,2.6366591e-02,2.6418090e-02,2.6433110e-02,2.6442885e-02,2.6461601e-02,2.6419997e-02,2.6407003e-02,2.6346803e-02,2.6258826e-02,2.6190758e-02,2.6087880e-02,2.5999725e-02,2.5945604e-02,2.5950134e-02,2.5991976e-02,2.6055515e-02,2.6085556e-02,2.6086509e-02,2.6072860e-02,2.6060045e-02,2.6062787e-02,2.6029646e-02,2.6009262e-02,2.5995553e-02,2.5961220e-02,2.5931299e-02,2.5910497e-02,2.5882244e-02,2.5860071e-02,2.5837421e-02,2.5812387e-02,2.5806725e-02,2.5778472e-02,2.5756598e-02,2.5725543e-02,2.5772691e-02,2.5774360e-02,2.5781870e-02,2.5797427e-02,2.5828660e-02,2.5870442e-02,2.5923550e-02,2.5950551e-02,2.6055634e-02,2.6114225e-02,2.6194632e-02,2.6271343e-02,2.6344478e-02,2.6421070e-02,2.6488185e-02,2.6513755e-02,2.6563883e-02,2.6608050e-02,2.6636124e-02,2.6652813e-02,2.6677012e-02,2.6688516e-02,2.6729286e-02,2.6766121e-02,2.6776552e-02,2.6795506e-02,2.6790857e-02,2.6803553e-02,2.6827633e-02,2.6853502e-02,2.6871264e-02,2.6898921e-02,2.6927531e-02,2.6957572e-02,2.6997864e-02,2.7033865e-02,2.7063608e-02,2.7099192e-02,2.7148247e-02,2.7183592e-02,2.7225077e-02,2.7275741e-02,2.7325928e-02,2.7358830e-02,2.7401149e-02,2.7466714e-02,2.7527630e-02,2.7612209e-02,2.7692258e-02,2.7790189e-02,2.7888000e-02,2.7999222e-02,2.8136492e-02,2.8296590e-02,2.8492749e-02,2.8720379e-02,2.8981447e-02,2.9289246e-02,2.9643297e-02,3.0034363e-02,3.0492187e-02,3.1000495e-02,3.1564593e-02,3.2177567e-02,3.2876253e-02,3.3638537e-02,3.4448206e-02,3.5422683e-02,3.6481559e-02,3.7643969e-02,3.8882494e-02,4.0150702e-02,4.1408718e-02,4.2576492e-02,4.3594956e-02,4.4461250e-02,4.5139670e-02,4.5631647e-02,4.5993626e-02,4.6223223e-02,4.6338022e-02,4.6389520e-02,4.6368897e-02,4.6294510e-02,4.6150446e-02,4.5963109e-02,4.5716822e-02,4.5426607e-02,4.5070767e-02,4.4677258e-02,4.4264197e-02,4.3828011e-02,4.3364167e-02,4.2883873e-02,4.2384028e-02,4.1869521e-02,4.1368723e-02,4.0830553e-02,4.0287673e-02,3.9751649e-02,3.9249897e-02,3.8718343e-02,3.8172841e-02,3.7647426e-02,3.7133217e-02,3.6613643e-02,3.6119819e-02,3.5644948e-02,3.5177767e-02,3.4730613e-02,3.4292817e-02,3.3876479e-02,3.3490896e-02,3.3125937e-02,3.2775819e-02,3.2456517e-02,3.2157540e-02,3.1870604e-02,3.1617343e-02,3.1373441e-02,3.1148016e-02,3.0945063e-02,3.0798674e-02,3.0645669e-02,3.0520320e-02,3.0429244e-02,3.0354857e-02,3.0267477e-02,3.0234933e-02,3.0193508e-02,3.0193627e-02,3.0199826e-02,3.0225337e-02,3.0296981e-02,3.0372918e-02,3.0479431e-02,3.0611873e-02,3.0761778e-02,3.0934334e-02,3.1100452e-02,3.1345606e-02,3.1569362e-02,3.1748176e-02,3.2015085e-02,3.2284021e-02,3.2442689e-02,3.2686353e-02,3.2948077e-02,3.3208430e-02,3.3469737e-02,3.3766985e-02,3.4061968e-02,3.4396589e-02,3.4765184e-02,3.5181344e-02,3.5678327e-02,3.6274254e-02,3.6979914e-02,3.7910700e-02,3.9015234e-02,4.0400505e-02,4.2096496e-02,4.4094324e-02,4.6429098e-02,4.9046814e-02,5.1813602e-02,5.4852128e-02,5.7863593e-02,6.0726702e-02,6.3506126e-02,6.5938294e-02,6.8010032e-02,6.9720387e-02,7.1021676e-02,7.2025478e-02,7.2740853e-02,7.3238611e-02,7.3581755e-02,7.3805153e-02,7.3961556e-02,7.4072599e-02,7.4147820e-02,7.4217379e-02,7.4294686e-02,7.4384749e-02,7.4503303e-02,7.4624896e-02,7.4769795e-02,7.4913144e-02,7.5048864e-02,7.5155258e-02,7.5226307e-02,7.5260758e-02,7.5220883e-02,7.5139105e-02,7.5005889e-02,7.4836373e-02,7.4626625e-02,7.4397981e-02,7.4144185e-02,7.3878288e-02,7.3612332e-02,7.3332965e-02,7.3070168e-02,7.2785139e-02,7.2498977e-02,7.2231531e-02,7.1949840e-02,7.1666837e-02,7.1374059e-02,7.1098387e-02,7.0827961e-02,7.0531368e-02,7.0252299e-02,6.9964051e-02,6.9701493e-02,6.9429219e-02,6.9170892e-02,6.8911910e-02,6.8687618e-02,6.8451405e-02,6.8252385e-02,6.8091929e-02,6.7957580e-02,6.7850292e-02,6.7765713e-02,6.7732632e-02,6.7744017e-02,6.7806244e-02,6.7917347e-02,6.8074226e-02,6.8293452e-02,6.8572462e-02,6.8913400e-02,6.9331229e-02,6.9797873e-02,7.0366979e-02,7.0990980e-02,7.1698070e-02,7.2483480e-02,7.3360026e-02,7.4327886e-02,7.5406075e-02,7.6538324e-02,7.7826381e-02,7.9214394e-02,8.0715299e-02,8.2349598e-02,8.4119260e-02,8.6062133e-02,8.8160753e-02,9.0372026e-02,9.2848122e-02,9.5465004e-02,9.8254085e-02,0.1012517,0.1044137,0.1077721,0.1113051,0.1149275,0.1187855,0.1227284,0.1267407,0.1308248,0.1348814,0.1390208,0.1431186,0.1470889,0.1510771,0.1549689,0.1588114,0.1626592,0.1664909,0.1705262,0.1747492,0.1792606,0.1842831,0.1900217,0.1965494,0.2042502,0.2130490,0.2238648,0.2365046,0.2515348,0.2694812,0.2909988,0.3165319,0.3464206,0.3800808,0.4190270,0.4623898,0.5098816,0.5615754,0.6158314,0.6734595,0.7320259,0.7896172,0.8471020,0.9022074,0.9548078,1.0031798,1.0472939,1.0879867,1.1245406,1.1565046,1.1853862,1.2108655,1.2336001,1.2536809,1.2708519,1.2863021,1.2994568,1.3104746,1.3196251,1.3270674,1.3329841,1.3376297,1.3403531,1.3423420,1.3431542,1.3427960,1.3414476,1.3390102,1.3347698,1.3286984,1.3204269,1.3098280,1.2968550,1.2808560,1.2630024,1.2433861,1.2219377,1.1996710,1.1759076,1.1517999,1.1277454,1.1032686,1.0788536,1.0544260,1.0303813,1.0069761,0.9834431,0.9605085,0.9379807,0.9158349,0.8944370,0.8727529,0.8516797,0.8312693,0.8109404,0.7913025,0.7717798,0.7527920,0.7344822,0.7162969,0.6987758,0.6814992,0.6649029,0.6489471,0.6330566,0.6178703,0.6031274,0.5888851,0.5753545,0.5618972,0.5490631,0.5368165,0.5248384,0.5135350,0.5023440,0.4916546,0.4815227,0.4716128,0.4622053,0.4529952,0.4442072,0.4359607,0.4277993,0.4201180,0.4125724,0.4054461,0.3987047,0.3920685,0.3857880,0.3797193,0.3739372,0.3684706,0.3630551,0.3579398,0.3530097,0.3482779,0.3438040,0.3393486,0.3351523,0.3311445,0.3272552,0.3235893,0.3199537,0.3165056,0.3132419,0.3100527,0.3070483,0.3040417,0.3012253,0.2985301,0.2959033,0.2934142,0.2909617,0.2886458,0.2864338,0.2842818,0.2822475,0.2802587,0.2783926,0.2766171,0.2748860,0.2732591,0.2716900,0.2702134,0.2688131,0.2674846,0.2662554,0.2650706,0.2639756,0.2629758,0.2620285,0.2611967,0.2604195,0.2597295,0.2591463,0.2586302,0.2581688,0.2578147,0.2575228,0.2573372,0.2572213,0.2572042,0.2572995,0.2574663,0.2577330,0.2580780,0.2585056,0.2590525,0.2596588,0.2603944,0.2612368,0.2621579,0.2632256,0.2644034,0.2656847,0.2670820,0.2685865,0.2702927,0.2721021,0.2740739,0.2761923,0.2783933,0.2808894,0.2835100,0.2863047,0.2892777,0.2923936,0.2958035,0.2993806,0.3031864,0.3071598,0.3112752,0.3157035,0.3202470,0.3250152,0.3299300,0.3349017,0.3400800,0.3452795,0.3506303,0.3559136,0.3611131,0.3663044,0.3712857,0.3762068,0.3808547,0.3852089,0.3893066,0.3930063,0.3964795,0.3995264,0.4022221,0.4045363,0.4064828,0.4081339,0.4094427,0.4105110,0.4113054,0.4118918,0.4122677,0.4125461,0.4127827,0.4129444,0.4131287,0.4133429,0.4135925,0.4140135,0.4145583,0.4152009,0.4160897,0.4171889,0.4186162,0.4202807,0.4223452,0.4247730,0.4276742,0.4311463,0.4351349,0.4400737,0.4458074,0.4525362,0.4603976,0.4693703,0.4801137,0.4926129,0.5074122,0.5244706,0.5444747,0.5680981,0.5951731,0.6280907,0.6654483,0.7089671,0.7599015,0.8188006,0.8886562,0.9697995,1.0645715,1.1710240,1.2906898,1.4250774,1.5702775,1.7334746,1.9040205,2.0795748,2.2482443,2.3991742,2.5235908,2.6163700,2.6685777,2.7127833,2.7367394,2.7591782,2.7847953,2.8097105,2.8237443,2.8339043,2.8383842,2.8426540,2.8493648,2.8554971,2.8657811,2.8741326,2.8884110,2.9041626,2.9172182,2.9273815,2.9346240,2.9382832,2.9385605,2.9390793,2.9414518,2.9392645,2.9369557,2.9300938,2.9284611,2.9216893,2.9086957,2.8998477,2.8879318,2.8736110,2.8632672,2.8559184,2.8482883,2.8406398,2.8350832,2.8283169,2.8227823,2.8163741,2.8098946,2.7990329,2.7768917,2.7583981,2.7362039,2.7156997,2.7011700,2.6823697,2.6546173,2.6324091,2.6127086,2.5866275,2.5621142,2.5257499,2.4995215,2.4697454,2.4366744,2.4074628,2.3809004,2.3515384,2.3161087,2.2889051,2.2561860,2.2229564,2.1941965,2.1623955,2.1332302,2.1024513,2.0733030,2.0429835,2.0127838,1.9844277,1.9550540,1.9268745,1.8972170,1.8690716,1.8400638,1.8116314,1.7851117,1.7578303,1.7298584,1.7033825,1.6770639,1.6513060,1.6262891,1.6013427,1.5768585,1.5532771,1.5304047,1.5074902,1.4844092,1.4625829,1.4415698,1.4196775,1.3988972,1.3785913,1.3590287,1.3392186,1.3201520,1.3013960,1.2830322,1.2651392,1.2474718,1.2304819,1.2139066,1.1984992,1.1824858,1.1675391,1.1527002,1.1384196,1.1244344,1.1111593,1.0981205,1.0858423,1.0739254,1.0622364,1.0512494,1.0404065,1.0300976,1.0200152,1.0102801,1.0008341,0.9919372,0.9832814,0.9748828,0.9672148,0.9595813,0.9520851,0.9452078,0.9383268,0.9318293,0.9257990,0.9198859,0.9142615,0.9088683,0.9038951,0.8991246,0.8944962,0.8904420,0.8863458,0.8825229,0.8791227,0.8755397,0.8725370,0.8699080,0.8671372,0.8648273,0.8627211,0.8608775,0.8592678,0.8579174,0.8567770,0.8558468,0.8552357,0.8546694,0.8545570,0.8543605,0.8547204,0.8551198,0.8559467,0.8566920,0.8577261,0.8590178,0.8606347,0.8623633,0.8644879,0.8669031,0.8692455,0.8722759,0.8752071,0.8782635,0.8820655,0.8858589,0.8898215,0.8943299,0.8984853,0.9031441,0.9083065,0.9136990,0.9191718,0.9250950,0.9310478,0.9374946,0.9439063,0.9509867,0.9580029,0.9657110,0.9734408,0.9814723,0.9895952,0.9983887,1.0073435,1.0169029,1.0259430,1.0360245,1.0463603,1.0564939,1.0673672,1.0785230,1.0896399,1.1011034,1.1135459,1.1256541,1.1384382,1.1513964,1.1646779,1.1780065,1.1919211,1.2057043,1.2212131,1.2353497,1.2503892,1.2657729,1.2812542,1.2972358,1.3130209,1.3298284,1.3467506,1.3635144,1.3812640,1.3992633,1.4171778,1.4355444,1.4533706,1.4720274,1.4925678,1.5100961,1.5299151,1.5498250,1.5705051,1.5893966,1.6096792,1.6297792,1.6517762,1.6716502,1.6913464,1.7138455,1.7346905,1.7557416,1.7759826,1.7980430,1.8201412,1.8404863,1.8646787,1.8850181,1.9045130,1.9273899,1.9486622,1.9711105,1.9925144,2.0141923,2.0326500,2.0575368,2.0760949,2.1000173,2.1166759,2.1355829,2.1564009,2.1782715,2.1999712,2.2150536,2.2310712,2.2603538,2.2793715,2.2898631,2.3061509,2.3178279,2.3279390,2.3461354,2.3615093,2.3777874,2.3845041,2.3955297,2.4120822,2.4346609,2.4449821,2.4516714,2.4551764,2.4573934,2.4567077,2.4580944,2.4574795,2.4589818,2.4608712,2.4631798,2.4653237,2.4654410,2.4687765,2.4681602,2.4690378,2.4701116,2.4700124,2.4659665,2.4677935,2.4657815,2.4619007,2.4595120,2.4605072,2.4552319,2.4532027,2.4474447
"repr-09",2.8923512e-02,2.8944254e-02,2.8828621e-02,2.7795553e-02,2.7187109e-02,2.7233839e-02,2.8605223e-02,2.8215408e-02,2.8304338e-02,2.7952194e-02,2.8270245e-02,2.8119802e-02,2.7765989e-02,2.7505159e-02,2.7946472e-02,2.7632475e-02,2.7340174e-02,2.7982473e-02,2.7825594e-02,2.7889967e-02,2.6805162e-02,2.8401852e-02,2.7926207e-02,2.6744127e-02,2.7719736e-02,2.7979136e-02,2.7610779e-02,2.6087999e-02,2.6875019e-02,2.7103424e-02,2.7356386e-02,2.6913404e-02,2.7121305e-02,2.7013302e-02,2.7088881e-02,2.7032852e-02,2.6834011e-02,2.7227879e-02,2.6565552e-02,2.6805401e-02,2.7373791e-02,2.5838375e-02,2.4960995e-02,2.6404858e-02,2.7626991e-02,2.7668476e-02,2.7064562e-02,2.7335405e-02,2.7509689e-02,2.7657032e-02,2.6497602e-02,2.6558161e-02,2.7432919e-02,2.7624846e-02,2.7683020e-02,2.7834415e-02,2.6798725e-02,2.7000189e-02,2.7432203e-02,2.7559519e-02,2.7143478e-02,2.6087999e-02,2.7648687e-02,2.6863575e-02,2.7677298e-02,2.6415110e-02,2.6308537e-02,2.7368307e-02,2.6748180e-02,2.6821613e-02,2.6330948e-02,2.7215958e-02,2.7252197e-02,2.6532650e-02,2.7145863e-02,2.7234316e-02,2.7077913e-02,2.5930882e-02,2.6909113e-02,2.6608706e-02,2.7068853e-02,2.6713848e-02,2.6669502e-02,2.6647568e-02,2.6431561e-02,2.7078390e-02,2.6710272e-02,2.6502132e-02,2.6499987e-02,2.6405334e-02,2.6204586e-02,2.6305199e-02,2.6481152e-02,2.6259184e-02,2.6637554e-02,2.6602030e-02,2.6301861e-02,2.6506186e-02,2.6229382e-02,2.5584459e-02,2.5862932e-02,2.6029110e-02,2.6140690e-02,2.5970697e-02,2.6126027e-02,2.5822163e-02,2.5959253e-02,2.5806308e-02,2.5785446e-02,2.5861859e-02,2.5732636e-02,2.6094913e-02,2.5851846e-02,2.5924087e-02,2.5851488e-02,2.5766134e-02,2.5695324e-02,2.5762677e-02,2.5681019e-02,2.5693655e-02,2.5737405e-02,2.5672078e-02,2.5720477e-02,2.5664330e-02,2.5622845e-02,2.5629520e-02,2.5452495e-02,2.5410533e-02,2.5408983e-02,2.5361896e-02,2.5412202e-02,2.5359392e-02,2.5282741e-02,2.5358558e-02,2.5353193e-02,2.5267124e-02,2.5289059e-02,2.5252581e-02,2.5351167e-02,2.5272012e-02,2.5338531e-02,2.5386810e-02,2.5377989e-02,2.5414467e-02,2.5412321e-02,2.5428891e-02,2.5404334e-02,2.5419831e-02,2.5431633e-02,2.5440335e-02,2.5459170e-02,2.5451064e-02,2.5498509e-02,2.5508165e-02,2.5496244e-02,2.5488377e-02,2.5507808e-02,2.5494933e-02,2.5502801e-02,2.5511146e-02,2.5596976e-02,2.5649548e-02,2.5733829e-02,2.5803089e-02,2.5923848e-02,2.6004314e-02,2.6086450e-02,2.6159763e-02,2.6227593e-02,2.6288748e-02,2.6360989e-02,2.6405334e-02,2.6421428e-02,2.6435375e-02,2.6443839e-02,2.6403427e-02,2.6393771e-02,2.6341200e-02,2.6248693e-02,2.6170015e-02,2.6075840e-02,2.5988042e-02,2.5931656e-02,2.5945246e-02,2.5977552e-02,2.6039541e-02,2.6075602e-02,2.6077807e-02,2.6061356e-02,2.6049256e-02,2.6053905e-02,2.6018977e-02,2.6001811e-02,2.5991857e-02,2.5955498e-02,2.5931120e-02,2.5910735e-02,2.5884032e-02,2.5861919e-02,2.5836408e-02,2.5813878e-02,2.5804579e-02,2.5779128e-02,2.5754273e-02,2.5723994e-02,2.5768995e-02,2.5772870e-02,2.5775552e-02,2.5786638e-02,2.5816739e-02,2.5859773e-02,2.5912941e-02,2.5939345e-02,2.6045740e-02,2.6103914e-02,2.6185870e-02,2.6263416e-02,2.6334763e-02,2.6413381e-02,2.6480973e-02,2.6512206e-02,2.6559770e-02,2.6606381e-02,2.6635408e-02,2.6652575e-02,2.6678026e-02,2.6689589e-02,2.6729941e-02,2.6765883e-02,2.6780486e-02,2.6798308e-02,2.6795149e-02,2.6807010e-02,2.6829898e-02,2.6856720e-02,2.6873648e-02,2.6899874e-02,2.6925087e-02,2.6958644e-02,2.6997268e-02,2.7031064e-02,2.7064800e-02,2.7093172e-02,2.7142406e-02,2.7182460e-02,2.7222991e-02,2.7268589e-02,2.7321994e-02,2.7356148e-02,2.7397215e-02,2.7465403e-02,2.7526498e-02,2.7603388e-02,2.7691007e-02,2.7784288e-02,2.7883291e-02,2.7994275e-02,2.8133690e-02,2.8291345e-02,2.8488815e-02,2.8717399e-02,2.8985739e-02,2.9288173e-02,2.9644251e-02,3.0044079e-02,3.0497432e-02,3.1008542e-02,3.1573534e-02,3.2183707e-02,3.2880425e-02,3.3642411e-02,3.4451067e-02,3.5426438e-02,3.6483765e-02,3.7643850e-02,3.8884163e-02,4.0151238e-02,4.1409075e-02,4.2574346e-02,4.3592095e-02,4.4458687e-02,4.5135200e-02,4.5629323e-02,4.5990765e-02,4.6222031e-02,4.6335697e-02,4.6391129e-02,4.6368420e-02,4.6297610e-02,4.6154678e-02,4.5966327e-02,4.5721591e-02,4.5434058e-02,4.5079470e-02,4.4683158e-02,4.4272065e-02,4.3836594e-02,4.3374240e-02,4.2894125e-02,4.2392254e-02,4.1876793e-02,4.1376591e-02,4.0836036e-02,4.0295184e-02,3.9758861e-02,3.9255083e-02,3.8723350e-02,3.8175344e-02,3.7651420e-02,3.7140012e-02,3.6620080e-02,3.6124527e-02,3.5651147e-02,3.5182595e-02,3.4733236e-02,3.4296870e-02,3.3888459e-02,3.3497691e-02,3.3141494e-02,3.2790065e-02,3.2457769e-02,3.2178044e-02,3.1892359e-02,3.1640172e-02,3.1399667e-02,3.1185985e-02,3.0972838e-02,3.0815840e-02,3.0680120e-02,3.0546427e-02,3.0454457e-02,3.0371189e-02,3.0302405e-02,3.0248582e-02,3.0210435e-02,3.0209661e-02,3.0230343e-02,3.0238926e-02,3.0307651e-02,3.0381322e-02,3.0497193e-02,3.0615449e-02,3.0769825e-02,3.0945182e-02,3.1118333e-02,3.1347036e-02,3.1575561e-02,3.1764150e-02,3.2021523e-02,3.2298207e-02,3.2403529e-02,3.2648742e-02,3.2907784e-02,3.3166587e-02,3.3428729e-02,3.3726454e-02,3.4020305e-02,3.4349918e-02,3.4722507e-02,3.5136580e-02,3.5635114e-02,3.6228120e-02,3.6933541e-02,3.7866652e-02,3.8972557e-02,4.0354013e-02,4.2044997e-02,4.4046283e-02,4.6375036e-02,4.8994720e-02,5.1762283e-02,5.4800332e-02,5.7807803e-02,6.0671329e-02,6.3446343e-02,6.5878212e-02,6.7953348e-02,6.9667399e-02,7.0960164e-02,7.1968138e-02,7.2683454e-02,7.3181450e-02,7.3528767e-02,7.3755682e-02,7.3908687e-02,7.4022353e-02,7.4098170e-02,7.4171066e-02,7.4245811e-02,7.4337184e-02,7.4455321e-02,7.4577391e-02,7.4728012e-02,7.4872971e-02,7.5006723e-02,7.5114012e-02,7.5188816e-02,7.5224459e-02,7.5182974e-02,7.5099230e-02,7.4967384e-02,7.4794114e-02,7.4586749e-02,7.4360788e-02,7.4109137e-02,7.3840082e-02,7.3575437e-02,7.3295653e-02,7.3033929e-02,7.2751105e-02,7.2461247e-02,7.2193861e-02,7.1911395e-02,7.1629882e-02,7.1337819e-02,7.1065307e-02,7.0795119e-02,7.0497930e-02,7.0218444e-02,6.9927931e-02,6.9669604e-02,6.9391906e-02,6.9141626e-02,6.8878114e-02,6.8651736e-02,6.8419218e-02,6.8218231e-02,6.8055928e-02,6.7924798e-02,6.7817211e-02,6.7731440e-02,6.7696750e-02,6.7708910e-02,6.7767799e-02,6.7876041e-02,6.8036079e-02,6.8249643e-02,6.8530619e-02,6.8878651e-02,6.9291234e-02,6.9756687e-02,7.0334256e-02,7.0955276e-02,7.1659327e-02,7.2448075e-02,7.3322952e-02,7.4288607e-02,7.5368404e-02,7.6502681e-02,7.7790439e-02,7.9176843e-02,8.0678999e-02,8.2313538e-02,8.4083378e-02,8.6024702e-02,8.8118374e-02,9.0332031e-02,9.2810035e-02,9.5422834e-02,9.8209918e-02,0.1012079,0.1043652,0.1077233,0.1112564,0.1148784,0.1187333,0.1226772,0.1266892,0.1307700,0.1348326,0.1389638,0.1430572,0.1470273,0.1510096,0.1549007,0.1587355,0.1625744,0.1663931,0.1704235,0.1746395,0.1791380,0.1841634,0.1898973,0.1964196,0.2041258,0.2129272,0.2237366,0.2363717,0.2513989,0.2693400,0.2908331,0.3163647,0.3462476,0.3798870,0.4188134,0.4621831,0.5096764,0.5613279,0.6156014,0.6731724,0.7317235,0.7892987,0.8467942,0.9018903,0.9544861,1.0028809,1.0469986,1.0876458,1.1242213,1.1561979,1.1851208,1.2105930,1.2332871,1.2533922,1.2706592,1.2861260,1.2992138,1.3103095,1.3194833,1.3269644,1.3328302,1.3376093,1.3403387,1.3423557,1.3431146,1.3427422,1.3414907,1.3390858,1.3348416,1.3287582,1.3205616,1.3098699,1.2969815,1.2809768,1.2631615,1.2434971,1.2220924,1.1998410,1.1760536,1.1519320,1.1279058,1.1034079,1.0790341,1.0546174,1.0305696,1.0071779,0.9836195,0.9606828,0.9382008,0.9160080,0.8946092,0.8729016,0.8518255,0.8314272,0.8111171,0.7914566,0.7719300,0.7529470,0.7346354,0.7164440,0.6989339,0.6816367,0.6650209,0.6490718,0.6331760,0.6179996,0.6032447,0.5890059,0.5754805,0.5620247,0.5491757,0.5369246,0.5249507,0.5136207,0.5024203,0.4917211,0.4816047,0.4716889,0.4622791,0.4530630,0.4442724,0.4360232,0.4278491,0.4201735,0.4126417,0.4055080,0.3987627,0.3921195,0.3858401,0.3797782,0.3739936,0.3685189,0.3631114,0.3579849,0.3530599,0.3483331,0.3438595,0.3393930,0.3351932,0.3311887,0.3272941,0.3236231,0.3199932,0.3165451,0.3132774,0.3100889,0.3070772,0.3040813,0.3012549,0.2985668,0.2959351,0.2934424,0.2909893,0.2886715,0.2864592,0.2843155,0.2822683,0.2802771,0.2784145,0.2766349,0.2749060,0.2732797,0.2717136,0.2702352,0.2688379,0.2675060,0.2662758,0.2650917,0.2639964,0.2629892,0.2620529,0.2612194,0.2604423,0.2597430,0.2591610,0.2586408,0.2581897,0.2578227,0.2575392,0.2573503,0.2572291,0.2572153,0.2573133,0.2574761,0.2577359,0.2580857,0.2585180,0.2590643,0.2596756,0.2604002,0.2612391,0.2621673,0.2632359,0.2644070,0.2656815,0.2670868,0.2685976,0.2702966,0.2721005,0.2740744,0.2761926,0.2783930,0.2808803,0.2835022,0.2862971,0.2892674,0.2923740,0.2958004,0.2993650,0.3031785,0.3071463,0.3112627,0.3156863,0.3202327,0.3250056,0.3299181,0.3348977,0.3400775,0.3452679,0.3506177,0.3558954,0.3610937,0.3662882,0.3712592,0.3761847,0.3808317,0.3851846,0.3892866,0.3929759,0.3964427,0.3994902,0.4021810,0.4044981,0.4064446,0.4080899,0.4093989,0.4104593,0.4112535,0.4118245,0.4122058,0.4124807,0.4127190,0.4128758,0.4130551,0.4132706,0.4135186,0.4139343,0.4144676,0.4151050,0.4159905,0.4170749,0.4184920,0.4201489,0.4222200,0.4246542,0.4275461,0.4310113,0.4349972,0.4399126,0.4456383,0.4523743,0.4602388,0.4692129,0.4799537,0.4924427,0.5072501,0.5243069,0.5443152,0.5679331,0.5950104,0.6279265,0.6652849,0.7087551,0.7596803,0.8185394,0.8884295,0.9695319,1.0642986,1.1707003,1.2904867,1.4247416,1.5697734,1.7327718,1.9035645,2.0792251,2.2485554,2.3994169,2.5240698,2.6169791,2.6689193,2.7132907,2.7352657,2.7607551,2.7845087,2.8037467,2.8248775,2.8335633,2.8392248,2.8424997,2.8470926,2.8546832,2.8649442,2.8789251,2.8895879,2.9049797,2.9181635,2.9285436,2.9336193,2.9342439,2.9380636,2.9398532,2.9404073,2.9386513,2.9357708,2.9329226,2.9254494,2.9214845,2.9073174,2.8957033,2.8877401,2.8786056,2.8644884,2.8570521,2.8513408,2.8421755,2.8338366,2.8271635,2.8221076,2.8163755,2.8108993,2.7984493,2.7821095,2.7578516,2.7346323,2.7160571,2.7028270,2.6801836,2.6551385,2.6329622,2.6104572,2.5879388,2.5661700,2.5274472,2.4996016,2.4691491,2.4370635,2.4076321,2.3813257,2.3523357,2.3167748,2.2889345,2.2567399,2.2233331,2.1954403,2.1632593,2.1339002,2.1035681,2.0733380,2.0430062,2.0136938,1.9847209,1.9556903,1.9271377,1.8977643,1.8694692,1.8406959,1.8117051,1.7851055,1.7578670,1.7299224,1.7038882,1.6770177,1.6511247,1.6264787,1.6015630,1.5769743,1.5533718,1.5305963,1.5077566,1.4845631,1.4628186,1.4415779,1.4198174,1.3989797,1.3787981,1.3590989,1.3393574,1.3203351,1.3015797,1.2831527,1.2650985,1.2476202,1.2306243,1.2139754,1.1985615,1.1825092,1.1675215,1.1527588,1.1384267,1.1244706,1.1112381,1.0981929,1.0858774,1.0739743,1.0622959,1.0512880,1.0404416,1.0301366,1.0200238,1.0103132,1.0009333,0.9919807,0.9832667,0.9749365,0.9672555,0.9596040,0.9520448,0.9451888,0.9383366,0.9318215,0.9257939,0.9198283,0.9142655,0.9088023,0.9038534,0.8990764,0.8944594,0.8904654,0.8863162,0.8824827,0.8790439,0.8754491,0.8724594,0.8697889,0.8670697,0.8648375,0.8626994,0.8608601,0.8591904,0.8578318,0.8567442,0.8558003,0.8551837,0.8545358,0.8544908,0.8542418,0.8546194,0.8550580,0.8558686,0.8565928,0.8576391,0.8589593,0.8605723,0.8622844,0.8644023,0.8668606,0.8691775,0.8721995,0.8751565,0.8782281,0.8819742,0.8857620,0.8897095,0.8941798,0.8984349,0.9030725,0.9082472,0.9135977,0.9190848,0.9250008,0.9309367,0.9373852,0.9438105,0.9507644,0.9579561,0.9656229,0.9733610,0.9813261,0.9895203,0.9983124,1.0072188,1.0167807,1.0257754,1.0359417,1.0462121,1.0564477,1.0672392,1.0783674,1.0896375,1.1010032,1.1133599,1.1255412,1.1383541,1.1512995,1.1644671,1.1779662,1.1917402,1.2056154,1.2211205,1.2352325,1.2503502,1.2656676,1.2811234,1.2970232,1.3129040,1.3297507,1.3467039,1.3635038,1.3810521,1.3991705,1.4170308,1.4352379,1.4532632,1.4719337,1.4923680,1.5097647,1.5298663,1.5497522,1.5702820,1.5889733,1.6097997,1.6294906,1.6515065,1.6710913,1.6908392,1.7138227,1.7346405,1.7557025,1.7759839,1.7972926,1.8196852,1.8403296,1.8642977,1.8840967,1.9051735,1.9273843,1.9488213,1.9703231,1.9926775,2.0144484,2.0330789,2.0567963,2.0767782,2.0998962,2.1164954,2.1352086,2.1566811,2.1776874,2.2000399,2.2152081,2.2327151,2.2615795,2.2777448,2.2904766,2.3056750,2.3181350,2.3292649,2.3464544,2.3645465,2.3759034,2.3827283,2.3938088,2.4119406,2.4284184,2.4467483,2.4522812,2.4562225,2.4560342,2.4573979,2.4562807,2.4592485,2.4581325,2.4587934,2.4621236,2.4657121,2.4667075,2.4660234,2.4696183,2.4711888,2.4688399,2.4717782,2.4686728,2.4701784,2.4640944,2.4626613,2.4599788,2.4566054,2.4535689,2.4502194,2.4489496
"repr-10",2.8748512e-02,2.8836012e-02,2.8739214e-02,2.7544022e-02,2.7029037e-02,2.7122498e-02,2.8602123e-02,2.8163910e-02,2.8241634e-02,2.7821302e-02,2.8202534e-02,2.8038740e-02,2.7665377e-02,2.7405024e-02,2.7840853e-02,2.7500391e-02,2.7286291e-02,2.7860880e-02,2.7755260e-02,2.7779579e-02,2.6716709e-02,2.8257132e-02,2.7822495e-02,2.6729822e-02,2.7647018e-02,2.7905464e-02,2.7456760e-02,2.5984287e-02,2.6796818e-02,2.7040720e-02,2.7301073e-02,2.6768208e-02,2.7064562e-02,2.6884079e-02,2.6915073e-02,2.6912689e-02,2.6806593e-02,2.7108908e-02,2.6546001e-02,2.6727676e-02,2.7385950e-02,2.5747538e-02,2.4844885e-02,2.6292801e-02,2.7536392e-02,2.7579784e-02,2.6978254e-02,2.7272463e-02,2.7378559e-02,2.7598619e-02,2.6432037e-02,2.6543379e-02,2.7432442e-02,2.7515411e-02,2.7602911e-02,2.7765989e-02,2.6698828e-02,2.6963234e-02,2.7297497e-02,2.7477980e-02,2.7023792e-02,2.6041269e-02,2.7611256e-02,2.6761770e-02,2.7629137e-02,2.6285410e-02,2.6204586e-02,2.7233839e-02,2.6649952e-02,2.6778698e-02,2.6271343e-02,2.7195454e-02,2.7175426e-02,2.6409864e-02,2.7059793e-02,2.7120829e-02,2.6991129e-02,2.5862455e-02,2.6848078e-02,2.6523113e-02,2.6992321e-02,2.6675940e-02,2.6637077e-02,2.6696682e-02,2.6365519e-02,2.7015924e-02,2.6670218e-02,2.6523829e-02,2.6459932e-02,2.6335478e-02,2.6186466e-02,2.6213646e-02,2.6435375e-02,2.6196241e-02,2.6572943e-02,2.6495934e-02,2.6224375e-02,2.6383877e-02,2.6153326e-02,2.5514603e-02,2.5807142e-02,2.5969982e-02,2.6053667e-02,2.5882244e-02,2.6037335e-02,2.5750875e-02,2.5907159e-02,2.5740385e-02,2.5709510e-02,2.5795817e-02,2.5679708e-02,2.6022434e-02,2.5780201e-02,2.5860429e-02,2.5766611e-02,2.5710583e-02,2.5634170e-02,2.5698423e-02,2.5606394e-02,2.5609732e-02,2.5652289e-02,2.5605679e-02,2.5660038e-02,2.5604010e-02,2.5555491e-02,2.5577068e-02,2.5391221e-02,2.5358200e-02,2.5335908e-02,2.5297403e-02,2.5335431e-02,2.5282264e-02,2.5211811e-02,2.5281072e-02,2.5268912e-02,2.5192857e-02,2.5195718e-02,2.5179386e-02,2.5275469e-02,2.5197506e-02,2.5269270e-02,2.5314927e-02,2.5313616e-02,2.5346041e-02,2.5336623e-02,2.5364637e-02,2.5354147e-02,2.5356174e-02,2.5374770e-02,2.5373340e-02,2.5386453e-02,2.5388598e-02,2.5426984e-02,2.5446773e-02,2.5432110e-02,2.5417328e-02,2.5442839e-02,2.5434256e-02,2.5443554e-02,2.5448322e-02,2.5527954e-02,2.5584698e-02,2.5671363e-02,2.5732994e-02,2.5852799e-02,2.5930524e-02,2.6014328e-02,2.6086688e-02,2.6154280e-02,2.6211262e-02,2.6283860e-02,2.6328206e-02,2.6350379e-02,2.6362062e-02,2.6377082e-02,2.6339531e-02,2.6330113e-02,2.6261091e-02,2.6185632e-02,2.6110291e-02,2.6017547e-02,2.5935590e-02,2.5880635e-02,2.5885940e-02,2.5922120e-02,2.5984943e-02,2.6004851e-02,2.6002824e-02,2.5987387e-02,2.5973916e-02,2.5973141e-02,2.5940061e-02,2.5925517e-02,2.5911033e-02,2.5873244e-02,2.5851727e-02,2.5827408e-02,2.5806248e-02,2.5784373e-02,2.5756419e-02,2.5733411e-02,2.5731802e-02,2.5706708e-02,2.5682628e-02,2.5651932e-02,2.5701582e-02,2.5705457e-02,2.5707424e-02,2.5718868e-02,2.5754213e-02,2.5794327e-02,2.5846958e-02,2.5874555e-02,2.5981188e-02,2.6038229e-02,2.6116729e-02,2.6192546e-02,2.6264489e-02,2.6339650e-02,2.6405156e-02,2.6435554e-02,2.6481807e-02,2.6528358e-02,2.6557088e-02,2.6574194e-02,2.6599407e-02,2.6612341e-02,2.6652813e-02,2.6686192e-02,2.6704133e-02,2.6720524e-02,2.6717365e-02,2.6730835e-02,2.6757836e-02,2.6785016e-02,2.6803493e-02,2.6829362e-02,2.6856661e-02,2.6885808e-02,2.6930153e-02,2.6963770e-02,2.6997149e-02,2.7029634e-02,2.7078331e-02,2.7113914e-02,2.7155459e-02,2.7203619e-02,2.7255058e-02,2.7289212e-02,2.7329445e-02,2.7396560e-02,2.7460456e-02,2.7538180e-02,2.7630866e-02,2.7724326e-02,2.7821302e-02,2.7937889e-02,2.8074861e-02,2.8230309e-02,2.8432429e-02,2.8658032e-02,2.8921187e-02,2.9224753e-02,2.9583335e-02,2.9974759e-02,3.0429602e-02,3.0941904e-02,3.1505883e-02,3.2118738e-02,3.2816589e-02,3.3579290e-02,3.4388900e-02,3.5365343e-02,3.6426425e-02,3.7584186e-02,3.8822830e-02,4.0091872e-02,4.1349113e-02,4.2515397e-02,4.3536603e-02,4.4401348e-02,4.5077801e-02,4.5567095e-02,4.5931220e-02,4.6164751e-02,4.6278358e-02,4.6333790e-02,4.6312928e-02,4.6242654e-02,4.6100736e-02,4.5915425e-02,4.5669079e-02,4.5381069e-02,4.5028269e-02,4.4635057e-02,4.4224739e-02,4.3788612e-02,4.3328822e-02,4.2849302e-02,4.2348385e-02,4.1834772e-02,4.1330516e-02,4.0795624e-02,4.0254056e-02,3.9716840e-02,3.9217412e-02,3.8682044e-02,3.8134456e-02,3.7610590e-02,3.7096798e-02,3.6577940e-02,3.6081374e-02,3.5609305e-02,3.5144150e-02,3.4688234e-02,3.4249425e-02,3.3838332e-02,3.3448279e-02,3.3089638e-02,3.2739758e-02,3.2423735e-02,3.2123566e-02,3.1841218e-02,3.1588018e-02,3.1337976e-02,3.1126797e-02,3.0920088e-02,3.0770063e-02,3.0615091e-02,3.0497730e-02,3.0409157e-02,3.0329645e-02,3.0259550e-02,3.0211508e-02,3.0173540e-02,3.0172229e-02,3.0178249e-02,3.0196905e-02,3.0261755e-02,3.0343115e-02,3.0453384e-02,3.0578494e-02,3.0728757e-02,3.0900598e-02,3.1064212e-02,3.1301737e-02,3.1527638e-02,3.1718135e-02,3.1972885e-02,3.2251596e-02,3.2363474e-02,3.2608449e-02,3.2868981e-02,3.3127248e-02,3.3382833e-02,3.3682048e-02,3.3979297e-02,3.4309208e-02,3.4681320e-02,3.5092235e-02,3.5594583e-02,3.6186278e-02,3.6894321e-02,3.7826538e-02,3.8932741e-02,4.0317774e-02,4.2002439e-02,4.4005930e-02,4.6329737e-02,4.8948586e-02,5.1715612e-02,5.4753423e-02,5.7764113e-02,6.0625315e-02,6.3398004e-02,6.5823734e-02,6.7902327e-02,6.9618881e-02,7.0914268e-02,7.1925521e-02,7.2642148e-02,7.3137164e-02,7.3484838e-02,7.3718369e-02,7.3867738e-02,7.3985577e-02,7.4055791e-02,7.4129164e-02,7.4209690e-02,7.4304521e-02,7.4415088e-02,7.4541509e-02,7.4690223e-02,7.4839592e-02,7.4975729e-02,7.5080037e-02,7.5152695e-02,7.5190961e-02,7.5150311e-02,7.5069666e-02,7.4941158e-02,7.4765205e-02,7.4560344e-02,7.4335933e-02,7.4082315e-02,7.3812246e-02,7.3548198e-02,7.3269546e-02,7.3005199e-02,7.2719872e-02,7.2434664e-02,7.2167814e-02,7.1879864e-02,7.1601629e-02,7.1310282e-02,7.1036875e-02,7.0765078e-02,7.0468366e-02,7.0190430e-02,6.9897115e-02,6.9635212e-02,6.9359243e-02,6.9114089e-02,6.8850756e-02,6.8621635e-02,6.8390429e-02,6.8189561e-02,6.8024158e-02,6.7897201e-02,6.7792296e-02,6.7709267e-02,6.7669392e-02,6.7677796e-02,6.7741394e-02,6.7848861e-02,6.8009138e-02,6.8222523e-02,6.8503499e-02,6.8852067e-02,6.9260955e-02,6.9723606e-02,7.0307791e-02,7.0925772e-02,7.1623921e-02,7.2415471e-02,7.3289633e-02,7.4253798e-02,7.5329542e-02,7.6463461e-02,7.7750206e-02,7.9140902e-02,8.0642819e-02,8.2275808e-02,8.4046304e-02,8.5987091e-02,8.8083267e-02,9.0299428e-02,9.2769086e-02,9.5384926e-02,9.8170608e-02,0.1011710,0.1043315,0.1076893,0.1112206,0.1148463,0.1186965,0.1226372,0.1266476,0.1307306,0.1347838,0.1389220,0.1430125,0.1469784,0.1509649,0.1548452,0.1586803,0.1625132,0.1663291,0.1703576,0.1745704,0.1790654,0.1840848,0.1898244,0.1963478,0.2040445,0.2128423,0.2236515,0.2362855,0.2513110,0.2692389,0.2907260,0.3162557,0.3461265,0.3797603,0.4186775,0.4620513,0.5095072,0.5611662,0.6154137,0.6729624,0.7315134,0.7891029,0.8465406,0.9016300,0.9541914,1.0025878,1.0467026,1.0873847,1.1239531,1.1558980,1.1849031,1.2103624,1.2331250,1.2532344,1.2705094,1.2859553,1.2991072,1.3102067,1.3194095,1.3269212,1.3328910,1.3374888,1.3404412,1.3423378,1.3431618,1.3428849,1.3415899,1.3392422,1.3349102,1.3288326,1.3207252,1.3099804,1.2970293,1.2811375,1.2633219,1.2436619,1.2222571,1.2000017,1.1762843,1.1521276,1.1281973,1.1036445,1.0792875,1.0548182,1.0307901,1.0074118,0.9838440,0.9609299,0.9384069,0.9162383,0.8948052,0.8731213,0.8520789,0.8316288,0.8113192,0.7916481,0.7721277,0.7531340,0.7348108,0.7166386,0.6991069,0.6818073,0.6651991,0.6492170,0.6333264,0.6181465,0.6033983,0.5891649,0.5756016,0.5621579,0.5493108,0.5370584,0.5250764,0.5137538,0.5025591,0.4918487,0.4817225,0.4717847,0.4623869,0.4531648,0.4443808,0.4361256,0.4279505,0.4202682,0.4127281,0.4055962,0.3988580,0.3922071,0.3859265,0.3798568,0.3740582,0.3685969,0.3631803,0.3580561,0.3531190,0.3483967,0.3439226,0.3394545,0.3352545,0.3312438,0.3273501,0.3236811,0.3200504,0.3165879,0.3133292,0.3101352,0.3071280,0.3041269,0.3013003,0.2986145,0.2959782,0.2934901,0.2910324,0.2887066,0.2864963,0.2843435,0.2823058,0.2803145,0.2784458,0.2766758,0.2749396,0.2733068,0.2717439,0.2702658,0.2688647,0.2675331,0.2663068,0.2651192,0.2640180,0.2630228,0.2620835,0.2612519,0.2604659,0.2597651,0.2591868,0.2586711,0.2582052,0.2578447,0.2575571,0.2573693,0.2572546,0.2572399,0.2573316,0.2574930,0.2577570,0.2580957,0.2585287,0.2590749,0.2596883,0.2604106,0.2612493,0.2621814,0.2632513,0.2644152,0.2656910,0.2670910,0.2685985,0.2703044,0.2721112,0.2740792,0.2761978,0.2784013,0.2808890,0.2835110,0.2863032,0.2892795,0.2923861,0.2958080,0.2993842,0.3031850,0.3071558,0.3112622,0.3156962,0.3202408,0.3250087,0.3299259,0.3348956,0.3400753,0.3452623,0.3506156,0.3559052,0.3610889,0.3662720,0.3712622,0.3761812,0.3808296,0.3851830,0.3892773,0.3929687,0.3964348,0.3994771,0.4021701,0.4044773,0.4064209,0.4080709,0.4093753,0.4104399,0.4112289,0.4117949,0.4121694,0.4124497,0.4126762,0.4128382,0.4130169,0.4132272,0.4134799,0.4138817,0.4144221,0.4150580,0.4159421,0.4170260,0.4184282,0.4200873,0.4221580,0.4245887,0.4274830,0.4309382,0.4349189,0.4398500,0.4455604,0.4523075,0.4601561,0.4691411,0.4798783,0.4923784,0.5071691,0.5242368,0.5442349,0.5678339,0.5949382,0.6278471,0.6652181,0.7086459,0.7595784,0.8184123,0.8882977,0.9693882,1.0641016,1.1704772,1.2902131,1.4244322,1.5696278,1.7325954,1.9030883,2.0779881,2.2468863,2.3967533,2.5213223,2.6108079,2.6662219,2.7107334,2.7327363,2.7592220,2.7850697,2.8069415,2.8211186,2.8261976,2.8307285,2.8355565,2.8419991,2.8501518,2.8607543,2.8729761,2.8890088,2.9047444,2.9179478,2.9220202,2.9275155,2.9281652,2.9316351,2.9307189,2.9309173,2.9299543,2.9303215,2.9269497,2.9207897,2.9172781,2.9108615,2.8982975,2.8899612,2.8737233,2.8634002,2.8520458,2.8440831,2.8359892,2.8271127,2.8202565,2.8148932,2.8100395,2.8047419,2.7967377,2.7778640,2.7599959,2.7341225,2.7108872,2.6976700,2.6777930,2.6533694,2.6292114,2.6096535,2.5825970,2.5656929,2.5243161,2.4973924,2.4682925,2.4348867,2.4066727,2.3802214,2.3500142,2.3159361,2.2878942,2.2555950,2.2226694,2.1949549,2.1622734,2.1337068,2.1024601,2.0723372,2.0431414,2.0134397,1.9843481,1.9549763,1.9261428,1.8977504,1.8688930,1.8401626,1.8119102,1.7853017,1.7573662,1.7300031,1.7038145,1.6769507,1.6511725,1.6264338,1.6017621,1.5770229,1.5535672,1.5306083,1.5079416,1.4846746,1.4630500,1.4417356,1.4199150,1.3990955,1.3789656,1.3591267,1.3393605,1.3204513,1.3016844,1.2832031,1.2652419,1.2478561,1.2306957,1.2140605,1.1988568,1.1825761,1.1676100,1.1529189,1.1386634,1.1246971,1.1112952,1.0982859,1.0860258,1.0740787,1.0624458,1.0513355,1.0404619,1.0302402,1.0200540,1.0103331,1.0009856,0.9921244,0.9833950,0.9749017,0.9672147,0.9595827,0.9521598,0.9452855,0.9383693,0.9318382,0.9257695,0.9198679,0.9142523,0.9088604,0.9038498,0.8990535,0.8945006,0.8905107,0.8862995,0.8825372,0.8791105,0.8754890,0.8724298,0.8698734,0.8670212,0.8648322,0.8626708,0.8608458,0.8592047,0.8578182,0.8567436,0.8557602,0.8551350,0.8545359,0.8544587,0.8542309,0.8546528,0.8550111,0.8558295,0.8566002,0.8576071,0.8589084,0.8604616,0.8621997,0.8643051,0.8667727,0.8691239,0.8721956,0.8750933,0.8781812,0.8819043,0.8856961,0.8897149,0.8941854,0.8983518,0.9030485,0.9081500,0.9134797,0.9189729,0.9249017,0.9308516,0.9373076,0.9436955,0.9507744,0.9578671,0.9655219,0.9732878,0.9812049,0.9893684,0.9982240,1.0071788,1.0166930,1.0257304,1.0357798,1.0461379,1.0562388,1.0672162,1.0783108,1.0894936,1.1008586,1.1132998,1.1253952,1.1381936,1.1511146,1.1643753,1.1779063,1.1916486,1.2053255,1.2208835,1.2350051,1.2500370,1.2653772,1.2808075,1.2969778,1.3126671,1.3295972,1.3464277,1.3632729,1.3807487,1.3986661,1.4166402,1.4349632,1.4527587,1.4716326,1.4919176,1.5094614,1.5296890,1.5493765,1.5697664,1.5883168,1.6089420,1.6288792,1.6511782,1.6705705,1.6905042,1.7128631,1.7340386,1.7545096,1.7749305,1.7967170,1.8187640,1.8395505,1.8642219,1.8834708,1.9033153,1.9267811,1.9469796,1.9703488,1.9924107,2.0122557,2.0304313,2.0565491,2.0736208,2.0984766,2.1150775,2.1329975,2.1549015,2.1757524,2.1981041,2.2117760,2.2303035,2.2601368,2.2742856,2.2856431,2.3016481,2.3132029,2.3245573,2.3436701,2.3601737,2.3714821,2.3779352,2.3968301,2.4150183,2.4324398,2.4417970,2.4487858,2.4493053,2.4509895,2.4501047,2.4495442,2.4489090,2.4508438,2.4540644,2.4569058,2.4578924,2.4585075,2.4631221,2.4624572,2.4665780,2.4625216,2.4627333,2.4603782,2.4625151,2.4580576,2.4557757,2.4531708,2.4516869,2.4474120,2.4445555,2.4422300
"rep-01",2.9095411e-02,2.9216766e-02,2.9270649e-02,2.8393269e-02,2.7812719e-02,2.7597427e-02,2.9067039e-02,2.8551817e-02,2.8914690e-02,2.8642893e-02,2.8805733e-02,2.8524160e-02,2.8059244e-02,2.8017044e-02,2.8440475e-02,2.8133631e-02,2.7745485e-02,2.8367281e-02,2.8206587e-02,2.8380871e-02,2.7232409e-02,2.8873205e-02,2.8412342e-02,2.7165651e-02,2.8147697e-02,2.8440714e-02,2.8013945e-02,2.6660919e-02,2.7232409e-02,2.7257919e-02,2.7854919e-02,2.7359486e-02,2.7424812e-02,2.7539253e-02,2.7530670e-02,2.7328253e-02,2.7236938e-02,2.7606487e-02,2.6885033e-02,2.7081251e-02,2.8132677e-02,2.6142836e-02,2.5454521e-02,2.6731253e-02,2.8461933e-02,2.7694464e-02,2.7615070e-02,2.7634144e-02,2.8093576e-02,2.7950287e-02,2.6757240e-02,2.7103901e-02,2.7799606e-02,2.8223753e-02,2.8037310e-02,2.7949333e-02,2.7152300e-02,2.7568579e-02,2.7937412e-02,2.8309107e-02,2.7552366e-02,2.6544333e-02,2.7851582e-02,2.7275324e-02,2.7839661e-02,2.6921034e-02,2.6918411e-02,2.7738810e-02,2.7114153e-02,2.7321100e-02,2.6600122e-02,2.7624846e-02,2.7720928e-02,2.6857615e-02,2.7648926e-02,2.7784348e-02,2.7309179e-02,2.6444674e-02,2.7396202e-02,2.6937008e-02,2.7344704e-02,2.7052164e-02,2.6962519e-02,2.7076006e-02,2.6655197e-02,2.7370214e-02,2.6925325e-02,2.6939154e-02,2.6882887e-02,2.6762247e-02,2.6417971e-02,2.6635885e-02,2.7004719e-02,2.6589870e-02,2.6974916e-02,2.6883841e-02,2.6649237e-02,2.6846409e-02,2.6617289e-02,2.5911808e-02,2.6233435e-02,2.6399374e-02,2.6472807e-02,2.6305199e-02,2.6510119e-02,2.6160479e-02,2.6306629e-02,2.6165009e-02,2.6115179e-02,2.6172996e-02,2.6073575e-02,2.6418209e-02,2.6204824e-02,2.6228666e-02,2.6155472e-02,2.6099205e-02,2.6035190e-02,2.6093364e-02,2.6025772e-02,2.6034713e-02,2.6089311e-02,2.6002526e-02,2.6069403e-02,2.6027441e-02,2.5976300e-02,2.5968075e-02,2.5797129e-02,2.5746465e-02,2.5749922e-02,2.5693178e-02,2.5741339e-02,2.5682211e-02,2.5617242e-02,2.5699139e-02,2.5676489e-02,2.5606036e-02,2.5606036e-02,2.5596142e-02,2.5676966e-02,2.5607109e-02,2.5672436e-02,2.5706291e-02,2.5697947e-02,2.5738358e-02,2.5743723e-02,2.5750041e-02,2.5743127e-02,2.5748253e-02,2.5764585e-02,2.5751591e-02,2.5775671e-02,2.5762081e-02,2.5813103e-02,2.5821328e-02,2.5814414e-02,2.5800109e-02,2.5826931e-02,2.5816560e-02,2.5819659e-02,2.5825143e-02,2.5921822e-02,2.5966883e-02,2.6064396e-02,2.6125193e-02,2.6234031e-02,2.6322126e-02,2.6407242e-02,2.6475668e-02,2.6546359e-02,2.6601553e-02,2.6668072e-02,2.6721954e-02,2.6741385e-02,2.6750088e-02,2.6768446e-02,2.6728392e-02,2.6714325e-02,2.6642323e-02,2.6544333e-02,2.6466131e-02,2.6357174e-02,2.6259959e-02,2.6206434e-02,2.6213884e-02,2.6255012e-02,2.6334047e-02,2.6369572e-02,2.6379347e-02,2.6361704e-02,2.6340425e-02,2.6355982e-02,2.6322305e-02,2.6308417e-02,2.6298583e-02,2.6256263e-02,2.6235223e-02,2.6206672e-02,2.6177764e-02,2.6158154e-02,2.6136458e-02,2.6113153e-02,2.6107967e-02,2.6078880e-02,2.6051939e-02,2.6021719e-02,2.6067138e-02,2.6067138e-02,2.6068747e-02,2.6084661e-02,2.6116669e-02,2.6157379e-02,2.6202440e-02,2.6240289e-02,2.6339173e-02,2.6393533e-02,2.6475251e-02,2.6547849e-02,2.6623607e-02,2.6701748e-02,2.6765227e-02,2.6801229e-02,2.6850641e-02,2.6892006e-02,2.6920319e-02,2.6933849e-02,2.6969075e-02,2.6977301e-02,2.7017295e-02,2.7050912e-02,2.7065098e-02,2.7080536e-02,2.7078807e-02,2.7088463e-02,2.7110875e-02,2.7134418e-02,2.7152777e-02,2.7178109e-02,2.7204454e-02,2.7236044e-02,2.7275741e-02,2.7314007e-02,2.7337313e-02,2.7369320e-02,2.7413547e-02,2.7452171e-02,2.7494907e-02,2.7541220e-02,2.7595639e-02,2.7626932e-02,2.7669728e-02,2.7734399e-02,2.7798176e-02,2.7878881e-02,2.7963042e-02,2.8061211e-02,2.8163493e-02,2.8271139e-02,2.8413177e-02,2.8564453e-02,2.8764427e-02,2.8997242e-02,2.9258370e-02,2.9559851e-02,2.9912889e-02,3.0306816e-02,3.0762553e-02,3.1274676e-02,3.1836808e-02,3.2447755e-02,3.3141375e-02,3.3901215e-02,3.4712851e-02,3.5689414e-02,3.6744356e-02,3.7900984e-02,3.9141476e-02,4.0409625e-02,4.1672230e-02,4.2834342e-02,4.3858826e-02,4.4723570e-02,4.5398653e-02,4.5895755e-02,4.6256185e-02,4.6486735e-02,4.6607375e-02,4.6653748e-02,4.6640158e-02,4.6562135e-02,4.6426415e-02,4.6235502e-02,4.5992672e-02,4.5701385e-02,4.5350969e-02,4.4953108e-02,4.4541240e-02,4.4104874e-02,4.3641090e-02,4.3160200e-02,4.2654991e-02,4.2147279e-02,4.1637421e-02,4.1095614e-02,4.0565908e-02,4.0025175e-02,3.9523542e-02,3.8985550e-02,3.8441122e-02,3.7916183e-02,3.7407935e-02,3.6883295e-02,3.6388516e-02,3.5913706e-02,3.5447419e-02,3.4994066e-02,3.4558713e-02,3.4146845e-02,3.3757985e-02,3.3396602e-02,3.3046305e-02,3.2726765e-02,3.2432258e-02,3.2145619e-02,3.1894505e-02,3.1648397e-02,3.1429589e-02,3.1225741e-02,3.1064212e-02,3.0916393e-02,3.0789196e-02,3.0705273e-02,3.0622602e-02,3.0550063e-02,3.0498922e-02,3.0461729e-02,3.0455112e-02,3.0469537e-02,3.0483603e-02,3.0555844e-02,3.0624986e-02,3.0738771e-02,3.0860364e-02,3.1009853e-02,3.1179428e-02,3.1356037e-02,3.1588435e-02,3.1813622e-02,3.1995296e-02,3.2256722e-02,3.2540917e-02,3.2380044e-02,3.2624185e-02,3.2884598e-02,3.3143282e-02,3.3400953e-02,3.3702075e-02,3.3992589e-02,3.4325838e-02,3.4697831e-02,3.5108089e-02,3.5604775e-02,3.6196649e-02,3.6906183e-02,3.7841141e-02,3.8949311e-02,4.0334463e-02,4.2017937e-02,4.4026494e-02,4.6351314e-02,4.8973083e-02,5.1740289e-02,5.4779291e-02,5.7788730e-02,6.0649574e-02,6.3430309e-02,6.5862179e-02,6.7936778e-02,6.9654346e-02,7.0947647e-02,7.1958125e-02,7.2674155e-02,7.3173106e-02,7.3518276e-02,7.3745787e-02,7.3898315e-02,7.4011803e-02,7.4087799e-02,7.4157119e-02,7.4232757e-02,7.4326336e-02,7.4441731e-02,7.4566841e-02,7.4712038e-02,7.4856877e-02,7.4994624e-02,7.5098753e-02,7.5171113e-02,7.5209200e-02,7.5164914e-02,7.5083852e-02,7.4951112e-02,7.4776769e-02,7.4574471e-02,7.4345648e-02,7.4095428e-02,7.3825061e-02,7.3561251e-02,7.3282957e-02,7.3017240e-02,7.2734058e-02,7.2443962e-02,7.2177529e-02,7.1897089e-02,7.1616530e-02,7.1327209e-02,7.1050763e-02,7.0779204e-02,7.0480764e-02,7.0201099e-02,6.9910526e-02,6.9652498e-02,6.9373727e-02,6.9122374e-02,6.8857014e-02,6.8630278e-02,6.8398535e-02,6.8194747e-02,6.8029284e-02,6.7904651e-02,6.7801774e-02,6.7714870e-02,6.7676604e-02,6.7682743e-02,6.7750573e-02,6.7857027e-02,6.8017900e-02,6.8234265e-02,6.8515480e-02,6.8857729e-02,6.9274843e-02,6.9739819e-02,7.0319653e-02,7.0936799e-02,7.1642041e-02,7.2431803e-02,7.3307157e-02,7.4269772e-02,7.5351536e-02,7.6483369e-02,7.7772021e-02,7.9159915e-02,8.0662072e-02,8.2292199e-02,8.4065139e-02,8.6002767e-02,8.8101149e-02,9.0317786e-02,9.2791975e-02,9.5404536e-02,9.8193914e-02,0.1011945,0.1043521,0.1077131,0.1112442,0.1148603,0.1187198,0.1226638,0.1266758,0.1307606,0.1348182,0.1389550,0.1430489,0.1470149,0.1509984,0.1548809,0.1587108,0.1625449,0.1663676,0.1703847,0.1745969,0.1790957,0.1841152,0.1898450,0.1963797,0.2040897,0.2128896,0.2237106,0.2363512,0.2513830,0.2693238,0.2908254,0.3163547,0.3462255,0.3799186,0.4188257,0.4622157,0.5097036,0.5613790,0.6156272,0.6732517,0.7318059,0.7893967,0.8468670,0.9019867,0.9546025,1.0029796,1.0470918,1.0877717,1.1243167,1.1563236,1.1852462,1.2107358,1.2334865,1.2535546,1.2707744,1.2862415,1.2993412,1.3103701,1.3195729,1.3270057,1.3329608,1.3375509,1.3404121,1.3423203,1.3430989,1.3427956,1.3414685,1.3390853,1.3347993,1.3287287,1.3205410,1.3098705,1.2968669,1.2809384,1.2631140,1.2434685,1.2220848,1.1997745,1.1760116,1.1518912,1.1278682,1.1033932,1.0789893,1.0545392,1.0305188,1.0070947,0.9835653,0.9606414,0.9381291,0.9159752,0.8945525,0.8728670,0.8517962,0.8313707,0.8110682,0.7914044,0.7718759,0.7528876,0.7345703,0.7163719,0.6988501,0.6815948,0.6649712,0.6490168,0.6331214,0.6179392,0.6031702,0.5889617,0.5754286,0.5619622,0.5491319,0.5368696,0.5249081,0.5135849,0.5023938,0.4916960,0.4815644,0.4716487,0.4622426,0.4530241,0.4442334,0.4359838,0.4278235,0.4201370,0.4126023,0.4054719,0.3987303,0.3920893,0.3858126,0.3797485,0.3739595,0.3684903,0.3630661,0.3579527,0.3530186,0.3482904,0.3438183,0.3393556,0.3351534,0.3311462,0.3272572,0.3235882,0.3199530,0.3165078,0.3132454,0.3100605,0.3070444,0.3040453,0.3012267,0.2985289,0.2958995,0.2934067,0.2909464,0.2886381,0.2864275,0.2842717,0.2822331,0.2802437,0.2783765,0.2766033,0.2748824,0.2732445,0.2716746,0.2702011,0.2688076,0.2674724,0.2662438,0.2650637,0.2639648,0.2629626,0.2620188,0.2611843,0.2604123,0.2597133,0.2591289,0.2586089,0.2581585,0.2577876,0.2575061,0.2573180,0.2571966,0.2571881,0.2572794,0.2574409,0.2577105,0.2580532,0.2584815,0.2590348,0.2596422,0.2603711,0.2612147,0.2621396,0.2632065,0.2643800,0.2656565,0.2670594,0.2685701,0.2702674,0.2720822,0.2740539,0.2761691,0.2783639,0.2808591,0.2834775,0.2862764,0.2892504,0.2923662,0.2957843,0.2993510,0.3031627,0.3071361,0.3112485,0.3156748,0.3202199,0.3250031,0.3299148,0.3348761,0.3400660,0.3452556,0.3506054,0.3558934,0.3610837,0.3662785,0.3712593,0.3761820,0.3808282,0.3851767,0.3892755,0.3929741,0.3964359,0.3994793,0.4021790,0.4044822,0.4064299,0.4080870,0.4093950,0.4104583,0.4112433,0.4118274,0.4122081,0.4124806,0.4127108,0.4128650,0.4130570,0.4132744,0.4135040,0.4139178,0.4144507,0.4150914,0.4159785,0.4170595,0.4184518,0.4201216,0.4221910,0.4246252,0.4275182,0.4309767,0.4349577,0.4398800,0.4456012,0.4523345,0.4602005,0.4691889,0.4799336,0.4924309,0.5072467,0.5243114,0.5443181,0.5679547,0.5950260,0.6279730,0.6653354,0.7088323,0.7597558,0.8186204,0.8885400,0.9695983,1.0644116,1.1708751,1.2906568,1.4249045,1.5700393,1.7334245,1.9038260,2.0789261,2.2473841,2.3975949,2.5228930,2.6136906,2.6685011,2.7102242,2.7353034,2.7598119,2.7857964,2.8051052,2.8217349,2.8272161,2.8301692,2.8369546,2.8428893,2.8497956,2.8625071,2.8763373,2.8893375,2.9053476,2.9177856,2.9266331,2.9293356,2.9308197,2.9329903,2.9307556,2.9336603,2.9322679,2.9297729,2.9234214,2.9218354,2.9204128,2.9118135,2.8985662,2.8892841,2.8739762,2.8604796,2.8552539,2.8466763,2.8360720,2.8288705,2.8221257,2.8180132,2.8111489,2.8067098,2.7975659,2.7787080,2.7570662,2.7295229,2.7116666,2.6975427,2.6795452,2.6530445,2.6300015,2.6102242,2.5840971,2.5651088,2.5251515,2.4988496,2.4687603,2.4349029,2.4060872,2.3799314,2.3503790,2.3160872,2.2883823,2.2553179,2.2216809,2.1939232,2.1623650,2.1329417,2.1028001,2.0723960,2.0429809,2.0129867,1.9841251,1.9546359,1.9261870,1.8967128,1.8683124,1.8400483,1.8113346,1.7848519,1.7573966,1.7298201,1.7031615,1.6767530,1.6509150,1.6261097,1.6012787,1.5766188,1.5532082,1.5305713,1.5075320,1.4842913,1.4626225,1.4414315,1.4195991,1.3988649,1.3786907,1.3589530,1.3392475,1.3200929,1.3013600,1.2829188,1.2650552,1.2476214,1.2305689,1.2139279,1.1986147,1.1824433,1.1674907,1.1526707,1.1384242,1.1244329,1.1110882,1.0980884,1.0858371,1.0739111,1.0622293,1.0512642,1.0403632,1.0300983,1.0199484,1.0102425,1.0008640,0.9919568,0.9832814,0.9748646,0.9671610,0.9595286,0.9520237,0.9452081,0.9382933,0.9317790,0.9257497,0.9198744,0.9142383,0.9088150,0.9038042,0.8990678,0.8944752,0.8904626,0.8863035,0.8824991,0.8790986,0.8754897,0.8724356,0.8698677,0.8670079,0.8648877,0.8626412,0.8608186,0.8592092,0.8578556,0.8567307,0.8557591,0.8551037,0.8546202,0.8545076,0.8542790,0.8546140,0.8550253,0.8558745,0.8565918,0.8576480,0.8589452,0.8605354,0.8622674,0.8643665,0.8668274,0.8691813,0.8722672,0.8751180,0.8781729,0.8819527,0.8857587,0.8897376,0.8942220,0.8984290,0.9031013,0.9081804,0.9136434,0.9190203,0.9250162,0.9310439,0.9374180,0.9437790,0.9508702,0.9579716,0.9655867,0.9732661,0.9813274,0.9894881,0.9983138,1.0072161,1.0168082,1.0258080,1.0359006,1.0463268,1.0562719,1.0673907,1.0783198,1.0895711,1.1010286,1.1133952,1.1255471,1.1383536,1.1512084,1.1644394,1.1779488,1.1917919,1.2054694,1.2210716,1.2352650,1.2502021,1.2654414,1.2809695,1.2971771,1.3128593,1.3296274,1.3464531,1.3634238,1.3809384,1.3988554,1.4168617,1.4351490,1.4530193,1.4716851,1.4921921,1.5096880,1.5301968,1.5495242,1.5699120,1.5888180,1.6092137,1.6291860,1.6512479,1.6708888,1.6909862,1.7133199,1.7343584,1.7553166,1.7757344,1.7967496,1.8190858,1.8404640,1.8648013,1.8850770,1.9044464,1.9261732,1.9475862,1.9710432,1.9931290,2.0128553,2.0317984,2.0559485,2.0739160,2.0996113,2.1151540,2.1345563,2.1557508,2.1758187,2.1994576,2.2129242,2.2305408,2.2599778,2.2745290,2.2865789,2.3014300,2.3143523,2.3257794,2.3443961,2.3600159,2.3719332,2.3805795,2.3955121,2.4122365,2.4304252,2.4416955,2.4493244,2.4480264,2.4513483,2.4503129,2.4510527,2.4501309,2.4526286,2.4549937,2.4577758,2.4598463,2.4638474,2.4653058,2.4636674,2.4645391,2.4678099,2.4660127,2.4630747,2.4601355,2.4623744,2.4596376,2.4560037,2.4552729,2.4541717,2.4484880,2.4435048
"rep-02",2.9313564e-02,2.9399872e-02,2.9297113e-02,2.8419971e-02,2.7769566e-02,2.7715206e-02,2.9183149e-02,2.8612852e-02,2.8750896e-02,2.8767586e-02,2.8746605e-02,2.8528452e-02,2.8092623e-02,2.7991533e-02,2.8394461e-02,2.8182030e-02,2.7717113e-02,2.8467417e-02,2.8252602e-02,2.8395414e-02,2.7269363e-02,2.8878927e-02,2.8516054e-02,2.7181625e-02,2.8215647e-02,2.8426886e-02,2.8107643e-02,2.6716471e-02,2.7290106e-02,2.7325630e-02,2.7997732e-02,2.7378798e-02,2.7464628e-02,2.7624607e-02,2.7601242e-02,2.7375221e-02,2.7293444e-02,2.7678013e-02,2.6946783e-02,2.7089119e-02,2.8180122e-02,2.6193619e-02,2.5499105e-02,2.6814938e-02,2.8510094e-02,2.7683973e-02,2.7685642e-02,2.7669191e-02,2.8059721e-02,2.7984858e-02,2.6769638e-02,2.7052402e-02,2.7827024e-02,2.8197050e-02,2.8098583e-02,2.7991295e-02,2.7201414e-02,2.7682781e-02,2.7921677e-02,2.8333902e-02,2.7596712e-02,2.6592731e-02,2.7863741e-02,2.7282715e-02,2.7907133e-02,2.6878357e-02,2.6913166e-02,2.7765274e-02,2.7145624e-02,2.7423620e-02,2.6638508e-02,2.7667284e-02,2.7722597e-02,2.6948690e-02,2.7686119e-02,2.7755022e-02,2.7362108e-02,2.6435852e-02,2.7411699e-02,2.6973486e-02,2.7410746e-02,2.7069569e-02,2.6961565e-02,2.7116060e-02,2.6648045e-02,2.7400017e-02,2.6949883e-02,2.6944160e-02,2.6878834e-02,2.6767015e-02,2.6489735e-02,2.6645184e-02,2.7050018e-02,2.6610374e-02,2.6978493e-02,2.6848793e-02,2.6678085e-02,2.6867867e-02,2.6615620e-02,2.5904655e-02,2.6255131e-02,2.6395321e-02,2.6555538e-02,2.6364088e-02,2.6482701e-02,2.6189327e-02,2.6332140e-02,2.6196003e-02,2.6165366e-02,2.6213527e-02,2.6107907e-02,2.6451230e-02,2.6247621e-02,2.6266694e-02,2.6225090e-02,2.6155591e-02,2.6061893e-02,2.6131272e-02,2.6032448e-02,2.6082277e-02,2.6112437e-02,2.6039958e-02,2.6101112e-02,2.6060224e-02,2.6014924e-02,2.6033640e-02,2.5861979e-02,2.5803566e-02,2.5786400e-02,2.5737047e-02,2.5788426e-02,2.5722623e-02,2.5670409e-02,2.5727153e-02,2.5706053e-02,2.5641680e-02,2.5644779e-02,2.5615096e-02,2.5700927e-02,2.5634646e-02,2.5699854e-02,2.5739789e-02,2.5731206e-02,2.5780320e-02,2.5780439e-02,2.5795341e-02,2.5780678e-02,2.5789142e-02,2.5796652e-02,2.5784492e-02,2.5803804e-02,2.5798321e-02,2.5847554e-02,2.5861859e-02,2.5848627e-02,2.5845766e-02,2.5869489e-02,2.5851965e-02,2.5863409e-02,2.5869250e-02,2.5959969e-02,2.6004314e-02,2.6090741e-02,2.6156068e-02,2.6267171e-02,2.6356101e-02,2.6428342e-02,2.6505828e-02,2.6580215e-02,2.6642919e-02,2.6708722e-02,2.6753902e-02,2.6778102e-02,2.6792288e-02,2.6801586e-02,2.6759028e-02,2.6751161e-02,2.6679516e-02,2.6597023e-02,2.6515961e-02,2.6414514e-02,2.6323020e-02,2.6263297e-02,2.6269495e-02,2.6316524e-02,2.6380837e-02,2.6416004e-02,2.6418090e-02,2.6399732e-02,2.6381373e-02,2.6393890e-02,2.6358664e-02,2.6346803e-02,2.6332974e-02,2.6293218e-02,2.6269138e-02,2.6242077e-02,2.6212990e-02,2.6192844e-02,2.6173413e-02,2.6145518e-02,2.6141882e-02,2.6112854e-02,2.6087701e-02,2.6055753e-02,2.6098073e-02,2.6099563e-02,2.6103914e-02,2.6117206e-02,2.6150703e-02,2.6189148e-02,2.6237190e-02,2.6274681e-02,2.6375115e-02,2.6431382e-02,2.6519179e-02,2.6585519e-02,2.6663303e-02,2.6744008e-02,2.6808977e-02,2.6843786e-02,2.6895344e-02,2.6935756e-02,2.6958764e-02,2.6972115e-02,2.7007580e-02,2.7018964e-02,2.7060568e-02,2.7087331e-02,2.7101576e-02,2.7119160e-02,2.7117670e-02,2.7125120e-02,2.7148843e-02,2.7175069e-02,2.7191579e-02,2.7217329e-02,2.7246654e-02,2.7273655e-02,2.7312517e-02,2.7352393e-02,2.7375638e-02,2.7410090e-02,2.7455568e-02,2.7491570e-02,2.7537107e-02,2.7580500e-02,2.7635932e-02,2.7671278e-02,2.7711153e-02,2.7776599e-02,2.7840555e-02,2.7920187e-02,2.8007925e-02,2.8103769e-02,2.8202176e-02,2.8316796e-02,2.8454959e-02,2.8613687e-02,2.8812170e-02,2.9044032e-02,2.9308975e-02,2.9610574e-02,2.9967010e-02,3.0358136e-02,3.0818462e-02,3.1330824e-02,3.1894088e-02,3.2508552e-02,3.3206463e-02,3.3973217e-02,3.4789443e-02,3.5765290e-02,3.6824882e-02,3.7985384e-02,3.9233685e-02,4.0506244e-02,4.1774511e-02,4.2941332e-02,4.3966115e-02,4.4834733e-02,4.5513690e-02,4.6006143e-02,4.6365261e-02,4.6594501e-02,4.6711504e-02,4.6756923e-02,4.6738446e-02,4.6651900e-02,4.6514094e-02,4.6318650e-02,4.6067953e-02,4.5770526e-02,4.5414567e-02,4.5014262e-02,4.4593513e-02,4.4153273e-02,4.3685079e-02,4.3200850e-02,4.2690814e-02,4.2177320e-02,4.1662216e-02,4.1123152e-02,4.0587127e-02,4.0044129e-02,3.9540410e-02,3.9003730e-02,3.8459659e-02,3.7931442e-02,3.7419736e-02,3.6897004e-02,3.6401451e-02,3.5927355e-02,3.5462141e-02,3.5006464e-02,3.4568667e-02,3.4158289e-02,3.3767879e-02,3.3409536e-02,3.3058047e-02,3.2736540e-02,3.2439768e-02,3.2154858e-02,3.1902671e-02,3.1653762e-02,3.1436563e-02,3.1233490e-02,3.1077385e-02,3.0918360e-02,3.0807018e-02,3.0711532e-02,3.0631065e-02,3.0544281e-02,3.0512512e-02,3.0478656e-02,3.0474186e-02,3.0479491e-02,3.0501544e-02,3.0571997e-02,3.0647457e-02,3.0742645e-02,3.0886769e-02,3.1034410e-02,3.1205654e-02,3.1361163e-02,3.1617284e-02,3.1839848e-02,3.2032371e-02,3.2281160e-02,3.2559752e-02,3.2430649e-02,3.2677174e-02,3.2937169e-02,3.3194840e-02,3.3458233e-02,3.3758819e-02,3.4055054e-02,3.4386575e-02,3.4759462e-02,3.5175145e-02,3.5673976e-02,3.6273479e-02,3.6977530e-02,3.7913561e-02,3.9023101e-02,4.0413797e-02,4.2119861e-02,4.4122219e-02,4.6472788e-02,4.9101233e-02,5.1875293e-02,5.4929197e-02,5.7951272e-02,6.0825288e-02,6.3621283e-02,6.6049576e-02,6.8141937e-02,6.9851816e-02,7.1150422e-02,7.2152317e-02,7.2860181e-02,7.3349118e-02,7.3685586e-02,7.3904753e-02,7.4050248e-02,7.4146152e-02,7.4212492e-02,7.4280500e-02,7.4346244e-02,7.4428737e-02,7.4535549e-02,7.4652672e-02,7.4792802e-02,7.4929714e-02,7.5058043e-02,7.5160146e-02,7.5224519e-02,7.5255275e-02,7.5211167e-02,7.5120151e-02,7.4980795e-02,7.4808180e-02,7.4593961e-02,7.4363112e-02,7.4104011e-02,7.3834658e-02,7.3564231e-02,7.3284566e-02,7.3017359e-02,7.2729051e-02,7.2440982e-02,7.2172463e-02,7.1886063e-02,7.1605027e-02,7.1312666e-02,7.1040809e-02,7.0767581e-02,7.0468724e-02,7.0191681e-02,6.9895983e-02,6.9632888e-02,6.9358468e-02,6.9111228e-02,6.8848312e-02,6.8617404e-02,6.8389952e-02,6.8185985e-02,6.8025768e-02,6.7899346e-02,6.7797661e-02,6.7714632e-02,6.7678332e-02,6.7687511e-02,6.7756832e-02,6.7866743e-02,6.8029284e-02,6.8246603e-02,6.8534195e-02,6.8882585e-02,6.9298804e-02,6.9765806e-02,7.0346117e-02,7.0969045e-02,7.1680307e-02,7.2467029e-02,7.3350251e-02,7.4317455e-02,7.5400710e-02,7.6535106e-02,7.7830970e-02,7.9221785e-02,8.0728173e-02,8.2365990e-02,8.4138095e-02,8.6079717e-02,8.8189125e-02,9.0408564e-02,9.2891693e-02,9.5512003e-02,9.8302901e-02,0.1013165,0.1044841,0.1078527,0.1113978,0.1150267,0.1189024,0.1228535,0.1268780,0.1309780,0.1350515,0.1392056,0.1433161,0.1472974,0.1512912,0.1551971,0.1590486,0.1629053,0.1667449,0.1707876,0.1750146,0.1795431,0.1845964,0.1903681,0.1969413,0.2046929,0.2135470,0.2244214,0.2371352,0.2522378,0.2702497,0.2918370,0.3174778,0.3474782,0.3812610,0.4203435,0.4638826,0.5115492,0.5634211,0.6179131,0.6757075,0.7344830,0.7923045,0.8500160,0.9052488,0.9579422,1.0064828,1.0506277,1.0912654,1.1277269,1.1595654,1.1883676,1.2135720,1.2361369,1.2558932,1.2728750,1.2879627,1.3007824,1.3114903,1.3206062,1.3276658,1.3332789,1.3375379,1.3401412,1.3419192,1.3425373,1.3420084,1.3406459,1.3376861,1.3332654,1.3270168,1.3189962,1.3079467,1.2949777,1.2788422,1.2610030,1.2411358,1.2196459,1.1972473,1.1734488,1.1492519,1.1252270,1.1007280,1.0762546,1.0516949,1.0277485,1.0044035,0.9807876,0.9578722,0.9353951,0.9132164,0.8917940,0.8702117,0.8491668,0.8287655,0.8085079,0.7889063,0.7693745,0.7504272,0.7322040,0.7140546,0.6965643,0.6793672,0.6627691,0.6468489,0.6309991,0.6158777,0.6011808,0.5869979,0.5735016,0.5600998,0.5473073,0.5350729,0.5231615,0.5118849,0.5007347,0.4900752,0.4799836,0.4700901,0.4607286,0.4515564,0.4428104,0.4345909,0.4264706,0.4187883,0.4113092,0.4041930,0.3974810,0.3908643,0.3846259,0.3785774,0.3728315,0.3673861,0.3619983,0.3568955,0.3519704,0.3472702,0.3428147,0.3383634,0.3341804,0.3301872,0.3263296,0.3226514,0.3190451,0.3156123,0.3123533,0.3091682,0.3061654,0.3031897,0.3003680,0.2977073,0.2950875,0.2926034,0.2901548,0.2878472,0.2856565,0.2835146,0.2814740,0.2794991,0.2776386,0.2758691,0.2741315,0.2725419,0.2709745,0.2694786,0.2681217,0.2668054,0.2655720,0.2643933,0.2633042,0.2623203,0.2613861,0.2605555,0.2597849,0.2591144,0.2585234,0.2579953,0.2575592,0.2572276,0.2569446,0.2567649,0.2566410,0.2566495,0.2567569,0.2569258,0.2571885,0.2575431,0.2579878,0.2585458,0.2591718,0.2599131,0.2607526,0.2616952,0.2627736,0.2639641,0.2652471,0.2666574,0.2681854,0.2698872,0.2717032,0.2736805,0.2758106,0.2780318,0.2805259,0.2831520,0.2859735,0.2889468,0.2920669,0.2954986,0.2990825,0.3028917,0.3068717,0.3109984,0.3154415,0.3199928,0.3247785,0.3296996,0.3346787,0.3398773,0.3450751,0.3504382,0.3557313,0.3609473,0.3661490,0.3711414,0.3760844,0.3807446,0.3851212,0.3892434,0.3929542,0.3964467,0.3995134,0.4022337,0.4045682,0.4065513,0.4082154,0.4095404,0.4106348,0.4114723,0.4120693,0.4124655,0.4127431,0.4130133,0.4132200,0.4134036,0.4136146,0.4138978,0.4143164,0.4148658,0.4155609,0.4164359,0.4175712,0.4189868,0.4206814,0.4227478,0.4251748,0.4281017,0.4315787,0.4356270,0.4405594,0.4463100,0.4530816,0.4609856,0.4700209,0.4808084,0.4933698,0.5082297,0.5253617,0.5454486,0.5691700,0.5963230,0.6293749,0.6668798,0.7105043,0.7616445,0.8206968,0.8907633,0.9721524,1.0672550,1.1739738,1.2940836,1.4289056,1.5744359,1.7379357,1.9084973,2.0835621,2.2518818,2.4029512,2.5278256,2.6161652,2.6680567,2.7111425,2.7333810,2.7629223,2.7859316,2.8092792,2.8192108,2.8259029,2.8304553,2.8346231,2.8432302,2.8516102,2.8587773,2.8762174,2.8904452,2.9049325,2.9164312,2.9229352,2.9268498,2.9309709,2.9305773,2.9330797,2.9329348,2.9316185,2.9275324,2.9252651,2.9228339,2.9168036,2.9075849,2.9065971,2.8886471,2.8763084,2.8602238,2.8499954,2.8442063,2.8350501,2.8267422,2.8185728,2.8145828,2.8091969,2.8044386,2.7956841,2.7773931,2.7585893,2.7348123,2.7130744,2.6968708,2.6765232,2.6508105,2.6281185,2.6072094,2.5817108,2.5602241,2.5217156,2.4955120,2.4649765,2.4320509,2.4031608,2.3753543,2.3469107,2.3122396,2.2847574,2.2521675,2.2187421,2.1898422,2.1588418,2.1287293,2.0976145,2.0700679,2.0380244,2.0087824,1.9806778,1.9520432,1.9233159,1.8925984,1.8664204,1.8358479,1.8076179,1.7805990,1.7540299,1.7253630,1.6989009,1.6732771,1.6473932,1.6228795,1.5987900,1.5741745,1.5501817,1.5263492,1.5039963,1.4811236,1.4597664,1.4381976,1.4167998,1.3964306,1.3759458,1.3565439,1.3366016,1.3176637,1.2990291,1.2808349,1.2628139,1.2450836,1.2284352,1.2118225,1.1962329,1.1804882,1.1658362,1.1508486,1.1366496,1.1228240,1.1097978,1.0969380,1.0843011,1.0727072,1.0609698,1.0499913,1.0393089,1.0290500,1.0188218,1.0091865,0.9998965,0.9909343,0.9822837,0.9741743,0.9665990,0.9588331,0.9514324,0.9444183,0.9378104,0.9312423,0.9253507,0.9194276,0.9138343,0.9084792,0.9035725,0.8987872,0.8942300,0.8901350,0.8860279,0.8823865,0.8789421,0.8753414,0.8723733,0.8698882,0.8670549,0.8649366,0.8627355,0.8609673,0.8593292,0.8580076,0.8569168,0.8560704,0.8553197,0.8550986,0.8547164,0.8545980,0.8550514,0.8553915,0.8561118,0.8568813,0.8581713,0.8594420,0.8610098,0.8627580,0.8648630,0.8671423,0.8697002,0.8725994,0.8755881,0.8789555,0.8824305,0.8862175,0.8903939,0.8946815,0.8990347,0.9038520,0.9089341,0.9142603,0.9198525,0.9258145,0.9316769,0.9382733,0.9446083,0.9515902,0.9586761,0.9663882,0.9740629,0.9821090,0.9903208,0.9991967,1.0082345,1.0175329,1.0268648,1.0368791,1.0471683,1.0573932,1.0682042,1.0795346,1.0904514,1.1019027,1.1142634,1.1265069,1.1392436,1.1521314,1.1654570,1.1789162,1.1928556,1.2066743,1.2215497,1.2359705,1.2510509,1.2661318,1.2818185,1.2979604,1.3136359,1.3308018,1.3474318,1.3642813,1.3823652,1.3995659,1.4175545,1.4357839,1.4539268,1.4725118,1.4929359,1.5106262,1.5314879,1.5502611,1.5707983,1.5897580,1.6096234,1.6298670,1.6520029,1.6715592,1.6924253,1.7134941,1.7357761,1.7556088,1.7767459,1.7975684,1.8200814,1.8401262,1.8663827,1.8858349,1.9045824,1.9277934,1.9483740,1.9712833,1.9953725,2.0133486,2.0328445,2.0581493,2.0749121,2.0997517,2.1167231,2.1347795,2.1554117,2.1771998,2.1992300,2.2136164,2.2322009,2.2615812,2.2742617,2.2868104,2.3025198,2.3149674,2.3266215,2.3451502,2.3611994,2.3714862,2.3823652,2.3975503,2.4165473,2.4316363,2.4439459,2.4456487,2.4497352,2.4508440,2.4495018,2.4506097,2.4515746,2.4536734,2.4571731,2.4573565,2.4621568,2.4655004,2.4642568,2.4649897,2.4699223,2.4681489,2.4678314,2.4639609,2.4645083,2.4658074,2.4584746,2.4541037,2.4539886,2.4519486,2.4449103,2.4450347
"rep-03",2.9201031e-02,2.9276133e-02,2.9194593e-02,2.8275013e-02,2.7671337e-02,2.7705669e-02,2.9205322e-02,2.8592825e-02,2.8835297e-02,2.8809071e-02,2.8707027e-02,2.8466702e-02,2.8097153e-02,2.7997255e-02,2.8422594e-02,2.8093338e-02,2.7722836e-02,2.8390169e-02,2.8170824e-02,2.8301716e-02,2.7242661e-02,2.8793812e-02,2.8358936e-02,2.7084827e-02,2.8110266e-02,2.8406143e-02,2.8062105e-02,2.6605368e-02,2.7214527e-02,2.7281284e-02,2.7908325e-02,2.7331591e-02,2.7397156e-02,2.7540922e-02,2.7537346e-02,2.7303696e-02,2.7251959e-02,2.7571201e-02,2.6853561e-02,2.7045012e-02,2.8124332e-02,2.6116848e-02,2.5369644e-02,2.6758671e-02,2.8370142e-02,2.7648449e-02,2.7534723e-02,2.7584076e-02,2.8044939e-02,2.7901411e-02,2.6767015e-02,2.7034044e-02,2.7831078e-02,2.8190613e-02,2.8072834e-02,2.7987242e-02,2.7128220e-02,2.7585030e-02,2.7925014e-02,2.8322458e-02,2.7554512e-02,2.6490450e-02,2.7814627e-02,2.7211666e-02,2.7856827e-02,2.6861906e-02,2.6878357e-02,2.7700424e-02,2.7148247e-02,2.7269363e-02,2.6612520e-02,2.7615309e-02,2.7683020e-02,2.6854515e-02,2.7600288e-02,2.7672052e-02,2.7286053e-02,2.6370049e-02,2.7365923e-02,2.6911020e-02,2.7327299e-02,2.7050018e-02,2.6938438e-02,2.7086258e-02,2.6652336e-02,2.7346373e-02,2.6932716e-02,2.6943445e-02,2.6813984e-02,2.6755810e-02,2.6410580e-02,2.6624441e-02,2.7020216e-02,2.6569128e-02,2.6953936e-02,2.6865005e-02,2.6608706e-02,2.6847839e-02,2.6607752e-02,2.5891542e-02,2.6223183e-02,2.6379585e-02,2.6497841e-02,2.6298761e-02,2.6492000e-02,2.6176929e-02,2.6311874e-02,2.6173592e-02,2.6171803e-02,2.6211739e-02,2.6082516e-02,2.6443481e-02,2.6228189e-02,2.6243091e-02,2.6195049e-02,2.6145101e-02,2.6065707e-02,2.6133537e-02,2.6051760e-02,2.6061058e-02,2.6112318e-02,2.6030660e-02,2.6098728e-02,2.6058793e-02,2.5992393e-02,2.6005745e-02,2.5842309e-02,2.5781035e-02,2.5786519e-02,2.5717139e-02,2.5758386e-02,2.5705099e-02,2.5645733e-02,2.5711060e-02,2.5682449e-02,2.5625587e-02,2.5609016e-02,2.5594234e-02,2.5682449e-02,2.5617838e-02,2.5673628e-02,2.5709510e-02,2.5719404e-02,2.5751710e-02,2.5745034e-02,2.5760651e-02,2.5742769e-02,2.5762081e-02,2.5764465e-02,2.5764942e-02,2.5786042e-02,2.5772452e-02,2.5819540e-02,2.5834560e-02,2.5823355e-02,2.5827885e-02,2.5849819e-02,2.5828004e-02,2.5840044e-02,2.5852561e-02,2.5950193e-02,2.5996208e-02,2.6076555e-02,2.6139498e-02,2.6259542e-02,2.6344299e-02,2.6416183e-02,2.6486993e-02,2.6562572e-02,2.6624203e-02,2.6687145e-02,2.6730299e-02,2.6754260e-02,2.6771069e-02,2.6780844e-02,2.6739240e-02,2.6723266e-02,2.6656628e-02,2.6568055e-02,2.6486993e-02,2.6380777e-02,2.6296794e-02,2.6243508e-02,2.6249707e-02,2.6287913e-02,2.6356220e-02,2.6389420e-02,2.6390731e-02,2.6373029e-02,2.6357174e-02,2.6369631e-02,2.6331127e-02,2.6318073e-02,2.6305854e-02,2.6266515e-02,2.6241124e-02,2.6214421e-02,2.6186585e-02,2.6165247e-02,2.6144147e-02,2.6116729e-02,2.6114941e-02,2.6086092e-02,2.6056528e-02,2.6025236e-02,2.6071548e-02,2.6071012e-02,2.6074886e-02,2.6090622e-02,2.6123583e-02,2.6161909e-02,2.6208401e-02,2.6248515e-02,2.6345968e-02,2.6400328e-02,2.6488304e-02,2.6559234e-02,2.6635647e-02,2.6718736e-02,2.6781559e-02,2.6816070e-02,2.6866615e-02,2.6909947e-02,2.6934087e-02,2.6949644e-02,2.6983917e-02,2.6993275e-02,2.7037144e-02,2.7068138e-02,2.7077675e-02,2.7097583e-02,2.7094901e-02,2.7101099e-02,2.7123332e-02,2.7149200e-02,2.7167618e-02,2.7192891e-02,2.7216852e-02,2.7245402e-02,2.7284741e-02,2.7320743e-02,2.7346909e-02,2.7379334e-02,2.7425110e-02,2.7462602e-02,2.7507246e-02,2.7550042e-02,2.7601957e-02,2.7639985e-02,2.7679920e-02,2.7745783e-02,2.7810097e-02,2.7895391e-02,2.7977228e-02,2.8074205e-02,2.8171480e-02,2.8288126e-02,2.8429806e-02,2.8584957e-02,2.8781891e-02,2.9010832e-02,2.9277265e-02,2.9585779e-02,2.9936433e-02,3.0325770e-02,3.0786991e-02,3.1297326e-02,3.1863511e-02,3.2479405e-02,3.3176064e-02,3.3940613e-02,3.4754753e-02,3.5732508e-02,3.6794007e-02,3.7953854e-02,3.9202750e-02,4.0474296e-02,4.1742921e-02,4.2913139e-02,4.3937147e-02,4.4804931e-02,4.5485079e-02,4.5978904e-02,4.6337783e-02,4.6565354e-02,4.6682477e-02,4.6724021e-02,4.6704352e-02,4.6621680e-02,4.6479523e-02,4.6282947e-02,4.6030521e-02,4.5731783e-02,4.5375645e-02,4.4975400e-02,4.4552863e-02,4.4109106e-02,4.3639958e-02,4.3153167e-02,4.2642832e-02,4.2130530e-02,4.1618705e-02,4.1071355e-02,4.0539443e-02,3.9994895e-02,3.9490342e-02,3.8950026e-02,3.8403928e-02,3.7874699e-02,3.7365317e-02,3.6839962e-02,3.6346078e-02,3.5866082e-02,3.5400152e-02,3.4949064e-02,3.4512103e-02,3.4097075e-02,3.3707023e-02,3.3345997e-02,3.2997191e-02,3.2672822e-02,3.2377124e-02,3.2093465e-02,3.1847298e-02,3.1591356e-02,3.1370640e-02,3.1167686e-02,3.1017661e-02,3.0862987e-02,3.0731857e-02,3.0649841e-02,3.0569673e-02,3.0485868e-02,3.0448616e-02,3.0412078e-02,3.0411661e-02,3.0419469e-02,3.0434966e-02,3.0506492e-02,3.0589819e-02,3.0693471e-02,3.0814528e-02,3.0965865e-02,3.1148314e-02,3.1311810e-02,3.1543851e-02,3.1770349e-02,3.1967640e-02,3.2211542e-02,3.2500982e-02,3.2423079e-02,3.2667100e-02,3.2929242e-02,3.3190548e-02,3.3452153e-02,3.3747852e-02,3.4046948e-02,3.4382939e-02,3.4758508e-02,3.5172760e-02,3.5672665e-02,3.6270916e-02,3.6979854e-02,3.7915945e-02,3.9029241e-02,4.0417075e-02,4.2121828e-02,4.4126987e-02,4.6478033e-02,4.9108744e-02,5.1890492e-02,5.4946065e-02,5.7971418e-02,6.0842276e-02,6.3643932e-02,6.6078424e-02,6.8170905e-02,6.9885671e-02,7.1179390e-02,7.2182298e-02,7.2889566e-02,7.3374450e-02,7.3710382e-02,7.3926210e-02,7.4066699e-02,7.4166059e-02,7.4226677e-02,7.4289322e-02,7.4354470e-02,7.4432850e-02,7.4538887e-02,7.4654341e-02,7.4790597e-02,7.4925303e-02,7.5052440e-02,7.5152397e-02,7.5217009e-02,7.5243413e-02,7.5196981e-02,7.5110197e-02,7.4967563e-02,7.4788034e-02,7.4575245e-02,7.4343503e-02,7.4084342e-02,7.3812366e-02,7.3542595e-02,7.3262691e-02,7.2992504e-02,7.2705090e-02,7.2416008e-02,7.2144926e-02,7.1865857e-02,7.1583152e-02,7.1291804e-02,7.1015716e-02,7.0739031e-02,7.0444465e-02,7.0165515e-02,6.9874823e-02,6.9607377e-02,6.9334805e-02,6.9079697e-02,6.8824291e-02,6.8589151e-02,6.8368316e-02,6.8158925e-02,6.7999363e-02,6.7866743e-02,6.7773104e-02,6.7694843e-02,6.7660570e-02,6.7663848e-02,6.7729950e-02,6.7845106e-02,6.8012953e-02,6.8230093e-02,6.8515837e-02,6.8863869e-02,6.9279313e-02,6.9748998e-02,7.0332587e-02,7.0953727e-02,7.1661174e-02,7.2454512e-02,7.3334754e-02,7.4306548e-02,7.5386584e-02,7.6522171e-02,7.7818453e-02,7.9212487e-02,8.0720603e-02,8.2359374e-02,8.4132135e-02,8.6078703e-02,8.8184059e-02,9.0405524e-02,9.2887163e-02,9.5512956e-02,9.8306626e-02,0.1013187,0.1044898,0.1078590,0.1114034,0.1150403,0.1189053,0.1228687,0.1268988,0.1309983,0.1350777,0.1392340,0.1433457,0.1473346,0.1513383,0.1552453,0.1590989,0.1629661,0.1668061,0.1708538,0.1750910,0.1796277,0.1846852,0.1904600,0.1970435,0.2048027,0.2136639,0.2245465,0.2372701,0.2523904,0.2704282,0.2920371,0.3176925,0.3477111,0.3815396,0.4206499,0.4642390,0.5119421,0.5638294,0.6183276,0.6761859,0.7350595,0.7929278,0.8506616,0.9059421,0.9587205,1.0072441,1.0514419,1.0920619,1.1284664,1.1603432,1.1890873,1.2142645,1.2367842,1.2563953,1.2734303,1.2883892,1.3011454,1.3117667,1.3208805,1.3279047,1.3334081,1.3375928,1.3400508,1.3419232,1.3424938,1.3419703,1.3402867,1.3375459,1.3330101,1.3267071,1.3185503,1.3075190,1.2945021,1.2784474,1.2605889,1.2406188,1.2191179,1.1967325,1.1729131,1.1486719,1.1246548,1.1000600,1.0756586,1.0510952,1.0271575,1.0037332,0.9801790,0.9572348,0.9347822,0.9126176,0.8911752,0.8695614,0.8485979,0.8281658,0.8079108,0.7883108,0.7687900,0.7498574,0.7316529,0.7135122,0.6960161,0.6788257,0.6622370,0.6463425,0.6305199,0.6153973,0.6006948,0.5865356,0.5730447,0.5596499,0.5468773,0.5346600,0.5227545,0.5114874,0.5003532,0.4896897,0.4796077,0.4697337,0.4603887,0.4512094,0.4424666,0.4342595,0.4261372,0.4184718,0.4109825,0.4038814,0.3971900,0.3905766,0.3843342,0.3783040,0.3725580,0.3671039,0.3617195,0.3566239,0.3517156,0.3470090,0.3425629,0.3381038,0.3339269,0.3299385,0.3260871,0.3224273,0.3188096,0.3153867,0.3121230,0.3089442,0.3059414,0.3029651,0.3001481,0.2974848,0.2948621,0.2923800,0.2899466,0.2876402,0.2854422,0.2833033,0.2812634,0.2792918,0.2774417,0.2756664,0.2739449,0.2723390,0.2707626,0.2692961,0.2679206,0.2665907,0.2653840,0.2642118,0.2631202,0.2621635,0.2612321,0.2603771,0.2596092,0.2589271,0.2583711,0.2578294,0.2574005,0.2570399,0.2568063,0.2566080,0.2564940,0.2564855,0.2565925,0.2567788,0.2570361,0.2574006,0.2578302,0.2584035,0.2590244,0.2597803,0.2606138,0.2615597,0.2626405,0.2638268,0.2651293,0.2665333,0.2680591,0.2697667,0.2715800,0.2735701,0.2756957,0.2779222,0.2804185,0.2830488,0.2858676,0.2888422,0.2919741,0.2953897,0.2989893,0.3027989,0.3067856,0.3109142,0.3153557,0.3199161,0.3246969,0.3296214,0.3346037,0.3397953,0.3450086,0.3503723,0.3556628,0.3608811,0.3660868,0.3710836,0.3760361,0.3806967,0.3850731,0.3892084,0.3929302,0.3964174,0.3994987,0.4022199,0.4045561,0.4065420,0.4082129,0.4095542,0.4106460,0.4114794,0.4120914,0.4124941,0.4127841,0.4130524,0.4132589,0.4134606,0.4136736,0.4139655,0.4143741,0.4149314,0.4156330,0.4165224,0.4176632,0.4190725,0.4207790,0.4228377,0.4252859,0.4282215,0.4317063,0.4357346,0.4406896,0.4464647,0.4532379,0.4611409,0.4701815,0.4809861,0.4935650,0.5084402,0.5255684,0.5456811,0.5694057,0.5966216,0.6296827,0.6671922,0.7108639,0.7620180,0.8211242,0.8912571,0.9727007,1.0678540,1.1747131,1.2948706,1.4297333,1.5752571,1.7390528,1.9096636,2.0853288,2.2535155,2.4029212,2.5303860,2.6170213,2.6725113,2.7124786,2.7341096,2.7591982,2.7848217,2.8095150,2.8206887,2.8273711,2.8339977,2.8378778,2.8454704,2.8529248,2.8625855,2.8768334,2.8915393,2.9081917,2.9191432,2.9260509,2.9297152,2.9337718,2.9341016,2.9333835,2.9340565,2.9358122,2.9317656,2.9295609,2.9262371,2.9201486,2.9110942,2.8989277,2.8908386,2.8744431,2.8673444,2.8581266,2.8463531,2.8374078,2.8304157,2.8251421,2.8198063,2.8142397,2.8078256,2.7990854,2.7814975,2.7574978,2.7321196,2.7127688,2.6979795,2.6776576,2.6514983,2.6279097,2.6082234,2.5835867,2.5590553,2.5218160,2.4969337,2.4662023,2.4331832,2.4031773,2.3753366,2.3480577,2.3115273,2.2837617,2.2519329,2.2183783,2.1887934,2.1587462,2.1286256,2.0967720,2.0698287,2.0377479,2.0081987,1.9809811,1.9513752,1.9224327,1.8922062,1.8660568,1.8358296,1.8073828,1.7793742,1.7526722,1.7242708,1.6978042,1.6727715,1.6466304,1.6219631,1.5981393,1.5733272,1.5495523,1.5255697,1.5033125,1.4802756,1.4594699,1.4371271,1.4163775,1.3960264,1.3753781,1.3557401,1.3364033,1.3171422,1.2985016,1.2803457,1.2620980,1.2446316,1.2280782,1.2114115,1.1957965,1.1801134,1.1654997,1.1503985,1.1363374,1.1225610,1.1093800,1.0965297,1.0840168,1.0724211,1.0608064,1.0498064,1.0388298,1.0288475,1.0185809,1.0089618,0.9997391,0.9907502,0.9820393,0.9740663,0.9664053,0.9586048,0.9513422,0.9442646,0.9376801,0.9311327,0.9252766,0.9193771,0.9137560,0.9084617,0.9035778,0.8987433,0.8941563,0.8900548,0.8859840,0.8822719,0.8789008,0.8753381,0.8724120,0.8697935,0.8670332,0.8649048,0.8627308,0.8609769,0.8593440,0.8580377,0.8569372,0.8560588,0.8553497,0.8550426,0.8547848,0.8546426,0.8550122,0.8554569,0.8561832,0.8569633,0.8582150,0.8595555,0.8610905,0.8628277,0.8649517,0.8672476,0.8698324,0.8727388,0.8757063,0.8791020,0.8825429,0.8863105,0.8905486,0.8947967,0.8991856,0.9040111,0.9091041,0.9144035,0.9199678,0.9259942,0.9318479,0.9384665,0.9447486,0.9517412,0.9588230,0.9665890,0.9742364,0.9823188,0.9905264,0.9994680,1.0085264,1.0177268,1.0270028,1.0369902,1.0473491,1.0575763,1.0684505,1.0797992,1.0906972,1.1021934,1.1144993,1.1267279,1.1394477,1.1523631,1.1657065,1.1791824,1.1930685,1.2067676,1.2218103,1.2362195,1.2511886,1.2663779,1.2820169,1.2982775,1.3139863,1.3309877,1.3477827,1.3644201,1.3824444,1.3996892,1.4177310,1.4361725,1.4541968,1.4729807,1.4931879,1.5109470,1.5315082,1.5506518,1.5708019,1.5900069,1.6101686,1.6304009,1.6522752,1.6719698,1.6925021,1.7144332,1.7363793,1.7563338,1.7773564,1.7983824,1.8202691,1.8416722,1.8668261,1.8867579,1.9046667,1.9283682,1.9491460,1.9728533,1.9949749,2.0148308,2.0330477,2.0595491,2.0763977,2.1012428,2.1177680,2.1358714,2.1561306,2.1785648,2.2010653,2.2140756,2.2334225,2.2616107,2.2771971,2.2886858,2.3036149,2.3169496,2.3292668,2.3488784,2.3629253,2.3751407,2.3814337,2.3967516,2.4148824,2.4331748,2.4456346,2.4528997,2.4538283,2.4554148,2.4529562,2.4528229,2.4529719,2.4571028,2.4575007,2.4591441,2.4624057,2.4630294,2.4643927,2.4688988,2.4685864,2.4681830,2.4680874,2.4661963,2.4654083,2.4629061,2.4619589,2.4580553,2.4531970,2.4510481,2.4532537,2.4450741
"rep-04",2.9365540e-02,2.9418468e-02,2.9316187e-02,2.8346777e-02,2.7830601e-02,2.7724028e-02,2.9212236e-02,2.8694391e-02,2.8945446e-02,2.8739929e-02,2.8851509e-02,2.8609514e-02,2.8152227e-02,2.8163671e-02,2.8544664e-02,2.8232813e-02,2.7788639e-02,2.8470278e-02,2.8258801e-02,2.8440237e-02,2.7300358e-02,2.8927326e-02,2.8446913e-02,2.7200699e-02,2.8183699e-02,2.8441429e-02,2.8071165e-02,2.6686192e-02,2.7283669e-02,2.7345657e-02,2.7966261e-02,2.7401924e-02,2.7454853e-02,2.7588844e-02,2.7604580e-02,2.7381897e-02,2.7280331e-02,2.7619600e-02,2.6958466e-02,2.7110100e-02,2.8143406e-02,2.6205301e-02,2.5514603e-02,2.6803017e-02,2.8503418e-02,2.7733564e-02,2.7673483e-02,2.7642488e-02,2.8111458e-02,2.7985573e-02,2.6812553e-02,2.7034760e-02,2.7841091e-02,2.8234720e-02,2.8074741e-02,2.8053761e-02,2.7119637e-02,2.7568102e-02,2.7896881e-02,2.8252363e-02,2.7532816e-02,2.6537895e-02,2.7853489e-02,2.7362823e-02,2.7901411e-02,2.6953936e-02,2.6963234e-02,2.7727365e-02,2.7191877e-02,2.7393103e-02,2.6664257e-02,2.7614117e-02,2.7771235e-02,2.6922226e-02,2.7683735e-02,2.7802706e-02,2.7350903e-02,2.6426315e-02,2.7463198e-02,2.6981592e-02,2.7410269e-02,2.7084351e-02,2.6983261e-02,2.7104139e-02,2.6674032e-02,2.7379751e-02,2.6997328e-02,2.7003527e-02,2.6876450e-02,2.6789188e-02,2.6443481e-02,2.6664495e-02,2.7063131e-02,2.6629686e-02,2.6985645e-02,2.6904345e-02,2.6712656e-02,2.6955366e-02,2.6650429e-02,2.5940180e-02,2.6279449e-02,2.6424170e-02,2.6559830e-02,2.6393175e-02,2.6562095e-02,2.6199579e-02,2.6368976e-02,2.6236296e-02,2.6208878e-02,2.6254058e-02,2.6150227e-02,2.6487350e-02,2.6269555e-02,2.6293755e-02,2.6229620e-02,2.6194572e-02,2.6090145e-02,2.6161194e-02,2.6083827e-02,2.6101947e-02,2.6153922e-02,2.6079774e-02,2.6134610e-02,2.6093125e-02,2.6047468e-02,2.6045203e-02,2.5877595e-02,2.5818706e-02,2.5804043e-02,2.5757670e-02,2.5802732e-02,2.5748968e-02,2.5679708e-02,2.5735736e-02,2.5706530e-02,2.5641322e-02,2.5640488e-02,2.5631428e-02,2.5716186e-02,2.5658250e-02,2.5719523e-02,2.5752544e-02,2.5761485e-02,2.5785327e-02,2.5791407e-02,2.5797009e-02,2.5787115e-02,2.5789499e-02,2.5796890e-02,2.5788426e-02,2.5807977e-02,2.5794983e-02,2.5844574e-02,2.5867105e-02,2.5853753e-02,2.5851965e-02,2.5874019e-02,2.5854468e-02,2.5859594e-02,2.5878549e-02,2.5961399e-02,2.6011944e-02,2.6099563e-02,2.6165485e-02,2.6279449e-02,2.6363254e-02,2.6439428e-02,2.6511192e-02,2.6584983e-02,2.6651740e-02,2.6718259e-02,2.6762366e-02,2.6781797e-02,2.6795268e-02,2.6805282e-02,2.6765347e-02,2.6750684e-02,2.6682258e-02,2.6590943e-02,2.6505113e-02,2.6408553e-02,2.6312649e-02,2.6250541e-02,2.6256621e-02,2.6299894e-02,2.6366532e-02,2.6402771e-02,2.6407599e-02,2.6392698e-02,2.6370168e-02,2.6384771e-02,2.6349783e-02,2.6333749e-02,2.6320696e-02,2.6279628e-02,2.6257098e-02,2.6230216e-02,2.6200950e-02,2.6181996e-02,2.6163578e-02,2.6134849e-02,2.6128769e-02,2.6100874e-02,2.6075661e-02,2.6042700e-02,2.6090264e-02,2.6092350e-02,2.6094735e-02,2.6106775e-02,2.6143849e-02,2.6183605e-02,2.6229978e-02,2.6266277e-02,2.6363492e-02,2.6418746e-02,2.6506960e-02,2.6577413e-02,2.6653886e-02,2.6731968e-02,2.6797831e-02,2.6831865e-02,2.6882291e-02,2.6922882e-02,2.6950777e-02,2.6962280e-02,2.6999652e-02,2.7008176e-02,2.7048409e-02,2.7082801e-02,2.7093351e-02,2.7114153e-02,2.7112246e-02,2.7117372e-02,2.7142048e-02,2.7167380e-02,2.7184963e-02,2.7207732e-02,2.7235329e-02,2.7265429e-02,2.7300835e-02,2.7340114e-02,2.7362764e-02,2.7395666e-02,2.7440786e-02,2.7478993e-02,2.7521610e-02,2.7564883e-02,2.7622819e-02,2.7654469e-02,2.7698815e-02,2.7764380e-02,2.7829349e-02,2.7914286e-02,2.8000653e-02,2.8099716e-02,2.8200746e-02,2.8311014e-02,2.8450787e-02,2.8604507e-02,2.8804660e-02,2.9031396e-02,2.9300392e-02,2.9603720e-02,2.9962242e-02,3.0352354e-02,3.0810833e-02,3.1322539e-02,3.1890035e-02,3.2505155e-02,3.3203900e-02,3.3970952e-02,3.4785509e-02,3.5764396e-02,3.6823213e-02,3.7986040e-02,3.9235055e-02,4.0506124e-02,4.1773558e-02,4.2945027e-02,4.3970406e-02,4.4837832e-02,4.5517027e-02,4.6010554e-02,4.6370089e-02,4.6594262e-02,4.6711266e-02,4.6755016e-02,4.6734929e-02,4.6647251e-02,4.6506941e-02,4.6309769e-02,4.6056151e-02,4.5759022e-02,4.5399845e-02,4.4997931e-02,4.4575512e-02,4.4133902e-02,4.3664455e-02,4.3176651e-02,4.2664051e-02,4.2151868e-02,4.1635752e-02,4.1092098e-02,4.0556252e-02,4.0012538e-02,3.9504886e-02,3.8965344e-02,3.8417518e-02,3.7889361e-02,3.7376165e-02,3.6852121e-02,3.6353171e-02,3.5879731e-02,3.5405934e-02,3.4955025e-02,3.4520149e-02,3.4104645e-02,3.3709943e-02,3.3355296e-02,3.3004224e-02,3.2676876e-02,3.2389879e-02,3.2097638e-02,3.1848073e-02,3.1595111e-02,3.1384885e-02,3.1173170e-02,3.1016409e-02,3.0874133e-02,3.0743897e-02,3.0657232e-02,3.0570149e-02,3.0496180e-02,3.0458510e-02,3.0418754e-02,3.0416012e-02,3.0432761e-02,3.0442476e-02,3.0512035e-02,3.0580163e-02,3.0688763e-02,3.0823529e-02,3.0970514e-02,3.1140089e-02,3.1305969e-02,3.1553388e-02,3.1772137e-02,3.1968355e-02,3.2214999e-02,3.2495975e-02,3.2463670e-02,3.2708645e-02,3.2969773e-02,3.3232331e-02,3.3496559e-02,3.3791542e-02,3.4086943e-02,3.4424186e-02,3.4799099e-02,3.5217226e-02,3.5716236e-02,3.6317289e-02,3.7024260e-02,3.7956774e-02,3.9069891e-02,4.0466070e-02,4.2173564e-02,4.4176936e-02,4.6532452e-02,4.9162090e-02,5.1942885e-02,5.5001616e-02,5.8026075e-02,6.0900867e-02,6.3698411e-02,6.6136301e-02,6.8225920e-02,6.9946349e-02,7.1241081e-02,7.2240114e-02,7.2944164e-02,7.3431730e-02,7.3766708e-02,7.3980093e-02,7.4116766e-02,7.4217439e-02,7.4271381e-02,7.4328721e-02,7.4397922e-02,7.4479759e-02,7.4576855e-02,7.4693918e-02,7.4826777e-02,7.4963927e-02,7.5086951e-02,7.5185120e-02,7.5244248e-02,7.5272501e-02,7.5225592e-02,7.5134218e-02,7.4996233e-02,7.4814141e-02,7.4601591e-02,7.4369967e-02,7.4109137e-02,7.3837221e-02,7.3569536e-02,7.3282897e-02,7.3016584e-02,7.2730422e-02,7.2438061e-02,7.2170079e-02,7.1884394e-02,7.1602225e-02,7.1309626e-02,7.1034849e-02,7.0762098e-02,7.0463419e-02,7.0186555e-02,6.9889665e-02,6.9625914e-02,6.9352031e-02,6.9104493e-02,6.8840623e-02,6.8606734e-02,6.8385303e-02,6.8183422e-02,6.8019390e-02,6.7885160e-02,6.7791045e-02,6.7712426e-02,6.7675471e-02,6.7685783e-02,6.7754209e-02,6.7866802e-02,6.8031907e-02,6.8252265e-02,6.8539679e-02,6.8887115e-02,6.9304943e-02,6.9772601e-02,7.0352972e-02,7.0981741e-02,7.1691215e-02,7.2474957e-02,7.3357522e-02,7.4330449e-02,7.5415373e-02,7.6547503e-02,7.7847540e-02,7.9236329e-02,8.0743790e-02,8.2378507e-02,8.4157526e-02,8.6107016e-02,8.8211417e-02,9.0433717e-02,9.2913091e-02,9.5539719e-02,9.8336875e-02,0.1013534,0.1045207,0.1078925,0.1114429,0.1150751,0.1189560,0.1229112,0.1269401,0.1310507,0.1351240,0.1392876,0.1434048,0.1473965,0.1514012,0.1553172,0.1591805,0.1630507,0.1669002,0.1709591,0.1752005,0.1797470,0.1848108,0.1905864,0.1971760,0.2049420,0.2137985,0.2246961,0.2374201,0.2525432,0.2705887,0.2922202,0.3178935,0.3479333,0.3817572,0.4209034,0.4644982,0.5122192,0.5641470,0.6187113,0.6766132,0.7354531,0.7933695,0.8511017,0.9064463,0.9592270,1.0077441,1.0519676,1.0925906,1.1290104,1.1608045,1.1895391,1.2146721,1.2371237,1.2567949,1.2737434,1.2886314,1.3013896,1.3119853,1.3210164,1.3279994,1.3334500,1.3376416,1.3400787,1.3419168,1.3423789,1.3419468,1.3401341,1.3374993,1.3328979,1.3265691,1.3183045,1.3072536,1.2942343,1.2782199,1.2603594,1.2403131,1.2188612,1.1964170,1.1725764,1.1483499,1.1242850,1.0996718,1.0752861,1.0507624,1.0267982,1.0033743,0.9797978,0.9568523,0.9344180,0.9122500,0.8908060,0.8692178,0.8481998,0.8278236,0.8075718,0.7879576,0.7684578,0.7495340,0.7313517,0.7132068,0.6957119,0.6785303,0.6619518,0.6460513,0.6302314,0.6151145,0.6004339,0.5862657,0.5727662,0.5594109,0.5466322,0.5344242,0.5225275,0.5112640,0.5001151,0.4894768,0.4794071,0.4695278,0.4601756,0.4510183,0.4422702,0.4340726,0.4259579,0.4182912,0.4108045,0.4037164,0.3970274,0.3904142,0.3841813,0.3781625,0.3724138,0.3669637,0.3615702,0.3564800,0.3515789,0.3468798,0.3424357,0.3379875,0.3338073,0.3298199,0.3259612,0.3223093,0.3186949,0.3152638,0.3120117,0.3088244,0.3058347,0.3028600,0.3000525,0.2973822,0.2947561,0.2922840,0.2898512,0.2875462,0.2853457,0.2832114,0.2811725,0.2791971,0.2773423,0.2755873,0.2738629,0.2722545,0.2706723,0.2692201,0.2678379,0.2665152,0.2652956,0.2641440,0.2630441,0.2621198,0.2611911,0.2603086,0.2595307,0.2588542,0.2582934,0.2577614,0.2573269,0.2569827,0.2567386,0.2565359,0.2564291,0.2564308,0.2565318,0.2567209,0.2569791,0.2573484,0.2577857,0.2583533,0.2589687,0.2597294,0.2605673,0.2615071,0.2625989,0.2637756,0.2650840,0.2664877,0.2680098,0.2697280,0.2715456,0.2735291,0.2756566,0.2778838,0.2803898,0.2830096,0.2858314,0.2888065,0.2919402,0.2953718,0.2989607,0.3027703,0.3067581,0.3108940,0.3153325,0.3198882,0.3246721,0.3295962,0.3345850,0.3397880,0.3449915,0.3503586,0.3556535,0.3608758,0.3660869,0.3710890,0.3760333,0.3806986,0.3850758,0.3892137,0.3929348,0.3964314,0.3995117,0.4022408,0.4045880,0.4065748,0.4082526,0.4095907,0.4106769,0.4115267,0.4121448,0.4125343,0.4128471,0.4131139,0.4133317,0.4135267,0.4137454,0.4140403,0.4144681,0.4150211,0.4157270,0.4166360,0.4177743,0.4191743,0.4208926,0.4229591,0.4254182,0.4283499,0.4318563,0.4358865,0.4408604,0.4466271,0.4534332,0.4613113,0.4703554,0.4811674,0.4937433,0.5086293,0.5257696,0.5458915,0.5696143,0.5968426,0.6299286,0.6674814,0.7111881,0.7623165,0.8214300,0.8916730,0.9731412,1.0684170,1.1752160,1.2954696,1.4303207,1.5760446,1.7394564,1.9104329,2.0858796,2.2551081,2.4043913,2.5294499,2.6191549,2.6725237,2.7146673,2.7345886,2.7615061,2.7877874,2.8078010,2.8261638,2.8304048,2.8366175,2.8402030,2.8454423,2.8554921,2.8613112,2.8734236,2.8860459,2.9030919,2.9167571,2.9258273,2.9315860,2.9350646,2.9364002,2.9352484,2.9368436,2.9348912,2.9329410,2.9313745,2.9251595,2.9205816,2.9105313,2.9006326,2.8854673,2.8765688,2.8635325,2.8568468,2.8498268,2.8387802,2.8310566,2.8250921,2.8205478,2.8147440,2.8075809,2.7989166,2.7786102,2.7563648,2.7327220,2.7124112,2.6995392,2.6758029,2.6499341,2.6294117,2.6100173,2.5847204,2.5571294,2.5217059,2.4964488,2.4650719,2.4317658,2.4031601,2.3739591,2.3468130,2.3108807,2.2832689,2.2526131,2.2179720,2.1881683,2.1587839,2.1280451,2.0968373,2.0697689,2.0373926,2.0077891,1.9809783,1.9506004,1.9213303,1.8918171,1.8647707,1.8355790,1.8072364,1.7787340,1.7518450,1.7237662,1.6974685,1.6726775,1.6461742,1.6211739,1.5975915,1.5725828,1.5491492,1.5250977,1.5029583,1.4800812,1.4590909,1.4367911,1.4161344,1.3957540,1.3750992,1.3553357,1.3361231,1.3168848,1.2982149,1.2800807,1.2617170,1.2444338,1.2278321,1.2111521,1.1955495,1.1798863,1.1652116,1.1502749,1.1361639,1.1222351,1.1092201,1.0963681,1.0838867,1.0721329,1.0607191,1.0496002,1.0386540,1.0286942,1.0184348,1.0087901,0.9996130,0.9906011,0.9819375,0.9739631,0.9662625,0.9584755,0.9512895,0.9442551,0.9376116,0.9310843,0.9252626,0.9193774,0.9136800,0.9084647,0.9035596,0.8987235,0.8941822,0.8900576,0.8860099,0.8822418,0.8788640,0.8753548,0.8724111,0.8698202,0.8670713,0.8649595,0.8627580,0.8610051,0.8594185,0.8580914,0.8569841,0.8561510,0.8554057,0.8551586,0.8548088,0.8547089,0.8551699,0.8554944,0.8562650,0.8570364,0.8583564,0.8596331,0.8611725,0.8629129,0.8650467,0.8673277,0.8700125,0.8728153,0.8758472,0.8792642,0.8826625,0.8864147,0.8906315,0.8949438,0.8993064,0.9041899,0.9093018,0.9145325,0.9201335,0.9261557,0.9319966,0.9386061,0.9449769,0.9519298,0.9589406,0.9667198,0.9743673,0.9825103,0.9907054,0.9995666,1.0086260,1.0178161,1.0271548,1.0371534,1.0475632,1.0576521,1.0686022,1.0799907,1.0908542,1.1023064,1.1146755,1.1268635,1.1396253,1.1524608,1.1657093,1.1792873,1.1932195,1.2071688,1.2219136,1.2364026,1.2515094,1.2665186,1.2821610,1.2985286,1.3141580,1.3312203,1.3478930,1.3646520,1.3825506,1.3999321,1.4180105,1.4362868,1.4544828,1.4731897,1.4934356,1.5111116,1.5319068,1.5510001,1.5711898,1.5902013,1.6105561,1.6305693,1.6527742,1.6720264,1.6931571,1.7143970,1.7363397,1.7562106,1.7772893,1.7985952,1.8206038,1.8411540,1.8669893,1.8869621,1.9059669,1.9284134,1.9496901,1.9734207,1.9960281,2.0154440,2.0343006,2.0602925,2.0769148,2.1019244,2.1175964,2.1368537,2.1588109,2.1783404,2.2025580,2.2158015,2.2347369,2.2629266,2.2780752,2.2895877,2.3054543,2.3163767,2.3293111,2.3476825,2.3640406,2.3760662,2.3839839,2.3947756,2.4137731,2.4331040,2.4460719,2.4551475,2.4546187,2.4560189,2.4550757,2.4551125,2.4557335,2.4554994,2.4597821,2.4621928,2.4632566,2.4646180,2.4671116,2.4680448,2.4670982,2.4699628,2.4672432,2.4665139,2.4641392,2.4611170,2.4582925,2.4549468,2.4564438,2.4512956,2.4494638,2.4456773
"rep-05",2.9382944e-02,2.9462576e-02,2.9473066e-02,2.8416157e-02,2.7711391e-02,2.7634859e-02,2.9214621e-02,2.8672218e-02,2.8821707e-02,2.8875589e-02,2.8829575e-02,2.8655767e-02,2.8159618e-02,2.8056383e-02,2.8460979e-02,2.8187752e-02,2.7731419e-02,2.8453827e-02,2.8254032e-02,2.8448582e-02,2.7318239e-02,2.8862476e-02,2.8407574e-02,2.7252674e-02,2.8236389e-02,2.8492212e-02,2.8071880e-02,2.6689053e-02,2.7222157e-02,2.7334452e-02,2.7979851e-02,2.7420282e-02,2.7502537e-02,2.7566195e-02,2.7579069e-02,2.7388811e-02,2.7302265e-02,2.7630329e-02,2.6918650e-02,2.7066946e-02,2.8182268e-02,2.6211023e-02,2.5484085e-02,2.6794195e-02,2.8481722e-02,2.7693987e-02,2.7614355e-02,2.7642965e-02,2.8165340e-02,2.7981043e-02,2.6803493e-02,2.7041912e-02,2.7849674e-02,2.8216600e-02,2.8044224e-02,2.8001308e-02,2.7112484e-02,2.7596235e-02,2.7954817e-02,2.8285027e-02,2.7581453e-02,2.6505947e-02,2.7877331e-02,2.7318478e-02,2.7875423e-02,2.6892662e-02,2.6896477e-02,2.7637959e-02,2.7089834e-02,2.7297497e-02,2.6659727e-02,2.7658224e-02,2.7665377e-02,2.6899815e-02,2.7676105e-02,2.7727127e-02,2.7377129e-02,2.6419878e-02,2.7432919e-02,2.6978970e-02,2.7397633e-02,2.7096748e-02,2.6981115e-02,2.7137041e-02,2.6686430e-02,2.7355909e-02,2.7005196e-02,2.6988506e-02,2.6864052e-02,2.6781797e-02,2.6474714e-02,2.6654243e-02,2.7091980e-02,2.6616812e-02,2.7001143e-02,2.6897907e-02,2.6698589e-02,2.6954412e-02,2.6660204e-02,2.5947571e-02,2.6267052e-02,2.6391745e-02,2.6564121e-02,2.6381969e-02,2.6580453e-02,2.6208639e-02,2.6364088e-02,2.6198387e-02,2.6207685e-02,2.6245952e-02,2.6140332e-02,2.6486754e-02,2.6261210e-02,2.6313305e-02,2.6250839e-02,2.6183009e-02,2.6111841e-02,2.6159644e-02,2.6054621e-02,2.6091933e-02,2.6144624e-02,2.6080489e-02,2.6125193e-02,2.6063681e-02,2.6032329e-02,2.6034236e-02,2.5861740e-02,2.5809169e-02,2.5804877e-02,2.5748253e-02,2.5794864e-02,2.5736332e-02,2.5673389e-02,2.5747538e-02,2.5706053e-02,2.5635123e-02,2.5650263e-02,2.5628567e-02,2.5708199e-02,2.5649190e-02,2.5705695e-02,2.5749326e-02,2.5749922e-02,2.5788307e-02,2.5793552e-02,2.5808454e-02,2.5781393e-02,2.5791407e-02,2.5804758e-02,2.5793195e-02,2.5815248e-02,2.5804043e-02,2.5849938e-02,2.5866628e-02,2.5858641e-02,2.5852919e-02,2.5871634e-02,2.5851130e-02,2.5865555e-02,2.5871038e-02,2.5962234e-02,2.6013613e-02,2.6096582e-02,2.6159525e-02,2.6274085e-02,2.6362181e-02,2.6441336e-02,2.6517868e-02,2.6581526e-02,2.6647449e-02,2.6713014e-02,2.6760578e-02,2.6776552e-02,2.6787877e-02,2.6797652e-02,2.6758194e-02,2.6743054e-02,2.6676178e-02,2.6588678e-02,2.6512384e-02,2.6418567e-02,2.6322663e-02,2.6272476e-02,2.6274323e-02,2.6314020e-02,2.6374638e-02,2.6401043e-02,2.6407123e-02,2.6385427e-02,2.6369750e-02,2.6379764e-02,2.6341438e-02,2.6329458e-02,2.6319444e-02,2.6281118e-02,2.6255608e-02,2.6223660e-02,2.6194692e-02,2.6176870e-02,2.6158154e-02,2.6131928e-02,2.6125848e-02,2.6096344e-02,2.6071966e-02,2.6035488e-02,2.6083827e-02,2.6082516e-02,2.6081502e-02,2.6098132e-02,2.6130319e-02,2.6173890e-02,2.6218474e-02,2.6255786e-02,2.6356220e-02,2.6413202e-02,2.6498258e-02,2.6570559e-02,2.6646852e-02,2.6724815e-02,2.6790738e-02,2.6823997e-02,2.6877224e-02,2.6919842e-02,2.6943684e-02,2.6956439e-02,2.6994467e-02,2.7005672e-02,2.7045786e-02,2.7077615e-02,2.7087986e-02,2.7104914e-02,2.7105153e-02,2.7114570e-02,2.7137101e-02,2.7159035e-02,2.7175188e-02,2.7201772e-02,2.7227700e-02,2.7259350e-02,2.7296960e-02,2.7331471e-02,2.7356625e-02,2.7389169e-02,2.7434587e-02,2.7473092e-02,2.7515233e-02,2.7561128e-02,2.7619660e-02,2.7651012e-02,2.7698338e-02,2.7763188e-02,2.7824819e-02,2.7906895e-02,2.7997255e-02,2.8093696e-02,2.8196216e-02,2.8308630e-02,2.8450310e-02,2.8610468e-02,2.8803408e-02,2.9035985e-02,2.9303312e-02,2.9605746e-02,2.9963732e-02,3.0353785e-02,3.0814767e-02,3.1331480e-02,3.1895936e-02,3.2510757e-02,3.3208847e-02,3.3976674e-02,3.4795463e-02,3.5769224e-02,3.6830723e-02,3.7992358e-02,3.9242387e-02,4.0518105e-02,4.1784346e-02,4.2955875e-02,4.3981016e-02,4.4849873e-02,4.5530558e-02,4.6021581e-02,4.6382189e-02,4.6608567e-02,4.6723306e-02,4.6767414e-02,4.6749055e-02,4.6662331e-02,4.6518564e-02,4.6319962e-02,4.6066225e-02,4.5767963e-02,4.5410693e-02,4.5007527e-02,4.4584811e-02,4.4141531e-02,4.3670237e-02,4.3184102e-02,4.2673230e-02,4.2158186e-02,4.1641414e-02,4.1097462e-02,4.0564537e-02,4.0019095e-02,3.9512038e-02,3.8970530e-02,3.8424194e-02,3.7894964e-02,3.7384450e-02,3.6858082e-02,3.6359966e-02,3.5885453e-02,3.5415173e-02,3.4961045e-02,3.4522414e-02,3.4112394e-02,3.3725202e-02,3.3359766e-02,3.3011079e-02,3.2687187e-02,3.2386184e-02,3.2108903e-02,3.1856060e-02,3.1602204e-02,3.1385124e-02,3.1182706e-02,3.1022847e-02,3.0873418e-02,3.0751169e-02,3.0661464e-02,3.0578613e-02,3.0502915e-02,3.0468345e-02,3.0428648e-02,3.0423105e-02,3.0426860e-02,3.0456066e-02,3.0524790e-02,3.0592024e-02,3.0697107e-02,3.0831516e-02,3.0983508e-02,3.1157136e-02,3.1317890e-02,3.1560540e-02,3.1784415e-02,3.1980753e-02,3.2230139e-02,3.2511115e-02,3.2504976e-02,3.2751560e-02,3.3012927e-02,3.3275425e-02,3.3538163e-02,3.3839345e-02,3.4132659e-02,3.4469187e-02,3.4839869e-02,3.5264373e-02,3.5761535e-02,3.6362350e-02,3.7069798e-02,3.8000941e-02,3.9117277e-02,4.0518939e-02,4.2223692e-02,4.4226527e-02,4.6579838e-02,4.9213171e-02,5.1994562e-02,5.5055559e-02,5.8076084e-02,6.0959160e-02,6.3756287e-02,6.6194415e-02,6.8284571e-02,7.0009232e-02,7.1300387e-02,7.2299421e-02,7.3001385e-02,7.3490024e-02,7.3823094e-02,7.4036419e-02,7.4170113e-02,7.4266493e-02,7.4321210e-02,7.4381888e-02,7.4445486e-02,7.4531138e-02,7.4621677e-02,7.4739099e-02,7.4868619e-02,7.5008452e-02,7.5130939e-02,7.5227261e-02,7.5286865e-02,7.5315535e-02,7.5272501e-02,7.5179756e-02,7.5034261e-02,7.4854493e-02,7.4638844e-02,7.4408054e-02,7.4148178e-02,7.3875010e-02,7.3601902e-02,7.3318660e-02,7.3052168e-02,7.2764754e-02,7.2475076e-02,7.2202742e-02,7.1915984e-02,7.1635008e-02,7.1344852e-02,7.1069658e-02,7.0795536e-02,7.0494950e-02,7.0216596e-02,6.9925725e-02,6.9664359e-02,6.9389880e-02,6.9136739e-02,6.8876088e-02,6.8646789e-02,6.8419635e-02,6.8220794e-02,6.8059385e-02,6.7929983e-02,6.7825913e-02,6.7744434e-02,6.7715049e-02,6.7727208e-02,6.7794621e-02,6.7907810e-02,6.8066537e-02,6.8291664e-02,6.8575680e-02,6.8926394e-02,6.9344282e-02,6.9812119e-02,7.0387959e-02,7.1018517e-02,7.1734190e-02,7.2516859e-02,7.3399305e-02,7.4377835e-02,7.5460911e-02,7.6594293e-02,7.7891290e-02,7.9282999e-02,8.0788314e-02,8.2435310e-02,8.4204495e-02,8.6154699e-02,8.8260651e-02,9.0480030e-02,9.2966259e-02,9.5589519e-02,9.8390192e-02,0.1014029,0.1045726,0.1079458,0.1114958,0.1151325,0.1190103,0.1229693,0.1270013,0.1311070,0.1351902,0.1393514,0.1434740,0.1474687,0.1514736,0.1553957,0.1592641,0.1631355,0.1669925,0.1710598,0.1753041,0.1798603,0.1849290,0.1907105,0.1972976,0.2050678,0.2139326,0.2248357,0.2375630,0.2526933,0.2707613,0.2923976,0.3180854,0.3481382,0.3819776,0.4211099,0.4647260,0.5124735,0.5644215,0.6190134,0.6769161,0.7357997,0.7937528,0.8514962,0.9068413,0.9596407,1.0081747,1.0523918,1.0929805,1.1294034,1.1612122,1.1898689,1.2150495,1.2374539,1.2570581,1.2740128,1.2888145,1.3014586,1.3121152,1.3210571,1.3280883,1.3334371,1.3375789,1.3400378,1.3418295,1.3423326,1.3418206,1.3399892,1.3373517,1.3327272,1.3263259,1.3181038,1.3070800,1.2940272,1.2779491,1.2600859,1.2400918,1.2185143,1.1961060,1.1722624,1.1480789,1.1239848,1.0994039,1.0749979,1.0504930,1.0264549,1.0030923,0.9795322,0.9565737,0.9341476,0.9119643,0.8905261,0.8689035,0.8479055,0.8275556,0.8073111,0.7876961,0.7682074,0.7492844,0.7311134,0.7129524,0.6954697,0.6783110,0.6617172,0.6458309,0.6300025,0.6149116,0.6002377,0.5860629,0.5725768,0.5592270,0.5464665,0.5342557,0.5223569,0.5111058,0.4999742,0.4893157,0.4792545,0.4693800,0.4600388,0.4508837,0.4421347,0.4339427,0.4258223,0.4181750,0.4106967,0.4036133,0.3969279,0.3903070,0.3840844,0.3780627,0.3723120,0.3668662,0.3614922,0.3563957,0.3515003,0.3467965,0.3423538,0.3379017,0.3337265,0.3297476,0.3258970,0.3222352,0.3186227,0.3151980,0.3119527,0.3087751,0.3057689,0.3028053,0.2999895,0.2973235,0.2946959,0.2922280,0.2897922,0.2874796,0.2852850,0.2831489,0.2811235,0.2791479,0.2772921,0.2755333,0.2738101,0.2722096,0.2706344,0.2691751,0.2677966,0.2664793,0.2652564,0.2641051,0.2630085,0.2620687,0.2611402,0.2602787,0.2594996,0.2588171,0.2582547,0.2577353,0.2572952,0.2569454,0.2567049,0.2565070,0.2563949,0.2564065,0.2565095,0.2566934,0.2569483,0.2573240,0.2577615,0.2583272,0.2589522,0.2597076,0.2605441,0.2614903,0.2625784,0.2637688,0.2650721,0.2664822,0.2680017,0.2697185,0.2715393,0.2735189,0.2756496,0.2778815,0.2803846,0.2830110,0.2858323,0.2888116,0.2919451,0.2953723,0.2989658,0.3027763,0.3067708,0.3109048,0.3153438,0.3198972,0.3246758,0.3296115,0.3346044,0.3397946,0.3450056,0.3503664,0.3556716,0.3608980,0.3661087,0.3711019,0.3760521,0.3807324,0.3851131,0.3892452,0.3929692,0.3964680,0.3995536,0.4022883,0.4046332,0.4066260,0.4082970,0.4096504,0.4107390,0.4115840,0.4122035,0.4126037,0.4129233,0.4131751,0.4133864,0.4136145,0.4138252,0.4141328,0.4145560,0.4151158,0.4158279,0.4167331,0.4178744,0.4192668,0.4209909,0.4230756,0.4255346,0.4284716,0.4319848,0.4360090,0.4409814,0.4467682,0.4535657,0.4614652,0.4705026,0.4813074,0.4939041,0.5087853,0.5259341,0.5460709,0.5698141,0.5970539,0.6301279,0.6677112,0.7113922,0.7625927,0.8217690,0.8920097,0.9734741,1.0686566,1.1755968,1.2958287,1.4307468,1.5763273,1.7399400,1.9105493,2.0859747,2.2547579,2.4038382,2.5281346,2.6162250,2.6716449,2.7123895,2.7318971,2.7597098,2.7859633,2.8050225,2.8200912,2.8243928,2.8302169,2.8353713,2.8422070,2.8526156,2.8589258,2.8754034,2.8899813,2.9055169,2.9141481,2.9206421,2.9272649,2.9280109,2.9302588,2.9308057,2.9305153,2.9299774,2.9279072,2.9247663,2.9206743,2.9131587,2.9028490,2.8947761,2.8843639,2.8711841,2.8622150,2.8523831,2.8429213,2.8336647,2.8259993,2.8195107,2.8145928,2.8089554,2.8041449,2.7946489,2.7801509,2.7594171,2.7316840,2.7100434,2.6974649,2.6791310,2.6506062,2.6268730,2.6068158,2.5819776,2.5572796,2.5210562,2.4941251,2.4629853,2.4306130,2.4019568,2.3744249,2.3453481,2.3092237,2.2820210,2.2503037,2.2164018,2.1868103,2.1572895,2.1268585,2.0957692,2.0681431,2.0362260,2.0069993,1.9799185,1.9500787,1.9201016,1.8911695,1.8637534,1.8346165,1.8065336,1.7782104,1.7515218,1.7233828,1.6968849,1.6718445,1.6456048,1.6206088,1.5969292,1.5721852,1.5485525,1.5248941,1.5025743,1.4796321,1.4586189,1.4363120,1.4156938,1.3952999,1.3747215,1.3548280,1.3356439,1.3165128,1.2978559,1.2797388,1.2614056,1.2442167,1.2275656,1.2108586,1.1952721,1.1795994,1.1648057,1.1500171,1.1359103,1.1220435,1.1089177,1.0961034,1.0837044,1.0719657,1.0605491,1.0494337,1.0384578,1.0285563,1.0183034,1.0086432,0.9994956,0.9905442,0.9818307,0.9738049,0.9661275,0.9583511,0.9511788,0.9441112,0.9375268,0.9309717,0.9251095,0.9192406,0.9136251,0.9083900,0.9034914,0.8986881,0.8941181,0.8900647,0.8859906,0.8822571,0.8788813,0.8753685,0.8724003,0.8698432,0.8670511,0.8649445,0.8627830,0.8610370,0.8594288,0.8581312,0.8570197,0.8562208,0.8554270,0.8552127,0.8548447,0.8547624,0.8551939,0.8556581,0.8562251,0.8570541,0.8584207,0.8597210,0.8612266,0.8630107,0.8650774,0.8673698,0.8700252,0.8728191,0.8758819,0.8793552,0.8827111,0.8864555,0.8906623,0.8949226,0.8993536,0.9042223,0.9093482,0.9146328,0.9201649,0.9261502,0.9320727,0.9386441,0.9450217,0.9519562,0.9590906,0.9668972,0.9744661,0.9824877,0.9907851,0.9997187,1.0087993,1.0178057,1.0272989,1.0373292,1.0475056,1.0578840,1.0685805,1.0800121,1.0908611,1.1024183,1.1146876,1.1269008,1.1397455,1.1524769,1.1658490,1.1793245,1.1933849,1.2072277,1.2219547,1.2363623,1.2515996,1.2665457,1.2821338,1.2984266,1.3143731,1.3310406,1.3477538,1.3646129,1.3826766,1.3998927,1.4179292,1.4360713,1.4543310,1.4729936,1.4931893,1.5110296,1.5321463,1.5506796,1.5706643,1.5899967,1.6098244,1.6300113,1.6521391,1.6718158,1.6934307,1.7141742,1.7364384,1.7562011,1.7771389,1.7985141,1.8201689,1.8406159,1.8676538,1.8866180,1.9054265,1.9274867,1.9487382,1.9734207,1.9952121,2.0133786,2.0330985,2.0599775,2.0763426,2.1009274,2.1170745,2.1365185,2.1575148,2.1773665,2.2003696,2.2151434,2.2339306,2.2629676,2.2742944,2.2885242,2.3029258,2.3146982,2.3276734,2.3460803,2.3632414,2.3727801,2.3842981,2.3983264,2.4177604,2.4299965,2.4449625,2.4497418,2.4495461,2.4495251,2.4500675,2.4516425,2.4524233,2.4533596,2.4551201,2.4583490,2.4594274,2.4615030,2.4617980,2.4648945,2.4655042,2.4659827,2.4701006,2.4688334,2.4638205,2.4585869,2.4592459,2.4574630,2.4524825,2.4516621,2.4494450,2.4437027
"rep-06",2.9375792e-02,2.9348135e-02,2.9270887e-02,2.8288841e-02,2.7630091e-02,2.7703285e-02,2.9190302e-02,2.8673172e-02,2.8851509e-02,2.8700352e-02,2.8770924e-02,2.8542995e-02,2.8114080e-02,2.8039932e-02,2.8397322e-02,2.8162241e-02,2.7674913e-02,2.8467178e-02,2.8259516e-02,2.8398037e-02,2.7294159e-02,2.8836012e-02,2.8464556e-02,2.7250767e-02,2.8224945e-02,2.8422356e-02,2.8054714e-02,2.6672840e-02,2.7268410e-02,2.7343273e-02,2.7956247e-02,2.7411461e-02,2.7453423e-02,2.7551174e-02,2.7609587e-02,2.7402401e-02,2.7324438e-02,2.7663946e-02,2.6925087e-02,2.7052879e-02,2.8188467e-02,2.6193380e-02,2.5461912e-02,2.6821136e-02,2.8487682e-02,2.7729273e-02,2.7652502e-02,2.7662992e-02,2.8113604e-02,2.7953148e-02,2.6781321e-02,2.7074099e-02,2.7836084e-02,2.8230667e-02,2.8076887e-02,2.7962923e-02,2.7165890e-02,2.7675867e-02,2.7947187e-02,2.8303385e-02,2.7585983e-02,2.6527643e-02,2.7847528e-02,2.7364492e-02,2.7922392e-02,2.6980400e-02,2.6889801e-02,2.7773857e-02,2.7192831e-02,2.7296782e-02,2.6611090e-02,2.7630806e-02,2.7633905e-02,2.6899815e-02,2.7703047e-02,2.7734995e-02,2.7293205e-02,2.6404142e-02,2.7427673e-02,2.6959658e-02,2.7378559e-02,2.7069092e-02,2.6962280e-02,2.7067184e-02,2.6683331e-02,2.7416468e-02,2.6972294e-02,2.7001381e-02,2.6875734e-02,2.6757002e-02,2.6439905e-02,2.6649714e-02,2.7076721e-02,2.6596546e-02,2.6949644e-02,2.6899099e-02,2.6672840e-02,2.6905537e-02,2.6644945e-02,2.5952816e-02,2.6211500e-02,2.6403427e-02,2.6568413e-02,2.6357651e-02,2.6501060e-02,2.6192904e-02,2.6325345e-02,2.6172519e-02,2.6154995e-02,2.6223302e-02,2.6117444e-02,2.6455402e-02,2.6236892e-02,2.6294112e-02,2.6219964e-02,2.6147962e-02,2.6094913e-02,2.6136994e-02,2.6035309e-02,2.6073217e-02,2.6117206e-02,2.6041865e-02,2.6100636e-02,2.6052833e-02,2.6008487e-02,2.6022673e-02,2.5847673e-02,2.5788307e-02,2.5778770e-02,2.5741339e-02,2.5782466e-02,2.5723934e-02,2.5650978e-02,2.5725961e-02,2.5706172e-02,2.5637150e-02,2.5638103e-02,2.5613785e-02,2.5701761e-02,2.5637865e-02,2.5694013e-02,2.5738239e-02,2.5742888e-02,2.5777578e-02,2.5774360e-02,2.5787950e-02,2.5784016e-02,2.5781751e-02,2.5794744e-02,2.5790930e-02,2.5814295e-02,2.5795221e-02,2.5846958e-02,2.5861979e-02,2.5850177e-02,2.5846839e-02,2.5861979e-02,2.5847316e-02,2.5864124e-02,2.5869608e-02,2.5960445e-02,2.6009321e-02,2.6094675e-02,2.6151299e-02,2.6265144e-02,2.6353478e-02,2.6437879e-02,2.6512504e-02,2.6579976e-02,2.6643395e-02,2.6709795e-02,2.6755333e-02,2.6767254e-02,2.6779294e-02,2.6795864e-02,2.6756406e-02,2.6745677e-02,2.6675701e-02,2.6596665e-02,2.6521087e-02,2.6428461e-02,2.6335895e-02,2.6280701e-02,2.6280642e-02,2.6314914e-02,2.6380897e-02,2.6410758e-02,2.6416123e-02,2.6403129e-02,2.6384115e-02,2.6394606e-02,2.6361823e-02,2.6345015e-02,2.6334465e-02,2.6297629e-02,2.6269495e-02,2.6242077e-02,2.6213169e-02,2.6196420e-02,2.6175022e-02,2.6150048e-02,2.6141644e-02,2.6114464e-02,2.6089549e-02,2.6056707e-02,2.6100695e-02,2.6100993e-02,2.6107430e-02,2.6122093e-02,2.6156008e-02,2.6195228e-02,2.6241243e-02,2.6278794e-02,2.6379168e-02,2.6435733e-02,2.6523829e-02,2.6594520e-02,2.6669860e-02,2.6747465e-02,2.6815236e-02,2.6850343e-02,2.6898265e-02,2.6942015e-02,2.6964843e-02,2.6977181e-02,2.7015746e-02,2.7025044e-02,2.7064085e-02,2.7094603e-02,2.7103603e-02,2.7125776e-02,2.7127326e-02,2.7134001e-02,2.7157545e-02,2.7179718e-02,2.7197838e-02,2.7222574e-02,2.7250111e-02,2.7279854e-02,2.7315617e-02,2.7355075e-02,2.7379036e-02,2.7415454e-02,2.7458668e-02,2.7495384e-02,2.7543604e-02,2.7585626e-02,2.7640402e-02,2.7673006e-02,2.7716637e-02,2.7778566e-02,2.7844548e-02,2.7924061e-02,2.8008342e-02,2.8104603e-02,2.8204143e-02,2.8318107e-02,2.8461516e-02,2.8614461e-02,2.8814673e-02,2.9042423e-02,2.9309392e-02,2.9613078e-02,2.9970944e-02,3.0364990e-02,3.0827403e-02,3.1341612e-02,3.1905890e-02,3.2526255e-02,3.3227146e-02,3.3994198e-02,3.4810603e-02,3.5787821e-02,3.6852896e-02,3.8014591e-02,3.9265573e-02,4.0543020e-02,4.1810095e-02,4.2984128e-02,4.4008553e-02,4.4878244e-02,4.5561135e-02,4.6050310e-02,4.6409428e-02,4.6638310e-02,4.6751022e-02,4.6794653e-02,4.6775281e-02,4.6688199e-02,4.6545327e-02,4.6350121e-02,4.6093583e-02,4.5794427e-02,4.5434237e-02,4.5032144e-02,4.4607699e-02,4.4165790e-02,4.3694019e-02,4.3207109e-02,4.2697072e-02,4.2182982e-02,4.1665733e-02,4.1123092e-02,4.0587485e-02,4.0042520e-02,3.9539397e-02,3.8998604e-02,3.8453877e-02,3.7924767e-02,3.7414968e-02,3.6889434e-02,3.6393046e-02,3.5917640e-02,3.5451591e-02,3.5002708e-02,3.4564674e-02,3.4152150e-02,3.3760786e-02,3.3407509e-02,3.3059001e-02,3.2737195e-02,3.2441378e-02,3.2155395e-02,3.1911314e-02,3.1659901e-02,3.1445384e-02,3.1246543e-02,3.1090438e-02,3.0943871e-02,3.0817568e-02,3.0732095e-02,3.0647039e-02,3.0564904e-02,3.0525923e-02,3.0480206e-02,3.0485988e-02,3.0499101e-02,3.0508816e-02,3.0578673e-02,3.0656576e-02,3.0763805e-02,3.0891359e-02,3.1040967e-02,3.1222105e-02,3.1384170e-02,3.1622887e-02,3.1853199e-02,3.2040477e-02,3.2289028e-02,3.2574892e-02,3.2518327e-02,3.2764971e-02,3.3028543e-02,3.3288419e-02,3.3548951e-02,3.3849239e-02,3.4145355e-02,3.4478247e-02,3.4850836e-02,3.5268307e-02,3.5765588e-02,3.6365867e-02,3.7073970e-02,3.8004696e-02,3.9122641e-02,4.0521741e-02,4.2230844e-02,4.4236481e-02,4.6588302e-02,4.9229860e-02,5.2009583e-02,5.5072308e-02,5.8096111e-02,6.0982347e-02,6.3777685e-02,6.6219032e-02,6.8309367e-02,7.0032239e-02,7.1320295e-02,7.2322130e-02,7.3023140e-02,7.3502898e-02,7.3841512e-02,7.4055552e-02,7.4187338e-02,7.4284136e-02,7.4335635e-02,7.4396193e-02,7.4463546e-02,7.4546456e-02,7.4638546e-02,7.4754536e-02,7.4883223e-02,7.5020790e-02,7.5149357e-02,7.5247645e-02,7.5308919e-02,7.5328171e-02,7.5286150e-02,7.5191677e-02,7.5049520e-02,7.4871123e-02,7.4654162e-02,7.4419260e-02,7.4157894e-02,7.3887587e-02,7.3616207e-02,7.3329329e-02,7.3063314e-02,7.2775185e-02,7.2486341e-02,7.2214663e-02,7.1928799e-02,7.1645379e-02,7.1354568e-02,7.1075380e-02,7.0802391e-02,7.0503235e-02,7.0221245e-02,6.9934011e-02,6.9670618e-02,6.9400072e-02,6.9143772e-02,6.8884254e-02,6.8660200e-02,6.8427920e-02,6.8231344e-02,6.8070829e-02,6.7941427e-02,6.7834079e-02,6.7753315e-02,6.7724526e-02,6.7739725e-02,6.7805350e-02,6.7920685e-02,6.8077028e-02,6.8304479e-02,6.8587303e-02,6.8940461e-02,6.9360375e-02,6.9830060e-02,7.0398569e-02,7.1032345e-02,7.1749628e-02,7.2534859e-02,7.3415697e-02,7.4395895e-02,7.5473368e-02,7.6610744e-02,7.7910900e-02,7.9304039e-02,8.0814362e-02,8.2452595e-02,8.4224880e-02,8.6182594e-02,8.8289857e-02,9.0509057e-02,9.2990935e-02,9.5617533e-02,9.8422080e-02,0.1014325,0.1046096,0.1079814,0.1115277,0.1151743,0.1190502,0.1230115,0.1270435,0.1311455,0.1352343,0.1393939,0.1435131,0.1475055,0.1515086,0.1554222,0.1592855,0.1631500,0.1669980,0.1710547,0.1752908,0.1798354,0.1849031,0.1906921,0.1972874,0.2050689,0.2139620,0.2248662,0.2376192,0.2527640,0.2708391,0.2924787,0.3181767,0.3482597,0.3821391,0.4212985,0.4649497,0.5127280,0.5647234,0.6192865,0.6772315,0.7361305,0.7940741,0.8518717,0.9072302,0.9600682,1.0085535,1.0527487,1.0933721,1.1297655,1.1615441,1.1902101,1.2153306,1.2377355,1.2573731,1.2742449,1.2890046,1.3016322,1.3122672,1.3211687,1.3281357,1.3334744,1.3375444,1.3400928,1.3417289,1.3422005,1.3417046,1.3398435,1.3372180,1.3325648,1.3261713,1.3178613,1.3068452,1.2937608,1.2777361,1.2599034,1.2398421,1.2182975,1.1957746,1.1719576,1.1477661,1.1236584,1.0991149,1.0746703,1.0501280,1.0261729,1.0027976,0.9792025,0.9562648,0.9338425,0.9116684,0.8902386,0.8686366,0.8476469,0.8272448,0.8070599,0.7874358,0.7679389,0.7490022,0.7308419,0.7127095,0.6952457,0.6780697,0.6614830,0.6455969,0.6297882,0.6146796,0.6000167,0.5858567,0.5723783,0.5590239,0.5462624,0.5340616,0.5221756,0.5109289,0.4997839,0.4891355,0.4790917,0.4692296,0.4598863,0.4507221,0.4420032,0.4338114,0.4256968,0.4180396,0.4105680,0.4034929,0.3968065,0.3901928,0.3839643,0.3779362,0.3722066,0.3667634,0.3613833,0.3562975,0.3514008,0.3467049,0.3422639,0.3378129,0.3336343,0.3296549,0.3257952,0.3221451,0.3185433,0.3151193,0.3118678,0.3086948,0.3056915,0.3027243,0.2999078,0.2972443,0.2946238,0.2921572,0.2897214,0.2874224,0.2852257,0.2830853,0.2810577,0.2790873,0.2772351,0.2754732,0.2737572,0.2721445,0.2705721,0.2691127,0.2677436,0.2664276,0.2652000,0.2640531,0.2629710,0.2620215,0.2610871,0.2602353,0.2594559,0.2587723,0.2582047,0.2576908,0.2572531,0.2569057,0.2566614,0.2564710,0.2563556,0.2563664,0.2564693,0.2566643,0.2569150,0.2572972,0.2577260,0.2582955,0.2589211,0.2596745,0.2605155,0.2614557,0.2625494,0.2637340,0.2650385,0.2664492,0.2679741,0.2696938,0.2715119,0.2734995,0.2756329,0.2778646,0.2803652,0.2829971,0.2858174,0.2887955,0.2919300,0.2953630,0.2989575,0.3027706,0.3067587,0.3108906,0.3153413,0.3198919,0.3246816,0.3296112,0.3346037,0.3398014,0.3450132,0.3503761,0.3556784,0.3609009,0.3661117,0.3711195,0.3760622,0.3807456,0.3851239,0.3892580,0.3929806,0.3964947,0.3995600,0.4022951,0.4046509,0.4066553,0.4083235,0.4096667,0.4107688,0.4116037,0.4122243,0.4126382,0.4129532,0.4131871,0.4134046,0.4136393,0.4138436,0.4141441,0.4145757,0.4151367,0.4158469,0.4167313,0.4178717,0.4192648,0.4209781,0.4230619,0.4255283,0.4284597,0.4319659,0.4359877,0.4409626,0.4467340,0.4535386,0.4614500,0.4705046,0.4813331,0.4939197,0.5088130,0.5259908,0.5461243,0.5698959,0.5971397,0.6302347,0.6678366,0.7115631,0.7627569,0.8219124,0.8922158,0.9737411,1.0689592,1.1760184,1.2963104,1.4313017,1.5768795,1.7404965,1.9108884,2.0864956,2.2544055,2.4032845,2.5288274,2.6173272,2.6683836,2.7113428,2.7310486,2.7620087,2.7863755,2.8074703,2.8160467,2.8205624,2.8260288,2.8340526,2.8411341,2.8517714,2.8596361,2.8749659,2.8916092,2.9020927,2.9139762,2.9194610,2.9216852,2.9221003,2.9266207,2.9265289,2.9252317,2.9259152,2.9230523,2.9201906,2.9165497,2.9125230,2.9059761,2.8947680,2.8915875,2.8760283,2.8587987,2.8517127,2.8413215,2.8316925,2.8251941,2.8172615,2.8113573,2.8062749,2.8003769,2.7925439,2.7767427,2.7557826,2.7321894,2.7101974,2.6928549,2.6722863,2.6474986,2.6249795,2.6039467,2.5783012,2.5566628,2.5182090,2.4927199,2.4617965,2.4287128,2.3989847,2.3739681,2.3446200,2.3085546,2.2812011,2.2497263,2.2164237,2.1853671,2.1565666,2.1259327,2.0952330,2.0677466,2.0353150,2.0059247,1.9790583,1.9490438,1.9198706,1.8902160,1.8636388,1.8341876,1.8059678,1.7775518,1.7505974,1.7225857,1.6963758,1.6714370,1.6449717,1.6198837,1.5962223,1.5716584,1.5481373,1.5242708,1.5020667,1.4791485,1.4582007,1.4359217,1.4154041,1.3949286,1.3742650,1.3545748,1.3352880,1.3161063,1.2974969,1.2794495,1.2610995,1.2438501,1.2271619,1.2106214,1.1950129,1.1793882,1.1645561,1.1497939,1.1357468,1.1217936,1.1087413,1.0959213,1.0835353,1.0718356,1.0603702,1.0492852,1.0383329,1.0284369,1.0181952,1.0085096,0.9993677,0.9903869,0.9817206,0.9737353,0.9660547,0.9583027,0.9510729,0.9440326,0.9374737,0.9309465,0.9251091,0.9192108,0.9135898,0.9083293,0.9034157,0.8986068,0.8940816,0.8900648,0.8859690,0.8822159,0.8788211,0.8752851,0.8723193,0.8698350,0.8670183,0.8649243,0.8627563,0.8610188,0.8594382,0.8581055,0.8569720,0.8562105,0.8554153,0.8552994,0.8548208,0.8547607,0.8552322,0.8557130,0.8562488,0.8570200,0.8585134,0.8597814,0.8612664,0.8630574,0.8650961,0.8673945,0.8701400,0.8728171,0.8759226,0.8793912,0.8827918,0.8864775,0.8907045,0.8949635,0.8995029,0.9042960,0.9094780,0.9146549,0.9202594,0.9262031,0.9321486,0.9387408,0.9451109,0.9520483,0.9590583,0.9669701,0.9746464,0.9825885,0.9909387,0.9997037,1.0088792,1.0179914,1.0273235,1.0373324,1.0475100,1.0580758,1.0685852,1.0801311,1.0909017,1.1025687,1.1147836,1.1268826,1.1398184,1.1525007,1.1658466,1.1792767,1.1933801,1.2073607,1.2218912,1.2362542,1.2516034,1.2665130,1.2821203,1.2983389,1.3143495,1.3313923,1.3478776,1.3645002,1.3826634,1.3996087,1.4178540,1.4358972,1.4543040,1.4730952,1.4929866,1.5110823,1.5319140,1.5503192,1.5705450,1.5898355,1.6097054,1.6302803,1.6516030,1.6717423,1.6934037,1.7136897,1.7362454,1.7555503,1.7761493,1.7978692,1.8197771,1.8404382,1.8674926,1.8862906,1.9045070,1.9274592,1.9475381,1.9735311,1.9960084,2.0126512,2.0318904,2.0593975,2.0756750,2.0988860,2.1152325,2.1349740,2.1563611,2.1762609,2.1973565,2.2130580,2.2353828,2.2644875,2.2724161,2.2876074,2.3010972,2.3131175,2.3276000,2.3468468,2.3617160,2.3711393,2.3801458,2.3970938,2.4160998,2.4319959,2.4404161,2.4427516,2.4443243,2.4457340,2.4462860,2.4472451,2.4471638,2.4497218,2.4519672,2.4534583,2.4575415,2.4593015,2.4594882,2.4622116,2.4632566,2.4573901,2.4621849,2.4628334,2.4611449,2.4581141,2.4573607,2.4559667,2.4522343,2.4474845,2.4434364,2.4433951
"rep-07",2.9144764e-02,2.9253006e-02,2.9282570e-02,2.8247595e-02,2.7653694e-02,2.7664423e-02,2.8987885e-02,2.8570414e-02,2.8770685e-02,2.8418303e-02,2.8697968e-02,2.8464079e-02,2.8032064e-02,2.7894974e-02,2.8482676e-02,2.8083801e-02,2.7741671e-02,2.8405190e-02,2.8192759e-02,2.8386354e-02,2.7229309e-02,2.8840542e-02,2.8370619e-02,2.7112484e-02,2.8148174e-02,2.8408527e-02,2.8019905e-02,2.6643276e-02,2.7249813e-02,2.7294874e-02,2.7875185e-02,2.7430296e-02,2.7441740e-02,2.7540445e-02,2.7591467e-02,2.7349949e-02,2.7283669e-02,2.7611017e-02,2.6933432e-02,2.7065039e-02,2.8159857e-02,2.6164770e-02,2.5543690e-02,2.6768923e-02,2.8524399e-02,2.7688742e-02,2.7586460e-02,2.7629614e-02,2.8125525e-02,2.7981281e-02,2.6782990e-02,2.7107477e-02,2.7858973e-02,2.8230190e-02,2.8046370e-02,2.7953863e-02,2.7156830e-02,2.7684689e-02,2.7980566e-02,2.8395653e-02,2.7621269e-02,2.6581049e-02,2.7852058e-02,2.7324677e-02,2.7888298e-02,2.6975393e-02,2.6915073e-02,2.7699947e-02,2.7123928e-02,2.7323246e-02,2.6638508e-02,2.7564049e-02,2.7649879e-02,2.6878834e-02,2.7643919e-02,2.7708530e-02,2.7308464e-02,2.6403189e-02,2.7370691e-02,2.6947975e-02,2.7345657e-02,2.7065277e-02,2.6997328e-02,2.7074575e-02,2.6648283e-02,2.7390242e-02,2.6946783e-02,2.6937962e-02,2.6866674e-02,2.6751757e-02,2.6433229e-02,2.6659727e-02,2.7041435e-02,2.6595831e-02,2.6950598e-02,2.6870251e-02,2.6669979e-02,2.6836634e-02,2.6616096e-02,2.5934458e-02,2.6230812e-02,2.6371956e-02,2.6473761e-02,2.6315689e-02,2.6431203e-02,2.6123047e-02,2.6265860e-02,2.6130438e-02,2.6134253e-02,2.6170731e-02,2.6055574e-02,2.6387215e-02,2.6159286e-02,2.6214719e-02,2.6149631e-02,2.6113153e-02,2.6046395e-02,2.6068330e-02,2.5988698e-02,2.6018620e-02,2.6048660e-02,2.5987148e-02,2.6033163e-02,2.5996327e-02,2.5953531e-02,2.5980592e-02,2.5805950e-02,2.5744438e-02,2.5737524e-02,2.5691271e-02,2.5751233e-02,2.5676131e-02,2.5612354e-02,2.5692701e-02,2.5658488e-02,2.5593042e-02,2.5598407e-02,2.5570750e-02,2.5664091e-02,2.5593996e-02,2.5655389e-02,2.5686264e-02,2.5688767e-02,2.5735259e-02,2.5738239e-02,2.5749922e-02,2.5734067e-02,2.5742888e-02,2.5743127e-02,2.5742769e-02,2.5768638e-02,2.5755644e-02,2.5810361e-02,2.5826454e-02,2.5815010e-02,2.5798678e-02,2.5824189e-02,2.5805950e-02,2.5812030e-02,2.5824666e-02,2.5913715e-02,2.5965810e-02,2.6056886e-02,2.6116967e-02,2.6230574e-02,2.6318789e-02,2.6398182e-02,2.6479006e-02,2.6547551e-02,2.6612282e-02,2.6682496e-02,2.6731610e-02,2.6749969e-02,2.6764631e-02,2.6768923e-02,2.6730180e-02,2.6717424e-02,2.6652813e-02,2.6558995e-02,2.6480198e-02,2.6398301e-02,2.6296437e-02,2.6235402e-02,2.6240468e-02,2.6284754e-02,2.6353598e-02,2.6389837e-02,2.6388347e-02,2.6381016e-02,2.6363492e-02,2.6377141e-02,2.6347160e-02,2.6327372e-02,2.6315928e-02,2.6283324e-02,2.6254833e-02,2.6230454e-02,2.6198566e-02,2.6180267e-02,2.6162148e-02,2.6136041e-02,2.6133716e-02,2.6107192e-02,2.6081860e-02,2.6050270e-02,2.6096284e-02,2.6097357e-02,2.6102424e-02,2.6118875e-02,2.6155770e-02,2.6193678e-02,2.6240289e-02,2.6278555e-02,2.6377261e-02,2.6431382e-02,2.6518285e-02,2.6589572e-02,2.6667058e-02,2.6744127e-02,2.6809454e-02,2.6847422e-02,2.6894808e-02,2.6935279e-02,2.6959598e-02,2.6971698e-02,2.7005672e-02,2.7017057e-02,2.7056098e-02,2.7085304e-02,2.7099311e-02,2.7117968e-02,2.7115166e-02,2.7124643e-02,2.7148306e-02,2.7174592e-02,2.7186632e-02,2.7216911e-02,2.7244091e-02,2.7268112e-02,2.7308941e-02,2.7347207e-02,2.7373433e-02,2.7406514e-02,2.7450264e-02,2.7488053e-02,2.7532279e-02,2.7575016e-02,2.7626395e-02,2.7656436e-02,2.7698755e-02,2.7757227e-02,2.7815342e-02,2.7890921e-02,2.7976811e-02,2.8070509e-02,2.8167129e-02,2.8282344e-02,2.8427064e-02,2.8579652e-02,2.8779626e-02,2.9007971e-02,2.9276669e-02,2.9584765e-02,2.9938579e-02,3.0332327e-02,3.0798137e-02,3.1311870e-02,3.1879425e-02,3.2495558e-02,3.3196747e-02,3.3965886e-02,3.4783065e-02,3.5763562e-02,3.6826789e-02,3.7988961e-02,3.9242387e-02,4.0515423e-02,4.1786551e-02,4.2956471e-02,4.3981135e-02,4.4851422e-02,4.5532107e-02,4.6022773e-02,4.6381891e-02,4.6605170e-02,4.6720564e-02,4.6762645e-02,4.6741903e-02,4.6652734e-02,4.6510160e-02,4.6311855e-02,4.6058476e-02,4.5757473e-02,4.5399010e-02,4.4995964e-02,4.4573367e-02,4.4129729e-02,4.3661416e-02,4.3173254e-02,4.2662680e-02,4.2149127e-02,4.1635156e-02,4.1090667e-02,4.0555537e-02,4.0013552e-02,3.9508581e-02,3.8970232e-02,3.8427651e-02,3.7898481e-02,3.7386894e-02,3.6864221e-02,3.6369681e-02,3.5896659e-02,3.5433769e-02,3.4979403e-02,3.4543812e-02,3.4133255e-02,3.3744812e-02,3.3389807e-02,3.3043683e-02,3.2717109e-02,3.2426298e-02,3.2150447e-02,3.1904757e-02,3.1652331e-02,3.1439543e-02,3.1238139e-02,3.1086624e-02,3.0943334e-02,3.0812621e-02,3.0731022e-02,3.0652344e-02,3.0572891e-02,3.0525625e-02,3.0491233e-02,3.0487716e-02,3.0504107e-02,3.0518711e-02,3.0591011e-02,3.0669272e-02,3.0778229e-02,3.0903935e-02,3.1051099e-02,3.1226039e-02,3.1393707e-02,3.1632662e-02,3.1857967e-02,3.2053351e-02,3.2312155e-02,3.2581925e-02,3.2487154e-02,3.2731473e-02,3.2994390e-02,3.3257306e-02,3.3516526e-02,3.3814192e-02,3.4107864e-02,3.4440100e-02,3.4808636e-02,3.5225451e-02,3.5722554e-02,3.6323011e-02,3.7030220e-02,3.7961841e-02,3.9074659e-02,4.0477872e-02,4.2190373e-02,4.4194877e-02,4.6552896e-02,4.9188435e-02,5.1975310e-02,5.5037200e-02,5.8060169e-02,6.0944974e-02,6.3743889e-02,6.6182554e-02,6.8272412e-02,6.9991231e-02,7.1281612e-02,7.2281063e-02,7.2980702e-02,7.3466241e-02,7.3795974e-02,7.4013054e-02,7.4148118e-02,7.4244201e-02,7.4299276e-02,7.4357331e-02,7.4423075e-02,7.4505091e-02,7.4598014e-02,7.4715436e-02,7.4844241e-02,7.4985325e-02,7.5105131e-02,7.5205624e-02,7.5263560e-02,7.5288892e-02,7.5245142e-02,7.5150847e-02,7.5008273e-02,7.4828267e-02,7.4614584e-02,7.4383259e-02,7.4120164e-02,7.3845208e-02,7.3573530e-02,7.3290706e-02,7.3021591e-02,7.2733402e-02,7.2441518e-02,7.2172880e-02,7.1885824e-02,7.1604252e-02,7.1305871e-02,7.1035445e-02,7.0756376e-02,7.0459247e-02,7.0180357e-02,6.9887877e-02,6.9621563e-02,6.9347441e-02,6.9097340e-02,6.8837047e-02,6.8605542e-02,6.8382621e-02,6.8182468e-02,6.8023741e-02,6.7892730e-02,6.7792892e-02,6.7716479e-02,6.7680717e-02,6.7694485e-02,6.7759812e-02,6.7873120e-02,6.8039834e-02,6.8257391e-02,6.8543017e-02,6.8896294e-02,6.9315434e-02,6.9784760e-02,7.0362270e-02,7.0991814e-02,7.1704209e-02,7.2489619e-02,7.3374093e-02,7.4350655e-02,7.5437069e-02,7.6571882e-02,7.7872396e-02,7.9261482e-02,8.0777645e-02,8.2416356e-02,8.4192276e-02,8.6145282e-02,8.8256001e-02,9.0482056e-02,9.2966139e-02,9.5593095e-02,9.8399758e-02,0.1014089,0.1045892,0.1079602,0.1115110,0.1151543,0.1190316,0.1229918,0.1270260,0.1311365,0.1352200,0.1393795,0.1435004,0.1474926,0.1514991,0.1554075,0.1592682,0.1631257,0.1669689,0.1710177,0.1752523,0.1798010,0.1848690,0.1906585,0.1972654,0.2050608,0.2139562,0.2248907,0.2376481,0.2528058,0.2709000,0.2925557,0.3182671,0.3483676,0.3822725,0.4214623,0.4651382,0.5129262,0.5649038,0.6195499,0.6775298,0.7364549,0.7944058,0.8522184,0.9075825,0.9603832,1.0089235,1.0531324,1.0937586,1.1301643,1.1618733,1.1905556,1.2156076,1.2379938,1.2575920,1.2744460,1.2892606,1.3017956,1.3124315,1.3212762,1.3283023,1.3335905,1.3376570,1.3400452,1.3418097,1.3421245,1.3416131,1.3397920,1.3371601,1.3325529,1.3261496,1.3177404,1.3067424,1.2936522,1.2776310,1.2597169,1.2396553,1.2180133,1.1955276,1.1716599,1.1474880,1.1233816,1.0988355,1.0743949,1.0498832,1.0259106,1.0024854,0.9789479,0.9560149,0.9336039,0.9113970,0.8899781,0.8683948,0.8473790,0.8270056,0.8068066,0.7872024,0.7676915,0.7487738,0.7305683,0.7124771,0.6950183,0.6778184,0.6612535,0.6453668,0.6295615,0.6144519,0.5998091,0.5856451,0.5721912,0.5588073,0.5460674,0.5338602,0.5219859,0.5107471,0.4995961,0.4889553,0.4789146,0.4690419,0.4597158,0.4505611,0.4418449,0.4336432,0.4255336,0.4178939,0.4104109,0.4033553,0.3966604,0.3900536,0.3838266,0.3777982,0.3720656,0.3666188,0.3612404,0.3561610,0.3512714,0.3465719,0.3421323,0.3376834,0.3335107,0.3295400,0.3256721,0.3220282,0.3184161,0.3149893,0.3117498,0.3085789,0.3055775,0.3026098,0.2998075,0.2971280,0.2945094,0.2920495,0.2896146,0.2873063,0.2851225,0.2829671,0.2809556,0.2789890,0.2771347,0.2753742,0.2736599,0.2720469,0.2704805,0.2690076,0.2676628,0.2663266,0.2651111,0.2639447,0.2629088,0.2618978,0.2609661,0.2601638,0.2593726,0.2586963,0.2581278,0.2576062,0.2571691,0.2568238,0.2565716,0.2564060,0.2562749,0.2562940,0.2563983,0.2565992,0.2568522,0.2572200,0.2576633,0.2582297,0.2588532,0.2596016,0.2604485,0.2613930,0.2624887,0.2636625,0.2649802,0.2663959,0.2679102,0.2696368,0.2714554,0.2734399,0.2755757,0.2778118,0.2803115,0.2829451,0.2857696,0.2887458,0.2918853,0.2953121,0.2989121,0.3027287,0.3067237,0.3108442,0.3152993,0.3198524,0.3246448,0.3295669,0.3345591,0.3397655,0.3449765,0.3503435,0.3556348,0.3608636,0.3660860,0.3710826,0.3760365,0.3807123,0.3850949,0.3892242,0.3929544,0.3964640,0.3995406,0.4022802,0.4046358,0.4066289,0.4083103,0.4096575,0.4107534,0.4115984,0.4122157,0.4126270,0.4129367,0.4131843,0.4133998,0.4136259,0.4138391,0.4141441,0.4145585,0.4151273,0.4158308,0.4167190,0.4178551,0.4192473,0.4209678,0.4230440,0.4255090,0.4284409,0.4319498,0.4359752,0.4409341,0.4467118,0.4535304,0.4614438,0.4704975,0.4813275,0.4939401,0.5088610,0.5260231,0.5461786,0.5699775,0.5972273,0.6303654,0.6679896,0.7117546,0.7629789,0.8221955,0.8924925,0.9740837,1.0693871,1.1764818,1.2968035,1.4319683,1.5775445,1.7416022,1.9124062,2.0879533,2.2568736,2.4061394,2.5318160,2.6185117,2.6728430,2.7144279,2.7359152,2.7613668,2.7873888,2.8108234,2.8227725,2.8276882,2.8341818,2.8407133,2.8478270,2.8540552,2.8658590,2.8814275,2.8912849,2.9079986,2.9197147,2.9240851,2.9285367,2.9306619,2.9360881,2.9353170,2.9326491,2.9334900,2.9307067,2.9291468,2.9217377,2.9161429,2.9096975,2.8976467,2.8909829,2.8764420,2.8660929,2.8565502,2.8474202,2.8369505,2.8316102,2.8250480,2.8183997,2.8122418,2.8058147,2.7970994,2.7766428,2.7586846,2.7340736,2.7124095,2.6973438,2.6768570,2.6520686,2.6285853,2.6083710,2.5834391,2.5568175,2.5202971,2.4943130,2.4641926,2.4300263,2.4020426,2.3737388,2.3458030,2.3103023,2.2826910,2.2507954,2.2170560,2.1861892,2.1571896,2.1269302,2.0946407,2.0677419,2.0358443,2.0064311,1.9792786,1.9491608,1.9193842,1.8909992,1.8626235,1.8341740,1.8062072,1.7773526,1.7501122,1.7226410,1.6964951,1.6714845,1.6452122,1.6198169,1.5960778,1.5715411,1.5480189,1.5242035,1.5019081,1.4792604,1.4580102,1.4360056,1.4154446,1.3948474,1.3742014,1.3544902,1.3352591,1.3161104,1.2972279,1.2792809,1.2609706,1.2437565,1.2270741,1.2104909,1.1950222,1.1793275,1.1642972,1.1496511,1.1356688,1.1217140,1.1086193,1.0958011,1.0834752,1.0716405,1.0603757,1.0492709,1.0382279,1.0283009,1.0181909,1.0085016,0.9992933,0.9903696,0.9817609,0.9737030,0.9659380,0.9581861,0.9511139,0.9440222,0.9374219,0.9309008,0.9250465,0.9192094,0.9135364,0.9083921,0.9034778,0.8986338,0.8940637,0.8900036,0.8859322,0.8822832,0.8788065,0.8753023,0.8724009,0.8697799,0.8670270,0.8649622,0.8627622,0.8610258,0.8594322,0.8581255,0.8570092,0.8562139,0.8554591,0.8552831,0.8548914,0.8548239,0.8552275,0.8556786,0.8563074,0.8570999,0.8584528,0.8598009,0.8613024,0.8631194,0.8651971,0.8674628,0.8701555,0.8729169,0.8760159,0.8794299,0.8828692,0.8865963,0.8908102,0.8950514,0.8995594,0.9043785,0.9095355,0.9148179,0.9203436,0.9263237,0.9321998,0.9387823,0.9451934,0.9521431,0.9592447,0.9670585,0.9747295,0.9827639,0.9910462,0.9998663,1.0089378,1.0181502,1.0275178,1.0375278,1.0477237,1.0580986,1.0688611,1.0803251,1.0911173,1.1027594,1.1149989,1.1271509,1.1400230,1.1527518,1.1660964,1.1795722,1.1935846,1.2074530,1.2221150,1.2366638,1.2519405,1.2668579,1.2825311,1.2987274,1.3144267,1.3315420,1.3481398,1.3647921,1.3829498,1.4000927,1.4181640,1.4364761,1.4547653,1.4734596,1.4935125,1.5115936,1.5323112,1.5510522,1.5712165,1.5902826,1.6105268,1.6307347,1.6526126,1.6723034,1.6936889,1.7146140,1.7365589,1.7564509,1.7775701,1.7990774,1.8212806,1.8419517,1.8671585,1.8879629,1.9063548,1.9278938,1.9495975,1.9726572,1.9960450,2.0147002,2.0342481,2.0604420,2.0772517,2.1010695,2.1177206,2.1367292,2.1580713,2.1782374,2.2011120,2.2156076,2.2330828,2.2636383,2.2770894,2.2897668,2.3047798,2.3173921,2.3302112,2.3470032,2.3634021,2.3740213,2.3831642,2.3986497,2.4172251,2.4311984,2.4427903,2.4518113,2.4538696,2.4531832,2.4553137,2.4542894,2.4533277,2.4557195,2.4596558,2.4621737,2.4632287,2.4648533,2.4661884,2.4683478,2.4702201,2.4691386,2.4684062,2.4688089,2.4668918,2.4686944,2.4623570,2.4595881,2.4556320,2.4509099,2.4487073,2.4496522
"rep-08",2.9098272e-02,2.9182196e-02,2.9190779e-02,2.8263330e-02,2.7596712e-02,2.7554035e-02,2.8937340e-02,2.8574467e-02,2.8788328e-02,2.8618336e-02,2.8726578e-02,2.8459072e-02,2.8063297e-02,2.7955055e-02,2.8330088e-02,2.8132677e-02,2.7671814e-02,2.8391361e-02,2.8197289e-02,2.8384447e-02,2.7302504e-02,2.8856277e-02,2.8441191e-02,2.7206659e-02,2.8185844e-02,2.8408527e-02,2.8069258e-02,2.6659250e-02,2.7267933e-02,2.7348042e-02,2.7937651e-02,2.7460337e-02,2.7459383e-02,2.7527094e-02,2.7570009e-02,2.7401209e-02,2.7369976e-02,2.7673483e-02,2.6969671e-02,2.7101994e-02,2.8168201e-02,2.6226044e-02,2.5580406e-02,2.6846170e-02,2.8566837e-02,2.7753115e-02,2.7673960e-02,2.7610779e-02,2.8156519e-02,2.8036594e-02,2.6778936e-02,2.7081966e-02,2.7837276e-02,2.8254747e-02,2.8133154e-02,2.8001070e-02,2.7189493e-02,2.7787447e-02,2.7997494e-02,2.8479099e-02,2.7636051e-02,2.6595116e-02,2.7899742e-02,2.7344227e-02,2.7881861e-02,2.7078629e-02,2.7063131e-02,2.7671814e-02,2.7190208e-02,2.7347326e-02,2.6612997e-02,2.7676582e-02,2.7697802e-02,2.6823044e-02,2.7652502e-02,2.7789116e-02,2.7306557e-02,2.6443958e-02,2.7419567e-02,2.7012825e-02,2.7408838e-02,2.7049780e-02,2.6961327e-02,2.7152300e-02,2.6660442e-02,2.7412653e-02,2.6945591e-02,2.6982546e-02,2.6867390e-02,2.6799440e-02,2.6431322e-02,2.6653290e-02,2.7069807e-02,2.6619911e-02,2.6976824e-02,2.6852608e-02,2.6689768e-02,2.6904583e-02,2.6608706e-02,2.5923491e-02,2.6218176e-02,2.6374817e-02,2.6505947e-02,2.6319742e-02,2.6474833e-02,2.6148081e-02,2.6278853e-02,2.6148200e-02,2.6147604e-02,2.6161194e-02,2.6056767e-02,2.6386261e-02,2.6145339e-02,2.6209354e-02,2.6166081e-02,2.6097178e-02,2.6012063e-02,2.6077271e-02,2.5980949e-02,2.6010275e-02,2.6034832e-02,2.6008487e-02,2.6056886e-02,2.6017070e-02,2.5956273e-02,2.5972128e-02,2.5795817e-02,2.5746703e-02,2.5756955e-02,2.5701761e-02,2.5763869e-02,2.5691509e-02,2.5622606e-02,2.5699019e-02,2.5679350e-02,2.5618196e-02,2.5610566e-02,2.5579453e-02,2.5683403e-02,2.5621533e-02,2.5673032e-02,2.5704503e-02,2.5707960e-02,2.5751710e-02,2.5746107e-02,2.5756955e-02,2.5754452e-02,2.5756717e-02,2.5761485e-02,2.5758028e-02,2.5787830e-02,2.5776386e-02,2.5818467e-02,2.5838494e-02,2.5822401e-02,2.5807619e-02,2.5844097e-02,2.5828123e-02,2.5834322e-02,2.5838852e-02,2.5928020e-02,2.5978208e-02,2.6059151e-02,2.6126146e-02,2.6249051e-02,2.6334286e-02,2.6427150e-02,2.6497960e-02,2.6564360e-02,2.6615739e-02,2.6693583e-02,2.6746273e-02,2.6767254e-02,2.6787043e-02,2.6797056e-02,2.6756763e-02,2.6742220e-02,2.6682258e-02,2.6590943e-02,2.6510000e-02,2.6411653e-02,2.6318252e-02,2.6258409e-02,2.6263356e-02,2.6299596e-02,2.6376724e-02,2.6417971e-02,2.6429892e-02,2.6422620e-02,2.6406169e-02,2.6421368e-02,2.6388109e-02,2.6373267e-02,2.6365519e-02,2.6325583e-02,2.6300430e-02,2.6274860e-02,2.6249528e-02,2.6232064e-02,2.6214480e-02,2.6188314e-02,2.6185811e-02,2.6155591e-02,2.6131392e-02,2.6098967e-02,2.6144445e-02,2.6148081e-02,2.6147962e-02,2.6165664e-02,2.6196003e-02,2.6243031e-02,2.6283681e-02,2.6319087e-02,2.6419640e-02,2.6478648e-02,2.6564598e-02,2.6635051e-02,2.6711702e-02,2.6787817e-02,2.6857376e-02,2.6891649e-02,2.6941180e-02,2.6980579e-02,2.7004302e-02,2.7020574e-02,2.7054191e-02,2.7066171e-02,2.7107179e-02,2.7133942e-02,2.7146935e-02,2.7162373e-02,2.7161837e-02,2.7169466e-02,2.7193010e-02,2.7214885e-02,2.7234077e-02,2.7260482e-02,2.7285218e-02,2.7312517e-02,2.7350724e-02,2.7390122e-02,2.7410865e-02,2.7447462e-02,2.7491927e-02,2.7529597e-02,2.7574003e-02,2.7616858e-02,2.7668834e-02,2.7696848e-02,2.7733922e-02,2.7797282e-02,2.7856648e-02,2.7934134e-02,2.8016269e-02,2.8109193e-02,2.8203845e-02,2.8313577e-02,2.8451443e-02,2.8613329e-02,2.8819084e-02,2.9055238e-02,2.9319525e-02,2.9626310e-02,2.9983282e-02,3.0380070e-02,3.0844450e-02,3.1357586e-02,3.1925917e-02,3.2545924e-02,3.3241093e-02,3.4013867e-02,3.4833193e-02,3.5811365e-02,3.6874294e-02,3.8037777e-02,3.9290071e-02,4.0567756e-02,4.1835070e-02,4.3011010e-02,4.4034302e-02,4.4903398e-02,4.5585990e-02,4.6076834e-02,4.6436667e-02,4.6664000e-02,4.6775997e-02,4.6821296e-02,4.6799958e-02,4.6709895e-02,4.6571314e-02,4.6373904e-02,4.6114266e-02,4.5815527e-02,4.5455039e-02,4.5054078e-02,4.4628203e-02,4.4185877e-02,4.3714464e-02,4.3230891e-02,4.2717338e-02,4.2202473e-02,4.1682124e-02,4.1143239e-02,4.0604949e-02,4.0062845e-02,3.9560616e-02,3.9023578e-02,3.8475335e-02,3.7950516e-02,3.7436485e-02,3.6916494e-02,3.6425054e-02,3.5954177e-02,3.5487056e-02,3.5037518e-02,3.4604430e-02,3.4197211e-02,3.3811510e-02,3.3450902e-02,3.3106208e-02,3.2788098e-02,3.2503247e-02,3.2218158e-02,3.1967580e-02,3.1727910e-02,3.1519413e-02,3.1313539e-02,3.1157792e-02,3.1006813e-02,3.0893207e-02,3.0798554e-02,3.0720949e-02,3.0640960e-02,3.0587792e-02,3.0545890e-02,3.0553162e-02,3.0567229e-02,3.0575454e-02,3.0649066e-02,3.0714273e-02,3.0833125e-02,3.0974686e-02,3.1114399e-02,3.1288743e-02,3.1429946e-02,3.1698346e-02,3.1928301e-02,3.2122970e-02,3.2372594e-02,3.2650828e-02,3.2466590e-02,3.2716930e-02,3.2978952e-02,3.3236265e-02,3.3498347e-02,3.3795714e-02,3.4087956e-02,3.4419060e-02,3.4788370e-02,3.5201788e-02,3.5701036e-02,3.6299407e-02,3.7008762e-02,3.7940323e-02,3.9050341e-02,4.0452957e-02,4.2163432e-02,4.4172525e-02,4.6535611e-02,4.9172342e-02,5.1956058e-02,5.5023491e-02,5.8046103e-02,6.0930371e-02,6.3727915e-02,6.6167474e-02,6.8256557e-02,6.9979072e-02,7.1266353e-02,7.2264969e-02,7.2965503e-02,7.3454320e-02,7.3781550e-02,7.3996127e-02,7.4131548e-02,7.4231923e-02,7.4282587e-02,7.4341178e-02,7.4406326e-02,7.4492395e-02,7.4583650e-02,7.4704468e-02,7.4832261e-02,7.4969292e-02,7.5090587e-02,7.5190783e-02,7.5246453e-02,7.5270414e-02,7.5228512e-02,7.5135410e-02,7.4991107e-02,7.4809611e-02,7.4597120e-02,7.4361265e-02,7.4101448e-02,7.3826492e-02,7.3554993e-02,7.3270738e-02,7.3003352e-02,7.2712839e-02,7.2421789e-02,7.2149754e-02,7.1865022e-02,7.1583807e-02,7.1291924e-02,7.1012616e-02,7.0737302e-02,7.0443392e-02,7.0166826e-02,6.9871664e-02,6.9603324e-02,6.9329798e-02,6.9075108e-02,6.8819582e-02,6.8586946e-02,6.8367124e-02,6.8160892e-02,6.7998469e-02,6.7866027e-02,6.7772746e-02,6.7697287e-02,6.7661524e-02,6.7671239e-02,6.7740500e-02,6.7854106e-02,6.8017423e-02,6.8235993e-02,6.8526924e-02,6.8877518e-02,6.9296360e-02,6.9765866e-02,7.0349693e-02,7.0975721e-02,7.1686268e-02,7.2475076e-02,7.3360562e-02,7.4335635e-02,7.5423002e-02,7.6560140e-02,7.7859581e-02,7.9251587e-02,8.0765605e-02,8.2406700e-02,8.4182620e-02,8.6137056e-02,8.8245332e-02,9.0468407e-02,9.2958033e-02,9.5586449e-02,9.8390430e-02,0.1014044,0.1045823,0.1079551,0.1115104,0.1151485,0.1190285,0.1229925,0.1270306,0.1311392,0.1352187,0.1393824,0.1435022,0.1474960,0.1515020,0.1554067,0.1592625,0.1631189,0.1669557,0.1710030,0.1752364,0.1797807,0.1848445,0.1906444,0.1972568,0.2050585,0.2139660,0.2249067,0.2376797,0.2528439,0.2709391,0.2925947,0.3183127,0.3484099,0.3823428,0.4215685,0.4652333,0.5130492,0.5650649,0.6197281,0.6777003,0.7366408,0.7946449,0.8524159,0.9078149,0.9606303,1.0091397,1.0533549,1.0939424,1.1303504,1.1620831,1.1907432,1.2158267,1.2381567,1.2577493,1.2745361,1.2892797,1.3018684,1.3124967,1.3213069,1.3283277,1.3335506,1.3376176,1.3399730,1.3417273,1.3420926,1.3415349,1.3397055,1.3370929,1.3323660,1.3259724,1.3175383,1.3066036,1.2933981,1.2774105,1.2594601,1.2393959,1.2178209,1.1953090,1.1714389,1.1472902,1.1231323,1.0985688,1.0741695,1.0496259,1.0256422,1.0022374,0.9787176,0.9557755,0.9333395,0.9111843,0.8897734,0.8681622,0.8471620,0.8267794,0.8065646,0.7869799,0.7675010,0.7485645,0.7303880,0.7122774,0.6948192,0.6776431,0.6610657,0.6451730,0.6293747,0.6142703,0.5996279,0.5854729,0.5720090,0.5586338,0.5459040,0.5337015,0.5218182,0.5105941,0.4994617,0.4888218,0.4787782,0.4689107,0.4595722,0.4504312,0.4417191,0.4335186,0.4254035,0.4177745,0.4102982,0.4032384,0.3965454,0.3899414,0.3837074,0.3776884,0.3719552,0.3665113,0.3611390,0.3560551,0.3511590,0.3464722,0.3420366,0.3375856,0.3334157,0.3294480,0.3255741,0.3219336,0.3183261,0.3148959,0.3116652,0.3084961,0.3054857,0.3025236,0.2997239,0.2970462,0.2944334,0.2919726,0.2895293,0.2872206,0.2850437,0.2828902,0.2808830,0.2789243,0.2770506,0.2752975,0.2735964,0.2719709,0.2704061,0.2689452,0.2675910,0.2662541,0.2650462,0.2638797,0.2628296,0.2618237,0.2609007,0.2601040,0.2593024,0.2586359,0.2580588,0.2575449,0.2571108,0.2567661,0.2565086,0.2563494,0.2562233,0.2562268,0.2563455,0.2565510,0.2568022,0.2571631,0.2576159,0.2581719,0.2588007,0.2595460,0.2604007,0.2613496,0.2624378,0.2636195,0.2649308,0.2663531,0.2678692,0.2695845,0.2714194,0.2734041,0.2755330,0.2777696,0.2802738,0.2829031,0.2857250,0.2887045,0.2918433,0.2952770,0.2988738,0.3026949,0.3066848,0.3108199,0.3152727,0.3198243,0.3246089,0.3295349,0.3345292,0.3397325,0.3449470,0.3503116,0.3556086,0.3608387,0.3660512,0.3710591,0.3760153,0.3806880,0.3850731,0.3892094,0.3929426,0.3964469,0.3995262,0.4022602,0.4046124,0.4066060,0.4082909,0.4096430,0.4107383,0.4115873,0.4122116,0.4126063,0.4129286,0.4131750,0.4133930,0.4136219,0.4138281,0.4141265,0.4145513,0.4151160,0.4158125,0.4167063,0.4178440,0.4192258,0.4209508,0.4230433,0.4254881,0.4284253,0.4319316,0.4359580,0.4409180,0.4466876,0.4535023,0.4614304,0.4705110,0.4813359,0.4939488,0.5088687,0.5260533,0.5462275,0.5700117,0.5972671,0.6304150,0.6680642,0.7118206,0.7630466,0.8222736,0.8925809,0.9741582,1.0694478,1.1765287,1.2970452,1.4320639,1.5778441,1.7417411,1.9123389,2.0880098,2.2565248,2.4063549,2.5312734,2.6181686,2.6699796,2.7123628,2.7334363,2.7604389,2.7846324,2.8100982,2.8216565,2.8259006,2.8302803,2.8347719,2.8415546,2.8532591,2.8652248,2.8763373,2.8847764,2.9049728,2.9152977,2.9198046,2.9230101,2.9286637,2.9311023,2.9293265,2.9315264,2.9295940,2.9289174,2.9256959,2.9199643,2.9143066,2.9076533,2.9006944,2.8857822,2.8738520,2.8648107,2.8526452,2.8415699,2.8361318,2.8259580,2.8197434,2.8148358,2.8091655,2.8026509,2.7921305,2.7749333,2.7537141,2.7318223,2.7096999,2.6958032,2.6742508,2.6488161,2.6250339,2.6061633,2.5815272,2.5558541,2.5197752,2.4933577,2.4628425,2.4288435,2.4003048,2.3718925,2.3434899,2.3082633,2.2813623,2.2497005,2.2162645,2.1857450,2.1565261,2.1260462,2.0943582,2.0668085,2.0350320,2.0057335,1.9786787,1.9483498,1.9187931,1.8901290,1.8626444,1.8337728,1.8058102,1.7771113,1.7495381,1.7223215,1.6960361,1.6709824,1.6447315,1.6194888,1.5954144,1.5709547,1.5477703,1.5238835,1.5014058,1.4788679,1.4577024,1.4355491,1.4150691,1.3943796,1.3738152,1.3541909,1.3348589,1.3159194,1.2969581,1.2789810,1.2607703,1.2436308,1.2268323,1.2102680,1.1948317,1.1790861,1.1641271,1.1494834,1.1354918,1.1215680,1.1085510,1.0956817,1.0833095,1.0715231,1.0602515,1.0491248,1.0380889,1.0281526,1.0180581,1.0083953,0.9992089,0.9901993,0.9816318,0.9735736,0.9658074,0.9581114,0.9510655,0.9439211,0.9373682,0.9308138,0.9249951,0.9191685,0.9134150,0.9083090,0.9034269,0.8985611,0.8940511,0.8898933,0.8858046,0.8821629,0.8787878,0.8752578,0.8723211,0.8697701,0.8670251,0.8649226,0.8626857,0.8609790,0.8594163,0.8580956,0.8569782,0.8562193,0.8554883,0.8553027,0.8548707,0.8547941,0.8552191,0.8557057,0.8562767,0.8571173,0.8585160,0.8598025,0.8613050,0.8631124,0.8651506,0.8674729,0.8701941,0.8728619,0.8760023,0.8794606,0.8828555,0.8865867,0.8907697,0.8950237,0.8995456,0.9043469,0.9094887,0.9148257,0.9203476,0.9263194,0.9321914,0.9387970,0.9451771,0.9522002,0.9591494,0.9669997,0.9746547,0.9827286,0.9910758,0.9998459,1.0089961,1.0181189,1.0274808,1.0374919,1.0476646,1.0581510,1.0688192,1.0802695,1.0910841,1.1026633,1.1149602,1.1271472,1.1400404,1.1527213,1.1660839,1.1795057,1.1935917,1.2075670,1.2220746,1.2365823,1.2518696,1.2668768,1.2824939,1.2985477,1.3143789,1.3312654,1.3480779,1.3647453,1.3830982,1.3999690,1.4181758,1.4362503,1.4545131,1.4733013,1.4932400,1.5113529,1.5323603,1.5507389,1.5711334,1.5902144,1.6102382,1.6304457,1.6522835,1.6724287,1.6934279,1.7142420,1.7366821,1.7558604,1.7776451,1.7989116,1.8203195,1.8411694,1.8672743,1.8866538,1.9052627,1.9276564,1.9488326,1.9748524,1.9949007,2.0142505,2.0327022,2.0592101,2.0753582,2.0999429,2.1163361,2.1356673,2.1576748,2.1778350,2.2004716,2.2139955,2.2330625,2.2622290,2.2758625,2.2887931,2.3034194,2.3148758,2.3273842,2.3485994,2.3604677,2.3733482,2.3809791,2.3998230,2.4178054,2.4326665,2.4418983,2.4467785,2.4490397,2.4505584,2.4502065,2.4503424,2.4483309,2.4532428,2.4554060,2.4570131,2.4599528,2.4615736,2.4635818,2.4650292,2.4663396,2.4661634,2.4676819,2.4629197,2.4625111,2.4625061,2.4597106,2.4556468,2.4562292,2.4513979,2.4483490,2.4446917
"rep-09",2.8943777e-02,2.9048443e-02,2.8988838e-02,2.8177500e-02,2.7553797e-02,2.7573109e-02,2.8930902e-02,2.8538465e-02,2.8666496e-02,2.8517962e-02,2.8606176e-02,2.8394699e-02,2.8023005e-02,2.7903080e-02,2.8298378e-02,2.7916431e-02,2.7647257e-02,2.8294325e-02,2.8147221e-02,2.8274059e-02,2.7226925e-02,2.8798342e-02,2.8422594e-02,2.7106047e-02,2.8103590e-02,2.8381586e-02,2.8019667e-02,2.6625872e-02,2.7201653e-02,2.7307510e-02,2.7954817e-02,2.7405024e-02,2.7430296e-02,2.7560234e-02,2.7593136e-02,2.7333736e-02,2.7318001e-02,2.7674437e-02,2.6953697e-02,2.7144670e-02,2.8121471e-02,2.6147366e-02,2.5581360e-02,2.6813984e-02,2.8553963e-02,2.7712107e-02,2.7698517e-02,2.7625799e-02,2.8136253e-02,2.7957916e-02,2.6758909e-02,2.7090073e-02,2.7798414e-02,2.8232098e-02,2.8121948e-02,2.7990103e-02,2.7207613e-02,2.7738094e-02,2.7992964e-02,2.8397799e-02,2.7646303e-02,2.6616096e-02,2.7863264e-02,2.7295828e-02,2.7855158e-02,2.6982784e-02,2.6952744e-02,2.7670860e-02,2.7175188e-02,2.7351618e-02,2.6617289e-02,2.7623415e-02,2.7695656e-02,2.6882648e-02,2.7586460e-02,2.7723312e-02,2.7266979e-02,2.6414156e-02,2.7422667e-02,2.6928902e-02,2.7355194e-02,2.7036428e-02,2.6931286e-02,2.7064323e-02,2.6622534e-02,2.7374506e-02,2.6912451e-02,2.6954412e-02,2.6826143e-02,2.6729107e-02,2.6457310e-02,2.6617289e-02,2.6965857e-02,2.6561022e-02,2.6939392e-02,2.6814222e-02,2.6614666e-02,2.6822567e-02,2.6596546e-02,2.5878906e-02,2.6156187e-02,2.6314735e-02,2.6432753e-02,2.6245117e-02,2.6406407e-02,2.6098490e-02,2.6243925e-02,2.6075840e-02,2.6045799e-02,2.6117682e-02,2.5991559e-02,2.6348472e-02,2.6124001e-02,2.6162624e-02,2.6078939e-02,2.6028514e-02,2.5944114e-02,2.5980353e-02,2.5899172e-02,2.5946975e-02,2.6005268e-02,2.5896311e-02,2.5967598e-02,2.5920153e-02,2.5882006e-02,2.5893569e-02,2.5736094e-02,2.5683880e-02,2.5680780e-02,2.5639534e-02,2.5679827e-02,2.5622845e-02,2.5575638e-02,2.5635719e-02,2.5623798e-02,2.5545955e-02,2.5544882e-02,2.5521874e-02,2.5607705e-02,2.5554776e-02,2.5609136e-02,2.5645733e-02,2.5649190e-02,2.5687218e-02,2.5666714e-02,2.5699854e-02,2.5689602e-02,2.5689840e-02,2.5696039e-02,2.5693059e-02,2.5712252e-02,2.5706410e-02,2.5766730e-02,2.5769949e-02,2.5754452e-02,2.5748014e-02,2.5773644e-02,2.5769234e-02,2.5770664e-02,2.5783300e-02,2.5871873e-02,2.5917649e-02,2.6004434e-02,2.6071906e-02,2.6191592e-02,2.6280642e-02,2.6363373e-02,2.6434898e-02,2.6507139e-02,2.6572347e-02,2.6642799e-02,2.6694655e-02,2.6715159e-02,2.6727080e-02,2.6734829e-02,2.6696205e-02,2.6679516e-02,2.6622295e-02,2.6530504e-02,2.6450992e-02,2.6342869e-02,2.6248276e-02,2.6191652e-02,2.6206315e-02,2.6248693e-02,2.6315272e-02,2.6357770e-02,2.6372075e-02,2.6363015e-02,2.6352108e-02,2.6362956e-02,2.6330829e-02,2.6314795e-02,2.6308537e-02,2.6269734e-02,2.6247680e-02,2.6224375e-02,2.6197910e-02,2.6177883e-02,2.6161313e-02,2.6134729e-02,2.6131272e-02,2.6103795e-02,2.6079416e-02,2.6046753e-02,2.6093900e-02,2.6094139e-02,2.6101112e-02,2.6113987e-02,2.6146293e-02,2.6189923e-02,2.6233852e-02,2.6272178e-02,2.6371479e-02,2.6425600e-02,2.6514173e-02,2.6585996e-02,2.6661336e-02,2.6739478e-02,2.6804686e-02,2.6837349e-02,2.6889563e-02,2.6932001e-02,2.6955545e-02,2.6969373e-02,2.7006269e-02,2.7015626e-02,2.7053595e-02,2.7085543e-02,2.7095258e-02,2.7116835e-02,2.7113438e-02,2.7121842e-02,2.7144790e-02,2.7169645e-02,2.7182698e-02,2.7207613e-02,2.7233601e-02,2.7261436e-02,2.7303696e-02,2.7339518e-02,2.7360618e-02,2.7392447e-02,2.7436793e-02,2.7472377e-02,2.7515054e-02,2.7559400e-02,2.7611554e-02,2.7640641e-02,2.7676582e-02,2.7735889e-02,2.7799308e-02,2.7877271e-02,2.7951777e-02,2.8048515e-02,2.8146386e-02,2.8259575e-02,2.8402328e-02,2.8553605e-02,2.8758585e-02,2.8989315e-02,2.9256284e-02,2.9566407e-02,2.9927075e-02,3.0321538e-02,3.0780315e-02,3.1294823e-02,3.1863809e-02,3.2485545e-02,3.3184767e-02,3.3953786e-02,3.4769654e-02,3.5752833e-02,3.6815047e-02,3.7980199e-02,3.9233088e-02,4.0507734e-02,4.1778982e-02,4.2951703e-02,4.3976068e-02,4.4847667e-02,4.5530140e-02,4.6021461e-02,4.6382248e-02,4.6609640e-02,4.6723545e-02,4.6769142e-02,4.6747804e-02,4.6660364e-02,4.6516955e-02,4.6321988e-02,4.6064377e-02,4.5766115e-02,4.5405924e-02,4.5002282e-02,4.4579983e-02,4.4134676e-02,4.3663740e-02,4.3176711e-02,4.2665839e-02,4.2152345e-02,4.1639030e-02,4.1094005e-02,4.0559471e-02,4.0016174e-02,3.9511740e-02,3.8973451e-02,3.8428426e-02,3.7903130e-02,3.7391961e-02,3.6871076e-02,3.6379695e-02,3.5907567e-02,3.5442412e-02,3.4992814e-02,3.4562111e-02,3.4154236e-02,3.3767700e-02,3.3418477e-02,3.3074558e-02,3.2755554e-02,3.2466650e-02,3.2189548e-02,3.1946659e-02,3.1701684e-02,3.1485021e-02,3.1291842e-02,3.1137943e-02,3.0994236e-02,3.0874133e-02,3.0781865e-02,3.0696452e-02,3.0617177e-02,3.0575514e-02,3.0531585e-02,3.0524433e-02,3.0531466e-02,3.0551910e-02,3.0620039e-02,3.0694842e-02,3.0807316e-02,3.0939758e-02,3.1085908e-02,3.1259179e-02,3.1428039e-02,3.1672597e-02,3.1903625e-02,3.2091498e-02,3.2348514e-02,3.2628059e-02,3.2474637e-02,3.2720268e-02,3.2982528e-02,3.3243537e-02,3.3502936e-02,3.3798277e-02,3.4090996e-02,3.4420073e-02,3.4790099e-02,3.5205007e-02,3.5701513e-02,3.6298752e-02,3.7007868e-02,3.7937820e-02,3.9055228e-02,4.0454984e-02,4.2168856e-02,4.4173181e-02,4.6533346e-02,4.9176693e-02,5.1961064e-02,5.5027068e-02,5.8052361e-02,6.0937047e-02,6.3733459e-02,6.6174388e-02,6.8262994e-02,6.9980562e-02,7.1270466e-02,7.2269857e-02,7.2970092e-02,7.3452532e-02,7.3782444e-02,7.3998630e-02,7.4132740e-02,7.4229419e-02,7.4283481e-02,7.4343562e-02,7.4409544e-02,7.4492574e-02,7.4585497e-02,7.4700832e-02,7.4832499e-02,7.4970722e-02,7.5094223e-02,7.5189888e-02,7.5248063e-02,7.5274646e-02,7.5227022e-02,7.5131893e-02,7.4989557e-02,7.4806452e-02,7.4590743e-02,7.4357510e-02,7.4097037e-02,7.3825777e-02,7.3551476e-02,7.3267221e-02,7.2998464e-02,7.2713077e-02,7.2419703e-02,7.2146118e-02,7.1864784e-02,7.1581662e-02,7.1287453e-02,7.1012318e-02,7.0735812e-02,7.0439458e-02,7.0157409e-02,6.9866776e-02,6.9601715e-02,6.9323838e-02,6.9070876e-02,6.8811953e-02,6.8579853e-02,6.8359494e-02,6.8155110e-02,6.7991018e-02,6.7860961e-02,6.7763031e-02,6.7683041e-02,6.7654848e-02,6.7667842e-02,6.7732036e-02,6.7847013e-02,6.8010926e-02,6.8229616e-02,6.8519711e-02,6.8871856e-02,6.9290757e-02,6.9761336e-02,7.0340753e-02,7.0967734e-02,7.1683645e-02,7.2473407e-02,7.3357165e-02,7.4333549e-02,7.5417817e-02,7.6556265e-02,7.7855647e-02,7.9246938e-02,8.0758989e-02,8.2403779e-02,8.4179461e-02,8.6133361e-02,8.8244498e-02,9.0470374e-02,9.2955828e-02,9.5583618e-02,9.8387808e-02,0.1014081,0.1045826,0.1079600,0.1115131,0.1151539,0.1190386,0.1229985,0.1270358,0.1311492,0.1352322,0.1393901,0.1435154,0.1475090,0.1515146,0.1554247,0.1592782,0.1631398,0.1669819,0.1710324,0.1752626,0.1798100,0.1848825,0.1906771,0.1972868,0.2050987,0.2140056,0.2249594,0.2377310,0.2529055,0.2710214,0.2926864,0.3184009,0.3485193,0.3824491,0.4216954,0.4653912,0.5132129,0.5652625,0.6198779,0.6779168,0.7368909,0.7948476,0.8526779,0.9080285,0.9608425,1.0093946,1.0535512,1.0941253,1.1305163,1.1622803,1.1909034,1.2159514,1.2382710,1.2578537,1.2745931,1.2892941,1.3018705,1.3124692,1.3212516,1.3282683,1.3334810,1.3375533,1.3399124,1.3416283,1.3419449,1.3414445,1.3395226,1.3368903,1.3322470,1.3258111,1.3173487,1.3064294,1.2932765,1.2772410,1.2592915,1.2391853,1.2175860,1.1951085,1.1712555,1.1470343,1.1229196,1.0983419,1.0739293,1.0494096,1.0254416,1.0020473,0.9784989,0.9555842,0.9331241,0.9109795,0.8895723,0.8679874,0.8469620,0.8266078,0.8063878,0.7867994,0.7673063,0.7483814,0.7302145,0.7120942,0.6946602,0.6774723,0.6608980,0.6450266,0.6292349,0.6141237,0.5994896,0.5853279,0.5718754,0.5585021,0.5457703,0.5335698,0.5216933,0.5104578,0.4993341,0.4887033,0.4786527,0.4687833,0.4594648,0.4503245,0.4416147,0.4334242,0.4253111,0.4176702,0.4101933,0.4031335,0.3964510,0.3898554,0.3836293,0.3776055,0.3718670,0.3664290,0.3610586,0.3559728,0.3510863,0.3463926,0.3419582,0.3375086,0.3333415,0.3293746,0.3255059,0.3218694,0.3182599,0.3148296,0.3116021,0.3084249,0.3054329,0.3024614,0.2996614,0.2969904,0.2943683,0.2919092,0.2894709,0.2871596,0.2849897,0.2828416,0.2808303,0.2788693,0.2769898,0.2752498,0.2735304,0.2719159,0.2703542,0.2688901,0.2675412,0.2662068,0.2650006,0.2638354,0.2627800,0.2617826,0.2608577,0.2600579,0.2592602,0.2585956,0.2580147,0.2575073,0.2570634,0.2567149,0.2564560,0.2563038,0.2561784,0.2561840,0.2563078,0.2565083,0.2567591,0.2571211,0.2575767,0.2581380,0.2587709,0.2595121,0.2603706,0.2613135,0.2624121,0.2635876,0.2649037,0.2663211,0.2678393,0.2695617,0.2713850,0.2733723,0.2755098,0.2777469,0.2802497,0.2828753,0.2857014,0.2886836,0.2918211,0.2952538,0.2988558,0.3026735,0.3066662,0.3107982,0.3152510,0.3198017,0.3245939,0.3295273,0.3345126,0.3397129,0.3449312,0.3502943,0.3555949,0.3608226,0.3660459,0.3710447,0.3760014,0.3806758,0.3850618,0.3891933,0.3929372,0.3964370,0.3995231,0.4022484,0.4046036,0.4066130,0.4082922,0.4096420,0.4107416,0.4115946,0.4122055,0.4126134,0.4129332,0.4131747,0.4133987,0.4136240,0.4138371,0.4141316,0.4145668,0.4151262,0.4158328,0.4167245,0.4178504,0.4192514,0.4209718,0.4230689,0.4255262,0.4284597,0.4319690,0.4359961,0.4409679,0.4467344,0.4535448,0.4614744,0.4705520,0.4813980,0.4940214,0.5089414,0.5261425,0.5463099,0.5701224,0.5973975,0.6305241,0.6681709,0.7119650,0.7632374,0.8224747,0.8927878,0.9743696,1.0697923,1.1769097,1.2972907,1.4325030,1.5782139,1.7419033,1.9125435,2.0881498,2.2565243,2.4047937,2.5307381,2.6174397,2.6693082,2.7106009,2.7323859,2.7603250,2.7848940,2.8024852,2.8147993,2.8220224,2.8253789,2.8311117,2.8402085,2.8510103,2.8603835,2.8749373,2.8888421,2.9065723,2.9134834,2.9169834,2.9230220,2.9202249,2.9249978,2.9261866,2.9255702,2.9239283,2.9229960,2.9207568,2.9158897,2.9118812,2.9077218,2.8951211,2.8868425,2.8750217,2.8643906,2.8552699,2.8443077,2.8344622,2.8243597,2.8173125,2.8102221,2.8040743,2.7967753,2.7910569,2.7759676,2.7529688,2.7278228,2.7060397,2.6919498,2.6727126,2.6467333,2.6238599,2.6031117,2.5776238,2.5548263,2.5175397,2.4911456,2.4606454,2.4288561,2.3997633,2.3712263,2.3432372,2.3080852,2.2799244,2.2487273,2.2153664,2.1844695,2.1558361,2.1249783,2.0929472,2.0662053,2.0343752,2.0054693,1.9785249,1.9476565,1.9183860,1.8897290,1.8615816,1.8329968,1.8053701,1.7764815,1.7490597,1.7216370,1.6955533,1.6704271,1.6442721,1.6191523,1.5950346,1.5705200,1.5473106,1.5234460,1.5010389,1.4784815,1.4572656,1.4352584,1.4147701,1.3939879,1.3736105,1.3538183,1.3346170,1.3156812,1.2967378,1.2788477,1.2606108,1.2434740,1.2265949,1.2101222,1.1946154,1.1789248,1.1639268,1.1492531,1.1353663,1.1213788,1.1083572,1.0954462,1.0831989,1.0713892,1.0601166,1.0489554,1.0379794,1.0280687,1.0179238,1.0082558,0.9991081,0.9901341,0.9814661,0.9734911,0.9657354,0.9579946,0.9509612,0.9438738,0.9372379,0.9307560,0.9249192,0.9190837,0.9133782,0.9082353,0.9033291,0.8985298,0.8939968,0.8898853,0.8858190,0.8820758,0.8786999,0.8752019,0.8722853,0.8697693,0.8669768,0.8648369,0.8626675,0.8609546,0.8594130,0.8580638,0.8569703,0.8561457,0.8553866,0.8552786,0.8548129,0.8547572,0.8552229,0.8557076,0.8562776,0.8570903,0.8584923,0.8597759,0.8612940,0.8631277,0.8651564,0.8674238,0.8701314,0.8728742,0.8759180,0.8794129,0.8828535,0.8865846,0.8907496,0.8949975,0.8996006,0.9043815,0.9096475,0.9148088,0.9203501,0.9263080,0.9322120,0.9387490,0.9451240,0.9521255,0.9592040,0.9670236,0.9747059,0.9827476,0.9909976,0.9999053,1.0089945,1.0180950,1.0274789,1.0374763,1.0476972,1.0581815,1.0687400,1.0802681,1.0910476,1.1027372,1.1150075,1.1271534,1.1400242,1.1527351,1.1660322,1.1794493,1.1934232,1.2076470,1.2218908,1.2364916,1.2518871,1.2666929,1.2823427,1.2984427,1.3145077,1.3313491,1.3479562,1.3647257,1.3828542,1.3997358,1.4181839,1.4360616,1.4543120,1.4731550,1.4929795,1.5111374,1.5323473,1.5505368,1.5706146,1.5901898,1.6100554,1.6302148,1.6517692,1.6719284,1.6935856,1.7137934,1.7360319,1.7558582,1.7774173,1.7983608,1.8200635,1.8410401,1.8671429,1.8858320,1.9049600,1.9270476,1.9483179,1.9734904,1.9957291,2.0129523,2.0330350,2.0595820,2.0751207,2.0980597,2.1158402,2.1347055,2.1567578,2.1763070,2.1975131,2.2124648,2.2324555,2.2622898,2.2734928,2.2883513,2.3014958,2.3130989,2.3255687,2.3450754,2.3600562,2.3703227,2.3797035,2.3996186,2.4152205,2.4357688,2.4432673,2.4447277,2.4440763,2.4458065,2.4449828,2.4454551,2.4486153,2.4505401,2.4540994,2.4541981,2.4586120,2.4590952,2.4627321,2.4635770,2.4623322,2.4663212,2.4660418,2.4641738,2.4607766,2.4583838,2.4602683,2.4568744,2.4530039,2.4517622,2.4457848,2.4424655
"rep-10",2.9043913e-02,2.9060841e-02,2.9144526e-02,2.8084755e-02,2.7405977e-02,2.7496099e-02,2.8971434e-02,2.8541088e-02,2.8727531e-02,2.8501272e-02,2.8638840e-02,2.8351068e-02,2.8023958e-02,2.7930498e-02,2.8306961e-02,2.7994394e-02,2.7641058e-02,2.8347015e-02,2.8093576e-02,2.8260469e-02,2.7188301e-02,2.8801918e-02,2.8421879e-02,2.7130842e-02,2.8154373e-02,2.8417587e-02,2.8012276e-02,2.6714563e-02,2.7235746e-02,2.7319908e-02,2.7953863e-02,2.7443409e-02,2.7473688e-02,2.7548075e-02,2.7602196e-02,2.7417898e-02,2.7335405e-02,2.7723074e-02,2.6992559e-02,2.7167559e-02,2.8196096e-02,2.6200533e-02,2.5620937e-02,2.6853561e-02,2.8589487e-02,2.7796984e-02,2.7717590e-02,2.7657032e-02,2.8133869e-02,2.8066397e-02,2.6784420e-02,2.7122021e-02,2.7792215e-02,2.8235197e-02,2.8091192e-02,2.7996540e-02,2.7289152e-02,2.7736664e-02,2.8001070e-02,2.8575182e-02,2.7633667e-02,2.6639223e-02,2.7905226e-02,2.7354717e-02,2.7848721e-02,2.6976109e-02,2.6977062e-02,2.7713060e-02,2.7183294e-02,2.7397156e-02,2.6570559e-02,2.7616739e-02,2.7688980e-02,2.6839256e-02,2.7609587e-02,2.7745485e-02,2.7267933e-02,2.6404142e-02,2.7408123e-02,2.6998520e-02,2.7372360e-02,2.7049065e-02,2.6966572e-02,2.7096510e-02,2.6653767e-02,2.7437687e-02,2.6925325e-02,2.6950598e-02,2.6870251e-02,2.6758671e-02,2.6419878e-02,2.6629448e-02,2.7059793e-02,2.6598692e-02,2.6985168e-02,2.6865959e-02,2.6651621e-02,2.6855707e-02,2.6552677e-02,2.5883436e-02,2.6190519e-02,2.6337624e-02,2.6426554e-02,2.6260376e-02,2.6402593e-02,2.6064634e-02,2.6183963e-02,2.6088119e-02,2.6053667e-02,2.6089311e-02,2.5990248e-02,2.6331067e-02,2.6096821e-02,2.6134253e-02,2.6077509e-02,2.6019335e-02,2.5915980e-02,2.5973797e-02,2.5897145e-02,2.5928140e-02,2.5965452e-02,2.5885105e-02,2.5948405e-02,2.5909662e-02,2.5888681e-02,2.5899887e-02,2.5734305e-02,2.5678396e-02,2.5682807e-02,2.5634766e-02,2.5680542e-02,2.5640011e-02,2.5581002e-02,2.5650382e-02,2.5624275e-02,2.5560856e-02,2.5563598e-02,2.5545120e-02,2.5625348e-02,2.5570154e-02,2.5624990e-02,2.5651693e-02,2.5651574e-02,2.5699019e-02,2.5694489e-02,2.5703669e-02,2.5679708e-02,2.5693297e-02,2.5694132e-02,2.5703669e-02,2.5723934e-02,2.5706649e-02,2.5761843e-02,2.5777817e-02,2.5764108e-02,2.5761247e-02,2.5787473e-02,2.5770307e-02,2.5776744e-02,2.5782824e-02,2.5882363e-02,2.5925040e-02,2.6017427e-02,2.6077747e-02,2.6195884e-02,2.6279569e-02,2.6375175e-02,2.6439905e-02,2.6508093e-02,2.6575446e-02,2.6645899e-02,2.6694179e-02,2.6718140e-02,2.6725888e-02,2.6742935e-02,2.6700497e-02,2.6687503e-02,2.6624799e-02,2.6534200e-02,2.6452899e-02,2.6361108e-02,2.6257575e-02,2.6199400e-02,2.6207626e-02,2.6248515e-02,2.6335180e-02,2.6382387e-02,2.6391804e-02,2.6383221e-02,2.6372433e-02,2.6387095e-02,2.6356995e-02,2.6341498e-02,2.6335418e-02,2.6301384e-02,2.6274562e-02,2.6253879e-02,2.6223004e-02,2.6207089e-02,2.6189506e-02,2.6163518e-02,2.6160777e-02,2.6133120e-02,2.6109457e-02,2.6076376e-02,2.6126623e-02,2.6129067e-02,2.6129425e-02,2.6146233e-02,2.6178181e-02,2.6222885e-02,2.6269734e-02,2.6306689e-02,2.6405871e-02,2.6460350e-02,2.6546717e-02,2.6616275e-02,2.6693165e-02,2.6772559e-02,2.6839077e-02,2.6872456e-02,2.6921332e-02,2.6962161e-02,2.6986480e-02,2.6997030e-02,2.7034819e-02,2.7044892e-02,2.7085543e-02,2.7111948e-02,2.7122498e-02,2.7142048e-02,2.7137935e-02,2.7145565e-02,2.7169645e-02,2.7191937e-02,2.7208447e-02,2.7233481e-02,2.7259171e-02,2.7285159e-02,2.7326524e-02,2.7362525e-02,2.7383804e-02,2.7419984e-02,2.7460992e-02,2.7498245e-02,2.7544022e-02,2.7584434e-02,2.7637184e-02,2.7663946e-02,2.7698040e-02,2.7759314e-02,2.7815580e-02,2.7890682e-02,2.7972341e-02,2.8061688e-02,2.8161168e-02,2.8271914e-02,2.8408170e-02,2.8568804e-02,2.8772652e-02,2.9004753e-02,2.9272079e-02,2.9578269e-02,2.9941916e-02,3.0333459e-02,3.0800760e-02,3.1316876e-02,3.1884015e-02,3.2501638e-02,3.3204794e-02,3.3976316e-02,3.4796536e-02,3.5775602e-02,3.6842108e-02,3.8007498e-02,3.9261878e-02,4.0539622e-02,4.1810453e-02,4.2982697e-02,4.4010818e-02,4.4879973e-02,4.5559943e-02,4.6050429e-02,4.6411753e-02,4.6637297e-02,4.6751976e-02,4.6795070e-02,4.6775103e-02,4.6687126e-02,4.6543717e-02,4.6345711e-02,4.6087861e-02,4.5787275e-02,4.5430481e-02,4.5025051e-02,4.4603229e-02,4.4158638e-02,4.3687165e-02,4.3199420e-02,4.2689502e-02,4.2175591e-02,4.1660249e-02,4.1118801e-02,4.0582955e-02,4.0040791e-02,3.9538145e-02,3.9002359e-02,3.8457155e-02,3.7931502e-02,3.7422657e-02,3.6903024e-02,3.6409199e-02,3.5938561e-02,3.5478711e-02,3.5028338e-02,3.4596622e-02,3.4186423e-02,3.3802867e-02,3.3449829e-02,3.3104420e-02,3.2781839e-02,3.2499850e-02,3.2220960e-02,3.1975389e-02,3.1731427e-02,3.1522751e-02,3.1325102e-02,3.1172335e-02,3.1031311e-02,3.0912519e-02,3.0816913e-02,3.0738473e-02,3.0659854e-02,3.0609667e-02,3.0567586e-02,3.0575335e-02,3.0585587e-02,3.0593693e-02,3.0666530e-02,3.0744076e-02,3.0847907e-02,3.0990064e-02,3.1136572e-02,3.1313419e-02,3.1481445e-02,3.1724215e-02,3.1949282e-02,3.2142997e-02,3.2395244e-02,3.2674432e-02,3.2507062e-02,3.2753766e-02,3.3016205e-02,3.3275127e-02,3.3535302e-02,3.3831298e-02,3.4122050e-02,3.4452021e-02,3.4821987e-02,3.5234213e-02,3.5730541e-02,3.6325395e-02,3.7035525e-02,3.7969530e-02,3.9085805e-02,4.0490270e-02,4.2198896e-02,4.4208407e-02,4.6567321e-02,4.9209833e-02,5.1996410e-02,5.5064321e-02,5.8091402e-02,6.0974360e-02,6.3771546e-02,6.6206753e-02,6.8297982e-02,7.0017219e-02,7.1305215e-02,7.2301865e-02,7.3000848e-02,7.3487341e-02,7.3820412e-02,7.4031293e-02,7.4168086e-02,7.4265838e-02,7.4318111e-02,7.4377239e-02,7.4444175e-02,7.4526906e-02,7.4616075e-02,7.4734747e-02,7.4864030e-02,7.5002253e-02,7.5125039e-02,7.5222135e-02,7.5282812e-02,7.5306773e-02,7.5261056e-02,7.5166881e-02,7.5019300e-02,7.4841857e-02,7.4625909e-02,7.4387789e-02,7.4130177e-02,7.3857367e-02,7.3583841e-02,7.3299766e-02,7.3032260e-02,7.2741091e-02,7.2448790e-02,7.2176278e-02,7.1891546e-02,7.1608067e-02,7.1314096e-02,7.1038127e-02,7.0760787e-02,7.0465028e-02,7.0184231e-02,6.9892228e-02,6.9626212e-02,6.9353104e-02,6.9100976e-02,6.8840265e-02,6.8609238e-02,6.8385065e-02,6.8180799e-02,6.8020642e-02,6.7889333e-02,6.7795873e-02,6.7715406e-02,6.7683458e-02,6.7695856e-02,6.7759991e-02,6.7878067e-02,6.8040252e-02,6.8263531e-02,6.8548799e-02,6.8901896e-02,6.9322705e-02,6.9795251e-02,7.0369780e-02,7.0998013e-02,7.1716607e-02,7.2503030e-02,7.3389292e-02,7.4366212e-02,7.5452209e-02,7.6587498e-02,7.7888429e-02,7.9285085e-02,8.0797315e-02,8.2437754e-02,8.4211648e-02,8.6169422e-02,8.8281870e-02,9.0506852e-02,9.2995286e-02,9.5623821e-02,9.8429650e-02,0.1014459,0.1046266,0.1080011,0.1115558,0.1151987,0.1190789,0.1230466,0.1270836,0.1311924,0.1352794,0.1394415,0.1435613,0.1475568,0.1515690,0.1554795,0.1593395,0.1632038,0.1670462,0.1711036,0.1753389,0.1798910,0.1849647,0.1907621,0.1973752,0.2051893,0.2141035,0.2250536,0.2378287,0.2530224,0.2711357,0.2928199,0.3185490,0.3486772,0.3826341,0.4218588,0.4655865,0.5134305,0.5654708,0.6201437,0.6781650,0.7371171,0.7951474,0.8529829,0.9083625,0.9611457,1.0096827,1.0539078,1.0944206,1.1308088,1.1625748,1.1911662,1.2162170,1.2384953,1.2580694,1.2747853,1.2895108,1.3020287,1.3126366,1.3214185,1.3283358,1.3335146,1.3375345,1.3399953,1.3416378,1.3419218,1.3413846,1.3395427,1.3369327,1.3322005,1.3257673,1.3172967,1.3063848,1.2931520,1.2771846,1.2592075,1.2390741,1.2174770,1.1949782,1.1711090,1.1468768,1.1227920,1.0982448,1.0737956,1.0492978,1.0253258,1.0019040,0.9783841,0.9554571,0.9330080,0.9108573,0.8894607,0.8678403,0.8468447,0.8264911,0.8062377,0.7866982,0.7671871,0.7482806,0.7300988,0.7119588,0.6945387,0.6773510,0.6607804,0.6449069,0.6291151,0.6140144,0.5993900,0.5852244,0.5717710,0.5584034,0.5456718,0.5334728,0.5216137,0.5103720,0.4992589,0.4886299,0.4785746,0.4687140,0.4593952,0.4502463,0.4415480,0.4333636,0.4252474,0.4176161,0.4101488,0.4030937,0.3963943,0.3898057,0.3835766,0.3775589,0.3718176,0.3663866,0.3610160,0.3559324,0.3510467,0.3463613,0.3419300,0.3374839,0.3333088,0.3293444,0.3254732,0.3218376,0.3182318,0.3148036,0.3115727,0.3084074,0.3054076,0.3024319,0.2996396,0.2969664,0.2943515,0.2918908,0.2894527,0.2871429,0.2849681,0.2828243,0.2808123,0.2788573,0.2769716,0.2752262,0.2735211,0.2719049,0.2703452,0.2688767,0.2675250,0.2661890,0.2649936,0.2638304,0.2627629,0.2617716,0.2608431,0.2600525,0.2592531,0.2585905,0.2580015,0.2575032,0.2570611,0.2567111,0.2564522,0.2563017,0.2561719,0.2561805,0.2563074,0.2565046,0.2567600,0.2571231,0.2575778,0.2581436,0.2587679,0.2595097,0.2603645,0.2613119,0.2624061,0.2635880,0.2649014,0.2663236,0.2678383,0.2695653,0.2713853,0.2733774,0.2755127,0.2777541,0.2802568,0.2828826,0.2857086,0.2886882,0.2918336,0.2952642,0.2988676,0.3026857,0.3066772,0.3108096,0.3152639,0.3198188,0.3246143,0.3295413,0.3345369,0.3397383,0.3449495,0.3503177,0.3556248,0.3608515,0.3660679,0.3710707,0.3760256,0.3806990,0.3850900,0.3892272,0.3929577,0.3964658,0.3995584,0.4022886,0.4046472,0.4066494,0.4083279,0.4096860,0.4107733,0.4116246,0.4122399,0.4126615,0.4129799,0.4132247,0.4134417,0.4136717,0.4138888,0.4142007,0.4146229,0.4151831,0.4158920,0.4167772,0.4179266,0.4193241,0.4210346,0.4231356,0.4255956,0.4285302,0.4320508,0.4360844,0.4410449,0.4468312,0.4536468,0.4615769,0.4706571,0.4815045,0.4941153,0.5090617,0.5262641,0.5464379,0.5702518,0.5975248,0.6306858,0.6683667,0.7121508,0.7634500,0.8227182,0.8930338,0.9747045,1.0700898,1.1772788,1.2977453,1.4329365,1.5787528,1.7425040,1.9128309,2.0887165,2.2572408,2.4059467,2.5304029,2.6186533,2.6699698,2.7134428,2.7310550,2.7624226,2.7848535,2.8087642,2.8169160,2.8231602,2.8279443,2.8340428,2.8420105,2.8518136,2.8647740,2.8759687,2.8883421,2.9052818,2.9113140,2.9202974,2.9243567,2.9247186,2.9265208,2.9250760,2.9267709,2.9262383,2.9255030,2.9216149,2.9151430,2.9121709,2.9058034,2.8944516,2.8845520,2.8785906,2.8632259,2.8509197,2.8452604,2.8339584,2.8264363,2.8178098,2.8121166,2.8079278,2.7992444,2.7919827,2.7733328,2.7511096,2.7302048,2.7075822,2.6932621,2.6745591,2.6470768,2.6237330,2.6064243,2.5786607,2.5562382,2.5198047,2.4924188,2.4613798,2.4281790,2.3992910,2.3704314,2.3439131,2.3076971,2.2803149,2.2488625,2.2150466,2.1849005,2.1555834,2.1250565,2.0935040,2.0661380,2.0344830,2.0051794,1.9783850,1.9475715,1.9182234,1.8896843,1.8615637,1.8330461,1.8053606,1.7764972,1.7489678,1.7217346,1.6954391,1.6702271,1.6442741,1.6190617,1.5948896,1.5703772,1.5472529,1.5234132,1.5009129,1.4785140,1.4572386,1.4350808,1.4146500,1.3940668,1.3735485,1.3538610,1.3344975,1.3156278,1.2964665,1.2786747,1.2604731,1.2434224,1.2265048,1.2100519,1.1945995,1.1788961,1.1638821,1.1492858,1.1353259,1.1213132,1.1082473,1.0954071,1.0831269,1.0713745,1.0600798,1.0489627,1.0379448,1.0279920,1.0178778,1.0082843,0.9990492,0.9901494,0.9815001,0.9735015,0.9657125,0.9579598,0.9509622,0.9438522,0.9372416,0.9307138,0.9248946,0.9190617,0.9133464,0.9082451,0.9033495,0.8985175,0.8939863,0.8898798,0.8858341,0.8820917,0.8788131,0.8752642,0.8723206,0.8697863,0.8670086,0.8648654,0.8627538,0.8610229,0.8594368,0.8581099,0.8570018,0.8562684,0.8554366,0.8553074,0.8549259,0.8548147,0.8552684,0.8557829,0.8563472,0.8571531,0.8585762,0.8598481,0.8613744,0.8632323,0.8652376,0.8675609,0.8702527,0.8729609,0.8760358,0.8794776,0.8829409,0.8866538,0.8908159,0.8951339,0.8996939,0.9044985,0.9097192,0.9149354,0.9204243,0.9264026,0.9323409,0.9388866,0.9453082,0.9523033,0.9592766,0.9671107,0.9748159,0.9828050,0.9910796,0.9999608,1.0090623,1.0181812,1.0275667,1.0376149,1.0477366,1.0582676,1.0689044,1.0803133,1.0912412,1.1028219,1.1150713,1.1272364,1.1401894,1.1527880,1.1661835,1.1795423,1.1936607,1.2076648,1.2220068,1.2365220,1.2520685,1.2669522,1.2824596,1.2986610,1.3146979,1.3315532,1.3480853,1.3648832,1.3831825,1.4000522,1.4181384,1.4364100,1.4544717,1.4735258,1.4932668,1.5115069,1.5326855,1.5507550,1.5709170,1.5907419,1.6104071,1.6309127,1.6520030,1.6722519,1.6937733,1.7141943,1.7368319,1.7561389,1.7776208,1.7982153,1.8206996,1.8412318,1.8668556,1.8875188,1.9051731,1.9273741,1.9483454,1.9742060,1.9956897,2.0141003,2.0326245,2.0585644,2.0754056,2.0988960,2.1175201,2.1359944,2.1574857,2.1767495,2.1987174,2.2120600,2.2326162,2.2613487,2.2740152,2.2883966,2.3018861,2.3131247,2.3270705,2.3453510,2.3607264,2.3704731,2.3798473,2.3992949,2.4159405,2.4327469,2.4437535,2.4451020,2.4462621,2.4475102,2.4481108,2.4491837,2.4499080,2.4538376,2.4541583,2.4580793,2.4615037,2.4609394,2.4637463,2.4638591,2.4675708,2.4667373,2.4688096,2.4646201,2.4656460,2.4601068,2.4581211,2.4562719,2.4535713,2.4491744,2.4470475,2.4420912
