# Supplementary material for: Evaluating Spectral Signals to Identify Spectral Error
Source: PLoS One. 2016 Jan 5;11(1):e0146249. doi: 10.1371/journal.pone.0146249 (PMC4701180; doi:10.1371/journal.pone.0146249)
Supplement: S1 File — Additional data sets and short “read me” files with explanations are provided to show results of repeated tests supporting the statement on the instrument flaw. (ZIP) [file pone.0146249.s001.zip › PONE_Bazar-et-al_rawdata-files-captioncorrected/extra_repr-rep-test/6500B-140408.TXT]

"400.00","402.00","404.00","406.00","408.00","410.00","412.00","414.00","416.00","418.00","420.00","422.00","424.00","426.00","428.00","430.00","432.00","434.00","436.00","438.00","440.00","442.00","444.00","446.00","448.00","450.00","452.00","454.00","456.00","458.00","460.00","462.00","464.00","466.00","468.00","470.00","472.00","474.00","476.00","478.00","480.00","482.00","484.00","486.00","488.00","490.00","492.00","494.00","496.00","498.00","500.00","502.00","504.00","506.00","508.00","510.00","512.00","514.00","516.00","518.00","520.00","522.00","524.00","526.00","528.00","530.00","532.00","534.00","536.00","538.00","540.00","542.00","544.00","546.00","548.00","550.00","552.00","554.00","556.00","558.00","560.00","562.00","564.00","566.00","568.00","570.00","572.00","574.00","576.00","578.00","580.00","582.00","584.00","586.00","588.00","590.00","592.00","594.00","596.00","598.00","600.00","602.00","604.00","606.00","608.00","610.00","612.00","614.00","616.00","618.00","620.00","622.00","624.00","626.00","628.00","630.00","632.00","634.00","636.00","638.00","640.00","642.00","644.00","646.00","648.00","650.00","652.00","654.00","656.00","658.00","660.00","662.00","664.00","666.00","668.00","670.00","672.00","674.00","676.00","678.00","680.00","682.00","684.00","686.00","688.00","690.00","692.00","694.00","696.00","698.00","700.00","702.00","704.00","706.00","708.00","710.00","712.00","714.00","716.00","718.00","720.00","722.00","724.00","726.00","728.00","730.00","732.00","734.00","736.00","738.00","740.00","742.00","744.00","746.00","748.00","750.00","752.00","754.00","756.00","758.00","760.00","762.00","764.00","766.00","768.00","770.00","772.00","774.00","776.00","778.00","780.00","782.00","784.00","786.00","788.00","790.00","792.00","794.00","796.00","798.00","800.00","802.00","804.00","806.00","808.00","810.00","812.00","814.00","816.00","818.00","820.00","822.00","824.00","826.00","828.00","830.00","832.00","834.00","836.00","838.00","840.00","842.00","844.00","846.00","848.00","850.00","852.00","854.00","856.00","858.00","860.00","862.00","864.00","866.00","868.00","870.00","872.00","874.00","876.00","878.00","880.00","882.00","884.00","886.00","888.00","890.00","892.00","894.00","896.00","898.00","900.00","902.00","904.00","906.00","908.00","910.00","912.00","914.00","916.00","918.00","920.00","922.00","924.00","926.00","928.00","930.00","932.00","934.00","936.00","938.00","940.00","942.00","944.00","946.00","948.00","950.00","952.00","954.00","956.00","958.00","960.00","962.00","964.00","966.00","968.00","970.00","972.00","974.00","976.00","978.00","980.00","982.00","984.00","986.00","988.00","990.00","992.00","994.00","996.00","998.00","1000.00","1002.00","1004.00","1006.00","1008.00","1010.00","1012.00","1014.00","1016.00","1018.00","1020.00","1022.00","1024.00","1026.00","1028.00","1030.00","1032.00","1034.00","1036.00","1038.00","1040.00","1042.00","1044.00","1046.00","1048.00","1050.00","1052.00","1054.00","1056.00","1058.00","1060.00","1062.00","1064.00","1066.00","1068.00","1070.00","1072.00","1074.00","1076.00","1078.00","1080.00","1082.00","1084.00","1086.00","1088.00","1090.00","1092.00","1094.00","1096.00","1098.00","1100.00","1102.00","1104.00","1106.00","1108.00","1110.00","1112.00","1114.00","1116.00","1118.00","1120.00","1122.00","1124.00","1126.00","1128.00","1130.00","1132.00","1134.00","1136.00","1138.00","1140.00","1142.00","1144.00","1146.00","1148.00","1150.00","1152.00","1154.00","1156.00","1158.00","1160.00","1162.00","1164.00","1166.00","1168.00","1170.00","1172.00","1174.00","1176.00","1178.00","1180.00","1182.00","1184.00","1186.00","1188.00","1190.00","1192.00","1194.00","1196.00","1198.00","1200.00","1202.00","1204.00","1206.00","1208.00","1210.00","1212.00","1214.00","1216.00","1218.00","1220.00","1222.00","1224.00","1226.00","1228.00","1230.00","1232.00","1234.00","1236.00","1238.00","1240.00","1242.00","1244.00","1246.00","1248.00","1250.00","1252.00","1254.00","1256.00","1258.00","1260.00","1262.00","1264.00","1266.00","1268.00","1270.00","1272.00","1274.00","1276.00","1278.00","1280.00","1282.00","1284.00","1286.00","1288.00","1290.00","1292.00","1294.00","1296.00","1298.00","1300.00","1302.00","1304.00","1306.00","1308.00","1310.00","1312.00","1314.00","1316.00","1318.00","1320.00","1322.00","1324.00","1326.00","1328.00","1330.00","1332.00","1334.00","1336.00","1338.00","1340.00","1342.00","1344.00","1346.00","1348.00","1350.00","1352.00","1354.00","1356.00","1358.00","1360.00","1362.00","1364.00","1366.00","1368.00","1370.00","1372.00","1374.00","1376.00","1378.00","1380.00","1382.00","1384.00","1386.00","1388.00","1390.00","1392.00","1394.00","1396.00","1398.00","1400.00","1402.00","1404.00","1406.00","1408.00","1410.00","1412.00","1414.00","1416.00","1418.00","1420.00","1422.00","1424.00","1426.00","1428.00","1430.00","1432.00","1434.00","1436.00","1438.00","1440.00","1442.00","1444.00","1446.00","1448.00","1450.00","1452.00","1454.00","1456.00","1458.00","1460.00","1462.00","1464.00","1466.00","1468.00","1470.00","1472.00","1474.00","1476.00","1478.00","1480.00","1482.00","1484.00","1486.00","1488.00","1490.00","1492.00","1494.00","1496.00","1498.00","1500.00","1502.00","1504.00","1506.00","1508.00","1510.00","1512.00","1514.00","1516.00","1518.00","1520.00","1522.00","1524.00","1526.00","1528.00","1530.00","1532.00","1534.00","1536.00","1538.00","1540.00","1542.00","1544.00","1546.00","1548.00","1550.00","1552.00","1554.00","1556.00","1558.00","1560.00","1562.00","1564.00","1566.00","1568.00","1570.00","1572.00","1574.00","1576.00","1578.00","1580.00","1582.00","1584.00","1586.00","1588.00","1590.00","1592.00","1594.00","1596.00","1598.00","1600.00","1602.00","1604.00","1606.00","1608.00","1610.00","1612.00","1614.00","1616.00","1618.00","1620.00","1622.00","1624.00","1626.00","1628.00","1630.00","1632.00","1634.00","1636.00","1638.00","1640.00","1642.00","1644.00","1646.00","1648.00","1650.00","1652.00","1654.00","1656.00","1658.00","1660.00","1662.00","1664.00","1666.00","1668.00","1670.00","1672.00","1674.00","1676.00","1678.00","1680.00","1682.00","1684.00","1686.00","1688.00","1690.00","1692.00","1694.00","1696.00","1698.00","1700.00","1702.00","1704.00","1706.00","1708.00","1710.00","1712.00","1714.00","1716.00","1718.00","1720.00","1722.00","1724.00","1726.00","1728.00","1730.00","1732.00","1734.00","1736.00","1738.00","1740.00","1742.00","1744.00","1746.00","1748.00","1750.00","1752.00","1754.00","1756.00","1758.00","1760.00","1762.00","1764.00","1766.00","1768.00","1770.00","1772.00","1774.00","1776.00","1778.00","1780.00","1782.00","1784.00","1786.00","1788.00","1790.00","1792.00","1794.00","1796.00","1798.00","1800.00","1802.00","1804.00","1806.00","1808.00","1810.00","1812.00","1814.00","1816.00","1818.00","1820.00","1822.00","1824.00","1826.00","1828.00","1830.00","1832.00","1834.00","1836.00","1838.00","1840.00","1842.00","1844.00","1846.00","1848.00","1850.00","1852.00","1854.00","1856.00","1858.00","1860.00","1862.00","1864.00","1866.00","1868.00","1870.00","1872.00","1874.00","1876.00","1878.00","1880.00","1882.00","1884.00","1886.00","1888.00","1890.00","1892.00","1894.00","1896.00","1898.00","1900.00","1902.00","1904.00","1906.00","1908.00","1910.00","1912.00","1914.00","1916.00","1918.00","1920.00","1922.00","1924.00","1926.00","1928.00","1930.00","1932.00","1934.00","1936.00","1938.00","1940.00","1942.00","1944.00","1946.00","1948.00","1950.00","1952.00","1954.00","1956.00","1958.00","1960.00","1962.00","1964.00","1966.00","1968.00","1970.00","1972.00","1974.00","1976.00","1978.00","1980.00","1982.00","1984.00","1986.00","1988.00","1990.00","1992.00","1994.00","1996.00","1998.00","2000.00","2002.00","2004.00","2006.00","2008.00","2010.00","2012.00","2014.00","2016.00","2018.00","2020.00","2022.00","2024.00","2026.00","2028.00","2030.00","2032.00","2034.00","2036.00","2038.00","2040.00","2042.00","2044.00","2046.00","2048.00","2050.00","2052.00","2054.00","2056.00","2058.00","2060.00","2062.00","2064.00","2066.00","2068.00","2070.00","2072.00","2074.00","2076.00","2078.00","2080.00","2082.00","2084.00","2086.00","2088.00","2090.00","2092.00","2094.00","2096.00","2098.00","2100.00","2102.00","2104.00","2106.00","2108.00","2110.00","2112.00","2114.00","2116.00","2118.00","2120.00","2122.00","2124.00","2126.00","2128.00","2130.00","2132.00","2134.00","2136.00","2138.00","2140.00","2142.00","2144.00","2146.00","2148.00","2150.00","2152.00","2154.00","2156.00","2158.00","2160.00","2162.00","2164.00","2166.00","2168.00","2170.00","2172.00","2174.00","2176.00","2178.00","2180.00","2182.00","2184.00","2186.00","2188.00","2190.00","2192.00","2194.00","2196.00","2198.00","2200.00","2202.00","2204.00","2206.00","2208.00","2210.00","2212.00","2214.00","2216.00","2218.00","2220.00","2222.00","2224.00","2226.00","2228.00","2230.00","2232.00","2234.00","2236.00","2238.00","2240.00","2242.00","2244.00","2246.00","2248.00","2250.00","2252.00","2254.00","2256.00","2258.00","2260.00","2262.00","2264.00","2266.00","2268.00","2270.00","2272.00","2274.00","2276.00","2278.00","2280.00","2282.00","2284.00","2286.00","2288.00","2290.00","2292.00","2294.00","2296.00","2298.00","2300.00","2302.00","2304.00","2306.00","2308.00","2310.00","2312.00","2314.00","2316.00","2318.00","2320.00","2322.00","2324.00","2326.00","2328.00","2330.00","2332.00","2334.00","2336.00","2338.00","2340.00","2342.00","2344.00","2346.00","2348.00","2350.00","2352.00","2354.00","2356.00","2358.00","2360.00","2362.00","2364.00","2366.00","2368.00","2370.00","2372.00","2374.00","2376.00","2378.00","2380.00","2382.00","2384.00","2386.00","2388.00","2390.00","2392.00","2394.00","2396.00","2398.00","2400.00","2402.00","2404.00","2406.00","2408.00","2410.00","2412.00","2414.00","2416.00","2418.00","2420.00","2422.00","2424.00","2426.00","2428.00","2430.00","2432.00","2434.00","2436.00","2438.00","2440.00","2442.00","2444.00","2446.00","2448.00","2450.00","2452.00","2454.00","2456.00","2458.00","2460.00","2462.00","2464.00","2466.00","2468.00","2470.00","2472.00","2474.00","2476.00","2478.00","2480.00","2482.00","2484.00","2486.00","2488.00","2490.00","2492.00","2494.00","2496.00","2498.00"
"rrep-0001",2.9725313e-02,2.8282166e-02,2.9540062e-02,2.9136419e-02,2.7637005e-02,2.8379202e-02,2.8106451e-02,2.8002024e-02,2.8530359e-02,2.9515743e-02,2.8614521e-02,2.8328419e-02,2.8119326e-02,2.8338432e-02,2.8381348e-02,2.7765512e-02,2.7361631e-02,2.7963400e-02,2.8077602e-02,2.8210878e-02,2.8089046e-02,2.7344942e-02,2.8095245e-02,2.8092146e-02,2.8433800e-02,2.7156591e-02,2.7798414e-02,2.7424812e-02,2.4888754e-02,2.7493000e-02,2.6669502e-02,2.7278900e-02,2.7425289e-02,2.7046680e-02,2.7205706e-02,2.7717590e-02,2.6962519e-02,2.6334524e-02,2.7721405e-02,2.7014971e-02,2.5891066e-02,2.5767088e-02,2.7451277e-02,2.7727127e-02,2.7769089e-02,2.7156830e-02,2.7721167e-02,2.8195381e-02,2.6940823e-02,2.6611567e-02,2.7480602e-02,2.7458429e-02,2.8359652e-02,2.7867794e-02,2.7514696e-02,2.7929544e-02,2.7095318e-02,2.6939631e-02,2.7714014e-02,2.7955770e-02,2.7912140e-02,2.7115583e-02,2.7444601e-02,2.7161360e-02,2.6416540e-02,2.8072596e-02,2.8028727e-02,2.7315855e-02,2.7197123e-02,2.7418137e-02,2.7334690e-02,2.7853012e-02,2.8123617e-02,2.7585745e-02,2.7785301e-02,2.7209282e-02,2.7080536e-02,2.6677132e-02,2.6027679e-02,2.6680231e-02,2.6211977e-02,2.6731491e-02,2.6520014e-02,2.6728392e-02,2.6519775e-02,2.6798487e-02,2.7388573e-02,2.5881290e-02,2.6784897e-02,2.6614666e-02,2.6078939e-02,2.6581287e-02,2.6364803e-02,2.6162148e-02,2.5963306e-02,2.6354074e-02,2.6489735e-02,2.5672674e-02,2.6590824e-02,2.6399374e-02,2.6211739e-02,2.6102781e-02,2.6142120e-02,2.6283503e-02,2.5917411e-02,2.6032925e-02,2.5875211e-02,2.5999784e-02,2.5943279e-02,2.5986075e-02,2.6042461e-02,2.6003957e-02,2.5916934e-02,2.6073933e-02,2.5872827e-02,2.5948048e-02,2.5902629e-02,2.5887489e-02,2.5814891e-02,2.5909781e-02,2.5852323e-02,2.5846958e-02,2.5808454e-02,2.5789857e-02,2.5769591e-02,2.5721669e-02,2.5467753e-02,2.5464177e-02,2.5467753e-02,2.5383353e-02,2.5480628e-02,2.5428295e-02,2.5394082e-02,2.5361657e-02,2.5368690e-02,2.5379300e-02,2.5383949e-02,2.5282621e-02,2.5364637e-02,2.5393367e-02,2.5381088e-02,2.5453687e-02,2.5423288e-02,2.5459528e-02,2.5450826e-02,2.5499225e-02,2.5477052e-02,2.5465727e-02,2.5489450e-02,2.5475144e-02,2.5455236e-02,2.5473714e-02,2.5529265e-02,2.5532961e-02,2.5527716e-02,2.5538325e-02,2.5524616e-02,2.5526166e-02,2.5506258e-02,2.5542617e-02,2.5581241e-02,2.5653005e-02,2.5690198e-02,2.5777221e-02,2.5845647e-02,2.5940776e-02,2.6002169e-02,2.6065707e-02,2.6127338e-02,2.6203513e-02,2.6239753e-02,2.6266813e-02,2.6296377e-02,2.6291966e-02,2.6293516e-02,2.6263118e-02,2.6223540e-02,2.6151657e-02,2.6031852e-02,2.5931358e-02,2.5813818e-02,2.5691032e-02,2.5613368e-02,2.5565624e-02,2.5578499e-02,2.5654018e-02,2.5708973e-02,2.5725305e-02,2.5721431e-02,2.5704741e-02,2.5670052e-02,2.5656581e-02,2.5635719e-02,2.5615513e-02,2.5560379e-02,2.5532067e-02,2.5485039e-02,2.5464058e-02,2.5451422e-02,2.5413215e-02,2.5372744e-02,2.5365353e-02,2.5343895e-02,2.5322139e-02,2.5298297e-02,2.5296628e-02,2.5321543e-02,2.5318801e-02,2.5331616e-02,2.5348544e-02,2.5366783e-02,2.5423050e-02,2.5483966e-02,2.5552928e-02,2.5619090e-02,2.5693417e-02,2.5762439e-02,2.5853753e-02,2.5924683e-02,2.5983989e-02,2.6009977e-02,2.6072502e-02,2.6117504e-02,2.6141584e-02,2.6165724e-02,2.6183486e-02,2.6206315e-02,2.6247740e-02,2.6274562e-02,2.6280582e-02,2.6306212e-02,2.6311457e-02,2.6310325e-02,2.6334286e-02,2.6349425e-02,2.6381135e-02,2.6385963e-02,2.6421666e-02,2.6458025e-02,2.6481628e-02,2.6525497e-02,2.6552439e-02,2.6586592e-02,2.6625514e-02,2.6670456e-02,2.6709437e-02,2.6759386e-02,2.6803195e-02,2.6857674e-02,2.6880264e-02,2.6951671e-02,2.7018130e-02,2.7103961e-02,2.7188540e-02,2.7280927e-02,2.7382791e-02,2.7491271e-02,2.7634382e-02,2.7783513e-02,2.7970970e-02,2.8194785e-02,2.8460264e-02,2.8760076e-02,2.9111803e-02,2.9512405e-02,2.9955268e-02,3.0455709e-02,3.1012118e-02,3.1626165e-02,3.2320857e-02,3.3079267e-02,3.3903003e-02,3.4866393e-02,3.5918117e-02,3.7081122e-02,3.8325846e-02,3.9600313e-02,4.0867090e-02,4.2026341e-02,4.3054760e-02,4.3926239e-02,4.4605732e-02,4.5099318e-02,4.5453489e-02,4.5680881e-02,4.5801222e-02,4.5839489e-02,4.5817971e-02,4.5743704e-02,4.5592308e-02,4.5402229e-02,4.5134068e-02,4.4835746e-02,4.4494987e-02,4.4095278e-02,4.3642282e-02,4.3191314e-02,4.2715847e-02,4.2238414e-02,4.1725338e-02,4.1199207e-02,4.0672004e-02,4.0127635e-02,3.9585412e-02,3.9063036e-02,3.8543224e-02,3.7998497e-02,3.7443340e-02,3.6915302e-02,3.6394954e-02,3.5878897e-02,3.5381913e-02,3.4900367e-02,3.4428835e-02,3.3968568e-02,3.3530474e-02,3.3115745e-02,3.2721341e-02,3.2353699e-02,3.1996787e-02,3.1657994e-02,3.1352282e-02,3.1069756e-02,3.0806363e-02,3.0549705e-02,3.0320704e-02,3.0104458e-02,2.9937565e-02,2.9774129e-02,2.9646397e-02,2.9539943e-02,2.9442668e-02,2.9380798e-02,2.9302239e-02,2.9265583e-02,2.9249072e-02,2.9259443e-02,2.9256761e-02,2.9321074e-02,2.9393613e-02,2.9498875e-02,2.9609859e-02,2.9736638e-02,2.9917657e-02,3.0095637e-02,3.0327201e-02,3.0538321e-02,3.0738950e-02,3.0992270e-02,3.1234503e-02,3.1098008e-02,3.1334043e-02,3.1582057e-02,3.1838953e-02,3.2093108e-02,3.2383800e-02,3.2672107e-02,3.2996714e-02,3.3365786e-02,3.3775747e-02,3.4271717e-02,3.4863949e-02,3.5584152e-02,3.6524713e-02,3.7646830e-02,3.9035439e-02,4.0733755e-02,4.2754769e-02,4.5094132e-02,4.7725677e-02,5.0502896e-02,5.3557158e-02,5.6570947e-02,5.9459388e-02,6.2235773e-02,6.4665437e-02,6.6749692e-02,6.8463862e-02,6.9754779e-02,7.0756078e-02,7.1449757e-02,7.1935415e-02,7.2261512e-02,7.2470069e-02,7.2605848e-02,7.2700441e-02,7.2756290e-02,7.2817802e-02,7.2873354e-02,7.2940767e-02,7.3044062e-02,7.3168337e-02,7.3297799e-02,7.3426664e-02,7.3545873e-02,7.3646665e-02,7.3709905e-02,7.3714495e-02,7.3668122e-02,7.3565960e-02,7.3418379e-02,7.3227465e-02,7.3012233e-02,7.2763741e-02,7.2507143e-02,7.2239637e-02,7.1955264e-02,7.1668208e-02,7.1393967e-02,7.1096718e-02,7.0809662e-02,7.0526719e-02,7.0241094e-02,6.9958866e-02,6.9674611e-02,6.9378138e-02,6.9090307e-02,6.8794012e-02,6.8491638e-02,6.8217814e-02,6.7937255e-02,6.7660570e-02,6.7375541e-02,6.7139149e-02,6.6886485e-02,6.6674173e-02,6.6476941e-02,6.6300809e-02,6.6155136e-02,6.6054106e-02,6.5981328e-02,6.5952301e-02,6.5955043e-02,6.6013455e-02,6.6130280e-02,6.6284120e-02,6.6504598e-02,6.6780210e-02,6.7119718e-02,6.7542672e-02,6.8018019e-02,6.8573833e-02,6.9206595e-02,6.9919169e-02,7.0714414e-02,7.1582615e-02,7.2537839e-02,7.3621035e-02,7.4757278e-02,7.6051414e-02,7.7443957e-02,7.8942478e-02,8.0581903e-02,8.2356274e-02,8.4290504e-02,8.6403370e-02,8.8629723e-02,9.1106355e-02,9.3735278e-02,9.6530765e-02,9.9527150e-02,0.1027082,0.1060740,0.1096199,0.1132561,0.1171215,0.1210989,0.1251186,0.1292127,0.1333006,0.1374469,0.1415813,0.1455743,0.1495899,0.1535093,0.1573921,0.1612801,0.1651456,0.1692235,0.1734860,0.1780506,0.1831280,0.1889143,0.1954883,0.2032447,0.2120769,0.2229687,0.2356644,0.2507702,0.2688164,0.2904548,0.3161056,0.3461539,0.3799255,0.4190739,0.4626314,0.5103157,0.5622380,0.6168286,0.6747124,0.7336027,0.7914873,0.8492429,0.9046533,0.9574592,1.0059664,1.0502093,1.0908327,1.1273239,1.1590266,1.1877615,1.2129066,1.2353590,1.2549801,1.2718744,1.2866625,1.2993948,1.3101826,1.3190033,1.3261271,1.3312764,1.3354809,1.3383343,1.3396280,1.3400865,1.3395590,1.3381217,1.3351761,1.3307109,1.3244545,1.3163370,1.3051848,1.2922429,1.2760565,1.2581383,1.2382407,1.2166924,1.1942847,1.1704783,1.1462955,1.1222248,1.0976154,1.0732229,1.0486925,1.0247502,1.0013556,0.9777703,0.9548202,0.9324036,0.9102541,0.8888101,0.8672131,0.8462236,0.8258572,0.8055998,0.7860073,0.7665191,0.7475873,0.7294269,0.7112738,0.6937798,0.6765867,0.6600091,0.6441292,0.6283010,0.6131619,0.5984932,0.5843297,0.5708456,0.5574557,0.5446768,0.5324780,0.5205743,0.5093154,0.4981798,0.4875316,0.4774561,0.4675782,0.4582266,0.4490674,0.4403276,0.4321402,0.4239962,0.4163329,0.4088626,0.4017670,0.3950847,0.3884487,0.3822223,0.3761895,0.3704461,0.3650167,0.3596217,0.3545127,0.3496184,0.3449056,0.3404637,0.3360504,0.3318545,0.3278669,0.3240000,0.3203358,0.3167350,0.3133063,0.3100501,0.3068677,0.3038744,0.3008922,0.2980941,0.2954366,0.2928092,0.2903272,0.2879059,0.2856018,0.2834088,0.2812741,0.2792376,0.2772641,0.2754178,0.2736478,0.2719367,0.2703543,0.2687945,0.2673136,0.2659457,0.2646252,0.2634175,0.2622478,0.2611678,0.2601992,0.2592878,0.2584637,0.2577208,0.2570658,0.2564863,0.2559711,0.2555566,0.2552221,0.2549329,0.2547554,0.2546840,0.2546910,0.2547802,0.2549490,0.2552167,0.2555773,0.2560399,0.2565867,0.2572307,0.2579751,0.2588341,0.2597673,0.2608351,0.2620314,0.2633103,0.2647318,0.2662624,0.2679665,0.2697877,0.2717618,0.2738962,0.2761385,0.2786377,0.2812547,0.2840613,0.2870497,0.2901824,0.2936153,0.2971931,0.3009986,0.3049940,0.3091224,0.3135568,0.3181089,0.3228917,0.3277964,0.3327976,0.3379947,0.3431908,0.3485539,0.3538329,0.3590375,0.3642331,0.3692364,0.3741835,0.3788627,0.3832349,0.3873588,0.3910681,0.3945887,0.3976570,0.4003840,0.4027404,0.4047423,0.4064249,0.4077570,0.4088374,0.4096769,0.4102724,0.4107114,0.4110171,0.4112661,0.4114657,0.4116921,0.4119285,0.4122344,0.4126760,0.4132159,0.4139005,0.4148343,0.4159778,0.4173807,0.4190967,0.4211865,0.4236630,0.4266003,0.4300924,0.4341255,0.4391440,0.4449295,0.4517033,0.4595825,0.4686194,0.4794000,0.4919794,0.5068454,0.5239879,0.5440766,0.5678253,0.5950511,0.6281015,0.6656600,0.7092786,0.7604467,0.8195442,0.8898258,0.9714091,1.0666692,1.1735106,1.2935405,1.4284853,1.5738158,1.7374659,1.9077734,2.0830545,2.2525752,2.3998821,2.5242255,2.6095135,2.6665537,2.7020013,2.7435234,2.7697561,2.7781148,2.7869194,2.7933826,2.8007743,2.8153386,2.8296824,2.8450174,2.8579981,2.8685911,2.8740840,2.8785968,2.8853881,2.8929005,2.9023945,2.9178302,2.9296410,2.9403343,2.9406979,2.9465535,2.9409220,2.9242342,2.9201117,2.9033189,2.8921390,2.8824863,2.8763742,2.8738372,2.8690591,2.8650899,2.8615882,2.8541989,2.8477287,2.8282442,2.8132410,2.7984173,2.7868466,2.7777171,2.7720518,2.7632890,2.7574198,2.7467880,2.7236767,2.6946130,2.6689618,2.6504712,2.6219728,2.5959356,2.5754297,2.5505872,2.5224526,2.4882116,2.4629848,2.4281533,2.3974583,2.3678393,2.3379226,2.3072023,2.2770636,2.2498050,2.2132425,2.1856391,2.1529911,2.1243286,2.0941286,2.0632739,2.0346055,2.0044093,1.9754570,1.9466183,1.9178680,1.8881581,1.8605868,1.8318522,1.8031763,1.7768054,1.7502201,1.7214456,1.6950858,1.6693521,1.6436093,1.6194649,1.5946803,1.5704435,1.5464220,1.5232176,1.5007231,1.4779801,1.4561942,1.4349186,1.4135609,1.3932269,1.3726542,1.3534318,1.3334838,1.3145571,1.2959613,1.2778544,1.2598426,1.2421865,1.2255733,1.2090083,1.1933935,1.1777416,1.1630973,1.1480999,1.1340045,1.1202493,1.1071604,1.0943244,1.0818477,1.0702244,1.0585248,1.0475966,1.0371301,1.0267378,1.0166745,1.0070590,0.9977248,0.9887268,0.9801672,0.9719937,0.9643928,0.9567959,0.9492890,0.9425223,0.9357163,0.9293003,0.9233010,0.9174535,0.9119060,0.9066209,0.9015711,0.8968915,0.8924639,0.8883324,0.8841462,0.8807299,0.8770324,0.8736955,0.8705167,0.8679109,0.8653445,0.8630008,0.8610833,0.8591694,0.8575825,0.8562543,0.8552611,0.8542522,0.8535723,0.8532448,0.8528928,0.8529521,0.8533911,0.8537472,0.8543665,0.8551626,0.8564039,0.8577476,0.8592969,0.8612862,0.8632690,0.8656548,0.8681583,0.8709275,0.8739827,0.8773738,0.8810194,0.8847426,0.8888026,0.8931028,0.8976616,0.9025455,0.9077353,0.9130675,0.9184777,0.9242942,0.9303480,0.9367448,0.9433009,0.9503772,0.9573289,0.9650981,0.9729019,0.9808431,0.9891460,0.9978353,1.0068902,1.0161201,1.0256360,1.0355343,1.0456718,1.0563082,1.0669403,1.0781312,1.0891600,1.1008477,1.1131624,1.1254575,1.1383890,1.1509972,1.1641066,1.1777923,1.1915332,1.2056283,1.2203090,1.2342294,1.2504096,1.2648114,1.2805971,1.2963929,1.3134273,1.3295745,1.3461212,1.3630302,1.3813300,1.3978399,1.4164412,1.4342746,1.4530737,1.4711864,1.4906489,1.5095940,1.5295846,1.5489510,1.5704831,1.5889034,1.6085981,1.6308115,1.6505795,1.6707171,1.6922754,1.7129009,1.7336807,1.7545877,1.7751583,1.7972082,1.8179266,1.8397148,1.8627036,1.8832330,1.9043196,1.9279157,1.9448006,1.9714479,1.9951632,2.0117452,2.0345592,2.0558274,2.0778079,2.0947189,2.1141191,2.1353576,2.1574762,2.1798267,2.1937976,2.2168298,2.2438190,2.2537873,2.2720041,2.2848411,2.2973032,2.3162925,2.3342898,2.3470066,2.3598020,2.3795257,2.4014683,2.4164920,2.4207184,2.4242980,2.4253097,2.4292812,2.4328866,2.4384363,2.4436777,2.4575076,2.4654710,2.4722080,2.4743576,2.4779041,2.4803083,2.4799480,2.4806228,2.4812198,2.4803283,2.4792087,2.4794557,2.4769647,2.4769902,2.4754357,2.4733574,2.4697630,2.4663246,2.4639246,2.4637625,2.4605467
