# Supplementary material for: Evaluating Spectral Signals to Identify Spectral Error
Source: PLoS One. 2016 Jan 5;11(1):e0146249. doi: 10.1371/journal.pone.0146249 (PMC4701180; doi:10.1371/journal.pone.0146249)
Supplement: S1 File — Additional data sets and short “read me” files with explanations are provided to show results of repeated tests supporting the statement on the instrument flaw. (ZIP) [file pone.0146249.s001.zip › PONE_Bazar-et-al_rawdata-files-captioncorrected/extra_repr-rep-test/6500B-140409.TXT]

"400.00","402.00","404.00","406.00","408.00","410.00","412.00","414.00","416.00","418.00","420.00","422.00","424.00","426.00","428.00","430.00","432.00","434.00","436.00","438.00","440.00","442.00","444.00","446.00","448.00","450.00","452.00","454.00","456.00","458.00","460.00","462.00","464.00","466.00","468.00","470.00","472.00","474.00","476.00","478.00","480.00","482.00","484.00","486.00","488.00","490.00","492.00","494.00","496.00","498.00","500.00","502.00","504.00","506.00","508.00","510.00","512.00","514.00","516.00","518.00","520.00","522.00","524.00","526.00","528.00","530.00","532.00","534.00","536.00","538.00","540.00","542.00","544.00","546.00","548.00","550.00","552.00","554.00","556.00","558.00","560.00","562.00","564.00","566.00","568.00","570.00","572.00","574.00","576.00","578.00","580.00","582.00","584.00","586.00","588.00","590.00","592.00","594.00","596.00","598.00","600.00","602.00","604.00","606.00","608.00","610.00","612.00","614.00","616.00","618.00","620.00","622.00","624.00","626.00","628.00","630.00","632.00","634.00","636.00","638.00","640.00","642.00","644.00","646.00","648.00","650.00","652.00","654.00","656.00","658.00","660.00","662.00","664.00","666.00","668.00","670.00","672.00","674.00","676.00","678.00","680.00","682.00","684.00","686.00","688.00","690.00","692.00","694.00","696.00","698.00","700.00","702.00","704.00","706.00","708.00","710.00","712.00","714.00","716.00","718.00","720.00","722.00","724.00","726.00","728.00","730.00","732.00","734.00","736.00","738.00","740.00","742.00","744.00","746.00","748.00","750.00","752.00","754.00","756.00","758.00","760.00","762.00","764.00","766.00","768.00","770.00","772.00","774.00","776.00","778.00","780.00","782.00","784.00","786.00","788.00","790.00","792.00","794.00","796.00","798.00","800.00","802.00","804.00","806.00","808.00","810.00","812.00","814.00","816.00","818.00","820.00","822.00","824.00","826.00","828.00","830.00","832.00","834.00","836.00","838.00","840.00","842.00","844.00","846.00","848.00","850.00","852.00","854.00","856.00","858.00","860.00","862.00","864.00","866.00","868.00","870.00","872.00","874.00","876.00","878.00","880.00","882.00","884.00","886.00","888.00","890.00","892.00","894.00","896.00","898.00","900.00","902.00","904.00","906.00","908.00","910.00","912.00","914.00","916.00","918.00","920.00","922.00","924.00","926.00","928.00","930.00","932.00","934.00","936.00","938.00","940.00","942.00","944.00","946.00","948.00","950.00","952.00","954.00","956.00","958.00","960.00","962.00","964.00","966.00","968.00","970.00","972.00","974.00","976.00","978.00","980.00","982.00","984.00","986.00","988.00","990.00","992.00","994.00","996.00","998.00","1000.00","1002.00","1004.00","1006.00","1008.00","1010.00","1012.00","1014.00","1016.00","1018.00","1020.00","1022.00","1024.00","1026.00","1028.00","1030.00","1032.00","1034.00","1036.00","1038.00","1040.00","1042.00","1044.00","1046.00","1048.00","1050.00","1052.00","1054.00","1056.00","1058.00","1060.00","1062.00","1064.00","1066.00","1068.00","1070.00","1072.00","1074.00","1076.00","1078.00","1080.00","1082.00","1084.00","1086.00","1088.00","1090.00","1092.00","1094.00","1096.00","1098.00","1100.00","1102.00","1104.00","1106.00","1108.00","1110.00","1112.00","1114.00","1116.00","1118.00","1120.00","1122.00","1124.00","1126.00","1128.00","1130.00","1132.00","1134.00","1136.00","1138.00","1140.00","1142.00","1144.00","1146.00","1148.00","1150.00","1152.00","1154.00","1156.00","1158.00","1160.00","1162.00","1164.00","1166.00","1168.00","1170.00","1172.00","1174.00","1176.00","1178.00","1180.00","1182.00","1184.00","1186.00","1188.00","1190.00","1192.00","1194.00","1196.00","1198.00","1200.00","1202.00","1204.00","1206.00","1208.00","1210.00","1212.00","1214.00","1216.00","1218.00","1220.00","1222.00","1224.00","1226.00","1228.00","1230.00","1232.00","1234.00","1236.00","1238.00","1240.00","1242.00","1244.00","1246.00","1248.00","1250.00","1252.00","1254.00","1256.00","1258.00","1260.00","1262.00","1264.00","1266.00","1268.00","1270.00","1272.00","1274.00","1276.00","1278.00","1280.00","1282.00","1284.00","1286.00","1288.00","1290.00","1292.00","1294.00","1296.00","1298.00","1300.00","1302.00","1304.00","1306.00","1308.00","1310.00","1312.00","1314.00","1316.00","1318.00","1320.00","1322.00","1324.00","1326.00","1328.00","1330.00","1332.00","1334.00","1336.00","1338.00","1340.00","1342.00","1344.00","1346.00","1348.00","1350.00","1352.00","1354.00","1356.00","1358.00","1360.00","1362.00","1364.00","1366.00","1368.00","1370.00","1372.00","1374.00","1376.00","1378.00","1380.00","1382.00","1384.00","1386.00","1388.00","1390.00","1392.00","1394.00","1396.00","1398.00","1400.00","1402.00","1404.00","1406.00","1408.00","1410.00","1412.00","1414.00","1416.00","1418.00","1420.00","1422.00","1424.00","1426.00","1428.00","1430.00","1432.00","1434.00","1436.00","1438.00","1440.00","1442.00","1444.00","1446.00","1448.00","1450.00","1452.00","1454.00","1456.00","1458.00","1460.00","1462.00","1464.00","1466.00","1468.00","1470.00","1472.00","1474.00","1476.00","1478.00","1480.00","1482.00","1484.00","1486.00","1488.00","1490.00","1492.00","1494.00","1496.00","1498.00","1500.00","1502.00","1504.00","1506.00","1508.00","1510.00","1512.00","1514.00","1516.00","1518.00","1520.00","1522.00","1524.00","1526.00","1528.00","1530.00","1532.00","1534.00","1536.00","1538.00","1540.00","1542.00","1544.00","1546.00","1548.00","1550.00","1552.00","1554.00","1556.00","1558.00","1560.00","1562.00","1564.00","1566.00","1568.00","1570.00","1572.00","1574.00","1576.00","1578.00","1580.00","1582.00","1584.00","1586.00","1588.00","1590.00","1592.00","1594.00","1596.00","1598.00","1600.00","1602.00","1604.00","1606.00","1608.00","1610.00","1612.00","1614.00","1616.00","1618.00","1620.00","1622.00","1624.00","1626.00","1628.00","1630.00","1632.00","1634.00","1636.00","1638.00","1640.00","1642.00","1644.00","1646.00","1648.00","1650.00","1652.00","1654.00","1656.00","1658.00","1660.00","1662.00","1664.00","1666.00","1668.00","1670.00","1672.00","1674.00","1676.00","1678.00","1680.00","1682.00","1684.00","1686.00","1688.00","1690.00","1692.00","1694.00","1696.00","1698.00","1700.00","1702.00","1704.00","1706.00","1708.00","1710.00","1712.00","1714.00","1716.00","1718.00","1720.00","1722.00","1724.00","1726.00","1728.00","1730.00","1732.00","1734.00","1736.00","1738.00","1740.00","1742.00","1744.00","1746.00","1748.00","1750.00","1752.00","1754.00","1756.00","1758.00","1760.00","1762.00","1764.00","1766.00","1768.00","1770.00","1772.00","1774.00","1776.00","1778.00","1780.00","1782.00","1784.00","1786.00","1788.00","1790.00","1792.00","1794.00","1796.00","1798.00","1800.00","1802.00","1804.00","1806.00","1808.00","1810.00","1812.00","1814.00","1816.00","1818.00","1820.00","1822.00","1824.00","1826.00","1828.00","1830.00","1832.00","1834.00","1836.00","1838.00","1840.00","1842.00","1844.00","1846.00","1848.00","1850.00","1852.00","1854.00","1856.00","1858.00","1860.00","1862.00","1864.00","1866.00","1868.00","1870.00","1872.00","1874.00","1876.00","1878.00","1880.00","1882.00","1884.00","1886.00","1888.00","1890.00","1892.00","1894.00","1896.00","1898.00","1900.00","1902.00","1904.00","1906.00","1908.00","1910.00","1912.00","1914.00","1916.00","1918.00","1920.00","1922.00","1924.00","1926.00","1928.00","1930.00","1932.00","1934.00","1936.00","1938.00","1940.00","1942.00","1944.00","1946.00","1948.00","1950.00","1952.00","1954.00","1956.00","1958.00","1960.00","1962.00","1964.00","1966.00","1968.00","1970.00","1972.00","1974.00","1976.00","1978.00","1980.00","1982.00","1984.00","1986.00","1988.00","1990.00","1992.00","1994.00","1996.00","1998.00","2000.00","2002.00","2004.00","2006.00","2008.00","2010.00","2012.00","2014.00","2016.00","2018.00","2020.00","2022.00","2024.00","2026.00","2028.00","2030.00","2032.00","2034.00","2036.00","2038.00","2040.00","2042.00","2044.00","2046.00","2048.00","2050.00","2052.00","2054.00","2056.00","2058.00","2060.00","2062.00","2064.00","2066.00","2068.00","2070.00","2072.00","2074.00","2076.00","2078.00","2080.00","2082.00","2084.00","2086.00","2088.00","2090.00","2092.00","2094.00","2096.00","2098.00","2100.00","2102.00","2104.00","2106.00","2108.00","2110.00","2112.00","2114.00","2116.00","2118.00","2120.00","2122.00","2124.00","2126.00","2128.00","2130.00","2132.00","2134.00","2136.00","2138.00","2140.00","2142.00","2144.00","2146.00","2148.00","2150.00","2152.00","2154.00","2156.00","2158.00","2160.00","2162.00","2164.00","2166.00","2168.00","2170.00","2172.00","2174.00","2176.00","2178.00","2180.00","2182.00","2184.00","2186.00","2188.00","2190.00","2192.00","2194.00","2196.00","2198.00","2200.00","2202.00","2204.00","2206.00","2208.00","2210.00","2212.00","2214.00","2216.00","2218.00","2220.00","2222.00","2224.00","2226.00","2228.00","2230.00","2232.00","2234.00","2236.00","2238.00","2240.00","2242.00","2244.00","2246.00","2248.00","2250.00","2252.00","2254.00","2256.00","2258.00","2260.00","2262.00","2264.00","2266.00","2268.00","2270.00","2272.00","2274.00","2276.00","2278.00","2280.00","2282.00","2284.00","2286.00","2288.00","2290.00","2292.00","2294.00","2296.00","2298.00","2300.00","2302.00","2304.00","2306.00","2308.00","2310.00","2312.00","2314.00","2316.00","2318.00","2320.00","2322.00","2324.00","2326.00","2328.00","2330.00","2332.00","2334.00","2336.00","2338.00","2340.00","2342.00","2344.00","2346.00","2348.00","2350.00","2352.00","2354.00","2356.00","2358.00","2360.00","2362.00","2364.00","2366.00","2368.00","2370.00","2372.00","2374.00","2376.00","2378.00","2380.00","2382.00","2384.00","2386.00","2388.00","2390.00","2392.00","2394.00","2396.00","2398.00","2400.00","2402.00","2404.00","2406.00","2408.00","2410.00","2412.00","2414.00","2416.00","2418.00","2420.00","2422.00","2424.00","2426.00","2428.00","2430.00","2432.00","2434.00","2436.00","2438.00","2440.00","2442.00","2444.00","2446.00","2448.00","2450.00","2452.00","2454.00","2456.00","2458.00","2460.00","2462.00","2464.00","2466.00","2468.00","2470.00","2472.00","2474.00","2476.00","2478.00","2480.00","2482.00","2484.00","2486.00","2488.00","2490.00","2492.00","2494.00","2496.00","2498.00"
"repr-01",2.6067495e-02,2.5359154e-02,2.6387691e-02,2.5040865e-02,2.3493767e-02,2.4558067e-02,2.4554968e-02,2.4921417e-02,2.4702072e-02,2.4403334e-02,2.5080204e-02,2.4901628e-02,2.4552822e-02,2.4304390e-02,2.4461031e-02,2.4202585e-02,2.3900986e-02,2.4493933e-02,2.4378538e-02,2.4531126e-02,2.3979902e-02,2.3506403e-02,2.4310827e-02,2.4290085e-02,2.4484634e-02,2.3779154e-02,2.4227142e-02,2.4205685e-02,2.1464586e-02,2.3240805e-02,2.3146629e-02,2.3265600e-02,2.3889542e-02,2.3914576e-02,2.3869514e-02,2.4008512e-02,2.3393154e-02,2.3002625e-02,2.3406982e-02,2.3635149e-02,2.2677660e-02,2.1757364e-02,2.3597479e-02,2.4237156e-02,2.4156570e-02,2.4094343e-02,2.4199486e-02,2.4491072e-02,2.3427248e-02,2.3625374e-02,2.4268389e-02,2.3841143e-02,2.4356127e-02,2.4647474e-02,2.4107695e-02,2.4040937e-02,2.3812056e-02,2.3475409e-02,2.4569988e-02,2.4276733e-02,2.4461269e-02,2.4179935e-02,2.4321318e-02,2.3967505e-02,2.3652792e-02,2.4096489e-02,2.4035692e-02,2.4107456e-02,2.3830652e-02,2.4318933e-02,2.4400234e-02,2.4940014e-02,2.4412394e-02,2.4494886e-02,2.4555206e-02,2.4073839e-02,2.4557114e-02,2.3466349e-02,2.3172140e-02,2.3712635e-02,2.3451567e-02,2.3895264e-02,2.3504019e-02,2.3811817e-02,2.3699999e-02,2.4029732e-02,2.4510860e-02,2.3018360e-02,2.4082184e-02,2.3560524e-02,2.3561954e-02,2.4067640e-02,2.3470640e-02,2.3463964e-02,2.3045301e-02,2.3947716e-02,2.3890734e-02,2.3046732e-02,2.3840666e-02,2.3748398e-02,2.3567200e-02,2.3432493e-02,2.3645878e-02,2.3700714e-02,2.3718119e-02,2.3654222e-02,2.3517132e-02,2.3528218e-02,2.3426056e-02,2.3645878e-02,2.3608804e-02,2.3723722e-02,2.3620605e-02,2.3751736e-02,2.3462176e-02,2.3597121e-02,2.3568153e-02,2.3572087e-02,2.3577929e-02,2.3543000e-02,2.3552775e-02,2.3534536e-02,2.3483753e-02,2.3500562e-02,2.3503780e-02,2.3455381e-02,2.3253918e-02,2.3221612e-02,2.3238778e-02,2.3184180e-02,2.3250341e-02,2.3179770e-02,2.3163915e-02,2.3162246e-02,2.3137331e-02,2.3199677e-02,2.3161173e-02,2.3073912e-02,2.3210168e-02,2.3206472e-02,2.3215413e-02,2.3307681e-02,2.3301601e-02,2.3339033e-02,2.3314238e-02,2.3376822e-02,2.3369670e-02,2.3375750e-02,2.3399711e-02,2.3405075e-02,2.3419499e-02,2.3427248e-02,2.3492217e-02,2.3478031e-02,2.3503423e-02,2.3537040e-02,2.3519993e-02,2.3536682e-02,2.3551702e-02,2.3565292e-02,2.3646474e-02,2.3708940e-02,2.3781419e-02,2.3882389e-02,2.3958206e-02,2.4065375e-02,2.4138689e-02,2.4224997e-02,2.4278879e-02,2.4371386e-02,2.4418473e-02,2.4465561e-02,2.4500608e-02,2.4514318e-02,2.4525642e-02,2.4513245e-02,2.4489284e-02,2.4462461e-02,2.4366856e-02,2.4327874e-02,2.4250269e-02,2.4182856e-02,2.4139822e-02,2.4154603e-02,2.4190426e-02,2.4239182e-02,2.4257660e-02,2.4251819e-02,2.4237633e-02,2.4206161e-02,2.4212003e-02,2.4208546e-02,2.4202168e-02,2.4185479e-02,2.4161816e-02,2.4129331e-02,2.4107158e-02,2.4093568e-02,2.4081707e-02,2.4061918e-02,2.4039507e-02,2.4022520e-02,2.4014771e-02,2.4011254e-02,2.4009287e-02,2.3979723e-02,2.4034560e-02,2.4037182e-02,2.4072111e-02,2.4092972e-02,2.4147987e-02,2.4198592e-02,2.4241924e-02,2.4333119e-02,2.4420321e-02,2.4502695e-02,2.4570107e-02,2.4657845e-02,2.4740994e-02,2.4810255e-02,2.4863422e-02,2.4903297e-02,2.4959445e-02,2.4982095e-02,2.5019407e-02,2.5039554e-02,2.5070131e-02,2.5123954e-02,2.5147021e-02,2.5158525e-02,2.5192618e-02,2.5180280e-02,2.5220275e-02,2.5248885e-02,2.5277078e-02,2.5303364e-02,2.5331855e-02,2.5366783e-02,2.5413513e-02,2.5443733e-02,2.5487304e-02,2.5513053e-02,2.5569856e-02,2.5611997e-02,2.5659561e-02,2.5697291e-02,2.5750518e-02,2.5804460e-02,2.5851369e-02,2.5897205e-02,2.5972009e-02,2.6048124e-02,2.6135206e-02,2.6229680e-02,2.6328146e-02,2.6437342e-02,2.6556969e-02,2.6690185e-02,2.6864767e-02,2.7060270e-02,2.7297080e-02,2.7563453e-02,2.7867794e-02,2.8226495e-02,2.8636336e-02,2.9076517e-02,2.9588342e-02,3.0156374e-02,3.0765295e-02,3.1480968e-02,3.2234073e-02,3.3043265e-02,3.4022152e-02,3.5076857e-02,3.6233246e-02,3.7476838e-02,3.8746893e-02,4.0000558e-02,4.1162252e-02,4.2186737e-02,4.3057799e-02,4.3739259e-02,4.4236004e-02,4.4594049e-02,4.4825375e-02,4.4952154e-02,4.5005202e-02,4.4993222e-02,4.4923782e-02,4.4790566e-02,4.4606984e-02,4.4362724e-02,4.4075787e-02,4.3742001e-02,4.3337107e-02,4.2929351e-02,4.2494059e-02,4.2030096e-02,4.1564584e-02,4.1057527e-02,4.0547550e-02,4.0053785e-02,3.9506376e-02,3.8982928e-02,3.8448036e-02,3.7949145e-02,3.7416756e-02,3.6872029e-02,3.6355793e-02,3.5846591e-02,3.5326779e-02,3.4829080e-02,3.4358978e-02,3.3898294e-02,3.3450246e-02,3.3018172e-02,3.2612205e-02,3.2212853e-02,3.1863928e-02,3.1516612e-02,3.1195223e-02,3.0904591e-02,3.0611277e-02,3.0363917e-02,3.0122280e-02,2.9900074e-02,2.9714406e-02,2.9552519e-02,2.9386640e-02,2.9299974e-02,2.9202580e-02,2.9114664e-02,2.9068172e-02,2.9029906e-02,2.8986275e-02,2.8989673e-02,2.9008687e-02,2.9039502e-02,2.9107511e-02,2.9188097e-02,2.9302716e-02,2.9431343e-02,2.9598176e-02,2.9763222e-02,2.9941142e-02,3.0186892e-02,3.0410886e-02,3.0623078e-02,3.0883431e-02,3.1154037e-02,3.1658530e-02,3.1900644e-02,3.2162547e-02,3.2425463e-02,3.2689273e-02,3.2985449e-02,3.3289313e-02,3.3616960e-02,3.3989489e-02,3.4399986e-02,3.4908950e-02,3.5506308e-02,3.6203325e-02,3.7142932e-02,3.8252115e-02,3.9631307e-02,4.1310191e-02,4.3309748e-02,4.5621097e-02,4.8235774e-02,5.1002979e-02,5.4022551e-02,5.7032406e-02,5.9882700e-02,6.2673151e-02,6.5100431e-02,6.7190707e-02,6.8919182e-02,7.0215225e-02,7.1233749e-02,7.1948886e-02,7.2442114e-02,7.2805703e-02,7.3049605e-02,7.3201120e-02,7.3317409e-02,7.3394477e-02,7.3462665e-02,7.3558152e-02,7.3645115e-02,7.3765576e-02,7.3891640e-02,7.4032605e-02,7.4187279e-02,7.4325621e-02,7.4441254e-02,7.4512959e-02,7.4546337e-02,7.4514210e-02,7.4429512e-02,7.4296355e-02,7.4133098e-02,7.3928237e-02,7.3696613e-02,7.3448420e-02,7.3192060e-02,7.2910428e-02,7.2652757e-02,7.2379231e-02,7.2104156e-02,7.1814835e-02,7.1535647e-02,7.1269989e-02,7.0983171e-02,7.0709527e-02,7.0425332e-02,7.0156217e-02,6.9865108e-02,6.9575906e-02,6.9307506e-02,6.9021583e-02,6.8762839e-02,6.8488717e-02,6.8244576e-02,6.8007886e-02,6.7787051e-02,6.7586482e-02,6.7422688e-02,6.7259550e-02,6.7168534e-02,6.7089856e-02,6.7050397e-02,6.7053139e-02,6.7126572e-02,6.7227483e-02,6.7384958e-02,6.7612767e-02,6.7895770e-02,6.8232715e-02,6.8639934e-02,6.9102585e-02,6.9676280e-02,7.0288241e-02,7.0991457e-02,7.1778774e-02,7.2655678e-02,7.3615789e-02,7.4681163e-02,7.5814664e-02,7.7103376e-02,7.8476369e-02,7.9975188e-02,8.1614137e-02,8.3376467e-02,8.5309148e-02,8.7405622e-02,8.9613199e-02,9.2074811e-02,9.4688207e-02,9.7463489e-02,0.1004506,0.1035942,0.1069553,0.1104746,0.1140873,0.1179407,0.1218771,0.1258709,0.1299455,0.1340000,0.1381322,0.1422085,0.1461814,0.1501645,0.1540608,0.1578901,0.1617301,0.1655591,0.1695958,0.1738111,0.1782955,0.1833165,0.1890212,0.1955057,0.2031482,0.2118689,0.2226238,0.2351547,0.2500907,0.2679036,0.2893409,0.3147131,0.3444600,0.3778917,0.4167424,0.4598758,0.5071405,0.5586251,0.6127905,0.6702414,0.7286381,0.7861007,0.8435636,0.8985895,0.9510970,0.9995486,1.0437098,1.0844643,1.1211226,1.1531093,1.1821537,1.2076106,1.2305714,1.2506703,1.2681751,1.2836065,1.2968163,1.3081141,1.3175447,1.3252258,1.3309917,1.3354980,1.3386424,1.3407621,1.3415594,1.3413097,1.3400798,1.3378140,1.3334507,1.3274770,1.3196266,1.3088523,1.2961903,1.2802043,1.2624335,1.2429030,1.2215757,1.1993730,1.1756985,1.1515934,1.1276153,1.1031163,1.0787289,1.0542780,1.0303340,1.0069766,0.9834237,0.9604696,0.9379628,0.9157957,0.8943779,0.8726798,0.8515975,0.8312542,0.8109105,0.7912487,0.7717304,0.7527424,0.7344783,0.7162621,0.6987473,0.6814864,0.6648476,0.6489106,0.6330110,0.6178052,0.6030760,0.5888417,0.5752949,0.5618461,0.5489919,0.5367520,0.5247537,0.5134243,0.5022261,0.4915205,0.4813922,0.4714660,0.4620307,0.4528301,0.4440238,0.4357668,0.4275686,0.4198750,0.4123497,0.4052378,0.3984796,0.3918259,0.3855326,0.3794628,0.3736848,0.3682222,0.3627989,0.3576736,0.3527471,0.3480052,0.3435419,0.3390642,0.3348618,0.3308645,0.3269740,0.3233090,0.3196602,0.3162016,0.3129304,0.3097450,0.3067337,0.3037486,0.3009090,0.2982220,0.2955748,0.2930862,0.2906398,0.2883140,0.2861022,0.2839566,0.2819321,0.2799444,0.2780550,0.2762786,0.2745557,0.2729247,0.2713389,0.2698684,0.2684791,0.2671475,0.2659010,0.2647269,0.2636254,0.2626325,0.2616931,0.2608415,0.2600642,0.2593679,0.2587674,0.2582391,0.2578188,0.2574383,0.2571598,0.2569559,0.2568392,0.2568206,0.2569275,0.2570670,0.2573238,0.2576582,0.2581027,0.2586380,0.2592422,0.2599622,0.2608069,0.2617394,0.2627924,0.2639713,0.2652373,0.2666345,0.2681442,0.2698309,0.2716201,0.2735877,0.2756937,0.2779162,0.2803923,0.2829959,0.2857828,0.2887390,0.2918552,0.2952658,0.2988398,0.3026208,0.3066039,0.3106965,0.3151222,0.3196532,0.3244255,0.3293232,0.3342787,0.3394609,0.3446487,0.3499818,0.3552387,0.3604301,0.3656309,0.3705823,0.3755177,0.3801894,0.3845172,0.3886020,0.3923074,0.3957645,0.3988147,0.4015181,0.4038140,0.4057652,0.4073859,0.4086954,0.4097650,0.4105206,0.4111250,0.4115360,0.4117766,0.4119842,0.4121453,0.4123508,0.4125438,0.4128195,0.4132039,0.4137377,0.4143913,0.4152712,0.4163725,0.4177511,0.4194164,0.4214845,0.4238952,0.4267902,0.4302455,0.4342256,0.4391608,0.4448714,0.4515881,0.4594126,0.4683246,0.4790412,0.4914868,0.5062363,0.5232401,0.5431412,0.5666862,0.5937168,0.6264946,0.6637138,0.7070404,0.7577932,0.8164421,0.8861450,0.9671564,1.0617018,1.1678098,1.2872965,1.4213597,1.5661385,1.7295507,1.9006083,2.0764377,2.2470880,2.3981435,2.5241048,2.6242161,2.6759477,2.7144740,2.7442944,2.7606783,2.7791040,2.8061225,2.8269005,2.8472536,2.8594441,2.8625698,2.8670890,2.8720956,2.8770976,2.8857799,2.8924973,2.9051070,2.9123354,2.9246309,2.9464004,2.9558835,2.9590325,2.9594929,2.9603910,2.9584463,2.9500515,2.9401422,2.9260662,2.9207962,2.9020896,2.8973227,2.8890822,2.8823602,2.8735833,2.8703878,2.8647795,2.8590922,2.8539393,2.8484440,2.8456039,2.8338549,2.8194063,2.8023925,2.7785280,2.7543337,2.7401049,2.7260437,2.7082193,2.6848798,2.6608915,2.6420684,2.6182098,2.6002343,2.5626173,2.5307682,2.5055771,2.4744031,2.4403045,2.4120247,2.3808577,2.3536720,2.3178959,2.2918158,2.2614131,2.2265019,2.1963112,2.1670032,2.1357331,2.1042395,2.0770626,2.0447156,2.0151148,1.9874207,1.9576908,1.9289255,1.8980902,1.8716389,1.8410331,1.8126454,1.7854675,1.7588115,1.7297267,1.7032366,1.6774365,1.6516008,1.6271267,1.6022193,1.5776937,1.5534172,1.5299562,1.5073283,1.4845253,1.4625471,1.4410896,1.4194173,1.3990242,1.3783505,1.3591752,1.3388088,1.3198822,1.3010209,1.2827750,1.2647364,1.2468253,1.2301592,1.2133975,1.1976377,1.1818821,1.1670883,1.1519644,1.1377445,1.1238811,1.1106737,1.0977370,1.0851099,1.0732840,1.0616896,1.0506001,1.0395833,1.0294651,1.0191885,1.0093997,1.0001267,0.9910680,0.9823856,0.9741864,0.9663295,0.9584867,0.9513807,0.9443997,0.9376760,0.9309211,0.9247121,0.9189856,0.9131837,0.9080118,0.9027703,0.8981861,0.8936759,0.8895668,0.8851984,0.8814560,0.8777722,0.8745508,0.8715374,0.8687075,0.8661062,0.8637395,0.8620084,0.8600680,0.8582626,0.8569591,0.8560855,0.8549990,0.8540887,0.8535932,0.8532780,0.8534074,0.8534339,0.8539193,0.8545367,0.8554188,0.8563689,0.8579317,0.8593666,0.8611869,0.8631898,0.8654693,0.8680139,0.8708873,0.8740581,0.8771201,0.8807093,0.8843758,0.8884472,0.8926972,0.8974359,0.9020606,0.9072948,0.9123434,0.9178954,0.9236804,0.9297080,0.9360322,0.9426600,0.9498430,0.9565852,0.9642363,0.9718819,0.9801702,0.9884644,0.9970960,1.0058594,1.0151784,1.0248541,1.0347583,1.0446831,1.0552402,1.0663253,1.0768142,1.0884827,1.1000749,1.1126660,1.1245251,1.1374310,1.1496010,1.1632674,1.1765958,1.1912006,1.2046512,1.2191836,1.2338649,1.2492951,1.2659926,1.2805409,1.2958926,1.3122940,1.3284380,1.3452107,1.3629568,1.3801984,1.3979795,1.4163623,1.4337577,1.4525014,1.4713930,1.4898745,1.5091820,1.5284183,1.5485047,1.5686287,1.5886111,1.6093696,1.6286159,1.6494632,1.6703252,1.6906233,1.7134987,1.7329295,1.7557480,1.7759699,1.7986588,1.8219954,1.8399481,1.8620665,1.8847265,1.9059695,1.9268981,1.9508564,1.9683362,1.9952277,2.0204780,2.0355401,2.0574427,2.0812392,2.0981574,2.1207681,2.1395376,2.1586914,2.1813631,2.2005939,2.2219617,2.2369187,2.2577193,2.2888007,2.2986419,2.3098335,2.3261955,2.3382151,2.3496807,2.3680437,2.3827660,2.3957996,2.4019313,2.4136739,2.4276040,2.4444506,2.4589238,2.4700570,2.4781253,2.4794495,2.4805951,2.4807780,2.4806750,2.4802039,2.4802921,2.4825621,2.4838057,2.4851608,2.4830320,2.4830291,2.4834850,2.4831295,2.4837165,2.4794364,2.4759200,2.4761612,2.4734793,2.4722309,2.4671016,2.4677494,2.4636183
"repr-02",2.6042938e-02,2.5503159e-02,2.6223898e-02,2.5021315e-02,2.3311853e-02,2.4554729e-02,2.4621964e-02,2.4859190e-02,2.4731159e-02,2.4491549e-02,2.5024176e-02,2.4948359e-02,2.4603128e-02,2.4316072e-02,2.4416685e-02,2.4120808e-02,2.3967028e-02,2.4519444e-02,2.4414063e-02,2.4552822e-02,2.4044514e-02,2.3457050e-02,2.4319649e-02,2.4272680e-02,2.4499416e-02,2.3779631e-02,2.4291039e-02,2.4235487e-02,2.1484137e-02,2.3257256e-02,2.3103714e-02,2.3274899e-02,2.3844957e-02,2.3942232e-02,2.3898840e-02,2.3992062e-02,2.3389578e-02,2.2996664e-02,2.3411989e-02,2.3622513e-02,2.2696733e-02,2.1752357e-02,2.3595333e-02,2.4266481e-02,2.4148703e-02,2.4080276e-02,2.4139881e-02,2.4500370e-02,2.3410320e-02,2.3643494e-02,2.4314165e-02,2.3923397e-02,2.4367809e-02,2.4691343e-02,2.4109840e-02,2.4058819e-02,2.3853302e-02,2.3488045e-02,2.4567604e-02,2.4320841e-02,2.4489641e-02,2.4146795e-02,2.4389505e-02,2.3995876e-02,2.3674965e-02,2.4065971e-02,2.3995876e-02,2.4098873e-02,2.3796797e-02,2.4383307e-02,2.4379253e-02,2.4905920e-02,2.4438858e-02,2.4433374e-02,2.4518728e-02,2.4068832e-02,2.4615526e-02,2.3467779e-02,2.3208857e-02,2.3712158e-02,2.3482084e-02,2.3818731e-02,2.3499727e-02,2.3787498e-02,2.3722172e-02,2.4072647e-02,2.4538040e-02,2.2989273e-02,2.4104357e-02,2.3579359e-02,2.3569107e-02,2.4066687e-02,2.3418427e-02,2.3479700e-02,2.3083448e-02,2.3957968e-02,2.3845911e-02,2.3076773e-02,2.3840904e-02,2.3740530e-02,2.3569584e-02,2.3435354e-02,2.3644924e-02,2.3725748e-02,2.3685694e-02,2.3686528e-02,2.3486853e-02,2.3497343e-02,2.3427963e-02,2.3631811e-02,2.3614168e-02,2.3723483e-02,2.3618698e-02,2.3741364e-02,2.3466945e-02,2.3584127e-02,2.3514271e-02,2.3571610e-02,2.3545504e-02,2.3553610e-02,2.3573041e-02,2.3516417e-02,2.3477077e-02,2.3505926e-02,2.3488879e-02,2.3442030e-02,2.3241401e-02,2.3228645e-02,2.3229837e-02,2.3159027e-02,2.3249388e-02,2.3173332e-02,2.3146629e-02,2.3141861e-02,2.3128510e-02,2.3185372e-02,2.3159504e-02,2.3068428e-02,2.3189664e-02,2.3197651e-02,2.3209333e-02,2.3279548e-02,2.3288846e-02,2.3317814e-02,2.3298502e-02,2.3377061e-02,2.3350477e-02,2.3363352e-02,2.3406386e-02,2.3377061e-02,2.3403406e-02,2.3419738e-02,2.3468494e-02,2.3470879e-02,2.3489356e-02,2.3503661e-02,2.3504019e-02,2.3513317e-02,2.3525238e-02,2.3556709e-02,2.3627400e-02,2.3690224e-02,2.3773551e-02,2.3854375e-02,2.3936868e-02,2.4051070e-02,2.4111748e-02,2.4194598e-02,2.4254680e-02,2.4340987e-02,2.4389863e-02,2.4441600e-02,2.4472475e-02,2.4481058e-02,2.4495125e-02,2.4489999e-02,2.4466276e-02,2.4438500e-02,2.4343371e-02,2.4299264e-02,2.4221420e-02,2.4159729e-02,2.4126112e-02,2.4141133e-02,2.4173260e-02,2.4229467e-02,2.4245918e-02,2.4233043e-02,2.4210453e-02,2.4177551e-02,2.4185896e-02,2.4181545e-02,2.4177909e-02,2.4161875e-02,2.4135351e-02,2.4104714e-02,2.4081886e-02,2.4064958e-02,2.4052620e-02,2.4032295e-02,2.4007142e-02,2.3990035e-02,2.3985922e-02,2.3984492e-02,2.3982525e-02,2.3948908e-02,2.4004638e-02,2.4003267e-02,2.4036407e-02,2.4055600e-02,2.4112642e-02,2.4164498e-02,2.4208069e-02,2.4298131e-02,2.4388731e-02,2.4469376e-02,2.4539173e-02,2.4622798e-02,2.4705768e-02,2.4778247e-02,2.4834335e-02,2.4873972e-02,2.4925888e-02,2.4951935e-02,2.4989486e-02,2.5007725e-02,2.5039613e-02,2.5094211e-02,2.5116324e-02,2.5127113e-02,2.5160968e-02,2.5149047e-02,2.5191069e-02,2.5214434e-02,2.5243461e-02,2.5269449e-02,2.5297642e-02,2.5333285e-02,2.5378942e-02,2.5408804e-02,2.5454581e-02,2.5475800e-02,2.5532961e-02,2.5578976e-02,2.5628865e-02,2.5666654e-02,2.5724053e-02,2.5775850e-02,2.5824010e-02,2.5872946e-02,2.5944829e-02,2.6022673e-02,2.6111305e-02,2.6206851e-02,2.6307762e-02,2.6417553e-02,2.6535094e-02,2.6666343e-02,2.6843905e-02,2.7039111e-02,2.7268112e-02,2.7542889e-02,2.7845860e-02,2.8198600e-02,2.8610587e-02,2.9054046e-02,2.9565871e-02,3.0135632e-02,3.0745149e-02,3.1457961e-02,3.2215655e-02,3.3023715e-02,3.4005642e-02,3.5061538e-02,3.6219060e-02,3.7464619e-02,3.8737953e-02,3.9992929e-02,4.1158676e-02,4.2182684e-02,4.3052077e-02,4.3738365e-02,4.4234335e-02,4.4589877e-02,4.4820666e-02,4.4944763e-02,4.4997275e-02,4.4984579e-02,4.4913530e-02,4.4778407e-02,4.4592202e-02,4.4343054e-02,4.4053674e-02,4.3718815e-02,4.3310761e-02,4.2899847e-02,4.2462647e-02,4.1998446e-02,4.1530907e-02,4.1023910e-02,4.0507615e-02,4.0014207e-02,3.9465189e-02,3.8940787e-02,3.8407087e-02,3.7902236e-02,3.7372708e-02,3.6828041e-02,3.6308765e-02,3.5800993e-02,3.5281241e-02,3.4781635e-02,3.4314394e-02,3.3847332e-02,3.3396602e-02,3.2963693e-02,3.2559812e-02,3.2163858e-02,3.1813920e-02,3.1464696e-02,3.1139076e-02,3.0841947e-02,3.0557811e-02,3.0306041e-02,3.0059218e-02,2.9838443e-02,2.9646337e-02,2.9492617e-02,2.9333293e-02,2.9239714e-02,2.9140294e-02,2.9060960e-02,2.8998435e-02,2.8969526e-02,2.8931499e-02,2.8930366e-02,2.8954208e-02,2.8982759e-02,2.9045224e-02,2.9125869e-02,2.9249787e-02,2.9367626e-02,2.9530585e-02,2.9704213e-02,2.9879391e-02,3.0124903e-02,3.0345678e-02,3.0552506e-02,3.0818820e-02,3.1075358e-02,3.1856537e-02,3.2101810e-02,3.2360077e-02,3.2628059e-02,3.2892048e-02,3.3186495e-02,3.3489823e-02,3.3820033e-02,3.4201741e-02,3.4610689e-02,3.5109699e-02,3.5713911e-02,3.6407769e-02,3.7345707e-02,3.8449109e-02,3.9836287e-02,4.1528106e-02,4.3514848e-02,4.5843720e-02,4.8455238e-02,5.1227033e-02,5.4252267e-02,5.7262123e-02,6.0122252e-02,6.2916517e-02,6.5354884e-02,6.7431927e-02,6.9160342e-02,7.0457935e-02,7.1476996e-02,7.2192371e-02,7.2686911e-02,7.3040187e-02,7.3280692e-02,7.3426604e-02,7.3545516e-02,7.3610783e-02,7.3682487e-02,7.3755085e-02,7.3845863e-02,7.3961318e-02,7.4083388e-02,7.4230134e-02,7.4377954e-02,7.4513018e-02,7.4623168e-02,7.4693143e-02,7.4731171e-02,7.4687660e-02,7.4605048e-02,7.4475825e-02,7.4303091e-02,7.4097991e-02,7.3865652e-02,7.3623061e-02,7.3356450e-02,7.3078692e-02,7.2814584e-02,7.2549224e-02,7.2265089e-02,7.1984410e-02,7.1705937e-02,7.1425796e-02,7.1147919e-02,7.0863426e-02,7.0586503e-02,7.0312679e-02,7.0020914e-02,6.9747627e-02,6.9462478e-02,6.9190860e-02,6.8918288e-02,6.8661273e-02,6.8406880e-02,6.8165779e-02,6.7958713e-02,6.7738712e-02,6.7582190e-02,6.7432106e-02,6.7341447e-02,6.7266166e-02,6.7233264e-02,6.7226768e-02,6.7285836e-02,6.7391932e-02,6.7561388e-02,6.7785740e-02,6.8065822e-02,6.8402886e-02,6.8815351e-02,6.9291592e-02,6.9855511e-02,7.0473611e-02,7.1169853e-02,7.1966171e-02,7.2845221e-02,7.3807001e-02,7.4871182e-02,7.6003790e-02,7.7291787e-02,7.8672528e-02,8.0168247e-02,8.1802785e-02,8.3574951e-02,8.5502744e-02,8.7602019e-02,8.9812636e-02,9.2275858e-02,9.4888568e-02,9.7664267e-02,0.1006609,0.1038073,0.1071669,0.1106932,0.1143093,0.1181632,0.1221021,0.1261050,0.1301820,0.1342441,0.1383813,0.1424652,0.1464375,0.1504340,0.1543331,0.1581691,0.1620190,0.1658578,0.1699035,0.1741292,0.1786236,0.1836553,0.1893666,0.1958624,0.2035194,0.2122549,0.2230308,0.2355846,0.2505402,0.2683855,0.2898507,0.3152480,0.3450314,0.3785168,0.4174092,0.4606014,0.5079269,0.5595019,0.6136970,0.6712251,0.7297182,0.7872450,0.8447707,0.8998749,0.9524562,1.0008953,1.0450194,1.0857887,1.1224264,1.1543646,1.1833575,1.2088497,1.2316302,1.2516451,1.2690291,1.2844222,1.2974608,1.3087285,1.3178902,1.3255028,1.3312316,1.3355668,1.3386195,1.3406394,1.3414567,1.3411096,1.3397999,1.3375809,1.3331254,1.3270109,1.3189268,1.3082069,1.2954307,1.2795532,1.2618717,1.2421703,1.2208040,1.1985327,1.1748512,1.1507070,1.1267383,1.1022568,1.0778990,1.0534387,1.0294588,1.0061202,0.9824896,0.9595965,0.9370830,0.9149134,0.8934853,0.8718330,0.8507716,0.8304291,0.8100773,0.7904551,0.7709510,0.7519964,0.7337427,0.7155399,0.6980203,0.6807876,0.6641768,0.6482587,0.6323820,0.6172003,0.6024963,0.5882762,0.5747540,0.5613102,0.5484549,0.5362458,0.5242615,0.5129489,0.5017601,0.4910855,0.4809712,0.4710439,0.4616350,0.4524441,0.4436574,0.4354085,0.4272289,0.4195433,0.4120403,0.4049190,0.3981773,0.3915379,0.3852602,0.3792044,0.3734294,0.3679733,0.3625526,0.3574384,0.3525136,0.3477738,0.3433282,0.3388577,0.3346565,0.3306642,0.3267813,0.3231120,0.3194793,0.3160267,0.3127615,0.3095703,0.3065600,0.3035910,0.3007454,0.2980688,0.2954260,0.2929442,0.2905028,0.2881742,0.2859758,0.2838179,0.2818023,0.2798114,0.2779345,0.2761638,0.2744288,0.2728106,0.2712292,0.2697625,0.2683771,0.2670436,0.2657977,0.2646390,0.2635420,0.2625441,0.2615997,0.2607611,0.2599761,0.2592896,0.2586910,0.2581721,0.2577476,0.2573738,0.2570850,0.2568990,0.2567896,0.2567644,0.2568710,0.2570215,0.2572781,0.2576220,0.2580627,0.2585955,0.2592173,0.2599327,0.2607858,0.2617202,0.2627747,0.2639558,0.2652290,0.2666253,0.2681480,0.2698258,0.2716299,0.2735904,0.2756957,0.2779170,0.2804134,0.2830138,0.2858029,0.2887735,0.2918890,0.2953049,0.2988709,0.3026561,0.3066368,0.3107443,0.3151671,0.3197017,0.3244702,0.3293672,0.3343266,0.3395250,0.3447123,0.3500517,0.3553156,0.3605058,0.3657091,0.3706677,0.3756080,0.3802704,0.3846152,0.3887122,0.3924283,0.3958905,0.3989423,0.4016534,0.4039643,0.4059267,0.4075528,0.4088807,0.4099365,0.4107373,0.4113180,0.4117375,0.4120103,0.4121988,0.4123851,0.4125817,0.4127821,0.4130725,0.4134611,0.4140063,0.4146802,0.4155696,0.4166649,0.4180610,0.4197298,0.4218068,0.4242449,0.4271288,0.4305977,0.4345787,0.4395267,0.4452466,0.4519561,0.4598130,0.4687343,0.4794685,0.4919484,0.5066986,0.5237213,0.5436597,0.5672494,0.5942883,0.6271122,0.6643806,0.7077346,0.7585515,0.8172451,0.8871189,0.9681662,1.0628059,1.1690953,1.2886169,1.4227808,1.5674745,1.7312547,1.9022909,2.0777898,2.2483454,2.3990362,2.5252182,2.6219685,2.6743927,2.7158961,2.7441785,2.7619958,2.7844110,2.8060195,2.8278420,2.8463957,2.8541191,2.8589289,2.8634555,2.8673639,2.8755805,2.8850801,2.8918049,2.9036074,2.9154286,2.9301898,2.9487796,2.9534528,2.9588163,2.9604628,2.9600911,2.9580164,2.9533274,2.9504488,2.9338412,2.9199893,2.9049678,2.8952553,2.8850567,2.8787694,2.8756218,2.8661938,2.8612611,2.8556647,2.8507943,2.8448291,2.8408823,2.8346384,2.8232765,2.8045964,2.7780912,2.7559674,2.7362957,2.7247257,2.7087445,2.6821268,2.6595745,2.6385157,2.6153746,2.5965641,2.5608404,2.5293813,2.5045009,2.4719770,2.4380286,2.4111083,2.3784838,2.3522270,2.3163109,2.2900858,2.2593753,2.2248268,2.1941638,2.1645293,2.1343822,2.1026335,2.0753832,2.0431702,2.0136211,1.9860497,1.9562765,1.9271255,1.8969805,1.8704338,1.8396946,1.8112979,1.7835510,1.7570876,1.7282234,1.7017090,1.6761698,1.6500286,1.6255906,1.6013005,1.5763385,1.5524111,1.5286353,1.5060921,1.4830294,1.4617008,1.4398842,1.4185749,1.3981311,1.3775012,1.3581007,1.3380455,1.3189679,1.3002260,1.2819787,1.2638192,1.2461178,1.2294590,1.2126386,1.1969709,1.1812241,1.1664698,1.1513696,1.1372074,1.1232724,1.1101298,1.0971617,1.0846835,1.0728910,1.0613648,1.0502157,1.0391065,1.0291686,1.0188518,1.0091375,0.9999025,0.9907545,0.9821005,0.9739407,0.9660966,0.9583001,0.9512029,0.9442762,0.9375108,0.9307278,0.9246217,0.9188987,0.9131203,0.9079800,0.9027413,0.8981236,0.8935980,0.8895444,0.8851876,0.8814396,0.8778537,0.8745733,0.8715774,0.8687323,0.8661272,0.8637937,0.8620020,0.8603247,0.8585366,0.8571124,0.8562021,0.8549933,0.8541968,0.8538036,0.8534318,0.8536031,0.8535814,0.8541061,0.8548847,0.8556148,0.8565849,0.8580518,0.8596060,0.8613909,0.8634288,0.8656738,0.8682565,0.8712427,0.8742043,0.8773837,0.8809170,0.8847136,0.8888276,0.8930135,0.8976153,0.9022378,0.9074813,0.9125956,0.9183280,0.9240952,0.9299921,0.9362864,0.9430034,0.9501690,0.9569569,0.9647144,0.9720773,0.9804692,0.9886794,0.9974274,1.0061668,1.0155989,1.0251870,1.0350147,1.0451157,1.0556601,1.0665126,1.0773913,1.0888007,1.1003354,1.1129910,1.1247573,1.1376224,1.1499541,1.1634456,1.1768260,1.1913223,1.2049105,1.2196091,1.2341274,1.2495409,1.2662345,1.2807243,1.2959615,1.3124180,1.3286586,1.3454822,1.3630534,1.3803167,1.3982043,1.4164844,1.4344136,1.4527146,1.4718714,1.4901432,1.5092993,1.5286404,1.5487078,1.5689675,1.5887543,1.6098025,1.6290627,1.6497346,1.6703606,1.6905577,1.7142067,1.7343277,1.7566811,1.7758703,1.7986408,1.8226244,1.8402361,1.8629705,1.8846216,1.9060936,1.9270762,1.9512411,1.9690993,1.9942580,2.0191031,2.0345378,2.0579574,2.0807893,2.0991580,2.1200302,2.1387777,2.1583223,2.1810346,2.2006080,2.2218084,2.2357306,2.2578354,2.2853296,2.2960365,2.3088872,2.3252206,2.3368106,2.3495910,2.3660829,2.3829260,2.3943067,2.4020188,2.4120872,2.4300148,2.4438319,2.4602818,2.4702287,2.4757843,2.4765730,2.4748609,2.4775624,2.4778602,2.4781885,2.4782510,2.4797912,2.4789157,2.4826560,2.4808764,2.4824243,2.4815989,2.4817734,2.4783580,2.4787891,2.4774261,2.4756365,2.4709167,2.4694064,2.4655330,2.4632223,2.4596756
"repr-03",2.5939465e-02,2.5294542e-02,2.6354313e-02,2.4974823e-02,2.3369789e-02,2.4583101e-02,2.4578333e-02,2.4954319e-02,2.4513721e-02,2.4383545e-02,2.5151968e-02,2.4936914e-02,2.4603844e-02,2.4279118e-02,2.4465561e-02,2.4125338e-02,2.3926258e-02,2.4480343e-02,2.4376631e-02,2.4559021e-02,2.3998737e-02,2.3506641e-02,2.4364948e-02,2.4229050e-02,2.4492025e-02,2.3737907e-02,2.4232864e-02,2.4205208e-02,2.1504641e-02,2.3277521e-02,2.3107052e-02,2.3289919e-02,2.3892641e-02,2.3920536e-02,2.3897648e-02,2.4035931e-02,2.3402214e-02,2.2985220e-02,2.3406982e-02,2.3622990e-02,2.2716999e-02,2.1763086e-02,2.3588896e-02,2.4262190e-02,2.4124146e-02,2.4110317e-02,2.4183989e-02,2.4470806e-02,2.3417711e-02,2.3627758e-02,2.4299860e-02,2.3898840e-02,2.4347067e-02,2.4713039e-02,2.4168015e-02,2.4063587e-02,2.3936033e-02,2.3543835e-02,2.4611712e-02,2.4289608e-02,2.4487734e-02,2.4130583e-02,2.4368763e-02,2.3960829e-02,2.3630142e-02,2.4078608e-02,2.3931980e-02,2.4087429e-02,2.3758173e-02,2.4320841e-02,2.4432421e-02,2.4939537e-02,2.4420738e-02,2.4496317e-02,2.4548531e-02,2.4075747e-02,2.4526119e-02,2.3484468e-02,2.3200750e-02,2.3710489e-02,2.3445606e-02,2.3873568e-02,2.3509979e-02,2.3830175e-02,2.3718119e-02,2.4089336e-02,2.4548531e-02,2.3061275e-02,2.4125814e-02,2.3590565e-02,2.3580074e-02,2.4061918e-02,2.3487091e-02,2.3497581e-02,2.3093939e-02,2.3995638e-02,2.3863554e-02,2.3083925e-02,2.3846626e-02,2.3794889e-02,2.3561478e-02,2.3432970e-02,2.3688793e-02,2.3717642e-02,2.3737431e-02,2.3711801e-02,2.3495674e-02,2.3498535e-02,2.3432851e-02,2.3654819e-02,2.3625016e-02,2.3753166e-02,2.3659825e-02,2.3755789e-02,2.3456097e-02,2.3582220e-02,2.3577213e-02,2.3570895e-02,2.3556471e-02,2.3564458e-02,2.3553252e-02,2.3549199e-02,2.3495674e-02,2.3490548e-02,2.3523331e-02,2.3455381e-02,2.3252487e-02,2.3262739e-02,2.3262024e-02,2.3193359e-02,2.3276687e-02,2.3212433e-02,2.3174882e-02,2.3175359e-02,2.3168921e-02,2.3221731e-02,2.3191690e-02,2.3089886e-02,2.3216605e-02,2.3226023e-02,2.3235321e-02,2.3300171e-02,2.3311734e-02,2.3341060e-02,2.3319483e-02,2.3392320e-02,2.3373127e-02,2.3384929e-02,2.3426294e-02,2.3406982e-02,2.3428798e-02,2.3445964e-02,2.3491979e-02,2.3482919e-02,2.3505449e-02,2.3530126e-02,2.3512363e-02,2.3527503e-02,2.3540258e-02,2.3561597e-02,2.3642421e-02,2.3700476e-02,2.3784876e-02,2.3889303e-02,2.3959160e-02,2.4075985e-02,2.4143934e-02,2.4224758e-02,2.4291992e-02,2.4380326e-02,2.4425626e-02,2.4478674e-02,2.4510026e-02,2.4516463e-02,2.4538517e-02,2.4528503e-02,2.4507165e-02,2.4473786e-02,2.4383426e-02,2.4338365e-02,2.4255872e-02,2.4188817e-02,2.4152458e-02,2.4171770e-02,2.4200559e-02,2.4250805e-02,2.4274111e-02,2.4264276e-02,2.4240017e-02,2.4211586e-02,2.4216533e-02,2.4212003e-02,2.4211884e-02,2.4196148e-02,2.4175406e-02,2.4142206e-02,2.4124980e-02,2.4108469e-02,2.4099767e-02,2.4082124e-02,2.4056554e-02,2.4043322e-02,2.4039268e-02,2.4037361e-02,2.4032116e-02,2.4003685e-02,2.4058402e-02,2.4057984e-02,2.4087191e-02,2.4106145e-02,2.4162173e-02,2.4214089e-02,2.4254978e-02,2.4346173e-02,2.4433017e-02,2.4515092e-02,2.4582386e-02,2.4668455e-02,2.4751127e-02,2.4823248e-02,2.4876058e-02,2.4914205e-02,2.4970889e-02,2.4994969e-02,2.5035441e-02,2.5052369e-02,2.5085509e-02,2.5141001e-02,2.5163889e-02,2.5180638e-02,2.5214314e-02,2.5204897e-02,2.5246561e-02,2.5274277e-02,2.5302052e-02,2.5329471e-02,2.5355995e-02,2.5392115e-02,2.5436521e-02,2.5468528e-02,2.5513709e-02,2.5534749e-02,2.5591314e-02,2.5636137e-02,2.5685132e-02,2.5718808e-02,2.5772631e-02,2.5825620e-02,2.5871515e-02,2.5914907e-02,2.5990605e-02,2.6064992e-02,2.6157200e-02,2.6253402e-02,2.6351631e-02,2.6459992e-02,2.6580215e-02,2.6715994e-02,2.6889205e-02,2.7086854e-02,2.7322829e-02,2.7594328e-02,2.7901173e-02,2.8257310e-02,2.8669477e-02,2.9114664e-02,2.9624939e-02,3.0195296e-02,3.0807495e-02,3.1522632e-02,3.2278121e-02,3.3084571e-02,3.4066379e-02,3.5122633e-02,3.6277831e-02,3.7523925e-02,3.8794339e-02,4.0048540e-02,4.1212142e-02,4.2235315e-02,4.3107569e-02,4.3792009e-02,4.4285119e-02,4.4645011e-02,4.4872820e-02,4.4998825e-02,4.5053065e-02,4.5039952e-02,4.4966936e-02,4.4832766e-02,4.4649601e-02,4.4401526e-02,4.4113219e-02,4.3780327e-02,4.3374419e-02,4.2963088e-02,4.2528152e-02,4.2062640e-02,4.1597247e-02,4.1089177e-02,4.0579438e-02,4.0078700e-02,3.9528489e-02,3.9003253e-02,3.8471222e-02,3.7966669e-02,3.7434697e-02,3.6892056e-02,3.6369860e-02,3.5859585e-02,3.5338461e-02,3.4836471e-02,3.4366906e-02,3.3903718e-02,3.3450067e-02,3.3020020e-02,3.2614887e-02,3.2213688e-02,3.1868577e-02,3.1519175e-02,3.1195343e-02,3.0906558e-02,3.0617237e-02,3.0368805e-02,3.0133545e-02,2.9914916e-02,2.9720068e-02,2.9569507e-02,2.9417336e-02,2.9315531e-02,2.9218972e-02,2.9131055e-02,2.9074550e-02,2.9036760e-02,2.9006541e-02,2.9001236e-02,2.9018223e-02,2.9050589e-02,2.9117346e-02,2.9183269e-02,2.9308498e-02,2.9428899e-02,2.9598415e-02,2.9757977e-02,2.9937923e-02,3.0180216e-02,3.0400991e-02,3.0606985e-02,3.0875802e-02,3.1140924e-02,3.1893313e-02,3.2137215e-02,3.2401919e-02,3.2666028e-02,3.2932281e-02,3.3225477e-02,3.3528805e-02,3.3858597e-02,3.4239292e-02,3.4648418e-02,3.5153091e-02,3.5753191e-02,3.6451399e-02,3.7385404e-02,3.8491845e-02,3.9879322e-02,4.1570127e-02,4.3559492e-02,4.5880795e-02,4.8498690e-02,5.1267922e-02,5.4293454e-02,5.7302058e-02,6.0163200e-02,6.2953532e-02,6.5392792e-02,6.7469656e-02,6.9193363e-02,7.0493937e-02,7.1513474e-02,7.2228014e-02,7.2725534e-02,7.3080719e-02,7.3319256e-02,7.3466420e-02,7.3587835e-02,7.3651552e-02,7.3722661e-02,7.3802710e-02,7.3890209e-02,7.4007630e-02,7.4132264e-02,7.4278355e-02,7.4424744e-02,7.4560106e-02,7.4670553e-02,7.4740171e-02,7.4780762e-02,7.4734867e-02,7.4653268e-02,7.4523091e-02,7.4352682e-02,7.4143112e-02,7.3915958e-02,7.3665619e-02,7.3402047e-02,7.3124409e-02,7.2859466e-02,7.2598040e-02,7.2311461e-02,7.2024643e-02,7.1747303e-02,7.1466386e-02,7.1191728e-02,7.0909142e-02,7.0626557e-02,7.0357740e-02,7.0065737e-02,6.9789767e-02,6.9505811e-02,6.9237769e-02,6.8962395e-02,6.8713009e-02,6.8451166e-02,6.8214953e-02,6.8002284e-02,6.7781389e-02,6.7632198e-02,6.7479968e-02,6.7392349e-02,6.7315578e-02,6.7274570e-02,6.7262053e-02,6.7326665e-02,6.7431450e-02,6.7608058e-02,6.7825615e-02,6.8105102e-02,6.8447769e-02,6.8857312e-02,6.9329262e-02,6.9899201e-02,7.0519090e-02,7.1211338e-02,7.2008848e-02,7.2881758e-02,7.3846817e-02,7.4908435e-02,7.6043725e-02,7.7331305e-02,7.8711390e-02,8.0208004e-02,8.1843257e-02,8.3613694e-02,8.5545063e-02,8.7644994e-02,8.9852631e-02,9.2319906e-02,9.4932586e-02,9.7708523e-02,0.1007066,0.1038522,0.1072101,0.1107377,0.1143522,0.1182060,0.1221479,0.1261494,0.1302214,0.1342884,0.1384222,0.1425039,0.1464737,0.1504745,0.1543691,0.1582009,0.1620518,0.1658765,0.1699229,0.1741457,0.1786360,0.1836613,0.1893755,0.1958770,0.2035353,0.2122737,0.2230529,0.2356122,0.2505697,0.2684020,0.2898761,0.3152719,0.3450552,0.3785341,0.4174125,0.4606330,0.5079577,0.5594862,0.6137165,0.6712170,0.7296880,0.7871943,0.8447420,0.8998442,0.9524133,1.0008628,1.0449778,1.0857681,1.1223842,1.1543187,1.1833321,1.2087941,1.2316078,1.2516761,1.2690394,1.2844050,1.2974968,1.3087879,1.3179787,1.3254908,1.3312562,1.3357191,1.3387496,1.3408316,1.3414958,1.3412070,1.3398294,1.3376527,1.3332061,1.3270979,1.3191887,1.3084230,1.2956805,1.2797222,1.2619674,1.2423127,1.2209251,1.1986806,1.1749777,1.1508338,1.1269039,1.1023784,1.0780138,1.0535920,1.0295660,1.0062441,0.9826452,0.9597239,0.9372425,0.9150521,0.8936586,0.8719882,0.8509095,0.8305829,0.8102547,0.7905995,0.7710940,0.7521286,0.7338574,0.7156690,0.6981646,0.6809117,0.6643132,0.6483765,0.6324995,0.6173177,0.6025951,0.5883816,0.5748551,0.5614136,0.5485783,0.5363408,0.5243770,0.5130526,0.5018684,0.4911809,0.4810715,0.4711519,0.4617415,0.4525354,0.4437598,0.4355038,0.4273202,0.4196324,0.4121305,0.4050153,0.3982694,0.3916245,0.3853520,0.3792971,0.3735176,0.3680581,0.3626405,0.3575266,0.3526090,0.3478664,0.3434179,0.3389415,0.3347456,0.3307590,0.3268709,0.3232107,0.3195623,0.3161156,0.3128526,0.3096653,0.3066479,0.3036816,0.3008448,0.2981601,0.2955164,0.2930270,0.2905948,0.2882675,0.2860582,0.2839014,0.2818916,0.2799000,0.2780185,0.2762505,0.2745167,0.2728921,0.2713155,0.2698436,0.2684574,0.2671304,0.2658834,0.2647250,0.2636203,0.2626289,0.2616885,0.2608470,0.2600710,0.2593766,0.2587733,0.2582559,0.2578360,0.2574544,0.2571764,0.2569792,0.2568645,0.2568473,0.2569571,0.2571107,0.2573631,0.2577108,0.2581503,0.2586901,0.2592968,0.2600171,0.2608747,0.2618057,0.2628578,0.2640416,0.2653078,0.2667094,0.2682211,0.2699117,0.2717103,0.2736721,0.2757829,0.2780037,0.2804885,0.2831009,0.2858878,0.2888515,0.2919695,0.2953900,0.2989594,0.3027430,0.3067199,0.3108279,0.3152514,0.3197792,0.3245578,0.3294462,0.3344184,0.3396074,0.3447930,0.3501386,0.3553948,0.3605900,0.3657954,0.3707540,0.3756872,0.3803511,0.3846902,0.3887959,0.3925080,0.3959635,0.3990235,0.4017319,0.4040316,0.4059969,0.4076428,0.4089518,0.4099990,0.4108079,0.4113826,0.4117928,0.4120748,0.4122730,0.4124504,0.4126396,0.4128518,0.4131297,0.4135178,0.4140626,0.4147271,0.4156124,0.4167019,0.4181008,0.4197654,0.4218485,0.4242727,0.4271604,0.4306198,0.4346119,0.4395541,0.4452559,0.4519854,0.4598289,0.4687515,0.4794968,0.4919745,0.5067235,0.5237420,0.5436753,0.5672589,0.5942895,0.6271402,0.6644057,0.7077875,0.7585634,0.8172315,0.8870931,0.9681417,1.0628042,1.1690799,1.2886518,1.4228420,1.5677695,1.7311596,1.9022361,2.0777767,2.2476027,2.3979504,2.5253594,2.6202400,2.6746206,2.7149639,2.7437747,2.7610259,2.7796617,2.8038802,2.8291526,2.8451865,2.8510103,2.8560455,2.8602815,2.8651576,2.8758924,2.8860910,2.8955364,2.9067736,2.9189680,2.9366632,2.9445496,2.9496057,2.9550855,2.9571083,2.9567804,2.9536273,2.9491074,2.9415097,2.9281645,2.9233856,2.9072509,2.8960395,2.8880963,2.8805435,2.8729057,2.8660495,2.8601177,2.8544183,2.8481588,2.8406467,2.8367457,2.8282521,2.8203173,2.8012688,2.7823210,2.7629704,2.7376912,2.7226720,2.7085216,2.6829355,2.6583438,2.6390774,2.6183090,2.5955632,2.5618796,2.5280561,2.5029767,2.4715140,2.4381459,2.4100821,2.3795695,2.3518937,2.3163774,2.2895203,2.2584798,2.2243721,2.1940660,2.1643636,2.1338508,2.1022446,2.0752821,2.0428379,2.0132403,1.9853151,1.9562150,1.9266078,1.8963270,1.8699000,1.8395469,1.8111987,1.7839642,1.7574431,1.7282476,1.7015941,1.6761004,1.6500232,1.6258734,1.6012729,1.5766344,1.5525258,1.5289563,1.5062754,1.4833570,1.4617255,1.4400641,1.4186085,1.3982413,1.3775797,1.3583002,1.3380879,1.3191555,1.3002632,1.2821021,1.2639463,1.2461841,1.2295179,1.2128265,1.1970985,1.1812906,1.1665961,1.1514276,1.1373070,1.1234213,1.1102760,1.0973909,1.0847461,1.0729896,1.0613881,1.0502615,1.0392123,1.0292573,1.0189075,1.0092044,0.9999171,0.9908307,0.9821967,0.9740514,0.9661949,0.9583220,0.9512881,0.9442924,0.9376277,0.9308960,0.9247142,0.9190221,0.9132478,0.9080781,0.9027842,0.8981953,0.8936807,0.8895424,0.8852980,0.8814560,0.8779541,0.8746144,0.8717033,0.8688248,0.8662279,0.8638557,0.8619874,0.8603671,0.8587770,0.8573626,0.8562258,0.8550350,0.8542163,0.8538402,0.8535218,0.8536173,0.8536436,0.8542667,0.8549578,0.8556743,0.8566990,0.8581448,0.8597378,0.8614656,0.8634949,0.8657174,0.8683113,0.8712888,0.8742555,0.8774726,0.8809536,0.8847961,0.8888631,0.8930883,0.8976801,0.9023263,0.9074913,0.9126621,0.9183666,0.9241262,0.9300339,0.9363382,0.9430234,0.9501554,0.9569914,0.9647694,0.9720945,0.9806024,0.9887660,0.9974878,1.0063164,1.0157405,1.0251853,1.0350462,1.0451093,1.0556843,1.0665046,1.0773038,1.0887556,1.1003712,1.1129868,1.1247790,1.1375598,1.1500008,1.1635098,1.1768745,1.1912957,1.2048588,1.2196984,1.2340993,1.2494580,1.2659428,1.2807293,1.2958726,1.3124325,1.3288512,1.3455275,1.3629327,1.3803743,1.3984542,1.4165056,1.4343506,1.4526182,1.4717579,1.4903288,1.5090393,1.5284199,1.5486794,1.5691316,1.5886980,1.6101270,1.6292819,1.6502258,1.6705205,1.6900102,1.7144916,1.7347229,1.7566351,1.7763461,1.7982652,1.8220109,1.8396574,1.8630867,1.8839679,1.9059296,1.9271085,1.9505955,1.9679856,1.9935311,2.0183690,2.0349450,2.0572495,2.0796664,2.0998256,2.1187873,2.1382749,2.1582756,2.1797056,2.2007723,2.2192128,2.2355366,2.2583001,2.2858548,2.2947476,2.3106239,2.3242218,2.3347261,2.3489068,2.3662050,2.3817699,2.3919790,2.4004784,2.4142718,2.4301920,2.4441738,2.4591999,2.4634852,2.4718826,2.4730613,2.4725554,2.4721944,2.4717255,2.4735148,2.4738195,2.4747016,2.4763672,2.4765055,2.4777551,2.4796364,2.4819996,2.4811654,2.4752219,2.4772556,2.4754789,2.4721272,2.4695122,2.4668531,2.4638169,2.4610395,2.4576197
"repr-04",2.6197195e-02,2.5564909e-02,2.6215315e-02,2.4729967e-02,2.3283720e-02,2.4498463e-02,2.4530172e-02,2.4780512e-02,2.4702549e-02,2.4477720e-02,2.5046349e-02,2.4787426e-02,2.4438858e-02,2.4127722e-02,2.4396420e-02,2.4041176e-02,2.3824215e-02,2.4379253e-02,2.4371147e-02,2.4510860e-02,2.3945570e-02,2.3409843e-02,2.4266243e-02,2.4241209e-02,2.4404764e-02,2.3724794e-02,2.4239302e-02,2.4159908e-02,2.1469116e-02,2.3272753e-02,2.2998333e-02,2.3197651e-02,2.3799181e-02,2.3864269e-02,2.3765326e-02,2.4032116e-02,2.3375988e-02,2.2947073e-02,2.3400784e-02,2.3538589e-02,2.2583723e-02,2.1747351e-02,2.3538828e-02,2.4243832e-02,2.4102688e-02,2.4106503e-02,2.4159193e-02,2.4465561e-02,2.3331642e-02,2.3621559e-02,2.4272203e-02,2.3900509e-02,2.4350643e-02,2.4682283e-02,2.4098635e-02,2.4065018e-02,2.3852110e-02,2.3384809e-02,2.4507046e-02,2.4267673e-02,2.4488688e-02,2.4160147e-02,2.4353266e-02,2.3964167e-02,2.3685694e-02,2.4021387e-02,2.3933411e-02,2.4018764e-02,2.3811102e-02,2.4331331e-02,2.4344444e-02,2.4842024e-02,2.4393082e-02,2.4400473e-02,2.4442434e-02,2.4001360e-02,2.4544239e-02,2.3469210e-02,2.3127794e-02,2.3665667e-02,2.3455858e-02,2.3828268e-02,2.3478746e-02,2.3788452e-02,2.3703575e-02,2.4026155e-02,2.4503231e-02,2.2983313e-02,2.4090767e-02,2.3552895e-02,2.3523092e-02,2.4045467e-02,2.3373604e-02,2.3460627e-02,2.3060560e-02,2.3922443e-02,2.3846149e-02,2.3033619e-02,2.3802757e-02,2.3718596e-02,2.3538589e-02,2.3415089e-02,2.3610592e-02,2.3713589e-02,2.3669004e-02,2.3629069e-02,2.3458600e-02,2.3468852e-02,2.3388147e-02,2.3621321e-02,2.3579359e-02,2.3700953e-02,2.3585439e-02,2.3697495e-02,2.3420334e-02,2.3521304e-02,2.3510695e-02,2.3533344e-02,2.3489594e-02,2.3510695e-02,2.3535609e-02,2.3508668e-02,2.3452282e-02,2.3453951e-02,2.3481250e-02,2.3416638e-02,2.3211122e-02,2.3223996e-02,2.3212075e-02,2.3149967e-02,2.3221374e-02,2.3150921e-02,2.3119688e-02,2.3126602e-02,2.3108244e-02,2.3169398e-02,2.3149371e-02,2.3050189e-02,2.3171544e-02,2.3175955e-02,2.3176789e-02,2.3252368e-02,2.3267865e-02,2.3299813e-02,2.3277998e-02,2.3352504e-02,2.3331404e-02,2.3342252e-02,2.3368239e-02,2.3358107e-02,2.3379207e-02,2.3395300e-02,2.3450375e-02,2.3453712e-02,2.3470283e-02,2.3486972e-02,2.3487091e-02,2.3502469e-02,2.3504734e-02,2.3545146e-02,2.3617864e-02,2.3681760e-02,2.3761511e-02,2.3855805e-02,2.3927689e-02,2.4039745e-02,2.4105191e-02,2.4189472e-02,2.4249315e-02,2.4335742e-02,2.4389625e-02,2.4437070e-02,2.4475455e-02,2.4479270e-02,2.4497509e-02,2.4484396e-02,2.4456739e-02,2.4427295e-02,2.4336576e-02,2.4295568e-02,2.4207830e-02,2.4156153e-02,2.4127781e-02,2.4146020e-02,2.4181724e-02,2.4237037e-02,2.4250746e-02,2.4232030e-02,2.4207711e-02,2.4178624e-02,2.4181664e-02,2.4183631e-02,2.4178803e-02,2.4165332e-02,2.4143934e-02,2.4114788e-02,2.4094224e-02,2.4079084e-02,2.4070799e-02,2.4051130e-02,2.4025559e-02,2.4013817e-02,2.4004400e-02,2.4007082e-02,2.4003446e-02,2.3973763e-02,2.4028540e-02,2.4026215e-02,2.4063230e-02,2.4081409e-02,2.4135709e-02,2.4188995e-02,2.4230778e-02,2.4320900e-02,2.4407089e-02,2.4492383e-02,2.4562061e-02,2.4646580e-02,2.4724782e-02,2.4795949e-02,2.4851441e-02,2.4893105e-02,2.4946392e-02,2.4969757e-02,2.5007963e-02,2.5026143e-02,2.5058031e-02,2.5113344e-02,2.5139570e-02,2.5151372e-02,2.5184095e-02,2.5172889e-02,2.5214672e-02,2.5240064e-02,2.5268376e-02,2.5295913e-02,2.5324643e-02,2.5358617e-02,2.5405109e-02,2.5432885e-02,2.5472522e-02,2.5498807e-02,2.5554597e-02,2.5599420e-02,2.5647342e-02,2.5683880e-02,2.5740743e-02,2.5788128e-02,2.5832891e-02,2.5879085e-02,2.5950551e-02,2.6027977e-02,2.6115477e-02,2.6208878e-02,2.6308060e-02,2.6415288e-02,2.6529729e-02,2.6673615e-02,2.6842237e-02,2.7040124e-02,2.7272224e-02,2.7546465e-02,2.7857065e-02,2.8211236e-02,2.8617203e-02,2.9063344e-02,2.9576540e-02,3.0146062e-02,3.0757606e-02,3.1473100e-02,3.2228768e-02,3.3039510e-02,3.4020603e-02,3.5074890e-02,3.6233664e-02,3.7479460e-02,3.8751185e-02,4.0007353e-02,4.1173518e-02,4.2194664e-02,4.3067455e-02,4.3750167e-02,4.4243932e-02,4.4602990e-02,4.4833839e-02,4.4959366e-02,4.5013070e-02,4.5002401e-02,4.4929445e-02,4.4795156e-02,4.4609606e-02,4.4363499e-02,4.4073820e-02,4.3741763e-02,4.3338001e-02,4.2927623e-02,4.2490780e-02,4.2026818e-02,4.1561484e-02,4.1052699e-02,4.0540695e-02,4.0047586e-02,3.9496064e-02,3.8973570e-02,3.8439572e-02,3.7935078e-02,3.7401438e-02,3.6860883e-02,3.6338806e-02,3.5827160e-02,3.5309017e-02,3.4810364e-02,3.4340203e-02,3.3875227e-02,3.3425629e-02,3.2994986e-02,3.2585025e-02,3.2193244e-02,3.1841576e-02,3.1495273e-02,3.1177700e-02,3.0883312e-02,3.0599952e-02,3.0348003e-02,3.0104399e-02,2.9886186e-02,2.9696584e-02,2.9549539e-02,2.9386699e-02,2.9294610e-02,2.9194891e-02,2.9110789e-02,2.9042184e-02,2.9025018e-02,2.8988481e-02,2.8987765e-02,2.9008210e-02,2.9036880e-02,2.9098034e-02,2.9177606e-02,2.9294908e-02,2.9413819e-02,2.9581547e-02,2.9751658e-02,2.9923379e-02,3.0166745e-02,3.0390143e-02,3.0606866e-02,3.0864596e-02,3.1133533e-02,3.1849802e-02,3.2092631e-02,3.2350361e-02,3.2617211e-02,3.2885790e-02,3.3176661e-02,3.3481181e-02,3.3813775e-02,3.4194708e-02,3.4602344e-02,3.5104096e-02,3.5705209e-02,3.6400199e-02,3.7337840e-02,3.8440704e-02,3.9830923e-02,4.1524231e-02,4.3507636e-02,4.5835674e-02,4.8447847e-02,5.1222444e-02,5.4240644e-02,5.7250798e-02,6.0114741e-02,6.2903285e-02,6.5343678e-02,6.7418635e-02,6.9141805e-02,7.0442975e-02,7.1464360e-02,7.2179794e-02,7.2679281e-02,7.3033631e-02,7.3271692e-02,7.3418260e-02,7.3541641e-02,7.3606074e-02,7.3677003e-02,7.3753476e-02,7.3842704e-02,7.3961377e-02,7.4087441e-02,7.4235857e-02,7.4379325e-02,7.4516416e-02,7.4627101e-02,7.4698150e-02,7.4735641e-02,7.4694812e-02,7.4612677e-02,7.4483275e-02,7.4311376e-02,7.4103951e-02,7.3872745e-02,7.3630393e-02,7.3363364e-02,7.3090196e-02,7.2821736e-02,7.2557747e-02,7.2273374e-02,7.1989298e-02,7.1708739e-02,7.1427166e-02,7.1153522e-02,7.0868134e-02,7.0592582e-02,7.0319891e-02,7.0029140e-02,6.9754958e-02,6.9471002e-02,6.9200575e-02,6.8926513e-02,6.8673193e-02,6.8414330e-02,6.8173349e-02,6.7964435e-02,6.7744434e-02,6.7590475e-02,6.7440033e-02,6.7350388e-02,6.7274868e-02,6.7241192e-02,6.7230344e-02,6.7289710e-02,6.7397654e-02,6.7569673e-02,6.7788184e-02,6.8067968e-02,6.8408132e-02,6.8821847e-02,6.9292486e-02,6.9855511e-02,7.0479512e-02,7.1172178e-02,7.1969688e-02,7.2845519e-02,7.3810101e-02,7.4872494e-02,7.6006413e-02,7.7293217e-02,7.8675926e-02,8.0170035e-02,8.1804574e-02,8.3574295e-02,8.5502207e-02,8.7605715e-02,8.9815795e-02,9.2279017e-02,9.4894439e-02,9.7666562e-02,0.1006616,0.1038090,0.1071694,0.1106987,0.1143127,0.1181674,0.1221042,0.1261077,0.1301786,0.1342379,0.1383761,0.1424599,0.1464289,0.1504239,0.1543171,0.1581459,0.1619892,0.1658217,0.1698540,0.1740766,0.1785578,0.1835798,0.1892979,0.1958018,0.2034566,0.2122002,0.2229828,0.2355461,0.2505066,0.2683484,0.2898029,0.3151992,0.3449879,0.3784609,0.4173608,0.4605738,0.5079026,0.5594491,0.6136497,0.6711681,0.7296110,0.7871134,0.8446476,0.8997480,0.9523006,1.0007520,1.0448461,1.0856395,1.1222652,1.1541756,1.1831715,1.2086890,1.2314758,1.2514939,1.2688837,1.2842063,1.2973149,1.3085871,1.3177872,1.3253213,1.3311334,1.3355308,1.3386154,1.3407809,1.3413978,1.3412507,1.3397918,1.3375556,1.3330864,1.3270137,1.3191134,1.3083327,1.2956476,1.2795972,1.2618715,1.2422282,1.2208252,1.1986512,1.1749240,1.1508013,1.1268506,1.1023350,1.0780067,1.0535772,1.0295753,1.0062137,0.9826244,0.9596849,0.9372182,0.9150293,0.8936275,0.8719597,0.8508952,0.8305616,0.8101879,0.7905930,0.7710748,0.7521057,0.7338642,0.7156529,0.6981336,0.6808958,0.6642773,0.6483637,0.6324666,0.6173013,0.6025721,0.5883361,0.5748259,0.5613723,0.5485358,0.5363153,0.5243367,0.5130273,0.5018290,0.4911585,0.4810429,0.4711128,0.4616952,0.4525032,0.4437267,0.4354806,0.4272996,0.4196112,0.4121006,0.4049809,0.3982313,0.3915970,0.3853225,0.3792720,0.3734899,0.3680366,0.3626085,0.3575006,0.3525749,0.3478343,0.3433906,0.3389105,0.3347183,0.3307207,0.3268364,0.3231769,0.3195286,0.3160819,0.3128159,0.3096277,0.3066125,0.3036449,0.3008144,0.2981250,0.2954819,0.2929991,0.2905591,0.2882411,0.2860240,0.2838686,0.2818530,0.2798678,0.2779841,0.2762139,0.2744855,0.2728556,0.2712758,0.2698120,0.2684170,0.2670860,0.2658453,0.2646840,0.2635767,0.2625911,0.2616594,0.2608053,0.2600291,0.2593377,0.2587374,0.2582230,0.2578023,0.2574182,0.2571419,0.2569383,0.2568295,0.2568120,0.2569261,0.2570728,0.2573279,0.2576653,0.2581099,0.2586437,0.2592556,0.2599758,0.2608346,0.2617669,0.2628172,0.2639980,0.2652656,0.2666652,0.2681830,0.2698717,0.2716683,0.2736250,0.2757374,0.2779597,0.2804517,0.2830564,0.2858454,0.2888141,0.2919263,0.2953486,0.2989103,0.3026997,0.3066804,0.3107812,0.3152119,0.3197414,0.3245124,0.3294130,0.3343664,0.3395689,0.3447505,0.3500887,0.3553506,0.3605574,0.3657452,0.3707113,0.3756501,0.3803003,0.3846514,0.3887521,0.3924568,0.3959265,0.3989764,0.4016843,0.4039875,0.4059456,0.4075813,0.4089003,0.4099459,0.4107633,0.4113305,0.4117342,0.4120047,0.4122011,0.4123809,0.4125733,0.4127729,0.4130603,0.4134501,0.4139909,0.4146523,0.4155395,0.4166261,0.4180115,0.4196843,0.4217685,0.4241926,0.4270821,0.4305392,0.4345234,0.4394553,0.4451595,0.4518763,0.4597311,0.4686587,0.4793919,0.4918696,0.5066239,0.5236494,0.5435791,0.5671571,0.5942044,0.6270349,0.6643251,0.7076718,0.7584493,0.8171152,0.8868957,0.9680184,1.0626218,1.1689566,1.2884097,1.4226074,1.5674975,1.7309558,1.9013379,2.0770664,2.2472591,2.3966517,2.5230472,2.6164784,2.6698799,2.7126505,2.7382591,2.7572203,2.7839904,2.8075356,2.8266509,2.8369954,2.8403931,2.8449821,2.8503065,2.8557732,2.8666492,2.8801312,2.8870518,2.9030259,2.9179852,2.9302583,2.9381385,2.9422574,2.9425828,2.9458749,2.9439111,2.9388289,2.9418511,2.9380918,2.9295530,2.9222383,2.9067926,2.8940189,2.8846536,2.8751688,2.8659770,2.8574572,2.8509028,2.8425498,2.8367012,2.8327432,2.8264389,2.8218052,2.8162832,2.8006935,2.7817159,2.7601435,2.7334843,2.7178764,2.7036364,2.6819956,2.6536002,2.6326013,2.6120906,2.5895770,2.5627897,2.5267508,2.4999247,2.4689081,2.4365833,2.4071298,2.3803277,2.3515544,2.3163443,2.2881782,2.2562292,2.2224240,2.1937430,2.1627388,2.1322548,2.1025028,2.0736887,2.0418639,2.0121086,1.9842043,1.9550308,1.9263202,1.8959550,1.8693370,1.8387386,1.8103516,1.7837973,1.7568423,1.7280011,1.7015864,1.6757571,1.6496044,1.6254284,1.6005695,1.5760317,1.5520635,1.5285088,1.5060062,1.4831549,1.4614164,1.4398417,1.4184582,1.3979697,1.3772814,1.3580840,1.3378042,1.3188924,1.3001667,1.2820108,1.2639139,1.2460710,1.2293106,1.2125974,1.1969272,1.1810896,1.1665509,1.1513880,1.1371616,1.1233124,1.1101322,1.0972190,1.0845859,1.0729157,1.0612369,1.0501230,1.0392601,1.0291173,1.0188041,1.0090666,0.9998120,0.9907517,0.9820557,0.9739360,0.9660833,0.9582444,0.9512093,0.9441242,0.9374760,0.9307491,0.9246207,0.9189700,0.9131485,0.9080753,0.9027482,0.8980410,0.8935778,0.8894018,0.8851684,0.8814662,0.8778602,0.8745714,0.8715912,0.8686984,0.8660871,0.8637190,0.8618516,0.8602416,0.8586867,0.8572775,0.8560518,0.8548504,0.8541468,0.8537387,0.8534938,0.8534912,0.8534926,0.8541359,0.8547802,0.8555803,0.8565718,0.8579878,0.8596041,0.8613040,0.8633615,0.8656064,0.8682263,0.8711302,0.8740578,0.8773054,0.8808424,0.8846736,0.8887959,0.8929459,0.8975205,0.9021673,0.9073431,0.9125398,0.9182826,0.9239702,0.9298464,0.9361945,0.9429109,0.9500318,0.9568448,0.9647260,0.9718758,0.9803501,0.9886166,0.9973133,1.0061046,1.0155418,1.0249884,1.0348816,1.0449952,1.0554988,1.0662605,1.0774480,1.0886288,1.1001289,1.1126708,1.1243579,1.1372640,1.1498611,1.1632051,1.1766027,1.1909121,1.2046189,1.2196795,1.2339540,1.2491941,1.2655647,1.2801279,1.2954956,1.3120321,1.3284175,1.3453600,1.3625815,1.3797464,1.3979677,1.4160447,1.4339467,1.4520665,1.4710504,1.4902524,1.5086797,1.5276955,1.5482445,1.5688666,1.5879978,1.6092954,1.6284831,1.6492902,1.6695453,1.6891807,1.7135911,1.7334973,1.7552892,1.7746139,1.7964374,1.8199816,1.8394660,1.8631936,1.8826909,1.9048319,1.9249665,1.9488689,1.9678594,1.9910760,2.0155373,2.0324585,2.0568573,2.0765026,2.0996313,2.1164982,2.1349816,2.1565113,2.1770492,2.1995611,2.2158895,2.2312093,2.2587888,2.2802975,2.2893672,2.3060167,2.3185697,2.3295705,2.3440146,2.3626499,2.3785443,2.3873396,2.3963430,2.4124389,2.4326704,2.4411981,2.4581592,2.4617774,2.4607382,2.4603131,2.4628782,2.4619446,2.4618824,2.4643352,2.4653563,2.4688923,2.4688709,2.4709296,2.4725361,2.4729328,2.4756818,2.4713962,2.4727743,2.4705014,2.4678013,2.4688590,2.4619119,2.4600530,2.4569976,2.4529345,2.4484735
"repr-05",2.5968552e-02,2.5491238e-02,2.6267529e-02,2.4891615e-02,2.3259401e-02,2.4387360e-02,2.4395704e-02,2.4754286e-02,2.4539948e-02,2.4324417e-02,2.4923086e-02,2.4765015e-02,2.4583101e-02,2.4157286e-02,2.4397612e-02,2.4062634e-02,2.3860693e-02,2.4393082e-02,2.4344683e-02,2.4502516e-02,2.3953199e-02,2.3426294e-02,2.4266005e-02,2.4178982e-02,2.4425268e-02,2.3744106e-02,2.4210453e-02,2.4183035e-02,2.1507025e-02,2.3251534e-02,2.3028135e-02,2.3258209e-02,2.3841858e-02,2.3889542e-02,2.3826599e-02,2.4060965e-02,2.3322821e-02,2.2952080e-02,2.3428202e-02,2.3499489e-02,2.2611380e-02,2.1737814e-02,2.3540735e-02,2.4235487e-02,2.4101496e-02,2.4131775e-02,2.4136543e-02,2.4452686e-02,2.3374081e-02,2.3614407e-02,2.4254322e-02,2.3879528e-02,2.4355888e-02,2.4584055e-02,2.4086237e-02,2.4065256e-02,2.3821115e-02,2.3401499e-02,2.4554253e-02,2.4344444e-02,2.4522066e-02,2.4184465e-02,2.4414301e-02,2.3980379e-02,2.3653269e-02,2.4050951e-02,2.3977518e-02,2.3972511e-02,2.3749352e-02,2.4303913e-02,2.4370193e-02,2.4874926e-02,2.4415493e-02,2.4391413e-02,2.4499416e-02,2.3954153e-02,2.4523735e-02,2.3447037e-02,2.3077726e-02,2.3695230e-02,2.3432493e-02,2.3795128e-02,2.3487568e-02,2.3760557e-02,2.3656607e-02,2.4019718e-02,2.4463415e-02,2.2987366e-02,2.4108887e-02,2.3580074e-02,2.3546457e-02,2.4044275e-02,2.3410082e-02,2.3465872e-02,2.3029089e-02,2.3958445e-02,2.3818016e-02,2.3031950e-02,2.3788214e-02,2.3685932e-02,2.3542881e-02,2.3378611e-02,2.3535490e-02,2.3671150e-02,2.3642778e-02,2.3620367e-02,2.3429751e-02,2.3444176e-02,2.3356795e-02,2.3591042e-02,2.3550034e-02,2.3671031e-02,2.3581743e-02,2.3695827e-02,2.3402452e-02,2.3521662e-02,2.3513675e-02,2.3513794e-02,2.3506880e-02,2.3505807e-02,2.3499370e-02,2.3483753e-02,2.3458838e-02,2.3450494e-02,2.3449540e-02,2.3405671e-02,2.3196816e-02,2.3194671e-02,2.3203254e-02,2.3137808e-02,2.3218274e-02,2.3144364e-02,2.3108482e-02,2.3112416e-02,2.3110390e-02,2.3147225e-02,2.3110509e-02,2.3023725e-02,2.3158193e-02,2.3159742e-02,2.3162603e-02,2.3248196e-02,2.3241162e-02,2.3275375e-02,2.3258209e-02,2.3326635e-02,2.3322344e-02,2.3328543e-02,2.3349047e-02,2.3349285e-02,2.3368716e-02,2.3384333e-02,2.3441553e-02,2.3436069e-02,2.3451567e-02,2.3475289e-02,2.3469687e-02,2.3490667e-02,2.3499966e-02,2.3520112e-02,2.3602128e-02,2.3661733e-02,2.3738980e-02,2.3830533e-02,2.3910761e-02,2.4016142e-02,2.4082065e-02,2.4166822e-02,2.4223685e-02,2.4312258e-02,2.4365067e-02,2.4414778e-02,2.4446726e-02,2.4464726e-02,2.4470210e-02,2.4459004e-02,2.4437308e-02,2.4412036e-02,2.4315596e-02,2.4276257e-02,2.4201632e-02,2.4149001e-02,2.4117887e-02,2.4141908e-02,2.4183750e-02,2.4226308e-02,2.4235189e-02,2.4220645e-02,2.4187624e-02,2.4156034e-02,2.4165988e-02,2.4160445e-02,2.4156809e-02,2.4146140e-02,2.4114966e-02,2.4088085e-02,2.4069369e-02,2.4051428e-02,2.4042249e-02,2.4021208e-02,2.3996592e-02,2.3982942e-02,2.3974001e-02,2.3974061e-02,2.3970306e-02,2.3939669e-02,2.3996711e-02,2.3997188e-02,2.4029911e-02,2.4050593e-02,2.4107218e-02,2.4159253e-02,2.4202764e-02,2.4292648e-02,2.4381995e-02,2.4464607e-02,2.4535179e-02,2.4618030e-02,2.4701059e-02,2.4768054e-02,2.4824739e-02,2.4862647e-02,2.4918139e-02,2.4941921e-02,2.4976909e-02,2.4994314e-02,2.5027156e-02,2.5078654e-02,2.5104761e-02,2.5117397e-02,2.5146365e-02,2.5137961e-02,2.5178194e-02,2.5204837e-02,2.5232732e-02,2.5256574e-02,2.5283456e-02,2.5319695e-02,2.5367141e-02,2.5398016e-02,2.5443494e-02,2.5464296e-02,2.5522947e-02,2.5568843e-02,2.5619864e-02,2.5655806e-02,2.5712132e-02,2.5764763e-02,2.5808454e-02,2.5856614e-02,2.5929451e-02,2.6003182e-02,2.6092231e-02,2.6181161e-02,2.6277483e-02,2.6386499e-02,2.6499331e-02,2.6636839e-02,2.6810050e-02,2.7006149e-02,2.7241647e-02,2.7515650e-02,2.7818620e-02,2.8179288e-02,2.8587401e-02,2.9031038e-02,2.9545903e-02,3.0114591e-02,3.0730665e-02,3.1441987e-02,3.2201231e-02,3.3011556e-02,3.3993363e-02,3.5053015e-02,3.6212206e-02,3.7454426e-02,3.8730204e-02,3.9988160e-02,4.1153967e-02,4.2177260e-02,4.3050110e-02,4.3734252e-02,4.4227421e-02,4.4587910e-02,4.4818401e-02,4.4941366e-02,4.4992507e-02,4.4980228e-02,4.4909418e-02,4.4774413e-02,4.4590414e-02,4.4340730e-02,4.4050574e-02,4.3717325e-02,4.3313622e-02,4.2899907e-02,4.2462230e-02,4.2000413e-02,4.1533589e-02,4.1026115e-02,4.0511072e-02,4.0018559e-02,3.9469659e-02,3.8947463e-02,3.8413107e-02,3.7911892e-02,3.7380099e-02,3.6836445e-02,3.6318243e-02,3.5813153e-02,3.5291016e-02,3.4796119e-02,3.4328282e-02,3.3859909e-02,3.3412695e-02,3.2981932e-02,3.2578588e-02,3.2183826e-02,3.1836033e-02,3.1485856e-02,3.1164289e-02,3.0867398e-02,3.0585110e-02,3.0337453e-02,3.0090213e-02,2.9875219e-02,2.9686213e-02,2.9528022e-02,2.9370666e-02,2.9271483e-02,2.9176772e-02,2.9097438e-02,2.9026449e-02,2.9007912e-02,2.8968453e-02,2.8957188e-02,2.8990388e-02,2.9015362e-02,2.9085100e-02,2.9163480e-02,2.9286623e-02,2.9400408e-02,2.9571593e-02,2.9745460e-02,2.9925764e-02,3.0167699e-02,3.0386448e-02,3.0590773e-02,3.0862570e-02,3.1123519e-02,3.1825066e-02,3.2064795e-02,3.2328069e-02,3.2590449e-02,3.2854974e-02,3.3147097e-02,3.3449233e-02,3.3778489e-02,3.4161329e-02,3.4567893e-02,3.5065114e-02,3.5671711e-02,3.6364734e-02,3.7304461e-02,3.8402855e-02,3.9789975e-02,4.1485906e-02,4.3474019e-02,4.5804203e-02,4.8414826e-02,5.1184356e-02,5.4206431e-02,5.7222128e-02,6.0085714e-02,6.2867641e-02,6.5310121e-02,6.7387044e-02,6.9118083e-02,7.0417166e-02,7.1433783e-02,7.2149158e-02,7.2646677e-02,7.3001266e-02,7.3238730e-02,7.3385358e-02,7.3507786e-02,7.3570430e-02,7.3645473e-02,7.3723257e-02,7.3815048e-02,7.3924363e-02,7.4049294e-02,7.4199557e-02,7.4349165e-02,7.4484885e-02,7.4595809e-02,7.4665129e-02,7.4705184e-02,7.4660659e-02,7.4578524e-02,7.4451804e-02,7.4281633e-02,7.4071944e-02,7.3840559e-02,7.3600769e-02,7.3334515e-02,7.3053896e-02,7.2788894e-02,7.2526395e-02,7.2241843e-02,7.1959496e-02,7.1677089e-02,7.1399093e-02,7.1118355e-02,7.0837379e-02,7.0558727e-02,7.0282042e-02,6.9993913e-02,6.9719076e-02,6.9433212e-02,6.9159269e-02,6.8890512e-02,6.8627059e-02,6.8375647e-02,6.8134964e-02,6.7925394e-02,6.7709446e-02,6.7553043e-02,6.7403197e-02,6.7309856e-02,6.7240119e-02,6.7206323e-02,6.7202926e-02,6.7256987e-02,6.7360044e-02,6.7532718e-02,6.7756772e-02,6.8036914e-02,6.8374157e-02,6.8786681e-02,6.9259942e-02,6.9818795e-02,7.0437729e-02,7.1137846e-02,7.1934342e-02,7.2810531e-02,7.3774934e-02,7.4835360e-02,7.5970173e-02,7.7259302e-02,7.8637540e-02,8.0131769e-02,8.1771672e-02,8.3542466e-02,8.5471749e-02,8.7570667e-02,8.9780450e-02,9.2246354e-02,9.4862938e-02,9.7639561e-02,0.1006339,0.1037770,0.1071398,0.1106657,0.1142812,0.1181303,0.1220714,0.1260732,0.1301452,0.1342112,0.1383463,0.1424250,0.1463953,0.1503900,0.1542800,0.1581057,0.1619416,0.1657664,0.1698002,0.1740169,0.1785014,0.1835282,0.1892411,0.1957434,0.2034058,0.2121563,0.2229342,0.2354999,0.2504610,0.2683032,0.2897592,0.3151531,0.3449351,0.3784285,0.4173001,0.4605203,0.5078459,0.5594203,0.6136138,0.6711063,0.7295718,0.7870849,0.8446143,0.8997208,0.9523081,1.0007441,1.0448563,1.0856380,1.1222719,1.1541903,1.1832191,1.2086762,1.2314491,1.2515285,1.2688806,1.2842200,1.2973250,1.3085982,1.3178263,1.3253044,1.3311284,1.3354771,1.3386465,1.3408208,1.3413956,1.3412467,1.3397958,1.3375392,1.3331122,1.3270591,1.3191705,1.3083272,1.2955810,1.2795845,1.2618638,1.2422519,1.2208600,1.1986496,1.1749743,1.1508353,1.1268458,1.1023774,1.0779963,1.0535808,1.0295646,1.0062203,0.9826046,0.9596820,0.9372312,0.9150586,0.8936431,0.8719590,0.8508916,0.8305598,0.8102183,0.7905927,0.7710859,0.7521205,0.7338673,0.7156696,0.6981440,0.6809050,0.6642941,0.6483690,0.6325044,0.6172961,0.6025843,0.5883625,0.5748321,0.5613914,0.5485511,0.5363156,0.5243394,0.5130206,0.5018290,0.4911472,0.4810327,0.4711099,0.4616921,0.4525021,0.4437121,0.4354657,0.4272878,0.4195908,0.4120924,0.4049708,0.3982234,0.3915722,0.3853028,0.3792411,0.3734707,0.3680134,0.3625917,0.3574756,0.3525480,0.3478072,0.3433627,0.3388886,0.3346953,0.3306939,0.3268170,0.3231476,0.3195007,0.3160601,0.3127894,0.3095992,0.3065850,0.3036170,0.3007771,0.2980914,0.2954499,0.2929725,0.2905256,0.2882048,0.2859959,0.2838428,0.2818244,0.2798364,0.2779555,0.2761900,0.2744621,0.2728313,0.2712545,0.2697747,0.2683929,0.2670630,0.2658214,0.2646514,0.2635567,0.2625627,0.2616242,0.2607805,0.2599952,0.2593064,0.2587125,0.2581862,0.2577751,0.2573922,0.2571112,0.2569094,0.2567972,0.2567847,0.2568915,0.2570351,0.2572932,0.2576368,0.2580827,0.2586129,0.2592263,0.2599510,0.2608024,0.2617348,0.2627934,0.2639724,0.2652340,0.2666373,0.2681583,0.2698386,0.2716410,0.2736068,0.2757167,0.2779354,0.2804234,0.2830228,0.2858211,0.2887863,0.2919030,0.2953216,0.2988831,0.3026716,0.3066524,0.3107607,0.3151780,0.3197140,0.3244838,0.3293848,0.3343456,0.3395374,0.3447109,0.3500589,0.3553159,0.3605183,0.3657171,0.3706765,0.3756120,0.3802781,0.3846205,0.3887090,0.3924263,0.3958850,0.3989471,0.4016526,0.4039544,0.4059096,0.4075418,0.4088578,0.4099078,0.4107188,0.4112872,0.4117046,0.4119825,0.4121707,0.4123514,0.4125416,0.4127355,0.4130216,0.4133992,0.4139419,0.4146138,0.4154882,0.4165826,0.4179687,0.4196310,0.4217031,0.4241339,0.4270267,0.4304721,0.4344516,0.4393862,0.4450903,0.4518208,0.4596672,0.4685980,0.4793401,0.4918086,0.5065669,0.5236024,0.5435202,0.5671024,0.5941591,0.6269869,0.6642454,0.7075847,0.7584048,0.8170589,0.8868823,0.9679513,1.0625485,1.1688914,1.2883713,1.4225847,1.5673664,1.7307342,1.9015305,2.0770707,2.2463889,2.3970983,2.5225620,2.6166399,2.6705770,2.7127080,2.7376609,2.7571130,2.7834294,2.8096209,2.8273854,2.8366063,2.8423817,2.8470151,2.8494725,2.8567994,2.8674467,2.8765247,2.8909912,2.9087236,2.9146264,2.9305794,2.9356689,2.9431250,2.9457395,2.9442923,2.9439230,2.9450514,2.9422717,2.9387896,2.9307237,2.9237568,2.9123125,2.9004025,2.8827994,2.8751974,2.8654494,2.8573334,2.8515930,2.8424535,2.8383298,2.8335838,2.8276081,2.8219326,2.8160176,2.8031869,2.7829540,2.7583730,2.7319982,2.7181821,2.7045171,2.6832633,2.6552289,2.6332858,2.6116943,2.5912256,2.5635304,2.5264614,2.5012243,2.4696681,2.4363871,2.4077582,2.3800230,2.3516004,2.3158970,2.2883246,2.2568176,2.2228353,2.1936159,2.1631584,2.1324358,2.1024995,2.0738578,2.0424509,2.0124547,1.9843714,1.9553199,1.9266318,1.8955588,1.8695804,1.8387195,1.8105748,1.7833240,1.7573038,1.7280010,1.7016691,1.6758468,1.6499572,1.6255928,1.6007260,1.5762591,1.5520949,1.5286946,1.5060523,1.4831448,1.4613547,1.4399407,1.4183826,1.3979378,1.3773000,1.3581290,1.3378085,1.3188981,1.3000847,1.2819655,1.2638414,1.2459950,1.2293718,1.2126527,1.1969787,1.1811440,1.1664577,1.1514102,1.1371533,1.1233258,1.1101702,1.0971891,1.0846183,1.0728829,1.0612775,1.0501695,1.0392492,1.0290889,1.0188210,1.0090671,0.9997909,0.9907885,0.9820594,0.9739571,0.9661053,0.9582417,0.9511868,0.9441024,0.9374518,0.9307053,0.9245575,0.9189482,0.9131469,0.9079714,0.9026857,0.8980432,0.8935963,0.8893953,0.8851877,0.8813956,0.8778704,0.8745529,0.8715640,0.8686607,0.8660730,0.8637172,0.8618187,0.8602848,0.8586849,0.8573964,0.8560717,0.8548572,0.8541629,0.8537670,0.8534319,0.8534747,0.8534765,0.8540927,0.8548590,0.8555276,0.8565948,0.8579811,0.8596416,0.8613095,0.8633646,0.8655508,0.8681421,0.8711171,0.8740945,0.8773224,0.8807976,0.8846259,0.8887265,0.8929117,0.8975321,0.9021732,0.9073154,0.9125095,0.9182507,0.9240183,0.9299203,0.9361564,0.9428490,0.9500325,0.9568419,0.9646915,0.9718968,0.9803354,0.9885646,0.9972671,1.0060675,1.0155089,1.0249456,1.0348618,1.0449042,1.0554402,1.0662382,1.0774478,1.0885893,1.1000748,1.1126540,1.1244795,1.1372383,1.1498272,1.1631622,1.1765641,1.1909245,1.2045323,1.2195410,1.2340099,1.2491328,1.2655488,1.2800734,1.2954996,1.3119861,1.3283701,1.3451663,1.3624506,1.3799076,1.3979776,1.4160786,1.4341204,1.4521500,1.4711478,1.4903626,1.5086658,1.5280514,1.5478452,1.5690222,1.5877700,1.6096790,1.6285213,1.6498539,1.6698627,1.6891737,1.7134835,1.7334638,1.7556282,1.7748988,1.7962617,1.8199139,1.8386427,1.8629290,1.8831253,1.9050683,1.9257048,1.9488558,1.9672307,1.9921110,2.0155375,2.0328693,2.0559688,2.0767713,2.0978482,2.1147873,2.1351769,2.1559608,2.1766856,2.1997466,2.2154574,2.2318850,2.2587564,2.2820606,2.2891178,2.3076289,2.3183572,2.3295858,2.3456235,2.3619199,2.3776243,2.3856747,2.3944309,2.4125710,2.4317942,2.4444714,2.4583278,2.4597907,2.4610426,2.4626746,2.4631596,2.4625537,2.4628854,2.4630826,2.4630699,2.4662671,2.4699214,2.4712207,2.4722757,2.4710634,2.4691050,2.4690399,2.4670436,2.4684019,2.4662130,2.4652972,2.4636769,2.4609444,2.4556963,2.4538081,2.4491935
"repr-06",2.6086569e-02,2.5478363e-02,2.6239872e-02,2.4916410e-02,2.3295403e-02,2.4516106e-02,2.4585962e-02,2.4902821e-02,2.4597645e-02,2.4439335e-02,2.5018692e-02,2.4921179e-02,2.4567604e-02,2.4216652e-02,2.4389029e-02,2.4131298e-02,2.3904562e-02,2.4447680e-02,2.4408340e-02,2.4549961e-02,2.3957491e-02,2.3434401e-02,2.4312019e-02,2.4203062e-02,2.4495125e-02,2.3754120e-02,2.4242640e-02,2.4293184e-02,2.1509409e-02,2.3301601e-02,2.3122787e-02,2.3287535e-02,2.3885727e-02,2.3886442e-02,2.3897886e-02,2.4077892e-02,2.3429871e-02,2.3030996e-02,2.3455143e-02,2.3592949e-02,2.2653580e-02,2.1810055e-02,2.3621798e-02,2.4319172e-02,2.4180412e-02,2.4128437e-02,2.4195910e-02,2.4556398e-02,2.3400545e-02,2.3672104e-02,2.4321079e-02,2.3952007e-02,2.4433136e-02,2.4708033e-02,2.4151087e-02,2.4137259e-02,2.3870945e-02,2.3486376e-02,2.4613619e-02,2.4338961e-02,2.4583578e-02,2.4297237e-02,2.4433613e-02,2.4049997e-02,2.3717165e-02,2.4090290e-02,2.4001598e-02,2.4112463e-02,2.3790359e-02,2.4424553e-02,2.4454355e-02,2.4843693e-02,2.4463415e-02,2.4416685e-02,2.4485826e-02,2.4043322e-02,2.4572611e-02,2.3528337e-02,2.3215294e-02,2.3715496e-02,2.3482084e-02,2.3860931e-02,2.3528814e-02,2.3845434e-02,2.3735285e-02,2.4042368e-02,2.4563789e-02,2.3030758e-02,2.4155617e-02,2.3593187e-02,2.3582697e-02,2.4088383e-02,2.3452282e-02,2.3516417e-02,2.3112059e-02,2.4005651e-02,2.3866892e-02,2.3049116e-02,2.3832798e-02,2.3721457e-02,2.3553371e-02,2.3409128e-02,2.3629427e-02,2.3726225e-02,2.3701429e-02,2.3656726e-02,2.3447752e-02,2.3461461e-02,2.3381472e-02,2.3616910e-02,2.3596764e-02,2.3686528e-02,2.3579240e-02,2.3705959e-02,2.3433805e-02,2.3539424e-02,2.3513198e-02,2.3511171e-02,2.3493171e-02,2.3515701e-02,2.3525476e-02,2.3483038e-02,2.3458004e-02,2.3464441e-02,2.3459792e-02,2.3419380e-02,2.3212552e-02,2.3215532e-02,2.3221731e-02,2.3157716e-02,2.3217916e-02,2.3163319e-02,2.3138762e-02,2.3123622e-02,2.3116827e-02,2.3167849e-02,2.3135304e-02,2.3054242e-02,2.3181319e-02,2.3185492e-02,2.3192644e-02,2.3265481e-02,2.3265123e-02,2.3290634e-02,2.3280859e-02,2.3346424e-02,2.3345113e-02,2.3342133e-02,2.3368120e-02,2.3363948e-02,2.3379326e-02,2.3400426e-02,2.3451209e-02,2.3452878e-02,2.3475409e-02,2.3500681e-02,2.3485422e-02,2.3496866e-02,2.3512363e-02,2.3534179e-02,2.3611426e-02,2.3674607e-02,2.3758531e-02,2.3849130e-02,2.3920894e-02,2.4031043e-02,2.4095535e-02,2.4178863e-02,2.4240255e-02,2.4329782e-02,2.4380445e-02,2.4433851e-02,2.4465919e-02,2.4471641e-02,2.4491429e-02,2.4476767e-02,2.4451494e-02,2.4427176e-02,2.4337053e-02,2.4300456e-02,2.4221659e-02,2.4167717e-02,2.4131000e-02,2.4143934e-02,2.4181008e-02,2.4226964e-02,2.4236739e-02,2.4232149e-02,2.4209559e-02,2.4178743e-02,2.4190545e-02,2.4182737e-02,2.4178028e-02,2.4164915e-02,2.4141908e-02,2.4109304e-02,2.4093747e-02,2.4077177e-02,2.4063587e-02,2.4047017e-02,2.4021387e-02,2.4005592e-02,2.3997247e-02,2.3999870e-02,2.3999035e-02,2.3967564e-02,2.4022877e-02,2.4022877e-02,2.4055302e-02,2.4076819e-02,2.4132013e-02,2.4186909e-02,2.4230897e-02,2.4319232e-02,2.4406433e-02,2.4486244e-02,2.4555743e-02,2.4643600e-02,2.4724245e-02,2.4792671e-02,2.4848342e-02,2.4887145e-02,2.4941683e-02,2.4962425e-02,2.5000215e-02,2.5019705e-02,2.5050819e-02,2.5101840e-02,2.5128543e-02,2.5142372e-02,2.5175452e-02,2.5163889e-02,2.5205433e-02,2.5231063e-02,2.5257289e-02,2.5286913e-02,2.5311768e-02,2.5350571e-02,2.5389910e-02,2.5430083e-02,2.5471747e-02,2.5497019e-02,2.5553942e-02,2.5598943e-02,2.5648892e-02,2.5685370e-02,2.5742590e-02,2.5793314e-02,2.5835514e-02,2.5883853e-02,2.5955081e-02,2.6029527e-02,2.6114702e-02,2.6207149e-02,2.6306689e-02,2.6413023e-02,2.6526749e-02,2.6669443e-02,2.6838601e-02,2.7030766e-02,2.7276516e-02,2.7543664e-02,2.7854264e-02,2.8211772e-02,2.8614581e-02,2.9066861e-02,2.9577911e-02,3.0148745e-02,3.0767977e-02,3.1479776e-02,3.2237709e-02,3.3049285e-02,3.4030795e-02,3.5092235e-02,3.6249042e-02,3.7494659e-02,3.8767755e-02,4.0025651e-02,4.1191459e-02,4.2217612e-02,4.3089092e-02,4.3772936e-02,4.4268668e-02,4.4624984e-02,4.4857323e-02,4.4980228e-02,4.5034170e-02,4.5021713e-02,4.4951439e-02,4.4815540e-02,4.4629753e-02,4.4382274e-02,4.4092894e-02,4.3758035e-02,4.3353856e-02,4.2942405e-02,4.2507946e-02,4.2042017e-02,4.1575432e-02,4.1068375e-02,4.0555954e-02,4.0059984e-02,3.9511621e-02,3.8991630e-02,3.8457572e-02,3.7955046e-02,3.7426114e-02,3.6883354e-02,3.6364138e-02,3.5856187e-02,3.5337687e-02,3.4841239e-02,3.4373283e-02,3.3908367e-02,3.3460677e-02,3.3029854e-02,3.2621026e-02,3.2231688e-02,3.1881571e-02,3.1535447e-02,3.1214118e-02,3.0917227e-02,3.0635834e-02,3.0385196e-02,3.0137002e-02,2.9921234e-02,2.9733837e-02,2.9578328e-02,2.9430628e-02,2.9326916e-02,2.9230714e-02,2.9152632e-02,2.9078782e-02,2.9057622e-02,2.9018521e-02,2.9010355e-02,2.9045701e-02,2.9070318e-02,2.9139996e-02,2.9218674e-02,2.9344559e-02,2.9459655e-02,2.9628217e-02,2.9800653e-02,2.9971182e-02,3.0212045e-02,3.0429602e-02,3.0643225e-02,3.0917287e-02,3.1167150e-02,3.1686723e-02,3.1927645e-02,3.2188416e-02,3.2450020e-02,3.2717466e-02,3.3012748e-02,3.3310354e-02,3.3635139e-02,3.4015179e-02,3.4420550e-02,3.4927070e-02,3.5523176e-02,3.6221206e-02,3.7162423e-02,3.8267016e-02,3.9650738e-02,4.1338265e-02,4.3335736e-02,4.5650899e-02,4.8268080e-02,5.1045120e-02,5.4066777e-02,5.7081640e-02,5.9939742e-02,6.2725246e-02,6.5160334e-02,6.7249775e-02,6.8975091e-02,7.0272565e-02,7.1290970e-02,7.2004259e-02,7.2499990e-02,7.2856903e-02,7.3099315e-02,7.3246479e-02,7.3363423e-02,7.3430896e-02,7.3503196e-02,7.3589623e-02,7.3678136e-02,7.3788166e-02,7.3914647e-02,7.4053049e-02,7.4206233e-02,7.4340999e-02,7.4455678e-02,7.4525177e-02,7.4555874e-02,7.4521065e-02,7.4440002e-02,7.4301898e-02,7.4138045e-02,7.3924303e-02,7.3692203e-02,7.3450863e-02,7.3190749e-02,7.2906613e-02,7.2645605e-02,7.2370887e-02,7.2093844e-02,7.1807027e-02,7.1526289e-02,7.1255088e-02,7.0970535e-02,7.0694685e-02,7.0414007e-02,7.0143282e-02,6.9848716e-02,6.9561362e-02,6.9290757e-02,6.9005907e-02,6.8750739e-02,6.8475604e-02,6.8234384e-02,6.7996860e-02,6.7774594e-02,6.7571759e-02,6.7409277e-02,6.7247808e-02,6.7157447e-02,6.7075193e-02,6.7040920e-02,6.7041039e-02,6.7116439e-02,6.7218304e-02,6.7378700e-02,6.7605495e-02,6.7891002e-02,6.8225443e-02,6.8640351e-02,6.9105208e-02,6.9673121e-02,7.0286095e-02,7.0992768e-02,7.1781754e-02,7.2658300e-02,7.3619962e-02,7.4689686e-02,7.5824022e-02,7.7111781e-02,7.8485847e-02,7.9984009e-02,8.1623375e-02,8.3391130e-02,8.5325897e-02,8.7423325e-02,8.9637458e-02,9.2100918e-02,9.4718456e-02,9.7492129e-02,0.1004822,0.1036317,0.1069951,0.1105259,0.1141390,0.1179943,0.1219321,0.1259347,0.1300074,0.1340695,0.1382091,0.1422870,0.1462577,0.1502486,0.1541443,0.1579676,0.1618114,0.1656387,0.1696689,0.1738891,0.1783770,0.1833933,0.1891152,0.1956168,0.2032740,0.2120350,0.2228120,0.2353790,0.2503429,0.2681703,0.2896416,0.3150500,0.3448362,0.3783208,0.4172059,0.4604334,0.5077904,0.5593560,0.6135677,0.6710685,0.7295516,0.7870694,0.8446033,0.8997093,0.9522918,1.0007164,1.0448307,1.0855989,1.1222317,1.1541641,1.1831414,1.2086530,1.2313755,1.2514170,1.2687829,1.2840774,1.2972199,1.3085012,1.3176448,1.3252106,1.3309085,1.3352628,1.3383842,1.3404486,1.3412020,1.3408380,1.3395410,1.3373376,1.3328718,1.3268180,1.3187988,1.3079777,1.2952298,1.2793126,1.2615950,1.2419492,1.2205224,1.1983061,1.1746489,1.1504965,1.1265175,1.1020288,1.0776412,1.0532436,1.0292275,1.0059053,0.9822912,0.9593845,0.9369023,0.9147280,0.8932989,0.8716630,0.8506052,0.8302485,0.8099228,0.7902836,0.7707949,0.7517805,0.7335680,0.7153797,0.6978509,0.6806005,0.6639959,0.6480833,0.6321899,0.6170096,0.6023010,0.5880617,0.5745470,0.5611088,0.5482702,0.5360458,0.5240706,0.5127679,0.5015699,0.4908890,0.4807780,0.4708393,0.4614434,0.4522491,0.4434731,0.4352179,0.4270485,0.4193501,0.4118522,0.4047337,0.3979864,0.3913437,0.3850732,0.3790200,0.3732467,0.3677969,0.3623656,0.3572544,0.3523407,0.3475998,0.3431508,0.3386735,0.3344825,0.3304850,0.3266124,0.3229333,0.3192995,0.3158505,0.3125834,0.3093912,0.3063817,0.3034092,0.3005754,0.2978897,0.2952608,0.2927757,0.2903344,0.2880045,0.2858069,0.2836583,0.2816279,0.2796352,0.2777580,0.2759918,0.2742577,0.2726412,0.2710680,0.2695848,0.2682033,0.2668835,0.2656325,0.2644622,0.2633663,0.2623743,0.2614335,0.2606000,0.2598115,0.2591314,0.2585247,0.2579984,0.2575705,0.2572138,0.2569246,0.2567347,0.2566147,0.2566050,0.2567059,0.2568518,0.2571142,0.2574579,0.2578963,0.2584348,0.2590447,0.2597742,0.2606225,0.2615480,0.2626054,0.2637838,0.2650668,0.2664617,0.2679775,0.2696655,0.2714668,0.2734304,0.2755373,0.2777560,0.2802525,0.2828496,0.2856436,0.2886111,0.2917267,0.2951369,0.2987134,0.3025012,0.3064806,0.3105873,0.3150124,0.3195476,0.3243152,0.3292164,0.3341782,0.3393625,0.3445467,0.3498947,0.3551638,0.3603452,0.3655531,0.3705116,0.3754371,0.3801062,0.3844593,0.3885550,0.3922670,0.3957241,0.3987789,0.4014941,0.4037942,0.4057506,0.4073906,0.4087075,0.4097673,0.4105459,0.4111536,0.4115707,0.4118368,0.4120281,0.4122044,0.4124013,0.4125902,0.4128807,0.4132718,0.4138018,0.4144638,0.4153481,0.4164465,0.4178219,0.4194892,0.4215747,0.4239883,0.4268936,0.4303468,0.4343273,0.4392406,0.4449644,0.4516959,0.4595433,0.4684617,0.4792093,0.4916942,0.5064554,0.5234810,0.5434146,0.5670041,0.5940559,0.6268817,0.6641617,0.7075223,0.7583559,0.8169992,0.8868759,0.9679054,1.0625608,1.1688585,1.2884036,1.4226875,1.5676228,1.7310684,1.9020373,2.0772190,2.2470970,2.3977926,2.5220861,2.6164441,2.6708970,2.7142241,2.7393470,2.7610602,2.7845836,2.8084381,2.8270738,2.8385246,2.8435962,2.8489587,2.8535919,2.8581367,2.8670125,2.8767071,2.8867922,2.9033275,2.9183385,2.9317825,2.9439266,2.9468253,2.9479723,2.9480522,2.9488349,2.9504318,2.9435999,2.9433258,2.9327886,2.9188485,2.9087591,2.8962901,2.8834949,2.8740983,2.8667929,2.8604479,2.8522661,2.8446131,2.8395143,2.8345623,2.8299723,2.8222921,2.8165152,2.8009803,2.7780838,2.7562878,2.7353511,2.7188442,2.7046821,2.6796637,2.6541693,2.6336851,2.6137762,2.5912917,2.5604842,2.5259168,2.5005631,2.4697859,2.4361465,2.4080727,2.3806701,2.3510668,2.3155096,2.2880838,2.2571583,2.2226388,2.1928387,2.1633029,2.1330245,2.1023405,2.0738242,2.0417855,2.0120444,1.9841416,1.9550675,1.9263996,1.8957263,1.8689474,1.8385880,1.8102552,1.7829913,1.7566383,1.7278088,1.7011988,1.6754348,1.6493556,1.6253613,1.6006236,1.5759926,1.5518878,1.5282844,1.5058265,1.4827119,1.4611511,1.4396412,1.4182512,1.3978002,1.3770840,1.3577697,1.3376667,1.3186140,1.2999058,1.2817287,1.2636006,1.2459152,1.2291219,1.2124861,1.1967486,1.1809287,1.1661958,1.1511332,1.1369405,1.1230168,1.1098418,1.0970008,1.0844365,1.0726452,1.0610864,1.0499308,1.0389258,1.0288823,1.0186026,1.0088828,0.9996364,0.9905767,0.9818819,0.9737533,0.9658805,0.9580870,0.9509945,0.9440288,0.9373614,0.9305357,0.9243758,0.9186841,0.9129815,0.9078422,0.9025391,0.8979173,0.8934220,0.8893446,0.8850005,0.8812481,0.8777226,0.8743743,0.8714082,0.8685440,0.8659331,0.8635871,0.8617568,0.8601149,0.8583190,0.8569981,0.8559988,0.8547772,0.8539973,0.8536322,0.8532303,0.8533863,0.8533950,0.8538963,0.8547030,0.8554342,0.8564956,0.8578407,0.8594124,0.8611864,0.8632044,0.8654808,0.8680964,0.8710365,0.8739640,0.8771473,0.8807169,0.8845109,0.8886637,0.8928086,0.8974025,0.9020656,0.9072663,0.9124167,0.9181414,0.9238725,0.9297487,0.9360717,0.9427490,0.9499223,0.9567749,0.9645580,0.9718168,0.9803310,0.9884756,0.9971632,1.0059538,1.0154123,1.0249066,1.0347209,1.0448812,1.0553041,1.0662611,1.0772113,1.0885161,1.1000099,1.1126419,1.1243918,1.1372002,1.1496122,1.1631271,1.1764858,1.1909431,1.2045189,1.2193184,1.2338192,1.2490656,1.2655207,1.2801551,1.2954259,1.3120275,1.3283384,1.3452525,1.3624418,1.3798052,1.3978935,1.4160178,1.4341524,1.4522409,1.4712535,1.4899082,1.5087004,1.5278752,1.5480477,1.5686338,1.5883042,1.6093932,1.6286626,1.6495917,1.6698986,1.6896719,1.7134613,1.7333764,1.7555293,1.7748682,1.7966110,1.8203045,1.8389412,1.8624839,1.8828826,1.9037070,1.9256952,1.9492999,1.9693105,1.9915730,2.0157380,2.0328147,2.0566540,2.0778263,2.0990326,2.1168497,2.1359665,2.1551189,2.1773775,2.1983037,2.2168729,2.2328427,2.2582948,2.2823319,2.2903261,2.3064215,2.3200963,2.3313117,2.3441079,2.3612647,2.3787177,2.3881986,2.3988872,2.4119480,2.4338906,2.4449010,2.4586599,2.4635909,2.4644461,2.4643309,2.4653466,2.4640014,2.4653077,2.4661365,2.4688885,2.4685214,2.4697576,2.4726229,2.4720392,2.4754550,2.4768896,2.4739633,2.4723954,2.4705703,2.4677234,2.4678466,2.4638476,2.4615462,2.4589946,2.4575391,2.4529738
"repr-07",2.6053905e-02,2.5384903e-02,2.6357651e-02,2.4780512e-02,2.3160219e-02,2.4495125e-02,2.4490118e-02,2.4776459e-02,2.4552822e-02,2.4351358e-02,2.4981260e-02,2.4898767e-02,2.4564028e-02,2.4204969e-02,2.4330139e-02,2.4115324e-02,2.3808002e-02,2.4443150e-02,2.4382114e-02,2.4512529e-02,2.3938179e-02,2.3374081e-02,2.4244547e-02,2.4178743e-02,2.4430990e-02,2.3714304e-02,2.4216890e-02,2.4193525e-02,2.1515369e-02,2.3278236e-02,2.3023367e-02,2.3209810e-02,2.3888350e-02,2.3849487e-02,2.3800611e-02,2.4048567e-02,2.3343325e-02,2.2929668e-02,2.3347139e-02,2.3519993e-02,2.2501945e-02,2.1730900e-02,2.3505211e-02,2.4217606e-02,2.4104118e-02,2.4121761e-02,2.4166822e-02,2.4483204e-02,2.3318052e-02,2.3583174e-02,2.4239540e-02,2.3853302e-02,2.4354458e-02,2.4646997e-02,2.4118185e-02,2.4054289e-02,2.3848772e-02,2.3369312e-02,2.4534702e-02,2.4352551e-02,2.4461985e-02,2.4180651e-02,2.4373531e-02,2.3968935e-02,2.3652077e-02,2.3983002e-02,2.3917437e-02,2.4047852e-02,2.3795366e-02,2.4321318e-02,2.4388790e-02,2.4860382e-02,2.4355888e-02,2.4429798e-02,2.4479151e-02,2.3963451e-02,2.4502516e-02,2.3457050e-02,2.3163080e-02,2.3675919e-02,2.3479700e-02,2.3808241e-02,2.3451805e-02,2.3751020e-02,2.3682594e-02,2.4046421e-02,2.4486303e-02,2.2996187e-02,2.4117708e-02,2.3526430e-02,2.3488760e-02,2.4039507e-02,2.3406029e-02,2.3442507e-02,2.3043633e-02,2.3934364e-02,2.3826122e-02,2.3038626e-02,2.3808956e-02,2.3694754e-02,2.3530483e-02,2.3411751e-02,2.3608208e-02,2.3688793e-02,2.3648024e-02,2.3620009e-02,2.3472190e-02,2.3447990e-02,2.3384094e-02,2.3595333e-02,2.3542643e-02,2.3674965e-02,2.3595333e-02,2.3702025e-02,2.3411155e-02,2.3523808e-02,2.3499489e-02,2.3511529e-02,2.3491859e-02,2.3491383e-02,2.3519039e-02,2.3471713e-02,2.3436427e-02,2.3458958e-02,2.3460627e-02,2.3397326e-02,2.3199320e-02,2.3187876e-02,2.3202300e-02,2.3135543e-02,2.3210645e-02,2.3138881e-02,2.3118496e-02,2.3100495e-02,2.3092866e-02,2.3136616e-02,2.3105264e-02,2.3015976e-02,2.3149490e-02,2.3162842e-02,2.3161411e-02,2.3235679e-02,2.3246646e-02,2.3279786e-02,2.3257375e-02,2.3332715e-02,2.3325443e-02,2.3328304e-02,2.3357034e-02,2.3347855e-02,2.3365498e-02,2.3383021e-02,2.3432136e-02,2.3439527e-02,2.3450732e-02,2.3479581e-02,2.3465633e-02,2.3483157e-02,2.3500204e-02,2.3529768e-02,2.3601890e-02,2.3658991e-02,2.3744702e-02,2.3828983e-02,2.3903966e-02,2.4018049e-02,2.4079561e-02,2.4155140e-02,2.4216175e-02,2.4302840e-02,2.4359941e-02,2.4408817e-02,2.4442673e-02,2.4452925e-02,2.4463654e-02,2.4456382e-02,2.4432421e-02,2.4400115e-02,2.4316192e-02,2.4275661e-02,2.4192929e-02,2.4151504e-02,2.4113357e-02,2.4127007e-02,2.4169743e-02,2.4205089e-02,2.4217665e-02,2.4199486e-02,2.4174750e-02,2.4145186e-02,2.4150550e-02,2.4143159e-02,2.4139166e-02,2.4125934e-02,2.4099290e-02,2.4067879e-02,2.4050713e-02,2.4032950e-02,2.4022043e-02,2.4003088e-02,2.3977518e-02,2.3964643e-02,2.3958921e-02,2.3961127e-02,2.3958266e-02,2.3929834e-02,2.3984790e-02,2.3987114e-02,2.4016261e-02,2.4041295e-02,2.4094462e-02,2.4144530e-02,2.4192810e-02,2.4278939e-02,2.4366915e-02,2.4446964e-02,2.4515569e-02,2.4600267e-02,2.4680376e-02,2.4745941e-02,2.4802864e-02,2.4840832e-02,2.4893641e-02,2.4917066e-02,2.4954557e-02,2.4971366e-02,2.5006115e-02,2.5058270e-02,2.5080621e-02,2.5097191e-02,2.5128841e-02,2.5118768e-02,2.5161147e-02,2.5190353e-02,2.5217950e-02,2.5245845e-02,2.5274873e-02,2.5313497e-02,2.5358140e-02,2.5393367e-02,2.5434256e-02,2.5458455e-02,2.5515258e-02,2.5559187e-02,2.5607646e-02,2.5646687e-02,2.5703013e-02,2.5751531e-02,2.5796354e-02,2.5839865e-02,2.5910795e-02,2.5983632e-02,2.6067674e-02,2.6162028e-02,2.6262105e-02,2.6369214e-02,2.6484728e-02,2.6622832e-02,2.6790977e-02,2.6993275e-02,2.7230203e-02,2.7498782e-02,2.7806759e-02,2.8164685e-02,2.8571606e-02,2.9019356e-02,2.9531896e-02,3.0102193e-02,3.0715823e-02,3.1428277e-02,3.2187462e-02,3.3000410e-02,3.3981323e-02,3.5037100e-02,3.6195517e-02,3.7440479e-02,3.8713455e-02,3.9970875e-02,4.1130900e-02,4.2155147e-02,4.3026507e-02,4.3710172e-02,4.4204414e-02,4.4560969e-02,4.4790804e-02,4.4913411e-02,4.4965327e-02,4.4954181e-02,4.4879675e-02,4.4744730e-02,4.4560015e-02,4.4311225e-02,4.4022143e-02,4.3688118e-02,4.3282986e-02,4.2871296e-02,4.2432189e-02,4.1972101e-02,4.1504622e-02,4.0998161e-02,4.0485084e-02,3.9992094e-02,3.9444804e-02,3.8918436e-02,3.8387358e-02,3.7884772e-02,3.7351131e-02,3.6807358e-02,3.6287069e-02,3.5778344e-02,3.5258174e-02,3.4757853e-02,3.4287512e-02,3.3824027e-02,3.3372521e-02,3.2941699e-02,3.2531619e-02,3.2138765e-02,3.1787813e-02,3.1440556e-02,3.1117439e-02,3.0822575e-02,3.0538797e-02,3.0293167e-02,3.0040145e-02,2.9827058e-02,2.9634893e-02,2.9480815e-02,2.9334307e-02,2.9224098e-02,2.9131413e-02,2.9045999e-02,2.8981686e-02,2.8957546e-02,2.8922677e-02,2.8920054e-02,2.8938591e-02,2.8968692e-02,2.9033840e-02,2.9113173e-02,2.9230833e-02,2.9351473e-02,2.9520929e-02,2.9685378e-02,2.9858291e-02,3.0097008e-02,3.0319810e-02,3.0532837e-02,3.0792117e-02,3.1050563e-02,3.1734407e-02,3.1977654e-02,3.2237232e-02,3.2501519e-02,3.2765508e-02,3.3058107e-02,3.3360839e-02,3.3690751e-02,3.4071803e-02,3.4476995e-02,3.4980714e-02,3.5577357e-02,3.6277115e-02,3.7223876e-02,3.8329065e-02,3.9705873e-02,4.1397691e-02,4.3388784e-02,4.5716345e-02,4.8328221e-02,5.1101744e-02,5.4122090e-02,5.7136178e-02,5.9995115e-02,6.2779546e-02,6.5218270e-02,6.7302644e-02,6.9025218e-02,7.0326746e-02,7.1340621e-02,7.2060525e-02,7.2547674e-02,7.2904527e-02,7.3149502e-02,7.3295593e-02,7.3415041e-02,7.3483407e-02,7.3559403e-02,7.3640108e-02,7.3736608e-02,7.3841929e-02,7.3966444e-02,7.4108005e-02,7.4264586e-02,7.4400485e-02,7.4515641e-02,7.4583232e-02,7.4621797e-02,7.4577987e-02,7.4496210e-02,7.4360907e-02,7.4197412e-02,7.3989689e-02,7.3751569e-02,7.3509097e-02,7.3244214e-02,7.2961748e-02,7.2698832e-02,7.2429836e-02,7.2149456e-02,7.1866691e-02,7.1578860e-02,7.1312308e-02,7.1028650e-02,7.0749283e-02,7.0468426e-02,7.0192575e-02,6.9903910e-02,6.9625199e-02,6.9347441e-02,6.9070101e-02,6.8803847e-02,6.8538249e-02,6.8291605e-02,6.8054974e-02,6.7839861e-02,6.7632794e-02,6.7464948e-02,6.7312479e-02,6.7224085e-02,6.7135513e-02,6.7106247e-02,6.7112148e-02,6.7179263e-02,6.7266583e-02,6.7440629e-02,6.7669094e-02,6.7942739e-02,6.8272293e-02,6.8699479e-02,6.9163859e-02,6.9723070e-02,7.0336580e-02,7.1045339e-02,7.1836948e-02,7.2717369e-02,7.3679507e-02,7.4743569e-02,7.5880587e-02,7.7168286e-02,7.8542233e-02,8.0042720e-02,8.1681967e-02,8.3453000e-02,8.5385263e-02,8.7485433e-02,8.9690447e-02,9.2159331e-02,9.4775558e-02,9.7546846e-02,0.1005424,0.1036901,0.1070522,0.1105806,0.1141935,0.1180444,0.1219877,0.1259854,0.1300623,0.1341206,0.1382585,0.1423372,0.1463115,0.1503035,0.1541974,0.1580225,0.1618653,0.1656949,0.1697345,0.1739529,0.1784387,0.1834672,0.1891818,0.1956814,0.2033405,0.2120841,0.2228710,0.2354322,0.2503938,0.2682470,0.2896978,0.3150992,0.3448950,0.3783715,0.4172677,0.4604819,0.5078267,0.5593728,0.6135741,0.6710905,0.7295536,0.7870835,0.8446208,0.8996842,0.9522675,1.0006649,1.0448023,1.0855365,1.1221504,1.1540759,1.1830657,1.2085483,1.2313089,1.2513226,1.2687383,1.2841196,1.2971756,1.3084781,1.3176054,1.3250973,1.3309176,1.3353302,1.3383789,1.3404393,1.3411324,1.3409269,1.3396109,1.3373408,1.3328459,1.3267612,1.3187953,1.3080512,1.2953091,1.2793477,1.2616251,1.2419614,1.2205590,1.1983321,1.1747093,1.1505666,1.1266010,1.1020960,1.0777359,1.0533040,1.0292946,1.0059589,0.9823729,0.9594604,0.9369737,0.9148045,0.8933888,0.8717381,0.8506829,0.8303370,0.8099900,0.7903546,0.7708721,0.7518990,0.7336488,0.7154422,0.6979262,0.6806909,0.6640763,0.6481459,0.6322548,0.6170868,0.6023793,0.5881413,0.5746221,0.5611779,0.5483368,0.5361138,0.5241331,0.5128171,0.5016331,0.4909568,0.4808360,0.4709087,0.4615035,0.4523194,0.4435320,0.4352860,0.4271105,0.4194157,0.4119143,0.4047970,0.3980480,0.3914130,0.3851428,0.3790775,0.3733072,0.3678552,0.3624391,0.3573252,0.3523997,0.3476619,0.3432169,0.3387390,0.3345445,0.3305514,0.3266729,0.3229967,0.3193627,0.3159230,0.3126495,0.3094583,0.3064445,0.3034776,0.3006405,0.2979606,0.2953193,0.2928450,0.2904035,0.2880776,0.2858690,0.2837166,0.2816939,0.2797083,0.2778291,0.2760569,0.2743244,0.2727052,0.2711332,0.2696622,0.2682793,0.2669482,0.2656959,0.2645338,0.2634349,0.2624453,0.2614996,0.2606588,0.2598729,0.2591993,0.2585903,0.2580612,0.2576420,0.2572790,0.2569945,0.2567945,0.2566851,0.2566679,0.2567752,0.2569181,0.2571809,0.2575209,0.2579613,0.2584963,0.2591188,0.2598388,0.2606924,0.2616200,0.2626759,0.2638562,0.2651275,0.2665240,0.2680401,0.2697269,0.2715297,0.2734913,0.2755973,0.2778158,0.2803119,0.2829169,0.2857081,0.2886710,0.2917885,0.2952033,0.2987760,0.3025563,0.3065391,0.3106417,0.3150635,0.3195977,0.3243655,0.3292672,0.3342222,0.3394122,0.3446084,0.3499420,0.3552085,0.3604023,0.3656033,0.3705638,0.3754931,0.3801653,0.3845102,0.3886023,0.3923253,0.3957689,0.3988319,0.4015395,0.4038473,0.4058014,0.4074322,0.4087550,0.4098130,0.4106029,0.4111965,0.4116010,0.4118879,0.4120670,0.4122353,0.4124443,0.4126330,0.4129332,0.4133124,0.4138479,0.4145225,0.4153987,0.4164950,0.4178701,0.4195368,0.4216242,0.4240483,0.4269483,0.4303968,0.4343723,0.4393120,0.4450303,0.4517466,0.4595988,0.4685310,0.4792758,0.4917356,0.5064924,0.5235237,0.5434580,0.5670193,0.5941067,0.6269223,0.6641856,0.7075427,0.7583351,0.8170403,0.8868226,0.9679041,1.0625381,1.1687818,1.2883431,1.4224801,1.5673772,1.7305764,1.9012182,2.0764389,2.2463460,2.3963768,2.5227222,2.6140218,2.6691074,2.7110777,2.7351964,2.7563200,2.7832100,2.8035510,2.8225710,2.8337626,2.8363779,2.8426399,2.8476324,2.8556397,2.8658090,2.8760438,2.8890634,2.9063408,2.9235415,2.9309142,2.9382727,2.9398327,2.9388127,2.9421773,2.9384265,2.9391081,2.9355204,2.9350910,2.9249847,2.9178488,2.9118080,2.8967464,2.8858581,2.8744788,2.8642631,2.8553574,2.8483379,2.8397751,2.8335774,2.8300395,2.8252430,2.8163378,2.8131886,2.7980089,2.7818124,2.7597902,2.7335660,2.7150450,2.7009354,2.6818368,2.6527085,2.6307654,2.6094494,2.5878301,2.5606964,2.5245404,2.4984846,2.4668534,2.4342253,2.4059572,2.3794141,2.3508630,2.3148398,2.2866938,2.2547977,2.2220387,2.1923518,2.1618853,2.1318264,2.1013753,2.0728693,2.0413084,2.0117054,1.9835348,1.9544803,1.9256949,1.8950428,1.8689380,1.8384466,1.8100531,1.7829748,1.7564245,1.7277385,1.7012017,1.6755121,1.6493713,1.6252028,1.6003202,1.5758636,1.5517201,1.5284802,1.5055773,1.4826866,1.4610227,1.4395926,1.4180965,1.3976433,1.3770325,1.3577654,1.3375537,1.3186197,1.2998005,1.2816931,1.2635801,1.2458295,1.2290534,1.2124333,1.1967137,1.1809652,1.1662375,1.1510816,1.1369096,1.1229934,1.1098672,1.0969732,1.0844398,1.0726541,1.0610639,1.0499147,1.0389864,1.0288820,1.0186189,1.0088623,0.9996322,0.9905642,0.9819084,0.9737921,0.9659110,0.9581206,0.9510499,0.9439557,0.9373080,0.9305618,0.9243990,0.9187014,0.9129871,0.9078041,0.9025156,0.8978975,0.8933733,0.8892859,0.8850291,0.8812628,0.8776793,0.8743607,0.8714180,0.8685437,0.8659006,0.8636056,0.8617152,0.8601612,0.8584950,0.8570637,0.8559698,0.8547300,0.8540524,0.8536352,0.8532064,0.8533321,0.8533422,0.8539360,0.8547040,0.8553979,0.8564250,0.8578687,0.8594393,0.8611299,0.8631860,0.8654372,0.8679997,0.8709653,0.8739187,0.8771352,0.8806536,0.8844936,0.8885851,0.8927971,0.8973494,0.9020051,0.9071576,0.9123620,0.9180662,0.9238080,0.9296876,0.9360334,0.9426793,0.9498808,0.9566601,0.9644333,0.9717211,0.9801922,0.9883598,0.9971229,1.0058924,1.0153368,1.0248353,1.0346670,1.0447341,1.0552472,1.0660970,1.0770987,1.0884006,1.0999104,1.1124834,1.1242421,1.1370596,1.1495018,1.1629443,1.1763432,1.1907823,1.2043639,1.2191871,1.2337397,1.2489794,1.2653810,1.2798499,1.2952392,1.3117667,1.3281126,1.3451267,1.3622485,1.3796022,1.3977494,1.4157434,1.4338353,1.4517659,1.4709355,1.4899107,1.5083343,1.5276456,1.5480598,1.5684414,1.5879921,1.6090503,1.6281481,1.6492479,1.6694729,1.6888988,1.7131056,1.7326807,1.7548709,1.7745652,1.7962053,1.8193700,1.8383578,1.8626481,1.8822994,1.9039452,1.9247515,1.9483306,1.9672071,1.9907619,2.0145454,2.0320103,2.0554845,2.0759013,2.0982537,2.1147981,2.1340342,2.1550920,2.1764863,2.1997890,2.2152689,2.2308555,2.2568815,2.2793558,2.2879703,2.3053520,2.3174899,2.3285983,2.3440094,2.3611820,2.3747144,2.3841908,2.3936670,2.4135013,2.4297919,2.4450064,2.4562864,2.4601829,2.4592342,2.4612646,2.4595361,2.4590685,2.4588826,2.4631178,2.4645526,2.4663429,2.4668522,2.4694333,2.4705410,2.4699676,2.4728537,2.4679792,2.4689796,2.4660640,2.4652467,2.4640260,2.4590621,2.4583969,2.4550564,2.4535348,2.4493330
"repr-08",2.6117086e-02,2.5591135e-02,2.6299000e-02,2.4914503e-02,2.3120642e-02,2.4480581e-02,2.4622917e-02,2.4815321e-02,2.4575949e-02,2.4359226e-02,2.5059938e-02,2.4857759e-02,2.4523973e-02,2.4106979e-02,2.4344683e-02,2.4124622e-02,2.3876667e-02,2.4353743e-02,2.4390936e-02,2.4545431e-02,2.3952246e-02,2.3440123e-02,2.4261713e-02,2.4241924e-02,2.4402142e-02,2.3682356e-02,2.4244547e-02,2.4152756e-02,2.1509886e-02,2.3297787e-02,2.3011923e-02,2.3243189e-02,2.3854256e-02,2.3812532e-02,2.3818493e-02,2.4070740e-02,2.3350239e-02,2.2953987e-02,2.3396254e-02,2.3485422e-02,2.2565603e-02,2.1792889e-02,2.3503780e-02,2.4281740e-02,2.4110556e-02,2.4157763e-02,2.4179697e-02,2.4505615e-02,2.3338556e-02,2.3650646e-02,2.4287701e-02,2.3913383e-02,2.4327278e-02,2.4615526e-02,2.4078131e-02,2.4109125e-02,2.3842335e-02,2.3390532e-02,2.4576664e-02,2.4181604e-02,2.4503231e-02,2.4224997e-02,2.4400949e-02,2.3986816e-02,2.3720026e-02,2.3932219e-02,2.3885489e-02,2.4035692e-02,2.3745537e-02,2.4324417e-02,2.4329662e-02,2.4854898e-02,2.4425745e-02,2.4373293e-02,2.4469614e-02,2.3983240e-02,2.4529457e-02,2.3490191e-02,2.3167372e-02,2.3664713e-02,2.3429632e-02,2.3809910e-02,2.3476601e-02,2.3783684e-02,2.3722410e-02,2.4034977e-02,2.4444818e-02,2.2951603e-02,2.4098396e-02,2.3548126e-02,2.3579836e-02,2.4049044e-02,2.3421764e-02,2.3440123e-02,2.3058891e-02,2.3915052e-02,2.3867130e-02,2.3049355e-02,2.3798943e-02,2.3699522e-02,2.3525476e-02,2.3382425e-02,2.3619890e-02,2.3703575e-02,2.3663044e-02,2.3638368e-02,2.3464203e-02,2.3453593e-02,2.3377538e-02,2.3594379e-02,2.3557782e-02,2.3701310e-02,2.3584962e-02,2.3702383e-02,2.3401856e-02,2.3518682e-02,2.3487806e-02,2.3516774e-02,2.3511291e-02,2.3508430e-02,2.3519635e-02,2.3486853e-02,2.3448706e-02,2.3459911e-02,2.3459554e-02,2.3411512e-02,2.3202419e-02,2.3191571e-02,2.3208857e-02,2.3144960e-02,2.3215890e-02,2.3147464e-02,2.3119450e-02,2.3112059e-02,2.3104906e-02,2.3149610e-02,2.3119926e-02,2.3047328e-02,2.3163915e-02,2.3166776e-02,2.3181081e-02,2.3240805e-02,2.3255110e-02,2.3300409e-02,2.3265362e-02,2.3345113e-02,2.3329020e-02,2.3336768e-02,2.3368597e-02,2.3347378e-02,2.3376346e-02,2.3391485e-02,2.3439646e-02,2.3443818e-02,2.3460984e-02,2.3473263e-02,2.3473620e-02,2.3486495e-02,2.3493052e-02,2.3523569e-02,2.3595691e-02,2.3656368e-02,2.3743153e-02,2.3828387e-02,2.3909569e-02,2.4018049e-02,2.4078250e-02,2.4165988e-02,2.4226308e-02,2.4314761e-02,2.4358392e-02,2.4419069e-02,2.4447799e-02,2.4449468e-02,2.4470210e-02,2.4454474e-02,2.4432898e-02,2.4403453e-02,2.4313807e-02,2.4276614e-02,2.4196029e-02,2.4136245e-02,2.4104297e-02,2.4118841e-02,2.4151802e-02,2.4208009e-02,2.4223566e-02,2.4212956e-02,2.4197042e-02,2.4159372e-02,2.4172962e-02,2.4167717e-02,2.4159968e-02,2.4145544e-02,2.4124086e-02,2.4093449e-02,2.4074972e-02,2.4055004e-02,2.4045229e-02,2.4023890e-02,2.4002731e-02,2.3987770e-02,2.3975670e-02,2.3978293e-02,2.3974419e-02,2.3941875e-02,2.3995876e-02,2.3999155e-02,2.4028778e-02,2.4047613e-02,2.4106085e-02,2.4157226e-02,2.4201632e-02,2.4290264e-02,2.4377942e-02,2.4462402e-02,2.4531186e-02,2.4614275e-02,2.4695992e-02,2.4766326e-02,2.4821937e-02,2.4862707e-02,2.4915993e-02,2.4937093e-02,2.4976969e-02,2.4994850e-02,2.5025964e-02,2.5081098e-02,2.5105178e-02,2.5117457e-02,2.5152087e-02,2.5140941e-02,2.5181949e-02,2.5206029e-02,2.5232971e-02,2.5263131e-02,2.5291622e-02,2.5328398e-02,2.5372565e-02,2.5405347e-02,2.5450051e-02,2.5470912e-02,2.5526762e-02,2.5576413e-02,2.5625408e-02,2.5661051e-02,2.5721908e-02,2.5771201e-02,2.5811970e-02,2.5855005e-02,2.5923610e-02,2.6000798e-02,2.6087880e-02,2.6175618e-02,2.6276827e-02,2.6385605e-02,2.6498020e-02,2.6639104e-02,2.6817441e-02,2.7012646e-02,2.7246892e-02,2.7522564e-02,2.7829826e-02,2.8187275e-02,2.8600395e-02,2.9043078e-02,2.9556990e-02,3.0128121e-02,3.0744851e-02,3.1456590e-02,3.2214344e-02,3.3026218e-02,3.4007192e-02,3.5066545e-02,3.6227047e-02,3.7469089e-02,3.8746417e-02,4.0003479e-02,4.1167617e-02,4.2191684e-02,4.3063045e-02,4.3747008e-02,4.4241607e-02,4.4597268e-02,4.4828475e-02,4.4952273e-02,4.5003474e-02,4.4992030e-02,4.4915855e-02,4.4781446e-02,4.4594824e-02,4.4347882e-02,4.4055462e-02,4.3719888e-02,4.3316483e-02,4.2903543e-02,4.2465031e-02,4.2000175e-02,4.1530907e-02,4.1024506e-02,4.0509343e-02,4.0016532e-02,3.9466977e-02,3.8943291e-02,3.8407147e-02,3.7904739e-02,3.7370443e-02,3.6826491e-02,3.6306202e-02,3.5798073e-02,3.5278857e-02,3.4781277e-02,3.4311414e-02,3.3846021e-02,3.3399582e-02,3.2968462e-02,3.2561243e-02,3.2168508e-02,3.1818628e-02,3.1469166e-02,3.1150877e-02,3.0858994e-02,3.0567229e-02,3.0320764e-02,3.0081451e-02,2.9863536e-02,2.9664040e-02,2.9512942e-02,2.9359400e-02,2.9256403e-02,2.9155612e-02,2.9072404e-02,2.9011786e-02,2.8988957e-02,2.8944373e-02,2.8942406e-02,2.8957486e-02,2.8987169e-02,2.9056966e-02,2.9130042e-02,2.9252052e-02,2.9372811e-02,2.9545724e-02,2.9713869e-02,2.9888093e-02,3.0134082e-02,3.0349374e-02,3.0556083e-02,3.0825615e-02,3.1087756e-02,3.1788707e-02,3.2033980e-02,3.2295167e-02,3.2558024e-02,3.2823324e-02,3.3116996e-02,3.3420742e-02,3.3748090e-02,3.4132481e-02,3.4531295e-02,3.5035849e-02,3.5637856e-02,3.6329687e-02,3.7275016e-02,3.8371205e-02,3.9759338e-02,4.1459441e-02,4.3443084e-02,4.5778811e-02,4.8389673e-02,5.1166475e-02,5.4192185e-02,5.7207823e-02,6.0068667e-02,6.2860131e-02,6.5299213e-02,6.7379773e-02,6.9104016e-02,7.0399880e-02,7.1416795e-02,7.2134316e-02,7.2630107e-02,7.2981834e-02,7.3223889e-02,7.3366225e-02,7.3483646e-02,7.3545754e-02,7.3621333e-02,7.3695183e-02,7.3783159e-02,7.3894322e-02,7.4020565e-02,7.4164689e-02,7.4313343e-02,7.4451387e-02,7.4562252e-02,7.4631631e-02,7.4666440e-02,7.4621141e-02,7.4538171e-02,7.4407101e-02,7.4237764e-02,7.4026763e-02,7.3791623e-02,7.3553503e-02,7.3286653e-02,7.3008180e-02,7.2742820e-02,7.2475493e-02,7.2192430e-02,7.1909726e-02,7.1626067e-02,7.1351290e-02,7.1072757e-02,7.0789635e-02,7.0512235e-02,7.0233881e-02,6.9944203e-02,6.9672644e-02,6.9388270e-02,6.9111705e-02,6.8841994e-02,6.8574786e-02,6.8325579e-02,6.8084002e-02,6.7874551e-02,6.7665100e-02,6.7499638e-02,6.7354321e-02,6.7256153e-02,6.7178905e-02,6.7153752e-02,6.7156672e-02,6.7210495e-02,6.7309022e-02,6.7482054e-02,6.7712545e-02,6.7991614e-02,6.8318427e-02,6.8743169e-02,6.9214046e-02,6.9773436e-02,7.0388734e-02,7.1091175e-02,7.1888506e-02,7.2770357e-02,7.3734999e-02,7.4800193e-02,7.5931072e-02,7.7219665e-02,7.8598320e-02,8.0092847e-02,8.1729293e-02,8.3505869e-02,8.5435033e-02,8.7535918e-02,8.9743495e-02,9.2209697e-02,9.4828665e-02,9.7607732e-02,0.1005998,0.1037500,0.1071145,0.1106449,0.1142614,0.1181180,0.1220570,0.1260616,0.1301405,0.1342037,0.1383432,0.1424268,0.1463993,0.1503939,0.1542928,0.1581261,0.1619708,0.1658029,0.1698437,0.1740629,0.1785581,0.1835821,0.1893030,0.1958112,0.2034741,0.2122365,0.2230259,0.2355982,0.2505796,0.2684248,0.2899101,0.3153321,0.3451362,0.3786346,0.4175633,0.4608235,0.5081851,0.5597650,0.6140223,0.6715409,0.7300772,0.7876478,0.8451468,0.9002835,0.9528689,1.0013275,1.0454383,1.0861851,1.1227822,1.1547034,1.1836557,1.2091066,1.2318132,1.2518625,1.2691343,1.2844626,1.2974734,1.3087370,1.3178090,1.3253064,1.3310699,1.3354095,1.3384099,1.3405263,1.3411443,1.3408561,1.3394612,1.3372915,1.3327289,1.3266244,1.3186107,1.3078042,1.2950281,1.2790921,1.2613385,1.2416468,1.2202685,1.1979798,1.1743126,1.1501853,1.1262202,1.1017559,1.0773518,1.0528994,1.0289180,1.0055840,0.9819539,0.9590595,0.9366021,0.9144377,0.8929965,0.8713740,0.8503232,0.8299718,0.8096012,0.7900107,0.7705153,0.7515516,0.7333134,0.7151230,0.6976137,0.6803637,0.6637517,0.6478370,0.6319743,0.6167986,0.6021003,0.5878686,0.5743697,0.5609175,0.5480890,0.5358660,0.5238988,0.5126021,0.5014198,0.4907424,0.4806262,0.4707150,0.4613041,0.4521255,0.4433476,0.4351067,0.4269438,0.4192436,0.4117378,0.4046330,0.3978935,0.3912597,0.3849942,0.3789481,0.3731781,0.3677225,0.3623071,0.3571967,0.3522816,0.3475429,0.3430874,0.3386263,0.3344285,0.3304329,0.3265605,0.3228959,0.3192603,0.3158200,0.3125508,0.3093597,0.3063444,0.3033838,0.3005472,0.2978727,0.2952369,0.2927526,0.2903117,0.2879842,0.2857940,0.2836427,0.2816136,0.2796246,0.2777517,0.2759823,0.2742499,0.2726314,0.2710600,0.2695769,0.2681988,0.2668842,0.2656294,0.2644634,0.2633694,0.2623828,0.2614467,0.2606063,0.2598192,0.2591434,0.2585337,0.2580125,0.2575881,0.2572214,0.2569418,0.2567458,0.2566372,0.2566246,0.2567337,0.2568771,0.2571409,0.2574764,0.2579224,0.2584593,0.2590778,0.2598045,0.2606608,0.2615870,0.2626447,0.2638282,0.2650999,0.2665037,0.2680209,0.2697040,0.2715116,0.2734725,0.2755842,0.2778109,0.2802968,0.2829042,0.2857022,0.2886608,0.2917789,0.2952001,0.2987661,0.3025566,0.3065435,0.3106509,0.3150719,0.3196144,0.3243812,0.3292845,0.3342414,0.3394377,0.3446191,0.3499683,0.3552364,0.3604229,0.3656233,0.3705914,0.3755217,0.3801958,0.3845414,0.3886403,0.3923559,0.3958207,0.3988816,0.4015968,0.4038984,0.4058701,0.4074972,0.4088281,0.4098866,0.4106951,0.4112730,0.4116872,0.4119665,0.4121567,0.4123418,0.4125358,0.4127408,0.4130281,0.4134084,0.4139578,0.4146374,0.4155117,0.4166124,0.4179988,0.4196682,0.4217504,0.4241848,0.4270801,0.4305331,0.4345201,0.4394675,0.4451773,0.4519008,0.4597642,0.4687016,0.4794521,0.4919297,0.5066925,0.5237353,0.5436813,0.5672740,0.5943516,0.6272073,0.6644868,0.7078567,0.7587082,0.8174200,0.8872794,0.9683874,1.0630751,1.1694465,1.2889049,1.4231614,1.5680407,1.7314895,1.9020016,2.0770581,2.2464476,2.3966537,2.5214448,2.6134706,2.6692142,2.7101135,2.7367291,2.7555027,2.7839286,2.8027203,2.8212848,2.8300731,2.8380377,2.8422258,2.8460603,2.8562129,2.8631256,2.8742034,2.8837445,2.9031291,2.9207268,2.9285135,2.9351311,2.9383607,2.9405301,2.9389658,2.9385514,2.9406364,2.9346550,2.9324501,2.9258504,2.9200189,2.9027352,2.8969526,2.8837798,2.8760724,2.8671045,2.8560393,2.8478184,2.8403587,2.8337784,2.8293600,2.8239098,2.8189142,2.8126326,2.7967598,2.7793882,2.7561057,2.7329071,2.7152371,2.7008064,2.6783948,2.6529691,2.6316438,2.6096439,2.5872319,2.5606911,2.5241883,2.4987056,2.4671862,2.4336512,2.4056423,2.3771145,2.3503337,2.3143227,2.2863491,2.2549055,2.2215242,2.1915984,2.1617107,2.1313229,2.1003523,2.0723164,2.0408869,2.0113909,1.9832544,1.9542395,1.9251225,1.8948020,1.8684924,1.8379413,1.8094342,1.7825505,1.7559663,1.7269715,1.7004312,1.6748275,1.6489466,1.6246587,1.6000131,1.5755153,1.5513856,1.5277634,1.5051553,1.4822631,1.4607185,1.4390938,1.4177744,1.3973403,1.3766615,1.3573565,1.3372660,1.3182528,1.2995894,1.2814220,1.2633069,1.2455471,1.2287692,1.2120334,1.1964328,1.1806495,1.1660423,1.1508623,1.1367278,1.1228434,1.1096728,1.0967764,1.0842835,1.0724987,1.0609565,1.0497724,1.0387162,1.0287462,1.0185392,1.0087725,0.9995539,0.9904271,0.9817932,0.9736543,0.9658101,0.9580035,0.9509559,0.9439585,0.9372814,0.9305108,0.9243388,0.9187331,0.9129347,0.9077590,0.9025146,0.8978784,0.8933960,0.8892814,0.8850272,0.8812675,0.8777139,0.8744088,0.8714578,0.8685335,0.8659850,0.8636265,0.8617486,0.8601534,0.8585556,0.8571516,0.8559933,0.8547755,0.8541288,0.8536686,0.8533636,0.8533683,0.8534398,0.8540833,0.8547518,0.8554698,0.8565266,0.8579326,0.8595823,0.8612772,0.8633547,0.8655881,0.8681468,0.8710367,0.8740107,0.8772658,0.8808135,0.8845955,0.8887632,0.8929667,0.8975072,0.9021670,0.9072822,0.9125595,0.9182319,0.9240226,0.9298495,0.9361849,0.9428753,0.9500166,0.9568279,0.9647181,0.9719520,0.9803504,0.9885230,0.9972659,1.0061076,1.0154642,1.0249531,1.0348536,1.0449163,1.0554028,1.0662460,1.0773650,1.0885607,1.1000438,1.1126354,1.1244256,1.1372156,1.1497810,1.1632663,1.1765527,1.1908782,1.2045088,1.2196205,1.2338326,1.2492514,1.2654078,1.2800635,1.2954512,1.3119698,1.3283389,1.3452768,1.3623667,1.3797622,1.3979046,1.4159470,1.4339837,1.4521019,1.4709507,1.4901237,1.5085402,1.5276500,1.5480694,1.5688102,1.5878567,1.6092478,1.6284140,1.6497931,1.6701328,1.6892227,1.7128178,1.7330854,1.7550393,1.7742810,1.7964615,1.8195444,1.8389796,1.8627565,1.8822339,1.9035693,1.9249082,1.9478133,1.9680941,1.9905771,2.0143287,2.0315859,2.0538771,2.0750201,2.0976267,2.1155753,2.1344144,2.1547272,2.1765766,2.1983359,2.2146492,2.2306664,2.2580240,2.2789364,2.2884414,2.3046837,2.3166392,2.3288648,2.3458495,2.3624480,2.3767755,2.3838036,2.3951821,2.4136863,2.4304180,2.4428201,2.4552569,2.4560127,2.4586561,2.4582393,2.4580762,2.4594951,2.4607573,2.4622731,2.4639122,2.4667540,2.4671538,2.4672012,2.4711072,2.4723079,2.4690104,2.4695613,2.4701290,2.4709458,2.4651310,2.4631505,2.4600346,2.4580722,2.4553707,2.4528062,2.4487112
"repr-09",2.6142359e-02,2.5476933e-02,2.6348114e-02,2.4979830e-02,2.3359776e-02,2.4572372e-02,2.4693489e-02,2.4832249e-02,2.4713039e-02,2.4413824e-02,2.5049210e-02,2.4926186e-02,2.4580479e-02,2.4222136e-02,2.4444580e-02,2.4090290e-02,2.3881912e-02,2.4482965e-02,2.4424314e-02,2.4570942e-02,2.4001598e-02,2.3471832e-02,2.4328709e-02,2.4286509e-02,2.4505854e-02,2.3842812e-02,2.4248362e-02,2.4274111e-02,2.1550179e-02,2.3315907e-02,2.3086071e-02,2.3293257e-02,2.3897409e-02,2.3949146e-02,2.3894072e-02,2.4096966e-02,2.3420334e-02,2.3013115e-02,2.3445845e-02,2.3606062e-02,2.2654295e-02,2.1760225e-02,2.3635864e-02,2.4281740e-02,2.4176598e-02,2.4106741e-02,2.4216890e-02,2.4518490e-02,2.3406506e-02,2.3655653e-02,2.4309874e-02,2.3880005e-02,2.4364948e-02,2.4724960e-02,2.4147034e-02,2.4118900e-02,2.3883343e-02,2.3474455e-02,2.4598122e-02,2.4360418e-02,2.4555683e-02,2.4261713e-02,2.4471760e-02,2.4035692e-02,2.3749352e-02,2.4060965e-02,2.3957491e-02,2.4065018e-02,2.3788929e-02,2.4311543e-02,2.4400234e-02,2.4968624e-02,2.4441004e-02,2.4472475e-02,2.4523258e-02,2.4074316e-02,2.4528980e-02,2.3469925e-02,2.3148060e-02,2.3734570e-02,2.3490906e-02,2.3845911e-02,2.3493052e-02,2.3818254e-02,2.3713827e-02,2.4059534e-02,2.4521351e-02,2.3036718e-02,2.4162054e-02,2.3603916e-02,2.3584366e-02,2.4097919e-02,2.3454428e-02,2.3509502e-02,2.3064137e-02,2.3947954e-02,2.3856878e-02,2.3043394e-02,2.3865938e-02,2.3750544e-02,2.3560286e-02,2.3421526e-02,2.3641825e-02,2.3717403e-02,2.3715019e-02,2.3668170e-02,2.3477554e-02,2.3495078e-02,2.3413777e-02,2.3611546e-02,2.3587227e-02,2.3701906e-02,2.3611307e-02,2.3730993e-02,2.3447037e-02,2.3564219e-02,2.3538709e-02,2.3542285e-02,2.3518801e-02,2.3549557e-02,2.3549318e-02,2.3516178e-02,2.3463845e-02,2.3478627e-02,2.3490667e-02,2.3430228e-02,2.3230433e-02,2.3222923e-02,2.3240209e-02,2.3175836e-02,2.3249030e-02,2.3179173e-02,2.3162603e-02,2.3146629e-02,2.3134589e-02,2.3188591e-02,2.3153067e-02,2.3060560e-02,2.3187995e-02,2.3211837e-02,2.3206711e-02,2.3285031e-02,2.3280740e-02,2.3321271e-02,2.3291945e-02,2.3373842e-02,2.3360848e-02,2.3360968e-02,2.3395896e-02,2.3386240e-02,2.3407102e-02,2.3418427e-02,2.3478270e-02,2.3478150e-02,2.3490310e-02,2.3518205e-02,2.3510814e-02,2.3526073e-02,2.3538470e-02,2.3561716e-02,2.3640394e-02,2.3702145e-02,2.3781776e-02,2.3873210e-02,2.3951173e-02,2.4064064e-02,2.4123907e-02,2.4208546e-02,2.4264574e-02,2.4359584e-02,2.4407148e-02,2.4455309e-02,2.4493217e-02,2.4494529e-02,2.4508595e-02,2.4496794e-02,2.4473906e-02,2.4449110e-02,2.4356008e-02,2.4314404e-02,2.4234533e-02,2.4175942e-02,2.4138629e-02,2.4155319e-02,2.4189413e-02,2.4243951e-02,2.4265349e-02,2.4256706e-02,2.4235010e-02,2.4202645e-02,2.4214208e-02,2.4206221e-02,2.4201989e-02,2.4186015e-02,2.4163902e-02,2.4129212e-02,2.4108946e-02,2.4096072e-02,2.4079740e-02,2.4062753e-02,2.4036884e-02,2.4022996e-02,2.4013817e-02,2.4013638e-02,2.4009109e-02,2.3977041e-02,2.4030328e-02,2.4031341e-02,2.4064064e-02,2.4083972e-02,2.4140835e-02,2.4193823e-02,2.4236560e-02,2.4328291e-02,2.4418175e-02,2.4500310e-02,2.4568975e-02,2.4652779e-02,2.4738371e-02,2.4807394e-02,2.4863422e-02,2.4902403e-02,2.4957895e-02,2.4982393e-02,2.5018394e-02,2.5037110e-02,2.5065422e-02,2.5118530e-02,2.5145650e-02,2.5157154e-02,2.5190234e-02,2.5179982e-02,2.5222003e-02,2.5243342e-02,2.5274456e-02,2.5297642e-02,2.5329709e-02,2.5363207e-02,2.5407374e-02,2.5440931e-02,2.5485456e-02,2.5507390e-02,2.5568008e-02,2.5614679e-02,2.5662720e-02,2.5701225e-02,2.5758624e-02,2.5811315e-02,2.5854766e-02,2.5903344e-02,2.5972009e-02,2.6052594e-02,2.6129723e-02,2.6227891e-02,2.6325464e-02,2.6436388e-02,2.6550174e-02,2.6687384e-02,2.6860297e-02,2.7057946e-02,2.7294278e-02,2.7567506e-02,2.7874112e-02,2.8229892e-02,2.8636098e-02,2.9082477e-02,2.9596508e-02,3.0162334e-02,3.0776620e-02,3.1494617e-02,3.2250524e-02,3.3061504e-02,3.4041941e-02,3.5102785e-02,3.6261678e-02,3.7506282e-02,3.8778186e-02,4.0036619e-02,4.1201711e-02,4.2225003e-02,4.3098211e-02,4.3784201e-02,4.4277310e-02,4.4635534e-02,4.4864774e-02,4.4991612e-02,4.5045853e-02,4.5029879e-02,4.4959962e-02,4.4825673e-02,4.4638276e-02,4.4390559e-02,4.4100702e-02,4.3765903e-02,4.3363094e-02,4.2949378e-02,4.2512238e-02,4.2046905e-02,4.1580081e-02,4.1069388e-02,4.0558517e-02,4.0064037e-02,3.9513946e-02,3.8992465e-02,3.8458228e-02,3.7957668e-02,3.7425518e-02,3.6884010e-02,3.6364973e-02,3.5859466e-02,3.5340309e-02,3.4842134e-02,3.4377754e-02,3.3912957e-02,3.3463776e-02,3.3029854e-02,3.2625079e-02,3.2236218e-02,3.1884074e-02,3.1536639e-02,3.1212866e-02,3.0919254e-02,3.0635297e-02,3.0382156e-02,3.0141234e-02,2.9921353e-02,2.9731393e-02,2.9573381e-02,2.9415786e-02,2.9317439e-02,2.9220402e-02,2.9133916e-02,2.9070556e-02,2.9044986e-02,2.9000401e-02,2.8999746e-02,2.9018879e-02,2.9058397e-02,2.9127419e-02,2.9202223e-02,2.9328108e-02,2.9444337e-02,2.9616296e-02,2.9783726e-02,2.9958069e-02,3.0205369e-02,3.0430317e-02,3.0635476e-02,3.0908108e-02,3.1167865e-02,3.2079399e-02,3.2323718e-02,3.2584310e-02,3.2845557e-02,3.3112764e-02,3.3403814e-02,3.3710420e-02,3.4035265e-02,3.4407616e-02,3.4815371e-02,3.5307825e-02,3.5914838e-02,3.6602676e-02,3.7553310e-02,3.8659394e-02,4.0037274e-02,4.1733503e-02,4.3719769e-02,4.6044111e-02,4.8658729e-02,5.1428020e-02,5.4459393e-02,5.7469904e-02,6.0328603e-02,6.3118041e-02,6.5550983e-02,6.7642093e-02,6.9363475e-02,7.0661664e-02,7.1680427e-02,7.2392821e-02,7.2890759e-02,7.3243737e-02,7.3480129e-02,7.3632181e-02,7.3751390e-02,7.3815525e-02,7.3888481e-02,7.3970139e-02,7.4062049e-02,7.4168146e-02,7.4299634e-02,7.4436605e-02,7.4583471e-02,7.4725270e-02,7.4840724e-02,7.4911177e-02,7.4942946e-02,7.4911118e-02,7.4821055e-02,7.4693918e-02,7.4529529e-02,7.4311078e-02,7.4080229e-02,7.3835731e-02,7.3578656e-02,7.3299110e-02,7.3031664e-02,7.2768986e-02,7.2483599e-02,7.2204471e-02,7.1917176e-02,7.1646154e-02,7.1361661e-02,7.1089447e-02,7.0801973e-02,7.0518374e-02,7.0236206e-02,6.9953799e-02,6.9681406e-02,6.9396138e-02,6.9134653e-02,6.8864226e-02,6.8615437e-02,6.8377435e-02,6.8156540e-02,6.7949235e-02,6.7807674e-02,6.7647636e-02,6.7546964e-02,6.7468703e-02,6.7437530e-02,6.7435145e-02,6.7503631e-02,6.7602932e-02,6.7769289e-02,6.7994297e-02,6.8275809e-02,6.8622172e-02,6.9030702e-02,6.9503844e-02,7.0053995e-02,7.0677161e-02,7.1388245e-02,7.2172284e-02,7.3048234e-02,7.4020147e-02,7.5087309e-02,7.6215208e-02,7.7506244e-02,7.8886926e-02,8.0382228e-02,8.2020819e-02,8.3786488e-02,8.5716665e-02,8.7825537e-02,9.0034246e-02,9.2500091e-02,9.5119148e-02,9.7895294e-02,0.1008909,0.1040418,0.1073993,0.1109287,0.1145376,0.1183962,0.1223371,0.1263411,0.1304204,0.1344796,0.1386153,0.1426969,0.1466675,0.1506589,0.1545463,0.1583798,0.1622192,0.1660472,0.1700723,0.1742812,0.1787691,0.1837959,0.1895079,0.1960185,0.2036845,0.2124416,0.2232302,0.2358105,0.2507865,0.2686485,0.2901022,0.3155222,0.3453337,0.3788189,0.4177397,0.4609830,0.5083291,0.5598946,0.6140929,0.6716304,0.7301026,0.7876137,0.8451209,0.9002258,0.9527982,1.0011733,1.0453131,1.0860417,1.1226718,1.1545579,1.1835777,1.2090347,1.2317543,1.2518485,1.2691559,1.2845616,1.2976098,1.3088659,1.3179551,1.3254552,1.3313292,1.3357172,1.3387386,1.3410244,1.3415375,1.3415473,1.3399924,1.3374801,1.3331047,1.3271478,1.3192551,1.3084185,1.2956393,1.2796668,1.2618387,1.2422568,1.2208493,1.1986576,1.1749594,1.1508417,1.1268737,1.1023836,1.0780011,1.0535951,1.0295783,1.0062505,0.9826492,0.9597455,0.9372740,0.9151188,0.8937278,0.8720529,0.8509871,0.8306517,0.8103098,0.7906517,0.7711569,0.7521955,0.7339192,0.7157273,0.6982173,0.6809629,0.6643782,0.6484414,0.6325796,0.6173855,0.6026756,0.5884526,0.5749042,0.5614772,0.5486339,0.5364116,0.5244278,0.5131150,0.5019295,0.4912532,0.4811304,0.4712082,0.4618040,0.4526123,0.4438374,0.4355859,0.4274207,0.4197303,0.4122292,0.4051186,0.3983667,0.3917288,0.3854493,0.3793997,0.3736224,0.3681673,0.3627543,0.3576501,0.3527254,0.3479870,0.3435302,0.3390674,0.3348779,0.3308827,0.3269882,0.3233290,0.3196891,0.3162441,0.3129780,0.3097913,0.3067815,0.3038107,0.3009769,0.2982906,0.2956416,0.2931619,0.2907229,0.2884044,0.2861937,0.2840447,0.2820233,0.2800413,0.2781608,0.2763956,0.2746741,0.2730429,0.2714702,0.2699977,0.2686035,0.2672703,0.2660441,0.2648639,0.2637724,0.2627762,0.2618403,0.2609966,0.2602218,0.2595154,0.2589317,0.2584319,0.2579850,0.2576056,0.2573198,0.2571317,0.2570142,0.2569908,0.2571028,0.2572490,0.2575211,0.2578613,0.2582998,0.2588435,0.2594426,0.2601714,0.2610302,0.2619599,0.2630125,0.2641863,0.2654582,0.2668641,0.2683786,0.2700699,0.2718698,0.2738368,0.2759482,0.2781568,0.2806530,0.2832517,0.2860439,0.2890252,0.2921332,0.2955513,0.2991087,0.3029097,0.3068815,0.3109963,0.3154166,0.3199499,0.3247167,0.3296208,0.3345792,0.3397667,0.3449552,0.3503035,0.3555687,0.3607661,0.3659540,0.3709303,0.3758546,0.3804963,0.3848503,0.3889496,0.3926515,0.3961089,0.3991690,0.4018714,0.4041815,0.4061390,0.4077943,0.4091026,0.4101689,0.4109550,0.4115162,0.4119036,0.4121916,0.4124163,0.4125906,0.4127689,0.4129806,0.4132442,0.4136455,0.4141752,0.4148288,0.4157201,0.4167983,0.4182028,0.4198686,0.4219420,0.4243608,0.4272541,0.4307109,0.4346817,0.4396214,0.4453392,0.4520418,0.4599049,0.4688458,0.4795950,0.4920704,0.5068449,0.5238782,0.5438226,0.5674207,0.5944768,0.6273144,0.6646217,0.7079970,0.7588079,0.8175159,0.8873481,0.9683874,1.0630807,1.1693685,1.2888837,1.4230703,1.5678482,1.7313546,1.9016829,2.0764482,2.2458587,2.3952587,2.5196686,2.6124680,2.6672769,2.7114384,2.7309124,2.7565951,2.7843804,2.8069491,2.8210690,2.8260341,2.8319097,2.8358307,2.8437631,2.8510957,2.8608902,2.8755376,2.8896859,2.9080958,2.9193385,2.9244874,2.9295981,2.9311068,2.9339113,2.9337528,2.9312325,2.9324081,2.9308805,2.9254928,2.9211380,2.9184604,2.9075694,2.8982372,2.8887615,2.8737979,2.8620548,2.8532169,2.8448200,2.8392897,2.8308434,2.8234963,2.8180990,2.8130767,2.8068635,2.7987456,2.7826576,2.7600245,2.7355585,2.7139757,2.6992674,2.6790464,2.6524820,2.6302664,2.6090150,2.5842438,2.5622921,2.5233119,2.4977286,2.4669917,2.4329045,2.4046452,2.3784676,2.3492005,2.3149745,2.2861221,2.2545905,2.2212701,2.1921899,2.1611192,2.1310673,2.1014085,2.0720019,2.0410726,2.0116580,1.9829710,1.9537024,1.9256535,1.8951751,1.8681843,1.8383719,1.8098147,1.7831675,1.7567916,1.7277426,1.7013918,1.6751854,1.6494155,1.6249806,1.6001387,1.5757885,1.5519450,1.5286698,1.5059333,1.4830878,1.4611123,1.4399458,1.4182028,1.3977261,1.3771763,1.3580687,1.3377068,1.3188699,1.3000606,1.2818258,1.2639313,1.2460142,1.2292960,1.2126374,1.1970245,1.1811712,1.1665146,1.1514423,1.1371366,1.1232990,1.1101557,1.0973313,1.0846541,1.0729948,1.0612619,1.0502038,1.0394729,1.0291572,1.0188774,1.0091608,0.9998273,0.9908698,0.9821455,0.9740953,0.9662315,0.9584387,0.9512759,0.9440871,0.9374446,0.9308029,0.9248189,0.9190565,0.9132653,0.9082760,0.9029571,0.8981725,0.8937304,0.8894123,0.8853661,0.8817469,0.8779830,0.8746252,0.8717030,0.8687541,0.8663324,0.8639107,0.8618400,0.8601999,0.8587144,0.8572989,0.8560103,0.8549924,0.8542794,0.8538159,0.8537583,0.8535593,0.8536959,0.8543745,0.8548580,0.8557246,0.8569551,0.8581688,0.8598672,0.8614714,0.8636485,0.8658666,0.8683090,0.8711566,0.8741555,0.8774362,0.8810140,0.8847759,0.8888826,0.8931569,0.8976357,0.9023476,0.9074056,0.9127726,0.9183723,0.9241694,0.9300276,0.9363465,0.9430048,0.9500944,0.9570022,0.9649140,0.9721599,0.9804944,0.9886400,0.9973681,1.0062506,1.0155965,1.0249892,1.0350006,1.0451150,1.0554901,1.0662794,1.0774786,1.0886248,1.1001345,1.1126308,1.1244326,1.1371868,1.1498499,1.1632626,1.1765567,1.1908809,1.2044560,1.2198352,1.2339127,1.2490702,1.2651969,1.2799969,1.2954173,1.3117670,1.3283169,1.3453068,1.3622168,1.3795639,1.3979015,1.4159567,1.4339933,1.4518822,1.4707935,1.4904517,1.5082283,1.5281193,1.5480015,1.5688871,1.5875589,1.6086522,1.6279953,1.6499761,1.6697435,1.6889679,1.7125976,1.7324564,1.7541585,1.7739264,1.7956870,1.8183943,1.8379785,1.8624890,1.8823225,1.9026226,1.9244479,1.9468341,1.9682498,1.9906572,2.0128746,2.0314364,2.0555577,2.0740142,2.0984452,2.1141665,2.1333451,2.1533830,2.1745138,2.1968780,2.2118011,2.2295005,2.2592940,2.2752657,2.2857137,2.3011343,2.3141015,2.3255360,2.3426967,2.3590024,2.3719656,2.3806992,2.3931434,2.4089272,2.4313469,2.4419982,2.4501817,2.4506924,2.4531534,2.4531469,2.4513891,2.4525180,2.4549942,2.4580159,2.4610801,2.4620426,2.4628131,2.4661958,2.4668767,2.4667130,2.4648414,2.4655759,2.4651887,2.4630117,2.4626656,2.4608321,2.4556620,2.4566531,2.4535530,2.4474735,2.4433408
"repr-10",2.6201248e-02,2.5443077e-02,2.6261568e-02,2.4808407e-02,2.3227215e-02,2.4430752e-02,2.4466753e-02,2.4866343e-02,2.4518967e-02,2.4379492e-02,2.5015831e-02,2.4901152e-02,2.4523973e-02,2.4179697e-02,2.4394274e-02,2.4083138e-02,2.3898363e-02,2.4421692e-02,2.4348974e-02,2.4554729e-02,2.3937225e-02,2.3480415e-02,2.4285078e-02,2.4228811e-02,2.4441719e-02,2.3741245e-02,2.4261713e-02,2.4202585e-02,2.1534920e-02,2.3272753e-02,2.3065805e-02,2.3251772e-02,2.3856640e-02,2.3962021e-02,2.3864031e-02,2.4070740e-02,2.3376465e-02,2.2923708e-02,2.3416042e-02,2.3599625e-02,2.2688389e-02,2.1750689e-02,2.3593903e-02,2.4252892e-02,2.4103403e-02,2.4097443e-02,2.4170637e-02,2.4462461e-02,2.3366451e-02,2.3608923e-02,2.4286032e-02,2.3906946e-02,2.4379253e-02,2.4682045e-02,2.4063110e-02,2.4060249e-02,2.3854733e-02,2.3503304e-02,2.4615049e-02,2.4478674e-02,2.4517775e-02,2.4168491e-02,2.4396420e-02,2.3982286e-02,2.3640633e-02,2.4036884e-02,2.3927450e-02,2.4027109e-02,2.3828506e-02,2.4321318e-02,2.4395704e-02,2.4861574e-02,2.4408579e-02,2.4406433e-02,2.4503469e-02,2.4009705e-02,2.4513960e-02,2.3482561e-02,2.3192644e-02,2.3700476e-02,2.3435593e-02,2.3837328e-02,2.3470163e-02,2.3803949e-02,2.3709774e-02,2.4065018e-02,2.4522543e-02,2.3021936e-02,2.4107218e-02,2.3570776e-02,2.3545980e-02,2.4060249e-02,2.3477077e-02,2.3471594e-02,2.3082733e-02,2.3909330e-02,2.3878336e-02,2.3069143e-02,2.3781776e-02,2.3713350e-02,2.3549557e-02,2.3411036e-02,2.3623228e-02,2.3733377e-02,2.3699284e-02,2.3665190e-02,2.3469687e-02,2.3490787e-02,2.3389935e-02,2.3619652e-02,2.3583531e-02,2.3709297e-02,2.3569942e-02,2.3752570e-02,2.3431301e-02,2.3552299e-02,2.3540139e-02,2.3540020e-02,2.3524165e-02,2.3525715e-02,2.3543477e-02,2.3506403e-02,2.3478270e-02,2.3473263e-02,2.3479939e-02,2.3434401e-02,2.3229599e-02,2.3217916e-02,2.3227930e-02,2.3163557e-02,2.3247123e-02,2.3175716e-02,2.3133755e-02,2.3129106e-02,2.3131490e-02,2.3177981e-02,2.3150086e-02,2.3056388e-02,2.3177743e-02,2.3182869e-02,2.3186922e-02,2.3272276e-02,2.3264527e-02,2.3298740e-02,2.3273230e-02,2.3353100e-02,2.3336649e-02,2.3348927e-02,2.3369670e-02,2.3359537e-02,2.3386955e-02,2.3395419e-02,2.3460150e-02,2.3454070e-02,2.3467541e-02,2.3498058e-02,2.3476839e-02,2.3499131e-02,2.3512006e-02,2.3534536e-02,2.3618340e-02,2.3677588e-02,2.3758769e-02,2.3850918e-02,2.3928404e-02,2.4034619e-02,2.4095058e-02,2.4185419e-02,2.4242640e-02,2.4333000e-02,2.4389029e-02,2.4431109e-02,2.4470568e-02,2.4474978e-02,2.4488807e-02,2.4478197e-02,2.4451375e-02,2.4423242e-02,2.4334311e-02,2.4288535e-02,2.4208307e-02,2.4156034e-02,2.4114072e-02,2.4126947e-02,2.4179876e-02,2.4216473e-02,2.4230778e-02,2.4226964e-02,2.4202466e-02,2.4171293e-02,2.4180830e-02,2.4177134e-02,2.4173915e-02,2.4158239e-02,2.4133623e-02,2.4103701e-02,2.4083316e-02,2.4068236e-02,2.4056256e-02,2.4037182e-02,2.4012983e-02,2.3993492e-02,2.3989379e-02,2.3989320e-02,2.3986578e-02,2.3954272e-02,2.4008393e-02,2.4012387e-02,2.4041831e-02,2.4062276e-02,2.4117708e-02,2.4172187e-02,2.4216354e-02,2.4307489e-02,2.4396837e-02,2.4479985e-02,2.4547398e-02,2.4633169e-02,2.4712026e-02,2.4785876e-02,2.4840355e-02,2.4881423e-02,2.4932861e-02,2.4957240e-02,2.4995565e-02,2.5010467e-02,2.5042653e-02,2.5097609e-02,2.5121152e-02,2.5135040e-02,2.5167346e-02,2.5155008e-02,2.5195122e-02,2.5221348e-02,2.5248170e-02,2.5276661e-02,2.5303781e-02,2.5340438e-02,2.5384367e-02,2.5415301e-02,2.5458515e-02,2.5483131e-02,2.5537848e-02,2.5583982e-02,2.5633633e-02,2.5670588e-02,2.5728822e-02,2.5777340e-02,2.5822580e-02,2.5868952e-02,2.5939107e-02,2.6012897e-02,2.6102543e-02,2.6190698e-02,2.6289582e-02,2.6397765e-02,2.6509285e-02,2.6651204e-02,2.6821017e-02,2.7019024e-02,2.7256787e-02,2.7526200e-02,2.7833521e-02,2.8190315e-02,2.8598130e-02,2.9041946e-02,2.9556274e-02,3.0121744e-02,3.0738592e-02,3.1449914e-02,3.2206357e-02,3.3018887e-02,3.3996999e-02,3.5058379e-02,3.6214352e-02,3.7459314e-02,3.8732409e-02,3.9991438e-02,4.1154861e-02,4.2177975e-02,4.3050408e-02,4.3734133e-02,4.4226348e-02,4.4586480e-02,4.4817865e-02,4.4941902e-02,4.4997096e-02,4.4984221e-02,4.4911802e-02,4.4776738e-02,4.4591606e-02,4.4344008e-02,4.4054389e-02,4.3719172e-02,4.3314397e-02,4.2903483e-02,4.2466223e-02,4.2002380e-02,4.1535735e-02,4.1028380e-02,4.0513635e-02,4.0018857e-02,3.9471030e-02,3.8949192e-02,3.8415074e-02,3.7915170e-02,3.7382424e-02,3.6840200e-02,3.6319733e-02,3.5814404e-02,3.5297215e-02,3.4799993e-02,3.4332871e-02,3.3869267e-02,3.3418059e-02,3.2986999e-02,3.2583594e-02,3.2191873e-02,3.1841278e-02,3.1494856e-02,3.1179368e-02,3.0877888e-02,3.0593634e-02,3.0348539e-02,3.0097544e-02,2.9878557e-02,2.9694974e-02,2.9535949e-02,2.9382825e-02,2.9289305e-02,2.9184818e-02,2.9108167e-02,2.9038250e-02,2.9017031e-02,2.8981507e-02,2.8976798e-02,2.8997660e-02,2.9033840e-02,2.9094398e-02,2.9173136e-02,2.9308677e-02,2.9416144e-02,2.9586554e-02,2.9765487e-02,2.9934824e-02,3.0177593e-02,3.0401587e-02,3.0609727e-02,3.0886650e-02,3.1140447e-02,3.1895339e-02,3.2138586e-02,3.2399774e-02,3.2662213e-02,3.2926559e-02,3.3217609e-02,3.3520579e-02,3.3844769e-02,3.4225464e-02,3.4630179e-02,3.5130978e-02,3.5731256e-02,3.6422253e-02,3.7357509e-02,3.8468003e-02,3.9859354e-02,4.1545153e-02,4.3536305e-02,4.5853436e-02,4.8475802e-02,5.1249981e-02,5.4273069e-02,5.7283163e-02,6.0140431e-02,6.2934160e-02,6.5374136e-02,6.7445636e-02,6.9170117e-02,7.0469379e-02,7.1489632e-02,7.2204292e-02,7.2702706e-02,7.3056638e-02,7.3297083e-02,7.3444664e-02,7.3565781e-02,7.3636413e-02,7.3700309e-02,7.3782444e-02,7.3871136e-02,7.3994040e-02,7.4120164e-02,7.4267566e-02,7.4411809e-02,7.4547350e-02,7.4658215e-02,7.4731290e-02,7.4771106e-02,7.4729204e-02,7.4646175e-02,7.4518383e-02,7.4347615e-02,7.4136078e-02,7.3909640e-02,7.3663712e-02,7.3398054e-02,7.3125601e-02,7.2856665e-02,7.2597206e-02,7.2306633e-02,7.2024584e-02,7.1746767e-02,7.1464002e-02,7.1184874e-02,7.0903540e-02,7.0622623e-02,7.0354402e-02,7.0058525e-02,6.9778204e-02,6.9497108e-02,6.9230914e-02,6.8956375e-02,6.8700790e-02,6.8438888e-02,6.8206429e-02,6.7988634e-02,6.7775846e-02,6.7620397e-02,6.7473650e-02,6.7386329e-02,6.7306697e-02,6.7264974e-02,6.7257583e-02,6.7323565e-02,6.7428112e-02,6.7602992e-02,6.7822576e-02,6.8098843e-02,6.8446755e-02,6.8852842e-02,6.9322944e-02,6.9895864e-02,7.0510507e-02,7.1204960e-02,7.2005808e-02,7.2876930e-02,7.3843062e-02,7.4905574e-02,7.6038480e-02,7.7326000e-02,7.8705668e-02,8.0202579e-02,8.1840158e-02,8.3612859e-02,8.5542202e-02,8.7645173e-02,8.9855909e-02,9.2318118e-02,9.4934911e-02,9.7713709e-02,0.1007143,0.1038554,0.1072140,0.1107445,0.1143562,0.1182104,0.1221487,0.1261533,0.1302279,0.1342908,0.1384247,0.1425047,0.1464761,0.1504641,0.1543568,0.1581810,0.1620172,0.1658425,0.1698719,0.1740819,0.1785618,0.1835906,0.1893049,0.1958126,0.2034761,0.2122336,0.2230200,0.2355964,0.2505707,0.2684031,0.2898839,0.3152878,0.3450900,0.3785915,0.4175085,0.4607261,0.5080643,0.5596104,0.6138233,0.6713418,0.7298049,0.7873148,0.8448163,0.8998914,0.9524595,1.0008504,1.0449811,1.0856643,1.1222775,1.1541858,1.1831801,1.2085732,1.2313874,1.2514397,1.2687321,1.2841358,1.2971749,1.3084435,1.3176285,1.3250911,1.3310014,1.3353086,1.3383981,1.3404760,1.3410578,1.3410459,1.3395967,1.3371868,1.3328077,1.3267131,1.3187913,1.3080378,1.2953461,1.2793093,1.2616065,1.2419703,1.2205377,1.1983428,1.1746753,1.1505395,1.1265805,1.1021264,1.0777531,1.0533473,1.0293385,1.0059783,0.9823909,0.9594759,0.9370186,0.9148399,0.8934779,0.8717893,0.8507205,0.8303905,0.8100489,0.7904187,0.7709394,0.7519475,0.7337208,0.7155172,0.6979878,0.6807566,0.6641716,0.6482541,0.6323488,0.6171896,0.6024808,0.5882353,0.5747343,0.5612947,0.5484391,0.5362275,0.5242504,0.5129486,0.5017441,0.4910772,0.4809600,0.4710273,0.4616301,0.4524360,0.4436569,0.4354203,0.4272373,0.4195451,0.4120510,0.4049232,0.3981834,0.3915432,0.3852676,0.3792167,0.3734446,0.3679906,0.3625731,0.3574615,0.3525379,0.3477930,0.3433550,0.3388890,0.3346930,0.3306918,0.3268083,0.3231431,0.3195077,0.3160610,0.3127941,0.3096076,0.3065953,0.3036247,0.3007970,0.2981058,0.2954596,0.2929833,0.2905424,0.2882253,0.2860109,0.2838559,0.2818483,0.2798588,0.2779824,0.2762120,0.2744769,0.2728581,0.2712829,0.2698133,0.2684228,0.2670963,0.2658491,0.2646906,0.2635870,0.2625995,0.2616614,0.2608130,0.2600439,0.2593446,0.2587485,0.2582223,0.2578099,0.2574251,0.2571440,0.2569452,0.2568354,0.2568156,0.2569311,0.2570818,0.2573353,0.2576778,0.2581252,0.2586634,0.2592658,0.2599884,0.2608443,0.2617830,0.2628321,0.2640107,0.2652817,0.2666823,0.2681980,0.2698847,0.2716787,0.2736441,0.2757543,0.2779822,0.2804647,0.2830761,0.2858669,0.2888260,0.2919435,0.2953593,0.2989252,0.3027185,0.3066941,0.3108003,0.3152225,0.3197562,0.3245300,0.3294234,0.3343909,0.3395740,0.3447700,0.3501045,0.3553644,0.3605596,0.3657564,0.3707170,0.3756495,0.3803097,0.3846490,0.3887525,0.3924602,0.3959214,0.3989700,0.4016813,0.4039830,0.4059369,0.4075859,0.4088851,0.4099422,0.4107521,0.4113086,0.4117189,0.4119907,0.4121859,0.4123719,0.4125542,0.4127535,0.4130398,0.4134202,0.4139694,0.4146354,0.4154988,0.4165851,0.4179668,0.4196381,0.4217240,0.4241374,0.4270296,0.4304796,0.4344521,0.4393841,0.4450901,0.4518058,0.4596693,0.4686059,0.4793668,0.4918261,0.5066005,0.5236336,0.5435525,0.5671579,0.5942056,0.6270524,0.6643200,0.7076912,0.7584755,0.8171947,0.8870063,0.9680498,1.0626704,1.1689329,1.2883811,1.4225321,1.5671905,1.7306882,1.9010074,2.0761616,2.2450175,2.3946810,2.5199709,2.6094499,2.6631174,2.7064166,2.7310386,2.7575564,2.7801492,2.8061378,2.8166676,2.8225303,2.8285050,2.8333440,2.8406227,2.8517594,2.8583455,2.8765879,2.8901725,2.9005604,2.9135742,2.9189651,2.9227343,2.9250391,2.9273875,2.9273245,2.9278312,2.9252179,2.9231350,2.9192562,2.9156950,2.9115362,2.9040804,2.8960242,2.8848460,2.8784373,2.8618526,2.8523381,2.8411934,2.8341660,2.8255196,2.8186264,2.8129640,2.8081377,2.8028874,2.7960868,2.7775009,2.7609243,2.7372763,2.7117114,2.6959329,2.6769192,2.6507881,2.6275859,2.6070299,2.5816545,2.5609999,2.5228684,2.4956689,2.4647865,2.4327040,2.4032118,2.3773289,2.3481531,2.3131964,2.2855871,2.2534249,2.2205627,2.1917481,2.1599388,2.1308522,2.1003222,2.0711176,2.0405226,2.0109804,1.9821734,1.9532535,1.9251232,1.8945849,1.8676095,1.8375486,1.8093696,1.7827721,1.7561033,1.7272514,1.7008079,1.6746895,1.6490082,1.6246915,1.5997533,1.5754209,1.5514131,1.5282446,1.5054533,1.4826343,1.4607253,1.4395554,1.4180480,1.3974283,1.3767943,1.3577464,1.3373914,1.3183937,1.2997411,1.2815958,1.2635777,1.2457364,1.2290412,1.2124141,1.1966951,1.1808617,1.1661893,1.1511154,1.1368495,1.1230177,1.1098318,1.0969719,1.0843462,1.0726833,1.0609696,1.0499007,1.0390348,1.0288775,1.0186043,1.0088761,0.9995962,0.9905829,0.9818649,0.9737170,0.9659076,0.9580706,0.9509858,0.9439051,0.9372039,0.9305360,0.9244955,0.9187635,0.9129798,0.9079398,0.9026282,0.8978769,0.8934294,0.8891593,0.8850874,0.8813879,0.8777027,0.8743879,0.8714425,0.8685308,0.8660066,0.8636389,0.8615988,0.8600227,0.8585532,0.8571507,0.8558480,0.8547073,0.8540190,0.8535403,0.8533934,0.8533036,0.8533569,0.8540311,0.8546429,0.8554360,0.8565743,0.8578551,0.8595474,0.8612152,0.8632979,0.8654974,0.8680242,0.8709471,0.8739081,0.8771808,0.8806865,0.8844736,0.8886170,0.8928189,0.8973442,0.9020501,0.9071165,0.9123740,0.9181055,0.9238558,0.9297063,0.9359840,0.9427198,0.9498053,0.9567066,0.9645839,0.9717190,0.9801445,0.9882732,0.9969934,1.0059144,1.0153155,1.0247027,1.0346079,1.0446371,1.0551541,1.0658216,1.0770973,1.0883701,1.0998245,1.1122392,1.1241093,1.1368735,1.1495252,1.1628875,1.1761036,1.1904224,1.2041042,1.2193481,1.2335536,1.2487417,1.2648190,1.2795104,1.2950056,1.3114229,1.3278592,1.3446549,1.3617780,1.3792086,1.3974367,1.4154334,1.4336079,1.4516033,1.4704438,1.4897190,1.5078064,1.5273103,1.5475951,1.5682541,1.5867864,1.6083153,1.6275051,1.6494459,1.6689835,1.6883926,1.7116276,1.7322247,1.7537329,1.7727982,1.7948228,1.8178061,1.8367532,1.8627446,1.8812454,1.9022559,1.9242374,1.9462252,1.9670091,1.9893979,2.0118027,2.0297070,2.0541916,2.0731833,2.0960088,2.1130791,2.1318934,2.1527061,2.1742787,2.1969376,2.2115901,2.2294040,2.2556651,2.2725546,2.2852998,2.3001828,2.3130913,2.3251283,2.3408220,2.3602011,2.3699210,2.3807721,2.3971653,2.4135406,2.4284906,2.4398551,2.4463215,2.4485691,2.4476466,2.4493613,2.4487281,2.4502316,2.4526334,2.4558384,2.4582334,2.4589050,2.4595146,2.4636395,2.4658654,2.4665015,2.4694722,2.4666805,2.4619803,2.4640806,2.4609802,2.4600186,2.4560721,2.4529843,2.4487934,2.4501281,2.4447854
"rep-01",2.6205301e-02,2.5440216e-02,2.6258707e-02,2.4900436e-02,2.3370981e-02,2.4578333e-02,2.4580240e-02,2.4860620e-02,2.4603367e-02,2.4444103e-02,2.5040388e-02,2.4942636e-02,2.4618864e-02,2.4303198e-02,2.4445534e-02,2.4123192e-02,2.3920774e-02,2.4512529e-02,2.4399042e-02,2.4688244e-02,2.4064064e-02,2.3471594e-02,2.4345875e-02,2.4318933e-02,2.4511337e-02,2.3821592e-02,2.4297714e-02,2.4296045e-02,2.1559954e-02,2.3335695e-02,2.3190022e-02,2.3311853e-02,2.3907423e-02,2.4007559e-02,2.3962498e-02,2.4055719e-02,2.3414135e-02,2.3009777e-02,2.3375273e-02,2.3635864e-02,2.2801161e-02,2.1795750e-02,2.3601294e-02,2.4287701e-02,2.4178028e-02,2.4155855e-02,2.4242163e-02,2.4509668e-02,2.3437500e-02,2.3605108e-02,2.4336815e-02,2.3942471e-02,2.4388075e-02,2.4746895e-02,2.4167776e-02,2.4109125e-02,2.3889065e-02,2.3548841e-02,2.4713278e-02,2.4440289e-02,2.4564028e-02,2.4281979e-02,2.4464846e-02,2.4094582e-02,2.3743629e-02,2.4134159e-02,2.3996353e-02,2.4113655e-02,2.3851871e-02,2.4376392e-02,2.4462223e-02,2.4956942e-02,2.4435759e-02,2.4470806e-02,2.4634838e-02,2.4124146e-02,2.4533749e-02,2.3520708e-02,2.3216724e-02,2.3743391e-02,2.3524761e-02,2.3921728e-02,2.3539066e-02,2.3829460e-02,2.3763657e-02,2.4105549e-02,2.4655342e-02,2.3096085e-02,2.4132013e-02,2.3622274e-02,2.3609400e-02,2.4126768e-02,2.3518562e-02,2.3536682e-02,2.3102760e-02,2.3998499e-02,2.3927927e-02,2.3158789e-02,2.3898602e-02,2.3757935e-02,2.3604393e-02,2.3478508e-02,2.3711205e-02,2.3767710e-02,2.3753405e-02,2.3713112e-02,2.3526073e-02,2.3531795e-02,2.3457170e-02,2.3693562e-02,2.3639798e-02,2.3750782e-02,2.3647666e-02,2.3774147e-02,2.3493290e-02,2.3608446e-02,2.3581862e-02,2.3589492e-02,2.3569107e-02,2.3597836e-02,2.3585320e-02,2.3571730e-02,2.3530006e-02,2.3527265e-02,2.3543596e-02,2.3496389e-02,2.3305297e-02,2.3273349e-02,2.3291588e-02,2.3230314e-02,2.3297071e-02,2.3243189e-02,2.3214340e-02,2.3197770e-02,2.3195028e-02,2.3231387e-02,2.3201346e-02,2.3108125e-02,2.3243785e-02,2.3240447e-02,2.3242712e-02,2.3328185e-02,2.3331642e-02,2.3371816e-02,2.3340106e-02,2.3412943e-02,2.3400545e-02,2.3412585e-02,2.3449183e-02,2.3429394e-02,2.3452997e-02,2.3457408e-02,2.3521423e-02,2.3515344e-02,2.3540139e-02,2.3569822e-02,2.3552775e-02,2.3566365e-02,2.3588061e-02,2.3606300e-02,2.3688078e-02,2.3746848e-02,2.3824334e-02,2.3927212e-02,2.3992777e-02,2.4104238e-02,2.4170637e-02,2.4249196e-02,2.4309754e-02,2.4401903e-02,2.4452090e-02,2.4502158e-02,2.4536490e-02,2.4548411e-02,2.4554849e-02,2.4544358e-02,2.4523973e-02,2.4492741e-02,2.4398923e-02,2.4363756e-02,2.4283171e-02,2.4231255e-02,2.4192512e-02,2.4202347e-02,2.4246156e-02,2.4288893e-02,2.4306297e-02,2.4299622e-02,2.4276793e-02,2.4246931e-02,2.4255633e-02,2.4249434e-02,2.4244487e-02,2.4232686e-02,2.4202585e-02,2.4175406e-02,2.4155617e-02,2.4137080e-02,2.4126887e-02,2.4109185e-02,2.4078667e-02,2.4069965e-02,2.4057746e-02,2.4057806e-02,2.4056673e-02,2.4026513e-02,2.4077177e-02,2.4078906e-02,2.4111450e-02,2.4137974e-02,2.4188995e-02,2.4243116e-02,2.4284005e-02,2.4376571e-02,2.4465203e-02,2.4550796e-02,2.4621248e-02,2.4706304e-02,2.4789393e-02,2.4858832e-02,2.4912417e-02,2.4953663e-02,2.5007963e-02,2.5031626e-02,2.5063992e-02,2.5083244e-02,2.5112569e-02,2.5168419e-02,2.5191367e-02,2.5206923e-02,2.5238216e-02,2.5226057e-02,2.5266349e-02,2.5292635e-02,2.5319636e-02,2.5347650e-02,2.5376201e-02,2.5410950e-02,2.5456786e-02,2.5488555e-02,2.5530994e-02,2.5552928e-02,2.5612593e-02,2.5659621e-02,2.5704801e-02,2.5741220e-02,2.5795460e-02,2.5846839e-02,2.5894344e-02,2.5938570e-02,2.6008487e-02,2.6081800e-02,2.6169777e-02,2.6262403e-02,2.6357174e-02,2.6466668e-02,2.6582360e-02,2.6719570e-02,2.6889086e-02,2.7088046e-02,2.7325094e-02,2.7592540e-02,2.7899504e-02,2.8254926e-02,2.8663099e-02,2.9106915e-02,2.9619932e-02,3.0186117e-02,3.0798852e-02,3.1513751e-02,3.2271266e-02,3.3080637e-02,3.4060836e-02,3.5117447e-02,3.6273599e-02,3.7521482e-02,3.8792968e-02,4.0050387e-02,4.1214347e-02,4.2238474e-02,4.3110073e-02,4.3794870e-02,4.4289112e-02,4.4647455e-02,4.4877291e-02,4.5001805e-02,4.5055211e-02,4.5041978e-02,4.4970512e-02,4.4835389e-02,4.4649661e-02,4.4401407e-02,4.4113457e-02,4.3779433e-02,4.3371439e-02,4.2961240e-02,4.2526186e-02,4.2060554e-02,4.1595042e-02,4.1085362e-02,4.0573776e-02,4.0074885e-02,3.9527535e-02,3.9008737e-02,3.8475156e-02,3.7972510e-02,3.7441373e-02,3.6898851e-02,3.6379337e-02,3.5870194e-02,3.5353124e-02,3.4855247e-02,3.4387231e-02,3.3922553e-02,3.3473313e-02,3.3041418e-02,3.2633722e-02,3.2238901e-02,3.1890750e-02,3.1542122e-02,3.1222224e-02,3.0926704e-02,3.0638695e-02,3.0387759e-02,3.0142784e-02,2.9924154e-02,2.9735267e-02,2.9581547e-02,2.9425204e-02,2.9321730e-02,2.9224992e-02,2.9137373e-02,2.9071033e-02,2.9052198e-02,2.9014826e-02,2.9008210e-02,2.9033482e-02,2.9067993e-02,2.9131770e-02,2.9210687e-02,2.9335260e-02,2.9454410e-02,2.9624045e-02,2.9797554e-02,2.9968441e-02,3.0210972e-02,3.0434132e-02,3.0645251e-02,3.0907631e-02,3.1166196e-02,3.1923473e-02,3.2163978e-02,3.2429636e-02,3.2689512e-02,3.2954514e-02,3.3243299e-02,3.3547640e-02,3.3874512e-02,3.4251213e-02,3.4660518e-02,3.5157084e-02,3.5755634e-02,3.6453903e-02,3.7388444e-02,3.8498640e-02,3.9884448e-02,4.1572452e-02,4.3564916e-02,4.5882642e-02,4.8502684e-02,5.1273286e-02,5.4293692e-02,5.7301104e-02,6.0161173e-02,6.2953830e-02,6.5390646e-02,6.7464590e-02,6.9184363e-02,7.0486128e-02,7.1506381e-02,7.2222412e-02,7.2722137e-02,7.3075235e-02,7.3318064e-02,7.3461592e-02,7.3585451e-02,7.3657393e-02,7.3724091e-02,7.3805869e-02,7.3894441e-02,7.4019015e-02,7.4145973e-02,7.4293017e-02,7.4438155e-02,7.4573696e-02,7.4686527e-02,7.4759305e-02,7.4795663e-02,7.4761689e-02,7.4677885e-02,7.4548364e-02,7.4380517e-02,7.4172139e-02,7.3942840e-02,7.3693037e-02,7.3431253e-02,7.3158562e-02,7.2891295e-02,7.2628140e-02,7.2342932e-02,7.2056890e-02,7.1778476e-02,7.1493745e-02,7.1218729e-02,7.0938289e-02,7.0654571e-02,7.0384860e-02,7.0090175e-02,6.9810808e-02,6.9532752e-02,6.9263697e-02,6.8991005e-02,6.8734586e-02,6.8471611e-02,6.8242788e-02,6.8019569e-02,6.7804396e-02,6.7656159e-02,6.7508936e-02,6.7420483e-02,6.7335010e-02,6.7291498e-02,6.7289054e-02,6.7355871e-02,6.7462921e-02,6.7633092e-02,6.7848265e-02,6.8126798e-02,6.8477213e-02,6.8881214e-02,6.9349766e-02,6.9919884e-02,7.0531070e-02,7.1232915e-02,7.2029114e-02,7.2901070e-02,7.3865950e-02,7.4930906e-02,7.6061487e-02,7.7348411e-02,7.8729153e-02,8.0224514e-02,8.1859291e-02,8.3634198e-02,8.5566700e-02,8.7665081e-02,8.9880764e-02,9.2344463e-02,9.4955236e-02,9.7732812e-02,0.1007247,0.1038753,0.1072314,0.1107572,0.1143718,0.1182239,0.1221670,0.1261626,0.1302392,0.1343029,0.1384380,0.1425165,0.1464856,0.1504714,0.1543594,0.1581865,0.1620265,0.1658464,0.1698721,0.1740773,0.1785643,0.1835808,0.1892953,0.1957970,0.2034564,0.2122079,0.2229897,0.2355635,0.2505207,0.2683581,0.2898221,0.3152122,0.3450084,0.3785070,0.4173830,0.4605983,0.5079228,0.5594658,0.6136819,0.6711497,0.7296056,0.7870947,0.8446084,0.8996649,0.9522043,1.0006216,1.0447390,1.0854485,1.1220711,1.1540265,1.1830355,1.2084672,1.2312622,1.2513287,1.2687161,1.2841051,1.2971673,1.3084563,1.3176572,1.3251554,1.3311472,1.3354795,1.3385348,1.3408324,1.3413901,1.3413777,1.3399220,1.3374224,1.3330810,1.3271501,1.3192576,1.3084431,1.2956567,1.2796476,1.2619464,1.2423780,1.2209733,1.1987157,1.1750317,1.1509593,1.1269974,1.1025062,1.0781113,1.0537393,1.0297334,1.0064063,0.9828374,0.9598840,0.9374165,0.9152666,0.8938347,0.8721719,0.8511010,0.8307505,0.8104180,0.7907809,0.7712728,0.7523099,0.7340366,0.7158331,0.6983112,0.6810709,0.6644679,0.6485429,0.6326455,0.6174583,0.6027426,0.5885280,0.5749956,0.5615387,0.5487018,0.5364736,0.5244883,0.5131782,0.5019860,0.4912963,0.4811906,0.4712651,0.4618495,0.4526481,0.4438608,0.4356184,0.4274436,0.4197525,0.4122423,0.4051270,0.3983667,0.3917373,0.3854542,0.3794014,0.3736185,0.3681600,0.3627462,0.3576317,0.3527072,0.3479639,0.3435141,0.3390400,0.3348490,0.3308520,0.3269581,0.3233026,0.3196551,0.3162031,0.3129382,0.3097495,0.3067384,0.3037666,0.3009406,0.2982391,0.2955970,0.2931195,0.2906716,0.2883573,0.2861429,0.2839811,0.2819706,0.2799883,0.2781095,0.2763374,0.2746134,0.2729827,0.2714063,0.2699384,0.2685429,0.2672130,0.2659723,0.2648019,0.2637024,0.2627097,0.2617757,0.2609296,0.2601601,0.2594547,0.2588612,0.2583542,0.2579131,0.2575327,0.2572556,0.2570547,0.2569358,0.2569190,0.2570336,0.2571799,0.2574415,0.2577762,0.2582192,0.2587675,0.2593598,0.2600912,0.2609485,0.2618731,0.2629278,0.2641071,0.2653765,0.2667736,0.2682929,0.2699785,0.2717820,0.2737489,0.2758496,0.2780647,0.2805604,0.2831585,0.2859522,0.2889200,0.2920208,0.2954472,0.2990122,0.3028077,0.3067741,0.3108901,0.3153134,0.3198499,0.3246211,0.3295106,0.3344697,0.3396572,0.3448426,0.3501814,0.3554435,0.3606478,0.3658412,0.3708057,0.3757316,0.3803796,0.3847293,0.3888288,0.3925234,0.3959830,0.3990369,0.4017396,0.4040472,0.4059947,0.4076422,0.4089473,0.4099963,0.4108076,0.4113596,0.4117502,0.4120364,0.4122320,0.4124139,0.4125969,0.4127963,0.4130786,0.4134537,0.4140037,0.4146532,0.4155409,0.4166194,0.4179988,0.4196713,0.4217463,0.4241618,0.4270577,0.4305059,0.4344783,0.4394055,0.4451001,0.4518281,0.4596838,0.4686072,0.4793616,0.4918259,0.5065769,0.5236036,0.5435477,0.5671314,0.5941658,0.6270055,0.6642685,0.7076482,0.7584386,0.8171169,0.8869354,0.9679483,1.0626047,1.1688583,1.2883060,1.4223771,1.5672328,1.7303677,1.9007698,2.0756879,2.2448134,2.3944867,2.5200558,2.6102662,2.6661253,2.7089472,2.7313969,2.7555180,2.7849424,2.8016615,2.8176374,2.8223455,2.8287582,2.8345206,2.8431752,2.8509681,2.8598762,2.8683970,2.8937914,2.9082057,2.9164779,2.9197736,2.9262049,2.9260437,2.9300077,2.9302604,2.9282537,2.9296019,2.9283137,2.9248092,2.9195940,2.9132433,2.9036026,2.9016662,2.8908575,2.8706911,2.8639016,2.8525414,2.8451293,2.8347392,2.8276815,2.8199053,2.8156905,2.8097832,2.8031869,2.7957120,2.7813485,2.7605667,2.7356839,2.7137661,2.6973403,2.6754549,2.6521168,2.6278279,2.6079574,2.5803955,2.5630550,2.5228407,2.4965253,2.4664359,2.4337583,2.4045432,2.3789725,2.3480227,2.3145821,2.2858601,2.2537625,2.2210295,2.1920197,2.1609921,2.1318562,2.1018372,2.0716219,2.0414543,2.0117383,1.9831820,1.9534827,1.9253443,1.8951032,1.8673499,1.8384049,1.8098882,1.7835177,1.7564187,1.7279654,1.7016199,1.6753409,1.6494404,1.6250727,1.6001328,1.5757303,1.5517735,1.5288402,1.5060637,1.4831629,1.4613183,1.4401168,1.4184138,1.3977389,1.3772793,1.3580232,1.3377287,1.3188214,1.3000817,1.2819021,1.2639709,1.2461430,1.2293186,1.2127395,1.1970813,1.1812081,1.1665010,1.1514620,1.1371503,1.1232783,1.1101060,1.0972232,1.0846303,1.0729439,1.0611658,1.0501113,1.0394225,1.0290761,1.0188266,1.0091482,0.9997685,0.9908326,0.9820631,0.9739472,0.9661928,0.9583219,0.9511667,0.9440454,0.9373273,0.9306891,0.9247140,0.9189211,0.9131150,0.9081028,0.9027679,0.8979994,0.8935702,0.8892683,0.8852199,0.8815253,0.8778162,0.8744595,0.8715568,0.8685918,0.8661083,0.8637098,0.8616511,0.8600882,0.8585936,0.8571720,0.8558860,0.8547835,0.8540773,0.8536402,0.8535295,0.8534155,0.8534967,0.8541509,0.8547049,0.8555350,0.8567814,0.8579513,0.8596649,0.8612788,0.8633809,0.8655589,0.8681118,0.8709911,0.8739737,0.8772527,0.8808208,0.8846023,0.8886769,0.8929505,0.8974151,0.9020684,0.9072084,0.9124988,0.9181901,0.9239682,0.9297835,0.9360976,0.9428062,0.9498482,0.9567481,0.9646342,0.9719821,0.9802206,0.9883758,0.9971093,1.0059636,1.0154462,1.0247763,1.0347399,1.0448791,1.0552645,1.0659959,1.0773110,1.0883813,1.0998999,1.1123644,1.1241529,1.1370381,1.1496916,1.1629877,1.1763057,1.1905646,1.2042583,1.2193875,1.2336457,1.2489464,1.2648312,1.2797350,1.2953444,1.3114641,1.3278682,1.3449520,1.3619969,1.3794062,1.3977237,1.4155350,1.4337003,1.4516581,1.4706495,1.4906756,1.5081192,1.5277771,1.5475528,1.5686579,1.5871987,1.6082845,1.6279142,1.6495889,1.6691909,1.6887686,1.7121282,1.7324741,1.7534870,1.7733467,1.7951261,1.8175092,1.8379639,1.8628799,1.8820102,1.9026436,1.9248687,1.9460826,1.9697053,1.9913473,2.0113735,2.0302324,2.0550246,2.0721691,2.0968423,2.1124816,2.1327746,2.1529853,2.1745083,2.1968670,2.2113519,2.2303355,2.2564049,2.2733362,2.2858500,2.3005617,2.3127148,2.3243001,2.3432922,2.3591554,2.3723991,2.3803861,2.3969834,2.4147439,2.4298825,2.4433525,2.4452598,2.4460332,2.4492002,2.4480391,2.4504273,2.4507251,2.4520819,2.4548898,2.4582107,2.4603651,2.4617956,2.4642270,2.4651332,2.4656384,2.4656529,2.4676609,2.4678295,2.4643040,2.4626224,2.4605587,2.4612699,2.4524789,2.4533525,2.4464922,2.4457045
"rep-02",2.6163101e-02,2.5522470e-02,2.6357889e-02,2.4886131e-02,2.3379087e-02,2.4616241e-02,2.4654627e-02,2.4945259e-02,2.4697781e-02,2.4429321e-02,2.5043488e-02,2.4939299e-02,2.4676085e-02,2.4322510e-02,2.4468422e-02,2.4199963e-02,2.3971796e-02,2.4564981e-02,2.4465322e-02,2.4624586e-02,2.3979425e-02,2.3595572e-02,2.4389505e-02,2.4392605e-02,2.4551630e-02,2.3840666e-02,2.4312496e-02,2.4325132e-02,2.1578789e-02,2.3347616e-02,2.3210764e-02,2.3358583e-02,2.3945570e-02,2.4058580e-02,2.4008274e-02,2.4091482e-02,2.3449421e-02,2.3046970e-02,2.3483992e-02,2.3640156e-02,2.2799492e-02,2.1785259e-02,2.3648739e-02,2.4318457e-02,2.4282694e-02,2.4112225e-02,2.4270773e-02,2.4489641e-02,2.3489714e-02,2.3681402e-02,2.4383545e-02,2.3985147e-02,2.4448872e-02,2.4801254e-02,2.4195671e-02,2.4106026e-02,2.3986340e-02,2.3610592e-02,2.4660349e-02,2.4559259e-02,2.4599314e-02,2.4303436e-02,2.4438143e-02,2.4112463e-02,2.3707390e-02,2.4186134e-02,2.4104357e-02,2.4135828e-02,2.3882866e-02,2.4394512e-02,2.4504900e-02,2.4922132e-02,2.4506092e-02,2.4536133e-02,2.4616241e-02,2.4127483e-02,2.4587154e-02,2.3577690e-02,2.3321390e-02,2.3771286e-02,2.3527145e-02,2.3939610e-02,2.3534298e-02,2.3855448e-02,2.3789406e-02,2.4147749e-02,2.4616480e-02,2.3130894e-02,2.4146318e-02,2.3672581e-02,2.3628473e-02,2.4162054e-02,2.3567915e-02,2.3590088e-02,2.3135900e-02,2.4037361e-02,2.3935795e-02,2.3195744e-02,2.3921967e-02,2.3833990e-02,2.3633003e-02,2.3476124e-02,2.3743391e-02,2.3785591e-02,2.3771524e-02,2.3720026e-02,2.3590803e-02,2.3554802e-02,2.3483038e-02,2.3710132e-02,2.3667336e-02,2.3779392e-02,2.3679376e-02,2.3841381e-02,2.3537755e-02,2.3630381e-02,2.3592830e-02,2.3616552e-02,2.3600698e-02,2.3600698e-02,2.3593664e-02,2.3590565e-02,2.3543477e-02,2.3551226e-02,2.3561239e-02,2.3501277e-02,2.3301482e-02,2.3308277e-02,2.3298979e-02,2.3242831e-02,2.3313046e-02,2.3260474e-02,2.3226500e-02,2.3199201e-02,2.3200512e-02,2.3246646e-02,2.3224115e-02,2.3133993e-02,2.3261070e-02,2.3258090e-02,2.3263931e-02,2.3334384e-02,2.3344517e-02,2.3373842e-02,2.3355722e-02,2.3432374e-02,2.3429275e-02,2.3427367e-02,2.3460388e-02,2.3445964e-02,2.3480892e-02,2.3492575e-02,2.3545384e-02,2.3539901e-02,2.3555636e-02,2.3592710e-02,2.3567915e-02,2.3587704e-02,2.3602128e-02,2.3624420e-02,2.3697734e-02,2.3760200e-02,2.3847699e-02,2.3937464e-02,2.4008393e-02,2.4118066e-02,2.4184465e-02,2.4263859e-02,2.4326563e-02,2.4411917e-02,2.4465919e-02,2.4517655e-02,2.4544120e-02,2.4555326e-02,2.4564743e-02,2.4553895e-02,2.4535418e-02,2.4501681e-02,2.4414539e-02,2.4381757e-02,2.4298906e-02,2.4257004e-02,2.4225175e-02,2.4232626e-02,2.4275661e-02,2.4319470e-02,2.4324417e-02,2.4308622e-02,2.4283648e-02,2.4257183e-02,2.4259090e-02,2.4257839e-02,2.4251640e-02,2.4238229e-02,2.4212122e-02,2.4181604e-02,2.4160802e-02,2.4146199e-02,2.4136603e-02,2.4114192e-02,2.4086654e-02,2.4075866e-02,2.4065375e-02,2.4066746e-02,2.4064422e-02,2.4032354e-02,2.4088502e-02,2.4090171e-02,2.4124622e-02,2.4148524e-02,2.4200618e-02,2.4257421e-02,2.4302125e-02,2.4389923e-02,2.4474442e-02,2.4561942e-02,2.4632096e-02,2.4714947e-02,2.4803221e-02,2.4873376e-02,2.4924994e-02,2.4961591e-02,2.5016665e-02,2.5042295e-02,2.5076568e-02,2.5089324e-02,2.5119483e-02,2.5173187e-02,2.5200009e-02,2.5212646e-02,2.5246978e-02,2.5235415e-02,2.5271893e-02,2.5297999e-02,2.5328934e-02,2.5355458e-02,2.5383770e-02,2.5417566e-02,2.5462747e-02,2.5495350e-02,2.5538504e-02,2.5561333e-02,2.5617838e-02,2.5666654e-02,2.5713444e-02,2.5751829e-02,2.5805593e-02,2.5856972e-02,2.5902748e-02,2.5948465e-02,2.6020110e-02,2.6092291e-02,2.6179016e-02,2.6272953e-02,2.6370883e-02,2.6478291e-02,2.6591241e-02,2.6732147e-02,2.6901245e-02,2.7098060e-02,2.7339756e-02,2.7608097e-02,2.7915955e-02,2.8274536e-02,2.8682053e-02,2.9134154e-02,2.9644549e-02,3.0217290e-02,3.0833900e-02,3.1549692e-02,3.2311201e-02,3.3122540e-02,3.4109473e-02,3.5170496e-02,3.6333203e-02,3.7583292e-02,3.8859844e-02,4.0122092e-02,4.1289985e-02,4.2317569e-02,4.3194652e-02,4.3880522e-02,4.4372737e-02,4.4732332e-02,4.4957638e-02,4.5078099e-02,4.5127332e-02,4.5110762e-02,4.5034289e-02,4.4891655e-02,4.4704080e-02,4.4447422e-02,4.4153452e-02,4.3814361e-02,4.3402076e-02,4.2987049e-02,4.2545199e-02,4.2076349e-02,4.1604877e-02,4.1091442e-02,4.0574372e-02,4.0073752e-02,3.9523184e-02,3.8998783e-02,3.8464129e-02,3.7959397e-02,3.7426174e-02,3.6883771e-02,3.6359668e-02,3.5852134e-02,3.5333276e-02,3.4835458e-02,3.4368157e-02,3.3904016e-02,3.3452630e-02,3.3021629e-02,3.2616973e-02,3.2225788e-02,3.1872332e-02,3.1523764e-02,3.1206429e-02,3.0909657e-02,3.0621648e-02,3.0373991e-02,3.0123353e-02,2.9910266e-02,2.9718816e-02,2.9563844e-02,2.9411674e-02,2.9307961e-02,2.9211640e-02,2.9133737e-02,2.9062808e-02,2.9041409e-02,2.8997540e-02,2.8995812e-02,2.9028058e-02,2.9049814e-02,2.9116452e-02,2.9196560e-02,2.9327154e-02,2.9434443e-02,2.9603779e-02,2.9783845e-02,2.9949486e-02,3.0198336e-02,3.0421019e-02,3.0616403e-02,3.0905724e-02,3.1154394e-02,3.1999707e-02,3.2246292e-02,3.2506347e-02,3.2767892e-02,3.3035934e-02,3.3327222e-02,3.3633053e-02,3.3962250e-02,3.4339905e-02,3.4747362e-02,3.5244048e-02,3.5849750e-02,3.6542535e-02,3.7496448e-02,3.8609624e-02,3.9998233e-02,4.1696310e-02,4.3694198e-02,4.6027541e-02,4.8653305e-02,5.1435292e-02,5.4477632e-02,5.7507277e-02,6.0382426e-02,6.3178062e-02,6.5620303e-02,6.7708194e-02,6.9439709e-02,7.0734501e-02,7.1744084e-02,7.2452605e-02,7.2942615e-02,7.3285997e-02,7.3514104e-02,7.3650599e-02,7.3762417e-02,7.3812544e-02,7.3875606e-02,7.3949575e-02,7.4033380e-02,7.4132621e-02,7.4256957e-02,7.4387908e-02,7.4527204e-02,7.4659348e-02,7.4767232e-02,7.4831665e-02,7.4857414e-02,7.4818015e-02,7.4725330e-02,7.4587286e-02,7.4416816e-02,7.4199498e-02,7.3965132e-02,7.3713362e-02,7.3446810e-02,7.3171675e-02,7.2898209e-02,7.2633386e-02,7.2343469e-02,7.2057664e-02,7.1777701e-02,7.1492553e-02,7.1210146e-02,7.0930958e-02,7.0643842e-02,7.0373595e-02,7.0078492e-02,6.9797814e-02,6.9520116e-02,6.9251955e-02,6.8977892e-02,6.8720996e-02,6.8457961e-02,6.8230212e-02,6.8006933e-02,6.7803383e-02,6.7646623e-02,6.7509711e-02,6.7418694e-02,6.7331374e-02,6.7295611e-02,6.7295432e-02,6.7363262e-02,6.7474365e-02,6.7645729e-02,6.7863464e-02,6.8148971e-02,6.8496346e-02,6.8910599e-02,6.9383621e-02,6.9953084e-02,7.0571303e-02,7.1280241e-02,7.2067916e-02,7.2951198e-02,7.3918104e-02,7.4991405e-02,7.6118410e-02,7.7414811e-02,7.8797817e-02,8.0296814e-02,8.1940055e-02,8.3714247e-02,8.5651278e-02,8.7761819e-02,8.9974523e-02,9.2448831e-02,9.5067829e-02,9.7856939e-02,0.1008618,0.1040196,0.1073855,0.1109291,0.1145543,0.1184224,0.1223773,0.1263903,0.1304834,0.1345581,0.1387152,0.1428114,0.1467949,0.1508016,0.1547147,0.1585622,0.1624297,0.1662750,0.1703374,0.1745703,0.1790946,0.1841473,0.1898983,0.1964441,0.2041534,0.2129559,0.2237994,0.2364286,0.2514691,0.2693880,0.2909590,0.3164757,0.3463920,0.3800117,0.4190712,0.4624426,0.5099749,0.5617393,0.6161569,0.6738971,0.7325998,0.7902979,0.8480738,0.9032893,0.9559751,1.0045061,1.0486656,1.0893557,1.1258652,1.1575980,1.1864238,1.2117043,1.2342196,1.2539978,1.2709799,1.2861569,1.2990011,1.3096387,1.3185651,1.3257524,1.3313867,1.3356018,1.3382505,1.3401120,1.3405178,1.3400097,1.3386620,1.3360238,1.3315012,1.3253484,1.3170075,1.3062899,1.2932205,1.2773774,1.2595768,1.2396915,1.2182405,1.1958263,1.1720986,1.1479756,1.1239493,1.0993701,1.0750047,1.0505276,1.0265334,1.0032310,0.9796211,0.9566970,0.9342914,0.9121199,0.8906728,0.8690640,0.8481036,0.8277708,0.8075147,0.7878853,0.7684032,0.7494800,0.7313366,0.7131822,0.6956874,0.6785070,0.6619388,0.6460502,0.6302300,0.6151092,0.6004467,0.5862647,0.5727541,0.5593879,0.5466115,0.5344192,0.5224891,0.5112312,0.5000787,0.4894345,0.4793742,0.4694797,0.4601153,0.4509538,0.4422235,0.4340185,0.4258744,0.4182155,0.4107335,0.4036605,0.3969488,0.3903362,0.3840961,0.3780712,0.3723246,0.3668835,0.3614872,0.3563972,0.3515011,0.3467833,0.3423486,0.3378830,0.3337133,0.3297326,0.3258739,0.3222179,0.3186013,0.3151693,0.3119098,0.3087270,0.3057323,0.3027691,0.2999481,0.2972876,0.2946495,0.2921826,0.2897530,0.2874346,0.2852383,0.2830931,0.2810792,0.2791045,0.2772447,0.2754781,0.2737544,0.2721454,0.2705670,0.2691071,0.2677299,0.2664031,0.2651879,0.2640225,0.2629344,0.2619869,0.2610664,0.2601953,0.2594136,0.2587278,0.2581642,0.2576305,0.2572146,0.2568463,0.2566081,0.2564068,0.2562965,0.2562901,0.2563984,0.2565619,0.2568221,0.2571962,0.2576278,0.2581772,0.2587933,0.2595486,0.2604015,0.2613302,0.2624066,0.2635821,0.2648892,0.2662917,0.2678146,0.2695184,0.2713218,0.2733003,0.2754206,0.2776499,0.2801487,0.2827581,0.2855675,0.2885366,0.2916661,0.2950927,0.2986747,0.3024729,0.3064578,0.3105718,0.3150090,0.3195516,0.3243297,0.3292441,0.3342061,0.3394121,0.3446063,0.3499608,0.3552324,0.3604525,0.3656576,0.3706374,0.3755860,0.3802656,0.3846316,0.3887444,0.3924825,0.3959629,0.3990396,0.4017582,0.4041014,0.4060787,0.4077599,0.4090890,0.4101968,0.4109841,0.4115924,0.4120005,0.4123092,0.4125689,0.4127564,0.4129615,0.4131894,0.4134662,0.4139025,0.4144423,0.4151291,0.4160382,0.4171639,0.4185749,0.4202872,0.4223523,0.4247780,0.4277016,0.4311856,0.4352242,0.4401843,0.4459223,0.4526935,0.4605649,0.4695408,0.4803246,0.4928695,0.5076789,0.5247842,0.5448052,0.5684655,0.5956132,0.6285805,0.6659750,0.7094987,0.7604614,0.8193651,0.8893769,0.9707243,1.0656757,1.1722469,1.2920842,1.4266877,1.5718116,1.7353302,1.9055889,2.0805929,2.2493687,2.3981917,2.5241201,2.6111794,2.6648908,2.7060170,2.7292259,2.7582664,2.7824376,2.8034561,2.8080821,2.8159692,2.8196871,2.8262055,2.8375828,2.8438613,2.8599205,2.8760684,2.8905315,2.8992004,2.9062083,2.9117153,2.9137344,2.9187825,2.9185193,2.9204597,2.9197764,2.9185212,2.9163432,2.9109077,2.9074306,2.9052691,2.9001365,2.8946776,2.8839567,2.8744483,2.8630931,2.8499916,2.8367980,2.8311110,2.8227973,2.8114796,2.8052654,2.8008382,2.7914860,2.7866414,2.7758090,2.7569871,2.7346418,2.7092369,2.6897631,2.6751621,2.6459262,2.6216068,2.6016431,2.5755548,2.5572147,2.5179851,2.4903371,2.4599774,2.4273179,2.3975599,2.3726809,2.3439500,2.3091989,2.2808776,2.2484398,2.2154047,2.1854413,2.1559210,2.1257334,2.0948672,2.0672011,2.0353189,2.0065479,1.9785973,1.9494941,1.9201555,1.8901592,1.8637745,1.8337300,1.8054854,1.7776821,1.7506801,1.7227035,1.6963158,1.6713057,1.6450176,1.6202216,1.5963662,1.5715766,1.5481701,1.5241667,1.5020278,1.4790531,1.4581599,1.4357914,1.4152548,1.3948364,1.3741810,1.3544729,1.3353219,1.3159354,1.2971807,1.2790641,1.2608194,1.2435492,1.2266923,1.2101979,1.1946901,1.1789843,1.1639539,1.1491717,1.1352642,1.1213154,1.1081922,1.0952960,1.0830275,1.0712148,1.0598133,1.0486889,1.0376188,1.0276507,1.0175521,1.0079566,0.9985715,0.9896501,0.9810279,0.9729680,0.9651436,0.9573953,0.9503328,0.9434749,0.9367844,0.9300196,0.9239575,0.9183058,0.9126062,0.9075444,0.9022368,0.8975803,0.8931813,0.8889584,0.8848995,0.8812124,0.8776243,0.8743055,0.8714058,0.8684978,0.8661523,0.8637408,0.8616140,0.8600000,0.8584976,0.8571221,0.8558469,0.8549526,0.8542809,0.8537898,0.8537973,0.8535516,0.8538777,0.8544123,0.8549730,0.8558470,0.8571295,0.8583503,0.8599532,0.8616929,0.8638573,0.8662611,0.8686200,0.8716276,0.8746129,0.8776983,0.8814770,0.8853209,0.8892362,0.8937680,0.8979774,0.9026399,0.9077895,0.9131830,0.9186268,0.9245966,0.9305470,0.9370102,0.9433990,0.9504876,0.9575642,0.9652387,0.9730242,0.9809803,0.9891077,0.9979143,1.0068970,1.0164454,1.0254176,1.0354872,1.0457746,1.0558660,1.0668516,1.0780683,1.0891652,1.1005117,1.1128457,1.1250117,1.1377509,1.1507649,1.1639459,1.1773150,1.1911412,1.2049007,1.2203534,1.2346046,1.2495707,1.2648233,1.2803116,1.2963468,1.3121275,1.3288772,1.3457938,1.3625020,1.3800558,1.3979225,1.4158328,1.4341800,1.4520426,1.4706749,1.4911604,1.5086387,1.5288006,1.5483279,1.5686997,1.5875086,1.6077924,1.6276685,1.6502054,1.6695213,1.6896380,1.7114123,1.7331603,1.7535101,1.7738963,1.7952871,1.8172020,1.8381622,1.8643945,1.8825331,1.9019238,1.9242164,1.9451782,1.9695436,1.9919053,2.0102391,2.0297513,2.0558071,2.0722659,2.0969656,2.1124701,2.1314666,2.1530731,2.1737823,2.1952074,2.2092505,2.2290807,2.2571015,2.2694290,2.2827284,2.2960200,2.3092666,2.3239229,2.3419366,2.3580480,2.3675218,2.3779838,2.3964667,2.4137969,2.4279826,2.4379191,2.4399195,2.4392443,2.4416347,2.4413805,2.4438906,2.4453564,2.4499269,2.4499147,2.4534206,2.4563794,2.4575958,2.4592998,2.4610164,2.4628778,2.4654045,2.4648139,2.4650300,2.4619746,2.4611223,2.4609790,2.4578176,2.4525833,2.4496565,2.4442370,2.4407525
"rep-03",2.6259422e-02,2.5648355e-02,2.6474953e-02,2.5110722e-02,2.3456812e-02,2.4689436e-02,2.4704695e-02,2.5070667e-02,2.4818659e-02,2.4590254e-02,2.5176048e-02,2.4974346e-02,2.4764061e-02,2.4340630e-02,2.4661779e-02,2.4319172e-02,2.4109364e-02,2.4638891e-02,2.4615765e-02,2.4726629e-02,2.4162054e-02,2.3730755e-02,2.4543047e-02,2.4418592e-02,2.4639368e-02,2.3962498e-02,2.4510860e-02,2.4444103e-02,2.1718502e-02,2.3466587e-02,2.3311853e-02,2.3497581e-02,2.4082661e-02,2.4169683e-02,2.4149418e-02,2.4172783e-02,2.3563862e-02,2.3166895e-02,2.3584366e-02,2.3803234e-02,2.3026705e-02,2.1903038e-02,2.3859262e-02,2.4394512e-02,2.4435043e-02,2.4235249e-02,2.4372578e-02,2.4601221e-02,2.3693562e-02,2.3797989e-02,2.4426937e-02,2.4151087e-02,2.4616718e-02,2.4929523e-02,2.4294138e-02,2.4178982e-02,2.4075747e-02,2.3784637e-02,2.4802446e-02,2.4738550e-02,2.4681091e-02,2.4341583e-02,2.4553776e-02,2.4236202e-02,2.3829460e-02,2.4350166e-02,2.4288177e-02,2.4211645e-02,2.4014711e-02,2.4456978e-02,2.4620295e-02,2.5036097e-02,2.4594307e-02,2.4663448e-02,2.4727583e-02,2.4243116e-02,2.4776459e-02,2.3678780e-02,2.3322582e-02,2.3881912e-02,2.3604870e-02,2.4067163e-02,2.3623705e-02,2.3960590e-02,2.3889065e-02,2.4224043e-02,2.4699688e-02,2.3292065e-02,2.4234772e-02,2.3785591e-02,2.3747683e-02,2.4287701e-02,2.3717403e-02,2.3702621e-02,2.3276567e-02,2.4158001e-02,2.4051428e-02,2.3288965e-02,2.4045467e-02,2.3923159e-02,2.3819447e-02,2.3632050e-02,2.3855686e-02,2.3902178e-02,2.3893356e-02,2.3861527e-02,2.3677707e-02,2.3673654e-02,2.3581624e-02,2.3812413e-02,2.3783088e-02,2.3872375e-02,2.3783922e-02,2.3907304e-02,2.3629189e-02,2.3750544e-02,2.3709655e-02,2.3739338e-02,2.3730159e-02,2.3718715e-02,2.3708105e-02,2.3722887e-02,2.3651242e-02,2.3669720e-02,2.3674250e-02,2.3622990e-02,2.3414016e-02,2.3410916e-02,2.3408294e-02,2.3335218e-02,2.3430824e-02,2.3359418e-02,2.3315668e-02,2.3307443e-02,2.3305178e-02,2.3352385e-02,2.3319244e-02,2.3223162e-02,2.3365498e-02,2.3354292e-02,2.3368120e-02,2.3450255e-02,2.3450375e-02,2.3485541e-02,2.3445845e-02,2.3534179e-02,2.3516059e-02,2.3526669e-02,2.3565054e-02,2.3546338e-02,2.3579121e-02,2.3586035e-02,2.3640156e-02,2.3635507e-02,2.3655057e-02,2.3685694e-02,2.3672819e-02,2.3684978e-02,2.3699999e-02,2.3720264e-02,2.3798227e-02,2.3857713e-02,2.3932099e-02,2.4028301e-02,2.4103522e-02,2.4217248e-02,2.4276853e-02,2.4363160e-02,2.4422407e-02,2.4512768e-02,2.4558187e-02,2.4616241e-02,2.4643898e-02,2.4647117e-02,2.4659157e-02,2.4649858e-02,2.4628401e-02,2.4602532e-02,2.4512053e-02,2.4476051e-02,2.4405956e-02,2.4344146e-02,2.4308860e-02,2.4314225e-02,2.4358690e-02,2.4401009e-02,2.4421334e-02,2.4398923e-02,2.4389863e-02,2.4361014e-02,2.4362624e-02,2.4361312e-02,2.4353981e-02,2.4337232e-02,2.4310768e-02,2.4282634e-02,2.4258435e-02,2.4244010e-02,2.4230242e-02,2.4210632e-02,2.4185181e-02,2.4177372e-02,2.4168730e-02,2.4163961e-02,2.4159491e-02,2.4133921e-02,2.4184883e-02,2.4192691e-02,2.4218798e-02,2.4250448e-02,2.4298847e-02,2.4356306e-02,2.4399459e-02,2.4486721e-02,2.4576187e-02,2.4656653e-02,2.4731219e-02,2.4813414e-02,2.4902523e-02,2.4968624e-02,2.5017142e-02,2.5062144e-02,2.5116384e-02,2.5143683e-02,2.5177598e-02,2.5189579e-02,2.5218606e-02,2.5276959e-02,2.5301039e-02,2.5314391e-02,2.5346100e-02,2.5332868e-02,2.5367498e-02,2.5395691e-02,2.5419295e-02,2.5452733e-02,2.5480449e-02,2.5512457e-02,2.5558889e-02,2.5591016e-02,2.5634170e-02,2.5662482e-02,2.5714993e-02,2.5761187e-02,2.5809944e-02,2.5845051e-02,2.5899410e-02,2.5951505e-02,2.5997162e-02,2.6043355e-02,2.6113153e-02,2.6188731e-02,2.6270628e-02,2.6366234e-02,2.6462317e-02,2.6569009e-02,2.6685536e-02,2.6823938e-02,2.6998341e-02,2.7197242e-02,2.7427375e-02,2.7708709e-02,2.8016388e-02,2.8373778e-02,2.8788447e-02,2.9237807e-02,2.9753447e-02,3.0327439e-02,3.0943811e-02,3.1660736e-02,3.2420099e-02,3.3231616e-02,3.4222603e-02,3.5284221e-02,3.6450386e-02,3.7695765e-02,3.8977802e-02,4.0237963e-02,4.1407466e-02,4.2439520e-02,4.3311477e-02,4.3996334e-02,4.4494450e-02,4.4849038e-02,4.5076072e-02,4.5192540e-02,4.5241892e-02,4.5223951e-02,4.5147479e-02,4.5005977e-02,4.4814646e-02,4.4559062e-02,4.4264734e-02,4.3924391e-02,4.3512344e-02,4.3090820e-02,4.2652607e-02,4.2180717e-02,4.1706204e-02,4.1197598e-02,4.0681541e-02,4.0170074e-02,3.9624035e-02,3.9096355e-02,3.8558662e-02,3.8054168e-02,3.7520409e-02,3.6977053e-02,3.6454380e-02,3.5944343e-02,3.5424471e-02,3.4926295e-02,3.4455836e-02,3.3991039e-02,3.3541024e-02,3.3110499e-02,3.2697558e-02,3.2305241e-02,3.1958222e-02,3.1612813e-02,3.1287074e-02,3.0997336e-02,3.0709624e-02,3.0463159e-02,3.0221164e-02,3.0003190e-02,2.9804707e-02,2.9652596e-02,2.9510438e-02,2.9395223e-02,2.9302120e-02,2.9216647e-02,2.9145420e-02,2.9122949e-02,2.9080510e-02,2.9076099e-02,2.9090762e-02,2.9127181e-02,2.9194415e-02,2.9268503e-02,2.9388905e-02,2.9514194e-02,2.9678881e-02,2.9851317e-02,3.0031145e-02,3.0271888e-02,3.0489922e-02,3.0702233e-02,3.0973196e-02,3.1237125e-02,3.2092988e-02,3.2336175e-02,3.2597840e-02,3.2859623e-02,3.3126891e-02,3.3419728e-02,3.3727944e-02,3.4057140e-02,3.4432411e-02,3.4846842e-02,3.5352767e-02,3.5954952e-02,3.6652029e-02,3.7607610e-02,3.8708985e-02,4.0104151e-02,4.1804910e-02,4.3811262e-02,4.6138585e-02,4.8773766e-02,5.1557779e-02,5.4597974e-02,5.7628751e-02,6.0504079e-02,6.3301802e-02,6.5740526e-02,6.7844927e-02,6.9569349e-02,7.0864320e-02,7.1878493e-02,7.2578073e-02,7.3066711e-02,7.3409855e-02,7.3638141e-02,7.3764980e-02,7.3877752e-02,7.3921978e-02,7.3981524e-02,7.4053943e-02,7.4129343e-02,7.4236274e-02,7.4350357e-02,7.4489653e-02,7.4627519e-02,7.4761391e-02,7.4867010e-02,7.4932992e-02,7.4958026e-02,7.4914932e-02,7.4822426e-02,7.4685633e-02,7.4517250e-02,7.4289858e-02,7.4057460e-02,7.3804796e-02,7.3544383e-02,7.3255897e-02,7.2986186e-02,7.2718024e-02,7.2430551e-02,7.2144985e-02,7.1857512e-02,7.1580291e-02,7.1295679e-02,7.1019113e-02,7.0733249e-02,7.0451260e-02,7.0163727e-02,6.9885254e-02,6.9609940e-02,6.9328487e-02,6.9064319e-02,6.8796158e-02,6.8545818e-02,6.8311393e-02,6.8091691e-02,6.7884624e-02,6.7744911e-02,6.7596197e-02,6.7491710e-02,6.7412257e-02,6.7386150e-02,6.7387104e-02,6.7460358e-02,6.7564428e-02,6.7727208e-02,6.7963123e-02,6.8241835e-02,6.8591833e-02,6.9002807e-02,6.9478631e-02,7.0034981e-02,7.0659816e-02,7.1369886e-02,7.2160006e-02,7.3041260e-02,7.4016511e-02,7.5084209e-02,7.6217294e-02,7.7514529e-02,7.8895926e-02,8.0401719e-02,8.2045674e-02,8.3812714e-02,8.5755765e-02,8.7866247e-02,9.0081692e-02,9.2559099e-02,9.5177531e-02,9.7968668e-02,0.1009716,0.1041318,0.1074994,0.1110436,0.1146682,0.1185430,0.1224963,0.1265129,0.1306119,0.1346894,0.1388471,0.1429484,0.1469408,0.1509575,0.1548694,0.1587313,0.1626043,0.1664599,0.1705248,0.1747647,0.1792977,0.1843640,0.1901197,0.1966690,0.2043892,0.2131911,0.2240438,0.2366958,0.2517447,0.2696986,0.2912756,0.3168117,0.3467529,0.3804055,0.4194652,0.4628719,0.5104212,0.5622160,0.6167046,0.6744588,0.7331932,0.7909636,0.8487230,0.9039918,0.9567128,1.0052214,1.0493997,1.0900854,1.1265472,1.1583366,1.1871403,1.2123063,1.2348461,1.2545213,1.2714455,1.2865415,1.2993288,1.3098884,1.3189514,1.3259816,1.3314965,1.3357151,1.3383060,1.3401585,1.3404675,1.3399267,1.3385985,1.3358486,1.3313844,1.3251672,1.3167510,1.3060125,1.2930219,1.2771096,1.2592738,1.2393260,1.2178841,1.1954367,1.1716754,1.1475775,1.1235391,1.0990081,1.0746112,1.0501044,1.0261755,1.0028787,0.9792452,0.9562748,0.9339017,0.9117417,0.8902664,0.8686676,0.8477200,0.8273665,0.8071231,0.7875016,0.7680171,0.7491101,0.7309690,0.7128087,0.6953585,0.6781987,0.6616027,0.6457332,0.6299087,0.6148181,0.6001529,0.5859918,0.5725064,0.5591280,0.5463762,0.5341839,0.5222641,0.5110132,0.4998738,0.4892245,0.4791784,0.4692771,0.4599338,0.4507726,0.4420516,0.4338440,0.4257164,0.4180544,0.4105924,0.4035210,0.3968062,0.3901984,0.3839675,0.3779485,0.3722077,0.3667637,0.3613746,0.3562880,0.3514011,0.3466860,0.3422501,0.3377907,0.3336192,0.3296502,0.3257909,0.3221299,0.3185167,0.3150928,0.3118343,0.3086555,0.3056673,0.3026991,0.2998806,0.2972151,0.2945828,0.2921177,0.2896854,0.2873744,0.2851794,0.2830407,0.2810232,0.2790537,0.2771941,0.2754319,0.2737086,0.2721052,0.2705253,0.2690765,0.2676943,0.2663742,0.2651491,0.2639980,0.2629008,0.2619722,0.2610492,0.2601675,0.2593842,0.2587076,0.2581428,0.2576115,0.2571841,0.2568285,0.2565907,0.2563831,0.2562711,0.2562749,0.2563866,0.2565523,0.2568095,0.2571900,0.2576219,0.2581719,0.2588025,0.2595497,0.2604057,0.2613417,0.2624145,0.2635927,0.2648983,0.2662996,0.2678199,0.2695339,0.2713450,0.2733194,0.2754375,0.2776758,0.2801765,0.2827874,0.2855951,0.2885635,0.2916986,0.2951257,0.2987050,0.3025078,0.3064955,0.3106107,0.3150480,0.3195940,0.3243770,0.3292894,0.3342585,0.3394627,0.3446658,0.3500131,0.3553012,0.3605174,0.3657317,0.3707064,0.3756646,0.3803414,0.3847051,0.3888376,0.3925580,0.3960434,0.3991283,0.4018526,0.4041988,0.4061871,0.4078671,0.4092077,0.4103104,0.4111169,0.4117474,0.4121450,0.4124445,0.4127304,0.4129224,0.4131305,0.4133446,0.4136428,0.4140637,0.4146258,0.4153440,0.4162511,0.4173858,0.4187689,0.4204914,0.4225644,0.4250056,0.4279408,0.4314466,0.4354677,0.4404390,0.4461967,0.4529715,0.4608565,0.4698269,0.4806331,0.4931577,0.5080059,0.5251271,0.5451384,0.5688511,0.5959909,0.6289893,0.6663995,0.7099699,0.7610111,0.8198759,0.8900412,0.9713811,1.0663549,1.1730614,1.2930257,1.4275837,1.5726614,1.7362363,1.9063368,2.0813034,2.2495170,2.3982444,2.5253739,2.6127775,2.6640029,2.7062407,2.7280138,2.7565312,2.7836640,2.8027222,2.8074486,2.8146627,2.8177710,2.8265424,2.8336263,2.8407679,2.8580282,2.8745012,2.8888233,2.9000013,2.9046416,2.9087009,2.9123640,2.9165695,2.9183943,2.9178326,2.9151163,2.9153116,2.9138217,2.9102175,2.9069898,2.9018764,2.8971252,2.8926191,2.8850229,2.8741813,2.8605528,2.8489518,2.8382316,2.8259587,2.8198652,2.8096337,2.8033710,2.7978632,2.7922268,2.7867551,2.7774377,2.7547572,2.7332366,2.7065740,2.6893017,2.6720665,2.6467717,2.6213484,2.6014934,2.5737166,2.5562110,2.5163410,2.4894280,2.4598737,2.4272933,2.3970523,2.3718143,2.3410497,2.3073688,2.2791774,2.2472835,2.2145250,2.1850369,2.1552391,2.1246278,2.0931392,2.0664783,2.0348005,2.0052364,1.9782684,1.9487526,1.9194530,1.8896680,1.8628471,1.8333384,1.8050909,1.7768329,1.7498879,1.7218640,1.6955895,1.6707537,1.6443522,1.6191150,1.5954437,1.5708516,1.5475340,1.5234655,1.5014813,1.4784800,1.4575721,1.4353750,1.4148577,1.3942091,1.3736515,1.3539922,1.3346741,1.3155874,1.2965970,1.2786814,1.2603779,1.2432631,1.2263681,1.2099411,1.1944652,1.1787875,1.1636703,1.1489671,1.1350549,1.1211058,1.1080269,1.0950781,1.0828607,1.0710268,1.0596611,1.0485704,1.0375102,1.0274761,1.0173795,1.0078900,0.9984874,0.9895626,0.9809369,0.9728715,0.9650528,0.9573666,0.9502382,0.9434314,0.9367992,0.9299906,0.9239009,0.9183075,0.9125837,0.9075043,0.9022195,0.8976239,0.8932620,0.8890033,0.8849677,0.8812292,0.8776357,0.8743425,0.8715008,0.8685569,0.8662193,0.8637859,0.8617091,0.8599868,0.8585247,0.8571293,0.8559125,0.8550767,0.8544666,0.8538673,0.8538529,0.8536403,0.8539839,0.8544900,0.8551828,0.8560138,0.8571944,0.8584548,0.8600916,0.8618534,0.8640209,0.8664986,0.8688303,0.8719074,0.8748126,0.8779157,0.8816801,0.8854902,0.8895320,0.8939869,0.8981476,0.9028866,0.9080065,0.9134007,0.9188344,0.9247835,0.9308133,0.9372719,0.9436303,0.9506815,0.9577926,0.9653763,0.9731824,0.9812211,0.9893174,0.9982205,1.0071197,1.0166494,1.0257640,1.0357842,1.0460958,1.0561233,1.0670848,1.0781503,1.0893210,1.1007503,1.1130824,1.1253295,1.1380597,1.1509333,1.1642087,1.1776531,1.1913921,1.2051239,1.2204708,1.2347112,1.2496579,1.2649796,1.2805548,1.2968060,1.3121431,1.3292749,1.3458860,1.3626812,1.3804736,1.3980039,1.4159153,1.4342290,1.4520667,1.4708872,1.4912694,1.5087551,1.5291865,1.5485295,1.5687824,1.5876102,1.6078197,1.6279811,1.6501000,1.6697363,1.6904477,1.7116138,1.7334846,1.7530136,1.7745588,1.7954315,1.8171427,1.8376532,1.8637787,1.8830385,1.9021996,1.9248725,1.9453394,1.9703854,1.9925932,2.0106258,2.0292704,2.0557241,2.0719061,2.0960498,2.1133420,2.1312506,2.1542237,2.1742029,2.1949825,2.2095892,2.2309740,2.2607021,2.2686100,2.2840252,2.2977285,2.3103065,2.3246841,2.3415730,2.3566184,2.3652341,2.3777823,2.3955116,2.4139109,2.4295671,2.4366312,2.4392340,2.4392288,2.4398980,2.4400303,2.4414532,2.4424160,2.4470882,2.4495754,2.4513659,2.4558070,2.4585500,2.4586513,2.4632294,2.4653804,2.4638517,2.4656408,2.4654393,2.4604940,2.4585752,2.4600022,2.4589832,2.4572093,2.4472959,2.4479647,2.4400620
"rep-04",2.6097298e-02,2.5590897e-02,2.6419878e-02,2.5317907e-02,2.3575783e-02,2.4728537e-02,2.4759531e-02,2.5061369e-02,2.4799585e-02,2.4661779e-02,2.5260687e-02,2.5038242e-02,2.4700165e-02,2.4395466e-02,2.4600744e-02,2.4274588e-02,2.4006367e-02,2.4564028e-02,2.4538279e-02,2.4729967e-02,2.4130106e-02,2.3700953e-02,2.4533749e-02,2.4414301e-02,2.4633408e-02,2.3895502e-02,2.4464369e-02,2.4441719e-02,2.1692514e-02,2.3422480e-02,2.3349285e-02,2.3465872e-02,2.4058342e-02,2.4186611e-02,2.4090767e-02,2.4201155e-02,2.3588657e-02,2.3161173e-02,2.3556232e-02,2.3728609e-02,2.2952557e-02,2.1899939e-02,2.3737192e-02,2.4432182e-02,2.4504423e-02,2.4207354e-02,2.4342537e-02,2.4595737e-02,2.3596764e-02,2.3740768e-02,2.4415493e-02,2.4094820e-02,2.4538040e-02,2.4890423e-02,2.4324894e-02,2.4190426e-02,2.4025440e-02,2.3827076e-02,2.4827957e-02,2.4668932e-02,2.4690628e-02,2.4370193e-02,2.4562836e-02,2.4175644e-02,2.3795843e-02,2.4228573e-02,2.4189949e-02,2.4186134e-02,2.3909330e-02,2.4544001e-02,2.4617434e-02,2.5042295e-02,2.4611473e-02,2.4567604e-02,2.4702072e-02,2.4226427e-02,2.4732828e-02,2.3653746e-02,2.3364782e-02,2.3887396e-02,2.3635387e-02,2.4094582e-02,2.3650646e-02,2.3967505e-02,2.3852348e-02,2.4187803e-02,2.4760485e-02,2.3271084e-02,2.4211407e-02,2.3771524e-02,2.3759604e-02,2.4291754e-02,2.3684978e-02,2.3713827e-02,2.3245811e-02,2.4161816e-02,2.4034739e-02,2.3232698e-02,2.4041653e-02,2.3908377e-02,2.3773670e-02,2.3603916e-02,2.3828030e-02,2.3880720e-02,2.3838997e-02,2.3815036e-02,2.3684144e-02,2.3660183e-02,2.3576379e-02,2.3790717e-02,2.3763895e-02,2.3855329e-02,2.3772955e-02,2.3895383e-02,2.3593187e-02,2.3707151e-02,2.3701072e-02,2.3714304e-02,2.3699522e-02,2.3681283e-02,2.3692727e-02,2.3688316e-02,2.3641348e-02,2.3653150e-02,2.3651242e-02,2.3589849e-02,2.3396373e-02,2.3391604e-02,2.3401737e-02,2.3334265e-02,2.3402333e-02,2.3331165e-02,2.3316383e-02,2.3298502e-02,2.3280501e-02,2.3339272e-02,2.3310423e-02,2.3227930e-02,2.3351431e-02,2.3340225e-02,2.3366094e-02,2.3439050e-02,2.3439169e-02,2.3472309e-02,2.3443818e-02,2.3512959e-02,2.3500323e-02,2.3512363e-02,2.3539543e-02,2.3537040e-02,2.3554325e-02,2.3565292e-02,2.3619056e-02,2.3616195e-02,2.3643255e-02,2.3661137e-02,2.3656011e-02,2.3667932e-02,2.3679972e-02,2.3699045e-02,2.3779631e-02,2.3839116e-02,2.3917794e-02,2.4017930e-02,2.4088860e-02,2.4199963e-02,2.4270773e-02,2.4344921e-02,2.4402976e-02,2.4497509e-02,2.4546862e-02,2.4593711e-02,2.4623275e-02,2.4632096e-02,2.4638653e-02,2.4628878e-02,2.4609566e-02,2.4578929e-02,2.4496317e-02,2.4462819e-02,2.4376988e-02,2.4333298e-02,2.4295390e-02,2.4309397e-02,2.4343908e-02,2.4383903e-02,2.4399281e-02,2.4388015e-02,2.4371803e-02,2.4346888e-02,2.4347126e-02,2.4342775e-02,2.4340510e-02,2.4320781e-02,2.4297714e-02,2.4265289e-02,2.4245620e-02,2.4229109e-02,2.4213314e-02,2.4200201e-02,2.4172604e-02,2.4162412e-02,2.4150729e-02,2.4146080e-02,2.4142504e-02,2.4117589e-02,2.4168849e-02,2.4177790e-02,2.4202108e-02,2.4233162e-02,2.4281263e-02,2.4338245e-02,2.4385273e-02,2.4472535e-02,2.4559796e-02,2.4643183e-02,2.4720132e-02,2.4800897e-02,2.4887264e-02,2.4956107e-02,2.5003135e-02,2.5046945e-02,2.5102973e-02,2.5134981e-02,2.5164247e-02,2.5175154e-02,2.5206566e-02,2.5264382e-02,2.5286257e-02,2.5299549e-02,2.5331140e-02,2.5317967e-02,2.5351346e-02,2.5381744e-02,2.5404274e-02,2.5435090e-02,2.5461137e-02,2.5496185e-02,2.5542736e-02,2.5573552e-02,2.5618970e-02,2.5642693e-02,2.5699437e-02,2.5745332e-02,2.5792956e-02,2.5830150e-02,2.5883734e-02,2.5940537e-02,2.5982082e-02,2.6028574e-02,2.6102960e-02,2.6174963e-02,2.6256621e-02,2.6351154e-02,2.6443958e-02,2.6553094e-02,2.6676178e-02,2.6802778e-02,2.6981056e-02,2.7181685e-02,2.7406752e-02,2.7692318e-02,2.8000712e-02,2.8359175e-02,2.8778732e-02,2.9225886e-02,2.9742360e-02,3.0316114e-02,3.0928314e-02,3.1650484e-02,3.2412529e-02,3.3226609e-02,3.4215629e-02,3.5279274e-02,3.6444485e-02,3.7696004e-02,3.8975060e-02,4.0238857e-02,4.1408718e-02,4.2441726e-02,4.3312967e-02,4.3998599e-02,4.4495761e-02,4.4853508e-02,4.5078218e-02,4.5194268e-02,4.5242906e-02,4.5222521e-02,4.5146525e-02,4.5003772e-02,4.4810712e-02,4.4553816e-02,4.4259131e-02,4.3917060e-02,4.3501735e-02,4.3082178e-02,4.2641163e-02,4.2169631e-02,4.1694701e-02,4.1186213e-02,4.0669143e-02,4.0153682e-02,3.9605916e-02,3.9080083e-02,3.8544476e-02,3.8040102e-02,3.7507117e-02,3.6963582e-02,3.6439240e-02,3.5929322e-02,3.5409212e-02,3.4913123e-02,3.4442902e-02,3.3981025e-02,3.3530176e-02,3.3096254e-02,3.2691061e-02,3.2293916e-02,3.1946599e-02,3.1597197e-02,3.1280339e-02,3.0983329e-02,3.0698597e-02,3.0446887e-02,3.0203283e-02,2.9985607e-02,2.9785931e-02,2.9630840e-02,2.9482663e-02,2.9379487e-02,2.9276431e-02,2.9197097e-02,2.9140055e-02,2.9103994e-02,2.9065967e-02,2.9066026e-02,2.9082000e-02,2.9119253e-02,2.9187262e-02,2.9256225e-02,2.9390395e-02,2.9505372e-02,2.9668212e-02,2.9843211e-02,3.0015051e-02,3.0267000e-02,3.0493736e-02,3.0701280e-02,3.0972004e-02,3.1230688e-02,3.2098293e-02,3.2343209e-02,3.2606244e-02,3.2868207e-02,3.3133090e-02,3.3427715e-02,3.3739150e-02,3.4065902e-02,3.4442186e-02,3.4854412e-02,3.5359442e-02,3.5966516e-02,3.6659956e-02,3.7614465e-02,3.8719475e-02,4.0110469e-02,4.1819036e-02,4.3819785e-02,4.6150327e-02,4.8792899e-02,5.1579773e-02,5.4620802e-02,5.7655931e-02,6.0527265e-02,6.3329220e-02,6.5772116e-02,6.7877173e-02,6.9596231e-02,7.0895374e-02,7.1911097e-02,7.2604418e-02,7.3091149e-02,7.3435247e-02,7.3660791e-02,7.3788702e-02,7.3892295e-02,7.3943257e-02,7.3998451e-02,7.4070871e-02,7.4145734e-02,7.4248850e-02,7.4360788e-02,7.4498057e-02,7.4633598e-02,7.4769795e-02,7.4874997e-02,7.4935853e-02,7.4957907e-02,7.4917853e-02,7.4822664e-02,7.4684083e-02,7.4513435e-02,7.4289083e-02,7.4049234e-02,7.3798299e-02,7.3536634e-02,7.3250949e-02,7.2980523e-02,7.2709739e-02,7.2420478e-02,7.2134316e-02,7.1846664e-02,7.1570992e-02,7.1285367e-02,7.1010947e-02,7.0720077e-02,7.0442617e-02,7.0151627e-02,6.9872200e-02,6.9598615e-02,6.9315612e-02,6.9053531e-02,6.8786502e-02,6.8535626e-02,6.8303585e-02,6.8080187e-02,6.7876458e-02,6.7730427e-02,6.7586541e-02,6.7482233e-02,6.7399621e-02,6.7374349e-02,6.7378521e-02,6.7448080e-02,6.7555785e-02,6.7721903e-02,6.7953110e-02,6.8235517e-02,6.8584383e-02,6.8997025e-02,6.9471955e-02,7.0031941e-02,7.0657134e-02,7.1368515e-02,7.2161496e-02,7.3041022e-02,7.4020624e-02,7.5084984e-02,7.6215029e-02,7.7516198e-02,7.8901470e-02,8.0406666e-02,8.2048059e-02,8.3818436e-02,8.5761428e-02,8.7872446e-02,9.0094924e-02,9.2566013e-02,9.5191747e-02,9.7983927e-02,0.1009940,0.1041522,0.1075177,0.1110674,0.1146956,0.1185707,0.1225277,0.1265501,0.1306497,0.1347316,0.1388912,0.1429986,0.1469930,0.1510086,0.1549365,0.1587993,0.1626823,0.1665415,0.1706219,0.1748685,0.1794063,0.1844792,0.1902395,0.1967975,0.2045218,0.2133358,0.2241969,0.2368577,0.2519212,0.2698800,0.2914900,0.3170551,0.3470228,0.3806993,0.4197903,0.4632529,0.5108271,0.5626806,0.6171679,0.6749820,0.7337668,0.7915806,0.8493981,0.9047161,0.9574278,1.0059550,1.0501702,1.0908115,1.1273005,1.1590283,1.1878045,1.2129660,1.2353727,1.2549522,1.2719133,1.2868701,1.2996454,1.3102088,1.3191864,1.3260658,1.3315911,1.3358523,1.3382986,1.3401139,1.3403752,1.3397630,1.3384464,1.3355081,1.3310721,1.3248957,1.3164941,1.3056796,1.2925992,1.2767074,1.2588139,1.2388740,1.2173729,1.1949859,1.1711694,1.1470534,1.1230043,1.0984454,1.0740446,1.0495378,1.0255911,1.0022244,0.9786727,0.9557332,0.9333308,0.9111670,0.8897487,0.8681568,0.8471324,0.8268239,0.8065850,0.7870049,0.7675213,0.7486240,0.7304574,0.7123011,0.6948846,0.6777288,0.6611427,0.6452908,0.6294962,0.6143842,0.5997419,0.5855830,0.5721377,0.5587520,0.5460010,0.5338165,0.5219086,0.5106677,0.4995374,0.4889009,0.4788505,0.4689738,0.4596150,0.4504828,0.4417574,0.4335642,0.4254288,0.4177804,0.4103149,0.4032596,0.3965546,0.3899537,0.3837176,0.3776998,0.3719692,0.3665305,0.3611386,0.3560622,0.3511808,0.3464756,0.3420410,0.3375765,0.3334045,0.3294454,0.3255770,0.3219432,0.3183190,0.3148878,0.3116507,0.3084650,0.3054728,0.3025202,0.2996965,0.2970316,0.2944084,0.2919438,0.2895139,0.2871958,0.2850174,0.2828612,0.2808617,0.2788954,0.2770330,0.2752740,0.2735561,0.2719424,0.2703766,0.2689072,0.2675589,0.2662255,0.2649996,0.2638412,0.2627921,0.2618049,0.2608766,0.2600507,0.2592633,0.2585762,0.2579966,0.2574946,0.2570580,0.2567010,0.2564500,0.2562675,0.2561471,0.2561668,0.2562704,0.2564524,0.2567063,0.2570796,0.2575232,0.2580742,0.2586996,0.2594438,0.2602991,0.2612397,0.2623185,0.2634978,0.2647992,0.2662120,0.2677336,0.2694450,0.2712612,0.2732392,0.2753584,0.2776042,0.2801057,0.2827122,0.2855190,0.2884969,0.2916308,0.2950590,0.2986509,0.3024528,0.3064433,0.3105646,0.3149951,0.3195424,0.3243229,0.3292373,0.3342227,0.3394303,0.3446170,0.3499775,0.3552593,0.3604730,0.3656892,0.3706741,0.3756319,0.3803195,0.3846888,0.3888190,0.3925427,0.3960297,0.3991273,0.4018645,0.4042057,0.4061945,0.4078807,0.4092257,0.4103292,0.4111596,0.4117854,0.4121949,0.4125020,0.4127806,0.4129893,0.4131964,0.4134166,0.4137228,0.4141494,0.4147192,0.4154311,0.4163477,0.4174794,0.4188720,0.4206004,0.4226885,0.4251393,0.4280843,0.4315925,0.4356090,0.4405921,0.4463620,0.4531488,0.4610326,0.4700152,0.4808229,0.4933677,0.5082174,0.5253347,0.5454106,0.5690985,0.5962832,0.6292902,0.6667544,0.7103462,0.7613927,0.8203809,0.8905413,0.9720032,1.0670022,1.1737530,1.2936876,1.4284959,1.5735688,1.7373242,1.9073179,2.0825670,2.2508988,2.3991873,2.5259826,2.6141479,2.6668901,2.7072539,2.7280099,2.7598901,2.7841995,2.8019080,2.8065450,2.8130102,2.8187413,2.8250120,2.8337991,2.8449173,2.8570862,2.8784373,2.8882759,2.9003375,2.9043086,2.9091983,2.9103913,2.9153759,2.9158325,2.9168558,2.9169445,2.9146140,2.9122088,2.9103997,2.9055650,2.9014664,2.8968530,2.8933086,2.8827419,2.8750882,2.8637850,2.8520384,2.8397744,2.8292255,2.8182771,2.8116760,2.8029037,2.7971909,2.7926793,2.7856462,2.7758207,2.7593541,2.7360759,2.7079225,2.6891162,2.6725485,2.6470265,2.6212809,2.6002545,2.5742736,2.5555704,2.5169368,2.4885535,2.4595237,2.4264951,2.3967729,2.3709452,2.3414426,2.3072922,2.2790611,2.2468474,2.2142534,2.1845870,2.1545792,2.1244643,2.0931504,2.0657845,2.0341024,2.0048294,1.9777244,1.9477726,1.9182888,1.8889062,1.8621002,1.8329043,1.8045361,1.7758791,1.7485193,1.7211730,1.6946692,1.6698207,1.6437235,1.6185957,1.5945030,1.5700912,1.5469749,1.5229149,1.5005870,1.4781452,1.4569889,1.4347636,1.4142888,1.3937078,1.3730843,1.3534822,1.3340672,1.3152664,1.2961316,1.2782943,1.2600307,1.2429731,1.2259932,1.2095432,1.1940075,1.1783739,1.1631861,1.1486274,1.1346827,1.1207166,1.1077263,1.0948184,1.0826107,1.0707998,1.0594139,1.0483668,1.0372813,1.0272300,1.0172081,1.0077162,0.9982814,0.9894243,0.9808069,0.9727575,0.9649097,0.9572673,0.9501014,0.9432733,0.9366411,0.9299238,0.9238375,0.9182555,0.9125456,0.9075192,0.9022092,0.8975842,0.8931893,0.8889625,0.8849233,0.8813118,0.8776586,0.8743429,0.8715076,0.8685163,0.8661669,0.8638048,0.8617142,0.8600008,0.8585181,0.8571485,0.8559902,0.8551041,0.8545503,0.8539038,0.8539194,0.8537235,0.8541297,0.8545838,0.8553942,0.8561728,0.8572403,0.8585340,0.8601831,0.8619508,0.8640882,0.8665441,0.8689683,0.8720306,0.8749686,0.8780798,0.8817663,0.8856292,0.8896567,0.8941529,0.8982733,0.9030255,0.9081815,0.9135631,0.9190140,0.9249708,0.9309905,0.9375297,0.9438277,0.9508984,0.9580272,0.9654781,0.9733723,0.9813858,0.9895512,0.9984245,1.0073320,1.0168297,1.0258834,1.0359718,1.0463761,1.0562708,1.0673788,1.0784191,1.0894876,1.1009192,1.1132798,1.1255572,1.1382513,1.1511381,1.1644078,1.1778644,1.1916898,1.2053946,1.2206804,1.2349905,1.2498773,1.2651232,1.2807236,1.2968444,1.3124634,1.3293676,1.3461845,1.3629842,1.3808761,1.3981732,1.4162831,1.4344894,1.4524698,1.4711510,1.4914517,1.5090985,1.5297028,1.5486492,1.5689498,1.5877696,1.6079144,1.6281513,1.6502057,1.6698596,1.6907282,1.7116538,1.7340719,1.7535791,1.7752386,1.7956754,1.8179028,1.8382921,1.8652488,1.8840456,1.9021729,1.9253561,1.9452174,1.9713798,1.9930906,2.0101573,2.0292454,2.0567970,2.0716660,2.0966027,2.1136103,2.1327903,2.1532340,2.1745062,2.1950977,2.2105224,2.2308993,2.2595470,2.2692542,2.2846611,2.2968700,2.3093841,2.3243647,2.3443282,2.3588450,2.3672993,2.3821220,2.4016385,2.4174492,2.4336903,2.4379580,2.4386518,2.4373684,2.4393663,2.4416683,2.4419482,2.4448550,2.4476345,2.4499142,2.4533341,2.4581480,2.4602096,2.4642441,2.4680963,2.4664254,2.4657416,2.4662926,2.4697571,2.4667954,2.4652183,2.4639733,2.4607208,2.4567740,2.4558206,2.4512994,2.4403355
"rep-05",2.6245832e-02,2.5501251e-02,2.6396513e-02,2.5152445e-02,2.3556471e-02,2.4564028e-02,2.4694681e-02,2.4965525e-02,2.4771452e-02,2.4589300e-02,2.5252104e-02,2.5025129e-02,2.4760962e-02,2.4325132e-02,2.4530888e-02,2.4264336e-02,2.4022341e-02,2.4565458e-02,2.4456978e-02,2.4677277e-02,2.4154663e-02,2.3685932e-02,2.4440289e-02,2.4359465e-02,2.4623632e-02,2.3919821e-02,2.4409294e-02,2.4391651e-02,2.1646023e-02,2.3403406e-02,2.3268938e-02,2.3429394e-02,2.4035454e-02,2.4083614e-02,2.4020672e-02,2.4145126e-02,2.3501873e-02,2.3119450e-02,2.3579597e-02,2.3735523e-02,2.2906542e-02,2.1873474e-02,2.3763180e-02,2.4369478e-02,2.4362803e-02,2.4225473e-02,2.4319887e-02,2.4607420e-02,2.3583651e-02,2.3754358e-02,2.4393320e-02,2.4071932e-02,2.4582624e-02,2.4884701e-02,2.4277210e-02,2.4183035e-02,2.4017811e-02,2.3695707e-02,2.4722099e-02,2.4579763e-02,2.4635315e-02,2.4394989e-02,2.4521112e-02,2.4198294e-02,2.3798466e-02,2.4195910e-02,2.4132252e-02,2.4189234e-02,2.3933887e-02,2.4497986e-02,2.4569273e-02,2.5043726e-02,2.4565697e-02,2.4565935e-02,2.4618149e-02,2.4150848e-02,2.4680853e-02,2.3625374e-02,2.3310900e-02,2.3856401e-02,2.3610592e-02,2.4008512e-02,2.3625612e-02,2.3985624e-02,2.3882627e-02,2.4195433e-02,2.4701118e-02,2.3208857e-02,2.4229765e-02,2.3755789e-02,2.3717642e-02,2.4233818e-02,2.3615599e-02,2.3641109e-02,2.3195028e-02,2.4122953e-02,2.4040461e-02,2.3211002e-02,2.4011612e-02,2.3862839e-02,2.3735046e-02,2.3585558e-02,2.3798704e-02,2.3850203e-02,2.3847103e-02,2.3805261e-02,2.3630381e-02,2.3621559e-02,2.3535371e-02,2.3751140e-02,2.3743391e-02,2.3846865e-02,2.3756266e-02,2.3904800e-02,2.3577094e-02,2.3680210e-02,2.3655176e-02,2.3675919e-02,2.3682594e-02,2.3659110e-02,2.3655057e-02,2.3639917e-02,2.3616552e-02,2.3639798e-02,2.3630500e-02,2.3574710e-02,2.3376584e-02,2.3373842e-02,2.3378372e-02,2.3318291e-02,2.3396611e-02,2.3321509e-02,2.3289084e-02,2.3275256e-02,2.3269057e-02,2.3333549e-02,2.3294210e-02,2.3193598e-02,2.3324490e-02,2.3333430e-02,2.3331404e-02,2.3424029e-02,2.3411512e-02,2.3450494e-02,2.3424029e-02,2.3497701e-02,2.3490548e-02,2.3501277e-02,2.3522377e-02,2.3520350e-02,2.3546100e-02,2.3557782e-02,2.3610115e-02,2.3609638e-02,2.3623109e-02,2.3652196e-02,2.3639560e-02,2.3653984e-02,2.3670673e-02,2.3685813e-02,2.3769736e-02,2.3828268e-02,2.3903370e-02,2.4009466e-02,2.4079561e-02,2.4186373e-02,2.4255395e-02,2.4330497e-02,2.4394035e-02,2.4483919e-02,2.4529219e-02,2.4587393e-02,2.4617910e-02,2.4622917e-02,2.4635315e-02,2.4616122e-02,2.4603248e-02,2.4574757e-02,2.4488926e-02,2.4455905e-02,2.4381757e-02,2.4333894e-02,2.4304211e-02,2.4320126e-02,2.4352193e-02,2.4394035e-02,2.4399400e-02,2.4379790e-02,2.4354875e-02,2.4322867e-02,2.4334013e-02,2.4329722e-02,2.4322331e-02,2.4303138e-02,2.4277389e-02,2.4253488e-02,2.4229348e-02,2.4216473e-02,2.4203002e-02,2.4186552e-02,2.4160922e-02,2.4152935e-02,2.4142742e-02,2.4146199e-02,2.4143517e-02,2.4117649e-02,2.4169922e-02,2.4176717e-02,2.4202824e-02,2.4234056e-02,2.4283230e-02,2.4342179e-02,2.4385154e-02,2.4470747e-02,2.4556935e-02,2.4637997e-02,2.4711132e-02,2.4793684e-02,2.4879038e-02,2.4947822e-02,2.4994671e-02,2.5034130e-02,2.5086105e-02,2.5117397e-02,2.5151193e-02,2.5163829e-02,2.5193453e-02,2.5249898e-02,2.5275648e-02,2.5288582e-02,2.5321305e-02,2.5310099e-02,2.5345027e-02,2.5374770e-02,2.5401652e-02,2.5434911e-02,2.5461137e-02,2.5496423e-02,2.5544167e-02,2.5575578e-02,2.5618911e-02,2.5645852e-02,2.5700331e-02,2.5744200e-02,2.5792420e-02,2.5830388e-02,2.5884092e-02,2.5936127e-02,2.5978804e-02,2.6024640e-02,2.6093066e-02,2.6165426e-02,2.6252925e-02,2.6338518e-02,2.6441574e-02,2.6546717e-02,2.6659489e-02,2.6808679e-02,2.6976287e-02,2.7176440e-02,2.7415276e-02,2.7686477e-02,2.8001606e-02,2.8365374e-02,2.8772056e-02,2.9230058e-02,2.9743373e-02,3.0316293e-02,3.0937910e-02,3.1655371e-02,3.2418847e-02,3.3234537e-02,3.4221590e-02,3.5286665e-02,3.6450744e-02,3.7698805e-02,3.8980901e-02,4.0243447e-02,4.1413128e-02,4.2444229e-02,4.3318987e-02,4.4000447e-02,4.4498026e-02,4.4853687e-02,4.5079529e-02,4.5192838e-02,4.5240700e-02,4.5219004e-02,4.5141995e-02,4.4998884e-02,4.4806421e-02,4.4548750e-02,4.4255555e-02,4.3912768e-02,4.3498099e-02,4.3079674e-02,4.2638719e-02,4.2166114e-02,4.1692317e-02,4.1182637e-02,4.0666103e-02,4.0155113e-02,3.9605439e-02,3.9079845e-02,3.8542807e-02,3.8036108e-02,3.7501037e-02,3.6956131e-02,3.6432803e-02,3.5923719e-02,3.5402536e-02,3.4901679e-02,3.4430206e-02,3.3967316e-02,3.3513606e-02,3.3081949e-02,3.2674611e-02,3.2282114e-02,3.1932235e-02,3.1584203e-02,3.1270623e-02,3.0966938e-02,3.0681551e-02,3.0441642e-02,3.0194223e-02,2.9978275e-02,2.9784799e-02,2.9627860e-02,2.9485583e-02,2.9377162e-02,2.9283285e-02,2.9197454e-02,2.9138923e-02,2.9108107e-02,2.9069722e-02,2.9058278e-02,2.9094517e-02,2.9113710e-02,2.9178023e-02,2.9263198e-02,2.9376566e-02,2.9493213e-02,2.9659092e-02,2.9834628e-02,3.0015290e-02,3.0252099e-02,3.0477405e-02,3.0685782e-02,3.0949354e-02,3.1212687e-02,3.2110095e-02,3.2355070e-02,3.2617748e-02,3.2879412e-02,3.3148706e-02,3.3441961e-02,3.3752978e-02,3.4080803e-02,3.4458756e-02,3.4875035e-02,3.5383403e-02,3.5985768e-02,3.6682904e-02,3.7636042e-02,3.8743675e-02,4.0145934e-02,4.1845024e-02,4.3849468e-02,4.6181381e-02,4.8822939e-02,5.1610291e-02,5.4652691e-02,5.7688117e-02,6.0562193e-02,6.3362598e-02,6.5810025e-02,6.7912519e-02,6.9634140e-02,7.0928574e-02,7.1942866e-02,7.2639346e-02,7.3126376e-02,7.3468089e-02,7.3690295e-02,7.3816836e-02,7.3921680e-02,7.3973775e-02,7.4027121e-02,7.4095726e-02,7.4173808e-02,7.4276209e-02,7.4392200e-02,7.4522674e-02,7.4660003e-02,7.4793041e-02,7.4897587e-02,7.4957132e-02,7.4979544e-02,7.4938595e-02,7.4841619e-02,7.4701369e-02,7.4532509e-02,7.4304581e-02,7.4068248e-02,7.3812723e-02,7.3550463e-02,7.3260367e-02,7.2992563e-02,7.2717845e-02,7.2430134e-02,7.2144985e-02,7.1856678e-02,7.1579337e-02,7.1294129e-02,7.1016669e-02,7.0726991e-02,7.0449471e-02,7.0162177e-02,6.9878817e-02,6.9608390e-02,6.9328129e-02,6.9065034e-02,6.8794608e-02,6.8545759e-02,6.8317294e-02,6.8095982e-02,6.7890882e-02,6.7748785e-02,6.7598104e-02,6.7499518e-02,6.7421854e-02,6.7390144e-02,6.7390561e-02,6.7463934e-02,6.7567825e-02,6.7736089e-02,6.7969441e-02,6.8250418e-02,6.8601787e-02,6.9009840e-02,6.9490552e-02,7.0045352e-02,7.0672154e-02,7.1381629e-02,7.2175384e-02,7.3054790e-02,7.4033856e-02,7.5100124e-02,7.6233923e-02,7.7531755e-02,7.8919411e-02,8.0425858e-02,8.2069516e-02,8.3839297e-02,8.5783601e-02,8.7896645e-02,9.0115845e-02,9.2595577e-02,9.5215082e-02,9.8012477e-02,0.1010197,0.1041846,0.1075531,0.1111004,0.1147318,0.1186054,0.1225641,0.1265837,0.1306832,0.1347660,0.1389265,0.1430401,0.1470315,0.1510549,0.1549796,0.1588447,0.1627331,0.1665974,0.1706760,0.1749260,0.1794706,0.1845510,0.1903119,0.1968752,0.2046060,0.2134209,0.2242991,0.2369646,0.2520373,0.2700172,0.2916235,0.3172033,0.3471773,0.3808671,0.4199964,0.4634513,0.5110621,0.5629115,0.6174349,0.6752641,0.7340717,0.7919230,0.8497150,0.9050881,0.9578245,1.0063622,1.0505590,1.0912083,1.1276248,1.1593589,1.1881564,1.2132447,1.2356579,1.2551839,1.2721150,1.2870055,1.2997909,1.3103266,1.3192306,1.3260957,1.3315699,1.3357985,1.3382168,1.3400689,1.3402984,1.3396347,1.3382869,1.3352522,1.3308845,1.3247021,1.3162682,1.3054147,1.2923799,1.2764328,1.2585444,1.2385690,1.2170475,1.1946299,1.1708572,1.1466908,1.1226648,1.0981152,1.0736557,1.0492028,1.0252841,1.0018846,0.9783444,0.9553953,0.9329793,0.9108256,0.8894184,0.8678160,0.8467994,0.8265254,0.8062758,0.7867155,0.7672354,0.7483450,0.7301774,0.7120440,0.6946318,0.6774498,0.6608916,0.6450337,0.6292625,0.6141435,0.5995257,0.5853598,0.5719000,0.5585236,0.5457766,0.5336155,0.5217125,0.5104948,0.4993409,0.4887137,0.4786827,0.4687824,0.4594514,0.4503136,0.4416006,0.4334092,0.4252805,0.4176401,0.4101691,0.4031208,0.3964236,0.3898209,0.3835883,0.3775775,0.3718352,0.3664050,0.3610198,0.3559386,0.3510612,0.3463637,0.3419266,0.3374773,0.3333029,0.3293466,0.3254746,0.3218354,0.3182276,0.3147935,0.3115521,0.3083792,0.3053820,0.3024275,0.2996127,0.2969476,0.2943211,0.2918696,0.2894328,0.2871100,0.2849404,0.2827870,0.2807865,0.2788208,0.2769555,0.2752061,0.2734922,0.2718738,0.2703081,0.2688368,0.2674922,0.2661551,0.2649319,0.2637700,0.2627448,0.2617329,0.2608049,0.2599941,0.2592086,0.2585260,0.2579536,0.2574360,0.2570025,0.2566486,0.2564006,0.2562265,0.2561025,0.2561138,0.2562263,0.2564100,0.2566603,0.2570348,0.2574802,0.2580348,0.2586541,0.2593993,0.2602605,0.2611994,0.2622830,0.2634574,0.2647684,0.2661885,0.2677025,0.2694207,0.2712376,0.2732142,0.2753334,0.2775795,0.2800795,0.2826891,0.2855020,0.2884814,0.2916101,0.2950438,0.2986326,0.3024336,0.3064296,0.3105493,0.3149884,0.3195352,0.3243207,0.3292308,0.3342076,0.3394204,0.3446232,0.3499762,0.3552545,0.3604766,0.3656967,0.3706782,0.3756507,0.3803255,0.3847029,0.3888398,0.3925661,0.3960588,0.3991489,0.4018851,0.4042431,0.4062251,0.4079116,0.4092570,0.4103609,0.4111996,0.4118238,0.4122441,0.4125587,0.4128330,0.4130514,0.4132583,0.4134732,0.4137897,0.4142180,0.4147880,0.4155132,0.4164140,0.4175602,0.4189486,0.4206753,0.4227795,0.4252382,0.4281838,0.4316750,0.4357166,0.4407077,0.4464720,0.4532616,0.4611476,0.4701366,0.4809562,0.4935171,0.5083613,0.5254958,0.5455499,0.5692709,0.5964663,0.6294873,0.6669674,0.7105826,0.7616813,0.8206524,0.8909301,0.9723248,1.0674464,1.1742244,1.2942128,1.4290272,1.5740850,1.7378037,1.9078578,2.0832314,2.2516472,2.3992188,2.5252938,2.6117001,2.6637964,2.7042472,2.7295883,2.7595940,2.7855818,2.7963045,2.8039544,2.8091841,2.8151140,2.8229246,2.8320022,2.8404787,2.8614240,2.8747244,2.8898110,2.8980212,2.8993096,2.9041481,2.9080684,2.9110527,2.9134958,2.9145753,2.9149499,2.9124455,2.9106843,2.9071209,2.9008076,2.8966513,2.8933806,2.8902187,2.8831024,2.8741608,2.8634679,2.8507028,2.8395526,2.8281088,2.8167756,2.8089938,2.7995539,2.7950218,2.7888787,2.7822387,2.7753584,2.7587421,2.7349863,2.7080121,2.6870992,2.6693447,2.6457322,2.6183414,2.5993280,2.5732093,2.5539467,2.5155723,2.4881687,2.4589617,2.4252412,2.3961766,2.3700769,2.3407729,2.3062823,2.2789726,2.2460542,2.2126355,2.1837726,2.1534491,2.1235881,2.0923686,2.0652061,2.0332894,2.0037744,1.9768615,1.9470301,1.9179374,1.8884645,1.8610644,1.8318368,1.8039861,1.7754868,1.7482069,1.7207558,1.6943920,1.6692629,1.6433746,1.6181245,1.5941578,1.5695491,1.5462518,1.5223372,1.5002046,1.4777060,1.4564385,1.4343770,1.4137970,1.3932517,1.3728809,1.3531702,1.3336850,1.3149699,1.2957070,1.2779090,1.2597122,1.2427291,1.2257614,1.2092712,1.1938238,1.1781938,1.1629381,1.1484572,1.1344389,1.1205685,1.1075363,1.0946735,1.0824497,1.0706230,1.0592062,1.0481856,1.0371307,1.0270522,1.0170624,1.0076134,0.9981421,0.9893172,0.9807271,0.9726413,0.9648150,0.9571506,0.9500442,0.9432461,0.9365706,0.9298339,0.9237393,0.9181864,0.9124840,0.9074740,0.9021153,0.8975056,0.8931713,0.8889233,0.8848935,0.8813008,0.8776057,0.8743252,0.8714904,0.8685408,0.8661642,0.8637737,0.8617193,0.8600048,0.8585135,0.8571210,0.8559989,0.8551671,0.8545848,0.8539565,0.8539616,0.8537278,0.8541234,0.8546054,0.8554132,0.8561921,0.8572624,0.8586327,0.8602062,0.8620028,0.8641461,0.8665774,0.8689786,0.8720506,0.8749189,0.8781407,0.8818284,0.8856428,0.8897968,0.8941641,0.8983048,0.9031168,0.9082534,0.9135959,0.9191061,0.9250602,0.9310373,0.9375743,0.9438772,0.9509625,0.9580409,0.9656953,0.9733685,0.9814584,0.9896294,0.9985014,1.0075182,1.0168326,1.0260181,1.0360829,1.0464773,1.0563842,1.0675325,1.0786346,1.0896802,1.1010143,1.1133374,1.1255820,1.1383445,1.1512034,1.1644690,1.1779830,1.1916816,1.2053877,1.2205994,1.2348316,1.2500135,1.2650788,1.2806782,1.2966821,1.3124869,1.3294780,1.3460745,1.3629527,1.3810242,1.3981673,1.4160709,1.4343290,1.4524604,1.4710720,1.4912618,1.5089866,1.5301484,1.5485927,1.5686182,1.5878267,1.6081061,1.6282670,1.6497874,1.6697268,1.6909546,1.7113788,1.7337896,1.7533448,1.7747896,1.7959015,1.8180116,1.8385826,1.8647127,1.8845432,1.9021003,1.9251045,1.9456882,1.9718444,1.9937904,2.0102255,2.0290751,2.0561171,2.0715806,2.0952129,2.1134276,2.1312730,2.1535096,2.1748276,2.1941936,2.2092257,2.2315345,2.2602861,2.2682374,2.2840922,2.2958975,2.3082571,2.3252711,2.3437538,2.3567891,2.3659222,2.3775213,2.3953021,2.4145095,2.4309280,2.4343095,2.4362807,2.4356074,2.4365249,2.4404287,2.4407682,2.4460158,2.4455571,2.4486830,2.4526913,2.4579623,2.4591761,2.4647837,2.4699175,2.4725344,2.4690468,2.4717996,2.4656029,2.4674351,2.4654667,2.4659832,2.4618580,2.4579418,2.4525111,2.4526243,2.4456558
"rep-06",2.6341200e-02,2.5500298e-02,2.6485205e-02,2.5175333e-02,2.3309946e-02,2.4633884e-02,2.4769068e-02,2.5070190e-02,2.4773836e-02,2.4825335e-02,2.5194168e-02,2.5029421e-02,2.4715185e-02,2.4414063e-02,2.4531841e-02,2.4269342e-02,2.4035454e-02,2.4675131e-02,2.4613380e-02,2.4799109e-02,2.4163008e-02,2.3670435e-02,2.4523973e-02,2.4461985e-02,2.4666309e-02,2.3979425e-02,2.4551153e-02,2.4517059e-02,2.1681070e-02,2.3438215e-02,2.3320436e-02,2.3463488e-02,2.4042606e-02,2.4215698e-02,2.4152517e-02,2.4185419e-02,2.3594379e-02,2.3185492e-02,2.3535967e-02,2.3758411e-02,2.3000002e-02,2.1913528e-02,2.3805857e-02,2.4421453e-02,2.4534941e-02,2.4230003e-02,2.4364233e-02,2.4583101e-02,2.3638964e-02,2.3769855e-02,2.4442673e-02,2.4120331e-02,2.4609089e-02,2.4920702e-02,2.4315834e-02,2.4178982e-02,2.4060249e-02,2.3749590e-02,2.4817944e-02,2.4654388e-02,2.4740219e-02,2.4447203e-02,2.4515152e-02,2.4183989e-02,2.3798704e-02,2.4317741e-02,2.4262905e-02,2.4231911e-02,2.3978949e-02,2.4501801e-02,2.4642467e-02,2.5130033e-02,2.4616718e-02,2.4647951e-02,2.4693727e-02,2.4217844e-02,2.4791002e-02,2.3723602e-02,2.3422956e-02,2.3892879e-02,2.3636818e-02,2.4080276e-02,2.3645639e-02,2.3965359e-02,2.3882389e-02,2.4248600e-02,2.4783373e-02,2.3294687e-02,2.4239302e-02,2.3802042e-02,2.3766279e-02,2.4266243e-02,2.3654461e-02,2.3711920e-02,2.3243904e-02,2.4170637e-02,2.4037838e-02,2.3283482e-02,2.4039984e-02,2.3924351e-02,2.3761749e-02,2.3636580e-02,2.3883581e-02,2.3926735e-02,2.3908138e-02,2.3857951e-02,2.3651958e-02,2.3649693e-02,2.3594260e-02,2.3819208e-02,2.3809791e-02,2.3932815e-02,2.3836017e-02,2.3933887e-02,2.3626447e-02,2.3735642e-02,2.3714662e-02,2.3733139e-02,2.3716688e-02,2.3721457e-02,2.3735523e-02,2.3720264e-02,2.3680329e-02,2.3674250e-02,2.3683310e-02,2.3621082e-02,2.3429751e-02,2.3455977e-02,2.3428440e-02,2.3378730e-02,2.3448944e-02,2.3370147e-02,2.3365378e-02,2.3331285e-02,2.3329973e-02,2.3374677e-02,2.3357391e-02,2.3247480e-02,2.3386359e-02,2.3384333e-02,2.3389935e-02,2.3468137e-02,2.3466587e-02,2.3505926e-02,2.3476243e-02,2.3547769e-02,2.3540139e-02,2.3549795e-02,2.3578286e-02,2.3572564e-02,2.3596764e-02,2.3602366e-02,2.3656487e-02,2.3661137e-02,2.3677945e-02,2.3701072e-02,2.3689866e-02,2.3705721e-02,2.3716450e-02,2.3743749e-02,2.3829937e-02,2.3885965e-02,2.3967743e-02,2.4063110e-02,2.4137139e-02,2.4247408e-02,2.4303555e-02,2.4389148e-02,2.4444342e-02,2.4531603e-02,2.4591804e-02,2.4637818e-02,2.4664164e-02,2.4675965e-02,2.4675965e-02,2.4667382e-02,2.4653077e-02,2.4617553e-02,2.4535894e-02,2.4506807e-02,2.4430037e-02,2.4383008e-02,2.4357736e-02,2.4373651e-02,2.4414301e-02,2.4445713e-02,2.4455369e-02,2.4434447e-02,2.4409235e-02,2.4380147e-02,2.4386704e-02,2.4379671e-02,2.4376333e-02,2.4359584e-02,2.4333358e-02,2.4307668e-02,2.4286330e-02,2.4273276e-02,2.4254322e-02,2.4235427e-02,2.4211049e-02,2.4200916e-02,2.4191082e-02,2.4186790e-02,2.4182856e-02,2.4158359e-02,2.4208546e-02,2.4213731e-02,2.4238110e-02,2.4273336e-02,2.4319530e-02,2.4378479e-02,2.4427295e-02,2.4511456e-02,2.4597883e-02,2.4681449e-02,2.4752736e-02,2.4837732e-02,2.4924397e-02,2.4996281e-02,2.5042117e-02,2.5085270e-02,2.5141001e-02,2.5169790e-02,2.5203288e-02,2.5216401e-02,2.5245488e-02,2.5304198e-02,2.5329530e-02,2.5342405e-02,2.5375545e-02,2.5359273e-02,2.5391817e-02,2.5420904e-02,2.5446355e-02,2.5481105e-02,2.5505483e-02,2.5540292e-02,2.5586247e-02,2.5615752e-02,2.5658071e-02,2.5685191e-02,2.5738001e-02,2.5787115e-02,2.5837302e-02,2.5869668e-02,2.5927901e-02,2.5977314e-02,2.6022911e-02,2.6076853e-02,2.6141107e-02,2.6217639e-02,2.6305318e-02,2.6394606e-02,2.6495159e-02,2.6602626e-02,2.6716411e-02,2.6859045e-02,2.7027428e-02,2.7228951e-02,2.7463078e-02,2.7736425e-02,2.8050125e-02,2.8412700e-02,2.8819263e-02,2.9275835e-02,2.9788196e-02,3.0358434e-02,3.0981898e-02,3.1695068e-02,3.2459319e-02,3.3274710e-02,3.4260571e-02,3.5322964e-02,3.6488771e-02,3.7738621e-02,3.9021313e-02,4.0284216e-02,4.1458488e-02,4.2489231e-02,4.3363214e-02,4.4049621e-02,4.4544995e-02,4.4902325e-02,4.5126617e-02,4.5241535e-02,4.5289993e-02,4.5268118e-02,4.5193136e-02,4.5047045e-02,4.4855356e-02,4.4593096e-02,4.4296980e-02,4.3953836e-02,4.3540359e-02,4.3121576e-02,4.2676151e-02,4.2200863e-02,4.1723311e-02,4.1214705e-02,4.0697038e-02,4.0185094e-02,3.9633393e-02,3.9111018e-02,3.8569212e-02,3.8063943e-02,3.7530541e-02,3.6983848e-02,3.6460459e-02,3.5953343e-02,3.5431623e-02,3.4933448e-02,3.4462690e-02,3.3997834e-02,3.3549607e-02,3.3114970e-02,3.2705784e-02,3.2316267e-02,3.1962872e-02,3.1614959e-02,3.1293333e-02,3.0999005e-02,3.0709982e-02,3.0457258e-02,3.0206501e-02,2.9995143e-02,2.9803336e-02,2.9643655e-02,2.9489815e-02,2.9386342e-02,2.9293239e-02,2.9207051e-02,2.9144228e-02,2.9119790e-02,2.9083669e-02,2.9075503e-02,2.9116452e-02,2.9134333e-02,2.9198170e-02,2.9278159e-02,2.9399157e-02,2.9519916e-02,2.9685557e-02,2.9855728e-02,3.0036986e-02,3.0270338e-02,3.0501008e-02,3.0721068e-02,3.0977249e-02,3.1241775e-02,3.2127202e-02,3.2371998e-02,3.2632113e-02,3.2892287e-02,3.3165157e-02,3.3453703e-02,3.3769131e-02,3.4092605e-02,3.4471571e-02,3.4890354e-02,3.5396338e-02,3.5997450e-02,3.6694765e-02,3.7644446e-02,3.8753867e-02,4.0156007e-02,4.1856110e-02,4.3859661e-02,4.6192884e-02,4.8838615e-02,5.1624656e-02,5.4672599e-02,5.7707608e-02,6.0581326e-02,6.3384414e-02,6.5838337e-02,6.7938149e-02,6.9663227e-02,7.0958555e-02,7.1971536e-02,7.2672486e-02,7.3152065e-02,7.3491752e-02,7.3715746e-02,7.3842525e-02,7.3945224e-02,7.3993683e-02,7.4044824e-02,7.4110746e-02,7.4191272e-02,7.4290037e-02,7.4405372e-02,7.4534774e-02,7.4671268e-02,7.4800134e-02,7.4907541e-02,7.4963689e-02,7.4983716e-02,7.4942350e-02,7.4847758e-02,7.4710071e-02,7.4536264e-02,7.4304521e-02,7.4066758e-02,7.3816299e-02,7.3556304e-02,7.3266745e-02,7.2997510e-02,7.2724760e-02,7.2438002e-02,7.2152734e-02,7.1863055e-02,7.1587026e-02,7.1301281e-02,7.1026504e-02,7.0739567e-02,7.0456564e-02,7.0165217e-02,6.9883645e-02,6.9612622e-02,6.9326758e-02,6.9064498e-02,6.8796217e-02,6.8546951e-02,6.8316281e-02,6.8094730e-02,6.7889929e-02,6.7751825e-02,6.7596674e-02,6.7499757e-02,6.7421257e-02,6.7393661e-02,6.7395329e-02,6.7467988e-02,6.7573786e-02,6.7741513e-02,6.7973018e-02,6.8258882e-02,6.8608582e-02,6.9017231e-02,6.9501638e-02,7.0056736e-02,7.0680797e-02,7.1392119e-02,7.2190762e-02,7.3067605e-02,7.4047804e-02,7.5110912e-02,7.6250613e-02,7.7548265e-02,7.8935683e-02,8.0437601e-02,8.2082510e-02,8.3849013e-02,8.5795224e-02,8.7908030e-02,9.0128541e-02,9.2602909e-02,9.5225573e-02,9.8021328e-02,0.1010335,0.1041904,0.1075624,0.1111124,0.1147471,0.1186218,0.1225809,0.1266046,0.1307047,0.1347927,0.1389555,0.1430669,0.1470649,0.1510875,0.1550130,0.1588809,0.1627663,0.1666321,0.1707181,0.1749729,0.1795177,0.1846005,0.1903645,0.1969307,0.2046588,0.2134802,0.2243562,0.2370294,0.2521083,0.2700956,0.2917069,0.3172842,0.3472766,0.3809744,0.4201046,0.4635687,0.5111918,0.5630440,0.6176270,0.6754814,0.7343079,0.7921686,0.8499954,0.9053589,0.9581156,1.0066512,1.0508592,1.0914991,1.1279414,1.1596465,1.1883823,1.2134869,1.2358768,1.2554165,1.2723383,1.2871746,1.2997937,1.3102915,1.3192919,1.3261924,1.3315885,1.3358846,1.3381302,1.3399627,1.3401375,1.3395104,1.3381932,1.3351860,1.3308057,1.3245447,1.3161182,1.3052387,1.2921672,1.2761981,1.2583537,1.2383535,1.2168632,1.1944342,1.1706548,1.1465096,1.1224408,1.0979017,1.0734580,1.0490062,1.0250179,1.0016356,0.9781078,0.9551540,0.9327431,0.9105597,0.8891720,0.8675766,0.8465550,0.8262786,0.8060135,0.7864790,0.7669982,0.7481217,0.7299619,0.7118374,0.6944280,0.6772671,0.6607026,0.6448462,0.6290775,0.6139765,0.5993612,0.5851885,0.5717245,0.5583559,0.5456340,0.5334557,0.5215586,0.5103282,0.4992037,0.4885859,0.4785334,0.4686624,0.4593210,0.4501852,0.4414823,0.4332934,0.4251611,0.4175250,0.4100552,0.4030074,0.3963138,0.3897251,0.3834898,0.3774734,0.3717440,0.3663118,0.3609312,0.3558481,0.3509720,0.3462776,0.3418498,0.3374023,0.3332232,0.3292695,0.3253982,0.3217650,0.3181492,0.3147182,0.3114806,0.3083115,0.3053173,0.3023552,0.2995484,0.2968782,0.2942550,0.2917997,0.2893624,0.2870435,0.2848731,0.2827179,0.2807210,0.2787627,0.2768847,0.2751445,0.2734304,0.2718140,0.2702430,0.2687846,0.2674326,0.2660958,0.2648812,0.2637147,0.2626728,0.2616724,0.2607477,0.2599445,0.2591418,0.2584642,0.2578929,0.2573829,0.2569528,0.2565973,0.2563449,0.2561776,0.2560534,0.2560639,0.2561806,0.2563702,0.2566190,0.2569838,0.2574379,0.2579961,0.2586148,0.2593649,0.2602228,0.2611674,0.2622534,0.2634292,0.2647296,0.2661515,0.2676714,0.2693798,0.2712055,0.2731836,0.2752993,0.2775424,0.2800484,0.2826582,0.2854674,0.2884510,0.2915826,0.2950186,0.2986057,0.3024108,0.3064046,0.3105253,0.3149658,0.3195092,0.3242989,0.3292081,0.3341835,0.3393905,0.3445987,0.3499594,0.3552475,0.3604667,0.3656757,0.3706756,0.3756264,0.3803184,0.3846907,0.3888279,0.3925596,0.3960586,0.3991559,0.4018982,0.4042467,0.4062429,0.4079306,0.4092813,0.4103755,0.4112217,0.4118537,0.4122712,0.4125888,0.4128580,0.4130788,0.4133048,0.4135162,0.4138325,0.4142571,0.4148360,0.4155658,0.4164661,0.4176055,0.4190090,0.4207298,0.4228229,0.4252995,0.4282514,0.4317542,0.4357737,0.4407651,0.4465373,0.4533299,0.4612162,0.4702216,0.4810457,0.4936133,0.5084536,0.5255710,0.5456516,0.5693728,0.5965961,0.6296065,0.6670957,0.7107384,0.7617948,0.8208362,0.8910390,0.9725339,1.0676796,1.1744668,1.2944677,1.4291378,1.5744210,1.7380774,1.9080406,2.0833151,2.2529235,2.4004219,2.5255711,2.6127412,2.6647716,2.7036290,2.7294319,2.7631373,2.7877860,2.7964022,2.8015063,2.8071582,2.8129022,2.8226812,2.8327134,2.8452916,2.8645992,2.8785152,2.8885045,2.8929694,2.8971033,2.9003372,2.9051821,2.9069586,2.9114182,2.9134233,2.9087949,2.9106681,2.9067531,2.9043458,2.9007599,2.8945732,2.8908958,2.8843896,2.8789268,2.8739846,2.8639185,2.8550732,2.8418670,2.8262596,2.8158808,2.8076692,2.7978978,2.7928441,2.7863615,2.7779641,2.7725918,2.7586813,2.7336037,2.7099237,2.6857023,2.6703513,2.6469698,2.6178136,2.5981240,2.5729208,2.5555325,2.5153048,2.4864812,2.4563017,2.4247067,2.3953960,2.3692315,2.3400307,2.3050566,2.2774312,2.2449040,2.2119660,2.1835732,2.1532631,2.1229665,2.0921216,2.0642428,2.0325201,2.0031545,1.9763260,1.9464737,1.9172090,1.8878838,1.8602445,1.8315440,1.8035611,1.7745333,1.7475098,1.7202836,1.6938020,1.6690204,1.6427412,1.6175989,1.5936494,1.5692210,1.5460529,1.5223594,1.4997494,1.4775254,1.4560698,1.4341999,1.4136133,1.3929822,1.3725121,1.3528924,1.3333572,1.3147830,1.2954578,1.2776738,1.2595525,1.2425175,1.2255940,1.2090824,1.1935482,1.1779903,1.1628721,1.1483105,1.1343085,1.1203940,1.1074328,1.0945863,1.0823563,1.0705631,1.0590920,1.0479984,1.0370374,1.0270183,1.0169711,1.0075254,0.9980418,0.9892797,0.9806142,0.9725544,0.9646966,0.9570774,0.9499406,0.9431565,0.9365209,0.9298208,0.9236856,0.9181375,0.9124314,0.9074813,0.9021338,0.8975139,0.8931369,0.8888988,0.8849285,0.8814124,0.8776152,0.8743296,0.8715183,0.8685671,0.8661778,0.8637768,0.8617603,0.8599684,0.8584680,0.8571147,0.8560139,0.8551675,0.8546381,0.8540034,0.8539871,0.8537869,0.8541988,0.8546063,0.8555185,0.8563169,0.8573391,0.8586647,0.8602617,0.8620201,0.8641988,0.8666227,0.8690338,0.8721222,0.8750001,0.8782350,0.8818659,0.8856893,0.8898770,0.8941818,0.8984018,0.9032464,0.9083108,0.9137064,0.9192747,0.9252378,0.9311521,0.9376876,0.9439504,0.9510396,0.9581305,0.9658029,0.9734444,0.9815570,0.9897107,0.9986853,1.0076132,1.0169245,1.0261707,1.0361935,1.0465431,1.0566940,1.0675576,1.0789325,1.0897729,1.1011877,1.1134503,1.1257422,1.1384380,1.1512616,1.1645559,1.1780545,1.1919469,1.2057594,1.2206156,1.2350808,1.2501436,1.2650360,1.2807305,1.2969553,1.3127470,1.3295579,1.3463680,1.3631563,1.3812646,1.3981192,1.4164321,1.4343767,1.4526300,1.4713545,1.4914036,1.5089899,1.5304363,1.5486578,1.5687292,1.5881665,1.6080660,1.6284385,1.6496851,1.6696819,1.6918172,1.7114183,1.7343333,1.7537023,1.7752564,1.7957408,1.8178083,1.8388319,1.8648975,1.8844261,1.9020950,1.9253296,1.9454913,1.9727650,1.9948114,2.0100706,2.0292583,2.0578744,2.0717959,2.0944958,2.1126909,2.1322033,2.1530919,2.1747484,2.1935329,2.2092245,2.2341294,2.2586200,2.2677288,2.2847624,2.2960689,2.3091967,2.3271492,2.3444569,2.3555033,2.3670509,2.3810694,2.4059596,2.4194186,2.4302354,2.4325573,2.4345610,2.4348512,2.4348388,2.4377024,2.4395056,2.4423280,2.4475560,2.4536035,2.4563253,2.4604776,2.4615397,2.4686060,2.4732075,2.4747171,2.4771998,2.4705675,2.4723885,2.4722583,2.4698837,2.4676430,2.4596181,2.4632123,2.4544013,2.4563224,2.4493234
"rep-07",2.6374578e-02,2.5758982e-02,2.6531219e-02,2.5173664e-02,2.3443222e-02,2.4688721e-02,2.4780512e-02,2.5084257e-02,2.4853468e-02,2.4600029e-02,2.5307655e-02,2.5141239e-02,2.4667263e-02,2.4430037e-02,2.4544477e-02,2.4306297e-02,2.4117708e-02,2.4703026e-02,2.4576664e-02,2.4811745e-02,2.4185896e-02,2.3698330e-02,2.4559259e-02,2.4465322e-02,2.4712086e-02,2.3938656e-02,2.4528265e-02,2.4500608e-02,2.1683216e-02,2.3440361e-02,2.3406982e-02,2.3482800e-02,2.4054527e-02,2.4193287e-02,2.4169207e-02,2.4197340e-02,2.3578644e-02,2.3204327e-02,2.3553610e-02,2.3800373e-02,2.3031473e-02,2.1909952e-02,2.3808002e-02,2.4420738e-02,2.4533749e-02,2.4225712e-02,2.4336815e-02,2.4604797e-02,2.3612499e-02,2.3746490e-02,2.4449110e-02,2.4140120e-02,2.4591684e-02,2.4911404e-02,2.4291039e-02,2.4184227e-02,2.4080992e-02,2.3709297e-02,2.4780750e-02,2.4666548e-02,2.4759293e-02,2.4456739e-02,2.4590969e-02,2.4147272e-02,2.3810148e-02,2.4289370e-02,2.4240971e-02,2.4222136e-02,2.3975372e-02,2.4557829e-02,2.4668217e-02,2.5109053e-02,2.4577618e-02,2.4656296e-02,2.4770260e-02,2.4279594e-02,2.4787664e-02,2.3733854e-02,2.3415089e-02,2.3957491e-02,2.3614883e-02,2.4088860e-02,2.3694038e-02,2.3953438e-02,2.3911476e-02,2.4226665e-02,2.4806499e-02,2.3285866e-02,2.4237394e-02,2.3773670e-02,2.3761988e-02,2.4306297e-02,2.3697376e-02,2.3718119e-02,2.3252010e-02,2.4186134e-02,2.4080992e-02,2.3262501e-02,2.4077415e-02,2.3926973e-02,2.3799181e-02,2.3648262e-02,2.3912191e-02,2.3950815e-02,2.3941278e-02,2.3881435e-02,2.3695230e-02,2.3681402e-02,2.3616672e-02,2.3830295e-02,2.3810267e-02,2.3909211e-02,2.3826361e-02,2.3955107e-02,2.3636818e-02,2.3769617e-02,2.3726821e-02,2.3754120e-02,2.3756981e-02,2.3738503e-02,2.3738265e-02,2.3738623e-02,2.3676991e-02,2.3676395e-02,2.3707271e-02,2.3635030e-02,2.3445606e-02,2.3442268e-02,2.3442388e-02,2.3382068e-02,2.3460150e-02,2.3381233e-02,2.3359299e-02,2.3332834e-02,2.3340821e-02,2.3385167e-02,2.3361206e-02,2.3265600e-02,2.3398399e-02,2.3401976e-02,2.3395658e-02,2.3474693e-02,2.3479462e-02,2.3515582e-02,2.3482203e-02,2.3558736e-02,2.3553610e-02,2.3559928e-02,2.3589373e-02,2.3575544e-02,2.3600578e-02,2.3617506e-02,2.3665547e-02,2.3670435e-02,2.3688197e-02,2.3717403e-02,2.3697138e-02,2.3708463e-02,2.3724198e-02,2.3752332e-02,2.3820281e-02,2.3882866e-02,2.3968101e-02,2.4064302e-02,2.4132013e-02,2.4247527e-02,2.4317384e-02,2.4394512e-02,2.4455309e-02,2.4551034e-02,2.4596572e-02,2.4645448e-02,2.4685383e-02,2.4684310e-02,2.4698734e-02,2.4679899e-02,2.4662495e-02,2.4636865e-02,2.4538517e-02,2.4502635e-02,2.4434805e-02,2.4370492e-02,2.4338663e-02,2.4349511e-02,2.4388909e-02,2.4438083e-02,2.4449825e-02,2.4445951e-02,2.4423182e-02,2.4389565e-02,2.4396956e-02,2.4391532e-02,2.4387419e-02,2.4371088e-02,2.4344683e-02,2.4318397e-02,2.4292409e-02,2.4281323e-02,2.4264395e-02,2.4246931e-02,2.4221539e-02,2.4211168e-02,2.4196804e-02,2.4196327e-02,2.4196684e-02,2.4164617e-02,2.4223149e-02,2.4228990e-02,2.4249554e-02,2.4284601e-02,2.4333119e-02,2.4388969e-02,2.4437368e-02,2.4522603e-02,2.4610400e-02,2.4688601e-02,2.4770081e-02,2.4849951e-02,2.4934649e-02,2.5006413e-02,2.5054455e-02,2.5096714e-02,2.5152445e-02,2.5183499e-02,2.5213361e-02,2.5229454e-02,2.5258541e-02,2.5316834e-02,2.5344014e-02,2.5355399e-02,2.5387526e-02,2.5376856e-02,2.5407076e-02,2.5439382e-02,2.5461316e-02,2.5491416e-02,2.5518537e-02,2.5550902e-02,2.5597453e-02,2.5624573e-02,2.5667727e-02,2.5695324e-02,2.5748491e-02,2.5794387e-02,2.5842071e-02,2.5879860e-02,2.5934875e-02,2.5988698e-02,2.6030123e-02,2.6081800e-02,2.6147306e-02,2.6221156e-02,2.6314080e-02,2.6402116e-02,2.6508331e-02,2.6613891e-02,2.6724279e-02,2.6865542e-02,2.7040899e-02,2.7235985e-02,2.7477860e-02,2.7747512e-02,2.8056145e-02,2.8415859e-02,2.8826773e-02,2.9280484e-02,2.9794812e-02,3.0366838e-02,3.0985177e-02,3.1700015e-02,3.2465398e-02,3.3276558e-02,3.4263372e-02,3.5325170e-02,3.6492765e-02,3.7742198e-02,3.9024591e-02,4.0286362e-02,4.1459441e-02,4.2491794e-02,4.3364704e-02,4.4049621e-02,4.4545293e-02,4.4905126e-02,4.5128465e-02,4.5243323e-02,4.5290530e-02,4.5271218e-02,4.5194149e-02,4.5048058e-02,4.4852436e-02,4.4595182e-02,4.4298768e-02,4.3956995e-02,4.3541372e-02,4.3118119e-02,4.2676032e-02,4.2200029e-02,4.1723192e-02,4.1213691e-02,4.0695846e-02,4.0177763e-02,3.9627731e-02,3.9102733e-02,3.8562477e-02,3.8057625e-02,3.7522733e-02,3.6976337e-02,3.6452532e-02,3.5944104e-02,3.5422862e-02,3.4925997e-02,3.4455180e-02,3.3989727e-02,3.3541799e-02,3.3106744e-02,3.2700837e-02,3.2306612e-02,3.1953752e-02,3.1607091e-02,3.1289101e-02,3.0984998e-02,3.0701876e-02,3.0450523e-02,3.0200720e-02,2.9982388e-02,2.9796481e-02,2.9634655e-02,2.9476941e-02,2.9374897e-02,2.9281139e-02,2.9199958e-02,2.9133558e-02,2.9110909e-02,2.9072344e-02,2.9069304e-02,2.9100835e-02,2.9124558e-02,2.9192269e-02,2.9259920e-02,2.9398739e-02,2.9507279e-02,2.9673696e-02,2.9847145e-02,3.0014217e-02,3.0269742e-02,3.0485034e-02,3.0692458e-02,3.0976534e-02,3.1224012e-02,3.2125890e-02,3.2376111e-02,3.2636881e-02,3.2901108e-02,3.3165097e-02,3.3458948e-02,3.3772230e-02,3.4101486e-02,3.4479737e-02,3.4894347e-02,3.5398543e-02,3.6000013e-02,3.6700904e-02,3.7648916e-02,3.8759649e-02,4.0162981e-02,4.1858077e-02,4.3867350e-02,4.6201825e-02,4.8845053e-02,5.1631629e-02,5.4681897e-02,5.7717681e-02,6.0593903e-02,6.3399374e-02,6.5846860e-02,6.7951143e-02,6.9673657e-02,7.0970535e-02,7.1983576e-02,7.2677791e-02,7.3163271e-02,7.3502779e-02,7.3723316e-02,7.3849797e-02,7.3950946e-02,7.4003994e-02,7.4052334e-02,7.4118316e-02,7.4193597e-02,7.4294865e-02,7.4409246e-02,7.4539840e-02,7.4672043e-02,7.4802279e-02,7.4908912e-02,7.4963450e-02,7.4984074e-02,7.4941695e-02,7.4843347e-02,7.4705958e-02,7.4531972e-02,7.4303687e-02,7.4066281e-02,7.3814929e-02,7.3552489e-02,7.3265076e-02,7.2994351e-02,7.2724879e-02,7.2434068e-02,7.2148204e-02,7.1858764e-02,7.1586370e-02,7.1296751e-02,7.1020722e-02,7.0731819e-02,7.0450425e-02,7.0163488e-02,6.9883823e-02,6.9608688e-02,6.9324315e-02,6.9061935e-02,6.8793118e-02,6.8544984e-02,6.8315029e-02,6.8092227e-02,6.7889392e-02,6.7743182e-02,6.7596197e-02,6.7495346e-02,6.7411900e-02,6.7387164e-02,6.7390740e-02,6.7460418e-02,6.7566931e-02,6.7737043e-02,6.7966938e-02,6.8253398e-02,6.8604708e-02,6.9014966e-02,6.9499671e-02,7.0054770e-02,7.0681751e-02,7.1390688e-02,7.2191358e-02,7.3066533e-02,7.4048758e-02,7.5110137e-02,7.6251805e-02,7.7544749e-02,7.8934371e-02,8.0437422e-02,8.2080245e-02,8.3851755e-02,8.5794806e-02,8.7907851e-02,9.0131581e-02,9.2607260e-02,9.5229447e-02,9.8021865e-02,0.1010346,0.1041945,0.1075675,0.1111180,0.1147512,0.1186277,0.1225893,0.1266158,0.1307153,0.1348050,0.1389704,0.1430876,0.1470862,0.1511104,0.1550398,0.1589156,0.1628064,0.1666778,0.1707661,0.1750229,0.1795759,0.1846626,0.1904283,0.1969922,0.2047279,0.2135462,0.2244244,0.2370988,0.2521821,0.2701676,0.2917999,0.3173875,0.3473803,0.3810973,0.4202191,0.4637144,0.5113518,0.5632235,0.6178171,0.6756602,0.7345158,0.7923846,0.8502439,0.9055995,0.9583931,1.0069109,1.0511378,1.0917580,1.1282117,1.1599410,1.1886177,1.2136741,1.2360930,1.2556531,1.2725359,1.2873442,1.2999356,1.3104901,1.3194342,1.3262439,1.3316336,1.3358603,1.3381474,1.3398923,1.3401530,1.3394556,1.3381442,1.3350302,1.3307424,1.3243978,1.3159573,1.3051572,1.2920907,1.2760878,1.2582483,1.2382414,1.2167065,1.1942317,1.1704495,1.1462853,1.1222243,1.0976447,1.0732472,1.0487731,1.0247880,1.0014355,0.9779127,0.9549539,0.9325111,0.9103657,0.8889456,0.8673804,0.8463686,0.8260850,0.8058079,0.7862806,0.7668236,0.7479381,0.7297989,0.7116568,0.6942416,0.6770631,0.6605341,0.6447127,0.6289125,0.6138123,0.5991982,0.5850462,0.5716081,0.5582289,0.5454749,0.5333303,0.5214357,0.5102088,0.4990821,0.4884541,0.4784137,0.4685386,0.4592108,0.4500695,0.4413677,0.4331866,0.4250642,0.4174119,0.4099488,0.4029099,0.3962263,0.3896238,0.3833913,0.3773863,0.3716439,0.3662141,0.3608400,0.3557646,0.3508836,0.3461846,0.3417691,0.3373152,0.3331482,0.3291876,0.3253148,0.3216854,0.3180671,0.3146390,0.3114041,0.3082328,0.3052368,0.3022845,0.2994816,0.2968086,0.2941814,0.2917304,0.2892931,0.2869755,0.2848030,0.2826578,0.2806648,0.2787133,0.2768203,0.2750843,0.2733622,0.2717538,0.2701916,0.2687193,0.2673763,0.2660404,0.2648296,0.2636693,0.2626123,0.2616174,0.2606919,0.2598908,0.2590938,0.2584195,0.2578326,0.2573384,0.2569075,0.2565414,0.2562801,0.2561279,0.2560041,0.2560074,0.2561349,0.2563167,0.2565807,0.2569373,0.2573909,0.2579504,0.2585730,0.2593170,0.2601883,0.2611272,0.2622128,0.2633876,0.2646916,0.2661105,0.2676372,0.2693455,0.2711651,0.2731445,0.2752655,0.2775087,0.2800208,0.2826319,0.2854431,0.2884257,0.2915557,0.2949908,0.2985816,0.3023831,0.3063754,0.3104966,0.3149363,0.3194829,0.3242760,0.3291910,0.3341672,0.3393770,0.3445823,0.3499430,0.3552280,0.3604486,0.3656654,0.3706596,0.3756277,0.3803003,0.3846829,0.3888226,0.3925602,0.3960617,0.3991519,0.4018847,0.4042478,0.4062335,0.4079306,0.4092813,0.4103834,0.4112365,0.4118665,0.4122774,0.4126041,0.4128752,0.4130977,0.4133340,0.4135455,0.4138677,0.4143037,0.4148709,0.4156055,0.4165172,0.4176632,0.4190637,0.4207830,0.4228767,0.4253554,0.4283086,0.4318114,0.4358608,0.4408563,0.4466255,0.4534213,0.4613081,0.4703096,0.4811337,0.4937017,0.5085422,0.5256987,0.5457765,0.5694889,0.5967159,0.6297168,0.6672182,0.7108585,0.7619616,0.8210014,0.8912160,0.9727330,1.0679207,1.1746907,1.2947202,1.4294580,1.5747918,1.7385610,1.9084654,2.0836530,2.2528534,2.4001343,2.5269709,2.6134036,2.6646643,2.7038693,2.7304838,2.7635608,2.7852585,2.7962692,2.8017120,2.8081362,2.8121436,2.8221383,2.8342505,2.8481686,2.8588634,2.8775926,2.8883193,2.8945878,2.8972862,2.9041765,2.9066386,2.9092031,2.9141016,2.9162123,2.9178824,2.9112983,2.9102407,2.9047196,2.9004216,2.8938966,2.8883862,2.8858984,2.8826787,2.8794127,2.8683455,2.8562233,2.8438792,2.8310370,2.8161147,2.8080792,2.7993779,2.7896440,2.7858262,2.7799037,2.7721417,2.7608593,2.7338390,2.7105141,2.6876347,2.6688709,2.6450706,2.6180818,2.5970268,2.5728030,2.5543106,2.5168808,2.4862671,2.4572709,2.4237168,2.3950582,2.3689587,2.3402290,2.3061209,2.2772958,2.2449830,2.2123947,2.1830792,2.1527538,2.1225498,2.0916507,2.0644517,2.0325165,2.0028889,1.9762355,1.9461198,1.9171065,1.8875767,1.8600889,1.8312155,1.8033637,1.7746065,1.7474153,1.7201163,1.6936536,1.6686858,1.6427509,1.6175128,1.5935965,1.5690169,1.5458424,1.5219812,1.4994926,1.4771836,1.4557488,1.4336799,1.4133141,1.3926890,1.3724165,1.3527243,1.3331214,1.3146536,1.2951535,1.2775300,1.2593927,1.2423569,1.2254324,1.2089558,1.1934038,1.1778009,1.1626679,1.1482066,1.1341577,1.1202687,1.1072843,1.0944183,1.0822891,1.0704486,1.0589082,1.0479488,1.0370106,1.0268397,1.0168794,1.0074494,0.9980246,0.9892123,0.9805666,0.9725093,0.9646622,0.9570085,0.9499124,0.9431083,0.9364682,0.9297755,0.9237135,0.9180920,0.9124110,0.9074427,0.9021228,0.8974874,0.8931313,0.8888757,0.8848794,0.8813515,0.8775839,0.8743270,0.8714813,0.8685374,0.8661436,0.8637856,0.8617837,0.8600073,0.8584733,0.8571126,0.8560276,0.8552164,0.8546699,0.8540125,0.8540233,0.8538143,0.8542079,0.8546167,0.8555025,0.8562812,0.8573503,0.8587452,0.8602979,0.8620658,0.8641917,0.8666232,0.8691007,0.8721385,0.8750280,0.8783159,0.8818820,0.8856902,0.8899010,0.8942197,0.8984785,0.9032991,0.9084187,0.9137485,0.9193125,0.9252505,0.9312153,0.9377522,0.9440311,0.9510144,0.9581497,0.9658090,0.9734959,0.9815930,0.9897538,0.9986984,1.0077950,1.0170009,1.0262971,1.0363185,1.0466245,1.0566767,1.0676110,1.0790104,1.0897824,1.1012979,1.1135683,1.1258435,1.1385729,1.1514146,1.1646528,1.1781933,1.1920284,1.2058550,1.2206801,1.2351063,1.2502370,1.2652154,1.2808794,1.2970459,1.3128804,1.3299546,1.3465861,1.3629478,1.3812712,1.3981999,1.4161587,1.4344643,1.4528232,1.4716189,1.4914600,1.5095539,1.5302589,1.5485791,1.5688734,1.5882914,1.6080754,1.6284233,1.6497591,1.6697026,1.6920754,1.7118188,1.7347288,1.7536526,1.7754518,1.7963812,1.8177785,1.8383300,1.8649011,1.8843274,1.9023026,1.9249965,1.9455636,1.9729315,1.9943181,2.0103457,2.0284674,2.0572231,2.0732172,2.0952177,2.1129334,2.1322868,2.1544490,2.1746390,2.1932330,2.2105625,2.2361462,2.2591755,2.2675576,2.2846193,2.2971263,2.3085961,2.3273203,2.3442299,2.3560450,2.3648229,2.3842888,2.4059031,2.4196069,2.4309740,2.4326086,2.4340672,2.4354351,2.4358630,2.4393058,2.4424062,2.4437416,2.4490714,2.4519150,2.4589055,2.4622562,2.4654677,2.4707208,2.4742680,2.4759018,2.4758530,2.4771154,2.4748299,2.4703922,2.4697235,2.4704244,2.4616868,2.4659257,2.4569881,2.4549749,2.4471743
"rep-08",2.6266813e-02,2.5599241e-02,2.6586533e-02,2.5088072e-02,2.3509741e-02,2.4738312e-02,2.4707794e-02,2.5044441e-02,2.4909735e-02,2.4714947e-02,2.5383472e-02,2.5066376e-02,2.4796486e-02,2.4371147e-02,2.4602413e-02,2.4411440e-02,2.4162769e-02,2.4671793e-02,2.4640322e-02,2.4810076e-02,2.4274826e-02,2.3773432e-02,2.4582624e-02,2.4513960e-02,2.4674892e-02,2.4012089e-02,2.4557352e-02,2.4533510e-02,2.1678686e-02,2.3506403e-02,2.3373604e-02,2.3516655e-02,2.4081469e-02,2.4241447e-02,2.4142981e-02,2.4234533e-02,2.3623943e-02,2.3160934e-02,2.3623466e-02,2.3836613e-02,2.3046255e-02,2.1940231e-02,2.3832798e-02,2.4455070e-02,2.4552584e-02,2.4258614e-02,2.4440050e-02,2.4654627e-02,2.3652315e-02,2.3776531e-02,2.4504423e-02,2.4154663e-02,2.4588585e-02,2.5015116e-02,2.4349689e-02,2.4256468e-02,2.4138689e-02,2.3819208e-02,2.4828672e-02,2.4673939e-02,2.4759769e-02,2.4469137e-02,2.4577141e-02,2.4228096e-02,2.3863554e-02,2.4307489e-02,2.4200678e-02,2.4292946e-02,2.3998737e-02,2.4529696e-02,2.4673939e-02,2.5125980e-02,2.4636984e-02,2.4736166e-02,2.4759054e-02,2.4266243e-02,2.4730682e-02,2.3716450e-02,2.3400545e-02,2.3941755e-02,2.3659706e-02,2.4117470e-02,2.3697853e-02,2.4018049e-02,2.3942947e-02,2.4258375e-02,2.4783611e-02,2.3311138e-02,2.4243116e-02,2.3823023e-02,2.3807764e-02,2.4307489e-02,2.3682594e-02,2.3760319e-02,2.3304701e-02,2.4163008e-02,2.4092197e-02,2.3328304e-02,2.4063349e-02,2.3948908e-02,2.3797274e-02,2.3646116e-02,2.3896456e-02,2.3922443e-02,2.3937702e-02,2.3874402e-02,2.3712277e-02,2.3693204e-02,2.3592114e-02,2.3790598e-02,2.3813128e-02,2.3896813e-02,2.3809910e-02,2.3929596e-02,2.3648620e-02,2.3757577e-02,2.3731947e-02,2.3762107e-02,2.3733497e-02,2.3734212e-02,2.3729324e-02,2.3707032e-02,2.3667812e-02,2.3688793e-02,2.3689389e-02,2.3646474e-02,2.3427367e-02,2.3442268e-02,2.3430586e-02,2.3370862e-02,2.3450255e-02,2.3377657e-02,2.3350120e-02,2.3342252e-02,2.3332238e-02,2.3394942e-02,2.3356676e-02,2.3258686e-02,2.3401260e-02,2.3379564e-02,2.3404360e-02,2.3486614e-02,2.3474574e-02,2.3512006e-02,2.3483396e-02,2.3562312e-02,2.3544550e-02,2.3553371e-02,2.3584247e-02,2.3568392e-02,2.3593187e-02,2.3605943e-02,2.3668766e-02,2.3659110e-02,2.3676753e-02,2.3713231e-02,2.3697138e-02,2.3707390e-02,2.3721099e-02,2.3740768e-02,2.3822546e-02,2.3884177e-02,2.3966193e-02,2.4064064e-02,2.4138331e-02,2.4250031e-02,2.4308205e-02,2.4390221e-02,2.4451017e-02,2.4540901e-02,2.4593830e-02,2.4636745e-02,2.4673343e-02,2.4676681e-02,2.4688482e-02,2.4673343e-02,2.4646163e-02,2.4624825e-02,2.4539590e-02,2.4507523e-02,2.4445176e-02,2.4399102e-02,2.4367750e-02,2.4376810e-02,2.4422407e-02,2.4456024e-02,2.4453104e-02,2.4432182e-02,2.4407506e-02,2.4373829e-02,2.4382174e-02,2.4384797e-02,2.4379075e-02,2.4360240e-02,2.4335861e-02,2.4310827e-02,2.4281621e-02,2.4272025e-02,2.4259031e-02,2.4239838e-02,2.4213731e-02,2.4201155e-02,2.4191439e-02,2.4186909e-02,2.4183989e-02,2.4153471e-02,2.4212480e-02,2.4220586e-02,2.4242342e-02,2.4276018e-02,2.4321020e-02,2.4381280e-02,2.4430454e-02,2.4515688e-02,2.4600923e-02,2.4682760e-02,2.4757147e-02,2.4840772e-02,2.4928868e-02,2.4997234e-02,2.5044739e-02,2.5087833e-02,2.5141478e-02,2.5170803e-02,2.5204718e-02,2.5217891e-02,2.5245130e-02,2.5302410e-02,2.5330544e-02,2.5341570e-02,2.5373280e-02,2.5362134e-02,2.5391579e-02,2.5420725e-02,2.5447130e-02,2.5479615e-02,2.5502264e-02,2.5540411e-02,2.5583684e-02,2.5615871e-02,2.5658607e-02,2.5682926e-02,2.5740862e-02,2.5783241e-02,2.5832951e-02,2.5872052e-02,2.5924742e-02,2.5978625e-02,2.6026368e-02,2.6071727e-02,2.6144207e-02,2.6217520e-02,2.6304245e-02,2.6398301e-02,2.6498556e-02,2.6607990e-02,2.6714325e-02,2.6865005e-02,2.7035713e-02,2.7229905e-02,2.7471244e-02,2.7743936e-02,2.8056324e-02,2.8418243e-02,2.8830945e-02,2.9285789e-02,2.9797554e-02,3.0373037e-02,3.0993044e-02,3.1707466e-02,3.2470286e-02,3.3287585e-02,3.4276724e-02,3.5340786e-02,3.6507785e-02,3.7758350e-02,3.9041698e-02,4.0303707e-02,4.1479290e-02,4.2511463e-02,4.3386757e-02,4.4070542e-02,4.4568598e-02,4.4926524e-02,4.5148671e-02,4.5265615e-02,4.5315206e-02,4.5291781e-02,4.5214534e-02,4.5068383e-02,4.4876516e-02,4.4615984e-02,4.4318557e-02,4.3976367e-02,4.3561757e-02,4.3137729e-02,4.2694211e-02,4.2218566e-02,4.1742563e-02,4.1230202e-02,4.0710688e-02,4.0196836e-02,3.9649427e-02,3.9121985e-02,3.8581073e-02,3.8076520e-02,3.7541091e-02,3.6993980e-02,3.6473095e-02,3.5959065e-02,3.5440564e-02,3.4941256e-02,3.4473419e-02,3.4006238e-02,3.3556938e-02,3.3123612e-02,3.2715380e-02,3.2320976e-02,3.1971335e-02,3.1621754e-02,3.1306922e-02,3.1002343e-02,3.0716181e-02,3.0466616e-02,3.0219018e-02,3.0002713e-02,2.9806256e-02,2.9647827e-02,2.9499650e-02,2.9392064e-02,2.9294014e-02,2.9221952e-02,2.9152095e-02,2.9122353e-02,2.9089093e-02,2.9088974e-02,2.9114008e-02,2.9140413e-02,2.9206753e-02,2.9278874e-02,2.9409409e-02,2.9520392e-02,2.9693067e-02,2.9862046e-02,3.0028045e-02,3.0281663e-02,3.0503869e-02,3.0708551e-02,3.0972719e-02,3.1238794e-02,3.2192290e-02,3.2440364e-02,3.2701612e-02,3.2963336e-02,3.3228695e-02,3.3525944e-02,3.3837438e-02,3.4163833e-02,3.4549534e-02,3.4962416e-02,3.5469651e-02,3.6067367e-02,3.6773980e-02,3.7722886e-02,3.8839638e-02,4.0238559e-02,4.1929841e-02,4.3938279e-02,4.6279788e-02,4.8919916e-02,5.1711500e-02,5.4767072e-02,5.7798862e-02,6.0681224e-02,6.3489914e-02,6.5936208e-02,6.8029761e-02,6.9758952e-02,7.1056247e-02,7.2064221e-02,7.2761893e-02,7.3241830e-02,7.3579311e-02,7.3799729e-02,7.3925793e-02,7.4023485e-02,7.4079871e-02,7.4128985e-02,7.4190497e-02,7.4266732e-02,7.4364007e-02,7.4484944e-02,7.4609458e-02,7.4748814e-02,7.4868441e-02,7.4976325e-02,7.5030029e-02,7.5051963e-02,7.5008452e-02,7.4912608e-02,7.4772120e-02,7.4595392e-02,7.4367642e-02,7.4128807e-02,7.3880315e-02,7.3613465e-02,7.3326290e-02,7.3055148e-02,7.2783291e-02,7.2497606e-02,7.2211921e-02,7.1921647e-02,7.1640790e-02,7.1357250e-02,7.1079254e-02,7.0797801e-02,7.0512772e-02,7.0225418e-02,6.9939554e-02,6.9671035e-02,6.9387197e-02,6.9127023e-02,6.8856955e-02,6.8605304e-02,6.8369687e-02,6.8156123e-02,6.7959547e-02,6.7807317e-02,6.7645013e-02,6.7557216e-02,6.7481756e-02,6.7448318e-02,6.7453325e-02,6.7524314e-02,6.7624331e-02,6.7800641e-02,6.8020225e-02,6.8319321e-02,6.8662524e-02,6.9077194e-02,6.9570422e-02,7.0120871e-02,7.0746541e-02,7.1451962e-02,7.2258174e-02,7.3128939e-02,7.4103832e-02,7.5172126e-02,7.6313972e-02,7.7606380e-02,7.9000175e-02,8.0499530e-02,8.2146406e-02,8.3916068e-02,8.5856974e-02,8.7974072e-02,9.0191841e-02,9.2668653e-02,9.5293969e-02,9.8092943e-02,0.1010969,0.1042626,0.1076368,0.1111850,0.1148221,0.1186956,0.1226573,0.1266834,0.1307884,0.1348781,0.1390446,0.1431608,0.1471615,0.1511895,0.1551206,0.1590034,0.1629041,0.1667814,0.1708833,0.1751434,0.1797022,0.1847888,0.1905625,0.1971329,0.2048620,0.2136837,0.2245553,0.2372142,0.2523091,0.2703123,0.2919394,0.3175427,0.3475457,0.3812466,0.4204094,0.4638919,0.5115229,0.5634232,0.6179788,0.6759111,0.7347368,0.7926257,0.8505064,0.9058996,0.9586699,1.0072203,1.0514392,1.0920826,1.1285076,1.1602110,1.1888990,1.2139359,1.2363076,1.2558537,1.2726680,1.2875264,1.3000667,1.3105803,1.3195008,1.3263023,1.3317008,1.3359826,1.3381524,1.3399484,1.3401517,1.3393934,1.3381194,1.3349974,1.3306851,1.3243396,1.3158718,1.3050389,1.2919515,1.2759891,1.2581015,1.2380723,1.2165921,1.1941030,1.1703000,1.1461138,1.1221184,1.0975430,1.0731317,1.0486344,1.0246556,1.0012951,0.9777662,0.9548221,0.9323728,0.9102160,0.8888036,0.8672270,0.8462170,0.8259490,0.8056725,0.7861454,0.7666841,0.7478216,0.7296667,0.7115476,0.6941267,0.6769659,0.6604425,0.6446025,0.6288240,0.6137242,0.5991119,0.5849507,0.5715209,0.5581567,0.5454093,0.5332575,0.5213835,0.5101378,0.4990209,0.4884063,0.4783475,0.4684830,0.4591593,0.4500211,0.4413308,0.4331416,0.4250152,0.4173725,0.4099179,0.4028835,0.3961890,0.3895946,0.3833668,0.3773558,0.3716280,0.3661984,0.3608180,0.3557488,0.3508681,0.3461701,0.3417436,0.3372919,0.3331282,0.3291711,0.3252994,0.3216752,0.3180636,0.3146322,0.3114001,0.3082190,0.3052284,0.3022765,0.2994722,0.2968081,0.2941753,0.2917283,0.2892907,0.2869725,0.2848010,0.2826585,0.2806610,0.2787031,0.2768220,0.2750790,0.2733700,0.2717499,0.2701892,0.2687272,0.2673831,0.2660432,0.2648300,0.2636710,0.2626111,0.2616190,0.2606947,0.2599054,0.2590955,0.2584181,0.2578421,0.2573420,0.2569115,0.2565525,0.2562987,0.2561465,0.2560167,0.2560189,0.2561479,0.2563276,0.2565854,0.2569461,0.2574053,0.2579634,0.2585886,0.2593320,0.2602016,0.2611431,0.2622251,0.2634051,0.2647098,0.2661278,0.2676470,0.2693618,0.2711782,0.2731624,0.2752860,0.2775267,0.2800428,0.2826486,0.2854629,0.2884488,0.2915752,0.2950072,0.2986041,0.3024036,0.3064023,0.3105271,0.3149675,0.3195158,0.3243025,0.3292196,0.3341962,0.3394009,0.3446096,0.3499738,0.3552586,0.3604757,0.3656980,0.3706871,0.3756542,0.3803390,0.3847238,0.3888593,0.3925982,0.3960981,0.3992001,0.4019387,0.4042967,0.4062963,0.4079875,0.4093378,0.4104345,0.4112954,0.4119367,0.4123584,0.4126903,0.4129434,0.4131576,0.4134086,0.4136320,0.4139494,0.4144000,0.4149706,0.4156919,0.4166160,0.4177774,0.4191750,0.4209061,0.4229967,0.4254762,0.4284347,0.4319395,0.4359809,0.4410027,0.4467886,0.4535693,0.4614568,0.4704477,0.4812859,0.4938323,0.5086821,0.5258279,0.5458832,0.5696145,0.5968134,0.6298538,0.6673329,0.7109517,0.7620890,0.8211187,0.8913743,0.9728919,1.0680480,1.1748241,1.2947683,1.4295560,1.5746667,1.7385155,1.9083412,2.0835392,2.2522571,2.3997624,2.5261247,2.6127200,2.6628580,2.7030175,2.7305083,2.7597747,2.7844603,2.7943003,2.7991993,2.8065832,2.8137848,2.8230951,2.8299439,2.8403766,2.8584523,2.8768816,2.8841567,2.8917024,2.8961308,2.9006097,2.9048886,2.9086337,2.9081621,2.9148664,2.9139633,2.9095697,2.9067910,2.9025657,2.8978677,2.8949561,2.8906093,2.8865802,2.8810079,2.8745162,2.8655329,2.8552907,2.8413756,2.8251719,2.8179069,2.8083615,2.7994156,2.7913589,2.7838669,2.7776196,2.7719018,2.7579329,2.7364552,2.7057033,2.6850097,2.6701362,2.6440613,2.6176441,2.5977268,2.5703726,2.5546243,2.5142381,2.4862189,2.4569530,2.4243219,2.3948159,2.3688633,2.3381765,2.3047428,2.2761645,2.2450480,2.2114971,2.1820536,2.1522028,2.1219277,2.0911579,2.0636530,2.0319388,2.0028882,1.9759378,1.9457936,1.9164249,1.8873411,1.8599032,1.8306880,1.8031219,1.7744745,1.7470257,1.7198138,1.6933209,1.6682755,1.6424011,1.6173035,1.5931233,1.5687470,1.5456371,1.5217650,1.4991770,1.4770683,1.4556308,1.4337468,1.4131340,1.3922632,1.3721464,1.3526819,1.3328364,1.3145473,1.2949777,1.2772934,1.2592789,1.2422749,1.2253004,1.2088659,1.1932997,1.1776975,1.1626546,1.1480963,1.1340367,1.1202189,1.1072311,1.0943167,1.0821816,1.0703549,1.0588660,1.0478011,1.0369426,1.0268953,1.0168536,1.0074108,0.9979200,0.9891699,0.9805391,0.9725186,0.9646556,0.9570348,0.9498641,0.9430978,0.9364480,0.9297568,0.9236988,0.9181245,0.9124041,0.9073852,0.9021218,0.8975239,0.8931376,0.8888920,0.8848988,0.8813090,0.8776189,0.8743358,0.8715186,0.8685995,0.8662179,0.8638123,0.8618021,0.8600158,0.8584992,0.8571695,0.8560871,0.8552117,0.8546506,0.8541034,0.8540407,0.8538429,0.8542628,0.8546830,0.8555722,0.8563148,0.8574172,0.8588102,0.8603411,0.8621542,0.8642825,0.8666813,0.8691903,0.8721557,0.8750691,0.8784445,0.8819635,0.8857412,0.8899476,0.8942279,0.8985668,0.9033984,0.9084259,0.9138049,0.9193567,0.9253563,0.9312370,0.9377801,0.9441153,0.9511588,0.9582207,0.9659113,0.9736152,0.9816857,0.9899079,0.9987363,1.0078475,1.0170456,1.0263733,1.0363010,1.0466462,1.0568744,1.0675610,1.0790155,1.0898803,1.1014211,1.1137538,1.1258307,1.1385579,1.1513932,1.1646974,1.1782248,1.1920891,1.2058603,1.2206954,1.2351801,1.2503321,1.2651435,1.2807883,1.2970136,1.3128687,1.3298490,1.3465326,1.3631438,1.3812926,1.3982902,1.4163725,1.4345644,1.4526211,1.4714829,1.4913470,1.5092043,1.5303037,1.5486872,1.5686944,1.5884399,1.6079230,1.6284434,1.6496774,1.6698031,1.6921380,1.7117167,1.7344894,1.7536287,1.7755005,1.7961986,1.8178066,1.8389121,1.8642876,1.8842406,1.9023628,1.9253422,1.9454815,1.9721107,1.9949547,2.0100014,2.0290852,2.0559504,2.0719450,2.0946977,2.1123564,2.1319726,2.1546359,2.1758771,2.1936522,2.2096825,2.2337129,2.2582998,2.2667885,2.2828822,2.2951896,2.3087804,2.3262115,2.3425088,2.3570681,2.3675835,2.3860507,2.4046104,2.4187870,2.4299445,2.4322851,2.4346282,2.4340155,2.4356692,2.4365547,2.4407468,2.4441795,2.4490886,2.4519546,2.4554090,2.4610255,2.4658062,2.4736795,2.4693985,2.4732053,2.4745150,2.4715633,2.4697824,2.4702184,2.4697440,2.4690516,2.4634874,2.4592853,2.4567401,2.4571936,2.4503238
"rep-09",2.6345730e-02,2.5776625e-02,2.6534557e-02,2.5026560e-02,2.3602962e-02,2.4721622e-02,2.4814129e-02,2.5109768e-02,2.4928093e-02,2.4779797e-02,2.5320292e-02,2.5197744e-02,2.4787426e-02,2.4526358e-02,2.4629116e-02,2.4341583e-02,2.4159431e-02,2.4678469e-02,2.4647236e-02,2.4852753e-02,2.4232149e-02,2.3733854e-02,2.4580240e-02,2.4521828e-02,2.4698734e-02,2.4026155e-02,2.4611712e-02,2.4566889e-02,2.1755934e-02,2.3471117e-02,2.3409128e-02,2.3483276e-02,2.4074793e-02,2.4256945e-02,2.4162531e-02,2.4218321e-02,2.3638010e-02,2.3206234e-02,2.3595095e-02,2.3787498e-02,2.3025990e-02,2.1959305e-02,2.3834467e-02,2.4416924e-02,2.4551392e-02,2.4248362e-02,2.4395466e-02,2.4658442e-02,2.3691893e-02,2.3788452e-02,2.4522066e-02,2.4212837e-02,2.4658918e-02,2.4964571e-02,2.4298906e-02,2.4221420e-02,2.4056673e-02,2.3857832e-02,2.4857283e-02,2.4729252e-02,2.4720907e-02,2.4460793e-02,2.4538755e-02,2.4179459e-02,2.3841858e-02,2.4409056e-02,2.4248362e-02,2.4242640e-02,2.4015665e-02,2.4621487e-02,2.4733543e-02,2.5192499e-02,2.4621248e-02,2.4617910e-02,2.4769783e-02,2.4255991e-02,2.4775743e-02,2.3703337e-02,2.3436785e-02,2.3921967e-02,2.3626328e-02,2.4080515e-02,2.3690701e-02,2.3988724e-02,2.3900986e-02,2.4245977e-02,2.4779558e-02,2.3301363e-02,2.4236917e-02,2.3790598e-02,2.3746729e-02,2.4299383e-02,2.3701906e-02,2.3712397e-02,2.3281097e-02,2.4163485e-02,2.4099350e-02,2.3288012e-02,2.4052620e-02,2.3961067e-02,2.3775101e-02,2.3669958e-02,2.3881197e-02,2.3926497e-02,2.3905039e-02,2.3861170e-02,2.3699760e-02,2.3686528e-02,2.3621798e-02,2.3826480e-02,2.3837566e-02,2.3920774e-02,2.3839712e-02,2.3991466e-02,2.3651600e-02,2.3768544e-02,2.3759484e-02,2.3776054e-02,2.3740292e-02,2.3731589e-02,2.3744226e-02,2.3728132e-02,2.3681521e-02,2.3687124e-02,2.3700476e-02,2.3640990e-02,2.3443580e-02,2.3437977e-02,2.3430824e-02,2.3375869e-02,2.3456335e-02,2.3368478e-02,2.3360133e-02,2.3335099e-02,2.3348212e-02,2.3387074e-02,2.3365617e-02,2.3252964e-02,2.3388028e-02,2.3393035e-02,2.3401022e-02,2.3473382e-02,2.3477197e-02,2.3507476e-02,2.3478985e-02,2.3554444e-02,2.3544550e-02,2.3547649e-02,2.3586869e-02,2.3570776e-02,2.3596287e-02,2.3611307e-02,2.3658633e-02,2.3666024e-02,2.3678660e-02,2.3703933e-02,2.3691297e-02,2.3699522e-02,2.3710489e-02,2.3738027e-02,2.3814321e-02,2.3871183e-02,2.3948669e-02,2.4054766e-02,2.4126530e-02,2.4233341e-02,2.4306893e-02,2.4378061e-02,2.4441481e-02,2.4534583e-02,2.4584889e-02,2.4632573e-02,2.4664760e-02,2.4677634e-02,2.4681926e-02,2.4670839e-02,2.4651289e-02,2.4617314e-02,2.4533987e-02,2.4497509e-02,2.4414539e-02,2.4368227e-02,2.4327099e-02,2.4341881e-02,2.4382830e-02,2.4425447e-02,2.4437487e-02,2.4415314e-02,2.4398088e-02,2.4365187e-02,2.4370849e-02,2.4362862e-02,2.4360299e-02,2.4344623e-02,2.4317205e-02,2.4292052e-02,2.4270475e-02,2.4256349e-02,2.4240077e-02,2.4219990e-02,2.4195373e-02,2.4186611e-02,2.4174452e-02,2.4172485e-02,2.4170756e-02,2.4140120e-02,2.4193645e-02,2.4204373e-02,2.4224997e-02,2.4258792e-02,2.4305761e-02,2.4364233e-02,2.4407029e-02,2.4494708e-02,2.4582624e-02,2.4664938e-02,2.4738431e-02,2.4821401e-02,2.4909616e-02,2.4977505e-02,2.5025606e-02,2.5069833e-02,2.5123835e-02,2.5153100e-02,2.5186062e-02,2.5198698e-02,2.5228083e-02,2.5287271e-02,2.5311589e-02,2.5323570e-02,2.5356054e-02,2.5345862e-02,2.5375187e-02,2.5407374e-02,2.5431097e-02,2.5462449e-02,2.5489032e-02,2.5524080e-02,2.5570154e-02,2.5599062e-02,2.5645852e-02,2.5671065e-02,2.5727034e-02,2.5772452e-02,2.5820553e-02,2.5861442e-02,2.5915325e-02,2.5971174e-02,2.6015937e-02,2.6060462e-02,2.6134491e-02,2.6209772e-02,2.6293755e-02,2.6391506e-02,2.6491106e-02,2.6598632e-02,2.6713848e-02,2.6854157e-02,2.7027786e-02,2.7224481e-02,2.7462482e-02,2.7740657e-02,2.8049707e-02,2.8412223e-02,2.8826892e-02,2.9280901e-02,2.9796302e-02,3.0369878e-02,3.0988991e-02,3.1708539e-02,3.2471180e-02,3.3288121e-02,3.4274757e-02,3.5336852e-02,3.6506355e-02,3.7757576e-02,3.9043128e-02,4.0306151e-02,4.1479349e-02,4.2511046e-02,4.3387115e-02,4.4073284e-02,4.4568479e-02,4.4928133e-02,4.5149922e-02,4.5264661e-02,4.5313358e-02,4.5289457e-02,4.5211673e-02,4.5066059e-02,4.4873834e-02,4.4611633e-02,4.4313967e-02,4.3970942e-02,4.3556690e-02,4.3132365e-02,4.2688489e-02,4.2212844e-02,4.1732550e-02,4.1223347e-02,4.0705502e-02,4.0191233e-02,3.9639115e-02,3.9111733e-02,3.8572609e-02,3.8069367e-02,3.7531495e-02,3.6983550e-02,3.6462069e-02,3.5951138e-02,3.5428286e-02,3.4928501e-02,3.4458756e-02,3.3993006e-02,3.3543229e-02,3.3108532e-02,3.2698810e-02,3.2302558e-02,3.1956077e-02,3.1605661e-02,3.1284451e-02,3.0987859e-02,3.0699968e-02,3.0452609e-02,3.0198514e-02,2.9986680e-02,2.9792190e-02,2.9631853e-02,2.9475987e-02,2.9377103e-02,2.9277563e-02,2.9192984e-02,2.9123187e-02,2.9106200e-02,2.9070616e-02,2.9058933e-02,2.9082954e-02,2.9117823e-02,2.9181540e-02,2.9255271e-02,2.9381096e-02,2.9496014e-02,2.9665709e-02,2.9837728e-02,3.0011952e-02,3.0257225e-02,3.0475855e-02,3.0678868e-02,3.0952215e-02,3.1218529e-02,3.2213748e-02,3.2456815e-02,3.2718301e-02,3.2983363e-02,3.3251047e-02,3.3546686e-02,3.3857644e-02,3.4184217e-02,3.4569323e-02,3.4983754e-02,3.5492241e-02,3.6090314e-02,3.6797822e-02,3.7743449e-02,3.8866341e-02,4.0260077e-02,4.1951895e-02,4.3965161e-02,4.6303391e-02,4.8947752e-02,5.1733077e-02,5.4792702e-02,5.7821035e-02,6.0708404e-02,6.3516974e-02,6.5965593e-02,6.8055749e-02,6.9785357e-02,7.1082652e-02,7.2092354e-02,7.2787881e-02,7.3267639e-02,7.3607683e-02,7.3826730e-02,7.3950410e-02,7.4050546e-02,7.4102938e-02,7.4150205e-02,7.4208438e-02,7.4289799e-02,7.4383140e-02,7.4504137e-02,7.4628234e-02,7.4762821e-02,7.4885905e-02,7.4995816e-02,7.5047195e-02,7.5069964e-02,7.5025260e-02,7.4928284e-02,7.4787736e-02,7.4614048e-02,7.4385822e-02,7.4146390e-02,7.3895812e-02,7.3630989e-02,7.3345840e-02,7.3072135e-02,7.2801113e-02,7.2515488e-02,7.2225451e-02,7.1938097e-02,7.1656048e-02,7.1372807e-02,7.1096480e-02,7.0811093e-02,7.0527077e-02,7.0238113e-02,6.9955289e-02,6.9681287e-02,6.9396257e-02,6.9137514e-02,6.8867624e-02,6.8619251e-02,6.8383515e-02,6.8165958e-02,6.7969382e-02,6.7819953e-02,6.7661107e-02,6.7571878e-02,6.7498922e-02,6.7467630e-02,6.7473531e-02,6.7537963e-02,6.7642629e-02,6.7815661e-02,6.8035305e-02,6.8338811e-02,6.8678856e-02,6.9096148e-02,6.9590330e-02,7.0139766e-02,7.0762873e-02,7.1469724e-02,7.2274923e-02,7.3149502e-02,7.4122906e-02,7.5190485e-02,7.6331198e-02,7.7622592e-02,7.9020202e-02,8.0518663e-02,8.2168043e-02,8.3933771e-02,8.5878730e-02,8.7996602e-02,9.0216815e-02,9.2693448e-02,9.5319808e-02,9.8112226e-02,0.1011227,0.1042884,0.1076622,0.1112147,0.1148517,0.1187268,0.1226915,0.1267166,0.1308227,0.1349102,0.1390782,0.1432017,0.1472005,0.1512359,0.1551703,0.1590563,0.1629569,0.1668431,0.1709453,0.1752146,0.1797771,0.1848678,0.1906468,0.1972134,0.2049463,0.2137617,0.2246445,0.2373163,0.2524137,0.2704147,0.2920702,0.3176757,0.3476886,0.3814074,0.4205707,0.4640694,0.5117243,0.5636163,0.6182082,0.6761094,0.7349719,0.7928695,0.8507811,0.9061548,0.9589641,1.0074837,1.0517274,1.0923026,1.1287653,1.1604424,1.1891112,1.2141824,1.2365150,1.2560754,1.2728635,1.2875713,1.3001592,1.3106728,1.3195329,1.3263459,1.3317417,1.3360183,1.3381138,1.3398590,1.3400393,1.3393989,1.3380208,1.3349236,1.3305535,1.3242338,1.3157866,1.3049183,1.2918561,1.2758393,1.2579569,1.2379479,1.2164743,1.1939633,1.1701554,1.1459649,1.1218922,1.0973186,1.0729206,1.0484490,1.0244522,1.0011179,0.9775853,0.9546347,0.9321753,0.9100440,0.8886167,0.8670712,0.8460569,0.8257663,0.8055378,0.7859979,0.7665431,0.7476852,0.7295318,0.7114130,0.6939902,0.6768368,0.6602863,0.6444717,0.6286973,0.6135911,0.5989817,0.5848293,0.5713966,0.5580429,0.5452877,0.5331424,0.5212528,0.5100198,0.4989043,0.4882961,0.4782708,0.4683962,0.4590764,0.4499328,0.4412399,0.4330619,0.4249357,0.4172976,0.4098437,0.4028088,0.3961179,0.3895215,0.3832939,0.3772904,0.3715532,0.3661408,0.3607616,0.3556820,0.3508145,0.3461085,0.3416955,0.3372411,0.3330812,0.3291264,0.3252524,0.3216281,0.3180100,0.3145855,0.3113567,0.3081843,0.3051922,0.3022396,0.2994335,0.2967693,0.2941414,0.2916862,0.2892501,0.2869361,0.2847682,0.2826234,0.2806317,0.2786732,0.2767832,0.2750465,0.2733283,0.2717165,0.2701608,0.2686956,0.2673497,0.2660122,0.2648023,0.2636468,0.2625862,0.2615939,0.2606676,0.2598753,0.2590746,0.2584059,0.2578247,0.2573166,0.2568944,0.2565328,0.2562827,0.2561255,0.2559996,0.2560026,0.2561294,0.2563201,0.2565753,0.2569363,0.2573951,0.2579539,0.2585796,0.2593261,0.2601928,0.2611310,0.2622203,0.2634012,0.2647004,0.2661177,0.2676441,0.2693596,0.2711795,0.2731644,0.2752848,0.2775364,0.2800387,0.2826505,0.2854660,0.2884492,0.2915853,0.2950199,0.2986040,0.3024104,0.3064105,0.3105279,0.3149696,0.3195215,0.3243079,0.3292185,0.3342004,0.3394095,0.3446249,0.3499793,0.3552712,0.3604891,0.3657216,0.3707076,0.3756729,0.3803576,0.3847409,0.3888788,0.3926232,0.3961215,0.3992234,0.4019707,0.4043290,0.4063422,0.4080229,0.4093757,0.4104872,0.4113405,0.4119738,0.4123988,0.4127379,0.4129819,0.4132065,0.4134605,0.4136790,0.4140078,0.4144572,0.4150385,0.4157609,0.4166887,0.4178466,0.4192555,0.4209748,0.4230746,0.4255736,0.4285230,0.4320346,0.4360738,0.4411068,0.4468999,0.4536805,0.4615605,0.4705740,0.4814066,0.4939637,0.5088264,0.5259683,0.5460370,0.5697514,0.5969987,0.6300197,0.6675270,0.7111700,0.7623134,0.8213577,0.8916728,0.9731814,1.0684040,1.1751773,1.2952207,1.4299915,1.5753495,1.7388877,1.9088882,2.0843225,2.2535040,2.4006948,2.5256944,2.6126008,2.6642108,2.7024271,2.7367268,2.7667232,2.7839947,2.7917113,2.7994947,2.8033531,2.8126707,2.8213987,2.8357916,2.8496559,2.8687356,2.8782864,2.8851023,2.8888354,2.8931370,2.8987532,2.9026141,2.9086978,2.9153392,2.9155307,2.9184413,2.9178298,2.9075348,2.9020517,2.8966613,2.8921549,2.8856053,2.8829184,2.8793368,2.8736022,2.8677397,2.8609715,2.8466823,2.8311205,2.8155808,2.8082814,2.7993937,2.7877545,2.7810600,2.7759931,2.7706769,2.7598147,2.7386670,2.7117596,2.6856470,2.6693180,2.6485140,2.6175129,2.5970507,2.5721068,2.5540042,2.5149972,2.4869180,2.4584408,2.4251869,2.3951070,2.3690550,2.3392417,2.3053002,2.2764537,2.2443485,2.2115300,2.1825922,2.1521916,2.1221552,2.0911384,2.0635459,2.0319576,2.0025356,1.9752651,1.9457159,1.9165586,1.8869113,1.8600430,1.8309891,1.8027884,1.7740488,1.7467569,1.7197655,1.6934470,1.6684721,1.6422305,1.6171639,1.5928876,1.5687079,1.5453639,1.5217085,1.4991062,1.4769388,1.4554192,1.4334644,1.4129398,1.3921854,1.3720398,1.3524747,1.3326575,1.3143909,1.2948411,1.2772648,1.2591999,1.2422575,1.2252795,1.2087984,1.1933181,1.1776576,1.1625229,1.1480160,1.1340822,1.1201676,1.1071851,1.0943122,1.0821357,1.0703286,1.0588745,1.0478137,1.0368936,1.0267653,1.0168434,1.0073273,0.9979076,0.9891737,0.9805548,0.9724462,0.9646297,0.9570141,0.9499402,0.9431168,0.9364731,0.9297656,0.9236764,0.9181436,0.9124430,0.9074863,0.9021885,0.8975420,0.8931561,0.8888875,0.8849275,0.8814601,0.8777084,0.8743982,0.8715740,0.8686336,0.8662091,0.8638535,0.8618543,0.8600687,0.8585144,0.8571732,0.8561603,0.8552068,0.8546805,0.8541719,0.8540695,0.8539360,0.8543224,0.8547203,0.8556266,0.8563907,0.8575248,0.8588927,0.8604683,0.8622169,0.8643216,0.8667021,0.8693020,0.8721962,0.8751787,0.8785714,0.8820503,0.8858150,0.8900391,0.8942927,0.8986543,0.9034876,0.9085640,0.9139377,0.9195024,0.9254565,0.9313174,0.9379483,0.9442789,0.9512227,0.9582945,0.9661151,0.9736984,0.9818283,0.9900283,0.9989610,1.0080169,1.0171727,1.0264673,1.0364988,1.0467298,1.0570842,1.0677958,1.0792693,1.0900500,1.1015751,1.1137885,1.1259861,1.1388983,1.1515892,1.1648840,1.1783568,1.1922922,1.2062345,1.2207285,1.2351972,1.2505212,1.2654238,1.2810198,1.2971191,1.3131746,1.3301961,1.3466887,1.3633069,1.3816925,1.3984427,1.4165850,1.4348471,1.4529243,1.4718088,1.4913375,1.5096195,1.5307944,1.5486361,1.5692894,1.5888499,1.6083345,1.6290758,1.6495508,1.6698775,1.6929086,1.7119142,1.7348619,1.7546821,1.7754568,1.7964681,1.8185983,1.8395922,1.8652099,1.8848133,1.9029413,1.9250984,1.9456333,1.9735099,1.9961638,2.0104477,2.0301468,2.0575294,2.0737274,2.0947354,2.1132822,2.1333163,2.1556137,2.1765220,2.1937807,2.2104793,2.2365680,2.2577481,2.2670135,2.2838898,2.2971771,2.3101315,2.3292181,2.3459387,2.3562355,2.3677192,2.3865671,2.4064119,2.4232500,2.4296288,2.4307616,2.4312358,2.4332652,2.4352388,2.4389663,2.4436281,2.4460676,2.4542232,2.4576228,2.4625976,2.4701393,2.4712951,2.4776056,2.4795082,2.4799502,2.4828436,2.4810700,2.4770966,2.4795320,2.4766879,2.4738655,2.4715691,2.4688046,2.4658868,2.4569044,2.4553335
"rep-10",2.6502371e-02,2.5729179e-02,2.6574373e-02,2.5240660e-02,2.3569822e-02,2.4838448e-02,2.4901867e-02,2.5121927e-02,2.4920702e-02,2.4824619e-02,2.5373697e-02,2.5181532e-02,2.4827719e-02,2.4501562e-02,2.4625063e-02,2.4467230e-02,2.4162292e-02,2.4744272e-02,2.4611235e-02,2.4799585e-02,2.4233580e-02,2.3712635e-02,2.4623156e-02,2.4522305e-02,2.4733305e-02,2.3993492e-02,2.4558067e-02,2.4536371e-02,2.1745443e-02,2.3468494e-02,2.3386717e-02,2.3488522e-02,2.4094582e-02,2.4234772e-02,2.4186373e-02,2.4173021e-02,2.3626804e-02,2.3159027e-02,2.3630619e-02,2.3817301e-02,2.2966146e-02,2.1933317e-02,2.3840189e-02,2.4417639e-02,2.4478912e-02,2.4207830e-02,2.4385929e-02,2.4629593e-02,2.3668289e-02,2.3793936e-02,2.4467230e-02,2.4110317e-02,2.4544239e-02,2.4925709e-02,2.4314880e-02,2.4229050e-02,2.4134398e-02,2.3749590e-02,2.4816275e-02,2.4650335e-02,2.4753094e-02,2.4421930e-02,2.4551630e-02,2.4210453e-02,2.3856640e-02,2.4379969e-02,2.4271727e-02,2.4246693e-02,2.3994446e-02,2.4547815e-02,2.4669170e-02,2.5146961e-02,2.4618149e-02,2.4667740e-02,2.4809361e-02,2.4287224e-02,2.4826050e-02,2.3732662e-02,2.3360729e-02,2.3900270e-02,2.3640156e-02,2.4097443e-02,2.3665905e-02,2.3969650e-02,2.3910284e-02,2.4249077e-02,2.4780035e-02,2.3312092e-02,2.4224520e-02,2.3780584e-02,2.3764849e-02,2.4296999e-02,2.3705244e-02,2.3754597e-02,2.3301601e-02,2.4182081e-02,2.4072409e-02,2.3311138e-02,2.4067879e-02,2.3962736e-02,2.3855448e-02,2.3652077e-02,2.3906708e-02,2.3939610e-02,2.3956299e-02,2.3885250e-02,2.3720980e-02,2.3726106e-02,2.3647904e-02,2.3868561e-02,2.3851156e-02,2.3954988e-02,2.3848295e-02,2.3978114e-02,2.3690820e-02,2.3786068e-02,2.3766518e-02,2.3789763e-02,2.3765564e-02,2.3760676e-02,2.3771524e-02,2.3763657e-02,2.3694038e-02,2.3713350e-02,2.3721695e-02,2.3643613e-02,2.3458123e-02,2.3470640e-02,2.3451090e-02,2.3398995e-02,2.3475885e-02,2.3404121e-02,2.3377776e-02,2.3369431e-02,2.3363471e-02,2.3400187e-02,2.3380995e-02,2.3267984e-02,2.3408175e-02,2.3401737e-02,2.3415208e-02,2.3501396e-02,2.3501754e-02,2.3528337e-02,2.3506403e-02,2.3579001e-02,2.3562312e-02,2.3568273e-02,2.3608804e-02,2.3584366e-02,2.3608923e-02,2.3625970e-02,2.3675561e-02,2.3681521e-02,2.3696899e-02,2.3713350e-02,2.3714423e-02,2.3723006e-02,2.3736000e-02,2.3762822e-02,2.3834825e-02,2.3903489e-02,2.3985028e-02,2.4077892e-02,2.4147034e-02,2.4261117e-02,2.4327755e-02,2.4405122e-02,2.4465442e-02,2.4557710e-02,2.4602652e-02,2.4654746e-02,2.4687767e-02,2.4691582e-02,2.4705291e-02,2.4693370e-02,2.4669886e-02,2.4641633e-02,2.4546027e-02,2.4510145e-02,2.4439096e-02,2.4388731e-02,2.4361193e-02,2.4372935e-02,2.4410188e-02,2.4453461e-02,2.4457157e-02,2.4437368e-02,2.4412453e-02,2.4384141e-02,2.4388671e-02,2.4384916e-02,2.4381220e-02,2.4361968e-02,2.4331570e-02,2.4308503e-02,2.4282634e-02,2.4271071e-02,2.4254441e-02,2.4233639e-02,2.4208724e-02,2.4198949e-02,2.4189591e-02,2.4185538e-02,2.4182320e-02,2.4157166e-02,2.4207175e-02,2.4212539e-02,2.4239898e-02,2.4271250e-02,2.4322033e-02,2.4381638e-02,2.4425566e-02,2.4512172e-02,2.4598897e-02,2.4682760e-02,2.4758399e-02,2.4841845e-02,2.4927318e-02,2.4996936e-02,2.5043905e-02,2.5086582e-02,2.5142491e-02,2.5172830e-02,2.5205374e-02,2.5220752e-02,2.5248647e-02,2.5303841e-02,2.5330007e-02,2.5340974e-02,2.5373161e-02,2.5362909e-02,2.5389850e-02,2.5420845e-02,2.5447249e-02,2.5480807e-02,2.5500536e-02,2.5538683e-02,2.5580525e-02,2.5613964e-02,2.5658250e-02,2.5686741e-02,2.5742650e-02,2.5787830e-02,2.5833666e-02,2.5870621e-02,2.5924563e-02,2.5980711e-02,2.6025712e-02,2.6073098e-02,2.6144981e-02,2.6220679e-02,2.6308000e-02,2.6404500e-02,2.6501596e-02,2.6608467e-02,2.6725054e-02,2.6863456e-02,2.7041078e-02,2.7236998e-02,2.7472794e-02,2.7745366e-02,2.8057992e-02,2.8417885e-02,2.8827369e-02,2.9285491e-02,2.9799044e-02,3.0373931e-02,3.0991435e-02,3.1706691e-02,3.2470584e-02,3.3285737e-02,3.4276247e-02,3.5337210e-02,3.6506414e-02,3.7760258e-02,3.9040267e-02,4.0302217e-02,4.1477025e-02,4.2509556e-02,4.3384135e-02,4.4068813e-02,4.4564605e-02,4.4922113e-02,4.5145094e-02,4.5259476e-02,4.5305729e-02,4.5283139e-02,4.5204341e-02,4.5058668e-02,4.4862866e-02,4.4601977e-02,4.4303238e-02,4.3961585e-02,4.3542981e-02,4.3119490e-02,4.2673767e-02,4.2199731e-02,4.1720450e-02,4.1212201e-02,4.0691316e-02,4.0174067e-02,3.9623439e-02,3.9094388e-02,3.8555920e-02,3.8047969e-02,3.7513375e-02,3.6966145e-02,3.6441743e-02,3.5929084e-02,3.5408199e-02,3.4907043e-02,3.4435451e-02,3.3966422e-02,3.3520401e-02,3.3086121e-02,3.2675505e-02,3.2280207e-02,3.1926632e-02,3.1576097e-02,3.1255722e-02,3.0958056e-02,3.0672073e-02,3.0419588e-02,3.0180097e-02,2.9949188e-02,2.9757261e-02,2.9597342e-02,2.9442310e-02,2.9340327e-02,2.9238164e-02,2.9152930e-02,2.9094994e-02,2.9065788e-02,2.9034734e-02,2.9026151e-02,2.9049397e-02,2.9080153e-02,2.9147089e-02,2.9216528e-02,2.9335201e-02,2.9462337e-02,2.9632092e-02,2.9791951e-02,2.9975832e-02,3.0219078e-02,3.0445457e-02,3.0652285e-02,3.0911207e-02,3.1182885e-02,3.2252133e-02,3.2500386e-02,3.2759905e-02,3.3025444e-02,3.3292890e-02,3.3586800e-02,3.3901095e-02,3.4224629e-02,3.4613311e-02,3.5028279e-02,3.5534978e-02,3.6137581e-02,3.6841273e-02,3.7801087e-02,3.8915515e-02,4.0304899e-02,4.2004645e-02,4.4020772e-02,4.6353817e-02,4.8997164e-02,5.1784217e-02,5.4841816e-02,5.7871163e-02,6.0767353e-02,6.3570440e-02,6.6018522e-02,6.8118513e-02,6.9845140e-02,7.1141243e-02,7.2144985e-02,7.2844386e-02,7.3319912e-02,7.3656082e-02,7.3879242e-02,7.4004769e-02,7.4097812e-02,7.4149728e-02,7.4203134e-02,7.4260473e-02,7.4333966e-02,7.4431241e-02,7.4547946e-02,7.4678063e-02,7.4810684e-02,7.4930549e-02,7.5035274e-02,7.5090468e-02,7.5113058e-02,7.5067759e-02,7.4969828e-02,7.4828923e-02,7.4651778e-02,7.4428141e-02,7.4189246e-02,7.3936343e-02,7.3667824e-02,7.3383987e-02,7.3110998e-02,7.2840273e-02,7.2547853e-02,7.2261333e-02,7.1978211e-02,7.1691394e-02,7.1412086e-02,7.1130633e-02,7.0848167e-02,7.0566356e-02,7.0284963e-02,6.9993913e-02,6.9724560e-02,6.9434404e-02,6.9176495e-02,6.8910241e-02,6.8658173e-02,6.8420410e-02,6.8208456e-02,6.8016589e-02,6.7854941e-02,6.7700505e-02,6.7613661e-02,6.7536592e-02,6.7508638e-02,6.7512214e-02,6.7574739e-02,6.7679644e-02,6.7858338e-02,6.8080187e-02,6.8382382e-02,6.8720996e-02,6.9138885e-02,6.9627106e-02,7.0182145e-02,7.0804536e-02,7.1513832e-02,7.2320700e-02,7.3193491e-02,7.4161768e-02,7.5234950e-02,7.6372206e-02,7.7667952e-02,7.9064012e-02,8.0566466e-02,8.2210898e-02,8.3980143e-02,8.5923612e-02,8.8038385e-02,9.0265095e-02,9.2740119e-02,9.5368803e-02,9.8166078e-02,0.1011686,0.1043362,0.1077119,0.1112583,0.1148991,0.1187766,0.1227421,0.1267654,0.1308691,0.1349644,0.1391319,0.1432506,0.1472642,0.1512968,0.1552365,0.1591297,0.1630355,0.1669290,0.1710367,0.1753075,0.1798802,0.1849727,0.1907547,0.1973187,0.2050458,0.2138668,0.2247423,0.2374153,0.2525210,0.2705228,0.2921802,0.3178045,0.3478069,0.3815435,0.4206761,0.4641927,0.5118490,0.5637581,0.6183564,0.6762484,0.7351415,0.7931013,0.8509235,0.9063793,0.9591671,1.0077112,1.0519485,1.0925965,1.1289510,1.1606389,1.1893167,1.2143526,1.2366935,1.2562194,1.2730002,1.2877078,1.3002803,1.3107725,1.3196125,1.3264550,1.3317540,1.3360343,1.3381120,1.3400030,1.3400316,1.3393043,1.3379872,1.3347881,1.3304865,1.3241868,1.3157308,1.3048161,1.2917855,1.2757287,1.2578748,1.2378393,1.2163427,1.1938238,1.1700476,1.1458006,1.1217756,1.0971693,1.0727714,1.0483401,1.0242915,1.0009966,0.9774430,0.9544951,0.9320502,0.9099328,0.8884857,0.8669738,0.8459631,0.8256649,0.8054347,0.7858865,0.7664224,0.7475684,0.7294205,0.7113155,0.6938844,0.6767122,0.6601931,0.6443601,0.6286058,0.6135033,0.5989009,0.5847438,0.5713239,0.5579635,0.5452132,0.5330799,0.5211984,0.5099660,0.4988554,0.4882446,0.4782068,0.4683507,0.4590280,0.4498812,0.4411967,0.4330092,0.4248973,0.4172626,0.4098083,0.4027771,0.3960716,0.3894933,0.3832653,0.3772537,0.3715281,0.3661124,0.3607406,0.3556668,0.3507903,0.3460901,0.3416729,0.3372233,0.3330565,0.3291034,0.3252364,0.3216084,0.3180007,0.3145707,0.3113405,0.3081687,0.3051780,0.3022289,0.2994230,0.2967638,0.2941292,0.2916778,0.2892460,0.2869306,0.2847602,0.2826188,0.2806233,0.2786657,0.2767794,0.2750406,0.2733248,0.2717167,0.2701577,0.2686968,0.2673481,0.2660069,0.2648009,0.2636439,0.2625870,0.2615913,0.2606694,0.2598792,0.2590746,0.2584045,0.2578208,0.2573206,0.2568993,0.2565336,0.2562920,0.2561395,0.2560061,0.2560090,0.2561405,0.2563300,0.2565826,0.2569528,0.2574073,0.2579598,0.2585922,0.2593333,0.2601990,0.2611470,0.2622266,0.2634119,0.2647174,0.2661352,0.2676564,0.2693719,0.2711971,0.2731758,0.2753026,0.2775515,0.2800571,0.2826681,0.2854832,0.2884651,0.2916059,0.2950381,0.2986290,0.3024375,0.3064293,0.3105504,0.3149955,0.3195479,0.3243321,0.3292499,0.3342307,0.3394401,0.3446437,0.3500172,0.3553070,0.3605213,0.3657493,0.3707393,0.3757062,0.3803902,0.3847706,0.3889136,0.3926632,0.3961602,0.3992628,0.4019990,0.4043725,0.4063832,0.4080667,0.4094234,0.4105307,0.4113832,0.4120261,0.4124669,0.4127935,0.4130413,0.4132611,0.4135245,0.4137584,0.4140853,0.4145353,0.4151132,0.4158403,0.4167737,0.4179336,0.4193566,0.4210745,0.4231825,0.4256643,0.4286203,0.4321480,0.4362023,0.4412338,0.4470208,0.4538074,0.4616880,0.4706990,0.4815131,0.4940882,0.5089349,0.5260758,0.5461589,0.5698953,0.5971060,0.6301484,0.6676394,0.7112713,0.7624461,0.8215220,0.8918389,0.9733530,1.0685227,1.1753757,1.2953013,1.4301543,1.5753217,1.7390517,1.9088912,2.0839388,2.2532823,2.4003663,2.5255234,2.6126356,2.6626062,2.7004056,2.7338932,2.7638288,2.7822354,2.7907052,2.7952871,2.8029573,2.8123496,2.8187895,2.8319144,2.8494487,2.8651547,2.8785188,2.8849037,2.8867583,2.8931041,2.8971622,2.9034743,2.9104052,2.9117391,2.9152329,2.9125757,2.9112759,2.9074137,2.9071639,2.8932269,2.8891776,2.8850970,2.8800731,2.8772764,2.8734491,2.8670421,2.8567421,2.8444846,2.8255019,2.8152955,2.8053551,2.7952452,2.7874088,2.7811236,2.7766397,2.7685869,2.7569938,2.7355459,2.7098508,2.6840672,2.6685212,2.6447618,2.6170173,2.5968227,2.5711188,2.5524991,2.5160599,2.4858425,2.4571555,2.4245765,2.3947690,2.3677669,2.3378348,2.3047593,2.2758141,2.2433517,2.2112832,2.1826303,2.1513953,2.1214831,2.0910292,2.0628757,2.0310602,2.0023785,1.9748169,1.9454404,1.9160109,1.8863900,1.8591702,1.8305604,1.8026772,1.7736338,1.7462908,1.7193408,1.6930236,1.6678472,1.6421119,1.6168163,1.5926119,1.5682828,1.5452683,1.5214013,1.4988534,1.4766401,1.4553167,1.4332229,1.4128463,1.3920736,1.3718894,1.3522086,1.3325499,1.3142905,1.2947388,1.2769792,1.2590506,1.2421616,1.2251680,1.2086953,1.1931257,1.1774566,1.1624026,1.1479648,1.1339194,1.1201108,1.1071031,1.0942324,1.0820858,1.0702463,1.0587881,1.0477983,1.0368243,1.0267416,1.0167435,1.0073256,0.9979171,0.9891034,0.9804797,0.9724687,0.9646468,0.9569861,0.9499440,0.9430723,0.9364603,0.9297795,0.9236792,0.9181367,0.9124399,0.9074168,0.9022057,0.8975221,0.8931769,0.8888823,0.8849441,0.8814040,0.8776317,0.8743670,0.8715556,0.8686943,0.8662416,0.8638544,0.8618788,0.8601080,0.8585525,0.8572264,0.8561935,0.8553155,0.8546827,0.8542159,0.8541037,0.8539804,0.8544115,0.8547309,0.8555881,0.8563941,0.8575827,0.8589523,0.8604845,0.8622348,0.8644058,0.8667068,0.8693836,0.8721933,0.8751859,0.8786375,0.8820614,0.8858082,0.8900617,0.8942889,0.8986927,0.9035325,0.9086167,0.9139234,0.9194798,0.9254535,0.9314153,0.9379489,0.9443394,0.9512411,0.9583073,0.9661649,0.9737522,0.9818491,0.9901002,0.9989406,1.0080448,1.0171180,1.0265119,1.0365950,1.0467422,1.0571361,1.0678153,1.0792327,1.0900317,1.1015728,1.1138952,1.1259665,1.1388025,1.1515937,1.1649289,1.1783265,1.1923131,1.2064439,1.2207708,1.2352319,1.2507095,1.2653841,1.2810506,1.2973197,1.3133751,1.3301644,1.3466939,1.3633034,1.3815205,1.3983514,1.4166009,1.4346710,1.4529834,1.4717201,1.4913127,1.5098338,1.5306964,1.5486265,1.5691413,1.5889436,1.6085141,1.6291125,1.6495578,1.6699235,1.6929448,1.7117559,1.7344111,1.7540127,1.7752949,1.7961003,1.8181241,1.8395327,1.8648875,1.8847468,1.9024390,1.9246148,1.9453542,1.9730815,1.9955209,2.0107129,2.0299253,2.0569005,2.0715587,2.0941918,2.1134899,2.1329980,2.1560397,2.1753418,2.1926129,2.2094612,2.2334890,2.2578311,2.2665124,2.2830656,2.2957232,2.3088489,2.3287768,2.3437254,2.3555307,2.3665214,2.3846867,2.4073486,2.4208310,2.4300907,2.4311221,2.4330988,2.4337845,2.4345326,2.4384437,2.4413440,2.4485819,2.4491620,2.4537830,2.4614332,2.4673507,2.4718034,2.4708531,2.4766231,2.4772727,2.4773815,2.4788163,2.4777312,2.4744744,2.4733348,2.4735453,2.4683409,2.4684830,2.4625599,2.4609048,2.4527879
"rrep_0001",2.6711226e-02,2.4261951e-02,2.5419950e-02,2.4912834e-02,2.3806810e-02,2.4994612e-02,2.3338795e-02,2.4759054e-02,2.4788141e-02,2.4665117e-02,2.4846315e-02,2.4130344e-02,2.4583578e-02,2.4129391e-02,2.3702621e-02,2.3740768e-02,2.2780657e-02,2.4149656e-02,2.4498463e-02,2.4427891e-02,2.3846626e-02,2.3600101e-02,2.4241686e-02,2.3488760e-02,2.3857355e-02,2.4173498e-02,2.4071455e-02,2.4041891e-02,2.1989346e-02,2.2931099e-02,2.3382902e-02,2.2827864e-02,2.3321390e-02,2.3721695e-02,2.3977757e-02,2.3312330e-02,2.2889614e-02,2.2877455e-02,2.3787498e-02,2.3401499e-02,2.1713257e-02,2.2398710e-02,2.3961544e-02,2.4081707e-02,2.3981094e-02,2.4323940e-02,2.4226904e-02,2.3929358e-02,2.3008347e-02,2.4175644e-02,2.3894310e-02,2.4023056e-02,2.4317026e-02,2.4314642e-02,2.4260044e-02,2.3387432e-02,2.3852825e-02,2.3958683e-02,2.4318933e-02,2.4641275e-02,2.3456335e-02,2.4016619e-02,2.3789883e-02,2.3799896e-02,2.4051189e-02,2.3694754e-02,2.3706198e-02,2.3836613e-02,2.3874998e-02,2.3906708e-02,2.3945570e-02,2.4381399e-02,2.4399519e-02,2.4365664e-02,2.4042845e-02,2.3465395e-02,2.4327040e-02,2.3562431e-02,2.3314238e-02,2.3561716e-02,2.3124218e-02,2.4007797e-02,2.3764372e-02,2.3781061e-02,2.3388147e-02,2.4233341e-02,2.4350643e-02,2.3356199e-02,2.3927450e-02,2.3655891e-02,2.3728371e-02,2.3584366e-02,2.2906542e-02,2.3463726e-02,2.3012161e-02,2.3926020e-02,2.3717642e-02,2.3153067e-02,2.3499250e-02,2.3545980e-02,2.3482323e-02,2.3348570e-02,2.3535728e-02,2.3525000e-02,2.3217320e-02,2.3412585e-02,2.3280263e-02,2.3366928e-02,2.3229480e-02,2.3452997e-02,2.3456335e-02,2.3452640e-02,2.3374081e-02,2.3426175e-02,2.3278594e-02,2.3346186e-02,2.3265958e-02,2.3363233e-02,2.3280025e-02,2.3339868e-02,2.3314476e-02,2.3288369e-02,2.3232341e-02,2.3260951e-02,2.3265362e-02,2.3252726e-02,2.2967815e-02,2.2927284e-02,2.3021698e-02,2.2933125e-02,2.3002505e-02,2.2917151e-02,2.2866964e-02,2.2893786e-02,2.2890329e-02,2.2901416e-02,2.2950649e-02,2.2820830e-02,2.2937894e-02,2.2970915e-02,2.2956848e-02,2.3047209e-02,2.3038149e-02,2.3049951e-02,2.3056149e-02,2.3122191e-02,2.3075938e-02,2.3089170e-02,2.3120642e-02,2.3106098e-02,2.3087978e-02,2.3112774e-02,2.3153305e-02,2.3151040e-02,2.3181200e-02,2.3196101e-02,2.3187995e-02,2.3178816e-02,2.3203969e-02,2.3210883e-02,2.3226619e-02,2.3347378e-02,2.3410201e-02,2.3488283e-02,2.3543835e-02,2.3647666e-02,2.3710966e-02,2.3792863e-02,2.3856640e-02,2.3935199e-02,2.3983121e-02,2.3996115e-02,2.4031520e-02,2.4033189e-02,2.4033070e-02,2.4002910e-02,2.3971558e-02,2.3901105e-02,2.3814917e-02,2.3734212e-02,2.3604870e-02,2.3509860e-02,2.3431897e-02,2.3398101e-02,2.3424268e-02,2.3479462e-02,2.3542464e-02,2.3563385e-02,2.3580909e-02,2.3554146e-02,2.3543298e-02,2.3525536e-02,2.3491204e-02,2.3479342e-02,2.3437202e-02,2.3400843e-02,2.3380458e-02,2.3354292e-02,2.3326695e-02,2.3297787e-02,2.3270190e-02,2.3272038e-02,2.3243845e-02,2.3229718e-02,2.3235142e-02,2.3229063e-02,2.3229897e-02,2.3233771e-02,2.3272276e-02,2.3277402e-02,2.3345053e-02,2.3391068e-02,2.3448467e-02,2.3532748e-02,2.3604274e-02,2.3692131e-02,2.3774147e-02,2.3857951e-02,2.3942232e-02,2.4008870e-02,2.4072707e-02,2.4120510e-02,2.4155974e-02,2.4185359e-02,2.4214566e-02,2.4234354e-02,2.4257302e-02,2.4302483e-02,2.4333358e-02,2.4356127e-02,2.4372876e-02,2.4392009e-02,2.4401546e-02,2.4427354e-02,2.4432600e-02,2.4462998e-02,2.4497688e-02,2.4524927e-02,2.4573863e-02,2.4605691e-02,2.4645388e-02,2.4681211e-02,2.4735510e-02,2.4779201e-02,2.4824142e-02,2.4863780e-02,2.4917781e-02,2.4983346e-02,2.5034785e-02,2.5072694e-02,2.5133967e-02,2.5207162e-02,2.5287867e-02,2.5388598e-02,2.5479853e-02,2.5581717e-02,2.5705338e-02,2.5826395e-02,2.5991857e-02,2.6188076e-02,2.6401460e-02,2.6671231e-02,2.6978612e-02,2.7328670e-02,2.7733326e-02,2.8176010e-02,2.8685629e-02,2.9256642e-02,2.9861152e-02,3.0564547e-02,3.1325281e-02,3.2153070e-02,3.3119321e-02,3.4178972e-02,3.5343647e-02,3.6596537e-02,3.7864685e-02,3.9138675e-02,4.0306628e-02,4.1342020e-02,4.2219400e-02,4.2895138e-02,4.3394685e-02,4.3753386e-02,4.3978870e-02,4.4098854e-02,4.4150889e-02,4.4128597e-02,4.4039726e-02,4.3902099e-02,4.3703914e-02,4.3441117e-02,4.3143988e-02,4.2805374e-02,4.2406917e-02,4.1977346e-02,4.1505516e-02,4.1029453e-02,4.0553153e-02,4.0038645e-02,3.9526165e-02,3.9002299e-02,3.8460433e-02,3.7931204e-02,3.7431180e-02,3.6883116e-02,3.6348581e-02,3.5808086e-02,3.5281181e-02,3.4767449e-02,3.4255147e-02,3.3752799e-02,3.3279955e-02,3.2814085e-02,3.2362998e-02,3.1931341e-02,3.1519055e-02,3.1121910e-02,3.0754685e-02,3.0408800e-02,3.0076981e-02,2.9775262e-02,2.9481053e-02,2.9225528e-02,2.8968096e-02,2.8743029e-02,2.8533697e-02,2.8359592e-02,2.8210223e-02,2.8098047e-02,2.7984083e-02,2.7886331e-02,2.7808845e-02,2.7756453e-02,2.7726173e-02,2.7700961e-02,2.7713954e-02,2.7748108e-02,2.7801871e-02,2.7872801e-02,2.7985990e-02,2.8107882e-02,2.8260291e-02,2.8427422e-02,2.8619170e-02,2.8844953e-02,2.9054523e-02,2.9258728e-02,2.9517055e-02,2.9781699e-02,3.0726910e-02,3.0970156e-02,3.1221628e-02,3.1477869e-02,3.1736255e-02,3.2023191e-02,3.2319963e-02,3.2644928e-02,3.3015788e-02,3.3425808e-02,3.3928752e-02,3.4527659e-02,3.5236418e-02,3.6193013e-02,3.7308633e-02,3.8709283e-02,4.0415525e-02,4.2427659e-02,4.4774175e-02,4.7415376e-02,5.0193906e-02,5.3247213e-02,5.6259334e-02,5.9141517e-02,6.1909974e-02,6.4333618e-02,6.6413701e-02,6.8117678e-02,6.9398522e-02,7.0391953e-02,7.1087420e-02,7.1569562e-02,7.1896315e-02,7.2110951e-02,7.2245598e-02,7.2334945e-02,7.2396398e-02,7.2450340e-02,7.2514713e-02,7.2592378e-02,7.2694659e-02,7.2805166e-02,7.2940111e-02,7.3073208e-02,7.3192298e-02,7.3289394e-02,7.3348701e-02,7.3366582e-02,7.3319197e-02,7.3214412e-02,7.3065758e-02,7.2872579e-02,7.2656035e-02,7.2410941e-02,7.2146893e-02,7.1879804e-02,7.1606278e-02,7.1319401e-02,7.1050465e-02,7.0745289e-02,7.0454776e-02,7.0175588e-02,6.9885790e-02,6.9613695e-02,6.9320560e-02,6.9031060e-02,6.8746150e-02,6.8444669e-02,6.8151116e-02,6.7872465e-02,6.7589819e-02,6.7314088e-02,6.7044318e-02,6.6793978e-02,6.6547632e-02,6.6335797e-02,6.6134870e-02,6.5958858e-02,6.5820754e-02,6.5717936e-02,6.5642536e-02,6.5611184e-02,6.5609515e-02,6.5670490e-02,6.5782607e-02,6.5940082e-02,6.6164613e-02,6.6451192e-02,6.6791058e-02,6.7217171e-02,6.7677975e-02,6.8239808e-02,6.8872452e-02,6.9577098e-02,7.0375979e-02,7.1245790e-02,7.2222531e-02,7.3293865e-02,7.4426711e-02,7.5722456e-02,7.7109575e-02,7.8611910e-02,8.0259740e-02,8.2024038e-02,8.3964586e-02,8.6081505e-02,8.8297129e-02,9.0778768e-02,9.3404651e-02,9.6205384e-02,9.9200487e-02,0.1023708,0.1057431,0.1092941,0.1129175,0.1167858,0.1207520,0.1247737,0.1288673,0.1329420,0.1370985,0.1412109,0.1452048,0.1492030,0.1531238,0.1569944,0.1608743,0.1647463,0.1688173,0.1730657,0.1776357,0.1827058,0.1884957,0.1950640,0.2028317,0.2116827,0.2225687,0.2352797,0.2504165,0.2684789,0.2901193,0.3158233,0.3458706,0.3796816,0.4188141,0.4623732,0.5100529,0.5619529,0.6164311,0.6743234,0.7331119,0.7908961,0.8485837,0.9037726,0.9564354,1.0048460,1.0489219,1.0894296,1.1257417,1.1574455,1.1861057,1.2111676,1.2335688,1.2531168,1.2700584,1.2849519,1.2976397,1.3082193,1.3172090,1.3240896,1.3296239,1.3338370,1.3361166,1.3380959,1.3383486,1.3379898,1.3361543,1.3336267,1.3289301,1.3225635,1.3142636,1.3033650,1.2902586,1.2742989,1.2564523,1.2364454,1.2149498,1.1925449,1.1687094,1.1445653,1.1205753,1.0959934,1.0716139,1.0471346,1.0231826,0.9998623,0.9763214,0.9533861,0.9309998,0.9088698,0.8874334,0.8658500,0.8449075,0.8245603,0.8043646,0.7847717,0.7653242,0.7464120,0.7282748,0.7101375,0.6926960,0.6755574,0.6589859,0.6431367,0.6273193,0.6122453,0.5975945,0.5834458,0.5699772,0.5566162,0.5438897,0.5317006,0.5198092,0.5085720,0.4974511,0.4868041,0.4767636,0.4668928,0.4575748,0.4484169,0.4396937,0.4314979,0.4233992,0.4157474,0.4083019,0.4012140,0.3945323,0.3879181,0.3817144,0.3756876,0.3699481,0.3645183,0.3591430,0.3540542,0.3491719,0.3444663,0.3400369,0.3356221,0.3314460,0.3274446,0.3236010,0.3199424,0.3163339,0.3129272,0.3096679,0.3064697,0.3034980,0.3005372,0.2977305,0.2950643,0.2924632,0.2899900,0.2875429,0.2852595,0.2830646,0.2809409,0.2789184,0.2769518,0.2751086,0.2733479,0.2716233,0.2700346,0.2684742,0.2670096,0.2656443,0.2643340,0.2631277,0.2619434,0.2608908,0.2599151,0.2589986,0.2581865,0.2574371,0.2567793,0.2562025,0.2556871,0.2552597,0.2549203,0.2546543,0.2544926,0.2544041,0.2544088,0.2544981,0.2546696,0.2549373,0.2552959,0.2557448,0.2563126,0.2569504,0.2577011,0.2585403,0.2594922,0.2605587,0.2617552,0.2630370,0.2644512,0.2659708,0.2676826,0.2695048,0.2714663,0.2735994,0.2758403,0.2783254,0.2809433,0.2837630,0.2867379,0.2898733,0.2933008,0.2968733,0.3006742,0.3046630,0.3087828,0.3132263,0.3177667,0.3225433,0.3274617,0.3324435,0.3376204,0.3428181,0.3481721,0.3534503,0.3586453,0.3638609,0.3688374,0.3737776,0.3784404,0.3828095,0.3869327,0.3906456,0.3941414,0.3972087,0.3999264,0.4022667,0.4042408,0.4059137,0.4072587,0.4083436,0.4091843,0.4097951,0.4101802,0.4105194,0.4107491,0.4109651,0.4112019,0.4113989,0.4117041,0.4121538,0.4126856,0.4134059,0.4143160,0.4154572,0.4168460,0.4185598,0.4206475,0.4231258,0.4260566,0.4295527,0.4335957,0.4385875,0.4443660,0.4511769,0.4590364,0.4680404,0.4788340,0.4913977,0.5062569,0.5233790,0.5434765,0.5672203,0.5943900,0.6274428,0.6649216,0.7085694,0.7596616,0.8187113,0.8889545,0.9703630,1.0656490,1.1724592,1.2924113,1.4272906,1.5723076,1.7360864,1.9061236,2.0815067,2.2502208,2.3972573,2.5207787,2.6051440,2.6640773,2.7027740,2.7462037,2.7647686,2.7723436,2.7786832,2.7886353,2.8015342,2.8161132,2.8353486,2.8469195,2.8578606,2.8632317,2.8672628,2.8739040,2.8846991,2.8999619,2.9159796,2.9290032,2.9366028,2.9459758,2.9528418,2.9521773,2.9478867,2.9417913,2.9270566,2.9179065,2.9014862,2.8853822,2.8761411,2.8674569,2.8613808,2.8576956,2.8517463,2.8473203,2.8441565,2.8350358,2.8180614,2.8004980,2.7882433,2.7757139,2.7628598,2.7565258,2.7502439,2.7400570,2.7237310,2.6972730,2.6666753,2.6460838,2.6228733,2.5936520,2.5720444,2.5471597,2.5216510,2.4836771,2.4611795,2.4258935,2.3944697,2.3659151,2.3352365,2.3056619,2.2741961,2.2479129,2.2116880,2.1829343,2.1513784,2.1228418,2.0915947,2.0611045,2.0327446,2.0026746,1.9732080,1.9445009,1.9157550,1.8865021,1.8588169,1.8295369,1.8013389,1.7746978,1.7482646,1.7195990,1.6932038,1.6674811,1.6417582,1.6174712,1.5931698,1.5686471,1.5445979,1.5213332,1.4987084,1.4759541,1.4548831,1.4331017,1.4119577,1.3916565,1.3711691,1.3517133,1.3320677,1.3129526,1.2944047,1.2763305,1.2581331,1.2406908,1.2241641,1.2075204,1.1919835,1.1763046,1.1616031,1.1466876,1.1326896,1.1188401,1.1057884,1.0929563,1.0805554,1.0688701,1.0573961,1.0463473,1.0354314,1.0255464,1.0153224,1.0056735,0.9964755,0.9874918,0.9788648,0.9708495,0.9631513,0.9553562,0.9482335,0.9411149,0.9345655,0.9280286,0.9222219,0.9163563,0.9107006,0.9055381,0.9005848,0.8957161,0.8911681,0.8870312,0.8829352,0.8792829,0.8758233,0.8723716,0.8694728,0.8668424,0.8641011,0.8619441,0.8597699,0.8580005,0.8564497,0.8550895,0.8540345,0.8531356,0.8524802,0.8522022,0.8518724,0.8517233,0.8521851,0.8525568,0.8532804,0.8540771,0.8553761,0.8567021,0.8582169,0.8599210,0.8620777,0.8643551,0.8669797,0.8698102,0.8728765,0.8762571,0.8797205,0.8834367,0.8876033,0.8919025,0.8963739,0.9012179,0.9063358,0.9116428,0.9171435,0.9230806,0.9289623,0.9355806,0.9419854,0.9489690,0.9559151,0.9637889,0.9714153,0.9794184,0.9877306,0.9965210,1.0056448,1.0148035,1.0241596,1.0341297,1.0442731,1.0547793,1.0653319,1.0767651,1.0875328,1.0992427,1.1114664,1.1236140,1.1365912,1.1492676,1.1624991,1.1758194,1.1897826,1.2040688,1.2182621,1.2325855,1.2483072,1.2631578,1.2785747,1.2946535,1.3112705,1.3278195,1.3442106,1.3609314,1.3791993,1.3960116,1.4143528,1.4321522,1.4505200,1.4691036,1.4884264,1.5074717,1.5276438,1.5463027,1.5683991,1.5866420,1.6063739,1.6281813,1.6477026,1.6683584,1.6900455,1.7103887,1.7313356,1.7519058,1.7730122,1.7953969,1.8155457,1.8371816,1.8598925,1.8806155,1.9020208,1.9259768,1.9432669,1.9688587,1.9916805,2.0098157,2.0330484,2.0517523,2.0747404,2.0932024,2.1111009,2.1339233,2.1548829,2.1761329,2.1902359,2.2146885,2.2399304,2.2512167,2.2670455,2.2799115,2.2956882,2.3144667,2.3322687,2.3442984,2.3645482,2.3850908,2.4026217,2.4105468,2.4136963,2.4161768,2.4208791,2.4261074,2.4321289,2.4425557,2.4545505,2.4606235,2.4642501,2.4691203,2.4682913,2.4709485,2.4725683,2.4735157,2.4721448,2.4738278,2.4744072,2.4753158,2.4726737,2.4702663,2.4685194,2.4664707,2.4638853,2.4624863,2.4630089,2.4574778,2.4543235,2.4513617
"rrep_0002",2.6439905e-02,2.3666620e-02,2.6023865e-02,2.5081158e-02,2.3949623e-02,2.5056601e-02,2.3568630e-02,2.4746180e-02,2.4922848e-02,2.4658680e-02,2.4841309e-02,2.4228334e-02,2.4610281e-02,2.4285555e-02,2.3806095e-02,2.3902655e-02,2.2887707e-02,2.4087191e-02,2.4368525e-02,2.4475813e-02,2.3921013e-02,2.3704290e-02,2.4176121e-02,2.3720026e-02,2.3935556e-02,2.4276495e-02,2.4142504e-02,2.4102211e-02,2.1929026e-02,2.2979021e-02,2.3398876e-02,2.2933245e-02,2.3313046e-02,2.3936749e-02,2.3913145e-02,2.3307085e-02,2.2907734e-02,2.3045063e-02,2.3886204e-02,2.3318529e-02,2.1755695e-02,2.2417307e-02,2.4125099e-02,2.4124622e-02,2.3983240e-02,2.4268627e-02,2.4232388e-02,2.4128437e-02,2.3103714e-02,2.4231434e-02,2.3927450e-02,2.4017572e-02,2.4391890e-02,2.4476290e-02,2.4386168e-02,2.3362875e-02,2.3840427e-02,2.3846149e-02,2.4416447e-02,2.4709940e-02,2.3499012e-02,2.3942947e-02,2.3825169e-02,2.3736715e-02,2.4028063e-02,2.3914814e-02,2.3792267e-02,2.3996353e-02,2.3896694e-02,2.3818970e-02,2.4120092e-02,2.4438381e-02,2.4441004e-02,2.4272919e-02,2.4176598e-02,2.3488522e-02,2.4474144e-02,2.3359776e-02,2.3252249e-02,2.3509979e-02,2.3162603e-02,2.4043083e-02,2.3785353e-02,2.3846388e-02,2.3464918e-02,2.4047136e-02,2.4241209e-02,2.3426294e-02,2.3957253e-02,2.3707628e-02,2.3775339e-02,2.3576260e-02,2.2929192e-02,2.3501158e-02,2.3020983e-02,2.3960829e-02,2.3703814e-02,2.3166656e-02,2.3514748e-02,2.3563862e-02,2.3545504e-02,2.3432255e-02,2.3536921e-02,2.3515701e-02,2.3256421e-02,2.3473382e-02,2.3329139e-02,2.3347497e-02,2.3261189e-02,2.3524165e-02,2.3500562e-02,2.3419142e-02,2.3400664e-02,2.3476601e-02,2.3372650e-02,2.3429394e-02,2.3348212e-02,2.3405433e-02,2.3305774e-02,2.3376942e-02,2.3342013e-02,2.3334861e-02,2.3291707e-02,2.3287773e-02,2.3283839e-02,2.3254037e-02,2.3004651e-02,2.3013830e-02,2.3043633e-02,2.2961974e-02,2.3025632e-02,2.2956848e-02,2.2920609e-02,2.2929311e-02,2.2973776e-02,2.2953987e-02,2.2952080e-02,2.2852302e-02,2.2973895e-02,2.3005962e-02,2.3012042e-02,2.3070931e-02,2.3080230e-02,2.3080587e-02,2.3068905e-02,2.3140073e-02,2.3124337e-02,2.3115993e-02,2.3138762e-02,2.3146987e-02,2.3129225e-02,2.3149014e-02,2.3193121e-02,2.3176312e-02,2.3216009e-02,2.3224115e-02,2.3222804e-02,2.3205519e-02,2.3236156e-02,2.3236394e-02,2.3276448e-02,2.3380160e-02,2.3439646e-02,2.3528695e-02,2.3586154e-02,2.3695230e-02,2.3745775e-02,2.3824334e-02,2.3892999e-02,2.3948789e-02,2.4013638e-02,2.4032474e-02,2.4068594e-02,2.4079561e-02,2.4065495e-02,2.4041295e-02,2.4003267e-02,2.3944139e-02,2.3851991e-02,2.3751378e-02,2.3647070e-02,2.3539901e-02,2.3470044e-02,2.3450196e-02,2.3482978e-02,2.3549259e-02,2.3595572e-02,2.3604870e-02,2.3610771e-02,2.3594677e-02,2.3578107e-02,2.3565352e-02,2.3530781e-02,2.3512363e-02,2.3476899e-02,2.3442924e-02,2.3411036e-02,2.3392498e-02,2.3366809e-02,2.3339212e-02,2.3306727e-02,2.3307383e-02,2.3272574e-02,2.3264945e-02,2.3275733e-02,2.3265123e-02,2.3275971e-02,2.3280919e-02,2.3303926e-02,2.3318887e-02,2.3386598e-02,2.3435593e-02,2.3489058e-02,2.3567677e-02,2.3638427e-02,2.3732781e-02,2.3816466e-02,2.3901105e-02,2.3980558e-02,2.4049520e-02,2.4115205e-02,2.4159908e-02,2.4195135e-02,2.4230838e-02,2.4255931e-02,2.4276316e-02,2.4297595e-02,2.4344325e-02,2.4376690e-02,2.4391890e-02,2.4412811e-02,2.4431705e-02,2.4440229e-02,2.4469018e-02,2.4476111e-02,2.4509370e-02,2.4541497e-02,2.4564683e-02,2.4611175e-02,2.4646521e-02,2.4685025e-02,2.4718821e-02,2.4772823e-02,2.4812579e-02,2.4855614e-02,2.4902642e-02,2.4949193e-02,2.5008678e-02,2.5068343e-02,2.5105119e-02,2.5169909e-02,2.5241554e-02,2.5324523e-02,2.5413632e-02,2.5515199e-02,2.5613010e-02,2.5733769e-02,2.5863230e-02,2.6027560e-02,2.6221931e-02,2.6445746e-02,2.6709616e-02,2.7011395e-02,2.7365506e-02,2.7768612e-02,2.8219461e-02,2.8724730e-02,2.9290438e-02,2.9902220e-02,3.0606449e-02,3.1366527e-02,3.2198429e-02,3.3157825e-02,3.4224868e-02,3.5389066e-02,3.6635458e-02,3.7911296e-02,3.9183438e-02,4.0353894e-02,4.1384816e-02,4.2267561e-02,4.2946160e-02,4.3446183e-02,4.3800533e-02,4.4029057e-02,4.4147134e-02,4.4191539e-02,4.4168591e-02,4.4081986e-02,4.3940902e-02,4.3741524e-02,4.3477833e-02,4.3177783e-02,4.2834759e-02,4.2435110e-02,4.2002916e-02,4.1530252e-02,4.1052520e-02,4.0571868e-02,4.0058315e-02,3.9542973e-02,3.9014876e-02,3.8470447e-02,3.7941515e-02,3.7438869e-02,3.6894977e-02,3.6360621e-02,3.5819292e-02,3.5290480e-02,3.4772277e-02,3.4261644e-02,3.3762157e-02,3.3287942e-02,3.2822013e-02,3.2374322e-02,3.1935632e-02,3.1525970e-02,3.1135023e-02,3.0761838e-02,3.0414820e-02,3.0094147e-02,2.9784679e-02,2.9496014e-02,2.9237390e-02,2.8975368e-02,2.8742075e-02,2.8543293e-02,2.8371394e-02,2.8231919e-02,2.8097868e-02,2.7985513e-02,2.7907729e-02,2.7831972e-02,2.7770996e-02,2.7732313e-02,2.7720213e-02,2.7736783e-02,2.7752578e-02,2.7810633e-02,2.7897835e-02,2.8003097e-02,2.8122723e-02,2.8268039e-02,2.8452516e-02,2.8620601e-02,2.8864264e-02,2.9083490e-02,2.9299498e-02,2.9552341e-02,2.9802203e-02,3.0745447e-02,3.0984998e-02,3.1237185e-02,3.1496108e-02,3.1755924e-02,3.2044172e-02,3.2340407e-02,3.2666445e-02,3.3031285e-02,3.3441782e-02,3.3940852e-02,3.4542561e-02,3.5247862e-02,3.6192060e-02,3.7299752e-02,3.8698912e-02,4.0405452e-02,4.2406440e-02,4.4745982e-02,4.7386289e-02,5.0169945e-02,5.3222060e-02,5.6247234e-02,5.9133112e-02,6.1915517e-02,6.4355791e-02,6.6444218e-02,6.8172932e-02,6.9456935e-02,7.0460916e-02,7.1157098e-02,7.1642041e-02,7.1964025e-02,7.2178483e-02,7.2313905e-02,7.2394013e-02,7.2447002e-02,7.2496533e-02,7.2562814e-02,7.2637498e-02,7.2730839e-02,7.2829962e-02,7.2968781e-02,7.3101878e-02,7.3220551e-02,7.3314786e-02,7.3374808e-02,7.3387444e-02,7.3341131e-02,7.3234677e-02,7.3085010e-02,7.2890222e-02,7.2672963e-02,7.2427511e-02,7.2166502e-02,7.1892381e-02,7.1619332e-02,7.1326017e-02,7.1052134e-02,7.0751488e-02,7.0463061e-02,7.0186079e-02,6.9887340e-02,6.9613516e-02,6.9319606e-02,6.9031537e-02,6.8746686e-02,6.8442941e-02,6.8149924e-02,6.7869604e-02,6.7592859e-02,6.7316115e-02,6.7043006e-02,6.6792607e-02,6.6537738e-02,6.6331148e-02,6.6131473e-02,6.5958321e-02,6.5821052e-02,6.5716445e-02,6.5637946e-02,6.5608561e-02,6.5612674e-02,6.5670073e-02,6.5788686e-02,6.5941215e-02,6.6160142e-02,6.6449046e-02,6.6793263e-02,6.7213178e-02,6.7674577e-02,6.8235219e-02,6.8874300e-02,6.9575548e-02,7.0371568e-02,7.1239471e-02,7.2211444e-02,7.3283851e-02,7.4414670e-02,7.5708508e-02,7.7102304e-02,7.8596532e-02,8.0235720e-02,8.2007706e-02,8.3943546e-02,8.6059630e-02,8.8270426e-02,9.0751469e-02,9.3375832e-02,9.6183330e-02,9.9175423e-02,0.1023493,0.1057070,0.1092596,0.1128923,0.1167693,0.1207368,0.1247550,0.1288521,0.1329369,0.1371012,0.1412134,0.1452163,0.1492281,0.1531587,0.1570387,0.1609204,0.1647947,0.1688729,0.1731353,0.1776970,0.1827775,0.1885588,0.1951237,0.2028650,0.2116997,0.2225923,0.2352684,0.2503727,0.2683702,0.2900195,0.3156373,0.3456569,0.3793778,0.4185271,0.4620504,0.5096864,0.5615778,0.6161218,0.6740234,0.7328796,0.7907528,0.8486015,0.9039241,0.9566891,1.0052010,1.0494059,1.0900033,1.1264673,1.1581151,1.1868117,1.2118940,1.2342355,1.2538152,1.2706270,1.2853706,1.2979240,1.3085353,1.3174493,1.3242989,1.3295977,1.3338661,1.3359933,1.3380312,1.3379717,1.3374951,1.3358331,1.3331565,1.3285078,1.3222363,1.3137844,1.3029585,1.2898290,1.2738941,1.2559534,1.2359827,1.2144301,1.1919885,1.1681972,1.1440219,1.1199490,1.0953832,1.0710090,1.0465181,1.0225301,0.9991907,0.9756566,0.9527205,0.9302999,0.9081189,0.8867744,0.8651941,0.8441849,0.8239249,0.8036531,0.7841268,0.7646691,0.7457948,0.7276402,0.7095270,0.6921051,0.6749710,0.6584114,0.6425633,0.6267837,0.6116821,0.5970693,0.5829117,0.5694510,0.5560919,0.5433621,0.5311924,0.5193193,0.5080907,0.4969687,0.4863403,0.4763133,0.4664192,0.4571169,0.4479714,0.4392781,0.4310993,0.4229708,0.4153425,0.4078901,0.4008377,0.3941559,0.3875485,0.3813309,0.3753057,0.3695733,0.3641599,0.3587757,0.3536952,0.3488191,0.3441195,0.3396896,0.3352824,0.3311121,0.3271190,0.3232524,0.3196229,0.3160108,0.3125927,0.3093615,0.3061704,0.3031830,0.3002352,0.2974333,0.2947568,0.2921562,0.2896985,0.2872539,0.2849681,0.2827949,0.2806480,0.2786374,0.2766785,0.2748314,0.2730808,0.2713673,0.2697597,0.2682011,0.2667414,0.2653916,0.2640717,0.2628521,0.2616938,0.2606583,0.2596900,0.2587717,0.2579595,0.2571852,0.2565328,0.2559652,0.2554582,0.2550218,0.2546821,0.2544373,0.2542640,0.2541823,0.2541957,0.2542753,0.2544577,0.2547134,0.2551025,0.2555351,0.2561062,0.2567339,0.2574959,0.2583378,0.2592788,0.2603651,0.2615497,0.2628447,0.2642570,0.2657831,0.2675034,0.2693213,0.2712810,0.2734183,0.2756603,0.2781533,0.2807744,0.2835890,0.2865699,0.2897043,0.2931423,0.2967180,0.3005182,0.3045138,0.3086297,0.3130742,0.3176123,0.3223867,0.3273032,0.3322928,0.3374876,0.3426737,0.3480334,0.3533124,0.3585288,0.3637502,0.3687229,0.3736824,0.3783653,0.3827315,0.3868635,0.3905910,0.3940964,0.3971770,0.3999139,0.4022709,0.4042516,0.4059397,0.4073099,0.4083994,0.4092455,0.4098746,0.4102918,0.4106148,0.4108483,0.4110718,0.4113255,0.4115413,0.4118509,0.4123149,0.4128537,0.4135598,0.4144800,0.4156187,0.4170496,0.4187516,0.4208485,0.4233261,0.4262643,0.4297585,0.4338040,0.4388160,0.4445826,0.4513841,0.4592737,0.4682871,0.4790717,0.4916279,0.5064808,0.5236484,0.5437053,0.5674282,0.5946212,0.6276510,0.6651577,0.7087780,0.7598813,0.8188428,0.8891156,0.9706234,1.0657945,1.1726387,1.2926149,1.4274824,1.5726490,1.7362659,1.9064291,2.0815203,2.2511382,2.3984480,2.5221117,2.6077192,2.6644614,2.7041998,2.7444997,2.7665684,2.7738597,2.7795186,2.7897139,2.8005195,2.8131764,2.8315260,2.8504620,2.8593371,2.8614454,2.8678646,2.8720741,2.8837183,2.8917255,2.9163423,2.9312434,2.9411602,2.9516070,2.9435959,2.9502506,2.9455674,2.9395106,2.9229305,2.9121642,2.8992159,2.8820639,2.8759375,2.8664482,2.8638766,2.8602660,2.8542864,2.8511109,2.8438003,2.8342290,2.8202615,2.8002744,2.7885096,2.7757368,2.7662513,2.7587197,2.7517505,2.7444499,2.7255301,2.6970861,2.6640291,2.6478472,2.6196883,2.5921986,2.5722706,2.5472000,2.5215993,2.4835658,2.4589570,2.4249141,2.3933201,2.3650899,2.3341601,2.3036203,2.2740290,2.2455142,2.2098801,2.1819105,2.1495099,2.1207752,2.0906253,2.0599551,2.0305755,2.0010905,1.9720632,1.9431764,1.9150554,1.8845775,1.8584991,1.8281045,1.8000417,1.7731543,1.7465519,1.7178471,1.6915116,1.6662030,1.6403260,1.6158333,1.5918405,1.5671306,1.5436237,1.5197650,1.4975927,1.4748133,1.4538753,1.4317561,1.4111727,1.3908165,1.3701475,1.3505743,1.3312159,1.3121736,1.2932856,1.2754714,1.2571799,1.2400837,1.2233440,1.2067776,1.1913357,1.1757004,1.1607047,1.1461158,1.1320766,1.1181710,1.1051702,1.0923650,1.0801576,1.0683553,1.0570469,1.0459988,1.0349444,1.0250385,1.0149257,1.0053670,0.9961275,0.9871159,0.9786240,0.9705147,0.9627680,0.9549874,0.9480910,0.9409815,0.9344008,0.9278352,0.9219452,0.9162130,0.9104847,0.9055188,0.9004693,0.8956116,0.8911443,0.8869163,0.8828611,0.8792598,0.8756955,0.8723685,0.8694971,0.8667679,0.8641341,0.8619810,0.8598804,0.8580910,0.8564975,0.8551555,0.8541359,0.8532800,0.8525856,0.8522791,0.8519867,0.8519021,0.8523086,0.8527631,0.8533776,0.8542373,0.8555586,0.8568715,0.8583930,0.8601717,0.8622979,0.8645844,0.8672687,0.8700476,0.8731159,0.8765635,0.8799605,0.8836998,0.8878875,0.8921341,0.8966793,0.9015433,0.9066171,0.9119059,0.9174392,0.9233660,0.9292988,0.9359053,0.9423165,0.9492920,0.9562672,0.9641626,0.9718271,0.9797561,0.9880894,0.9969229,1.0060232,1.0151938,1.0245438,1.0345614,1.0446503,1.0552615,1.0657860,1.0772192,1.0880086,1.0997188,1.1119086,1.1239815,1.1370931,1.1497235,1.1629709,1.1763208,1.1902097,1.2044992,1.2188393,1.2331234,1.2489411,1.2635700,1.2791455,1.2949742,1.3117021,1.3281840,1.3446436,1.3614558,1.3797029,1.3963492,1.4148912,1.4326121,1.4514570,1.4697729,1.4889708,1.5077763,1.5282059,1.5469502,1.5685279,1.5873905,1.6069353,1.6290106,1.6484100,1.6688231,1.6910340,1.7108483,1.7317923,1.7524678,1.7739587,1.7961278,1.8167483,1.8373694,1.8607930,1.8813463,1.9025018,1.9250380,1.9435815,1.9691204,1.9932499,2.0102146,2.0331428,2.0529523,2.0770407,2.0930505,2.1119602,2.1344738,2.1554725,2.1768606,2.1913280,2.2150779,2.2416244,2.2520885,2.2687430,2.2818711,2.2957840,2.3168588,2.3317323,2.3424568,2.3608029,2.3848057,2.4047194,2.4128439,2.4160273,2.4192340,2.4220889,2.4263797,2.4355652,2.4394345,2.4567926,2.4602375,2.4656367,2.4690166,2.4722247,2.4728415,2.4712327,2.4723151,2.4750242,2.4737246,2.4751062,2.4743915,2.4751031,2.4715896,2.4709971,2.4684160,2.4660559,2.4624197,2.4601443,2.4598377,2.4581318,2.4520199
"rrep_0003",2.6600122e-02,2.3655415e-02,2.5429487e-02,2.5155544e-02,2.3869276e-02,2.4779320e-02,2.3876190e-02,2.4696112e-02,2.4794579e-02,2.4641037e-02,2.4730682e-02,2.4016142e-02,2.4487257e-02,2.4283886e-02,2.3730516e-02,2.3841858e-02,2.2723913e-02,2.3867369e-02,2.4410725e-02,2.4398088e-02,2.3938417e-02,2.3544550e-02,2.4143219e-02,2.3618460e-02,2.3818731e-02,2.4135351e-02,2.4084330e-02,2.4036884e-02,2.1966457e-02,2.2923946e-02,2.3442984e-02,2.2773027e-02,2.3156404e-02,2.3848057e-02,2.3852348e-02,2.3177862e-02,2.2773981e-02,2.2995234e-02,2.3734570e-02,2.3350954e-02,2.1800280e-02,2.2431850e-02,2.4010181e-02,2.4060726e-02,2.3835659e-02,2.4335861e-02,2.4132729e-02,2.3993254e-02,2.2946596e-02,2.4148941e-02,2.3841143e-02,2.3967981e-02,2.4325609e-02,2.4237871e-02,2.4267435e-02,2.3427725e-02,2.3826599e-02,2.3860931e-02,2.4415493e-02,2.4832249e-02,2.3461819e-02,2.3972034e-02,2.3957014e-02,2.3818493e-02,2.4101734e-02,2.3900747e-02,2.3847342e-02,2.3892879e-02,2.3869514e-02,2.3842812e-02,2.3835182e-02,2.4413347e-02,2.4334908e-02,2.4085522e-02,2.3977041e-02,2.3423195e-02,2.4323940e-02,2.3318529e-02,2.3242235e-02,2.3491144e-02,2.3194313e-02,2.3917437e-02,2.3733139e-02,2.3747444e-02,2.3343325e-02,2.4043322e-02,2.4206877e-02,2.3373604e-02,2.3940802e-02,2.3716927e-02,2.3823023e-02,2.3580313e-02,2.2896767e-02,2.3513556e-02,2.3017883e-02,2.3818254e-02,2.3637056e-02,2.3151159e-02,2.3468494e-02,2.3543596e-02,2.3491621e-02,2.3395061e-02,2.3474693e-02,2.3461580e-02,2.3177505e-02,2.3399472e-02,2.3272276e-02,2.3291469e-02,2.3183584e-02,2.3400426e-02,2.3413897e-02,2.3415804e-02,2.3324132e-02,2.3366809e-02,2.3243308e-02,2.3349166e-02,2.3277760e-02,2.3333788e-02,2.3234725e-02,2.3321867e-02,2.3293972e-02,2.3240566e-02,2.3219347e-02,2.3222089e-02,2.3238659e-02,2.3231268e-02,2.2942305e-02,2.2926569e-02,2.2977591e-02,2.2906542e-02,2.2966862e-02,2.2908211e-02,2.2859216e-02,2.2881389e-02,2.2885919e-02,2.2864580e-02,2.2914171e-02,2.2787094e-02,2.2884250e-02,2.2932291e-02,2.2939444e-02,2.3004651e-02,2.3004889e-02,2.3025036e-02,2.3013830e-02,2.3062944e-02,2.3050666e-02,2.3045301e-02,2.3072958e-02,2.3086548e-02,2.3063064e-02,2.3097873e-02,2.3138404e-02,2.3131967e-02,2.3140907e-02,2.3155808e-02,2.3148894e-02,2.3153901e-02,2.3166656e-02,2.3169756e-02,2.3214936e-02,2.3322582e-02,2.3367047e-02,2.3464084e-02,2.3517370e-02,2.3614526e-02,2.3689985e-02,2.3758531e-02,2.3827910e-02,2.3890734e-02,2.3949027e-02,2.3973584e-02,2.4007797e-02,2.4007678e-02,2.3998380e-02,2.3976922e-02,2.3938775e-02,2.3878455e-02,2.3788452e-02,2.3707032e-02,2.3587346e-02,2.3531914e-02,2.3465037e-02,2.3459196e-02,2.3483038e-02,2.3522377e-02,2.3546338e-02,2.3542106e-02,2.3539007e-02,2.3502469e-02,2.3504078e-02,2.3496926e-02,2.3461521e-02,2.3439586e-02,2.3407876e-02,2.3375630e-02,2.3336470e-02,2.3319304e-02,2.3298621e-02,2.3268521e-02,2.3240328e-02,2.3236632e-02,2.3209214e-02,2.3191750e-02,2.3197293e-02,2.3197591e-02,2.3199677e-02,2.3204327e-02,2.3231030e-02,2.3244917e-02,2.3313582e-02,2.3356915e-02,2.3413956e-02,2.3494482e-02,2.3573935e-02,2.3656607e-02,2.3746610e-02,2.3830295e-02,2.3911417e-02,2.3977697e-02,2.4042428e-02,2.4086535e-02,2.4120092e-02,2.4149358e-02,2.4179280e-02,2.4199605e-02,2.4226010e-02,2.4269223e-02,2.4298012e-02,2.4315655e-02,2.4339736e-02,2.4356604e-02,2.4368286e-02,2.4397135e-02,2.4407387e-02,2.4432361e-02,2.4465799e-02,2.4494588e-02,2.4536848e-02,2.4577260e-02,2.4615467e-02,2.4646103e-02,2.4703443e-02,2.4745464e-02,2.4790108e-02,2.4836004e-02,2.4886549e-02,2.4946630e-02,2.5004804e-02,2.5038064e-02,2.5103450e-02,2.5170922e-02,2.5251925e-02,2.5349498e-02,2.5440395e-02,2.5537133e-02,2.5660813e-02,2.5792599e-02,2.5952220e-02,2.6151597e-02,2.6372969e-02,2.6638508e-02,2.6945233e-02,2.7299762e-02,2.7696848e-02,2.8152347e-02,2.8660178e-02,2.9226363e-02,2.9839039e-02,3.0540943e-02,3.1303287e-02,3.2134771e-02,3.3096731e-02,3.4164310e-02,3.5329878e-02,3.6582887e-02,3.7857533e-02,3.9133906e-02,4.0306687e-02,4.1339040e-02,4.2217612e-02,4.2895019e-02,4.3396950e-02,4.3754220e-02,4.3983042e-02,4.4096529e-02,4.4141233e-02,4.4116557e-02,4.4027746e-02,4.3885887e-02,4.3687105e-02,4.3423593e-02,4.3123186e-02,4.2779982e-02,4.2381287e-02,4.1942596e-02,4.1472137e-02,4.0994525e-02,4.0513754e-02,3.9996922e-02,3.9481342e-02,3.8964629e-02,3.8411021e-02,3.7885249e-02,3.7382543e-02,3.6837935e-02,3.6306977e-02,3.5765767e-02,3.5235941e-02,3.4725487e-02,3.4209192e-02,3.3712149e-02,3.3238471e-02,3.2775879e-02,3.2325447e-02,3.1887650e-02,3.1476676e-02,3.1087220e-02,3.0711353e-02,3.0366421e-02,3.0040920e-02,2.9730260e-02,2.9444158e-02,2.9180527e-02,2.8925002e-02,2.8702974e-02,2.8496087e-02,2.8330803e-02,2.8188348e-02,2.8049111e-02,2.7945101e-02,2.7853966e-02,2.7785480e-02,2.7726471e-02,2.7690828e-02,2.7675569e-02,2.7690947e-02,2.7718186e-02,2.7771950e-02,2.7843714e-02,2.7957797e-02,2.8073609e-02,2.8217196e-02,2.8408587e-02,2.8577030e-02,2.8819680e-02,2.9034495e-02,2.9235482e-02,2.9509306e-02,2.9754043e-02,3.0639529e-02,3.0882239e-02,3.1133950e-02,3.1394899e-02,3.1654537e-02,3.1945646e-02,3.2241762e-02,3.2566011e-02,3.2936156e-02,3.3344865e-02,3.3846080e-02,3.4444153e-02,3.5154343e-02,3.6097050e-02,3.7216485e-02,3.8606644e-02,4.0313303e-02,4.2321682e-02,4.4670880e-02,4.7311544e-02,5.0089955e-02,5.3151429e-02,5.6174338e-02,5.9067249e-02,6.1855137e-02,6.4290106e-02,6.6374302e-02,6.8098724e-02,6.9385409e-02,7.0384145e-02,7.1073711e-02,7.1559429e-02,7.1878850e-02,7.2088122e-02,7.2217643e-02,7.2301805e-02,7.2355986e-02,7.2406948e-02,7.2465897e-02,7.2537661e-02,7.2632909e-02,7.2742283e-02,7.2873235e-02,7.3006451e-02,7.3118567e-02,7.3214829e-02,7.3265314e-02,7.3278069e-02,7.3229313e-02,7.3128045e-02,7.2979271e-02,7.2787404e-02,7.2558582e-02,7.2319984e-02,7.2054803e-02,7.1786523e-02,7.1500659e-02,7.1215868e-02,7.0939362e-02,7.0643425e-02,7.0347309e-02,7.0066094e-02,6.9773853e-02,6.9489479e-02,6.9204330e-02,6.8910956e-02,6.8617940e-02,6.8327844e-02,6.8037331e-02,6.7755640e-02,6.7466617e-02,6.7200124e-02,6.6929400e-02,6.6674769e-02,6.6426873e-02,6.6209376e-02,6.6026449e-02,6.5852106e-02,6.5709710e-02,6.5600932e-02,6.5521955e-02,6.5500081e-02,6.5503597e-02,6.5561831e-02,6.5663576e-02,6.5835595e-02,6.6041946e-02,6.6342175e-02,6.6687644e-02,6.7101598e-02,6.7584515e-02,6.8134487e-02,6.8765819e-02,6.9469571e-02,7.0260346e-02,7.1138799e-02,7.2118640e-02,7.3180258e-02,7.4319780e-02,7.5614035e-02,7.7008307e-02,7.8507662e-02,8.0146968e-02,8.1917465e-02,8.3858252e-02,8.5974693e-02,8.8193715e-02,9.0673566e-02,9.3297511e-02,9.6101910e-02,9.9105299e-02,0.1022761,0.1056406,0.1091981,0.1128317,0.1167066,0.1206747,0.1246986,0.1288022,0.1328899,0.1370548,0.1411746,0.1451782,0.1491875,0.1531252,0.1570089,0.1608950,0.1647711,0.1688537,0.1731212,0.1776921,0.1827844,0.1885681,0.1951462,0.2029147,0.2117511,0.2226709,0.2353682,0.2504982,0.2685502,0.2902153,0.3158801,0.3459413,0.3797444,0.4189101,0.4624776,0.5101756,0.5621186,0.6167339,0.6746752,0.7335621,0.7914602,0.8493031,0.9046429,0.9574135,1.0059308,1.0500585,1.0906713,1.1270378,1.1586783,1.1873095,1.2122970,1.2346188,1.2541128,1.2708776,1.2856082,1.2980871,1.3086710,1.3175094,1.3243301,1.3296525,1.3338265,1.3359113,1.3377841,1.3378158,1.3371093,1.3357257,1.3325880,1.3282501,1.3218367,1.3133984,1.3024426,1.2894138,1.2733829,1.2554030,1.2354149,1.2138633,1.1913626,1.1675562,1.1433132,1.1192846,1.0947034,1.0703361,1.0458729,1.0218532,0.9985470,0.9750165,0.9520696,0.9296273,0.9075154,0.8860809,0.8645854,0.8435454,0.8232804,0.8030487,0.7835571,0.7640992,0.7452350,0.7270880,0.7089741,0.6915666,0.6744272,0.6578785,0.6420619,0.6262814,0.6111670,0.5965737,0.5824338,0.5689917,0.5556372,0.5428972,0.5307580,0.5188818,0.5076534,0.4965491,0.4859242,0.4759063,0.4660433,0.4567417,0.4475923,0.4389160,0.4307282,0.4226230,0.4149824,0.4075358,0.4004912,0.3938140,0.3872160,0.3809983,0.3749813,0.3692571,0.3638484,0.3584783,0.3533831,0.3485120,0.3438189,0.3393809,0.3349971,0.3308412,0.3268439,0.3229726,0.3193426,0.3157390,0.3123199,0.3090914,0.3059004,0.3029193,0.2999755,0.2971770,0.2945061,0.2918980,0.2894348,0.2870047,0.2847089,0.2825336,0.2803991,0.2784043,0.2764640,0.2745749,0.2728375,0.2711262,0.2695371,0.2679835,0.2665061,0.2651629,0.2638368,0.2626423,0.2614819,0.2604356,0.2594528,0.2585383,0.2577579,0.2569909,0.2563347,0.2557487,0.2552756,0.2548281,0.2544719,0.2542136,0.2540764,0.2539904,0.2539844,0.2540886,0.2542763,0.2545451,0.2549030,0.2553586,0.2559327,0.2565644,0.2572992,0.2581580,0.2591063,0.2601910,0.2613673,0.2626656,0.2640911,0.2656060,0.2673276,0.2691534,0.2711197,0.2732549,0.2755117,0.2780021,0.2806112,0.2834266,0.2864165,0.2895488,0.2929876,0.2965789,0.3003749,0.3043718,0.3084908,0.3129298,0.3174753,0.3222477,0.3271739,0.3321631,0.3373598,0.3425530,0.3479055,0.3531780,0.3583926,0.3636169,0.3685996,0.3735637,0.3782505,0.3826146,0.3867608,0.3904883,0.3939812,0.3970824,0.3998159,0.4021677,0.4041539,0.4058476,0.4072033,0.4083080,0.4091665,0.4097875,0.4101976,0.4105489,0.4107803,0.4110115,0.4112585,0.4114762,0.4117914,0.4122550,0.4127971,0.4135143,0.4144331,0.4155853,0.4170115,0.4187244,0.4208272,0.4233013,0.4262465,0.4297501,0.4337980,0.4388064,0.4445997,0.4514137,0.4592871,0.4683146,0.4791028,0.4916809,0.5065526,0.5237110,0.5438207,0.5675614,0.5947806,0.6278477,0.6653683,0.7090552,0.7601675,0.8192369,0.8895310,0.9711005,1.0663574,1.1732916,1.2933061,1.4282498,1.5735056,1.7370844,1.9075242,2.0830522,2.2521803,2.3990736,2.5236611,2.6102734,2.6655221,2.7012162,2.7428026,2.7688658,2.7767134,2.7843869,2.7905922,2.8023086,2.8112488,2.8245242,2.8442400,2.8605931,2.8645787,2.8719492,2.8776970,2.8849783,2.8917072,2.9063156,2.9181161,2.9323270,2.9446416,2.9453716,2.9477322,2.9415908,2.9319925,2.9249339,2.8990858,2.8914859,2.8814344,2.8755364,2.8707588,2.8655407,2.8629446,2.8576565,2.8526874,2.8437197,2.8275058,2.8117151,2.7971101,2.7869115,2.7754378,2.7687011,2.7608924,2.7560458,2.7442689,2.7207065,2.6928904,2.6644218,2.6467025,2.6190770,2.5938621,2.5722091,2.5483654,2.5173731,2.4828022,2.4576054,2.4246583,2.3933904,2.3646111,2.3339040,2.3027062,2.2737157,2.2442954,2.2094886,2.1813397,2.1494455,2.1200931,2.0900283,2.0602908,2.0293837,2.0004580,1.9720618,1.9432980,1.9146907,1.8843493,1.8579288,1.8281121,1.7999583,1.7721784,1.7449778,1.7170649,1.6908488,1.6660254,1.6397098,1.6146892,1.5909295,1.5665125,1.5431260,1.5192423,1.4968705,1.4744586,1.4532460,1.4312506,1.4106815,1.3901242,1.3696954,1.3501134,1.3305371,1.3119366,1.2926898,1.2749512,1.2568572,1.2398454,1.2229416,1.2064024,1.1909673,1.1754339,1.1602378,1.1457319,1.1317768,1.1178589,1.1049192,1.0920389,1.0799417,1.0680716,1.0566528,1.0457065,1.0347035,1.0246716,1.0146924,1.0051926,0.9958600,0.9869446,0.9783842,0.9703096,0.9625221,0.9548680,0.9478327,0.9409246,0.9343691,0.9276503,0.9216411,0.9160857,0.9103343,0.9053572,0.9001421,0.8954307,0.8910322,0.8867315,0.8828063,0.8792787,0.8755515,0.8722227,0.8694285,0.8665237,0.8640396,0.8617448,0.8597618,0.8579391,0.8563831,0.8550264,0.8540342,0.8531356,0.8525225,0.8520387,0.8519365,0.8518155,0.8522172,0.8525934,0.8533896,0.8541865,0.8554540,0.8567699,0.8583044,0.8600946,0.8622522,0.8645450,0.8672144,0.8700327,0.8730561,0.8765044,0.8799175,0.8836552,0.8878818,0.8921559,0.8966009,0.9014496,0.9065578,0.9119046,0.9174306,0.9233495,0.9292570,0.9358845,0.9421908,0.9492378,0.9562261,0.9640954,0.9717034,0.9797496,0.9880561,0.9968919,1.0061232,1.0150843,1.0244714,1.0344950,1.0446696,1.0551937,1.0658121,1.0771248,1.0880244,1.0996569,1.1118455,1.1240304,1.1369489,1.1496894,1.1628290,1.1762059,1.1902213,1.2046138,1.2186908,1.2331145,1.2488563,1.2635870,1.2790042,1.2951024,1.3114907,1.3282826,1.3446982,1.3615539,1.3798898,1.3963085,1.4148660,1.4326081,1.4509423,1.4698015,1.4889643,1.5078773,1.5284525,1.5465990,1.5680385,1.5872183,1.6068574,1.6286288,1.6480355,1.6687610,1.6908674,1.7102929,1.7322990,1.7527031,1.7739142,1.7951113,1.8168316,1.8380771,1.8615446,1.8815738,1.9021912,1.9258047,1.9434279,1.9699095,1.9939185,2.0089812,2.0331717,2.0536320,2.0765972,2.0932236,2.1121066,2.1343584,2.1554120,2.1787121,2.1930540,2.2159915,2.2431917,2.2528000,2.2706184,2.2830498,2.2962339,2.3146188,2.3331923,2.3449802,2.3567340,2.3800769,2.4011965,2.4181781,2.4197876,2.4218349,2.4230633,2.4295788,2.4334061,2.4398479,2.4494967,2.4565256,2.4657238,2.4681845,2.4737816,2.4775243,2.4778235,2.4773636,2.4772344,2.4786546,2.4787679,2.4781945,2.4780967,2.4777410,2.4761426,2.4719195,2.4723213,2.4687238,2.4648376,2.4637780,2.4598150,2.4567244
"rrep_0004",2.6480436e-02,2.4070024e-02,2.5984287e-02,2.5554180e-02,2.3902655e-02,2.4989128e-02,2.3702145e-02,2.4709702e-02,2.4762869e-02,2.4682045e-02,2.4936676e-02,2.4012089e-02,2.4557590e-02,2.4334669e-02,2.3932219e-02,2.4051666e-02,2.2865057e-02,2.4122477e-02,2.4595022e-02,2.4626732e-02,2.4005413e-02,2.3678064e-02,2.4284124e-02,2.3855925e-02,2.3904562e-02,2.4300575e-02,2.4226427e-02,2.4166584e-02,2.2003412e-02,2.3060083e-02,2.3495674e-02,2.2919416e-02,2.3522139e-02,2.4091482e-02,2.4008989e-02,2.3389101e-02,2.2994280e-02,2.3055792e-02,2.3804903e-02,2.3480177e-02,2.1706820e-02,2.2439480e-02,2.4239302e-02,2.4273157e-02,2.4029732e-02,2.4310112e-02,2.4198294e-02,2.4082184e-02,2.3136139e-02,2.4352551e-02,2.4043560e-02,2.4057388e-02,2.4375677e-02,2.4355888e-02,2.4283409e-02,2.3528099e-02,2.3947239e-02,2.3863792e-02,2.4428368e-02,2.4981976e-02,2.3714066e-02,2.4167538e-02,2.3950815e-02,2.3893595e-02,2.4130583e-02,2.4041891e-02,2.3940563e-02,2.4112463e-02,2.3962975e-02,2.3876667e-02,2.4046659e-02,2.4455309e-02,2.4413586e-02,2.4309635e-02,2.4254322e-02,2.3575544e-02,2.4444580e-02,2.3530722e-02,2.3308039e-02,2.3583412e-02,2.3144245e-02,2.4041414e-02,2.3859501e-02,2.3885012e-02,2.3504734e-02,2.4187565e-02,2.4328947e-02,2.3456097e-02,2.4075270e-02,2.3824453e-02,2.3846865e-02,2.3634672e-02,2.3028135e-02,2.3557663e-02,2.3078680e-02,2.3977995e-02,2.3817778e-02,2.3247004e-02,2.3591280e-02,2.3642063e-02,2.3565531e-02,2.3461819e-02,2.3625612e-02,2.3562193e-02,2.3361206e-02,2.3511529e-02,2.3376822e-02,2.3407221e-02,2.3299932e-02,2.3552418e-02,2.3553610e-02,2.3538113e-02,2.3408055e-02,2.3496985e-02,2.3383856e-02,2.3427248e-02,2.3368001e-02,2.3458004e-02,2.3384452e-02,2.3435712e-02,2.3379922e-02,2.3363948e-02,2.3313403e-02,2.3305535e-02,2.3336887e-02,2.3347974e-02,2.3070216e-02,2.3059487e-02,2.3087025e-02,2.3018241e-02,2.3060203e-02,2.2992492e-02,2.2932887e-02,2.2973776e-02,2.2984982e-02,2.2984266e-02,2.2975922e-02,2.2852540e-02,2.3010612e-02,2.3042202e-02,2.3019671e-02,2.3117423e-02,2.3092389e-02,2.3110390e-02,2.3123980e-02,2.3169994e-02,2.3146987e-02,2.3154736e-02,2.3162603e-02,2.3193598e-02,2.3169160e-02,2.3196459e-02,2.3247242e-02,2.3223281e-02,2.3232341e-02,2.3248553e-02,2.3251534e-02,2.3234487e-02,2.3260713e-02,2.3264050e-02,2.3305416e-02,2.3399949e-02,2.3458362e-02,2.3568869e-02,2.3603082e-02,2.3716927e-02,2.3787856e-02,2.3855805e-02,2.3931146e-02,2.3992181e-02,2.4035811e-02,2.4073362e-02,2.4096727e-02,2.4110317e-02,2.4097681e-02,2.4071693e-02,2.4046302e-02,2.3971915e-02,2.3883224e-02,2.3802400e-02,2.3687363e-02,2.3604870e-02,2.3548543e-02,2.3533642e-02,2.3562193e-02,2.3630142e-02,2.3637533e-02,2.3619950e-02,2.3612261e-02,2.3584306e-02,2.3579240e-02,2.3575366e-02,2.3539960e-02,2.3524344e-02,2.3480475e-02,2.3446441e-02,2.3420870e-02,2.3399770e-02,2.3371994e-02,2.3343921e-02,2.3312926e-02,2.3319066e-02,2.3287475e-02,2.3281395e-02,2.3279905e-02,2.3277164e-02,2.3278415e-02,2.3274660e-02,2.3316801e-02,2.3332000e-02,2.3390412e-02,2.3440480e-02,2.3493826e-02,2.3571670e-02,2.3648024e-02,2.3731649e-02,2.3822010e-02,2.3905754e-02,2.3991823e-02,2.4056613e-02,2.4113894e-02,2.4160802e-02,2.4195254e-02,2.4233341e-02,2.4259150e-02,2.4283767e-02,2.4302602e-02,2.4358869e-02,2.4382770e-02,2.4397731e-02,2.4424791e-02,2.4436176e-02,2.4450064e-02,2.4477601e-02,2.4485707e-02,2.4521232e-02,2.4555087e-02,2.4572611e-02,2.4626374e-02,2.4653196e-02,2.4689019e-02,2.4727762e-02,2.4773061e-02,2.4818540e-02,2.4867713e-02,2.4904788e-02,2.4960458e-02,2.5016248e-02,2.5071442e-02,2.5115371e-02,2.5172472e-02,2.5249898e-02,2.5344610e-02,2.5425255e-02,2.5536180e-02,2.5631011e-02,2.5739074e-02,2.5881588e-02,2.6034057e-02,2.6233971e-02,2.6451230e-02,2.6717663e-02,2.7018905e-02,2.7373374e-02,2.7771771e-02,2.8215408e-02,2.8721869e-02,2.9288888e-02,2.9903352e-02,3.0598998e-02,3.1356573e-02,3.2198966e-02,3.3150196e-02,3.4214437e-02,3.5383046e-02,3.6627531e-02,3.7907779e-02,3.9182663e-02,4.0353835e-02,4.1390538e-02,4.2264044e-02,4.2944193e-02,4.3449819e-02,4.3802381e-02,4.4036984e-02,4.4147730e-02,4.4191480e-02,4.4168532e-02,4.4077337e-02,4.3936551e-02,4.3738484e-02,4.3474376e-02,4.3172300e-02,4.2831123e-02,4.2428970e-02,4.1989982e-02,4.1521549e-02,4.1044056e-02,4.0561795e-02,4.0035248e-02,3.9523184e-02,3.9009750e-02,3.8464427e-02,3.7930131e-02,3.7428200e-02,3.6881030e-02,3.6341965e-02,3.5804629e-02,3.5271823e-02,3.4758329e-02,3.4246862e-02,3.3744872e-02,3.3272862e-02,3.2801867e-02,3.2351851e-02,3.1915605e-02,3.1500995e-02,3.1108201e-02,3.0744910e-02,3.0390084e-02,3.0050576e-02,2.9757679e-02,2.9469788e-02,2.9200673e-02,2.8937638e-02,2.8712928e-02,2.8522015e-02,2.8351247e-02,2.8182924e-02,2.8072536e-02,2.7965188e-02,2.7883291e-02,2.7801752e-02,2.7745008e-02,2.7716458e-02,2.7697265e-02,2.7716994e-02,2.7736068e-02,2.7788639e-02,2.7881682e-02,2.7984977e-02,2.8096139e-02,2.8247476e-02,2.8427124e-02,2.8597713e-02,2.8838515e-02,2.9052615e-02,2.9261827e-02,2.9511809e-02,2.9775381e-02,3.0664742e-02,3.0897558e-02,3.1156003e-02,3.1413794e-02,3.1674981e-02,3.1971514e-02,3.2267392e-02,3.2591045e-02,3.2961786e-02,3.3372700e-02,3.3877075e-02,3.4472466e-02,3.5182595e-02,3.6126733e-02,3.7247896e-02,3.8636923e-02,4.0344238e-02,4.2355478e-02,4.4701278e-02,4.7339380e-02,5.0122261e-02,5.3184450e-02,5.6206822e-02,5.9101462e-02,6.1886787e-02,6.4329565e-02,6.6418886e-02,6.8139553e-02,6.9425642e-02,7.0423424e-02,7.1112335e-02,7.1595490e-02,7.1917415e-02,7.2128117e-02,7.2259307e-02,7.2341263e-02,7.2391450e-02,7.2440982e-02,7.2499156e-02,7.2570562e-02,7.2665393e-02,7.2771490e-02,7.2900951e-02,7.3035181e-02,7.3147774e-02,7.3244810e-02,7.3294103e-02,7.3306203e-02,7.3259830e-02,7.3158383e-02,7.3006392e-02,7.2811484e-02,7.2581351e-02,7.2342813e-02,7.2074652e-02,7.1800470e-02,7.1517050e-02,7.1235895e-02,7.0952833e-02,7.0661664e-02,7.0366263e-02,7.0081353e-02,6.9790959e-02,6.9504738e-02,6.9225669e-02,6.8929195e-02,6.8642020e-02,6.8347394e-02,6.8060815e-02,6.7780614e-02,6.7486763e-02,6.7222118e-02,6.6946626e-02,6.6695988e-02,6.6454232e-02,6.6237390e-02,6.6048741e-02,6.5877080e-02,6.5728009e-02,6.5621614e-02,6.5543354e-02,6.5525115e-02,6.5534294e-02,6.5590024e-02,6.5693736e-02,6.5855443e-02,6.6068769e-02,6.6364586e-02,6.6713512e-02,6.7124724e-02,6.7607045e-02,6.8161368e-02,6.8787515e-02,6.9494843e-02,7.0286810e-02,7.1158707e-02,7.2141171e-02,7.3202312e-02,7.4351847e-02,7.5639546e-02,7.7032983e-02,7.8529000e-02,8.0173671e-02,8.1941724e-02,8.3887100e-02,8.5999787e-02,8.8217914e-02,9.0699911e-02,9.3326062e-02,9.6125215e-02,9.9128217e-02,0.1023028,0.1056651,0.1092191,0.1128594,0.1167350,0.1206973,0.1247234,0.1288307,0.1329165,0.1370828,0.1412056,0.1452061,0.1492239,0.1531565,0.1570381,0.1609368,0.1648140,0.1688975,0.1731742,0.1777509,0.1828431,0.1886319,0.1952098,0.2029723,0.2118231,0.2227202,0.2354176,0.2505529,0.2685786,0.2902717,0.3159235,0.3459753,0.3797888,0.4189446,0.4625272,0.5102363,0.5621622,0.6167943,0.6747439,0.7336318,0.7915631,0.8493925,0.9048015,0.9575930,1.0060809,1.0502528,1.0908439,1.1271973,1.1588233,1.1874992,1.2125177,1.2347866,1.2543266,1.2710242,1.2857169,1.2982048,1.3086863,1.3175159,1.3242643,1.3295627,1.3337927,1.3358948,1.3377261,1.3377527,1.3370090,1.3356912,1.3324456,1.3282087,1.3217567,1.3133256,1.3023413,1.2892454,1.2732215,1.2553200,1.2352583,1.2137263,1.1912503,1.1674156,1.1432235,1.1191930,1.0945704,1.0701779,1.0457141,1.0216947,0.9983981,0.9748251,0.9518957,0.9295173,0.9073608,0.8859665,0.8644421,0.8434253,0.8231531,0.8029189,0.7834279,0.7639834,0.7451350,0.7269454,0.7088518,0.6914666,0.6743270,0.6577723,0.6419671,0.6261783,0.6110799,0.5964780,0.5823496,0.5689129,0.5555500,0.5428092,0.5306628,0.5187888,0.5075728,0.4964614,0.4858523,0.4758198,0.4659510,0.4566567,0.4475172,0.4388406,0.4306619,0.4225444,0.4149121,0.4074786,0.4004291,0.3937486,0.3871430,0.3809337,0.3749162,0.3691990,0.3637977,0.3584143,0.3533286,0.3484765,0.3437744,0.3393472,0.3349513,0.3307912,0.3267910,0.3229285,0.3192977,0.3157045,0.3122786,0.3090546,0.3058614,0.3028896,0.2999361,0.2971399,0.2944722,0.2918614,0.2893989,0.2869736,0.2846691,0.2824948,0.2803717,0.2783678,0.2764370,0.2745348,0.2727968,0.2710822,0.2695053,0.2679508,0.2664694,0.2651241,0.2638045,0.2626106,0.2614541,0.2604035,0.2594278,0.2585089,0.2577155,0.2569592,0.2563016,0.2557181,0.2552493,0.2548007,0.2544449,0.2541859,0.2540420,0.2539670,0.2539496,0.2540725,0.2542418,0.2545167,0.2548719,0.2553284,0.2559018,0.2565490,0.2572792,0.2581409,0.2590921,0.2601733,0.2613423,0.2626479,0.2640687,0.2655920,0.2673135,0.2691427,0.2711100,0.2732458,0.2754963,0.2779838,0.2805955,0.2834117,0.2864008,0.2895359,0.2929635,0.2965599,0.3003603,0.3043562,0.3084829,0.3129186,0.3174738,0.3222429,0.3271609,0.3321518,0.3373450,0.3425527,0.3478964,0.3531808,0.3583877,0.3636116,0.3685926,0.3735618,0.3782490,0.3826168,0.3867633,0.3904931,0.3939900,0.3970898,0.3998275,0.4021817,0.4041679,0.4058632,0.4072322,0.4083361,0.4091849,0.4098180,0.4102311,0.4105791,0.4108252,0.4110502,0.4113082,0.4115275,0.4118309,0.4123072,0.4128509,0.4135688,0.4144892,0.4156526,0.4170721,0.4187862,0.4208898,0.4233756,0.4263178,0.4298196,0.4338585,0.4388838,0.4446755,0.4514831,0.4593683,0.4683790,0.4791977,0.4917655,0.5066358,0.5237861,0.5438830,0.5676079,0.5948460,0.6279001,0.6654071,0.7090847,0.7602444,0.8193123,0.8895597,0.9711649,1.0664755,1.1733160,1.2934825,1.4282157,1.5733995,1.7372155,1.9073813,2.0829363,2.2526193,2.3987844,2.5233362,2.6087506,2.6651866,2.7032080,2.7410848,2.7670958,2.7784472,2.7850966,2.7924294,2.7998545,2.8111913,2.8231051,2.8422902,2.8575621,2.8673828,2.8736358,2.8784733,2.8808119,2.8904431,2.9062998,2.9174640,2.9250500,2.9325640,2.9354935,2.9432695,2.9273090,2.9257059,2.9122057,2.8971660,2.8878891,2.8784409,2.8739629,2.8698776,2.8677485,2.8647921,2.8605657,2.8549948,2.8428581,2.8299246,2.8089640,2.7953749,2.7862833,2.7749889,2.7688529,2.7621336,2.7556927,2.7423656,2.7207806,2.6922438,2.6678019,2.6468465,2.6186066,2.5939784,2.5725439,2.5488782,2.5189090,2.4834368,2.4576874,2.4243476,2.3924446,2.3642788,2.3348808,2.3032336,2.2741907,2.2425420,2.2093790,2.1813846,2.1491675,2.1199741,2.0895662,2.0605180,2.0294175,2.0001018,1.9719121,1.9431551,1.9144325,1.8840702,1.8579484,1.8278939,1.7997394,1.7715155,1.7443914,1.7170893,1.6905605,1.6656144,1.6394256,1.6144962,1.5903176,1.5659058,1.5428070,1.5191236,1.4966193,1.4743073,1.4530274,1.4310038,1.4103408,1.3897336,1.3695307,1.3499224,1.3303205,1.3119172,1.2924635,1.2748635,1.2567418,1.2397442,1.2228777,1.2063540,1.1908298,1.1751966,1.1601367,1.1456455,1.1316617,1.1177895,1.1048105,1.0919082,1.0798544,1.0680174,1.0565323,1.0456057,1.0346490,1.0245928,1.0145983,1.0051705,0.9957449,0.9869236,0.9783537,0.9703033,0.9624842,0.9548081,0.9477783,0.9409690,0.9343535,0.9276381,0.9215870,0.9160207,0.9103096,0.9053248,0.9001159,0.8953943,0.8910328,0.8867588,0.8827923,0.8793263,0.8755273,0.8722520,0.8694094,0.8665316,0.8640720,0.8617288,0.8597634,0.8579429,0.8564073,0.8550701,0.8540586,0.8531100,0.8525398,0.8521209,0.8520393,0.8518418,0.8522200,0.8526065,0.8534370,0.8542225,0.8554635,0.8568203,0.8583311,0.8600873,0.8622701,0.8645697,0.8672626,0.8700773,0.8731446,0.8765534,0.8799760,0.8837548,0.8879466,0.8922114,0.8967024,0.9015652,0.9066133,0.9118824,0.9174904,0.9234711,0.9293533,0.9359326,0.9423240,0.9492912,0.9563519,0.9641877,0.9718909,0.9797850,0.9881808,0.9969874,1.0060920,1.0152351,1.0246179,1.0345887,1.0447278,1.0552268,1.0657226,1.0772489,1.0880557,1.0997080,1.1118933,1.1241106,1.1369137,1.1496451,1.1629987,1.1762161,1.1902027,1.2043504,1.2187130,1.2331017,1.2487407,1.2634324,1.2791600,1.2952695,1.3114674,1.3281202,1.3446794,1.3613688,1.3798035,1.3961511,1.4146386,1.4326565,1.4512908,1.4699025,1.4891491,1.5079268,1.5286568,1.5467833,1.5678912,1.5875373,1.6068443,1.6279776,1.6478710,1.6682848,1.6912830,1.7102355,1.7323158,1.7527568,1.7734855,1.7949423,1.8169943,1.8385378,1.8618292,1.8818951,1.9020897,1.9240301,1.9435729,1.9702867,1.9949516,2.0092843,2.0321543,2.0546260,2.0757616,2.0931015,2.1125081,2.1343167,2.1558480,2.1790960,2.1932971,2.2113998,2.2428987,2.2528622,2.2692826,2.2831411,2.2960336,2.3154137,2.3318698,2.3472531,2.3579483,2.3801460,2.4012239,2.4167764,2.4222581,2.4242318,2.4253418,2.4285281,2.4331920,2.4375572,2.4418194,2.4544559,2.4622376,2.4661160,2.4723830,2.4779432,2.4797969,2.4799416,2.4809470,2.4800024,2.4800355,2.4797080,2.4799585,2.4777379,2.4773624,2.4756172,2.4735305,2.4706829,2.4688756,2.4659872,2.4603291,2.4615939
"rrep_0005",2.6317120e-02,2.4114847e-02,2.5591373e-02,2.5182486e-02,2.3633480e-02,2.5026321e-02,2.3574352e-02,2.4503946e-02,2.4833918e-02,2.4686337e-02,2.4768353e-02,2.3815393e-02,2.4550676e-02,2.4279594e-02,2.3812294e-02,2.3784637e-02,2.2863150e-02,2.4016380e-02,2.4500132e-02,2.4482727e-02,2.3941278e-02,2.3646355e-02,2.4176598e-02,2.3714781e-02,2.3855209e-02,2.4281263e-02,2.4126291e-02,2.4026394e-02,2.1932125e-02,2.2966385e-02,2.3477077e-02,2.2786617e-02,2.3400784e-02,2.3959637e-02,2.3974180e-02,2.3304462e-02,2.2906542e-02,2.2946835e-02,2.3783684e-02,2.3402929e-02,2.1693468e-02,2.2425413e-02,2.4071217e-02,2.4088860e-02,2.3822308e-02,2.4301529e-02,2.4287939e-02,2.4048090e-02,2.3051500e-02,2.4244308e-02,2.3994446e-02,2.3937702e-02,2.4375200e-02,2.4341106e-02,2.4221182e-02,2.3377657e-02,2.4034262e-02,2.4062395e-02,2.4405003e-02,2.4850130e-02,2.3692608e-02,2.4051905e-02,2.3835897e-02,2.3995638e-02,2.4105072e-02,2.3931503e-02,2.3820639e-02,2.3993969e-02,2.3874044e-02,2.3754835e-02,2.4052382e-02,2.4411440e-02,2.4291039e-02,2.4190426e-02,2.4075508e-02,2.3487329e-02,2.4442673e-02,2.3409605e-02,2.3279190e-02,2.3522854e-02,2.3249626e-02,2.4084091e-02,2.3765802e-02,2.3905039e-02,2.3474216e-02,2.4128675e-02,2.4352074e-02,2.3468018e-02,2.3899317e-02,2.3786545e-02,2.3854971e-02,2.3591042e-02,2.2880077e-02,2.3529530e-02,2.3111820e-02,2.3915291e-02,2.3622751e-02,2.3242950e-02,2.3460150e-02,2.3539305e-02,2.3502588e-02,2.3486853e-02,2.3522139e-02,2.3553371e-02,2.3235321e-02,2.3417354e-02,2.3326516e-02,2.3379445e-02,2.3305535e-02,2.3471713e-02,2.3518920e-02,2.3439169e-02,2.3346066e-02,2.3431420e-02,2.3363352e-02,2.3404598e-02,2.3326159e-02,2.3390293e-02,2.3325562e-02,2.3367405e-02,2.3321033e-02,2.3328185e-02,2.3276567e-02,2.3311615e-02,2.3320794e-02,2.3290277e-02,2.2996664e-02,2.3033381e-02,2.3030996e-02,2.2971749e-02,2.3042202e-02,2.2977471e-02,2.2944689e-02,2.2929192e-02,2.2960305e-02,2.2956371e-02,2.2956491e-02,2.2845626e-02,2.2978663e-02,2.2995472e-02,2.3008227e-02,2.3123384e-02,2.3082256e-02,2.3095369e-02,2.3111820e-02,2.3138762e-02,2.3128748e-02,2.3123860e-02,2.3140430e-02,2.3159623e-02,2.3152471e-02,2.3181438e-02,2.3212314e-02,2.3195386e-02,2.3220181e-02,2.3223042e-02,2.3214817e-02,2.3208618e-02,2.3239255e-02,2.3242950e-02,2.3256898e-02,2.3373604e-02,2.3418903e-02,2.3513675e-02,2.3574352e-02,2.3687601e-02,2.3749352e-02,2.3824096e-02,2.3902416e-02,2.3952603e-02,2.4011135e-02,2.4039865e-02,2.4072647e-02,2.4078369e-02,2.4067640e-02,2.4040818e-02,2.4024844e-02,2.3944378e-02,2.3858309e-02,2.3768067e-02,2.3656249e-02,2.3567915e-02,2.3513317e-02,2.3507476e-02,2.3544848e-02,2.3599267e-02,2.3621738e-02,2.3622751e-02,2.3609638e-02,2.3581028e-02,2.3573399e-02,2.3561180e-02,2.3531854e-02,2.3516059e-02,2.3477972e-02,2.3439586e-02,2.3411453e-02,2.3388445e-02,2.3367047e-02,2.3340762e-02,2.3305893e-02,2.3304999e-02,2.3281276e-02,2.3265064e-02,2.3267925e-02,2.3263395e-02,2.3261607e-02,2.3271441e-02,2.3300529e-02,2.3314416e-02,2.3376763e-02,2.3425937e-02,2.3477912e-02,2.3555934e-02,2.3630679e-02,2.3719430e-02,2.3813426e-02,2.3890316e-02,2.3979247e-02,2.4044335e-02,2.4098396e-02,2.4146020e-02,2.4181485e-02,2.4216235e-02,2.4245024e-02,2.4265587e-02,2.4285376e-02,2.4333656e-02,2.4359822e-02,2.4375081e-02,2.4398565e-02,2.4418831e-02,2.4426520e-02,2.4454176e-02,2.4464846e-02,2.4495780e-02,2.4525166e-02,2.4550378e-02,2.4596632e-02,2.4632454e-02,2.4669409e-02,2.4705768e-02,2.4761617e-02,2.4801314e-02,2.4847388e-02,2.4892271e-02,2.4942875e-02,2.4997473e-02,2.5055707e-02,2.5091827e-02,2.5153577e-02,2.5225818e-02,2.5309622e-02,2.5392413e-02,2.5495291e-02,2.5594950e-02,2.5701702e-02,2.5843441e-02,2.6002586e-02,2.6204169e-02,2.6412249e-02,2.6690662e-02,2.6998281e-02,2.7343929e-02,2.7755976e-02,2.8204381e-02,2.8714895e-02,2.9280365e-02,2.9893994e-02,3.0595303e-02,3.1353652e-02,3.2192230e-02,3.3150792e-02,3.4211457e-02,3.5383940e-02,3.6635995e-02,3.7911117e-02,3.9183378e-02,4.0355623e-02,4.1392863e-02,4.2267084e-02,4.2946756e-02,4.3446064e-02,4.3803275e-02,4.4035494e-02,4.4147789e-02,4.4188976e-02,4.4162035e-02,4.4078708e-02,4.3933153e-02,4.3730021e-02,4.3468595e-02,4.3165445e-02,4.2822957e-02,4.2422414e-02,4.1980982e-02,4.1508794e-02,4.1030765e-02,4.0553868e-02,4.0027976e-02,3.9511919e-02,3.8999319e-02,3.8451254e-02,3.7918031e-02,3.7416816e-02,3.6870480e-02,3.6335766e-02,3.5793841e-02,3.5262764e-02,3.4751177e-02,3.4238219e-02,3.3738971e-02,3.3261538e-02,3.2794178e-02,3.2347500e-02,3.1914115e-02,3.1504393e-02,3.1108320e-02,3.0738354e-02,3.0388951e-02,3.0060053e-02,2.9754579e-02,2.9471695e-02,2.9213548e-02,2.8953314e-02,2.8737068e-02,2.8521359e-02,2.8354883e-02,2.8220117e-02,2.8078616e-02,2.7968705e-02,2.7879953e-02,2.7801514e-02,2.7746081e-02,2.7716577e-02,2.7698457e-02,2.7702689e-02,2.7735412e-02,2.7788579e-02,2.7857900e-02,2.7968764e-02,2.8089523e-02,2.8246105e-02,2.8412163e-02,2.8595567e-02,2.8823853e-02,2.9036760e-02,2.9257059e-02,2.9506564e-02,2.9775500e-02,3.0623853e-02,3.0863881e-02,3.1118393e-02,3.1377435e-02,3.1636715e-02,3.1933308e-02,3.2230437e-02,3.2555282e-02,3.2927752e-02,3.3340633e-02,3.3840775e-02,3.4434259e-02,3.5141289e-02,3.6089003e-02,3.7196815e-02,3.8586497e-02,4.0293813e-02,4.2303801e-02,4.4641972e-02,4.7279894e-02,5.0060213e-02,5.3123116e-02,5.6144714e-02,5.9045196e-02,6.1830342e-02,6.4276099e-02,6.6368759e-02,6.8100572e-02,6.9384933e-02,7.0388794e-02,7.1083784e-02,7.1562588e-02,7.1883798e-02,7.2097063e-02,7.2229087e-02,7.2311401e-02,7.2360694e-02,7.2411120e-02,7.2463930e-02,7.2543204e-02,7.2629869e-02,7.2735786e-02,7.2866976e-02,7.2997749e-02,7.3114455e-02,7.3208213e-02,7.3262215e-02,7.3270857e-02,7.3226750e-02,7.3125541e-02,7.2974503e-02,7.2781980e-02,7.2548568e-02,7.2310209e-02,7.2038829e-02,7.1767330e-02,7.1491539e-02,7.1205258e-02,7.0927918e-02,7.0626318e-02,7.0335984e-02,7.0050180e-02,6.9756389e-02,6.9474936e-02,6.9196939e-02,6.8900943e-02,6.8614781e-02,6.8319082e-02,6.8027973e-02,6.7743957e-02,6.7452192e-02,6.7185163e-02,6.6915810e-02,6.6664457e-02,6.6418469e-02,6.6198289e-02,6.6016197e-02,6.5840483e-02,6.5698564e-02,6.5592229e-02,6.5507889e-02,6.5488219e-02,6.5492988e-02,6.5545380e-02,6.5655828e-02,6.5825343e-02,6.6034079e-02,6.6327810e-02,6.6675067e-02,6.7093194e-02,6.7567885e-02,6.8122745e-02,6.8747878e-02,6.9454491e-02,7.0246279e-02,7.1120024e-02,7.2092354e-02,7.3157728e-02,7.4300408e-02,7.5594246e-02,7.6990843e-02,7.8485310e-02,8.0130935e-02,8.1895590e-02,8.3833158e-02,8.5954010e-02,8.8162601e-02,9.0646863e-02,9.3275964e-02,9.6076459e-02,9.9072218e-02,0.1022464,0.1056104,0.1091680,0.1127963,0.1166758,0.1206453,0.1246693,0.1287746,0.1328574,0.1370282,0.1411468,0.1451527,0.1491746,0.1531135,0.1569994,0.1608939,0.1647820,0.1688634,0.1731371,0.1777093,0.1828040,0.1885843,0.1951619,0.2029135,0.2117297,0.2226458,0.2353187,0.2504388,0.2684542,0.2901193,0.3157585,0.3457957,0.3795501,0.4186833,0.4622245,0.5099080,0.5618095,0.6164420,0.6744183,0.7333038,0.7912214,0.8491293,0.9045173,0.9573597,1.0058697,1.0501585,1.0907347,1.1271447,1.1588290,1.1874595,1.2124881,1.2347815,1.2542486,1.2710403,1.2856801,1.2982321,1.3086789,1.3175291,1.3242897,1.3295915,1.3337739,1.3359020,1.3376318,1.3378175,1.3370477,1.3357055,1.3323462,1.3282499,1.3217452,1.3133514,1.3023760,1.2893142,1.2732906,1.2553270,1.2352779,1.2137953,1.1912861,1.1674626,1.1432536,1.1192162,1.0946007,1.0702024,1.0457034,1.0217056,0.9984032,0.9748672,0.9519053,0.9295382,0.9073379,0.8859311,0.8644369,0.8434138,0.8231518,0.8029213,0.7834010,0.7639847,0.7451149,0.7269238,0.7088335,0.6914105,0.6743009,0.6577559,0.6419150,0.6261312,0.6110430,0.5964515,0.5822979,0.5688574,0.5554992,0.5427526,0.5306306,0.5187400,0.5075072,0.4964010,0.4857853,0.4757693,0.4659093,0.4566098,0.4474567,0.4387836,0.4305927,0.4224876,0.4148405,0.4074189,0.4003692,0.3936995,0.3870928,0.3808752,0.3748619,0.3691411,0.3637380,0.3583578,0.3532771,0.3484089,0.3437117,0.3392797,0.3348919,0.3307178,0.3267270,0.3228716,0.3192332,0.3156325,0.3122155,0.3089889,0.3057926,0.3028255,0.2998649,0.2970856,0.2944116,0.2918008,0.2893333,0.2869118,0.2846119,0.2824329,0.2803108,0.2783076,0.2763705,0.2744848,0.2727315,0.2710122,0.2694498,0.2678918,0.2664133,0.2650617,0.2637494,0.2625547,0.2613852,0.2603366,0.2593619,0.2584500,0.2576536,0.2569094,0.2562472,0.2556583,0.2551850,0.2547437,0.2543859,0.2541353,0.2539878,0.2539130,0.2539013,0.2540219,0.2541858,0.2544612,0.2548172,0.2552752,0.2558500,0.2564964,0.2572128,0.2580844,0.2590368,0.2601158,0.2612903,0.2625874,0.2640170,0.2655325,0.2672549,0.2690816,0.2710497,0.2731928,0.2754453,0.2779294,0.2805449,0.2833558,0.2863503,0.2894703,0.2929151,0.2965038,0.3002978,0.3042955,0.3084164,0.3128622,0.3174062,0.3221844,0.3271119,0.3320898,0.3372880,0.3424864,0.3478390,0.3531062,0.3583342,0.3635747,0.3685479,0.3735134,0.3781937,0.3825660,0.3867156,0.3904421,0.3939530,0.3970527,0.3997970,0.4021530,0.4041448,0.4058369,0.4072056,0.4083151,0.4091778,0.4098187,0.4102330,0.4105648,0.4108173,0.4110374,0.4112828,0.4115211,0.4118462,0.4123082,0.4128589,0.4135627,0.4144913,0.4156508,0.4170630,0.4187919,0.4209063,0.4233640,0.4263199,0.4298194,0.4338658,0.4388947,0.4446886,0.4514856,0.4593658,0.4683864,0.4791726,0.4917644,0.5066237,0.5237643,0.5438748,0.5675927,0.5948119,0.6278486,0.6653466,0.7090015,0.7601352,0.8191918,0.8894517,0.9710773,1.0662869,1.1731677,1.2932624,1.4282138,1.5736231,1.7372153,1.9073044,2.0824013,2.2521913,2.4000385,2.5235448,2.6110892,2.6643734,2.7012179,2.7349489,2.7657247,2.7798920,2.7860141,2.7946162,2.8027077,2.8122325,2.8228414,2.8398180,2.8577147,2.8643894,2.8762379,2.8816223,2.8883054,2.8916039,2.9014161,2.9039032,2.9143977,2.9298096,2.9417031,2.9333405,2.9258549,2.9187465,2.9065115,2.8996017,2.8901219,2.8860748,2.8794594,2.8756375,2.8706102,2.8641028,2.8570216,2.8505816,2.8432024,2.8287044,2.8090937,2.7995377,2.7891767,2.7779315,2.7711072,2.7661035,2.7584209,2.7403004,2.7171204,2.6854141,2.6671643,2.6462958,2.6210525,2.5956857,2.5729895,2.5499346,2.5169861,2.4835505,2.4560156,2.4243109,2.3942325,2.3654451,2.3355067,2.3030090,2.2746708,2.2419491,2.2094679,2.1809475,2.1493900,2.1197522,2.0887952,2.0606747,2.0294347,2.0002606,1.9724120,1.9433565,1.9140153,1.8841428,1.8569422,1.8280354,1.8002224,1.7715787,1.7441380,1.7169628,1.6905322,1.6655957,1.6396102,1.6144365,1.5900828,1.5657989,1.5424863,1.5190501,1.4964491,1.4744500,1.4526694,1.4308286,1.4103341,1.3895239,1.3694842,1.3499172,1.3301004,1.3118613,1.2922757,1.2746015,1.2566264,1.2397039,1.2227348,1.2063681,1.1906259,1.1751899,1.1600846,1.1456504,1.1314511,1.1177846,1.1048234,1.0919486,1.0798255,1.0679044,1.0563791,1.0454878,1.0346218,1.0245521,1.0145431,1.0051228,0.9956609,0.9868761,0.9783205,0.9702112,0.9624255,0.9548286,0.9477112,0.9408635,0.9342502,0.9276089,0.9215701,0.9159668,0.9102228,0.9052522,0.8999971,0.8953969,0.8909900,0.8867151,0.8827957,0.8792769,0.8754794,0.8722473,0.8694346,0.8665280,0.8640612,0.8616912,0.8597425,0.8579364,0.8564247,0.8551224,0.8540617,0.8531537,0.8525268,0.8520128,0.8519896,0.8518181,0.8522156,0.8526127,0.8534502,0.8542596,0.8554253,0.8568300,0.8583511,0.8601222,0.8623040,0.8646175,0.8671919,0.8701053,0.8731211,0.8765522,0.8799664,0.8837646,0.8879787,0.8922734,0.8966899,0.9015595,0.9066582,0.9119123,0.9174981,0.9234477,0.9293541,0.9359804,0.9423485,0.9493023,0.9563386,0.9641155,0.9717344,0.9798685,0.9881848,0.9970462,1.0060784,1.0151820,1.0246273,1.0345395,1.0448288,1.0552726,1.0658034,1.0772909,1.0881269,1.0997362,1.1120340,1.1241612,1.1370022,1.1495970,1.1629984,1.1764412,1.1903174,1.2045370,1.2188667,1.2331270,1.2487850,1.2635424,1.2792658,1.2953691,1.3114487,1.3282074,1.3447092,1.3614075,1.3797846,1.3966361,1.4148605,1.4326706,1.4511613,1.4699885,1.4893619,1.5081264,1.5287935,1.5466475,1.5675923,1.5871961,1.6068233,1.6280816,1.6477685,1.6686677,1.6913326,1.7104625,1.7327117,1.7528352,1.7736727,1.7951722,1.8168801,1.8381473,1.8623891,1.8823019,1.9014622,1.9239404,1.9434701,1.9700093,1.9946672,2.0104110,2.0304761,2.0553761,2.0734990,2.0928836,2.1127067,2.1338105,2.1547215,2.1773152,2.1922183,2.2129469,2.2386868,2.2552824,2.2687144,2.2846806,2.2959328,2.3129332,2.3305929,2.3461397,2.3568935,2.3740323,2.3949933,2.4141278,2.4223108,2.4260747,2.4280939,2.4304144,2.4323411,2.4361935,2.4452782,2.4515500,2.4567628,2.4605703,2.4698012,2.4736230,2.4785011,2.4827268,2.4827838,2.4810662,2.4786060,2.4840360,2.4823568,2.4802611,2.4785402,2.4750230,2.4740486,2.4701009,2.4705327,2.4667068,2.4648349,2.4613063
"rrep_0006",2.6558638e-02,2.3907661e-02,2.5573015e-02,2.5166988e-02,2.4092436e-02,2.5146961e-02,2.3812056e-02,2.4692297e-02,2.5043249e-02,2.4676800e-02,2.4778128e-02,2.4273157e-02,2.4716377e-02,2.4297476e-02,2.3720503e-02,2.3947001e-02,2.2933006e-02,2.4058342e-02,2.4496555e-02,2.4405003e-02,2.3880005e-02,2.3651600e-02,2.4291754e-02,2.3715496e-02,2.3853540e-02,2.4305582e-02,2.4159908e-02,2.3966312e-02,2.1993160e-02,2.2968769e-02,2.3524046e-02,2.2739649e-02,2.3316622e-02,2.4024963e-02,2.4038553e-02,2.3343563e-02,2.2893429e-02,2.3006201e-02,2.3744345e-02,2.3500204e-02,2.1807194e-02,2.2448063e-02,2.3980379e-02,2.4103642e-02,2.3864269e-02,2.4262905e-02,2.4156332e-02,2.4128914e-02,2.2981167e-02,2.4188042e-02,2.3966789e-02,2.4064302e-02,2.4305582e-02,2.4369240e-02,2.4287701e-02,2.3390055e-02,2.4019480e-02,2.3948431e-02,2.4481773e-02,2.4873972e-02,2.3762703e-02,2.3932934e-02,2.3827791e-02,2.3941755e-02,2.4119139e-02,2.3840427e-02,2.3891926e-02,2.4022818e-02,2.3881435e-02,2.3998022e-02,2.3913383e-02,2.4280787e-02,2.4339199e-02,2.4177313e-02,2.4150372e-02,2.3532152e-02,2.4302244e-02,2.3519754e-02,2.3259640e-02,2.3512840e-02,2.3127556e-02,2.4100304e-02,2.3721218e-02,2.3791552e-02,2.3486853e-02,2.4114132e-02,2.4167299e-02,2.3459196e-02,2.3922205e-02,2.3791313e-02,2.3797274e-02,2.3643732e-02,2.2944450e-02,2.3493052e-02,2.3020744e-02,2.3927689e-02,2.3640156e-02,2.3146629e-02,2.3536921e-02,2.3465395e-02,2.3491859e-02,2.3369074e-02,2.3546934e-02,2.3554087e-02,2.3212433e-02,2.3389339e-02,2.3297906e-02,2.3332238e-02,2.3288131e-02,2.3473501e-02,2.3501396e-02,2.3386478e-02,2.3348331e-02,2.3400784e-02,2.3252964e-02,2.3386598e-02,2.3264170e-02,2.3327947e-02,2.3286343e-02,2.3330569e-02,2.3265839e-02,2.3240924e-02,2.3186326e-02,2.3239613e-02,2.3231864e-02,2.3239613e-02,2.2989750e-02,2.2970796e-02,2.3005724e-02,2.2913575e-02,2.2971272e-02,2.2924066e-02,2.2898078e-02,2.2906899e-02,2.2904277e-02,2.2898674e-02,2.2910595e-02,2.2794485e-02,2.2908449e-02,2.2938728e-02,2.2946119e-02,2.3030162e-02,2.3006082e-02,2.3025990e-02,2.3022771e-02,2.3084164e-02,2.3060322e-02,2.3063898e-02,2.3086309e-02,2.3099065e-02,2.3086786e-02,2.3101568e-02,2.3137212e-02,2.3128986e-02,2.3155928e-02,2.3168325e-02,2.3141861e-02,2.3138165e-02,2.3168921e-02,2.3172855e-02,2.3198366e-02,2.3305893e-02,2.3371458e-02,2.3454189e-02,2.3514032e-02,2.3628235e-02,2.3701191e-02,2.3766756e-02,2.3836613e-02,2.3905993e-02,2.3949027e-02,2.3988128e-02,2.4015784e-02,2.4024010e-02,2.4011850e-02,2.3983240e-02,2.3953676e-02,2.3876190e-02,2.3779273e-02,2.3695230e-02,2.3576260e-02,2.3485422e-02,2.3423553e-02,2.3423254e-02,2.3463905e-02,2.3526371e-02,2.3555756e-02,2.3544788e-02,2.3543894e-02,2.3511171e-02,2.3505390e-02,2.3496151e-02,2.3465157e-02,2.3449183e-02,2.3416519e-02,2.3376048e-02,2.3350716e-02,2.3320317e-02,2.3304522e-02,2.3278832e-02,2.3252010e-02,2.3244321e-02,2.3218572e-02,2.3209214e-02,2.3214996e-02,2.3205400e-02,2.3213208e-02,2.3215532e-02,2.3241401e-02,2.3258626e-02,2.3323417e-02,2.3374081e-02,2.3429096e-02,2.3503184e-02,2.3580551e-02,2.3667574e-02,2.3759246e-02,2.3838997e-02,2.3920059e-02,2.3990393e-02,2.4052143e-02,2.4097443e-02,2.4135590e-02,2.4166822e-02,2.4194121e-02,2.4226189e-02,2.4242282e-02,2.4280190e-02,2.4310827e-02,2.4331629e-02,2.4355292e-02,2.4367809e-02,2.4381578e-02,2.4408460e-02,2.4414837e-02,2.4446785e-02,2.4486065e-02,2.4506927e-02,2.4552703e-02,2.4591923e-02,2.4619877e-02,2.4662077e-02,2.4716556e-02,2.4759114e-02,2.4803102e-02,2.4848640e-02,2.4902344e-02,2.4957895e-02,2.5019288e-02,2.5057077e-02,2.5123537e-02,2.5193274e-02,2.5281429e-02,2.5366247e-02,2.5464058e-02,2.5563180e-02,2.5680661e-02,2.5813878e-02,2.5976717e-02,2.6177764e-02,2.6395202e-02,2.6667833e-02,2.6978254e-02,2.7330458e-02,2.7734518e-02,2.8183937e-02,2.8694451e-02,2.9264212e-02,2.9879212e-02,3.0581474e-02,3.1343162e-02,3.2181621e-02,3.3140481e-02,3.4208179e-02,3.5377562e-02,3.6630332e-02,3.7905872e-02,3.9181948e-02,4.0354848e-02,4.1388452e-02,4.2267084e-02,4.2946339e-02,4.3447614e-02,4.3800831e-02,4.4030428e-02,4.4147551e-02,4.4194281e-02,4.4163704e-02,4.4071794e-02,4.3931365e-02,4.3736994e-02,4.3473661e-02,4.3174684e-02,4.2830288e-02,4.2429864e-02,4.1991651e-02,4.1519046e-02,4.1039407e-02,4.0561736e-02,4.0043175e-02,3.9528966e-02,3.9011121e-02,3.8461268e-02,3.7928164e-02,3.7424028e-02,3.6879182e-02,3.6343873e-02,3.5804510e-02,3.5275161e-02,3.4762740e-02,3.4245491e-02,3.3743560e-02,3.3275902e-02,3.2806396e-02,3.2357216e-02,3.1923831e-02,3.1512558e-02,3.1124115e-02,3.0756116e-02,3.0405164e-02,3.0075014e-02,2.9771268e-02,2.9488504e-02,2.9224575e-02,2.8966486e-02,2.8748512e-02,2.8547943e-02,2.8375983e-02,2.8222144e-02,2.8100312e-02,2.7987421e-02,2.7906895e-02,2.7823269e-02,2.7770042e-02,2.7736843e-02,2.7722359e-02,2.7740955e-02,2.7774036e-02,2.7817965e-02,2.7899146e-02,2.8018951e-02,2.8129935e-02,2.8283536e-02,2.8461277e-02,2.8627813e-02,2.8873205e-02,2.9078245e-02,2.9290676e-02,2.9568195e-02,2.9813647e-02,3.0723095e-02,3.0959070e-02,3.1216621e-02,3.1474113e-02,3.1734288e-02,3.2022595e-02,3.2319248e-02,3.2650352e-02,3.3021510e-02,3.3432901e-02,3.3930242e-02,3.4529567e-02,3.5233855e-02,3.6177516e-02,3.7286520e-02,3.8681149e-02,4.0398300e-02,4.2393327e-02,4.4734538e-02,4.7380388e-02,5.0169408e-02,5.3227723e-02,5.6257427e-02,5.9148610e-02,6.1937511e-02,6.4379990e-02,6.6470921e-02,6.8196416e-02,6.9481492e-02,7.0487082e-02,7.1177065e-02,7.1661353e-02,7.1982741e-02,7.2194040e-02,7.2325170e-02,7.2397828e-02,7.2456121e-02,7.2497666e-02,7.2556317e-02,7.2625577e-02,7.2723329e-02,7.2824836e-02,7.2956622e-02,7.3088825e-02,7.3206782e-02,7.3301435e-02,7.3358357e-02,7.3369801e-02,7.3319435e-02,7.3212266e-02,7.3063254e-02,7.2867632e-02,7.2649956e-02,7.2399914e-02,7.2134376e-02,7.1856380e-02,7.1580887e-02,7.1292758e-02,7.1015298e-02,7.0711195e-02,7.0423305e-02,7.0143938e-02,6.9844484e-02,6.9568932e-02,6.9277704e-02,6.8984687e-02,6.8700910e-02,6.8400741e-02,6.8108857e-02,6.7827284e-02,6.7548931e-02,6.7265630e-02,6.7000985e-02,6.6754341e-02,6.6504717e-02,6.6296637e-02,6.6102266e-02,6.5922856e-02,6.5788984e-02,6.5674543e-02,6.5604329e-02,6.5566719e-02,6.5566063e-02,6.5629840e-02,6.5741599e-02,6.5903425e-02,6.6135705e-02,6.6410542e-02,6.6750824e-02,6.7182779e-02,6.7640007e-02,6.8201602e-02,6.8830192e-02,6.9542825e-02,7.0333600e-02,7.1208537e-02,7.2180033e-02,7.3256850e-02,7.4389696e-02,7.5685561e-02,7.7076256e-02,7.8578651e-02,8.0226839e-02,8.1991851e-02,8.3929658e-02,8.6049080e-02,8.8265121e-02,9.0748489e-02,9.3369842e-02,9.6179336e-02,9.9173844e-02,0.1023486,0.1057252,0.1092780,0.1129049,0.1167856,0.1207532,0.1247748,0.1288835,0.1329719,0.1371348,0.1412585,0.1452719,0.1492872,0.1532354,0.1571186,0.1610062,0.1648995,0.1689835,0.1732583,0.1778356,0.1829180,0.1887126,0.1952967,0.2030617,0.2118833,0.2228070,0.2355112,0.2506318,0.2686637,0.2903385,0.3159997,0.3460676,0.3798351,0.4190310,0.4625868,0.5102839,0.5622210,0.6168759,0.6748443,0.7337629,0.7917064,0.8495661,0.9049801,0.9578294,1.0063649,1.0505631,1.0911634,1.1275353,1.1591840,1.1877966,1.2128215,1.2351162,1.2545624,1.2712674,1.2859132,1.2983894,1.3088760,1.3177073,1.3244420,1.3297348,1.3338659,1.3360021,1.3376704,1.3378339,1.3371091,1.3356887,1.3324264,1.3282404,1.3217653,1.3133061,1.3023270,1.2891951,1.2732377,1.2552671,1.2352624,1.2137426,1.1911850,1.1673605,1.1431597,1.1190994,1.0945110,1.0700947,1.0456116,1.0215915,0.9983073,0.9747638,0.9518052,0.9294147,0.9072293,0.8858624,0.8643385,0.8433149,0.8230460,0.8028027,0.7833177,0.7638701,0.7450160,0.7268379,0.7087355,0.6913272,0.6742156,0.6576608,0.6418408,0.6260552,0.6109608,0.5963867,0.5822364,0.5688125,0.5554449,0.5427102,0.5305818,0.5187240,0.5074918,0.4963857,0.4857637,0.4757573,0.4658994,0.4566011,0.4474581,0.4387822,0.4306025,0.4225131,0.4148656,0.4074315,0.4003861,0.3937062,0.3871130,0.3808941,0.3748915,0.3691616,0.3637585,0.3583921,0.3533082,0.3484412,0.3437454,0.3393212,0.3349282,0.3307694,0.3267696,0.3229100,0.3192862,0.3156762,0.3122622,0.3090343,0.3058476,0.3028598,0.2999176,0.2971205,0.2944652,0.2918426,0.2893775,0.2869541,0.2846681,0.2824788,0.2803538,0.2783619,0.2764120,0.2745254,0.2727881,0.2710804,0.2694921,0.2679483,0.2664725,0.2651277,0.2637919,0.2625964,0.2614493,0.2603982,0.2594213,0.2585127,0.2577167,0.2569529,0.2563007,0.2557127,0.2552386,0.2547982,0.2544512,0.2541903,0.2540530,0.2539610,0.2539602,0.2540768,0.2542613,0.2545258,0.2548862,0.2553393,0.2559182,0.2565427,0.2572920,0.2581446,0.2590949,0.2601857,0.2613584,0.2626722,0.2640828,0.2656046,0.2673339,0.2691669,0.2711275,0.2732610,0.2755095,0.2780068,0.2806199,0.2834411,0.2864299,0.2895619,0.2929987,0.2965856,0.3003789,0.3043823,0.3084998,0.3129514,0.3174948,0.3222769,0.3271952,0.3321787,0.3373692,0.3425758,0.3479317,0.3532144,0.3584294,0.3636638,0.3686515,0.3736132,0.3782842,0.3826547,0.3868098,0.3905510,0.3940525,0.3971499,0.3998868,0.4022472,0.4042544,0.4059415,0.4073166,0.4084120,0.4092818,0.4099118,0.4103379,0.4106631,0.4109152,0.4111467,0.4113909,0.4116225,0.4119486,0.4124074,0.4129552,0.4136666,0.4146119,0.4157587,0.4171732,0.4189104,0.4210233,0.4234798,0.4264323,0.4299536,0.4339920,0.4390115,0.4448172,0.4516041,0.4595013,0.4685407,0.4793397,0.4919075,0.5067759,0.5239382,0.5440538,0.5678085,0.5950172,0.6281313,0.6656362,0.7093188,0.7604684,0.8195392,0.8899038,0.9714735,1.0667651,1.1736867,1.2938794,1.4287053,1.5742784,1.7376467,1.9079031,2.0829992,2.2520216,2.3995309,2.5248275,2.6112282,2.6649711,2.7006888,2.7363076,2.7680404,2.7792549,2.7889290,2.7939751,2.8024316,2.8154163,2.8254910,2.8384047,2.8608258,2.8696427,2.8765728,2.8801754,2.8882382,2.8920579,2.8957262,2.9119124,2.9189901,2.9253025,2.9320028,2.9374878,2.9275782,2.9175577,2.9101582,2.8971071,2.8865678,2.8815784,2.8788877,2.8745949,2.8714480,2.8681881,2.8606739,2.8518755,2.8361878,2.8228261,2.8124690,2.7953730,2.7902131,2.7792327,2.7719860,2.7653084,2.7579010,2.7386537,2.7155888,2.6882601,2.6665292,2.6472497,2.6186645,2.5955009,2.5712848,2.5497422,2.5167015,2.4837887,2.4560223,2.4219244,2.3929038,2.3658466,2.3356099,2.3020606,2.2738123,2.2421241,2.2091660,2.1799071,2.1490970,2.1195328,2.0886884,2.0607762,2.0294433,1.9993472,1.9725924,1.9427774,1.9135658,1.8843236,1.8563082,1.8278524,1.7999320,1.7712123,1.7437978,1.7167348,1.6904322,1.6652601,1.6394793,1.6141728,1.5899824,1.5657339,1.5425609,1.5188355,1.4962500,1.4741693,1.4526024,1.4307004,1.4100382,1.3894887,1.3693763,1.3498170,1.3301129,1.3118353,1.2922158,1.2744975,1.2566481,1.2396966,1.2227604,1.2063036,1.1905717,1.1750039,1.1600616,1.1456137,1.1315174,1.1177453,1.1047407,1.0918589,1.0798004,1.0680079,1.0564319,1.0455147,1.0346476,1.0245101,1.0145755,1.0051320,0.9957389,0.9869198,0.9783417,0.9702445,0.9624669,0.9548330,0.9477463,0.9409735,0.9343168,0.9276217,0.9216024,0.9160140,0.9103118,0.9053677,0.9001566,0.8954381,0.8910713,0.8867695,0.8828544,0.8793171,0.8755728,0.8722839,0.8695067,0.8666486,0.8641180,0.8618021,0.8598198,0.8580273,0.8565248,0.8551862,0.8541425,0.8532298,0.8526332,0.8522671,0.8521020,0.8519361,0.8523507,0.8527545,0.8534992,0.8543224,0.8556052,0.8569406,0.8584790,0.8602533,0.8623883,0.8647056,0.8673635,0.8701552,0.8732631,0.8767083,0.8801155,0.8838711,0.8880604,0.8923638,0.8968223,0.9017006,0.9068033,0.9120755,0.9176653,0.9235995,0.9294848,0.9361339,0.9425147,0.9494855,0.9565077,0.9643536,0.9719828,0.9800231,0.9883735,0.9971264,1.0062605,1.0154207,1.0247852,1.0347297,1.0448933,1.0554317,1.0660309,1.0774295,1.0883275,1.0999862,1.1121787,1.1243355,1.1372238,1.1498977,1.1632175,1.1765398,1.1906058,1.2047689,1.2189114,1.2333723,1.2491080,1.2638711,1.2792808,1.2953297,1.3117433,1.3284450,1.3449115,1.3616321,1.3800694,1.3966316,1.4150236,1.4330472,1.4513745,1.4700112,1.4894722,1.5080988,1.5288762,1.5469545,1.5676295,1.5873239,1.6070168,1.6284368,1.6481454,1.6683172,1.6911546,1.7109343,1.7330915,1.7533047,1.7738823,1.7952883,1.8174442,1.8387450,1.8624128,1.8821764,1.9020281,1.9243861,1.9437910,1.9704069,1.9960428,2.0103867,2.0315847,2.0551045,2.0756786,2.0938973,2.1134148,2.1334119,2.1550279,2.1778665,2.1921160,2.2124908,2.2420244,2.2552900,2.2692177,2.2840559,2.2963953,2.3142457,2.3320260,2.3467610,2.3576400,2.3755884,2.3943346,2.4149678,2.4228799,2.4260678,2.4289079,2.4308589,2.4337916,2.4377031,2.4457381,2.4520612,2.4585190,2.4634280,2.4708977,2.4747169,2.4805119,2.4776897,2.4821167,2.4811561,2.4846230,2.4803345,2.4827011,2.4797366,2.4768436,2.4746079,2.4735205,2.4700203,2.4706030,2.4668798,2.4655201,2.4601271
"rrep_0007",2.6827574e-02,2.4365425e-02,2.6066303e-02,2.5271177e-02,2.3873568e-02,2.4858952e-02,2.3941278e-02,2.4588585e-02,2.4815321e-02,2.4777174e-02,2.4896622e-02,2.4247646e-02,2.4464369e-02,2.4170876e-02,2.3676634e-02,2.3809433e-02,2.3071527e-02,2.4094820e-02,2.4538755e-02,2.4483919e-02,2.3810863e-02,2.3641586e-02,2.4258137e-02,2.3729324e-02,2.4000406e-02,2.4289846e-02,2.4229050e-02,2.4154186e-02,2.1963358e-02,2.2922993e-02,2.3409128e-02,2.2766113e-02,2.3355007e-02,2.4132490e-02,2.4086714e-02,2.3321867e-02,2.2904396e-02,2.3006201e-02,2.3771048e-02,2.3262262e-02,2.1641493e-02,2.2329569e-02,2.4084568e-02,2.4214029e-02,2.3944855e-02,2.4369955e-02,2.4174690e-02,2.4163961e-02,2.2972584e-02,2.4242163e-02,2.3869038e-02,2.4168730e-02,2.4388075e-02,2.4378300e-02,2.4366617e-02,2.3492336e-02,2.3825169e-02,2.3867130e-02,2.4492502e-02,2.4957418e-02,2.3803711e-02,2.4134398e-02,2.3997068e-02,2.3917437e-02,2.4117470e-02,2.3903131e-02,2.3876190e-02,2.4153709e-02,2.3985147e-02,2.3713827e-02,2.3986578e-02,2.4345636e-02,2.4330139e-02,2.4276733e-02,2.4019241e-02,2.3679495e-02,2.4453878e-02,2.3489952e-02,2.3360491e-02,2.3489952e-02,2.3135185e-02,2.3978233e-02,2.3754120e-02,2.3873329e-02,2.3596764e-02,2.4237156e-02,2.4322748e-02,2.3353815e-02,2.3912907e-02,2.3708105e-02,2.3762941e-02,2.3574829e-02,2.3039818e-02,2.3533821e-02,2.3069382e-02,2.3977280e-02,2.3768187e-02,2.3183346e-02,2.3536682e-02,2.3506403e-02,2.3549557e-02,2.3514032e-02,2.3587704e-02,2.3586750e-02,2.3223281e-02,2.3450255e-02,2.3335099e-02,2.3338437e-02,2.3280859e-02,2.3549795e-02,2.3516536e-02,2.3552895e-02,2.3421288e-02,2.3468494e-02,2.3302913e-02,2.3404717e-02,2.3280144e-02,2.3390055e-02,2.3354173e-02,2.3370385e-02,2.3334146e-02,2.3302555e-02,2.3283124e-02,2.3266196e-02,2.3291588e-02,2.3286462e-02,2.3028493e-02,2.3021817e-02,2.3064137e-02,2.2969484e-02,2.3017883e-02,2.2943854e-02,2.2932172e-02,2.2911310e-02,2.2959113e-02,2.2953510e-02,2.2960901e-02,2.2831678e-02,2.2962689e-02,2.2999406e-02,2.3002744e-02,2.3071408e-02,2.3078322e-02,2.3102641e-02,2.3107290e-02,2.3163915e-02,2.3135066e-02,2.3123622e-02,2.3149967e-02,2.3162484e-02,2.3142695e-02,2.3176312e-02,2.3224831e-02,2.3206592e-02,2.3216009e-02,2.3210764e-02,2.3220062e-02,2.3212314e-02,2.3228288e-02,2.3223758e-02,2.3284078e-02,2.3388028e-02,2.3442030e-02,2.3529053e-02,2.3582458e-02,2.3686528e-02,2.3755431e-02,2.3823023e-02,2.3893356e-02,2.3979664e-02,2.4024606e-02,2.4050355e-02,2.4076223e-02,2.4085641e-02,2.4076462e-02,2.4052620e-02,2.4019122e-02,2.3955941e-02,2.3862481e-02,2.3781896e-02,2.3667216e-02,2.3588657e-02,2.3530543e-02,2.3529112e-02,2.3550689e-02,2.3602664e-02,2.3628950e-02,2.3607194e-02,2.3595512e-02,2.3565769e-02,2.3552120e-02,2.3539007e-02,2.3511231e-02,2.3496449e-02,2.3452640e-02,2.3422301e-02,2.3398519e-02,2.3371994e-02,2.3350656e-02,2.3320556e-02,2.3299754e-02,2.3300707e-02,2.3274660e-02,2.3269057e-02,2.3271024e-02,2.3269415e-02,2.3272395e-02,2.3281217e-02,2.3307204e-02,2.3324072e-02,2.3394227e-02,2.3440003e-02,2.3499846e-02,2.3578882e-02,2.3644328e-02,2.3730218e-02,2.3817837e-02,2.3897350e-02,2.3984730e-02,2.4042070e-02,2.4105430e-02,2.4146497e-02,2.4181008e-02,2.4211109e-02,2.4237573e-02,2.4265826e-02,2.4286985e-02,2.4338841e-02,2.4366975e-02,2.4391115e-02,2.4407268e-02,2.4424076e-02,2.4433136e-02,2.4466217e-02,2.4473667e-02,2.4508953e-02,2.4549663e-02,2.4571776e-02,2.4619162e-02,2.4650693e-02,2.4689138e-02,2.4723887e-02,2.4779618e-02,2.4819970e-02,2.4867892e-02,2.4907172e-02,2.4960339e-02,2.5016546e-02,2.5069535e-02,2.5110900e-02,2.5167465e-02,2.5241673e-02,2.5334418e-02,2.5423110e-02,2.5514483e-02,2.5610149e-02,2.5736272e-02,2.5862217e-02,2.6021957e-02,2.6223421e-02,2.6443005e-02,2.6713610e-02,2.7023435e-02,2.7373910e-02,2.7774394e-02,2.8221846e-02,2.8728187e-02,2.9302895e-02,2.9908597e-02,3.0619323e-02,3.1381309e-02,3.2210290e-02,3.3176124e-02,3.4241378e-02,3.5410345e-02,3.6659122e-02,3.7933707e-02,3.9209485e-02,4.0389061e-02,4.1420639e-02,4.2297125e-02,4.2974591e-02,4.3472767e-02,4.3831766e-02,4.4059873e-02,4.4172466e-02,4.4218898e-02,4.4187546e-02,4.4101775e-02,4.3957651e-02,4.3758154e-02,4.3497145e-02,4.3189645e-02,4.2853534e-02,4.2453051e-02,4.2015076e-02,4.1544616e-02,4.1066289e-02,4.0586948e-02,4.0066004e-02,3.9550424e-02,3.9032876e-02,3.8485885e-02,3.7956893e-02,3.7453353e-02,3.6904275e-02,3.6366701e-02,3.5819590e-02,3.5293937e-02,3.4776688e-02,3.4266651e-02,3.3766508e-02,3.3289790e-02,3.2819688e-02,3.2370627e-02,3.1935632e-02,3.1524420e-02,3.1130672e-02,3.0757844e-02,3.0417085e-02,3.0073225e-02,2.9772162e-02,2.9490232e-02,2.9231012e-02,2.8976560e-02,2.8753579e-02,2.8548956e-02,2.8389275e-02,2.8254211e-02,2.8113544e-02,2.8000295e-02,2.7913272e-02,2.7839541e-02,2.7779639e-02,2.7748585e-02,2.7732968e-02,2.7739406e-02,2.7763903e-02,2.7826071e-02,2.7904749e-02,2.8008521e-02,2.8130651e-02,2.8274000e-02,2.8459549e-02,2.8632522e-02,2.8858185e-02,2.9083729e-02,2.9280066e-02,2.9541254e-02,2.9798627e-02,3.0731261e-02,3.0967414e-02,3.1225324e-02,3.1482577e-02,3.1742215e-02,3.2033265e-02,3.2339931e-02,3.2664418e-02,3.3039033e-02,3.3451915e-02,3.3950865e-02,3.4551561e-02,3.5259843e-02,3.6198318e-02,3.7307322e-02,3.8710296e-02,4.0430069e-02,4.2425036e-02,4.4771850e-02,4.7409058e-02,5.0202370e-02,5.3267658e-02,5.6298852e-02,5.9182405e-02,6.1972201e-02,6.4412713e-02,6.6504955e-02,6.8225563e-02,6.9509089e-02,7.0511103e-02,7.1198881e-02,7.1678936e-02,7.1998954e-02,7.2208703e-02,7.2344899e-02,7.2414756e-02,7.2468758e-02,7.2517395e-02,7.2578490e-02,7.2648585e-02,7.2738588e-02,7.2838962e-02,7.2972119e-02,7.3101997e-02,7.3220432e-02,7.3316813e-02,7.3374867e-02,7.3382974e-02,7.3332131e-02,7.3225379e-02,7.3077738e-02,7.2880566e-02,7.2659850e-02,7.2405815e-02,7.2141826e-02,7.1866632e-02,7.1592689e-02,7.1298361e-02,7.1020246e-02,7.0717812e-02,7.0424139e-02,7.0145607e-02,6.9849849e-02,6.9578230e-02,6.9282830e-02,6.8989873e-02,6.8709493e-02,6.8403423e-02,6.8115354e-02,6.7834079e-02,6.7554772e-02,6.7277431e-02,6.7010343e-02,6.6761315e-02,6.6517115e-02,6.6309690e-02,6.6104591e-02,6.5933526e-02,6.5803885e-02,6.5694273e-02,6.5617144e-02,6.5583646e-02,6.5579534e-02,6.5645933e-02,6.5758228e-02,6.5918446e-02,6.6149175e-02,6.6429138e-02,6.6767275e-02,6.7195773e-02,6.7657351e-02,6.8221927e-02,6.8854451e-02,6.9557965e-02,7.0352316e-02,7.1220875e-02,7.2196543e-02,7.3279202e-02,7.4408472e-02,7.5702786e-02,7.7094018e-02,7.8596473e-02,8.0239177e-02,8.2013428e-02,8.3954036e-02,8.6071789e-02,8.8291049e-02,9.0776145e-02,9.3401521e-02,9.6210808e-02,9.9207669e-02,0.1023794,0.1057553,0.1093107,0.1129442,0.1168245,0.1207875,0.1248106,0.1289179,0.1330048,0.1371743,0.1412958,0.1453070,0.1493294,0.1532681,0.1571487,0.1610471,0.1649367,0.1690301,0.1733122,0.1778934,0.1829935,0.1887773,0.1953798,0.2031437,0.2119791,0.2228999,0.2356082,0.2507475,0.2687957,0.2904746,0.3161546,0.3462310,0.3800392,0.4192366,0.4628152,0.5105292,0.5624775,0.6171214,0.6751162,0.7340312,0.7919595,0.8498454,0.9052736,0.9581074,1.0066154,1.0507910,1.0913602,1.1277498,1.1593890,1.1879989,1.2129810,1.2352479,1.2547367,1.2713782,1.2859769,1.2984700,1.3089793,1.3176911,1.3245513,1.3297640,1.3338647,1.3359451,1.3378024,1.3377318,1.3370119,1.3356103,1.3324970,1.3280860,1.3216517,1.3131663,1.3022186,1.2890801,1.2730865,1.2551372,1.2350508,1.2135718,1.1910069,1.1671767,1.1429782,1.1189085,1.0943043,1.0699154,1.0454340,1.0214272,0.9981049,0.9745544,0.9516284,0.9292425,0.9070470,0.8856709,0.8641800,0.8431227,0.8228602,0.8026384,0.7831511,0.7637057,0.7448500,0.7267121,0.7085860,0.6912214,0.6740895,0.6575546,0.6417249,0.6259419,0.6108734,0.5962816,0.5821335,0.5687330,0.5553619,0.5426260,0.5304939,0.5186269,0.5074075,0.4963046,0.4857031,0.4756891,0.4658385,0.4565322,0.4473989,0.4387234,0.4305309,0.4224499,0.4148107,0.4073814,0.4003376,0.3936565,0.3870630,0.3808482,0.3748417,0.3691289,0.3637135,0.3583410,0.3532605,0.3483923,0.3437091,0.3392789,0.3348844,0.3307290,0.3267213,0.3228707,0.3192399,0.3156350,0.3122258,0.3090011,0.3058095,0.3028335,0.2998868,0.2970877,0.2944345,0.2918145,0.2893560,0.2869328,0.2846451,0.2824590,0.2803267,0.2783369,0.2763894,0.2745034,0.2727662,0.2710612,0.2694709,0.2679168,0.2664397,0.2650995,0.2637762,0.2625826,0.2614299,0.2603788,0.2594059,0.2584876,0.2576998,0.2569295,0.2562899,0.2556982,0.2552271,0.2547896,0.2544401,0.2541785,0.2540376,0.2539462,0.2539520,0.2540605,0.2542464,0.2545158,0.2548773,0.2553320,0.2558982,0.2565339,0.2572773,0.2581395,0.2590922,0.2601803,0.2613495,0.2626607,0.2640764,0.2655927,0.2673213,0.2691548,0.2711309,0.2732548,0.2755034,0.2779981,0.2806204,0.2834411,0.2864338,0.2895730,0.2930008,0.2965852,0.3003761,0.3043821,0.3085132,0.3129568,0.3175045,0.3222833,0.3271998,0.3321908,0.3373689,0.3425885,0.3479474,0.3532286,0.3584502,0.3636717,0.3686527,0.3736116,0.3782907,0.3826783,0.3868171,0.3905629,0.3940707,0.3971625,0.3999012,0.4022664,0.4042672,0.4059631,0.4073355,0.4084439,0.4092888,0.4099231,0.4103572,0.4106870,0.4109462,0.4111760,0.4114044,0.4116429,0.4119893,0.4124358,0.4129829,0.4137052,0.4146395,0.4158000,0.4172009,0.4189432,0.4210587,0.4235173,0.4264859,0.4299970,0.4340521,0.4390885,0.4448755,0.4516799,0.4595661,0.4686193,0.4794276,0.4919977,0.5068637,0.5240348,0.5441353,0.5678998,0.5951157,0.6282040,0.6657315,0.7094027,0.7605785,0.8196639,0.8900133,0.9717046,1.0670261,1.1740038,1.2942002,1.4289370,1.5744162,1.7379105,1.9080937,2.0834098,2.2530446,2.4005570,2.5232100,2.6089540,2.6646223,2.7023177,2.7407420,2.7681081,2.7777262,2.7837920,2.7914650,2.8011301,2.8124342,2.8269148,2.8411403,2.8584974,2.8659747,2.8724580,2.8768628,2.8827004,2.8867929,2.9041624,2.9203999,2.9284410,2.9322448,2.9362073,2.9412344,2.9344285,2.9279389,2.9161837,2.8995979,2.8890443,2.8811204,2.8752384,2.8711572,2.8688362,2.8647258,2.8568799,2.8508670,2.8436632,2.8272176,2.8112626,2.7973905,2.7892084,2.7783382,2.7680025,2.7625279,2.7555237,2.7412992,2.7196240,2.6923800,2.6656361,2.6473610,2.6174631,2.5925233,2.5729403,2.5474935,2.5176113,2.4835525,2.4554751,2.4244120,2.3928339,2.3648181,2.3344605,2.3026862,2.2733617,2.2422202,2.2082758,2.1801908,2.1490605,2.1193073,2.0891523,2.0602190,2.0285060,1.9996490,1.9715531,1.9426465,1.9139872,1.8837843,1.8577015,1.8275607,1.7995491,1.7709795,1.7438650,1.7166207,1.6902245,1.6654016,1.6392542,1.6139756,1.5900736,1.5656841,1.5426545,1.5187805,1.4962726,1.4740489,1.4525037,1.4306039,1.4099485,1.3894160,1.3692669,1.3496552,1.3300093,1.3116881,1.2920845,1.2745578,1.2564811,1.2395641,1.2225432,1.2061872,1.1904526,1.1750662,1.1599803,1.1455227,1.1314723,1.1176209,1.1046455,1.0917586,1.0797052,1.0679065,1.0564681,1.0454396,1.0345671,1.0244735,1.0145810,1.0051363,0.9957265,0.9868608,0.9782689,0.9702445,0.9624082,0.9547875,0.9477426,0.9409359,0.9343547,0.9275835,0.9215717,0.9160615,0.9103389,0.9053737,0.9001830,0.8954539,0.8910136,0.8867400,0.8828122,0.8792853,0.8756232,0.8722796,0.8694777,0.8666162,0.8640873,0.8618689,0.8598320,0.8580553,0.8564876,0.8551896,0.8541431,0.8532600,0.8526100,0.8522970,0.8520678,0.8519375,0.8523360,0.8527900,0.8534802,0.8542926,0.8557088,0.8570163,0.8585224,0.8602304,0.8623877,0.8646796,0.8674063,0.8701435,0.8732179,0.8766614,0.8801090,0.8838937,0.8880452,0.8923005,0.8968499,0.9016975,0.9068533,0.9121201,0.9176730,0.9236012,0.9295462,0.9361078,0.9424814,0.9495315,0.9565053,0.9643119,0.9721041,0.9800466,0.9883304,0.9971477,1.0062889,1.0154384,1.0247763,1.0347316,1.0448486,1.0553765,1.0660303,1.0774487,1.0882134,1.0999990,1.1121087,1.1243457,1.1372597,1.1498954,1.1631979,1.1765455,1.1905048,1.2047435,1.2189617,1.2332903,1.2489880,1.2638562,1.2793279,1.2953657,1.3118846,1.3284963,1.3450614,1.3617239,1.3800405,1.3965223,1.4149871,1.4329261,1.4512961,1.4700308,1.4892370,1.5080903,1.5285232,1.5467160,1.5679035,1.5875455,1.6071755,1.6284597,1.6479309,1.6685873,1.6915066,1.7105911,1.7323797,1.7530065,1.7738576,1.7953366,1.8170631,1.8388423,1.8617941,1.8821110,1.9021277,1.9253408,1.9434966,1.9705551,1.9950327,2.0104382,2.0323067,2.0541084,2.0749965,2.0944099,2.1128237,2.1346784,2.1543806,2.1780725,2.1926656,2.2131341,2.2424183,2.2537174,2.2686315,2.2830234,2.2967851,2.3140960,2.3315907,2.3462291,2.3569624,2.3781149,2.4011543,2.4161921,2.4210269,2.4230123,2.4261708,2.4288576,2.4329343,2.4388890,2.4413588,2.4504814,2.4556270,2.4683554,2.4688206,2.4788742,2.4781449,2.4812524,2.4804947,2.4798052,2.4801815,2.4818981,2.4805484,2.4774895,2.4776635,2.4745705,2.4727747,2.4710126,2.4681191,2.4654231,2.4648962,2.4584301
"rrep_0008",2.6412010e-02,2.3555994e-02,2.5613070e-02,2.4784565e-02,2.3718596e-02,2.4854660e-02,2.3661613e-02,2.4580956e-02,2.4696350e-02,2.4635077e-02,2.4796724e-02,2.4022102e-02,2.4481773e-02,2.4217844e-02,2.3928642e-02,2.3907185e-02,2.3121834e-02,2.4069548e-02,2.4457932e-02,2.4415970e-02,2.3869514e-02,2.3581505e-02,2.4274111e-02,2.3786068e-02,2.3786545e-02,2.4186850e-02,2.4173975e-02,2.4034262e-02,2.1932125e-02,2.2972345e-02,2.3395777e-02,2.2802114e-02,2.3503304e-02,2.4054766e-02,2.4010658e-02,2.3350239e-02,2.2791624e-02,2.2891998e-02,2.3795843e-02,2.3506403e-02,2.1667719e-02,2.2346497e-02,2.4087429e-02,2.4157763e-02,2.3927689e-02,2.4245977e-02,2.4141550e-02,2.4113655e-02,2.3017645e-02,2.4261236e-02,2.3796082e-02,2.3968220e-02,2.4410486e-02,2.4256945e-02,2.4338245e-02,2.3386002e-02,2.3957729e-02,2.3841858e-02,2.4365187e-02,2.4769783e-02,2.3766518e-02,2.4124861e-02,2.3795128e-02,2.3758888e-02,2.3957014e-02,2.3848534e-02,2.3788929e-02,2.3977518e-02,2.3839712e-02,2.3865938e-02,2.3931265e-02,2.4277687e-02,2.4201632e-02,2.4201393e-02,2.4163961e-02,2.3462057e-02,2.4400711e-02,2.3437977e-02,2.3173332e-02,2.3404837e-02,2.3063183e-02,2.3952484e-02,2.3792982e-02,2.3899794e-02,2.3412943e-02,2.4125338e-02,2.4301529e-02,2.3377180e-02,2.3880482e-02,2.3651123e-02,2.3689985e-02,2.3677111e-02,2.2855759e-02,2.3465157e-02,2.2961617e-02,2.3860931e-02,2.3595095e-02,2.3091078e-02,2.3502588e-02,2.3532152e-02,2.3538113e-02,2.3399591e-02,2.3475647e-02,2.3502350e-02,2.3155093e-02,2.3410439e-02,2.3244500e-02,2.3283362e-02,2.3289204e-02,2.3414254e-02,2.3487329e-02,2.3499131e-02,2.3330331e-02,2.3378968e-02,2.3286581e-02,2.3380041e-02,2.3315072e-02,2.3352027e-02,2.3330450e-02,2.3304582e-02,2.3303390e-02,2.3271561e-02,2.3216009e-02,2.3236871e-02,2.3297429e-02,2.3273349e-02,2.2974610e-02,2.2981048e-02,2.3051023e-02,2.2938967e-02,2.3011923e-02,2.2922993e-02,2.2909164e-02,2.2912383e-02,2.2941709e-02,2.2940636e-02,2.2946715e-02,2.2827148e-02,2.2934198e-02,2.2966743e-02,2.2977114e-02,2.3076296e-02,2.3040771e-02,2.3065567e-02,2.3086190e-02,2.3122907e-02,2.3096204e-02,2.3101211e-02,2.3095489e-02,2.3131490e-02,2.3132682e-02,2.3137212e-02,2.3186088e-02,2.3182988e-02,2.3186088e-02,2.3208380e-02,2.3186445e-02,2.3184657e-02,2.3222446e-02,2.3216248e-02,2.3247242e-02,2.3367524e-02,2.3402810e-02,2.3499489e-02,2.3567200e-02,2.3667812e-02,2.3736477e-02,2.3808241e-02,2.3882866e-02,2.3938775e-02,2.3999095e-02,2.4027228e-02,2.4048448e-02,2.4054050e-02,2.4053812e-02,2.4035454e-02,2.3990035e-02,2.3927331e-02,2.3835063e-02,2.3744702e-02,2.3625612e-02,2.3536444e-02,2.3488998e-02,2.3487389e-02,2.3517311e-02,2.3578703e-02,2.3597717e-02,2.3589015e-02,2.3582816e-02,2.3559690e-02,2.3545444e-02,2.3529828e-02,2.3512185e-02,2.3492277e-02,2.3454607e-02,2.3415446e-02,2.3385525e-02,2.3363590e-02,2.3338616e-02,2.3312867e-02,2.3287356e-02,2.3287237e-02,2.3256063e-02,2.3248553e-02,2.3250282e-02,2.3245990e-02,2.3247004e-02,2.3246765e-02,2.3285806e-02,2.3300231e-02,2.3357034e-02,2.3409009e-02,2.3461819e-02,2.3546755e-02,2.3619294e-02,2.3703277e-02,2.3792863e-02,2.3877859e-02,2.3960948e-02,2.4035394e-02,2.4092436e-02,2.4133980e-02,2.4172366e-02,2.4204969e-02,2.4228573e-02,2.4256170e-02,2.4274647e-02,2.4317682e-02,2.4347842e-02,2.4369240e-02,2.4395466e-02,2.4409711e-02,2.4418533e-02,2.4447560e-02,2.4456561e-02,2.4485707e-02,2.4523139e-02,2.4543285e-02,2.4589419e-02,2.4625182e-02,2.4663448e-02,2.4700999e-02,2.4753571e-02,2.4789095e-02,2.4838924e-02,2.4882734e-02,2.4935186e-02,2.4986446e-02,2.5042593e-02,2.5080740e-02,2.5147796e-02,2.5222898e-02,2.5300801e-02,2.5391340e-02,2.5483489e-02,2.5579691e-02,2.5703549e-02,2.5831461e-02,2.6002347e-02,2.6198328e-02,2.6410520e-02,2.6684344e-02,2.6992500e-02,2.7344167e-02,2.7747035e-02,2.8193057e-02,2.8699696e-02,2.9271126e-02,2.9882371e-02,3.0585468e-02,3.1345844e-02,3.2184005e-02,3.3143520e-02,3.4207284e-02,3.5376191e-02,3.6630392e-02,3.7905693e-02,3.9180398e-02,4.0352941e-02,4.1388750e-02,4.2268515e-02,4.2945027e-02,4.3446302e-02,4.3805361e-02,4.4035017e-02,4.4145644e-02,4.4194639e-02,4.4165313e-02,4.4075787e-02,4.3933153e-02,4.3734372e-02,4.3471932e-02,4.3168187e-02,4.2826533e-02,4.2423844e-02,4.1986644e-02,4.1512549e-02,4.1031599e-02,4.0549934e-02,4.0028751e-02,3.9516151e-02,3.8997173e-02,3.8448334e-02,3.7918925e-02,3.7415206e-02,3.6866069e-02,3.6331296e-02,3.5787463e-02,3.5265326e-02,3.4751475e-02,3.4236491e-02,3.3735275e-02,3.3265293e-02,3.2798290e-02,3.2349288e-02,3.1913221e-02,3.1504869e-02,3.1115234e-02,3.0751765e-02,3.0398190e-02,3.0064642e-02,2.9763103e-02,2.9472709e-02,2.9217482e-02,2.8950155e-02,2.8730690e-02,2.8531671e-02,2.8360248e-02,2.8215706e-02,2.8085768e-02,2.7974188e-02,2.7875900e-02,2.7801692e-02,2.7755320e-02,2.7724385e-02,2.7708888e-02,2.7732611e-02,2.7746677e-02,2.7796209e-02,2.7881145e-02,2.7993619e-02,2.8107405e-02,2.8257847e-02,2.8432906e-02,2.8608680e-02,2.8838515e-02,2.9057503e-02,2.9255629e-02,2.9525757e-02,2.9797196e-02,3.0687749e-02,3.0930579e-02,3.1183183e-02,3.1442642e-02,3.1704068e-02,3.1994820e-02,3.2294631e-02,3.2624364e-02,3.2992661e-02,3.3410668e-02,3.3908784e-02,3.4508109e-02,3.5215259e-02,3.6161602e-02,3.7269711e-02,3.8675904e-02,4.0388763e-02,4.2390764e-02,4.4738114e-02,4.7383785e-02,5.0171733e-02,5.3232253e-02,5.6266069e-02,5.9152424e-02,6.1945140e-02,6.4385533e-02,6.6471636e-02,6.8195045e-02,6.9480181e-02,7.0479393e-02,7.1166217e-02,7.1649432e-02,7.1967661e-02,7.2169423e-02,7.2305322e-02,7.2374701e-02,7.2431326e-02,7.2476804e-02,7.2533309e-02,7.2605848e-02,7.2695971e-02,7.2797835e-02,7.2930694e-02,7.3058367e-02,7.3178113e-02,7.3271751e-02,7.3324680e-02,7.3334634e-02,7.3287666e-02,7.3175967e-02,7.3025465e-02,7.2830498e-02,7.2611511e-02,7.2360873e-02,7.2094679e-02,7.1820736e-02,7.1544766e-02,7.1255445e-02,7.0975780e-02,7.0675015e-02,7.0384681e-02,7.0106089e-02,6.9807589e-02,6.9530487e-02,6.9243789e-02,6.8949401e-02,6.8664193e-02,6.8367004e-02,6.8069637e-02,6.7795038e-02,6.7511320e-02,6.7232192e-02,6.6968977e-02,6.6717744e-02,6.6465437e-02,6.6258132e-02,6.6061199e-02,6.5883756e-02,6.5751970e-02,6.5641701e-02,6.5573275e-02,6.5536141e-02,6.5535724e-02,6.5601945e-02,6.5711021e-02,6.5874815e-02,6.6102028e-02,6.6381812e-02,6.6726029e-02,6.7157269e-02,6.7613959e-02,6.8178296e-02,6.8806231e-02,6.9518685e-02,7.0319176e-02,7.1187973e-02,7.2153091e-02,7.3240757e-02,7.4371755e-02,7.5669646e-02,7.7063799e-02,7.8565359e-02,8.0206394e-02,8.1977367e-02,8.3923995e-02,8.6037934e-02,8.8256299e-02,9.0741694e-02,9.3367368e-02,9.6180856e-02,9.9175185e-02,0.1023507,0.1057265,0.1092848,0.1129161,0.1167955,0.1207605,0.1247882,0.1288947,0.1329806,0.1371505,0.1412737,0.1452811,0.1493034,0.1532429,0.1571301,0.1610308,0.1649199,0.1690162,0.1732942,0.1778773,0.1829705,0.1887728,0.1953702,0.2031391,0.2119918,0.2229144,0.2356253,0.2507729,0.2688395,0.2905225,0.3162289,0.3463324,0.3801588,0.4193613,0.4629609,0.5106947,0.5626794,0.6173343,0.6753186,0.7342725,0.7922406,0.8501540,0.9055080,0.9583399,1.0068285,1.0510252,1.0916014,1.1279551,1.1595757,1.1881688,1.2131622,1.2353655,1.2548163,1.2714422,1.2860205,1.2985473,1.3090334,1.3177094,1.3245904,1.3297492,1.3338211,1.3358576,1.3377664,1.3377221,1.3369617,1.3355913,1.3322060,1.3280737,1.3215222,1.3130801,1.3020084,1.2889047,1.2729247,1.2549181,1.2348526,1.2133901,1.1908433,1.1669655,1.1427613,1.1187003,1.0941157,1.0697057,1.0451975,1.0212045,0.9978826,0.9743557,0.9514416,0.9290584,0.9068528,0.8854910,0.8639752,0.8429385,0.8226550,0.8024200,0.7829415,0.7635163,0.7446706,0.7265055,0.7084044,0.6910163,0.6738936,0.6573707,0.6415588,0.6257964,0.6107129,0.5961223,0.5819824,0.5685588,0.5552083,0.5424987,0.5303593,0.5184908,0.5072718,0.4961711,0.4855722,0.4755496,0.4657098,0.4564036,0.4472618,0.4385924,0.4304189,0.4223224,0.4146829,0.4072545,0.4002177,0.3935462,0.3869453,0.3807352,0.3747309,0.3690142,0.3636000,0.3582359,0.3531583,0.3482915,0.3436075,0.3391885,0.3347897,0.3306332,0.3266333,0.3227815,0.3191513,0.3155481,0.3121326,0.3089060,0.3057229,0.3027397,0.2997839,0.2969986,0.2943451,0.2917266,0.2892598,0.2868501,0.2845541,0.2823716,0.2802437,0.2782444,0.2763114,0.2744310,0.2726872,0.2709768,0.2694005,0.2678464,0.2663541,0.2650146,0.2636916,0.2625042,0.2613501,0.2603001,0.2593243,0.2584243,0.2576158,0.2568674,0.2562161,0.2556277,0.2551642,0.2547189,0.2543672,0.2541084,0.2539629,0.2538798,0.2538722,0.2540027,0.2541710,0.2544447,0.2547982,0.2552617,0.2558334,0.2564717,0.2572137,0.2580733,0.2590286,0.2601132,0.2612831,0.2625978,0.2640228,0.2655348,0.2672723,0.2690994,0.2710721,0.2732064,0.2754592,0.2779435,0.2805662,0.2833894,0.2863804,0.2895117,0.2929491,0.2965424,0.3003411,0.3043344,0.3084648,0.3129153,0.3174599,0.3222350,0.3271496,0.3321486,0.3373332,0.3425420,0.3479038,0.3531803,0.3584052,0.3636349,0.3686158,0.3735736,0.3782481,0.3826368,0.3867844,0.3905062,0.3940237,0.3971137,0.3998642,0.4022177,0.4042214,0.4059123,0.4072928,0.4083967,0.4092463,0.4098800,0.4103096,0.4106478,0.4108983,0.4111228,0.4113719,0.4116209,0.4119489,0.4124009,0.4129543,0.4136682,0.4146006,0.4157609,0.4171736,0.4189180,0.4210379,0.4235009,0.4264683,0.4299783,0.4340264,0.4390537,0.4448631,0.4516755,0.4595626,0.4685876,0.4794147,0.4920057,0.5068784,0.5240430,0.5441652,0.5679244,0.5951891,0.6282932,0.6658367,0.7094948,0.7606828,0.8198193,0.8901275,0.9718798,1.0672318,1.1742396,1.2945105,1.4294062,1.5747406,1.7384999,1.9089251,2.0842988,2.2541952,2.4006960,2.5244081,2.6091907,2.6645873,2.7027793,2.7428496,2.7668552,2.7777870,2.7839577,2.7926111,2.7995589,2.8115137,2.8286190,2.8432124,2.8588073,2.8681140,2.8710604,2.8781536,2.8846967,2.8920166,2.9054778,2.9146054,2.9258852,2.9319448,2.9404864,2.9404371,2.9370615,2.9278045,2.9186513,2.8996806,2.8869684,2.8814836,2.8771844,2.8733790,2.8686767,2.8645401,2.8588917,2.8512421,2.8439140,2.8269897,2.8121474,2.7972281,2.7857366,2.7749486,2.7680061,2.7618413,2.7552907,2.7428637,2.7208419,2.6900830,2.6656950,2.6458881,2.6162848,2.5923259,2.5741129,2.5490022,2.5182981,2.4831772,2.4557800,2.4230828,2.3921928,2.3655045,2.3347409,2.3019292,2.2736418,2.2419639,2.2088945,2.1801288,2.1485302,2.1191397,2.0888011,2.0600600,2.0284064,1.9994335,1.9716260,1.9424323,1.9139075,1.8837109,1.8570448,1.8275378,1.7995172,1.7707289,1.7436228,1.7163770,1.6900083,1.6649032,1.6390073,1.6137877,1.5899010,1.5655499,1.5422642,1.5184177,1.4959412,1.4737486,1.4523596,1.4305090,1.4097339,1.3892007,1.3691051,1.3495744,1.3297521,1.3115759,1.2919935,1.2743585,1.2563374,1.2395210,1.2225616,1.2060361,1.1902877,1.1748333,1.1598501,1.1453820,1.1312661,1.1174871,1.1046113,1.0917319,1.0796144,1.0678439,1.0562853,1.0452653,1.0344124,1.0243510,1.0144047,1.0050308,0.9956250,0.9867936,0.9782089,0.9701891,0.9623446,0.9547175,0.9476969,0.9408552,0.9342390,0.9275537,0.9215490,0.9159593,0.9102762,0.9053446,0.9000134,0.8953492,0.8909805,0.8866917,0.8827820,0.8792747,0.8755493,0.8722466,0.8694307,0.8665750,0.8640449,0.8618359,0.8598100,0.8579779,0.8564437,0.8551146,0.8540495,0.8531780,0.8525190,0.8523003,0.8520410,0.8519155,0.8523442,0.8527092,0.8534451,0.8542977,0.8556268,0.8569696,0.8585031,0.8602351,0.8623626,0.8646430,0.8674023,0.8701461,0.8732570,0.8767269,0.8800950,0.8838212,0.8880540,0.8922886,0.8968281,0.9017246,0.9068474,0.9120992,0.9176673,0.9235904,0.9295150,0.9360319,0.9424965,0.9494991,0.9565328,0.9643771,0.9720501,0.9800216,0.9883504,0.9971576,1.0063188,1.0154376,1.0247817,1.0347652,1.0448513,1.0554512,1.0660466,1.0774989,1.0883064,1.1000062,1.1121151,1.1243479,1.1373214,1.1499782,1.1631417,1.1765532,1.1903654,1.2046825,1.2188529,1.2333989,1.2492622,1.2637774,1.2792165,1.2953260,1.3118172,1.3285705,1.3447725,1.3617002,1.3800666,1.3966022,1.4150318,1.4328265,1.4516356,1.4700329,1.4891894,1.5078057,1.5285635,1.5471134,1.5679321,1.5874631,1.6073470,1.6287210,1.6477832,1.6694280,1.6917542,1.7106090,1.7324761,1.7527620,1.7736423,1.7955551,1.8169371,1.8390924,1.8620341,1.8820664,1.9025074,1.9243878,1.9439893,1.9706779,1.9950851,2.0098262,2.0312357,2.0537696,2.0771744,2.0934904,2.1128306,2.1342900,2.1551352,2.1790395,2.1927207,2.2127285,2.2429857,2.2537560,2.2691753,2.2833099,2.2966416,2.3160160,2.3326926,2.3462801,2.3586295,2.3794339,2.3990729,2.4182236,2.4224451,2.4250951,2.4248929,2.4289501,2.4343531,2.4398358,2.4405980,2.4516447,2.4602509,2.4680831,2.4756117,2.4764795,2.4778481,2.4804969,2.4798021,2.4808025,2.4830046,2.4823782,2.4801505,2.4805205,2.4778359,2.4761877,2.4743011,2.4716449,2.4678977,2.4638999,2.4624889,2.4609597
"rrep_0009",2.6385069e-02,2.4170399e-02,2.5616407e-02,2.5211573e-02,2.3824215e-02,2.4764776e-02,2.3548841e-02,2.4536371e-02,2.4900198e-02,2.4632454e-02,2.4967432e-02,2.4440050e-02,2.4455547e-02,2.4187326e-02,2.3628712e-02,2.3918152e-02,2.2867918e-02,2.4087667e-02,2.4447441e-02,2.4493456e-02,2.3935318e-02,2.3775101e-02,2.4246454e-02,2.3624420e-02,2.3835182e-02,2.4271488e-02,2.4317026e-02,2.4147034e-02,2.1990299e-02,2.2980928e-02,2.3503780e-02,2.2858620e-02,2.3287535e-02,2.3916245e-02,2.3993492e-02,2.3210049e-02,2.3053646e-02,2.2951126e-02,2.3804188e-02,2.3256063e-02,2.1821737e-02,2.2378683e-02,2.4065971e-02,2.4160147e-02,2.3911238e-02,2.4306774e-02,2.4205923e-02,2.3932934e-02,2.3088932e-02,2.4259567e-02,2.3921967e-02,2.4068832e-02,2.4350405e-02,2.4466515e-02,2.4268866e-02,2.3431778e-02,2.3915052e-02,2.3840904e-02,2.4399996e-02,2.4985075e-02,2.3758411e-02,2.4152994e-02,2.3973942e-02,2.4042368e-02,2.4069786e-02,2.3862123e-02,2.3769855e-02,2.4048567e-02,2.3888111e-02,2.3859024e-02,2.3974657e-02,2.4483204e-02,2.4329662e-02,2.4245501e-02,2.3999691e-02,2.3415327e-02,2.4384260e-02,2.3613453e-02,2.3342848e-02,2.3551941e-02,2.3159981e-02,2.3969650e-02,2.3747683e-02,2.3802519e-02,2.3515463e-02,2.4181843e-02,2.4300098e-02,2.3461103e-02,2.3978949e-02,2.3715973e-02,2.3751497e-02,2.3467064e-02,2.2935629e-02,2.3581982e-02,2.3098946e-02,2.3970842e-02,2.3769855e-02,2.3207664e-02,2.3471117e-02,2.3494482e-02,2.3535490e-02,2.3418427e-02,2.3478031e-02,2.3551464e-02,2.3287058e-02,2.3444891e-02,2.3281574e-02,2.3284674e-02,2.3221612e-02,2.3458958e-02,2.3469687e-02,2.3457289e-02,2.3427963e-02,2.3496866e-02,2.3276567e-02,2.3359895e-02,2.3264527e-02,2.3337245e-02,2.3314118e-02,2.3346305e-02,2.3294091e-02,2.3299575e-02,2.3277283e-02,2.3253798e-02,2.3267269e-02,2.3273349e-02,2.2985935e-02,2.2997975e-02,2.3049593e-02,2.2958875e-02,2.3036003e-02,2.2951722e-02,2.2898436e-02,2.2907495e-02,2.2928476e-02,2.2936225e-02,2.2944331e-02,2.2849083e-02,2.2972703e-02,2.2998095e-02,2.2987485e-02,2.3058295e-02,2.3051977e-02,2.3074865e-02,2.3069263e-02,2.3133874e-02,2.3114562e-02,2.3117065e-02,2.3127198e-02,2.3133993e-02,2.3134112e-02,2.3147106e-02,2.3200154e-02,2.3186207e-02,2.3196578e-02,2.3222208e-02,2.3218513e-02,2.3198009e-02,2.3223400e-02,2.3231149e-02,2.3266673e-02,2.3384690e-02,2.3430109e-02,2.3534298e-02,2.3573399e-02,2.3684263e-02,2.3744702e-02,2.3816824e-02,2.3891330e-02,2.3944616e-02,2.3998976e-02,2.4026513e-02,2.4057508e-02,2.4059057e-02,2.4047256e-02,2.4017692e-02,2.3997188e-02,2.3936987e-02,2.3840547e-02,2.3763537e-02,2.3655534e-02,2.3576379e-02,2.3515880e-02,2.3501277e-02,2.3539722e-02,2.3591697e-02,2.3609519e-02,2.3599684e-02,2.3592830e-02,2.3563385e-02,2.3552120e-02,2.3545265e-02,2.3508549e-02,2.3494959e-02,2.3466766e-02,2.3421168e-02,2.3394108e-02,2.3374259e-02,2.3352921e-02,2.3318589e-02,2.3286402e-02,2.3287237e-02,2.3261070e-02,2.3247719e-02,2.3247421e-02,2.3246408e-02,2.3249626e-02,2.3252845e-02,2.3274660e-02,2.3296297e-02,2.3357153e-02,2.3410439e-02,2.3470581e-02,2.3542345e-02,2.3623586e-02,2.3704529e-02,2.3797393e-02,2.3875773e-02,2.3960233e-02,2.4025202e-02,2.4083436e-02,2.4133623e-02,2.4171889e-02,2.4201214e-02,2.4226189e-02,2.4248302e-02,2.4272144e-02,2.4317563e-02,2.4348915e-02,2.4362862e-02,2.4386287e-02,2.4403155e-02,2.4414957e-02,2.4442136e-02,2.4446070e-02,2.4475932e-02,2.4522483e-02,2.4537861e-02,2.4585247e-02,2.4621010e-02,2.4655759e-02,2.4695158e-02,2.4746597e-02,2.4788022e-02,2.4839580e-02,2.4882615e-02,2.4933398e-02,2.4995267e-02,2.5050581e-02,2.5072277e-02,2.5152087e-02,2.5216401e-02,2.5300622e-02,2.5399327e-02,2.5493145e-02,2.5583923e-02,2.5709033e-02,2.5847793e-02,2.6002884e-02,2.6198804e-02,2.6432633e-02,2.6686430e-02,2.6994586e-02,2.7357042e-02,2.7751565e-02,2.8203070e-02,2.8705418e-02,2.9271364e-02,2.9886901e-02,3.0590355e-02,3.1350911e-02,3.2193482e-02,3.3149004e-02,3.4219742e-02,3.5383224e-02,3.6633849e-02,3.7909567e-02,3.9187074e-02,4.0361464e-02,4.1395009e-02,4.2274535e-02,4.2950988e-02,4.3452978e-02,4.3800592e-02,4.4032872e-02,4.4146359e-02,4.4190526e-02,4.4165969e-02,4.4079721e-02,4.3932080e-02,4.3734968e-02,4.3468058e-02,4.3163061e-02,4.2821288e-02,4.2421758e-02,4.1985512e-02,4.1512847e-02,4.1029692e-02,4.0546238e-02,4.0031135e-02,3.9515018e-02,3.8990200e-02,3.8445890e-02,3.7914038e-02,3.7414372e-02,3.6868572e-02,3.6332965e-02,3.5791874e-02,3.5258949e-02,3.4740448e-02,3.4232616e-02,3.3734500e-02,3.3261776e-02,3.2799184e-02,3.2342911e-02,3.1907439e-02,3.1504035e-02,3.1111121e-02,3.0735612e-02,3.0386508e-02,3.0064225e-02,2.9757261e-02,2.9464066e-02,2.9205799e-02,2.8946757e-02,2.8724611e-02,2.8518677e-02,2.8354466e-02,2.8199494e-02,2.8086305e-02,2.7978539e-02,2.7895868e-02,2.7802646e-02,2.7759969e-02,2.7720451e-02,2.7713001e-02,2.7706861e-02,2.7749181e-02,2.7803600e-02,2.7871549e-02,2.8005004e-02,2.8101385e-02,2.8245389e-02,2.8434396e-02,2.8605938e-02,2.8847814e-02,2.9062033e-02,2.9259801e-02,2.9511094e-02,2.9779911e-02,3.0609250e-02,3.0852914e-02,3.1110227e-02,3.1367004e-02,3.1623483e-02,3.1914473e-02,3.2216430e-02,3.2545090e-02,3.2913566e-02,3.3328950e-02,3.3826411e-02,3.4424186e-02,3.5124660e-02,3.6075354e-02,3.7179708e-02,3.8577139e-02,4.0286005e-02,4.2293072e-02,4.4632494e-02,4.7276855e-02,5.0062835e-02,5.3122401e-02,5.6154847e-02,5.9048474e-02,6.1839819e-02,6.4279854e-02,6.6377342e-02,6.8105519e-02,6.9388211e-02,7.0392549e-02,7.1080565e-02,7.1570396e-02,7.1888864e-02,7.2096825e-02,7.2227001e-02,7.2297990e-02,7.2352171e-02,7.2400749e-02,7.2457373e-02,7.2528243e-02,7.2615445e-02,7.2725534e-02,7.2852075e-02,7.2980702e-02,7.3098481e-02,7.3193610e-02,7.3240578e-02,7.3257148e-02,7.3205709e-02,7.3106527e-02,7.2948396e-02,7.2753608e-02,7.2530448e-02,7.2284400e-02,7.2016835e-02,7.1745574e-02,7.1467757e-02,7.1180403e-02,7.0901334e-02,7.0599377e-02,7.0307791e-02,7.0023537e-02,6.9731057e-02,6.9452703e-02,6.9163501e-02,6.8869412e-02,6.8585932e-02,6.8287790e-02,6.7991316e-02,6.7712009e-02,6.7425728e-02,6.7155063e-02,6.6887796e-02,6.6633701e-02,6.6391051e-02,6.6172540e-02,6.5982461e-02,6.5807819e-02,6.5665841e-02,6.5556884e-02,6.5487981e-02,6.5456808e-02,6.5463781e-02,6.5513670e-02,6.5620482e-02,6.5786123e-02,6.6008091e-02,6.6301167e-02,6.6639721e-02,6.7070425e-02,6.7540824e-02,6.8094671e-02,6.8718851e-02,6.9430828e-02,7.0225477e-02,7.1091950e-02,7.2064340e-02,7.3142886e-02,7.4280441e-02,7.5572014e-02,7.6966822e-02,7.8466535e-02,8.0108941e-02,8.1876755e-02,8.3823800e-02,8.5938692e-02,8.8155270e-02,9.0634644e-02,9.3262225e-02,9.6066117e-02,9.9064142e-02,0.1022405,0.1056107,0.1091679,0.1127969,0.1166818,0.1206452,0.1246647,0.1287827,0.1328706,0.1370397,0.1411655,0.1451701,0.1491941,0.1531352,0.1570224,0.1609237,0.1648162,0.1689050,0.1731875,0.1777561,0.1828676,0.1886528,0.1952332,0.2030056,0.2118378,0.2227502,0.2354490,0.2505675,0.2686051,0.2902748,0.3159446,0.3460183,0.3797969,0.4189747,0.4625574,0.5102492,0.5621657,0.6168814,0.6748360,0.7337729,0.7917324,0.8496863,0.9050711,0.9579365,1.0064763,1.0506892,1.0912662,1.1276926,1.1593289,1.1879798,1.2129374,1.2351556,1.2546510,1.2712705,1.2858484,1.2983561,1.3088601,1.3175640,1.3243376,1.3295941,1.3335919,1.3357497,1.3374574,1.3375313,1.3368332,1.3354496,1.3320773,1.3279608,1.3214283,1.3130220,1.3019125,1.2888505,1.2728884,1.2548244,1.2348669,1.2133878,1.1908057,1.1670063,1.1427855,1.1187162,1.0941069,1.0696863,1.0451841,1.0211989,0.9978588,0.9743195,0.9514585,0.9290102,0.9068506,0.8854606,0.8639534,0.8429434,0.8226508,0.8023997,0.7829436,0.7634900,0.7446378,0.7265130,0.7084005,0.6909890,0.6738764,0.6573362,0.6415354,0.6257299,0.6106476,0.5960737,0.5819223,0.5684832,0.5551332,0.5424077,0.5302845,0.5184112,0.5071818,0.4960778,0.4854850,0.4754688,0.4656157,0.4562996,0.4471812,0.4385170,0.4303236,0.4222329,0.4145837,0.4071534,0.4001261,0.3934498,0.3868487,0.3806434,0.3746326,0.3689132,0.3635053,0.3581293,0.3530517,0.3481850,0.3435076,0.3390818,0.3346872,0.3305299,0.3265177,0.3226690,0.3190413,0.3154413,0.3120302,0.3087947,0.3056163,0.3026333,0.2996814,0.2968960,0.2942409,0.2916306,0.2891594,0.2867526,0.2844461,0.2822658,0.2801452,0.2781468,0.2762042,0.2743270,0.2725789,0.2708605,0.2692874,0.2677325,0.2662469,0.2649030,0.2636045,0.2623981,0.2612352,0.2601827,0.2592061,0.2583017,0.2575052,0.2567853,0.2560927,0.2555239,0.2550344,0.2546106,0.2542609,0.2540014,0.2538512,0.2537753,0.2537757,0.2538939,0.2540609,0.2543400,0.2546871,0.2551485,0.2557276,0.2563868,0.2571049,0.2579679,0.2589255,0.2600052,0.2611727,0.2624758,0.2639175,0.2654249,0.2671521,0.2689735,0.2709525,0.2730902,0.2753347,0.2778254,0.2804466,0.2832712,0.2862547,0.2893850,0.2928213,0.2964263,0.3002134,0.3042158,0.3083402,0.3127804,0.3173352,0.3221046,0.3270246,0.3320208,0.3372056,0.3424196,0.3477769,0.3530520,0.3582704,0.3635060,0.3684871,0.3734453,0.3781376,0.3825156,0.3866571,0.3903989,0.3939102,0.3970107,0.3997517,0.4021154,0.4041304,0.4058217,0.4071826,0.4083016,0.4091564,0.4097945,0.4102265,0.4105623,0.4108149,0.4110393,0.4112852,0.4115262,0.4118535,0.4123195,0.4128683,0.4135889,0.4145277,0.4156738,0.4170901,0.4188407,0.4209418,0.4234079,0.4263798,0.4298851,0.4339251,0.4389618,0.4447591,0.4515700,0.4594551,0.4684764,0.4792996,0.4918833,0.5067339,0.5239114,0.5440035,0.5677724,0.5950277,0.6280941,0.6656083,0.7092640,0.7604117,0.8194600,0.8898767,0.9714921,1.0668473,1.1737962,1.2939241,1.4287699,1.5741762,1.7379442,1.9081373,2.0828505,2.2527685,2.4001191,2.5231543,2.6079576,2.6643441,2.7005677,2.7372797,2.7671580,2.7754495,2.7825720,2.7895067,2.7978506,2.8113868,2.8226802,2.8452599,2.8595238,2.8668885,2.8728762,2.8770893,2.8807940,2.8888514,2.8961461,2.9113996,2.9245932,2.9342856,2.9369633,2.9338052,2.9372685,2.9228914,2.9132466,2.8998077,2.8866994,2.8802314,2.8751130,2.8707061,2.8678160,2.8599780,2.8572180,2.8491163,2.8403471,2.8299234,2.8122106,2.7974513,2.7881515,2.7776849,2.7677755,2.7622981,2.7548630,2.7418189,2.7182064,2.6918128,2.6647482,2.6453152,2.6167016,2.5925045,2.5733602,2.5481939,2.5181558,2.4829347,2.4560139,2.4234807,2.3928750,2.3651347,2.3342400,2.3013639,2.2729764,2.2411194,2.2082405,2.1801732,2.1483703,2.1186473,2.0880833,2.0599279,2.0281990,1.9989885,1.9713652,1.9424373,1.9131222,1.8833005,1.8566672,1.8273550,1.7993536,1.7705109,1.7435489,1.7161969,1.6897789,1.6646689,1.6389685,1.6137074,1.5896468,1.5653530,1.5421889,1.5182378,1.4956744,1.4737170,1.4521322,1.4303169,1.4096546,1.3889725,1.3689905,1.3493826,1.3295332,1.3115017,1.2918092,1.2740762,1.2562793,1.2393690,1.2224418,1.2059767,1.1902180,1.1747305,1.1597512,1.1453097,1.1311760,1.1174418,1.1044575,1.0915864,1.0795190,1.0676959,1.0562356,1.0451704,1.0343556,1.0242143,1.0143037,1.0049443,0.9954270,0.9867379,0.9780855,0.9700543,0.9622468,0.9546282,0.9474888,0.9407803,0.9340863,0.9274547,0.9214194,0.9158645,0.9101919,0.9052069,0.8999818,0.8952821,0.8909105,0.8866416,0.8826498,0.8791691,0.8754346,0.8721449,0.8693407,0.8664282,0.8639801,0.8616818,0.8596907,0.8579057,0.8563421,0.8550447,0.8540391,0.8531052,0.8524902,0.8521922,0.8519434,0.8518340,0.8522370,0.8526499,0.8534016,0.8542310,0.8555115,0.8568170,0.8583922,0.8601707,0.8623205,0.8646343,0.8673437,0.8700851,0.8731560,0.8766499,0.8800688,0.8837978,0.8879763,0.8922516,0.8967046,0.9016207,0.9068378,0.9120331,0.9176416,0.9235440,0.9294532,0.9360220,0.9424410,0.9494022,0.9564182,0.9642735,0.9719973,0.9799219,0.9882133,0.9970459,1.0061752,1.0153066,1.0246742,1.0346904,1.0448116,1.0554314,1.0659553,1.0774066,1.0882399,1.0998571,1.1120410,1.1243013,1.1373727,1.1498561,1.1630907,1.1764178,1.1904809,1.2046829,1.2189257,1.2334117,1.2490840,1.2637745,1.2790679,1.2951477,1.3119876,1.3284252,1.3447902,1.3616815,1.3798141,1.3964537,1.4148780,1.4328848,1.4514230,1.4700888,1.4892448,1.5082433,1.5287043,1.5471022,1.5683553,1.5875005,1.6072839,1.6285315,1.6482228,1.6683806,1.6913491,1.7107478,1.7322465,1.7529203,1.7744340,1.7953395,1.8167264,1.8385177,1.8621778,1.8822472,1.9017491,1.9253534,1.9436789,1.9702445,1.9947981,2.0096889,2.0318377,2.0539544,2.0763028,2.0935290,2.1126502,2.1353111,2.1553721,2.1784546,2.1935256,2.2154663,2.2436516,2.2534182,2.2708111,2.2836604,2.2969155,2.3161097,2.3318667,2.3467212,2.3577871,2.3796911,2.4021258,2.4169896,2.4203851,2.4233110,2.4241638,2.4305179,2.4338536,2.4385464,2.4437978,2.4526513,2.4636314,2.4702032,2.4740720,2.4765744,2.4772429,2.4785984,2.4792461,2.4799483,2.4823201,2.4822567,2.4807756,2.4770010,2.4768069,2.4748054,2.4714537,2.4688354,2.4673374,2.4671431,2.4648814,2.4604115
"rrep_0010",2.6627064e-02,2.4214029e-02,2.5900841e-02,2.5421858e-02,2.4040222e-02,2.5110483e-02,2.3833513e-02,2.4483919e-02,2.4735689e-02,2.4853230e-02,2.4927139e-02,2.4389029e-02,2.4612904e-02,2.4385691e-02,2.3842573e-02,2.3919582e-02,2.3030281e-02,2.4206161e-02,2.4569035e-02,2.4610281e-02,2.4029493e-02,2.3796558e-02,2.4316311e-02,2.3615837e-02,2.3952007e-02,2.4345875e-02,2.4358988e-02,2.4281025e-02,2.2050858e-02,2.3170948e-02,2.3551941e-02,2.2853374e-02,2.3224592e-02,2.3867369e-02,2.3955107e-02,2.3473263e-02,2.3000002e-02,2.3068428e-02,2.3787975e-02,2.3311377e-02,2.1813631e-02,2.2406578e-02,2.4135351e-02,2.4245024e-02,2.4081230e-02,2.4367571e-02,2.4223328e-02,2.3965120e-02,2.3142338e-02,2.4186134e-02,2.3943186e-02,2.4056435e-02,2.4537086e-02,2.4471045e-02,2.4409294e-02,2.3482800e-02,2.3949623e-02,2.3981810e-02,2.4416924e-02,2.5004148e-02,2.3630381e-02,2.4176359e-02,2.4007797e-02,2.3891926e-02,2.4101496e-02,2.4041653e-02,2.3850441e-02,2.3946762e-02,2.3936749e-02,2.4003506e-02,2.4024010e-02,2.4533510e-02,2.4509907e-02,2.4162531e-02,2.4102926e-02,2.3438215e-02,2.4512291e-02,2.3528576e-02,2.3294210e-02,2.3633957e-02,2.3188591e-02,2.4052382e-02,2.3793697e-02,2.3858309e-02,2.3411751e-02,2.4130583e-02,2.4329185e-02,2.3427010e-02,2.3979187e-02,2.3754120e-02,2.3804665e-02,2.3602009e-02,2.2940636e-02,2.3561716e-02,2.3034334e-02,2.3966074e-02,2.3791313e-02,2.3191690e-02,2.3543119e-02,2.3560524e-02,2.3497820e-02,2.3442745e-02,2.3643970e-02,2.3624897e-02,2.3269415e-02,2.3535848e-02,2.3427248e-02,2.3390174e-02,2.3290157e-02,2.3494363e-02,2.3500204e-02,2.3540974e-02,2.3406029e-02,2.3519993e-02,2.3338199e-02,2.3425341e-02,2.3348808e-02,2.3388982e-02,2.3390293e-02,2.3379922e-02,2.3371339e-02,2.3330569e-02,2.3337960e-02,2.3308635e-02,2.3329139e-02,2.3294210e-02,2.3015141e-02,2.3022652e-02,2.3096323e-02,2.3011088e-02,2.3068428e-02,2.2975087e-02,2.2946239e-02,2.2940159e-02,2.2954583e-02,2.2963285e-02,2.2991300e-02,2.2889972e-02,2.3008347e-02,2.3043275e-02,2.3026824e-02,2.3113370e-02,2.3079038e-02,2.3105860e-02,2.3113489e-02,2.3165107e-02,2.3156762e-02,2.3160934e-02,2.3169160e-02,2.3183823e-02,2.3167849e-02,2.3176432e-02,2.3210645e-02,2.3211360e-02,2.3237109e-02,2.3245692e-02,2.3248792e-02,2.3229361e-02,2.3265362e-02,2.3256779e-02,2.3276329e-02,2.3398757e-02,2.3459077e-02,2.3546934e-02,2.3603082e-02,2.3715138e-02,2.3775220e-02,2.3852348e-02,2.3908019e-02,2.3969173e-02,2.4031997e-02,2.4059296e-02,2.4087906e-02,2.4096489e-02,2.4088502e-02,2.4050236e-02,2.4020672e-02,2.3958445e-02,2.3867965e-02,2.3792267e-02,2.3695111e-02,2.3600340e-02,2.3541331e-02,2.3534954e-02,2.3569524e-02,2.3607492e-02,2.3633718e-02,2.3624241e-02,2.3619771e-02,2.3587644e-02,2.3582697e-02,2.3567259e-02,2.3532927e-02,2.3523867e-02,2.3481548e-02,2.3453832e-02,2.3425162e-02,2.3406029e-02,2.3373067e-02,2.3346484e-02,2.3317456e-02,2.3310900e-02,2.3284912e-02,2.3272991e-02,2.3282647e-02,2.3272812e-02,2.3276806e-02,2.3275554e-02,2.3304939e-02,2.3321867e-02,2.3383796e-02,2.3434699e-02,2.3493767e-02,2.3570955e-02,2.3646593e-02,2.3729742e-02,2.3824394e-02,2.3899674e-02,2.3984492e-02,2.4053037e-02,2.4116993e-02,2.4164617e-02,2.4199128e-02,2.4231732e-02,2.4256766e-02,2.4278343e-02,2.4298251e-02,2.4343908e-02,2.4374902e-02,2.4399102e-02,2.4418294e-02,2.4435043e-02,2.4439931e-02,2.4470985e-02,2.4475038e-02,2.4507701e-02,2.4543703e-02,2.4566472e-02,2.4609506e-02,2.4648905e-02,2.4684966e-02,2.4720669e-02,2.4770379e-02,2.4812162e-02,2.4862230e-02,2.4907887e-02,2.4958730e-02,2.5022507e-02,2.5073946e-02,2.5114596e-02,2.5174916e-02,2.5248706e-02,2.5337636e-02,2.5424838e-02,2.5524557e-02,2.5622129e-02,2.5745392e-02,2.5879860e-02,2.6039958e-02,2.6228487e-02,2.6448369e-02,2.6715279e-02,2.7024508e-02,2.7382076e-02,2.7778387e-02,2.8231800e-02,2.8737366e-02,2.9305160e-02,2.9914916e-02,3.0618906e-02,3.1381249e-02,3.2220781e-02,3.3178449e-02,3.4246206e-02,3.5413444e-02,3.6667883e-02,3.7942708e-02,3.9218009e-02,4.0395260e-02,4.1429281e-02,4.2312980e-02,4.2989075e-02,4.3490589e-02,4.3840706e-02,4.4073641e-02,4.4188917e-02,4.4231117e-02,4.4206977e-02,4.4120908e-02,4.3975413e-02,4.3774724e-02,4.3507874e-02,4.3204546e-02,4.2860270e-02,4.2457879e-02,4.2020380e-02,4.1549087e-02,4.1066051e-02,4.0580153e-02,4.0069222e-02,3.9550066e-02,3.9026976e-02,3.8477719e-02,3.7947595e-02,3.7443280e-02,3.6894143e-02,3.6362410e-02,3.5819650e-02,3.5290122e-02,3.4780264e-02,3.4262538e-02,3.3765972e-02,3.3294797e-02,3.2825053e-02,3.2376230e-02,3.1941772e-02,3.1532586e-02,3.1141400e-02,3.0771375e-02,3.0420780e-02,3.0096471e-02,2.9787838e-02,2.9496193e-02,2.9237688e-02,2.8982103e-02,2.8757393e-02,2.8551519e-02,2.8384984e-02,2.8242171e-02,2.8106451e-02,2.8003216e-02,2.7909040e-02,2.7832091e-02,2.7778089e-02,2.7734995e-02,2.7726412e-02,2.7731776e-02,2.7757704e-02,2.7826726e-02,2.7893960e-02,2.8011739e-02,2.8111637e-02,2.8264880e-02,2.8441191e-02,2.8611243e-02,2.8876424e-02,2.9090166e-02,2.9279113e-02,2.9550433e-02,2.9810905e-02,3.0710697e-02,3.0950367e-02,3.1205893e-02,3.1465828e-02,3.1722724e-02,3.2015085e-02,3.2319725e-02,3.2643139e-02,3.3014178e-02,3.3432603e-02,3.3927619e-02,3.4531772e-02,3.5243869e-02,3.6184669e-02,3.7291229e-02,3.8693488e-02,4.0410280e-02,4.2414367e-02,4.4759750e-02,4.7402561e-02,5.0194025e-02,5.3256392e-02,5.6287766e-02,5.9180200e-02,6.1969697e-02,6.4402342e-02,6.6494524e-02,6.8223059e-02,6.9502532e-02,7.0501864e-02,7.1191549e-02,7.1672738e-02,7.1987867e-02,7.2194755e-02,7.2329283e-02,7.2396994e-02,7.2448075e-02,7.2497606e-02,7.2557807e-02,7.2627246e-02,7.2714388e-02,7.2815955e-02,7.2949529e-02,7.3076069e-02,7.3195517e-02,7.3285282e-02,7.3340058e-02,7.3349655e-02,7.3297083e-02,7.3190987e-02,7.3041797e-02,7.2839916e-02,7.2620571e-02,7.2372973e-02,7.2103381e-02,7.1832836e-02,7.1555734e-02,7.1264744e-02,7.0987880e-02,7.0683062e-02,7.0393622e-02,7.0113719e-02,6.9813907e-02,6.9539964e-02,6.9251180e-02,6.8959713e-02,6.8673372e-02,6.8372965e-02,6.8083048e-02,6.7801356e-02,6.7522109e-02,6.7242265e-02,6.6980004e-02,6.6726089e-02,6.6481292e-02,6.6268504e-02,6.6071033e-02,6.5897107e-02,6.5762877e-02,6.5651178e-02,6.5580547e-02,6.5548301e-02,6.5549314e-02,6.5606892e-02,6.5720439e-02,6.5884531e-02,6.6110373e-02,6.6392422e-02,6.6739857e-02,6.7163348e-02,6.7627430e-02,6.8190515e-02,6.8821549e-02,6.9537997e-02,7.0330203e-02,7.1202815e-02,7.2176456e-02,7.3255002e-02,7.4384749e-02,7.5686038e-02,7.7076674e-02,7.8575134e-02,8.0221117e-02,8.1994891e-02,8.3932042e-02,8.6049795e-02,8.8266194e-02,9.0751171e-02,9.3382657e-02,9.6191317e-02,9.9185377e-02,0.1023590,0.1057368,0.1092951,0.1129258,0.1168108,0.1207795,0.1248036,0.1289138,0.1330060,0.1371769,0.1412942,0.1453125,0.1493332,0.1532773,0.1571656,0.1610643,0.1649578,0.1690540,0.1733384,0.1779164,0.1830342,0.1888306,0.1954264,0.2032005,0.2120507,0.2229695,0.2356854,0.2508282,0.2689090,0.2906068,0.3163084,0.3464354,0.3802723,0.4194977,0.4630949,0.5108164,0.5628614,0.6175209,0.6755086,0.7344545,0.7924026,0.8503655,0.9057248,0.9585568,1.0070932,1.0512491,1.0917857,1.1281358,1.1598103,1.1883380,1.2132823,1.2355059,1.2549731,1.2715688,1.2861862,1.2986255,1.3091073,1.3177991,1.3245480,1.3297570,1.3338776,1.3359387,1.3376551,1.3377161,1.3369366,1.3355610,1.3321745,1.3279761,1.3214977,1.3130288,1.3019236,1.2888132,1.2728395,1.2548087,1.2347820,1.2132356,1.1907456,1.1668985,1.1426401,1.1185999,1.0939865,1.0695983,1.0450568,1.0210803,0.9977897,0.9742163,0.9513440,0.9288787,0.9067116,0.8853467,0.8638134,0.8428130,0.8225406,0.8022997,0.7828553,0.7634082,0.7445637,0.7264028,0.7083213,0.6909343,0.6738088,0.6572882,0.6414857,0.6257232,0.6106207,0.5960327,0.5819104,0.5684788,0.5551375,0.5424208,0.5302887,0.5184258,0.5071924,0.4961101,0.4855123,0.4754943,0.4656323,0.4563439,0.4472136,0.4385481,0.4303609,0.4222827,0.4146294,0.4072073,0.4001749,0.3934992,0.3869052,0.3806883,0.3746890,0.3689721,0.3635673,0.3582015,0.3531197,0.3482514,0.3435696,0.3391410,0.3347567,0.3305921,0.3265960,0.3227482,0.3191147,0.3155152,0.3121046,0.3088783,0.3056878,0.3027149,0.2997604,0.2969754,0.2943150,0.2917039,0.2892379,0.2868178,0.2845228,0.2823412,0.2802279,0.2782312,0.2762816,0.2744068,0.2726607,0.2709439,0.2693776,0.2678258,0.2663311,0.2649871,0.2636842,0.2624818,0.2613291,0.2602787,0.2593005,0.2583952,0.2575945,0.2568572,0.2561852,0.2556098,0.2551329,0.2547000,0.2543495,0.2540932,0.2539432,0.2538663,0.2538553,0.2539845,0.2541529,0.2544278,0.2547862,0.2552489,0.2558284,0.2564710,0.2571992,0.2580658,0.2590259,0.2601046,0.2612845,0.2625875,0.2640177,0.2655358,0.2672545,0.2690803,0.2710645,0.2731948,0.2754465,0.2779382,0.2805595,0.2833771,0.2863734,0.2895046,0.2929421,0.2965311,0.3003297,0.3043284,0.3084610,0.3129109,0.3174458,0.3222171,0.3271549,0.3321401,0.3373380,0.3425438,0.3479000,0.3531761,0.3584022,0.3636373,0.3686110,0.3735738,0.3782592,0.3826430,0.3867793,0.3905214,0.3940256,0.3971322,0.3998726,0.4022306,0.4042407,0.4059328,0.4073016,0.4084170,0.4092746,0.4099134,0.4103432,0.4106780,0.4109348,0.4111556,0.4113975,0.4116514,0.4119967,0.4124453,0.4129970,0.4137079,0.4146381,0.4158051,0.4172169,0.4189828,0.4210880,0.4235570,0.4265240,0.4300348,0.4340916,0.4391209,0.4449342,0.4517402,0.4596351,0.4686643,0.4794838,0.4920748,0.5069523,0.5241264,0.5442287,0.5680270,0.5952542,0.6283607,0.6658688,0.7095716,0.7607342,0.8198863,0.8902932,0.9719535,1.0673671,1.1744218,1.2945712,1.4295249,1.5748146,1.7386591,1.9087495,2.0838645,2.2536888,2.4006023,2.5244725,2.6095569,2.6647093,2.7011716,2.7339544,2.7634177,2.7771945,2.7863159,2.7941034,2.8013856,2.8114674,2.8221641,2.8417933,2.8570850,2.8671012,2.8731322,2.8782115,2.8829923,2.8894296,2.8993068,2.9134941,2.9226525,2.9309123,2.9357109,2.9365392,2.9274695,2.9249716,2.9111843,2.8990824,2.8873179,2.8802097,2.8750887,2.8709757,2.8675928,2.8635914,2.8590031,2.8537419,2.8411410,2.8236117,2.8088980,2.7969289,2.7882202,2.7788696,2.7691429,2.7638230,2.7560518,2.7431641,2.7160058,2.6886151,2.6650074,2.6464167,2.6176503,2.5949171,2.5733714,2.5496373,2.5170715,2.4833479,2.4555991,2.4233534,2.3928812,2.3652358,2.3344879,2.3023288,2.2742021,2.2417595,2.2084429,2.1796300,2.1487908,2.1189992,2.0884600,2.0601251,2.0283122,1.9993210,1.9716161,1.9420488,1.9128749,1.8835053,1.8561409,1.8270786,1.7994547,1.7708341,1.7435821,1.7163823,1.6899288,1.6644745,1.6390336,1.6138272,1.5895648,1.5653249,1.5419372,1.5184580,1.4957948,1.4738309,1.4520621,1.4303670,1.4096894,1.3889285,1.3690040,1.3493290,1.3295027,1.3114778,1.2917478,1.2740741,1.2562237,1.2393928,1.2224317,1.2059975,1.1902211,1.1747825,1.1597676,1.1454014,1.1312370,1.1175045,1.1045470,1.0917034,1.0796354,1.0678042,1.0561972,1.0452887,1.0344832,1.0242989,1.0144131,1.0050038,0.9955377,0.9868232,0.9781963,0.9701307,0.9622886,0.9546995,0.9475833,0.9408460,0.9342227,0.9275842,0.9215248,0.9159082,0.9103030,0.9052891,0.9000900,0.8953837,0.8909869,0.8867266,0.8828042,0.8792707,0.8755004,0.8722633,0.8694395,0.8665501,0.8640584,0.8617567,0.8597698,0.8580263,0.8564786,0.8551701,0.8541236,0.8532174,0.8526037,0.8522590,0.8520533,0.8519125,0.8523281,0.8527635,0.8534918,0.8543455,0.8556632,0.8569753,0.8585190,0.8602256,0.8624018,0.8647101,0.8674144,0.8702124,0.8732524,0.8767140,0.8801241,0.8839153,0.8880772,0.8923595,0.8968952,0.9017214,0.9069066,0.9121122,0.9176338,0.9236122,0.9295556,0.9361136,0.9424996,0.9495471,0.9565713,0.9643624,0.9720455,0.9800317,0.9883695,0.9971361,1.0062768,1.0154371,1.0247986,1.0347759,1.0449234,1.0554563,1.0661075,1.0774910,1.0883608,1.0999117,1.1121840,1.1243411,1.1372172,1.1497947,1.1631509,1.1765538,1.1905569,1.2046540,1.2188270,1.2333760,1.2491152,1.2638774,1.2794143,1.2953454,1.3118392,1.3284357,1.3448235,1.3616914,1.3799963,1.3966974,1.4149373,1.4328732,1.4513251,1.4699461,1.4891833,1.5082045,1.5287205,1.5471796,1.5682292,1.5874794,1.6072514,1.6284852,1.6481001,1.6687127,1.6913795,1.7105051,1.7325443,1.7530444,1.7740648,1.7949957,1.8171599,1.8384887,1.8622631,1.8821359,1.9018186,1.9245539,1.9442748,1.9708500,1.9947715,2.0108340,2.0314801,2.0547616,2.0755551,2.0937295,2.1133716,2.1348033,2.1550777,2.1788402,2.1933925,2.2125251,2.2415545,2.2547812,2.2700031,2.2845242,2.2963979,2.3149168,2.3323827,2.3449366,2.3557622,2.3776610,2.3968446,2.4140327,2.4223242,2.4265242,2.4259210,2.4281228,2.4348719,2.4397492,2.4422655,2.4510736,2.4575021,2.4663463,2.4711919,2.4771068,2.4805264,2.4796405,2.4815950,2.4809477,2.4803722,2.4821253,2.4804964,2.4792209,2.4769602,2.4722204,2.4718580,2.4720705,2.4707561,2.4666288,2.4618077,2.4595108
