# Supplementary material for: Evaluating Spectral Signals to Identify Spectral Error
Source: PLoS One. 2016 Jan 5;11(1):e0146249. doi: 10.1371/journal.pone.0146249 (PMC4701180; doi:10.1371/journal.pone.0146249)
Supplement: S1 File — Additional data sets and short “read me” files with explanations are provided to show results of repeated tests supporting the statement on the instrument flaw. (ZIP) [file pone.0146249.s001.zip › PONE_Bazar-et-al_rawdata-files-captioncorrected/extra_repr-rep-test/readme-extra_repr-rep-test.txt]

for similar tests explained in the paper (to compare spectrometers - 6500A has an instrument flaw):
repr = reproducibility (without reference scan before each spectrum)
rep = repeatability (without reference scan before each spectrum)


additional test to see the effect of the reference scan
rrep = repeatability (with reference scan before each spectrum)
