# Supplementary material for: Evaluating Spectral Signals to Identify Spectral Error
Source: PLoS One. 2016 Jan 5;11(1):e0146249. doi: 10.1371/journal.pone.0146249 (PMC4701180; doi:10.1371/journal.pone.0146249)
Supplement: S1 File — Additional data sets and short “read me” files with explanations are provided to show results of repeated tests supporting the statement on the instrument flaw. (ZIP) [file pone.0146249.s001.zip › PONE_Bazar-et-al_rawdata-files-captioncorrected/extra_repr-rep-test/XDS-140409.TXT]

"400.00","402.00","404.00","406.00","408.00","410.00","412.00","414.00","416.00","418.00","420.00","422.00","424.00","426.00","428.00","430.00","432.00","434.00","436.00","438.00","440.00","442.00","444.00","446.00","448.00","450.00","452.00","454.00","456.00","458.00","460.00","462.00","464.00","466.00","468.00","470.00","472.00","474.00","476.00","478.00","480.00","482.00","484.00","486.00","488.00","490.00","492.00","494.00","496.00","498.00","500.00","502.00","504.00","506.00","508.00","510.00","512.00","514.00","516.00","518.00","520.00","522.00","524.00","526.00","528.00","530.00","532.00","534.00","536.00","538.00","540.00","542.00","544.00","546.00","548.00","550.00","552.00","554.00","556.00","558.00","560.00","562.00","564.00","566.00","568.00","570.00","572.00","574.00","576.00","578.00","580.00","582.00","584.00","586.00","588.00","590.00","592.00","594.00","596.00","598.00","600.00","602.00","604.00","606.00","608.00","610.00","612.00","614.00","616.00","618.00","620.00","622.00","624.00","626.00","628.00","630.00","632.00","634.00","636.00","638.00","640.00","642.00","644.00","646.00","648.00","650.00","652.00","654.00","656.00","658.00","660.00","662.00","664.00","666.00","668.00","670.00","672.00","674.00","676.00","678.00","680.00","682.00","684.00","686.00","688.00","690.00","692.00","694.00","696.00","698.00","700.00","702.00","704.00","706.00","708.00","710.00","712.00","714.00","716.00","718.00","720.00","722.00","724.00","726.00","728.00","730.00","732.00","734.00","736.00","738.00","740.00","742.00","744.00","746.00","748.00","750.00","752.00","754.00","756.00","758.00","760.00","762.00","764.00","766.00","768.00","770.00","772.00","774.00","776.00","778.00","780.00","782.00","784.00","786.00","788.00","790.00","792.00","794.00","796.00","798.00","800.00","802.00","804.00","806.00","808.00","810.00","812.00","814.00","816.00","818.00","820.00","822.00","824.00","826.00","828.00","830.00","832.00","834.00","836.00","838.00","840.00","842.00","844.00","846.00","848.00","850.00","852.00","854.00","856.00","858.00","860.00","862.00","864.00","866.00","868.00","870.00","872.00","874.00","876.00","878.00","880.00","882.00","884.00","886.00","888.00","890.00","892.00","894.00","896.00","898.00","900.00","902.00","904.00","906.00","908.00","910.00","912.00","914.00","916.00","918.00","920.00","922.00","924.00","926.00","928.00","930.00","932.00","934.00","936.00","938.00","940.00","942.00","944.00","946.00","948.00","950.00","952.00","954.00","956.00","958.00","960.00","962.00","964.00","966.00","968.00","970.00","972.00","974.00","976.00","978.00","980.00","982.00","984.00","986.00","988.00","990.00","992.00","994.00","996.00","998.00","1000.00","1002.00","1004.00","1006.00","1008.00","1010.00","1012.00","1014.00","1016.00","1018.00","1020.00","1022.00","1024.00","1026.00","1028.00","1030.00","1032.00","1034.00","1036.00","1038.00","1040.00","1042.00","1044.00","1046.00","1048.00","1050.00","1052.00","1054.00","1056.00","1058.00","1060.00","1062.00","1064.00","1066.00","1068.00","1070.00","1072.00","1074.00","1076.00","1078.00","1080.00","1082.00","1084.00","1086.00","1088.00","1090.00","1092.00","1094.00","1096.00","1098.00","1100.00","1102.00","1104.00","1106.00","1108.00","1110.00","1112.00","1114.00","1116.00","1118.00","1120.00","1122.00","1124.00","1126.00","1128.00","1130.00","1132.00","1134.00","1136.00","1138.00","1140.00","1142.00","1144.00","1146.00","1148.00","1150.00","1152.00","1154.00","1156.00","1158.00","1160.00","1162.00","1164.00","1166.00","1168.00","1170.00","1172.00","1174.00","1176.00","1178.00","1180.00","1182.00","1184.00","1186.00","1188.00","1190.00","1192.00","1194.00","1196.00","1198.00","1200.00","1202.00","1204.00","1206.00","1208.00","1210.00","1212.00","1214.00","1216.00","1218.00","1220.00","1222.00","1224.00","1226.00","1228.00","1230.00","1232.00","1234.00","1236.00","1238.00","1240.00","1242.00","1244.00","1246.00","1248.00","1250.00","1252.00","1254.00","1256.00","1258.00","1260.00","1262.00","1264.00","1266.00","1268.00","1270.00","1272.00","1274.00","1276.00","1278.00","1280.00","1282.00","1284.00","1286.00","1288.00","1290.00","1292.00","1294.00","1296.00","1298.00","1300.00","1302.00","1304.00","1306.00","1308.00","1310.00","1312.00","1314.00","1316.00","1318.00","1320.00","1322.00","1324.00","1326.00","1328.00","1330.00","1332.00","1334.00","1336.00","1338.00","1340.00","1342.00","1344.00","1346.00","1348.00","1350.00","1352.00","1354.00","1356.00","1358.00","1360.00","1362.00","1364.00","1366.00","1368.00","1370.00","1372.00","1374.00","1376.00","1378.00","1380.00","1382.00","1384.00","1386.00","1388.00","1390.00","1392.00","1394.00","1396.00","1398.00","1400.00","1402.00","1404.00","1406.00","1408.00","1410.00","1412.00","1414.00","1416.00","1418.00","1420.00","1422.00","1424.00","1426.00","1428.00","1430.00","1432.00","1434.00","1436.00","1438.00","1440.00","1442.00","1444.00","1446.00","1448.00","1450.00","1452.00","1454.00","1456.00","1458.00","1460.00","1462.00","1464.00","1466.00","1468.00","1470.00","1472.00","1474.00","1476.00","1478.00","1480.00","1482.00","1484.00","1486.00","1488.00","1490.00","1492.00","1494.00","1496.00","1498.00","1500.00","1502.00","1504.00","1506.00","1508.00","1510.00","1512.00","1514.00","1516.00","1518.00","1520.00","1522.00","1524.00","1526.00","1528.00","1530.00","1532.00","1534.00","1536.00","1538.00","1540.00","1542.00","1544.00","1546.00","1548.00","1550.00","1552.00","1554.00","1556.00","1558.00","1560.00","1562.00","1564.00","1566.00","1568.00","1570.00","1572.00","1574.00","1576.00","1578.00","1580.00","1582.00","1584.00","1586.00","1588.00","1590.00","1592.00","1594.00","1596.00","1598.00","1600.00","1602.00","1604.00","1606.00","1608.00","1610.00","1612.00","1614.00","1616.00","1618.00","1620.00","1622.00","1624.00","1626.00","1628.00","1630.00","1632.00","1634.00","1636.00","1638.00","1640.00","1642.00","1644.00","1646.00","1648.00","1650.00","1652.00","1654.00","1656.00","1658.00","1660.00","1662.00","1664.00","1666.00","1668.00","1670.00","1672.00","1674.00","1676.00","1678.00","1680.00","1682.00","1684.00","1686.00","1688.00","1690.00","1692.00","1694.00","1696.00","1698.00","1700.00","1702.00","1704.00","1706.00","1708.00","1710.00","1712.00","1714.00","1716.00","1718.00","1720.00","1722.00","1724.00","1726.00","1728.00","1730.00","1732.00","1734.00","1736.00","1738.00","1740.00","1742.00","1744.00","1746.00","1748.00","1750.00","1752.00","1754.00","1756.00","1758.00","1760.00","1762.00","1764.00","1766.00","1768.00","1770.00","1772.00","1774.00","1776.00","1778.00","1780.00","1782.00","1784.00","1786.00","1788.00","1790.00","1792.00","1794.00","1796.00","1798.00","1800.00","1802.00","1804.00","1806.00","1808.00","1810.00","1812.00","1814.00","1816.00","1818.00","1820.00","1822.00","1824.00","1826.00","1828.00","1830.00","1832.00","1834.00","1836.00","1838.00","1840.00","1842.00","1844.00","1846.00","1848.00","1850.00","1852.00","1854.00","1856.00","1858.00","1860.00","1862.00","1864.00","1866.00","1868.00","1870.00","1872.00","1874.00","1876.00","1878.00","1880.00","1882.00","1884.00","1886.00","1888.00","1890.00","1892.00","1894.00","1896.00","1898.00","1900.00","1902.00","1904.00","1906.00","1908.00","1910.00","1912.00","1914.00","1916.00","1918.00","1920.00","1922.00","1924.00","1926.00","1928.00","1930.00","1932.00","1934.00","1936.00","1938.00","1940.00","1942.00","1944.00","1946.00","1948.00","1950.00","1952.00","1954.00","1956.00","1958.00","1960.00","1962.00","1964.00","1966.00","1968.00","1970.00","1972.00","1974.00","1976.00","1978.00","1980.00","1982.00","1984.00","1986.00","1988.00","1990.00","1992.00","1994.00","1996.00","1998.00","2000.00","2002.00","2004.00","2006.00","2008.00","2010.00","2012.00","2014.00","2016.00","2018.00","2020.00","2022.00","2024.00","2026.00","2028.00","2030.00","2032.00","2034.00","2036.00","2038.00","2040.00","2042.00","2044.00","2046.00","2048.00","2050.00","2052.00","2054.00","2056.00","2058.00","2060.00","2062.00","2064.00","2066.00","2068.00","2070.00","2072.00","2074.00","2076.00","2078.00","2080.00","2082.00","2084.00","2086.00","2088.00","2090.00","2092.00","2094.00","2096.00","2098.00","2100.00","2102.00","2104.00","2106.00","2108.00","2110.00","2112.00","2114.00","2116.00","2118.00","2120.00","2122.00","2124.00","2126.00","2128.00","2130.00","2132.00","2134.00","2136.00","2138.00","2140.00","2142.00","2144.00","2146.00","2148.00","2150.00","2152.00","2154.00","2156.00","2158.00","2160.00","2162.00","2164.00","2166.00","2168.00","2170.00","2172.00","2174.00","2176.00","2178.00","2180.00","2182.00","2184.00","2186.00","2188.00","2190.00","2192.00","2194.00","2196.00","2198.00","2200.00","2202.00","2204.00","2206.00","2208.00","2210.00","2212.00","2214.00","2216.00","2218.00","2220.00","2222.00","2224.00","2226.00","2228.00","2230.00","2232.00","2234.00","2236.00","2238.00","2240.00","2242.00","2244.00","2246.00","2248.00","2250.00","2252.00","2254.00","2256.00","2258.00","2260.00","2262.00","2264.00","2266.00","2268.00","2270.00","2272.00","2274.00","2276.00","2278.00","2280.00","2282.00","2284.00","2286.00","2288.00","2290.00","2292.00","2294.00","2296.00","2298.00","2300.00","2302.00","2304.00","2306.00","2308.00","2310.00","2312.00","2314.00","2316.00","2318.00","2320.00","2322.00","2324.00","2326.00","2328.00","2330.00","2332.00","2334.00","2336.00","2338.00","2340.00","2342.00","2344.00","2346.00","2348.00","2350.00","2352.00","2354.00","2356.00","2358.00","2360.00","2362.00","2364.00","2366.00","2368.00","2370.00","2372.00","2374.00","2376.00","2378.00","2380.00","2382.00","2384.00","2386.00","2388.00","2390.00","2392.00","2394.00","2396.00","2398.00","2400.00","2402.00","2404.00","2406.00","2408.00","2410.00","2412.00","2414.00","2416.00","2418.00","2420.00","2422.00","2424.00","2426.00","2428.00","2430.00","2432.00","2434.00","2436.00","2438.00","2440.00","2442.00","2444.00","2446.00","2448.00","2450.00","2452.00","2454.00","2456.00","2458.00","2460.00","2462.00","2464.00","2466.00","2468.00","2470.00","2472.00","2474.00","2476.00","2478.00","2480.00","2482.00","2484.00","2486.00","2488.00","2490.00","2492.00","2494.00","2496.00","2498.00"
"rep-01",2.0056900e-02,2.0475000e-02,2.0850800e-02,2.0999899e-02,2.1069400e-02,2.1190800e-02,2.1245901e-02,2.1102600e-02,2.0924499e-02,2.0639900e-02,2.0363901e-02,2.0347200e-02,2.0442501e-02,2.0507200e-02,2.0629900e-02,2.0636400e-02,2.0400601e-02,2.0241300e-02,2.0196900e-02,2.0080199e-02,1.9978199e-02,2.0026900e-02,2.0093000e-02,2.0096499e-02,2.0106999e-02,2.0118900e-02,2.0188199e-02,2.0266101e-02,2.0260200e-02,2.0217299e-02,2.0168100e-02,2.0164100e-02,2.0219499e-02,2.0266101e-02,2.0263100e-02,2.0290000e-02,2.0321799e-02,2.0328701e-02,2.0361800e-02,2.0411501e-02,2.0447301e-02,2.0501900e-02,2.0556800e-02,2.0564901e-02,2.0578399e-02,2.0617099e-02,2.0650700e-02,2.0651300e-02,2.0633200e-02,2.0614499e-02,2.0607499e-02,2.0627299e-02,2.0645000e-02,2.0639300e-02,2.0643501e-02,2.0643501e-02,2.0616001e-02,2.0599499e-02,2.0595400e-02,2.0576799e-02,2.0560700e-02,2.0552101e-02,2.0533100e-02,2.0518299e-02,2.0523099e-02,2.0548200e-02,2.0580500e-02,2.0595299e-02,2.0607499e-02,2.0625999e-02,2.0634700e-02,2.0636899e-02,2.0624600e-02,2.0605899e-02,2.0605100e-02,2.0621900e-02,2.0636300e-02,2.0644000e-02,2.0656800e-02,2.0661000e-02,2.0650800e-02,2.0624200e-02,2.0607701e-02,2.0610999e-02,2.0611599e-02,2.0595901e-02,2.0563100e-02,2.0553600e-02,2.0557500e-02,2.0567100e-02,2.0580901e-02,2.0598100e-02,2.0608900e-02,2.0609999e-02,2.0609900e-02,2.0614900e-02,2.0612899e-02,2.0613801e-02,2.0621900e-02,2.0636100e-02,2.0640699e-02,2.0639300e-02,2.0640301e-02,2.0632900e-02,2.0627599e-02,2.0631799e-02,2.0632200e-02,2.0632900e-02,2.0645600e-02,2.0648800e-02,2.0637300e-02,2.0619901e-02,2.0615200e-02,2.0619800e-02,2.0625999e-02,2.0618601e-02,2.0603400e-02,2.0595800e-02,2.0594601e-02,2.0582600e-02,2.0564700e-02,2.0547099e-02,2.0541601e-02,2.0541200e-02,2.0537000e-02,2.0535400e-02,2.0540800e-02,2.0550899e-02,2.0553401e-02,2.0549100e-02,2.0552799e-02,2.0564700e-02,2.0571301e-02,2.0568701e-02,2.0565500e-02,2.0562900e-02,2.0562399e-02,2.0566100e-02,2.0571301e-02,2.0577701e-02,2.0581501e-02,2.0595299e-02,2.0607701e-02,2.0609900e-02,2.0609099e-02,2.0610999e-02,2.0612000e-02,2.0611599e-02,2.0613199e-02,2.0620300e-02,2.0630401e-02,2.0647701e-02,2.0665200e-02,2.0675501e-02,2.0686900e-02,2.0704200e-02,2.0725301e-02,2.0747300e-02,2.0774500e-02,2.0811399e-02,2.0852299e-02,2.0889500e-02,2.0928200e-02,2.0977100e-02,2.1036800e-02,2.1099100e-02,2.1158800e-02,2.1214601e-02,2.1268900e-02,2.1313500e-02,2.1336701e-02,2.1346100e-02,2.1344200e-02,2.1337399e-02,2.1326600e-02,2.1312799e-02,2.1297600e-02,2.1283999e-02,2.1271000e-02,2.1257900e-02,2.1248700e-02,2.1241499e-02,2.1229900e-02,2.1212099e-02,2.1196000e-02,2.1187300e-02,2.1181900e-02,2.1172499e-02,2.1155501e-02,2.1129400e-02,2.1096900e-02,2.1062201e-02,2.1027001e-02,2.0994300e-02,2.0967800e-02,2.0947799e-02,2.0930100e-02,2.0912400e-02,2.0897601e-02,2.0888399e-02,2.0879701e-02,2.0872399e-02,2.0867201e-02,2.0863101e-02,2.0858500e-02,2.0855200e-02,2.0862401e-02,2.0880699e-02,2.0902401e-02,2.0930300e-02,2.0974699e-02,2.1031501e-02,2.1092201e-02,2.1161400e-02,2.1243300e-02,2.1330301e-02,2.1407900e-02,2.1470100e-02,2.1523001e-02,2.1565899e-02,2.1596501e-02,2.1619899e-02,2.1638701e-02,2.1657901e-02,2.1676300e-02,2.1688800e-02,2.1701200e-02,2.1718400e-02,2.1736501e-02,2.1754900e-02,2.1777101e-02,2.1802200e-02,2.1829801e-02,2.1860201e-02,2.1892900e-02,2.1924900e-02,2.1959500e-02,2.2001101e-02,2.2046501e-02,2.2089800e-02,2.2132199e-02,2.2174999e-02,2.2216801e-02,2.2259699e-02,2.2306601e-02,2.2352999e-02,2.2398600e-02,2.2442101e-02,2.2482499e-02,2.2524999e-02,2.2571901e-02,2.2624601e-02,2.2685099e-02,2.2757599e-02,2.2843400e-02,2.2945801e-02,2.3066100e-02,2.3208199e-02,2.3378700e-02,2.3581199e-02,2.3820199e-02,2.4101900e-02,2.4430500e-02,2.4805700e-02,2.5228599e-02,2.5699601e-02,2.6219800e-02,2.6792400e-02,2.7422899e-02,2.8115500e-02,2.8880799e-02,2.9736200e-02,3.0695399e-02,3.1766001e-02,3.2940101e-02,3.4188099e-02,3.5460901e-02,3.6693901e-02,3.7820999e-02,3.8791802e-02,3.9580200e-02,4.0183399e-02,4.0622301e-02,4.0928598e-02,4.1131001e-02,4.1251000e-02,4.1304301e-02,4.1299202e-02,4.1237701e-02,4.1120000e-02,4.0950298e-02,4.0731300e-02,4.0462598e-02,4.0151399e-02,3.9803799e-02,3.9424900e-02,3.9017498e-02,3.8584199e-02,3.8130701e-02,3.7660100e-02,3.7173301e-02,3.6673799e-02,3.6163799e-02,3.5647798e-02,3.5127401e-02,3.4602500e-02,3.4074198e-02,3.3545099e-02,3.3018600e-02,3.2497000e-02,3.1983800e-02,3.1481899e-02,3.0992400e-02,3.0517900e-02,3.0059399e-02,2.9616799e-02,2.9193601e-02,2.8791800e-02,2.8409099e-02,2.8045600e-02,2.7706601e-02,2.7394300e-02,2.7105801e-02,2.6842000e-02,2.6603101e-02,2.6386499e-02,2.6190501e-02,2.6013801e-02,2.5856599e-02,2.5719101e-02,2.5603600e-02,2.5509600e-02,2.5435099e-02,2.5377801e-02,2.5338801e-02,2.5321400e-02,2.5329700e-02,2.5362400e-02,2.5416100e-02,2.5490001e-02,2.5585299e-02,2.5699999e-02,2.5834400e-02,2.5991101e-02,2.6167599e-02,2.6360100e-02,2.6570899e-02,2.6795300e-02,2.6984200e-02,2.7075799e-02,3.0107500e-02,3.0347900e-02,3.0660400e-02,3.0942401e-02,3.1222500e-02,3.1500600e-02,3.1788699e-02,3.2105900e-02,3.2458398e-02,3.2862801e-02,3.3362001e-02,3.3983801e-02,3.4745600e-02,3.5701700e-02,3.6899898e-02,3.8384799e-02,4.0189900e-02,4.2335700e-02,4.4812400e-02,4.7586400e-02,5.0587900e-02,5.3714301e-02,5.6850400e-02,5.9885200e-02,6.2712297e-02,6.5243401e-02,6.7424797e-02,6.9227897e-02,7.0680201e-02,7.1821302e-02,7.2700404e-02,7.3371597e-02,7.3876299e-02,7.4268699e-02,7.4582197e-02,7.4837402e-02,7.5060897e-02,7.5265303e-02,7.5460300e-02,7.5666502e-02,7.5892203e-02,7.6125398e-02,7.6362401e-02,7.6599002e-02,7.6811902e-02,7.6984502e-02,7.7111103e-02,7.7182703e-02,7.7189803e-02,7.7131703e-02,7.7022597e-02,7.6866500e-02,7.6668203e-02,7.6437697e-02,7.6187097e-02,7.5923599e-02,7.5649500e-02,7.5369798e-02,7.5080097e-02,7.4784197e-02,7.4486099e-02,7.4184999e-02,7.3879100e-02,7.3572703e-02,7.3264599e-02,7.2944798e-02,7.2620198e-02,7.2300300e-02,7.1980096e-02,7.1656398e-02,7.1336299e-02,7.1024701e-02,7.0717297e-02,7.0426904e-02,7.0148602e-02,6.9891401e-02,6.9657102e-02,6.9448099e-02,6.9273502e-02,6.9131501e-02,6.9025204e-02,6.8963602e-02,6.8950497e-02,6.8989798e-02,6.9085501e-02,6.9240503e-02,6.9458000e-02,6.9742396e-02,7.0099100e-02,7.0530102e-02,7.1042903e-02,7.1634203e-02,7.2309203e-02,7.3070899e-02,7.3918998e-02,7.4860997e-02,7.5906500e-02,7.7055097e-02,7.8316599e-02,7.9700798e-02,8.1205703e-02,8.2843497e-02,8.4622502e-02,8.6550400e-02,8.8645697e-02,9.0914696e-02,9.3357697e-02,9.5990300e-02,9.8815203e-02,0.1018290,0.1050300,0.1084130,0.1119760,0.1157060,0.1195780,0.1235750,0.1276700,0.1318360,0.1360330,0.1402270,0.1443940,0.1485080,0.1525340,0.1564780,0.1603510,0.1641670,0.1679870,0.1718710,0.1758980,0.1801910,0.1848910,0.1901560,0.1961810,0.2031820,0.2114100,0.2211560,0.2327450,0.2466000,0.2632100,0.2830950,0.3067650,0.3345650,0.3666790,0.4031940,0.4441290,0.4894160,0.5387730,0.5916610,0.6472440,0.7044160,0.7620760,0.8191690,0.8746960,0.9277880,0.9777330,1.0240800,1.0666200,1.1053400,1.1404500,1.1722500,1.2009300,1.2267801,1.2501200,1.2710700,1.2897300,1.3062600,1.3208200,1.3335201,1.3443300,1.3533200,1.3608201,1.3668200,1.3714100,1.3748100,1.3770100,1.3779900,1.3776700,1.3758000,1.3720599,1.3662200,1.3580199,1.3473001,1.3341100,1.3185700,1.3009000,1.2814000,1.2603900,1.2381800,1.2150400,1.1911800,1.1667700,1.1420799,1.1173300,1.0926501,1.0680100,1.0434800,1.0191000,0.9948980,0.9709990,0.9474710,0.9243470,0.9016790,0.8794980,0.8578340,0.8367000,0.8161210,0.7961030,0.7766430,0.7577320,0.7393770,0.7215720,0.7043020,0.6875520,0.6713280,0.6556180,0.6403920,0.6256560,0.6114140,0.5976950,0.5844220,0.5715880,0.5591840,0.5472090,0.5356380,0.5244590,0.5136780,0.5032690,0.4932300,0.4835550,0.4742250,0.4652270,0.4565640,0.4482250,0.4401830,0.4324420,0.4250010,0.4178470,0.4109720,0.4043700,0.3980170,0.3919100,0.3860480,0.3804160,0.3750060,0.3698170,0.3648310,0.3600450,0.3554540,0.3510420,0.3467990,0.3427220,0.3388070,0.3350430,0.3314190,0.3279330,0.3245800,0.3213530,0.3182490,0.3152620,0.3123880,0.3096220,0.3069600,0.3044030,0.3019430,0.2995780,0.2973050,0.2951230,0.2930240,0.2910120,0.2890830,0.2872370,0.2854780,0.2838030,0.2822090,0.2806990,0.2792730,0.2779290,0.2766650,0.2754710,0.2743470,0.2733020,0.2723380,0.2714570,0.2706670,0.2699670,0.2693550,0.2688340,0.2684060,0.2680650,0.2678090,0.2676350,0.2675470,0.2675540,0.2676590,0.2678570,0.2681510,0.2685460,0.2690450,0.2696520,0.2703660,0.2711950,0.2721370,0.2731880,0.2743560,0.2756500,0.2770730,0.2786270,0.2803240,0.2821750,0.2841870,0.2863670,0.2887170,0.2912420,0.2939550,0.2968590,0.2999570,0.3032610,0.3067710,0.3104840,0.3144060,0.3185410,0.3228840,0.3274200,0.3321260,0.3369980,0.3420120,0.3471440,0.3523600,0.3576180,0.3628790,0.3680920,0.3731960,0.3781520,0.3829150,0.3874430,0.3916960,0.3956330,0.3992260,0.4024470,0.4052860,0.4077430,0.4098150,0.4115170,0.4128720,0.4139100,0.4146630,0.4151600,0.4154380,0.4155430,0.4155140,0.4153880,0.4152130,0.4150280,0.4148700,0.4147780,0.4147810,0.4149130,0.4152140,0.4157200,0.4164600,0.4174720,0.4187950,0.4204780,0.4225740,0.4251410,0.4282570,0.4320350,0.4366080,0.4420990,0.4485800,0.4560990,0.4647990,0.4749310,0.4867930,0.5006810,0.5169110,0.5359400,0.5583470,0.5847440,0.6156540,0.6515220,0.6929690,0.7411270,0.7976440,0.8641600,0.9420690,1.0323100,1.1354600,1.2521501,1.3835800,1.5312500,1.6964500,1.8799100,2.0811400,2.2979000,2.5247400,2.7523999,2.9679401,3.1537299,3.2989800,3.4059401,3.4801500,3.5307100,3.5687101,3.5969000,3.6190901,3.6347599,3.6443000,3.6565299,3.6725399,3.6872799,3.7028699,3.7169700,3.7285800,3.7369800,3.7413099,3.7488599,3.7591000,3.7667201,3.7770100,3.7899401,3.7961299,3.8028400,3.8073499,3.8067901,3.8083701,3.8103900,3.8087900,3.8042700,3.8010700,3.7994101,3.8034401,3.7966499,3.7738400,3.7541001,3.7381401,3.7217100,3.6977301,3.6670799,3.6370800,3.6012900,3.5607200,3.5184200,3.4717500,3.4233100,3.3738799,3.3227000,3.2686801,3.2125199,3.1567700,3.1020701,3.0481501,2.9936099,2.9385400,2.8844900,2.8313100,2.7790899,2.7276101,2.6772399,2.6280000,2.5794101,2.5318000,2.4852700,2.4396601,2.3951700,2.3516600,2.3088901,2.2671101,2.2263300,2.1863101,2.1470799,2.1087201,2.0712500,2.0346601,1.9988800,1.9639900,1.9298300,1.8962801,1.8634300,1.8314000,1.8000700,1.7694401,1.7394800,1.7101200,1.6813999,1.6533999,1.6260300,1.5992000,1.5729400,1.5473200,1.5222800,1.4977400,1.4737600,1.4503599,1.4275100,1.4052200,1.3834701,1.3622500,1.3415400,1.3213800,1.3017800,1.2827400,1.2642200,1.2462200,1.2287700,1.2118300,1.1954200,1.1795400,1.1641600,1.1492701,1.1348701,1.1209500,1.1075100,1.0945300,1.0819900,1.0698700,1.0581800,1.0469300,1.0361000,1.0257000,1.0157000,1.0060700,0.9968320,0.9879540,0.9794240,0.9712220,0.9633410,0.9557790,0.9485210,0.9415580,0.9349050,0.9285710,0.9225350,0.9167900,0.9113480,0.9061940,0.9013180,0.8967250,0.8923880,0.8882920,0.8844470,0.8808640,0.8775370,0.8744600,0.8716470,0.8690900,0.8667820,0.8647250,0.8629220,0.8613530,0.8600070,0.8588930,0.8580200,0.8573720,0.8569570,0.8567670,0.8568000,0.8570730,0.8575740,0.8582980,0.8592580,0.8604410,0.8618580,0.8635240,0.8654400,0.8675980,0.8699860,0.8726170,0.8755110,0.8786550,0.8820390,0.8856710,0.8895580,0.8936960,0.8980950,0.9027590,0.9076810,0.9128790,0.9183670,0.9241380,0.9301780,0.9364940,0.9431090,0.9500090,0.9572110,0.9647080,0.9724860,0.9805680,0.9889660,0.9976510,1.0066200,1.0159000,1.0255100,1.0354700,1.0457500,1.0563700,1.0673100,1.0785700,1.0901300,1.1020300,1.1142700,1.1268700,1.1398100,1.1530800,1.1666600,1.1805300,1.1947500,1.2093300,1.2242600,1.2395400,1.2551600,1.2710800,1.2873100,1.3038700,1.3207500,1.3379101,1.3554000,1.3732800,1.3914800,1.4099900,1.4288200,1.4480000,1.4675000,1.4873000,1.5073800,1.5277600,1.5484800,1.5695100,1.5908099,1.6124500,1.6344500,1.6565599,1.6789700,1.7018300,1.7250201,1.7484800,1.7721601,1.7959800,1.8202400,1.8449301,1.8698100,1.8948600,1.9201500,1.9457600,1.9715101,1.9976400,2.0243199,2.0511501,2.0779500,2.1053200,2.1332901,2.1613801,2.1898799,2.2190299,2.2480800,2.2773499,2.3068399,2.3364601,2.3671100,2.3987899,2.4303501,2.4616201,2.4936099,2.5265701,2.5595801,2.5923500,2.6256800,2.6591499,2.6934900,2.7288101,2.7637200,2.7983301,2.8331101,2.8668599,2.9003601,2.9349000,2.9681599,2.9981000,3.0283501,3.0608301,3.0929101,3.1242399,3.1503799,3.1712301,3.1980200,3.2268801,3.2495899,3.2676699,3.2853899,3.3101399,3.3284600,3.3383601,3.3492999,3.3600900,3.3630700,3.3648400,3.3687999,3.3742199,3.3794999,3.3733201
"rep-02",2.0425200e-02,2.0769499e-02,2.1112001e-02,2.1196200e-02,2.1163899e-02,2.1245001e-02,2.1274799e-02,2.1125700e-02,2.0984501e-02,2.0759700e-02,2.0473100e-02,2.0404801e-02,2.0468401e-02,2.0513700e-02,2.0654101e-02,2.0693799e-02,2.0472299e-02,2.0315100e-02,2.0281101e-02,2.0198200e-02,2.0127799e-02,2.0189101e-02,2.0213500e-02,2.0194201e-02,2.0218000e-02,2.0222900e-02,2.0273101e-02,2.0341700e-02,2.0363100e-02,2.0335499e-02,2.0251799e-02,2.0217400e-02,2.0262200e-02,2.0305200e-02,2.0306900e-02,2.0341299e-02,2.0382799e-02,2.0397400e-02,2.0427300e-02,2.0463301e-02,2.0493500e-02,2.0547301e-02,2.0593800e-02,2.0589801e-02,2.0601001e-02,2.0646200e-02,2.0689599e-02,2.0696700e-02,2.0680500e-02,2.0649901e-02,2.0623799e-02,2.0640399e-02,2.0664100e-02,2.0660400e-02,2.0663800e-02,2.0664601e-02,2.0637700e-02,2.0620100e-02,2.0617301e-02,2.0609099e-02,2.0593900e-02,2.0577401e-02,2.0552499e-02,2.0533200e-02,2.0544000e-02,2.0566201e-02,2.0589000e-02,2.0601600e-02,2.0619201e-02,2.0642599e-02,2.0652900e-02,2.0652501e-02,2.0639500e-02,2.0625900e-02,2.0627500e-02,2.0642599e-02,2.0658299e-02,2.0669600e-02,2.0676900e-02,2.0674299e-02,2.0667801e-02,2.0652300e-02,2.0636201e-02,2.0633800e-02,2.0634999e-02,2.0613300e-02,2.0576000e-02,2.0567000e-02,2.0576600e-02,2.0587800e-02,2.0601800e-02,2.0619901e-02,2.0626400e-02,2.0624099e-02,2.0629300e-02,2.0636300e-02,2.0634800e-02,2.0634100e-02,2.0639099e-02,2.0652199e-02,2.0655900e-02,2.0653700e-02,2.0654799e-02,2.0646300e-02,2.0642299e-02,2.0651000e-02,2.0655699e-02,2.0652501e-02,2.0657999e-02,2.0660900e-02,2.0652700e-02,2.0641301e-02,2.0635299e-02,2.0634601e-02,2.0636300e-02,2.0632001e-02,2.0622300e-02,2.0615499e-02,2.0609099e-02,2.0590700e-02,2.0571901e-02,2.0558299e-02,2.0556800e-02,2.0557599e-02,2.0551501e-02,2.0550299e-02,2.0556200e-02,2.0564800e-02,2.0565700e-02,2.0563999e-02,2.0571500e-02,2.0584499e-02,2.0588800e-02,2.0585701e-02,2.0581899e-02,2.0578200e-02,2.0576799e-02,2.0579999e-02,2.0582899e-02,2.0589700e-02,2.0595100e-02,2.0607600e-02,2.0617999e-02,2.0619299e-02,2.0618800e-02,2.0621900e-02,2.0624001e-02,2.0622401e-02,2.0622600e-02,2.0627899e-02,2.0634901e-02,2.0650299e-02,2.0669799e-02,2.0681400e-02,2.0691000e-02,2.0707600e-02,2.0729899e-02,2.0753700e-02,2.0780601e-02,2.0816199e-02,2.0857800e-02,2.0895800e-02,2.0933600e-02,2.0981601e-02,2.1041401e-02,2.1105200e-02,2.1166701e-02,2.1223500e-02,2.1276500e-02,2.1320300e-02,2.1345900e-02,2.1356300e-02,2.1354400e-02,2.1348201e-02,2.1337099e-02,2.1321900e-02,2.1305500e-02,2.1290099e-02,2.1276901e-02,2.1267200e-02,2.1260200e-02,2.1250101e-02,2.1234199e-02,2.1215100e-02,2.1198999e-02,2.1188300e-02,2.1180499e-02,2.1171300e-02,2.1155100e-02,2.1129100e-02,2.1095401e-02,2.1058099e-02,2.1022201e-02,2.0990800e-02,2.0966301e-02,2.0947199e-02,2.0930700e-02,2.0913500e-02,2.0898599e-02,2.0889699e-02,2.0881699e-02,2.0876100e-02,2.0871099e-02,2.0866901e-02,2.0863600e-02,2.0862300e-02,2.0868801e-02,2.0885400e-02,2.0905901e-02,2.0933300e-02,2.0977100e-02,2.1032499e-02,2.1093300e-02,2.1163400e-02,2.1244301e-02,2.1330601e-02,2.1408999e-02,2.1471500e-02,2.1525200e-02,2.1565100e-02,2.1590900e-02,2.1612700e-02,2.1632001e-02,2.1651801e-02,2.1667900e-02,2.1679400e-02,2.1693900e-02,2.1712700e-02,2.1730101e-02,2.1746799e-02,2.1769000e-02,2.1797100e-02,2.1826901e-02,2.1857301e-02,2.1889601e-02,2.1922899e-02,2.1958200e-02,2.1997901e-02,2.2042600e-02,2.2086000e-02,2.2128301e-02,2.2169299e-02,2.2208599e-02,2.2250900e-02,2.2296799e-02,2.2342300e-02,2.2388000e-02,2.2431700e-02,2.2472201e-02,2.2513799e-02,2.2559300e-02,2.2612400e-02,2.2675000e-02,2.2748999e-02,2.2835100e-02,2.2937199e-02,2.3057399e-02,2.3200801e-02,2.3373600e-02,2.3578100e-02,2.3818901e-02,2.4102500e-02,2.4433199e-02,2.4810599e-02,2.5235601e-02,2.5708901e-02,2.6232000e-02,2.6807901e-02,2.7441701e-02,2.8136700e-02,2.8904401e-02,2.9762501e-02,3.0724799e-02,3.1799000e-02,3.2977600e-02,3.4230299e-02,3.5507601e-02,3.6745101e-02,3.7876599e-02,3.8851298e-02,3.9642300e-02,4.0246502e-02,4.0685300e-02,4.0990699e-02,4.1191600e-02,4.1309200e-02,4.1359499e-02,4.1351300e-02,4.1285899e-02,4.1163899e-02,4.0990099e-02,4.0766899e-02,4.0493999e-02,4.0178102e-02,3.9826199e-02,3.9444000e-02,3.9033301e-02,3.8596898e-02,3.8140699e-02,3.7667401e-02,3.7178099e-02,3.6676399e-02,3.6164898e-02,3.5646901e-02,3.5124298e-02,3.4597900e-02,3.4068499e-02,3.3538699e-02,3.3011999e-02,3.2490700e-02,3.1977501e-02,3.1475600e-02,3.0986300e-02,3.0512501e-02,3.0055501e-02,2.9614201e-02,2.9192001e-02,2.8790999e-02,2.8408401e-02,2.8045600e-02,2.7708700e-02,2.7398400e-02,2.7111201e-02,2.6848201e-02,2.6610199e-02,2.6395500e-02,2.6202200e-02,2.6027801e-02,2.5872000e-02,2.5736300e-02,2.5622901e-02,2.5530299e-02,2.5456101e-02,2.5398299e-02,2.5357300e-02,2.5337899e-02,2.5346201e-02,2.5380200e-02,2.5434900e-02,2.5508299e-02,2.5603799e-02,2.5719300e-02,2.5853800e-02,2.6010901e-02,2.6188901e-02,2.6384100e-02,2.6595000e-02,2.6816901e-02,2.7005199e-02,2.7098499e-02,3.0109299e-02,3.0361000e-02,3.0670200e-02,3.0959100e-02,3.1239999e-02,3.1523801e-02,3.1819999e-02,3.2139398e-02,3.2494199e-02,3.2901600e-02,3.3403099e-02,3.4025598e-02,3.4798000e-02,3.5759401e-02,3.6963999e-02,3.8461901e-02,4.0284101e-02,4.2447500e-02,4.4945300e-02,4.7739301e-02,5.0758500e-02,5.3906299e-02,5.7072300e-02,6.0131401e-02,6.2970802e-02,6.5513097e-02,6.7701198e-02,6.9513299e-02,7.0963398e-02,7.2097600e-02,7.2967298e-02,7.3618703e-02,7.4107699e-02,7.4480899e-02,7.4769199e-02,7.5007901e-02,7.5213298e-02,7.5399801e-02,7.5585797e-02,7.5778604e-02,7.5989202e-02,7.6209597e-02,7.6430902e-02,7.6647803e-02,7.6847002e-02,7.7013798e-02,7.7130802e-02,7.7188902e-02,7.7187397e-02,7.7120200e-02,7.6993696e-02,7.6826103e-02,7.6621696e-02,7.6383501e-02,7.6122403e-02,7.5848602e-02,7.5567298e-02,7.5280599e-02,7.4987598e-02,7.4685998e-02,7.4384198e-02,7.4077502e-02,7.3768303e-02,7.3458098e-02,7.3146202e-02,7.2827198e-02,7.2496302e-02,7.2171196e-02,7.1851797e-02,7.1530297e-02,7.1214497e-02,7.0902199e-02,7.0597097e-02,7.0308603e-02,7.0041902e-02,6.9785602e-02,6.9548696e-02,6.9341198e-02,6.9165498e-02,6.9024801e-02,6.8926200e-02,6.8871900e-02,6.8865597e-02,6.8905197e-02,6.9004498e-02,6.9169000e-02,6.9392100e-02,6.9682702e-02,7.0044696e-02,7.0479997e-02,7.0992902e-02,7.1588300e-02,7.2271101e-02,7.3040098e-02,7.3894300e-02,7.4842401e-02,7.5894602e-02,7.7051401e-02,7.8318797e-02,7.9705901e-02,8.1218801e-02,8.2864903e-02,8.4645897e-02,8.6581498e-02,8.8691302e-02,9.0970002e-02,9.3425304e-02,9.6071601e-02,9.8909698e-02,0.1019380,0.1051550,0.1085600,0.1121450,0.1158880,0.1197770,0.1237990,0.1279160,0.1321030,0.1363330,0.1405570,0.1447490,0.1488880,0.1529460,0.1569190,0.1608230,0.1646810,0.1685370,0.1724530,0.1765240,0.1808680,0.1856140,0.1909340,0.1970140,0.2040770,0.2123890,0.2222210,0.2339130,0.2478870,0.2646260,0.2846560,0.3084910,0.3364790,0.3688040,0.4055610,0.4467360,0.4922910,0.5419670,0.5951850,0.6511070,0.7086490,0.7666880,0.8241240,0.8799340,0.9332820,0.9834520,1.0299000,1.0724300,1.1110600,1.1460299,1.1775700,1.2059000,1.2314301,1.2543499,1.2748200,1.2930200,1.3091500,1.3232000,1.3353100,1.3456200,1.3541300,1.3610801,1.3666500,1.3709100,1.3739200,1.3757300,1.3764200,1.3757700,1.3735300,1.3695400,1.3634700,1.3550700,1.3441800,1.3307300,1.3149400,1.2971100,1.2775000,1.2563300,1.2339100,1.2106301,1.1866500,1.1621600,1.1374600,1.1126900,1.0879600,1.0633301,1.0387800,1.0143600,0.9901850,0.9663410,0.9428420,0.9197610,0.8971450,0.8750140,0.8534110,0.8323580,0.8118540,0.7919110,0.7725190,0.7536670,0.7353780,0.7176620,0.7004720,0.6838020,0.6676420,0.6520050,0.6368570,0.6221850,0.6080100,0.5943730,0.5811860,0.5684370,0.5561030,0.5441830,0.5326850,0.5215840,0.5108610,0.5005090,0.4905350,0.4809170,0.4716440,0.4627150,0.4541120,0.4458180,0.4378350,0.4301490,0.4227540,0.4156470,0.4088150,0.4022490,0.3959380,0.3898730,0.3840510,0.3784580,0.3730820,0.3679250,0.3629740,0.3582180,0.3536500,0.3492680,0.3450560,0.3410040,0.3371120,0.3333720,0.3297750,0.3263120,0.3229770,0.3197710,0.3166910,0.3137230,0.3108630,0.3081130,0.3054730,0.3029310,0.3004870,0.2981380,0.2958790,0.2937110,0.2916320,0.2896370,0.2877230,0.2858930,0.2841480,0.2824870,0.2809120,0.2794200,0.2780080,0.2766770,0.2754240,0.2742470,0.2731410,0.2721100,0.2711600,0.2702980,0.2695230,0.2688350,0.2682410,0.2677400,0.2673270,0.2670040,0.2667610,0.2666000,0.2665310,0.2665550,0.2666750,0.2668900,0.2672010,0.2676180,0.2681380,0.2687610,0.2694900,0.2703330,0.2712920,0.2723640,0.2735520,0.2748610,0.2762990,0.2778720,0.2795910,0.2814640,0.2834890,0.2856770,0.2880440,0.2905920,0.2933230,0.2962450,0.2993620,0.3026820,0.3062070,0.3099410,0.3138840,0.3180340,0.3223900,0.3269390,0.3316660,0.3365540,0.3415890,0.3467400,0.3519700,0.3572480,0.3625330,0.3677690,0.3728940,0.3778780,0.3826720,0.3872300,0.3915130,0.3954840,0.3991100,0.4023710,0.4052500,0.4077460,0.4098620,0.4116100,0.4130070,0.4140860,0.4148760,0.4154110,0.4157280,0.4158670,0.4158760,0.4157940,0.4156570,0.4155040,0.4153760,0.4153110,0.4153390,0.4155010,0.4158360,0.4163780,0.4171520,0.4181950,0.4195530,0.4212740,0.4234090,0.4260160,0.4291750,0.4329920,0.4376100,0.4431570,0.4496940,0.4572670,0.4660310,0.4762370,0.4881780,0.5021550,0.5184890,0.5376310,0.5601690,0.5867270,0.6178180,0.6538900,0.6955800,0.7440190,0.8008510,0.8677380,0.9460890,1.0368299,1.1405400,1.2578700,1.3900300,1.5384800,1.7044500,1.8889000,2.0914500,2.3092699,2.5367501,2.7651801,2.9800301,3.1651499,3.3111501,3.4164801,3.4898100,3.5406101,3.5735300,3.5973499,3.6169901,3.6303899,3.6460099,3.6663201,3.6785700,3.6902800,3.7051401,3.7113600,3.7204199,3.7369699,3.7510099,3.7619300,3.7685800,3.7776799,3.7889800,3.7918200,3.7919800,3.7980199,3.8091099,3.8168600,3.8140199,3.8118100,3.8104601,3.8052800,3.8042600,3.8071899,3.8056700,3.7932000,3.7813499,3.7668099,3.7423999,3.7185199,3.6943300,3.6648099,3.6305201,3.5934200,3.5563900,3.5132501,3.4638801,3.4170799,3.3683000,3.3128300,3.2568200,3.2024000,3.1478901,3.0926499,3.0371301,2.9824100,2.9281499,2.8742099,2.8213301,2.7688501,2.7169001,2.6663899,2.6167400,2.5681200,2.5210099,2.4749000,2.4296200,2.3851399,2.3415599,2.2988701,2.2572401,2.2167101,2.1768799,2.1377800,2.0996499,2.0624599,2.0260799,1.9904500,1.9556700,1.9216000,1.8881800,1.8555800,1.8237600,1.7926100,1.7621500,1.7323900,1.7033200,1.6748199,1.6469300,1.6197200,1.5931100,1.5670800,1.5415699,1.5166500,1.4923199,1.4685500,1.4453300,1.4226500,1.4005001,1.3788900,1.3578000,1.3372600,1.3172801,1.2978300,1.2789201,1.2605600,1.2427300,1.2254100,1.2086101,1.1923100,1.1765400,1.1612800,1.1465000,1.1322200,1.1184200,1.1050800,1.0922000,1.0797800,1.0677900,1.0562100,1.0450600,1.0343200,1.0240000,1.0140700,1.0045400,0.9953920,0.9866020,0.9781520,0.9700290,0.9622270,0.9547370,0.9475480,0.9406620,0.9340820,0.9278130,0.9218370,0.9161620,0.9107920,0.9057010,0.9008930,0.8963550,0.8920630,0.8880180,0.8842300,0.8807020,0.8774360,0.8744260,0.8716640,0.8691530,0.8668930,0.8648810,0.8631150,0.8615840,0.8602920,0.8592310,0.8583910,0.8577820,0.8574070,0.8572550,0.8573260,0.8576280,0.8581570,0.8589020,0.8598920,0.8611330,0.8626030,0.8643060,0.8662460,0.8684250,0.8708540,0.8735300,0.8764540,0.8796180,0.8830380,0.8867020,0.8906110,0.8947860,0.8992230,0.9039120,0.9088630,0.9140840,0.9195830,0.9253640,0.9314450,0.9378080,0.9444530,0.9513750,0.9585900,0.9661030,0.9739000,0.9819850,0.9903720,0.9990580,1.0080400,1.0173399,1.0269800,1.0369600,1.0472400,1.0578400,1.0688000,1.0800500,1.0916200,1.1035300,1.1157800,1.1283900,1.1413100,1.1545700,1.1681700,1.1820900,1.1963201,1.2108800,1.2257800,1.2410300,1.2566299,1.2725199,1.2887501,1.3053100,1.3221999,1.3394001,1.3569100,1.3747900,1.3930000,1.4114701,1.4302700,1.4494700,1.4689400,1.4887300,1.5088201,1.5292100,1.5499300,1.5709900,1.5923200,1.6139300,1.6358000,1.6580100,1.6806300,1.7035700,1.7268000,1.7501800,1.7738500,1.7979100,1.8221800,1.8467600,1.8717300,1.8968500,1.9221400,1.9478300,1.9736600,1.9998699,2.0266199,2.0536101,2.0806201,2.1079500,2.1359601,2.1641500,2.1925700,2.2211699,2.2501700,2.2798400,2.3096199,2.3396201,2.3705599,2.4023600,2.4348400,2.4670801,2.4994500,2.5321701,2.5646300,2.5976701,2.6310899,2.6648700,2.6995299,2.7343199,2.7693000,2.8049099,2.8390100,2.8727601,2.9072800,2.9422100,2.9749601,3.0051899,3.0340600,3.0657101,3.1014199,3.1351800,3.1624801,3.1865101,3.2105801,3.2352800,3.2591300,3.2800300,3.2962501,3.3090501,3.3242700,3.3468399,3.3638201,3.3681099,3.3722301,3.3810599,3.3836100,3.3794301,3.3873601,3.3947899
"rep-03",2.0191999e-02,2.0663900e-02,2.1168200e-02,2.1346301e-02,2.1382300e-02,2.1486800e-02,2.1526700e-02,2.1346200e-02,2.1135800e-02,2.0783599e-02,2.0440901e-02,2.0384200e-02,2.0486999e-02,2.0578699e-02,2.0692799e-02,2.0683000e-02,2.0456901e-02,2.0328900e-02,2.0310501e-02,2.0230200e-02,2.0136699e-02,2.0117700e-02,2.0121699e-02,2.0161200e-02,2.0189799e-02,2.0190600e-02,2.0259600e-02,2.0336799e-02,2.0352500e-02,2.0330099e-02,2.0262500e-02,2.0238901e-02,2.0302800e-02,2.0341100e-02,2.0317400e-02,2.0341299e-02,2.0367000e-02,2.0370100e-02,2.0414701e-02,2.0470500e-02,2.0504599e-02,2.0558000e-02,2.0601699e-02,2.0598400e-02,2.0615300e-02,2.0666800e-02,2.0701399e-02,2.0690899e-02,2.0669701e-02,2.0662200e-02,2.0652501e-02,2.0665901e-02,2.0686600e-02,2.0681901e-02,2.0683100e-02,2.0686099e-02,2.0661600e-02,2.0636600e-02,2.0632001e-02,2.0617601e-02,2.0589899e-02,2.0569500e-02,2.0554500e-02,2.0548100e-02,2.0555200e-02,2.0574100e-02,2.0600500e-02,2.0616001e-02,2.0633200e-02,2.0654200e-02,2.0663399e-02,2.0661900e-02,2.0646101e-02,2.0625200e-02,2.0618800e-02,2.0631600e-02,2.0649100e-02,2.0661499e-02,2.0672100e-02,2.0669799e-02,2.0661701e-02,2.0646401e-02,2.0630199e-02,2.0626601e-02,2.0622199e-02,2.0605100e-02,2.0574100e-02,2.0563200e-02,2.0569000e-02,2.0579999e-02,2.0593900e-02,2.0611901e-02,2.0622700e-02,2.0623000e-02,2.0626500e-02,2.0633999e-02,2.0633301e-02,2.0632001e-02,2.0634901e-02,2.0645199e-02,2.0649400e-02,2.0650800e-02,2.0654900e-02,2.0648900e-02,2.0643501e-02,2.0648699e-02,2.0647701e-02,2.0645300e-02,2.0655900e-02,2.0661701e-02,2.0651000e-02,2.0633399e-02,2.0627899e-02,2.0634901e-02,2.0642100e-02,2.0637400e-02,2.0624099e-02,2.0611100e-02,2.0603200e-02,2.0589599e-02,2.0574100e-02,2.0558801e-02,2.0557500e-02,2.0560300e-02,2.0555999e-02,2.0552300e-02,2.0553900e-02,2.0559600e-02,2.0560700e-02,2.0559000e-02,2.0562300e-02,2.0572999e-02,2.0578200e-02,2.0577800e-02,2.0576101e-02,2.0572299e-02,2.0571699e-02,2.0578500e-02,2.0584101e-02,2.0590100e-02,2.0595400e-02,2.0609900e-02,2.0621199e-02,2.0621400e-02,2.0619299e-02,2.0619901e-02,2.0621300e-02,2.0620400e-02,2.0619901e-02,2.0625500e-02,2.0633001e-02,2.0646799e-02,2.0664601e-02,2.0676401e-02,2.0685799e-02,2.0700701e-02,2.0723101e-02,2.0747799e-02,2.0775599e-02,2.0811800e-02,2.0853400e-02,2.0891299e-02,2.0930000e-02,2.0979701e-02,2.1040900e-02,2.1104001e-02,2.1163000e-02,2.1218199e-02,2.1272199e-02,2.1317299e-02,2.1340400e-02,2.1350199e-02,2.1349100e-02,2.1343300e-02,2.1334600e-02,2.1323100e-02,2.1308200e-02,2.1292200e-02,2.1276800e-02,2.1265401e-02,2.1256899e-02,2.1248100e-02,2.1236699e-02,2.1219200e-02,2.1201899e-02,2.1191301e-02,2.1183699e-02,2.1172700e-02,2.1154400e-02,2.1126499e-02,2.1092899e-02,2.1057600e-02,2.1022599e-02,2.0990901e-02,2.0966301e-02,2.0947101e-02,2.0928500e-02,2.0909701e-02,2.0893799e-02,2.0883501e-02,2.0876501e-02,2.0872500e-02,2.0866999e-02,2.0865601e-02,2.0864399e-02,2.0863799e-02,2.0872399e-02,2.0891801e-02,2.0912901e-02,2.0939600e-02,2.0982100e-02,2.1037700e-02,2.1098901e-02,2.1168601e-02,2.1250900e-02,2.1336701e-02,2.1412199e-02,2.1473801e-02,2.1526800e-02,2.1571100e-02,2.1601699e-02,2.1622499e-02,2.1640999e-02,2.1661799e-02,2.1679400e-02,2.1690300e-02,2.1702699e-02,2.1718400e-02,2.1732301e-02,2.1745900e-02,2.1764301e-02,2.1787001e-02,2.1812299e-02,2.1841099e-02,2.1873100e-02,2.1905400e-02,2.1940701e-02,2.1981400e-02,2.2028800e-02,2.2074400e-02,2.2118799e-02,2.2162400e-02,2.2205399e-02,2.2251099e-02,2.2299301e-02,2.2346400e-02,2.2393700e-02,2.2438901e-02,2.2481700e-02,2.2524999e-02,2.2571500e-02,2.2624699e-02,2.2685600e-02,2.2757201e-02,2.2841200e-02,2.2941200e-02,2.3058200e-02,2.3198100e-02,2.3367099e-02,2.3569301e-02,2.3809800e-02,2.4094000e-02,2.4425700e-02,2.4804899e-02,2.5231401e-02,2.5706200e-02,2.6230400e-02,2.6807500e-02,2.7442601e-02,2.8139399e-02,2.8909201e-02,2.9768800e-02,3.0732000e-02,3.1807300e-02,3.2986701e-02,3.4240101e-02,3.5518199e-02,3.6756299e-02,3.7888199e-02,3.8863301e-02,3.9654400e-02,4.0258601e-02,4.0697500e-02,4.1002799e-02,4.1203301e-02,4.1320499e-02,4.1370500e-02,4.1362099e-02,4.1296799e-02,4.1174501e-02,4.1000199e-02,4.0775899e-02,4.0502001e-02,4.0186200e-02,3.9833698e-02,3.9449800e-02,3.9037801e-02,3.8599599e-02,3.8142201e-02,3.7667599e-02,3.7177000e-02,3.6674201e-02,3.6162298e-02,3.5644401e-02,3.5122201e-02,3.4596499e-02,3.4067500e-02,3.3538200e-02,3.3011999e-02,3.2491501e-02,3.1980101e-02,3.1479798e-02,3.0991800e-02,3.0519800e-02,3.0064600e-02,2.9625200e-02,2.9204199e-02,2.8803799e-02,2.8422400e-02,2.8061001e-02,2.7722700e-02,2.7409401e-02,2.7118700e-02,2.6851499e-02,2.6609700e-02,2.6391899e-02,2.6195001e-02,2.6016200e-02,2.5856899e-02,2.5719700e-02,2.5606900e-02,2.5515201e-02,2.5442300e-02,2.5387900e-02,2.5353000e-02,2.5339499e-02,2.5352599e-02,2.5390400e-02,2.5446899e-02,2.5521001e-02,2.5617899e-02,2.5734801e-02,2.5871901e-02,2.6030600e-02,2.6208701e-02,2.6402701e-02,2.6613100e-02,2.6835300e-02,2.7022600e-02,2.7114900e-02,3.0139901e-02,3.0381000e-02,3.0687699e-02,3.0968999e-02,3.1246400e-02,3.1533498e-02,3.1826600e-02,3.2145899e-02,3.2502800e-02,3.2914001e-02,3.3412199e-02,3.4033801e-02,3.4811601e-02,3.5778400e-02,3.6986899e-02,3.8478900e-02,4.0295701e-02,4.2466499e-02,4.4967201e-02,4.7758199e-02,5.0783999e-02,5.3937800e-02,5.7103600e-02,6.0168099e-02,6.3014999e-02,6.5556601e-02,6.7745604e-02,6.9555201e-02,7.1003698e-02,7.2136700e-02,7.3002197e-02,7.3655501e-02,7.4143700e-02,7.4516997e-02,7.4805997e-02,7.5036898e-02,7.5240299e-02,7.5427197e-02,7.5607300e-02,7.5801402e-02,7.6008603e-02,7.6220602e-02,7.6445103e-02,7.6664403e-02,7.6863199e-02,7.7031098e-02,7.7146098e-02,7.7197500e-02,7.7191599e-02,7.7122197e-02,7.6996803e-02,7.6828003e-02,7.6623201e-02,7.6385401e-02,7.6121897e-02,7.5846903e-02,7.5568102e-02,7.5278901e-02,7.4979097e-02,7.4681997e-02,7.4382998e-02,7.4077003e-02,7.3766202e-02,7.3456198e-02,7.3141202e-02,7.2820500e-02,7.2496802e-02,7.2176598e-02,7.1852401e-02,7.1523800e-02,7.1209103e-02,7.0903197e-02,7.0596904e-02,7.0300698e-02,7.0028000e-02,6.9778197e-02,6.9548301e-02,6.9344103e-02,6.9172204e-02,6.9026597e-02,6.8919703e-02,6.8859801e-02,6.8850897e-02,6.8899199e-02,6.8998598e-02,6.9163397e-02,6.9394998e-02,6.9685303e-02,7.0044503e-02,7.0477597e-02,7.0993103e-02,7.1595497e-02,7.2277904e-02,7.3042199e-02,7.3892899e-02,7.4844800e-02,7.5895503e-02,7.7047698e-02,7.8317396e-02,7.9708897e-02,8.1224203e-02,8.2870200e-02,8.4656999e-02,8.6599201e-02,8.8706903e-02,9.0984501e-02,9.3444496e-02,9.6091397e-02,9.8930299e-02,0.1019600,0.1051790,0.1085850,0.1121700,0.1159130,0.1198060,0.1238340,0.1279570,0.1321470,0.1363750,0.1406030,0.1448020,0.1489420,0.1530050,0.1569850,0.1608950,0.1647590,0.1686140,0.1725350,0.1766090,0.1809510,0.1857020,0.1910300,0.1971220,0.2042030,0.2125220,0.2223590,0.2340590,0.2480480,0.2648030,0.2848550,0.3087220,0.3367400,0.3690970,0.4058950,0.4471290,0.4927260,0.5424250,0.5956760,0.6516380,0.7092270,0.7672940,0.8247590,0.8805970,0.9339710,0.9841100,1.0305500,1.0731000,1.1117400,1.1466700,1.1781700,1.2065099,1.2319400,1.2547899,1.2752600,1.2934500,1.3094701,1.3234600,1.3355100,1.3457299,1.3542500,1.3612100,1.3666800,1.3708000,1.3737700,1.3756200,1.3762400,1.3755400,1.3733200,1.3693000,1.3631099,1.3546600,1.3437800,1.3303800,1.3145800,1.2966501,1.2769200,1.2557900,1.2334200,1.2100600,1.1860501,1.1615900,1.1368600,1.1120501,1.0873400,1.0627000,1.0381600,1.0137500,0.9896040,0.9657760,0.9422950,0.9192180,0.8966030,0.8744860,0.8528980,0.8318410,0.8113330,0.7914050,0.7720270,0.7531940,0.7349300,0.7172060,0.7000110,0.6833390,0.6671900,0.6515640,0.6364250,0.6217690,0.6076140,0.5939710,0.5807850,0.5680390,0.5557180,0.5438230,0.5323400,0.5212370,0.5105180,0.5001830,0.4902140,0.4806080,0.4713500,0.4624310,0.4538370,0.4455460,0.4375620,0.4298820,0.4224940,0.4153870,0.4085560,0.4019980,0.3956930,0.3896280,0.3838050,0.3782140,0.3728350,0.3676800,0.3627390,0.3579960,0.3534380,0.3490540,0.3448430,0.3408030,0.3369220,0.3331870,0.3295880,0.3261270,0.3228010,0.3195980,0.3165130,0.3135430,0.3106870,0.3079420,0.3052990,0.3027580,0.3003180,0.2979690,0.2957120,0.2935430,0.2914630,0.2894730,0.2875640,0.2857380,0.2839980,0.2823390,0.2807620,0.2792720,0.2778660,0.2765390,0.2752850,0.2741080,0.2730050,0.2719800,0.2710330,0.2701690,0.2693960,0.2687110,0.2681150,0.2676130,0.2671990,0.2668730,0.2666370,0.2664860,0.2664200,0.2664450,0.2665670,0.2667870,0.2671020,0.2675150,0.2680310,0.2686510,0.2693850,0.2702360,0.2711970,0.2722700,0.2734580,0.2747700,0.2762110,0.2777890,0.2795100,0.2813790,0.2834070,0.2856040,0.2879790,0.2905260,0.2932540,0.2961780,0.2992970,0.3026170,0.3061450,0.3098820,0.3138250,0.3179780,0.3223360,0.3268840,0.3316130,0.3365050,0.3415400,0.3466940,0.3519320,0.3572130,0.3624990,0.3677370,0.3728670,0.3778550,0.3826510,0.3872090,0.3914950,0.3954710,0.3991070,0.4023700,0.4052530,0.4077520,0.4098700,0.4116250,0.4130310,0.4141150,0.4149120,0.4154530,0.4157750,0.4159200,0.4159310,0.4158510,0.4157200,0.4155750,0.4154500,0.4153850,0.4154190,0.4155890,0.4159290,0.4164720,0.4172510,0.4182990,0.4196600,0.4213820,0.4235170,0.4261260,0.4292870,0.4331100,0.4377370,0.4432910,0.4498340,0.4574160,0.4661800,0.4763840,0.4883360,0.5023270,0.5186700,0.5378230,0.5603760,0.5869560,0.6180720,0.6541750,0.6959070,0.7443920,0.8012680,0.8682040,0.9466080,1.0374200,1.1412100,1.2586000,1.3907800,1.5392801,1.7053800,1.8898500,2.0922501,2.3099000,2.5371699,2.7648201,2.9791300,3.1650500,3.3123400,3.4175000,3.4885499,3.5375199,3.5711601,3.5972300,3.6178300,3.6342499,3.6498201,3.6627901,3.6748800,3.6901200,3.7052400,3.7141500,3.7241499,3.7396400,3.7472200,3.7485700,3.7556300,3.7644501,3.7730701,3.7813301,3.7871799,3.7911401,3.7970700,3.8044600,3.8078899,3.8101001,3.8084600,3.8054199,3.8055601,3.8039801,3.7965500,3.7870600,3.7761300,3.7591400,3.7380800,3.7170999,3.6924400,3.6608500,3.6289401,3.5953400,3.5564001,3.5125201,3.4649000,3.4146800,3.3634501,3.3110399,3.2575901,3.2015200,3.1451399,3.0906799,3.0359199,2.9808600,2.9262800,2.8721499,2.8192999,2.7673900,2.7162299,2.6659200,2.6161101,2.5673800,2.5201099,2.4738400,2.4283299,2.3836999,2.3401899,2.2977300,2.2562900,2.2156701,2.1757300,2.1366601,2.0985601,2.0613301,2.0248599,1.9892100,1.9544600,1.9205000,1.8872100,1.8546600,1.8228800,1.7917800,1.7613500,1.7316000,1.7024500,1.6739700,1.6461700,1.6190000,1.5923899,1.5663900,1.5409499,1.5160400,1.4917200,1.4679500,1.4447100,1.4220300,1.3999100,1.3783100,1.3572600,1.3367600,1.3167800,1.2973400,1.2784600,1.2601399,1.2423199,1.2250100,1.2082100,1.1919301,1.1761700,1.1609401,1.1461900,1.1319000,1.1181000,1.1047900,1.0919400,1.0795100,1.0675200,1.0559601,1.0448101,1.0341001,1.0237900,1.0138800,1.0043600,0.9952140,0.9864390,0.9780000,0.9698840,0.9620960,0.9546140,0.9474360,0.9405600,0.9339940,0.9277360,0.9217710,0.9161030,0.9107400,0.9056650,0.9008590,0.8963150,0.8920330,0.8880050,0.8842210,0.8806870,0.8774210,0.8744080,0.8716500,0.8691520,0.8668990,0.8648880,0.8631250,0.8615990,0.8603090,0.8592510,0.8584240,0.8578260,0.8574510,0.8573130,0.8574020,0.8577080,0.8582320,0.8589860,0.8599920,0.8612300,0.8626920,0.8643940,0.8663320,0.8685130,0.8709420,0.8736210,0.8765470,0.8797210,0.8831420,0.8868050,0.8907260,0.8949050,0.8993350,0.9040250,0.9089890,0.9142220,0.9197320,0.9255250,0.9315920,0.9379400,0.9445670,0.9514800,0.9587000,0.9662170,0.9740210,0.9821180,0.9905290,0.9992340,1.0082300,1.0175400,1.0271699,1.0371300,1.0474300,1.0580400,1.0689800,1.0802100,1.0917799,1.1037000,1.1159500,1.1285501,1.1414700,1.1547199,1.1682900,1.1822100,1.1964600,1.2110100,1.2259300,1.2412100,1.2568200,1.2727200,1.2889500,1.3055100,1.3223701,1.3395300,1.3570600,1.3749400,1.3931201,1.4116300,1.4305000,1.4496800,1.4691499,1.4889600,1.5090801,1.5294800,1.5501699,1.5711401,1.5924200,1.6140600,1.6360600,1.6583500,1.6808200,1.7035700,1.7267600,1.7502900,1.7740700,1.7982000,1.8225100,1.8469800,1.8718400,1.8968400,1.9221600,1.9477800,1.9736400,2.0001099,2.0267701,2.0534999,2.0806301,2.1078200,2.1352899,2.1633301,2.1919301,2.2209699,2.2500000,2.2795401,2.3100500,2.3406100,2.3712001,2.4022000,2.4341500,2.4668601,2.4990799,2.5316701,2.5646801,2.5978899,2.6317101,2.6654799,2.6997900,2.7341001,2.7681899,2.8032701,2.8383000,2.8711700,2.9051199,2.9394701,2.9711299,3.0038600,3.0390601,3.0700800,3.0975399,3.1262500,3.1560299,3.1841099,3.2092500,3.2328000,3.2543800,3.2735701,3.2897401,3.3095901,3.3292401,3.3431599,3.3537099,3.3619499,3.3735001,3.3792300,3.3814299,3.3863900,3.3844700,3.3948100
"rep-04",2.0039899e-02,2.0571999e-02,2.1112001e-02,2.1270899e-02,2.1292100e-02,2.1424400e-02,2.1491800e-02,2.1298200e-02,2.1109600e-02,2.0852201e-02,2.0545799e-02,2.0462099e-02,2.0559900e-02,2.0655099e-02,2.0763800e-02,2.0745300e-02,2.0548200e-02,2.0445900e-02,2.0436300e-02,2.0331301e-02,2.0220401e-02,2.0235799e-02,2.0242199e-02,2.0254500e-02,2.0275500e-02,2.0272600e-02,2.0322900e-02,2.0371901e-02,2.0383401e-02,2.0372100e-02,2.0304700e-02,2.0284900e-02,2.0338301e-02,2.0378500e-02,2.0379299e-02,2.0410299e-02,2.0427700e-02,2.0412600e-02,2.0437799e-02,2.0489400e-02,2.0520000e-02,2.0570600e-02,2.0624699e-02,2.0620801e-02,2.0623600e-02,2.0669799e-02,2.0705599e-02,2.0698600e-02,2.0683501e-02,2.0657200e-02,2.0633901e-02,2.0653000e-02,2.0678701e-02,2.0674801e-02,2.0678600e-02,2.0683400e-02,2.0659000e-02,2.0633601e-02,2.0622499e-02,2.0605300e-02,2.0588100e-02,2.0572999e-02,2.0554900e-02,2.0538799e-02,2.0544700e-02,2.0566300e-02,2.0594301e-02,2.0609600e-02,2.0622401e-02,2.0642200e-02,2.0649901e-02,2.0649500e-02,2.0640301e-02,2.0623799e-02,2.0620801e-02,2.0632699e-02,2.0643899e-02,2.0653799e-02,2.0668801e-02,2.0670099e-02,2.0660199e-02,2.0641999e-02,2.0627500e-02,2.0627201e-02,2.0625100e-02,2.0609999e-02,2.0578900e-02,2.0567000e-02,2.0571500e-02,2.0580100e-02,2.0595800e-02,2.0612400e-02,2.0621400e-02,2.0622401e-02,2.0623101e-02,2.0629801e-02,2.0627800e-02,2.0625601e-02,2.0633100e-02,2.0650800e-02,2.0655099e-02,2.0653401e-02,2.0655900e-02,2.0647900e-02,2.0641699e-02,2.0649601e-02,2.0653199e-02,2.0653499e-02,2.0662401e-02,2.0664200e-02,2.0651501e-02,2.0630701e-02,2.0625399e-02,2.0632001e-02,2.0640200e-02,2.0635100e-02,2.0620599e-02,2.0610800e-02,2.0607300e-02,2.0594500e-02,2.0578900e-02,2.0563900e-02,2.0561000e-02,2.0562500e-02,2.0559199e-02,2.0558100e-02,2.0561799e-02,2.0569000e-02,2.0569701e-02,2.0567700e-02,2.0571999e-02,2.0582199e-02,2.0586900e-02,2.0585399e-02,2.0583799e-02,2.0581599e-02,2.0581400e-02,2.0586001e-02,2.0590900e-02,2.0598100e-02,2.0602699e-02,2.0613100e-02,2.0622700e-02,2.0625001e-02,2.0625001e-02,2.0625800e-02,2.0626700e-02,2.0625200e-02,2.0624800e-02,2.0631401e-02,2.0639099e-02,2.0652300e-02,2.0671301e-02,2.0683000e-02,2.0692199e-02,2.0708600e-02,2.0731101e-02,2.0755000e-02,2.0781999e-02,2.0818001e-02,2.0859299e-02,2.0895300e-02,2.0931900e-02,2.0981301e-02,2.1041799e-02,2.1105001e-02,2.1166399e-02,2.1223901e-02,2.1279400e-02,2.1325100e-02,2.1346800e-02,2.1355599e-02,2.1354200e-02,2.1347599e-02,2.1337001e-02,2.1322800e-02,2.1308601e-02,2.1295600e-02,2.1283999e-02,2.1272400e-02,2.1263201e-02,2.1252999e-02,2.1237800e-02,2.1219101e-02,2.1202801e-02,2.1191400e-02,2.1183100e-02,2.1173101e-02,2.1154899e-02,2.1127701e-02,2.1095401e-02,2.1059901e-02,2.1024400e-02,2.0992300e-02,2.0966100e-02,2.0944601e-02,2.0925101e-02,2.0906899e-02,2.0892100e-02,2.0883700e-02,2.0877000e-02,2.0871701e-02,2.0865399e-02,2.0861199e-02,2.0856701e-02,2.0854300e-02,2.0863701e-02,2.0885101e-02,2.0907201e-02,2.0933600e-02,2.0975800e-02,2.1031501e-02,2.1093201e-02,2.1164700e-02,2.1249199e-02,2.1337099e-02,2.1415001e-02,2.1478301e-02,2.1532999e-02,2.1576701e-02,2.1606401e-02,2.1628600e-02,2.1646300e-02,2.1666300e-02,2.1683199e-02,2.1695200e-02,2.1710500e-02,2.1729600e-02,2.1747001e-02,2.1763399e-02,2.1785300e-02,2.1812599e-02,2.1842200e-02,2.1872200e-02,2.1903500e-02,2.1935901e-02,2.1970700e-02,2.2010701e-02,2.2056701e-02,2.2101499e-02,2.2144500e-02,2.2186801e-02,2.2228600e-02,2.2271700e-02,2.2317400e-02,2.2363400e-02,2.2410600e-02,2.2455500e-02,2.2497000e-02,2.2538999e-02,2.2585200e-02,2.2639100e-02,2.2700900e-02,2.2772901e-02,2.2857601e-02,2.2959201e-02,2.3078600e-02,2.3219701e-02,2.3390301e-02,2.3593200e-02,2.3832900e-02,2.4115700e-02,2.4445901e-02,2.4823600e-02,2.5248701e-02,2.5721900e-02,2.6245100e-02,2.6821200e-02,2.7454700e-02,2.8149899e-02,2.8917899e-02,2.9776501e-02,3.0739300e-02,3.1814098e-02,3.2993499e-02,3.4247000e-02,3.5525698e-02,3.6764599e-02,3.7896901e-02,3.8871899e-02,3.9662499e-02,4.0265899e-02,4.0703800e-02,4.1008301e-02,4.1207802e-02,4.1324001e-02,4.1373301e-02,4.1364100e-02,4.1297998e-02,4.1175000e-02,4.1000102e-02,4.0775001e-02,4.0500101e-02,4.0183399e-02,3.9830402e-02,3.9446201e-02,3.9033201e-02,3.8594700e-02,3.8136799e-02,3.7661400e-02,3.7170101e-02,3.6667101e-02,3.6154300e-02,3.5634499e-02,3.5111099e-02,3.4584701e-02,3.4054499e-02,3.3523999e-02,3.2997001e-02,3.2474998e-02,3.1960599e-02,3.1457901e-02,3.0968500e-02,3.0494800e-02,3.0037900e-02,2.9596200e-02,2.9173000e-02,2.8771600e-02,2.8389599e-02,2.8026501e-02,2.7686199e-02,2.7373200e-02,2.7084099e-02,2.6819900e-02,2.6579900e-02,2.6361501e-02,2.6163800e-02,2.5984799e-02,2.5825599e-02,2.5688499e-02,2.5575001e-02,2.5482699e-02,2.5410000e-02,2.5354801e-02,2.5318300e-02,2.5303699e-02,2.5315100e-02,2.5350800e-02,2.5406800e-02,2.5480900e-02,2.5576400e-02,2.5691999e-02,2.5828401e-02,2.5986800e-02,2.6164901e-02,2.6357900e-02,2.6567601e-02,2.6790000e-02,2.6977699e-02,2.7069001e-02,3.0142300e-02,3.0386699e-02,3.0688001e-02,3.0970801e-02,3.1246800e-02,3.1531699e-02,3.1828199e-02,3.2150000e-02,3.2508601e-02,3.2919399e-02,3.3421200e-02,3.4047201e-02,3.4817301e-02,3.5780601e-02,3.6988501e-02,3.8487300e-02,4.0309802e-02,4.2471800e-02,4.4972599e-02,4.7769900e-02,5.0795101e-02,5.3947601e-02,5.7113901e-02,6.0182799e-02,6.3035399e-02,6.5577500e-02,6.7762703e-02,6.9572002e-02,7.1020797e-02,7.2155699e-02,7.3023103e-02,7.3674299e-02,7.4162997e-02,7.4537598e-02,7.4824601e-02,7.5055197e-02,7.5252697e-02,7.5432897e-02,7.5612098e-02,7.5802296e-02,7.6008998e-02,7.6226801e-02,7.6449402e-02,7.6670103e-02,7.6864898e-02,7.7025197e-02,7.7141799e-02,7.7198900e-02,7.7192903e-02,7.7125803e-02,7.7000096e-02,7.6828703e-02,7.6617301e-02,7.6374203e-02,7.6111399e-02,7.5839899e-02,7.5561300e-02,7.5272903e-02,7.4977197e-02,7.4673697e-02,7.4370198e-02,7.4066497e-02,7.3756702e-02,7.3442303e-02,7.3128097e-02,7.2807603e-02,7.2481900e-02,7.2157897e-02,7.1835801e-02,7.1518302e-02,7.1201101e-02,7.0885800e-02,7.0586704e-02,7.0300698e-02,7.0022099e-02,6.9766499e-02,6.9534503e-02,6.9327697e-02,6.9156103e-02,6.9016099e-02,6.8916097e-02,6.8859600e-02,6.8847798e-02,6.8892300e-02,6.8998203e-02,6.9167398e-02,6.9394097e-02,6.9680497e-02,7.0041701e-02,7.0478797e-02,7.0995502e-02,7.1594700e-02,7.2275400e-02,7.3046602e-02,7.3902696e-02,7.4851900e-02,7.5903103e-02,7.7056900e-02,7.8325003e-02,7.9715699e-02,8.1232503e-02,8.2879901e-02,8.4667303e-02,8.6607203e-02,8.8714100e-02,9.0994701e-02,9.3453199e-02,9.6098803e-02,9.8937303e-02,0.1019670,0.1051870,0.1085940,0.1121790,0.1159260,0.1198220,0.1238470,0.1279700,0.1321620,0.1363910,0.1406220,0.1448240,0.1489670,0.1530310,0.1570170,0.1609260,0.1647840,0.1686440,0.1725680,0.1766480,0.1810010,0.1857610,0.1910900,0.1971820,0.2042630,0.2125850,0.2224300,0.2341400,0.2481320,0.2648880,0.2849430,0.3088160,0.3368460,0.3692090,0.4060050,0.4472430,0.4928580,0.5425780,0.5958560,0.6518510,0.7094680,0.7675550,0.8250550,0.8809330,0.9343210,0.9845020,1.0309500,1.0735000,1.1121600,1.1470799,1.1785600,1.2068900,1.2323400,1.2551600,1.2755600,1.2936800,1.3096600,1.3236400,1.3356500,1.3458300,1.3543000,1.3612000,1.3666400,1.3707700,1.3737500,1.3755200,1.3760999,1.3753700,1.3731101,1.3690300,1.3629301,1.3545200,1.3435700,1.3301200,1.3142800,1.2963400,1.2766401,1.2554899,1.2330900,1.2097600,1.1857899,1.1612900,1.1365401,1.1117700,1.0870500,1.0623900,1.0378300,1.0134400,0.9892880,0.9654390,0.9419660,0.9188940,0.8962720,0.8741540,0.8525720,0.8315370,0.8110290,0.7910780,0.7716920,0.7528700,0.7346210,0.7169090,0.6997240,0.6830690,0.6669290,0.6513000,0.6361690,0.6215170,0.6073680,0.5937510,0.5805720,0.5678310,0.5555120,0.5436110,0.5321270,0.5210330,0.5103200,0.4999880,0.4900260,0.4804220,0.4711670,0.4622470,0.4536560,0.4453700,0.4373940,0.4297200,0.4223330,0.4152310,0.4084070,0.4018510,0.3955530,0.3894950,0.3836710,0.3780780,0.3727120,0.3675680,0.3626240,0.3578750,0.3533140,0.3489330,0.3447260,0.3406840,0.3368030,0.3330660,0.3294680,0.3260100,0.3226850,0.3194820,0.3163990,0.3134360,0.3105820,0.3078320,0.3051890,0.3026530,0.3002140,0.2978660,0.2956160,0.2934510,0.2913680,0.2893710,0.2874610,0.2856380,0.2838980,0.2822410,0.2806660,0.2791750,0.2777680,0.2764420,0.2751890,0.2740120,0.2729080,0.2718830,0.2709370,0.2700760,0.2693050,0.2686210,0.2680280,0.2675270,0.2671190,0.2667950,0.2665580,0.2664060,0.2663410,0.2663660,0.2664880,0.2667060,0.2670210,0.2674400,0.2679620,0.2685890,0.2693200,0.2701690,0.2711330,0.2722080,0.2733980,0.2747120,0.2761520,0.2777290,0.2794510,0.2813200,0.2833500,0.2855480,0.2879210,0.2904730,0.2932040,0.2961280,0.2992490,0.3025710,0.3061000,0.3098360,0.3137810,0.3179370,0.3222970,0.3268470,0.3315740,0.3364700,0.3415130,0.3466670,0.3519030,0.3571810,0.3624660,0.3677050,0.3728380,0.3778270,0.3826240,0.3871900,0.3914810,0.3954560,0.3990910,0.4023600,0.4052490,0.4077520,0.4098730,0.4116290,0.4130360,0.4141250,0.4149250,0.4154690,0.4157960,0.4159480,0.4159630,0.4158840,0.4157510,0.4156040,0.4154830,0.4154220,0.4154600,0.4156340,0.4159720,0.4165140,0.4172920,0.4183450,0.4197130,0.4214390,0.4235790,0.4261890,0.4293520,0.4331780,0.4378090,0.4433660,0.4499140,0.4575010,0.4662740,0.4764840,0.4884370,0.5024320,0.5187860,0.5379530,0.5605120,0.5870960,0.6182220,0.6543350,0.6960690,0.7445580,0.8014450,0.8683940,0.9468240,1.0376600,1.1414700,1.2589200,1.3911901,1.5397900,1.7060000,1.8905300,2.0930200,2.3108101,2.5381401,2.7658501,2.9799099,3.1648300,3.3132701,3.4224200,3.4942801,3.5410399,3.5701101,3.5902100,3.6070399,3.6243899,3.6425200,3.6576200,3.6755400,3.6921101,3.7012701,3.7093000,3.7212200,3.7326100,3.7374899,3.7496200,3.7651701,3.7655001,3.7632699,3.7732799,3.7872300,3.7950900,3.8033299,3.8076000,3.8046701,3.8034899,3.8052599,3.8051500,3.8017600,3.7980399,3.7890201,3.7783301,3.7672200,3.7521300,3.7352901,3.7193601,3.6969700,3.6639099,3.6268699,3.5911300,3.5545399,3.5110600,3.4642301,3.4169099,3.3657300,3.3107500,3.2556801,3.2014799,3.1459701,3.0909400,3.0364101,2.9810500,2.9260399,2.8718200,2.8183100,2.7657599,2.7146101,2.6645999,2.6148701,2.5658500,2.5181201,2.4721301,2.4274700,2.3832200,2.3395500,2.2968700,2.2553799,2.2149601,2.1751900,2.1361001,2.0979400,2.0606301,2.0241699,1.9886800,1.9540000,1.9199800,1.8866400,1.8539900,1.8221000,1.7910300,1.7607200,1.7310300,1.7019200,1.6734300,1.6456701,1.6185300,1.5919000,1.5658799,1.5404800,1.5156200,1.4912900,1.4675500,1.4443600,1.4217000,1.3995900,1.3780200,1.3569700,1.3364400,1.3164700,1.2970700,1.2782000,1.2598701,1.2420400,1.2247400,1.2079500,1.1916900,1.1759700,1.1607200,1.1459500,1.1316900,1.1179200,1.1046100,1.0917500,1.0793400,1.0673600,1.0558100,1.0446800,1.0339600,1.0236501,1.0137600,1.0042500,0.9951080,0.9863320,0.9778980,0.9698030,0.9620240,0.9545370,0.9473620,0.9405000,0.9339400,0.9276750,0.9217130,0.9160530,0.9106910,0.9056120,0.9008110,0.8962800,0.8920000,0.8879710,0.8841930,0.8806810,0.8774270,0.8744150,0.8716610,0.8691600,0.8669040,0.8648940,0.8631330,0.8616180,0.8603370,0.8592780,0.8584500,0.8578550,0.8574830,0.8573390,0.8574210,0.8577270,0.8582630,0.8590280,0.8600340,0.8612650,0.8627250,0.8644280,0.8663790,0.8685790,0.8710150,0.8736930,0.8766200,0.8798020,0.8832260,0.8868890,0.8908070,0.8949890,0.8994290,0.9041290,0.9090930,0.9143260,0.9198320,0.9256100,0.9316690,0.9380190,0.9446640,0.9515960,0.9588090,0.9663080,0.9741190,0.9822380,0.9906620,0.9993650,1.0083600,1.0176500,1.0272700,1.0372400,1.0475301,1.0581599,1.0691100,1.0803699,1.0919300,1.1038400,1.1161000,1.1286700,1.1415900,1.1548500,1.1684300,1.1823200,1.1965500,1.2111300,1.2260400,1.2413300,1.2569500,1.2728400,1.2890300,1.3055900,1.3224900,1.3396800,1.3571900,1.3750700,1.3932800,1.4117600,1.4305600,1.4497200,1.4692700,1.4891100,1.5091400,1.5294700,1.5501900,1.5711700,1.5925200,1.6142300,1.6361700,1.6583900,1.6810200,1.7038500,1.7269400,1.7503600,1.7740500,1.7981100,1.8224100,1.8469599,1.8718600,1.8970900,1.9224401,1.9480000,1.9739500,2.0003099,2.0268700,2.0536101,2.0808499,2.1083400,2.1357601,2.1636400,2.1923399,2.2214899,2.2506299,2.2801001,2.3102601,2.3412399,2.3728600,2.4040599,2.4350801,2.4669399,2.4993100,2.5321500,2.5648501,2.5969100,2.6295300,2.6641901,2.6999700,2.7345800,2.7673099,2.8017600,2.8376000,2.8733900,2.9077101,2.9379101,2.9694300,3.0032201,3.0365901,3.0672400,3.0962601,3.1258299,3.1540301,3.1763899,3.2012701,3.2325699,3.2601199,3.2814400,3.2930000,3.3060000,3.3270500,3.3386300,3.3424599,3.3533199,3.3688200,3.3783500,3.3792701,3.3805301,3.3848300,3.3753500
"rep-05",2.0179501e-02,2.0660300e-02,2.1097900e-02,2.1205800e-02,2.1204000e-02,2.1349300e-02,2.1446999e-02,2.1249199e-02,2.1003500e-02,2.0744801e-02,2.0446699e-02,2.0356800e-02,2.0473100e-02,2.0562001e-02,2.0678800e-02,2.0699700e-02,2.0509399e-02,2.0390401e-02,2.0364800e-02,2.0281199e-02,2.0196300e-02,2.0205401e-02,2.0221600e-02,2.0230001e-02,2.0238400e-02,2.0238400e-02,2.0292399e-02,2.0331100e-02,2.0324601e-02,2.0310299e-02,2.0257199e-02,2.0227600e-02,2.0290401e-02,2.0350000e-02,2.0355400e-02,2.0387400e-02,2.0418501e-02,2.0420900e-02,2.0456200e-02,2.0513900e-02,2.0544600e-02,2.0586001e-02,2.0630300e-02,2.0629400e-02,2.0641699e-02,2.0686099e-02,2.0715300e-02,2.0705000e-02,2.0689299e-02,2.0668101e-02,2.0652900e-02,2.0675700e-02,2.0702399e-02,2.0702200e-02,2.0705299e-02,2.0702099e-02,2.0664301e-02,2.0635899e-02,2.0632699e-02,2.0622799e-02,2.0600701e-02,2.0579699e-02,2.0563900e-02,2.0557299e-02,2.0566000e-02,2.0580299e-02,2.0604400e-02,2.0621199e-02,2.0637801e-02,2.0656800e-02,2.0664100e-02,2.0662099e-02,2.0649200e-02,2.0631799e-02,2.0626500e-02,2.0636501e-02,2.0651100e-02,2.0661600e-02,2.0677401e-02,2.0683400e-02,2.0671699e-02,2.0649699e-02,2.0636100e-02,2.0634400e-02,2.0626299e-02,2.0604299e-02,2.0574201e-02,2.0564299e-02,2.0571399e-02,2.0585001e-02,2.0602100e-02,2.0618999e-02,2.0628400e-02,2.0631401e-02,2.0629499e-02,2.0631701e-02,2.0630300e-02,2.0627400e-02,2.0629900e-02,2.0641301e-02,2.0646799e-02,2.0648301e-02,2.0650100e-02,2.0637499e-02,2.0632200e-02,2.0643201e-02,2.0650201e-02,2.0649601e-02,2.0658299e-02,2.0660900e-02,2.0649301e-02,2.0630701e-02,2.0625900e-02,2.0630499e-02,2.0635501e-02,2.0628300e-02,2.0613899e-02,2.0603901e-02,2.0599499e-02,2.0587200e-02,2.0572200e-02,2.0554800e-02,2.0551199e-02,2.0554300e-02,2.0551400e-02,2.0549700e-02,2.0553401e-02,2.0561300e-02,2.0562701e-02,2.0559199e-02,2.0564100e-02,2.0574700e-02,2.0578301e-02,2.0577300e-02,2.0575499e-02,2.0571399e-02,2.0570500e-02,2.0576701e-02,2.0583499e-02,2.0593500e-02,2.0601399e-02,2.0614700e-02,2.0625100e-02,2.0626400e-02,2.0623200e-02,2.0622401e-02,2.0622499e-02,2.0620899e-02,2.0619901e-02,2.0624399e-02,2.0632500e-02,2.0647099e-02,2.0664301e-02,2.0675700e-02,2.0685799e-02,2.0703601e-02,2.0726999e-02,2.0752100e-02,2.0781700e-02,2.0819400e-02,2.0859500e-02,2.0895001e-02,2.0932101e-02,2.0980600e-02,2.1040499e-02,2.1102199e-02,2.1162201e-02,2.1219701e-02,2.1275500e-02,2.1320499e-02,2.1342300e-02,2.1350499e-02,2.1348100e-02,2.1340800e-02,2.1328600e-02,2.1313701e-02,2.1300299e-02,2.1289101e-02,2.1276901e-02,2.1265700e-02,2.1257300e-02,2.1246800e-02,2.1232700e-02,2.1216400e-02,2.1201201e-02,2.1190999e-02,2.1183100e-02,2.1172101e-02,2.1155700e-02,2.1131700e-02,2.1098901e-02,2.1061700e-02,2.1026701e-02,2.0993801e-02,2.0965399e-02,2.0943800e-02,2.0925300e-02,2.0908199e-02,2.0894200e-02,2.0884400e-02,2.0874400e-02,2.0867201e-02,2.0861899e-02,2.0858601e-02,2.0855499e-02,2.0855600e-02,2.0866700e-02,2.0888001e-02,2.0910200e-02,2.0937599e-02,2.0980900e-02,2.1035699e-02,2.1094900e-02,2.1163501e-02,2.1245601e-02,2.1331901e-02,2.1409400e-02,2.1472700e-02,2.1526899e-02,2.1569399e-02,2.1597501e-02,2.1617999e-02,2.1635599e-02,2.1654399e-02,2.1670800e-02,2.1681501e-02,2.1694301e-02,2.1709500e-02,2.1723000e-02,2.1736201e-02,2.1755800e-02,2.1780999e-02,2.1808200e-02,2.1837501e-02,2.1869600e-02,2.1902001e-02,2.1936299e-02,2.1977900e-02,2.2025701e-02,2.2071600e-02,2.2116501e-02,2.2160400e-02,2.2203300e-02,2.2248000e-02,2.2296499e-02,2.2344800e-02,2.2391699e-02,2.2436500e-02,2.2478200e-02,2.2519801e-02,2.2565700e-02,2.2618700e-02,2.2678601e-02,2.2750100e-02,2.2834299e-02,2.2934601e-02,2.3052899e-02,2.3194000e-02,2.3364101e-02,2.3566499e-02,2.3806799e-02,2.4090599e-02,2.4421999e-02,2.4800500e-02,2.5227100e-02,2.5702201e-02,2.6226901e-02,2.6804700e-02,2.7440500e-02,2.8138001e-02,2.8907999e-02,2.9768201e-02,3.0732499e-02,3.1809099e-02,3.2989699e-02,3.4243502e-02,3.5522100e-02,3.6761101e-02,3.7893701e-02,3.8868800e-02,3.9659701e-02,4.0263500e-02,4.0701900e-02,4.1006800e-02,4.1206699e-02,4.1323502e-02,4.1373201e-02,4.1363601e-02,4.1297600e-02,4.1175000e-02,4.1000500e-02,4.0775601e-02,4.0501099e-02,4.0184598e-02,3.9831501e-02,3.9447200e-02,3.9034199e-02,3.8595598e-02,3.8137902e-02,3.7662201e-02,3.7170801e-02,3.6667600e-02,3.6155000e-02,3.5636202e-02,3.5113201e-02,3.4587000e-02,3.4057800e-02,3.3528201e-02,3.3001401e-02,3.2480098e-02,3.1967200e-02,3.1466302e-02,3.0979000e-02,3.0507300e-02,3.0050799e-02,2.9609701e-02,2.9187500e-02,2.8786501e-02,2.8404500e-02,2.8042000e-02,2.7702400e-02,2.7387600e-02,2.7096299e-02,2.6830500e-02,2.6589399e-02,2.6370600e-02,2.6172999e-02,2.5996000e-02,2.5839100e-02,2.5702599e-02,2.5588799e-02,2.5496401e-02,2.5424199e-02,2.5369700e-02,2.5333101e-02,2.5318701e-02,2.5332000e-02,2.5370000e-02,2.5427300e-02,2.5501899e-02,2.5597099e-02,2.5712000e-02,2.5847601e-02,2.6006300e-02,2.6185799e-02,2.6379900e-02,2.6588099e-02,2.6807200e-02,2.6993200e-02,2.7089100e-02,3.0142900e-02,3.0382400e-02,3.0684801e-02,3.0976400e-02,3.1254798e-02,3.1546701e-02,3.1844299e-02,3.2161899e-02,3.2519098e-02,3.2933701e-02,3.3434201e-02,3.4053002e-02,3.4825701e-02,3.5790499e-02,3.6995299e-02,3.8492199e-02,4.0316500e-02,4.2484801e-02,4.4989798e-02,4.7788098e-02,5.0814699e-02,5.3970002e-02,5.7137500e-02,6.0201000e-02,6.3047104e-02,6.5588802e-02,6.7774698e-02,6.9586203e-02,7.1040504e-02,7.2173297e-02,7.3033199e-02,7.3682301e-02,7.4172199e-02,7.4546203e-02,7.4835598e-02,7.5066298e-02,7.5261600e-02,7.5444400e-02,7.5624697e-02,7.5815700e-02,7.6022498e-02,7.6242901e-02,7.6465800e-02,7.6678202e-02,7.6873899e-02,7.7041499e-02,7.7156998e-02,7.7211097e-02,7.7204898e-02,7.7134296e-02,7.7005699e-02,7.6839201e-02,7.6629996e-02,7.6390900e-02,7.6134898e-02,7.5858101e-02,7.5574704e-02,7.5287402e-02,7.4988097e-02,7.4686103e-02,7.4384600e-02,7.4079201e-02,7.3766403e-02,7.3452197e-02,7.3143497e-02,7.2826602e-02,7.2497703e-02,7.2174199e-02,7.1850598e-02,7.1527101e-02,7.1207397e-02,7.0897497e-02,7.0593797e-02,7.0304804e-02,7.0030198e-02,6.9775499e-02,6.9543600e-02,6.9342002e-02,6.9172204e-02,6.9024801e-02,6.8923600e-02,6.8874396e-02,6.8867303e-02,6.8906799e-02,6.9008298e-02,6.9175400e-02,6.9399998e-02,6.9688901e-02,7.0048697e-02,7.0488498e-02,7.1004100e-02,7.1599603e-02,7.2282299e-02,7.3052697e-02,7.3908404e-02,7.4856803e-02,7.5906903e-02,7.7062003e-02,7.8333102e-02,7.9725400e-02,8.1243701e-02,8.2892798e-02,8.4679402e-02,8.6620197e-02,8.8728003e-02,9.1009498e-02,9.3463801e-02,9.6108600e-02,9.8949097e-02,0.1019800,0.1052000,0.1086070,0.1121930,0.1159430,0.1198370,0.1238610,0.1279890,0.1321850,0.1364120,0.1406390,0.1448400,0.1489820,0.1530460,0.1570280,0.1609410,0.1648010,0.1686590,0.1725830,0.1766580,0.1810120,0.1857700,0.1910950,0.1971910,0.2042760,0.2126000,0.2224480,0.2341620,0.2481590,0.2649260,0.2849860,0.3088530,0.3368810,0.3692550,0.4060570,0.4472960,0.4929160,0.5426450,0.5959190,0.6519190,0.7095370,0.7676230,0.8251130,0.8809750,0.9343530,0.9845400,1.0310100,1.0735300,1.1121700,1.1471300,1.1786100,1.2069100,1.2323400,1.2551700,1.2755400,1.2936500,1.3096200,1.3235800,1.3356900,1.3458700,1.3543100,1.3611701,1.3666500,1.3708700,1.3737800,1.3754600,1.3760000,1.3753099,1.3731000,1.3690799,1.3629600,1.3544900,1.3435600,1.3301001,1.3142999,1.2964000,1.2766700,1.2554300,1.2330101,1.2097400,1.1857899,1.1612900,1.1365600,1.1117800,1.0870399,1.0623800,1.0378500,1.0134600,0.9892980,0.9654540,0.9419550,0.9188820,0.8962850,0.8741570,0.8525580,0.8315220,0.8110330,0.7910980,0.7717340,0.7529100,0.7346330,0.7169180,0.6997430,0.6830870,0.6669460,0.6513230,0.6361940,0.6215430,0.6073780,0.5937420,0.5805690,0.5678390,0.5555270,0.5436310,0.5321400,0.5210410,0.5103300,0.4999970,0.4900360,0.4804400,0.4711910,0.4622680,0.4536670,0.4453810,0.4374070,0.4297300,0.4223380,0.4152390,0.4084210,0.4018660,0.3955620,0.3895020,0.3836810,0.3780880,0.3727170,0.3675670,0.3626250,0.3578810,0.3533260,0.3489450,0.3447360,0.3406930,0.3368090,0.3330740,0.3294820,0.3260260,0.3226980,0.3194970,0.3164160,0.3134500,0.3105920,0.3078430,0.3052040,0.3026670,0.3002280,0.2978800,0.2956220,0.2934570,0.2913780,0.2893850,0.2874760,0.2856530,0.2839130,0.2822540,0.2806810,0.2791930,0.2777840,0.2764550,0.2752060,0.2740330,0.2729300,0.2719020,0.2709540,0.2700920,0.2693210,0.2686360,0.2680410,0.2675440,0.2671360,0.2668120,0.2665740,0.2664200,0.2663550,0.2663830,0.2665060,0.2667230,0.2670380,0.2674550,0.2679770,0.2686040,0.2693370,0.2701820,0.2711470,0.2722240,0.2734100,0.2747230,0.2761660,0.2777440,0.2794620,0.2813360,0.2833680,0.2855620,0.2879310,0.2904830,0.2932150,0.2961390,0.2992580,0.3025830,0.3061120,0.3098460,0.3137910,0.3179460,0.3223090,0.3268630,0.3315900,0.3364790,0.3415180,0.3466760,0.3519140,0.3571920,0.3624770,0.3677180,0.3728500,0.3778380,0.3826390,0.3872020,0.3914900,0.3954640,0.3990990,0.4023710,0.4052610,0.4077640,0.4098880,0.4116410,0.4130460,0.4141330,0.4149340,0.4154780,0.4158030,0.4159500,0.4159650,0.4158900,0.4157610,0.4156140,0.4154890,0.4154290,0.4154660,0.4156380,0.4159780,0.4165220,0.4173010,0.4183510,0.4197160,0.4214440,0.4235820,0.4261930,0.4293620,0.4331890,0.4378170,0.4433720,0.4499170,0.4575040,0.4662790,0.4764920,0.4884450,0.5024370,0.5187850,0.5379470,0.5605100,0.5870950,0.6182170,0.6543280,0.6960560,0.7445340,0.8014220,0.8683910,0.9468500,1.0376900,1.1414700,1.2589099,1.3911901,1.5397600,1.7059000,1.8903199,2.0926199,2.3103099,2.5379200,2.7659299,2.9801300,3.1659501,3.3143799,3.4197500,3.4898701,3.5389500,3.5714900,3.5929000,3.6116500,3.6278601,3.6417301,3.6571600,3.6707399,3.6870301,3.7037599,3.7113700,3.7187500,3.7341900,3.7443299,3.7441800,3.7478600,3.7573700,3.7689400,3.7781401,3.7874701,3.7902701,3.7932799,3.8003700,3.8018999,3.8003500,3.8008499,3.8042600,3.8059001,3.7986200,3.7908299,3.7866499,3.7736199,3.7535400,3.7334199,3.7130101,3.6916900,3.6644599,3.6310301,3.5915899,3.5480900,3.5043499,3.4592400,3.4121001,3.3620300,3.3092999,3.2554700,3.2004299,3.1445301,3.0893800,3.0349600,2.9803300,2.9251201,2.8707900,2.8177500,2.7658100,2.7146499,2.6640601,2.6144900,2.5660701,2.5188000,2.4724700,2.4270799,2.3828101,2.3394001,2.2968500,2.2552900,2.2147501,2.1750000,2.1360600,2.0979900,2.0607800,2.0242901,1.9886200,1.9539000,1.9199300,1.8866000,1.8540300,1.8221999,1.7911201,1.7607501,1.7310500,1.7019800,1.6734999,1.6456800,1.6185100,1.5918900,1.5658799,1.5404700,1.5156100,1.4913000,1.4675500,1.4443300,1.4216599,1.3995500,1.3780000,1.3569700,1.3364500,1.3164600,1.2970200,1.2781399,1.2598100,1.2420200,1.2247400,1.2079901,1.1917400,1.1759900,1.1607500,1.1459900,1.1317101,1.1179301,1.1046400,1.0917799,1.0793600,1.0673701,1.0558100,1.0446800,1.0339700,1.0236900,1.0138000,1.0042800,0.9951290,0.9863420,0.9779050,0.9698050,0.9620250,0.9545510,0.9473900,0.9405260,0.9339550,0.9276830,0.9217200,0.9160640,0.9107020,0.9056200,0.9008200,0.8962950,0.8920240,0.8879970,0.8842170,0.8806990,0.8774400,0.8744330,0.8716800,0.8691830,0.8669320,0.8649270,0.8631670,0.8616370,0.8603400,0.8592820,0.8584540,0.8578600,0.8574890,0.8573440,0.8574290,0.8577440,0.8582790,0.8590400,0.8600410,0.8612690,0.8627300,0.8644480,0.8664110,0.8686030,0.8710330,0.8737110,0.8766330,0.8798040,0.8832170,0.8868820,0.8908100,0.8949880,0.8994230,0.9041150,0.9090710,0.9142990,0.9198080,0.9255910,0.9316570,0.9380350,0.9446990,0.9516280,0.9588370,0.9663380,0.9741390,0.9822330,0.9906270,0.9993250,1.0083100,1.0176100,1.0272501,1.0372200,1.0475000,1.0581300,1.0690900,1.0803601,1.0919300,1.1038500,1.1161200,1.1286900,1.1415600,1.1547900,1.1683800,1.1822900,1.1965200,1.2111000,1.2260600,1.2413100,1.2568700,1.2727900,1.2890199,1.3055600,1.3224400,1.3396400,1.3571800,1.3750700,1.3932500,1.4116800,1.4305300,1.4497600,1.4692400,1.4889801,1.5090700,1.5295100,1.5502501,1.5712500,1.5925800,1.6142100,1.6361400,1.6583700,1.6809200,1.7038000,1.7269500,1.7503800,1.7740999,1.7981600,1.8224100,1.8469100,1.8717800,1.8968700,1.9221801,1.9479500,1.9739500,2.0000401,2.0265801,2.0534501,2.0804901,2.1078601,2.1354401,2.1633501,2.1919200,2.2212601,2.2507501,2.2801900,2.3100700,2.3402200,2.3703599,2.4012499,2.4333301,2.4660201,2.4983499,2.5310400,2.5638399,2.5956099,2.6285000,2.6637299,2.6995299,2.7343600,2.7686100,2.8030100,2.8367600,2.8702400,2.9038799,2.9369900,2.9687099,3.0002899,3.0330300,3.0660601,3.0968699,3.1264200,3.1536100,3.1787701,3.2030499,3.2241700,3.2475100,3.2698300,3.2834899,3.2990401,3.3121700,3.3206999,3.3357999,3.3520300,3.3595200,3.3606701,3.3630700,3.3721199,3.3786199,3.3709600
"rep-06",2.0074900e-02,2.0548999e-02,2.1041499e-02,2.1102000e-02,2.1004900e-02,2.1080500e-02,2.1140100e-02,2.1009199e-02,2.0866301e-02,2.0631000e-02,2.0358600e-02,2.0274799e-02,2.0382101e-02,2.0514300e-02,2.0663399e-02,2.0692300e-02,2.0502299e-02,2.0377200e-02,2.0340201e-02,2.0246301e-02,2.0151099e-02,2.0171801e-02,2.0193700e-02,2.0188199e-02,2.0220200e-02,2.0233801e-02,2.0276600e-02,2.0320799e-02,2.0311801e-02,2.0263501e-02,2.0188900e-02,2.0172300e-02,2.0233501e-02,2.0293400e-02,2.0302299e-02,2.0334600e-02,2.0363100e-02,2.0352701e-02,2.0379100e-02,2.0438701e-02,2.0475499e-02,2.0517901e-02,2.0555800e-02,2.0555099e-02,2.0576200e-02,2.0637400e-02,2.0680400e-02,2.0667700e-02,2.0644100e-02,2.0625800e-02,2.0614101e-02,2.0639099e-02,2.0668101e-02,2.0664699e-02,2.0667100e-02,2.0671699e-02,2.0650100e-02,2.0626400e-02,2.0610901e-02,2.0588400e-02,2.0572901e-02,2.0564901e-02,2.0548200e-02,2.0538900e-02,2.0546900e-02,2.0558400e-02,2.0578001e-02,2.0589801e-02,2.0599401e-02,2.0621400e-02,2.0635100e-02,2.0634100e-02,2.0623200e-02,2.0609001e-02,2.0607101e-02,2.0615799e-02,2.0626700e-02,2.0640099e-02,2.0657901e-02,2.0661000e-02,2.0650400e-02,2.0629000e-02,2.0615200e-02,2.0615799e-02,2.0612299e-02,2.0593399e-02,2.0566501e-02,2.0564901e-02,2.0573100e-02,2.0580500e-02,2.0590400e-02,2.0606801e-02,2.0619800e-02,2.0622799e-02,2.0619500e-02,2.0620501e-02,2.0619901e-02,2.0621100e-02,2.0629199e-02,2.0640500e-02,2.0643299e-02,2.0643000e-02,2.0644501e-02,2.0635100e-02,2.0626901e-02,2.0632001e-02,2.0634999e-02,2.0635501e-02,2.0648099e-02,2.0651700e-02,2.0637700e-02,2.0621199e-02,2.0617301e-02,2.0618800e-02,2.0621900e-02,2.0617399e-02,2.0607600e-02,2.0600600e-02,2.0596500e-02,2.0584200e-02,2.0569701e-02,2.0554200e-02,2.0549800e-02,2.0548999e-02,2.0543600e-02,2.0540100e-02,2.0544801e-02,2.0552799e-02,2.0550800e-02,2.0546600e-02,2.0553499e-02,2.0566599e-02,2.0572999e-02,2.0571999e-02,2.0570399e-02,2.0569200e-02,2.0570600e-02,2.0576101e-02,2.0580700e-02,2.0587901e-02,2.0594200e-02,2.0606600e-02,2.0617601e-02,2.0622000e-02,2.0623200e-02,2.0624099e-02,2.0622600e-02,2.0620599e-02,2.0621700e-02,2.0626100e-02,2.0633301e-02,2.0649601e-02,2.0668499e-02,2.0679001e-02,2.0688901e-02,2.0706899e-02,2.0728599e-02,2.0750901e-02,2.0780301e-02,2.0819800e-02,2.0861100e-02,2.0897301e-02,2.0936200e-02,2.0985199e-02,2.1044699e-02,2.1108599e-02,2.1171801e-02,2.1230699e-02,2.1284400e-02,2.1325501e-02,2.1347700e-02,2.1356300e-02,2.1354901e-02,2.1349501e-02,2.1338100e-02,2.1325201e-02,2.1310801e-02,2.1296401e-02,2.1282399e-02,2.1268399e-02,2.1259200e-02,2.1250300e-02,2.1235799e-02,2.1218101e-02,2.1202300e-02,2.1192299e-02,2.1186400e-02,2.1175999e-02,2.1156900e-02,2.1128699e-02,2.1094300e-02,2.1058699e-02,2.1026401e-02,2.0995900e-02,2.0969801e-02,2.0949099e-02,2.0929901e-02,2.0910900e-02,2.0895900e-02,2.0887000e-02,2.0880001e-02,2.0875599e-02,2.0871701e-02,2.0868700e-02,2.0865699e-02,2.0862700e-02,2.0868801e-02,2.0887099e-02,2.0911099e-02,2.0939900e-02,2.0983599e-02,2.1039801e-02,2.1099400e-02,2.1167399e-02,2.1249300e-02,2.1336000e-02,2.1414001e-02,2.1477100e-02,2.1530099e-02,2.1571999e-02,2.1601800e-02,2.1624399e-02,2.1643599e-02,2.1663999e-02,2.1681899e-02,2.1693300e-02,2.1705100e-02,2.1720599e-02,2.1735700e-02,2.1749999e-02,2.1768600e-02,2.1791700e-02,2.1816500e-02,2.1843500e-02,2.1874201e-02,2.1905599e-02,2.1940300e-02,2.1982100e-02,2.2027900e-02,2.2072701e-02,2.2116899e-02,2.2160500e-02,2.2202799e-02,2.2248801e-02,2.2298601e-02,2.2345901e-02,2.2392601e-02,2.2436500e-02,2.2477100e-02,2.2519801e-02,2.2567401e-02,2.2621401e-02,2.2682400e-02,2.2753900e-02,2.2838401e-02,2.2939300e-02,2.3056900e-02,2.3197699e-02,2.3368100e-02,2.3571100e-02,2.3810901e-02,2.4094200e-02,2.4425101e-02,2.4802700e-02,2.5228800e-02,2.5704199e-02,2.6229501e-02,2.6807800e-02,2.7443999e-02,2.8141400e-02,2.8911101e-02,2.9771000e-02,3.0735200e-02,3.1811301e-02,3.2991800e-02,3.4245800e-02,3.5525098e-02,3.6764499e-02,3.7897401e-02,3.8872600e-02,3.9663602e-02,4.0267602e-02,4.0706299e-02,4.1011099e-02,4.1210800e-02,4.1327100e-02,4.1376401e-02,4.1367199e-02,4.1301299e-02,4.1178700e-02,4.1003998e-02,4.0779401e-02,4.0504899e-02,4.0187899e-02,3.9834600e-02,3.9450601e-02,3.9037000e-02,3.8597800e-02,3.8139999e-02,3.7665099e-02,3.7174199e-02,3.6671400e-02,3.6159400e-02,3.5640400e-02,3.5117000e-02,3.4589998e-02,3.4060299e-02,3.3530802e-02,3.3004601e-02,3.2483201e-02,3.1970698e-02,3.1469699e-02,3.0981399e-02,3.0509500e-02,3.0054901e-02,2.9615199e-02,2.9193699e-02,2.8793700e-02,2.8412400e-02,2.8049700e-02,2.7710499e-02,2.7397800e-02,2.7108200e-02,2.6841801e-02,2.6600400e-02,2.6382299e-02,2.6187001e-02,2.6011899e-02,2.5855500e-02,2.5718899e-02,2.5604701e-02,2.5511799e-02,2.5439400e-02,2.5384400e-02,2.5346501e-02,2.5330501e-02,2.5342301e-02,2.5379101e-02,2.5436901e-02,2.5513699e-02,2.5610000e-02,2.5726801e-02,2.5864501e-02,2.6022900e-02,2.6200199e-02,2.6393799e-02,2.6605001e-02,2.6827199e-02,2.7014101e-02,2.7107200e-02,3.0147200e-02,3.0398600e-02,3.0707199e-02,3.0988900e-02,3.1265099e-02,3.1551901e-02,3.1854101e-02,3.2170501e-02,3.2526299e-02,3.2938201e-02,3.3439800e-02,3.4066100e-02,3.4839399e-02,3.5800800e-02,3.7007701e-02,3.8508900e-02,4.0329002e-02,4.2492799e-02,4.4993900e-02,4.7788698e-02,5.0819200e-02,5.3979799e-02,5.7145700e-02,6.0205702e-02,6.3052498e-02,6.5598100e-02,6.7785703e-02,6.9599003e-02,7.1050800e-02,7.2180197e-02,7.3045298e-02,7.3692903e-02,7.4177802e-02,7.4552700e-02,7.4845001e-02,7.5078003e-02,7.5272597e-02,7.5456902e-02,7.5638898e-02,7.5827099e-02,7.6029502e-02,7.6247603e-02,7.6473400e-02,7.6691300e-02,7.6886900e-02,7.7048801e-02,7.7158198e-02,7.7208497e-02,7.7206500e-02,7.7141397e-02,7.7015601e-02,7.6841503e-02,7.6632597e-02,7.6396897e-02,7.6138303e-02,7.5863302e-02,7.5580299e-02,7.5294703e-02,7.4997798e-02,7.4695200e-02,7.4390300e-02,7.4081600e-02,7.3773697e-02,7.3464900e-02,7.3150396e-02,7.2830901e-02,7.2506197e-02,7.2179303e-02,7.1853898e-02,7.1531802e-02,7.1211703e-02,7.0896901e-02,7.0597403e-02,7.0311099e-02,7.0037901e-02,6.9783203e-02,6.9550201e-02,6.9347396e-02,6.9174699e-02,6.9036499e-02,6.8935901e-02,6.8876497e-02,6.8864897e-02,6.8910897e-02,6.9017403e-02,6.9182597e-02,6.9408402e-02,6.9699802e-02,7.0061497e-02,7.0494100e-02,7.1008697e-02,7.1608298e-02,7.2291099e-02,7.3057704e-02,7.3915102e-02,7.4863203e-02,7.5910799e-02,7.7068202e-02,7.8341201e-02,7.9731002e-02,8.1248097e-02,8.2898602e-02,8.4680200e-02,8.6622499e-02,8.8731900e-02,9.1012202e-02,9.3469597e-02,9.6119598e-02,9.8964296e-02,0.1019940,0.1052140,0.1086160,0.1122010,0.1159510,0.1198470,0.1238700,0.1279890,0.1321820,0.1364150,0.1406450,0.1448440,0.1489890,0.1530580,0.1570410,0.1609490,0.1648130,0.1686740,0.1725970,0.1766750,0.1810280,0.1857880,0.1911170,0.1972150,0.2043010,0.2126230,0.2224690,0.2341830,0.2481770,0.2649370,0.2850020,0.3088730,0.3368920,0.3692490,0.4060440,0.4472780,0.4928970,0.5426280,0.5959170,0.6519160,0.7095430,0.7676590,0.8251660,0.8810570,0.9344640,0.9846610,1.0311199,1.0736600,1.1123300,1.1472600,1.1787100,1.2070000,1.2324400,1.2552900,1.2757100,1.2938000,1.3097600,1.3237000,1.3357100,1.3458800,1.3543700,1.3612800,1.3667099,1.3708200,1.3737400,1.3755000,1.3760800,1.3753200,1.3731000,1.3691100,1.3629400,1.3544500,1.3435100,1.3300700,1.3142600,1.2963400,1.2766600,1.2554500,1.2330500,1.2097600,1.1857400,1.1612600,1.1365499,1.1117600,1.0870301,1.0623699,1.0378200,1.0134200,0.9892350,0.9653890,0.9419140,0.9188360,0.8962230,0.8741120,0.8525310,0.8314740,0.8109600,0.7910160,0.7716400,0.7528260,0.7345810,0.7168720,0.6996840,0.6830270,0.6668830,0.6512600,0.6361400,0.6215020,0.6073550,0.5937290,0.5805550,0.5678130,0.5554870,0.5435870,0.5321070,0.5210100,0.5102970,0.4999560,0.4899950,0.4803930,0.4711350,0.4622190,0.4536290,0.4453450,0.4373650,0.4296920,0.4223120,0.4152200,0.4083990,0.4018430,0.3955420,0.3894840,0.3836620,0.3780680,0.3726980,0.3675500,0.3626100,0.3578670,0.3533060,0.3489210,0.3447120,0.3406720,0.3367910,0.3330540,0.3294600,0.3260010,0.3226700,0.3194670,0.3163880,0.3134250,0.3105750,0.3078330,0.3051890,0.3026490,0.3002100,0.2978640,0.2956110,0.2934450,0.2913640,0.2893700,0.2874610,0.2856380,0.2838970,0.2822370,0.2806650,0.2791760,0.2777670,0.2764400,0.2751930,0.2740180,0.2729120,0.2718850,0.2709410,0.2700810,0.2693070,0.2686230,0.2680300,0.2675310,0.2671220,0.2668000,0.2665620,0.2664080,0.2663440,0.2663720,0.2664950,0.2667170,0.2670330,0.2674440,0.2679640,0.2685940,0.2693310,0.2701790,0.2711400,0.2722160,0.2734080,0.2747190,0.2761580,0.2777360,0.2794580,0.2813280,0.2833600,0.2855580,0.2879290,0.2904810,0.2932150,0.2961410,0.2992620,0.3025820,0.3061090,0.3098460,0.3137920,0.3179480,0.3223110,0.3268660,0.3315960,0.3364890,0.3415240,0.3466790,0.3519180,0.3571980,0.3624820,0.3677210,0.3728560,0.3778470,0.3826440,0.3872080,0.3914970,0.3954740,0.3991080,0.4023760,0.4052630,0.4077690,0.4098970,0.4116550,0.4130650,0.4141510,0.4149490,0.4154930,0.4158170,0.4159640,0.4159820,0.4159070,0.4157760,0.4156330,0.4155150,0.4154540,0.4154870,0.4156590,0.4160030,0.4165480,0.4173240,0.4183730,0.4197390,0.4214670,0.4236060,0.4262210,0.4293890,0.4332190,0.4378520,0.4434110,0.4499550,0.4575390,0.4663110,0.4765230,0.4884770,0.5024760,0.5188340,0.5380010,0.5605660,0.5871500,0.6182630,0.6543660,0.6961020,0.7445960,0.8014840,0.8684360,0.9468740,1.0377300,1.1415600,1.2590300,1.3913200,1.5399300,1.7060400,1.8904999,2.0930400,2.3110499,2.5389600,2.7669499,2.9811299,3.1671100,3.3164001,3.4223199,3.4870901,3.5328600,3.5709300,3.5987899,3.6215200,3.6419899,3.6531000,3.6628699,3.6773500,3.6923399,3.7033300,3.7157700,3.7281799,3.7383299,3.7445500,3.7490001,3.7601800,3.7708299,3.7757900,3.7807701,3.7865601,3.7947800,3.8021300,3.8085101,3.8117900,3.8133099,3.8110800,3.8053801,3.8022699,3.7996399,3.7962000,3.7894800,3.7722399,3.7548599,3.7401900,3.7197800,3.6943600,3.6660600,3.6328299,3.5937200,3.5523801,3.5113399,3.4657400,3.4154401,3.3640299,3.3105500,3.2557800,3.2003901,3.1458099,3.0915401,3.0365400,2.9813399,2.9265800,2.8724899,2.8196001,2.7673099,2.7154701,2.6648800,2.6153800,2.5666399,2.5189300,2.4725399,2.4272299,2.3828399,2.3394499,2.2969799,2.2554300,2.2148299,2.1751299,2.1360600,2.0978000,2.0605800,2.0241899,1.9886200,1.9538600,1.9198300,1.8865100,1.8539600,1.8222200,1.7911600,1.7607700,1.7309901,1.7018600,1.6734200,1.6456701,1.6185200,1.5918900,1.5658700,1.5404400,1.5155500,1.4912200,1.4674799,1.4443099,1.4216599,1.3995200,1.3779500,1.3569100,1.3364000,1.3164500,1.2970300,1.2781600,1.2598100,1.2419900,1.2247100,1.2079600,1.1916900,1.1759400,1.1607000,1.1459600,1.1317101,1.1179301,1.1046300,1.0917701,1.0793600,1.0673800,1.0558300,1.0446900,1.0339700,1.0236599,1.0137600,1.0042599,0.9951160,0.9863310,0.9779070,0.9698130,0.9620280,0.9545510,0.9473810,0.9405180,0.9339650,0.9277050,0.9217360,0.9160800,0.9107210,0.9056360,0.9008310,0.8963090,0.8920480,0.8880240,0.8842410,0.8807080,0.8774360,0.8744320,0.8716880,0.8691930,0.8669470,0.8649460,0.8631830,0.8616560,0.8603640,0.8593070,0.8584760,0.8578750,0.8575100,0.8573720,0.8574600,0.8577710,0.8583020,0.8590740,0.8600860,0.8613150,0.8627700,0.8644720,0.8664240,0.8686200,0.8710550,0.8737330,0.8766590,0.8798330,0.8832490,0.8869140,0.8908360,0.8950260,0.8994760,0.9041730,0.9091220,0.9143470,0.9198570,0.9256470,0.9317170,0.9380680,0.9447110,0.9516570,0.9588830,0.9663840,0.9741800,0.9822940,0.9907110,0.9994020,1.0083801,1.0176800,1.0273200,1.0372800,1.0475600,1.0581800,1.0691500,1.0804200,1.0920000,1.1039200,1.1161700,1.1287400,1.1416301,1.1548800,1.1685100,1.1824501,1.1966600,1.2111800,1.2261200,1.2414401,1.2570300,1.2729000,1.2890900,1.3056099,1.3224500,1.3396699,1.3572800,1.3751700,1.3933200,1.4118100,1.4306700,1.4498700,1.4693600,1.4891300,1.5092300,1.5296900,1.5504000,1.5713300,1.5925400,1.6142000,1.6362400,1.6585500,1.6811000,1.7038900,1.7270499,1.7504500,1.7741300,1.7982500,1.8227000,1.8474700,1.8725100,1.8974400,1.9225100,1.9481699,1.9740400,2.0000401,2.0265999,2.0536399,2.0808599,2.1082699,2.1359701,2.1640000,2.1926000,2.2217500,2.2514701,2.2809000,2.3103600,2.3410699,2.3720801,2.4029601,2.4346001,2.4670999,2.5002899,2.5327899,2.5652001,2.5989399,2.6323600,2.6655800,2.6995599,2.7330000,2.7671700,2.8026500,2.8373799,2.8710699,2.9054799,2.9394600,2.9714301,3.0027800,3.0350499,3.0676401,3.0969801,3.1269300,3.1565101,3.1839199,3.2066100,3.2285700,3.2550399,3.2787600,3.2965100,3.3103700,3.3247099,3.3395000,3.3544800,3.3639901,3.3691900,3.3737400,3.3737199,3.3847499,3.3934000,3.3881400
"rep-07",2.0700600e-02,2.1147501e-02,2.1586800e-02,2.1605499e-02,2.1487299e-02,2.1539399e-02,2.1564901e-02,2.1389799e-02,2.1157101e-02,2.0866999e-02,2.0605300e-02,2.0542201e-02,2.0593900e-02,2.0644000e-02,2.0733500e-02,2.0748399e-02,2.0586699e-02,2.0466199e-02,2.0428499e-02,2.0340299e-02,2.0233300e-02,2.0244200e-02,2.0243701e-02,2.0232599e-02,2.0236200e-02,2.0227401e-02,2.0288801e-02,2.0355800e-02,2.0351700e-02,2.0316301e-02,2.0260001e-02,2.0253301e-02,2.0324800e-02,2.0382000e-02,2.0378200e-02,2.0396801e-02,2.0419599e-02,2.0424100e-02,2.0466400e-02,2.0523001e-02,2.0561900e-02,2.0615101e-02,2.0654500e-02,2.0646499e-02,2.0655399e-02,2.0704200e-02,2.0740099e-02,2.0724500e-02,2.0692701e-02,2.0663699e-02,2.0651300e-02,2.0676700e-02,2.0703800e-02,2.0702001e-02,2.0702999e-02,2.0700600e-02,2.0670600e-02,2.0650299e-02,2.0648800e-02,2.0634601e-02,2.0605201e-02,2.0583499e-02,2.0570301e-02,2.0566300e-02,2.0576401e-02,2.0593200e-02,2.0617399e-02,2.0628501e-02,2.0634400e-02,2.0650800e-02,2.0664100e-02,2.0662701e-02,2.0646401e-02,2.0628899e-02,2.0629900e-02,2.0645199e-02,2.0658899e-02,2.0668400e-02,2.0681299e-02,2.0680901e-02,2.0669300e-02,2.0646401e-02,2.0630101e-02,2.0631200e-02,2.0631799e-02,2.0615200e-02,2.0584499e-02,2.0576600e-02,2.0583799e-02,2.0591199e-02,2.0605000e-02,2.0625399e-02,2.0637801e-02,2.0638900e-02,2.0641901e-02,2.0646499e-02,2.0642901e-02,2.0640800e-02,2.0644199e-02,2.0655399e-02,2.0662200e-02,2.0664500e-02,2.0666800e-02,2.0656699e-02,2.0649400e-02,2.0655200e-02,2.0657800e-02,2.0659599e-02,2.0668900e-02,2.0669101e-02,2.0654500e-02,2.0635599e-02,2.0631799e-02,2.0638000e-02,2.0642700e-02,2.0637499e-02,2.0626500e-02,2.0616300e-02,2.0610500e-02,2.0598300e-02,2.0583600e-02,2.0567400e-02,2.0563301e-02,2.0563900e-02,2.0562200e-02,2.0564700e-02,2.0568600e-02,2.0574300e-02,2.0574300e-02,2.0571399e-02,2.0575900e-02,2.0589201e-02,2.0596599e-02,2.0595400e-02,2.0593399e-02,2.0591199e-02,2.0591900e-02,2.0597801e-02,2.0602100e-02,2.0607701e-02,2.0612000e-02,2.0626100e-02,2.0638600e-02,2.0640999e-02,2.0638300e-02,2.0636400e-02,2.0633601e-02,2.0629900e-02,2.0630799e-02,2.0636899e-02,2.0643800e-02,2.0657100e-02,2.0673599e-02,2.0684199e-02,2.0694001e-02,2.0708701e-02,2.0729300e-02,2.0752300e-02,2.0779300e-02,2.0815700e-02,2.0857001e-02,2.0894499e-02,2.0932700e-02,2.0983400e-02,2.1045100e-02,2.1108100e-02,2.1168200e-02,2.1224201e-02,2.1278000e-02,2.1323100e-02,2.1348201e-02,2.1357801e-02,2.1356400e-02,2.1351401e-02,2.1339601e-02,2.1323601e-02,2.1308400e-02,2.1295100e-02,2.1281000e-02,2.1268500e-02,2.1260200e-02,2.1251800e-02,2.1237500e-02,2.1218101e-02,2.1202100e-02,2.1193299e-02,2.1188101e-02,2.1179199e-02,2.1161400e-02,2.1133199e-02,2.1098500e-02,2.1060601e-02,2.1022800e-02,2.0989800e-02,2.0963199e-02,2.0943301e-02,2.0925799e-02,2.0909600e-02,2.0896999e-02,2.0889999e-02,2.0882200e-02,2.0874200e-02,2.0867700e-02,2.0863799e-02,2.0859800e-02,2.0857001e-02,2.0865100e-02,2.0884201e-02,2.0906201e-02,2.0935001e-02,2.0980300e-02,2.1034800e-02,2.1093899e-02,2.1165401e-02,2.1250499e-02,2.1340599e-02,2.1423200e-02,2.1491099e-02,2.1549100e-02,2.1595201e-02,2.1626500e-02,2.1648400e-02,2.1668799e-02,2.1692500e-02,2.1711500e-02,2.1722700e-02,2.1736100e-02,2.1755001e-02,2.1770800e-02,2.1784700e-02,2.1803301e-02,2.1826999e-02,2.1852501e-02,2.1880301e-02,2.1910699e-02,2.1940799e-02,2.1974800e-02,2.2015700e-02,2.2062000e-02,2.2106400e-02,2.2150001e-02,2.2192899e-02,2.2235600e-02,2.2280799e-02,2.2328099e-02,2.2375099e-02,2.2421800e-02,2.2465400e-02,2.2505499e-02,2.2547301e-02,2.2593601e-02,2.2646800e-02,2.2707600e-02,2.2778900e-02,2.2862600e-02,2.2963500e-02,2.3082100e-02,2.3222100e-02,2.3390600e-02,2.3592601e-02,2.3832001e-02,2.4114300e-02,2.4444601e-02,2.4821900e-02,2.5247401e-02,2.5721500e-02,2.6245199e-02,2.6821399e-02,2.7455499e-02,2.8151199e-02,2.8919701e-02,2.9778600e-02,3.0741600e-02,3.1816199e-02,3.2995299e-02,3.4248699e-02,3.5526998e-02,3.6765601e-02,3.7897501e-02,3.8871799e-02,3.9662100e-02,4.0265601e-02,4.0704198e-02,4.1008800e-02,4.1208100e-02,4.1324601e-02,4.1374199e-02,4.1364901e-02,4.1298799e-02,4.1175898e-02,4.1000899e-02,4.0775999e-02,4.0501598e-02,4.0185001e-02,3.9831799e-02,3.9447900e-02,3.9034400e-02,3.8594902e-02,3.8136501e-02,3.7661701e-02,3.7170999e-02,3.6668099e-02,3.6154900e-02,3.5635300e-02,3.5111502e-02,3.4583598e-02,3.4053199e-02,3.3523299e-02,3.2996800e-02,3.2474801e-02,3.1961400e-02,3.1460300e-02,3.0971499e-02,3.0498000e-02,3.0042000e-02,2.9601401e-02,2.9178699e-02,2.8777501e-02,2.8395301e-02,2.8031200e-02,2.7690999e-02,2.7378000e-02,2.7088800e-02,2.6823100e-02,2.6582699e-02,2.6365601e-02,2.6169000e-02,2.5991401e-02,2.5833100e-02,2.5695501e-02,2.5582099e-02,2.5490200e-02,2.5417600e-02,2.5362900e-02,2.5325499e-02,2.5309199e-02,2.5319800e-02,2.5355799e-02,2.5412999e-02,2.5489300e-02,2.5585899e-02,2.5702201e-02,2.5839301e-02,2.5998600e-02,2.6177701e-02,2.6372600e-02,2.6582999e-02,2.6804199e-02,2.6995201e-02,2.7097501e-02,3.0177901e-02,3.0419100e-02,3.0716900e-02,3.1001600e-02,3.1280700e-02,3.1556901e-02,3.1852402e-02,3.2176901e-02,3.2532901e-02,3.2945301e-02,3.3450801e-02,3.4076799e-02,3.4848001e-02,3.5811801e-02,3.7016202e-02,3.8513001e-02,4.0334798e-02,4.2500101e-02,4.4996701e-02,4.7797602e-02,5.0826300e-02,5.3977299e-02,5.7142399e-02,6.0204100e-02,6.3058399e-02,6.5604798e-02,6.7786500e-02,6.9598198e-02,7.1054697e-02,7.2186098e-02,7.3048800e-02,7.3700003e-02,7.4188501e-02,7.4561000e-02,7.4849002e-02,7.5078003e-02,7.5278699e-02,7.5463302e-02,7.5640403e-02,7.5825997e-02,7.6034501e-02,7.6260202e-02,7.6481901e-02,7.6689899e-02,7.6888300e-02,7.7057101e-02,7.7169403e-02,7.7223301e-02,7.7219702e-02,7.7150799e-02,7.7021003e-02,7.6851100e-02,7.6644503e-02,7.6408401e-02,7.6149002e-02,7.5874098e-02,7.5593397e-02,7.5304702e-02,7.5007200e-02,7.4705601e-02,7.4402899e-02,7.4094802e-02,7.3784299e-02,7.3476203e-02,7.3162898e-02,7.2838798e-02,7.2515897e-02,7.2191097e-02,7.1864299e-02,7.1544498e-02,7.1228601e-02,7.0917398e-02,7.0613198e-02,7.0326798e-02,7.0054799e-02,6.9799602e-02,6.9564000e-02,6.9354303e-02,6.9183603e-02,6.9047600e-02,6.8947300e-02,6.8888098e-02,6.8878099e-02,6.8921700e-02,6.9027103e-02,6.9196001e-02,6.9422796e-02,6.9710903e-02,7.0072398e-02,7.0511103e-02,7.1026303e-02,7.1621202e-02,7.2296903e-02,7.3067002e-02,7.3922299e-02,7.4869402e-02,7.5921997e-02,7.7082999e-02,7.8359000e-02,7.9747997e-02,8.1258997e-02,8.2905903e-02,8.4692001e-02,8.6638004e-02,8.8744901e-02,9.1020398e-02,9.3479604e-02,9.6127503e-02,9.8965898e-02,0.1019960,0.1052180,0.1086280,0.1122120,0.1159570,0.1198510,0.1238730,0.1279920,0.1321870,0.1364190,0.1406440,0.1448430,0.1489900,0.1530580,0.1570360,0.1609460,0.1648080,0.1686670,0.1725900,0.1766700,0.1810240,0.1857810,0.1911090,0.1972050,0.2042900,0.2126090,0.2224560,0.2341680,0.2481560,0.2649160,0.2849710,0.3088320,0.3368490,0.3692050,0.4059970,0.4472230,0.4928290,0.5425550,0.5958340,0.6518380,0.7094550,0.7675500,0.8250500,0.8809390,0.9343480,0.9845410,1.0310100,1.0735500,1.1122100,1.1471300,1.1785800,1.2068800,1.2323101,1.2551600,1.2755800,1.2937100,1.3096700,1.3235900,1.3356100,1.3458300,1.3543400,1.3611900,1.3666300,1.3708100,1.3737400,1.3755100,1.3760800,1.3753400,1.3731300,1.3691500,1.3630100,1.3545099,1.3435600,1.3301700,1.3143600,1.2964300,1.2767200,1.2555300,1.2331400,1.2098300,1.1858300,1.1613500,1.1366301,1.1118400,1.0871100,1.0624599,1.0379100,1.0135300,0.9893410,0.9654660,0.9419910,0.9189390,0.8963390,0.8742300,0.8526380,0.8315830,0.8110760,0.7911300,0.7717470,0.7529330,0.7346670,0.7169500,0.6997760,0.6831210,0.6669710,0.6513340,0.6362210,0.6215850,0.6074220,0.5937990,0.5806340,0.5678880,0.5555570,0.5436540,0.5321640,0.5210640,0.5103600,0.5000250,0.4900610,0.4804580,0.4711970,0.4622760,0.4536780,0.4453930,0.4374220,0.4297510,0.4223700,0.4152690,0.4084360,0.4018720,0.3955710,0.3895210,0.3837050,0.3781160,0.3727460,0.3675920,0.3626470,0.3579030,0.3533460,0.3489660,0.3447560,0.3407120,0.3368300,0.3330970,0.3295020,0.3260430,0.3227140,0.3195070,0.3164280,0.3134640,0.3106080,0.3078630,0.3052250,0.3026860,0.3002470,0.2979030,0.2956480,0.2934800,0.2913990,0.2894050,0.2874970,0.2856720,0.2839290,0.2822730,0.2807000,0.2792110,0.2778020,0.2764730,0.2752230,0.2740490,0.2729450,0.2719190,0.2709750,0.2701170,0.2693420,0.2686580,0.2680640,0.2675600,0.2671520,0.2668310,0.2665930,0.2664410,0.2663770,0.2664030,0.2665230,0.2667430,0.2670590,0.2674770,0.2679970,0.2686240,0.2693570,0.2702030,0.2711640,0.2722400,0.2734320,0.2747450,0.2761870,0.2777640,0.2794860,0.2813570,0.2833850,0.2855800,0.2879540,0.2905100,0.2932450,0.2961650,0.2992820,0.3026040,0.3061300,0.3098670,0.3138160,0.3179720,0.3223310,0.3268830,0.3316110,0.3365070,0.3415480,0.3467020,0.3519370,0.3572170,0.3625020,0.3677430,0.3728750,0.3778600,0.3826540,0.3872170,0.3915070,0.3954840,0.3991180,0.4023870,0.4052770,0.4077810,0.4099020,0.4116580,0.4130670,0.4141560,0.4149540,0.4155000,0.4158250,0.4159710,0.4159840,0.4159090,0.4157800,0.4156330,0.4155110,0.4154530,0.4154920,0.4156620,0.4160000,0.4165440,0.4173220,0.4183730,0.4197370,0.4214570,0.4235920,0.4262080,0.4293760,0.4332040,0.4378330,0.4433900,0.4499380,0.4575230,0.4662980,0.4765150,0.4884720,0.5024700,0.5188220,0.5379880,0.5605530,0.5871350,0.6182480,0.6543470,0.6960720,0.7445550,0.8014400,0.8683870,0.9468270,1.0377001,1.1415200,1.2589700,1.3912400,1.5398901,1.7061000,1.8906100,2.0930200,2.3106899,2.5383301,2.7663701,2.9806199,3.1661999,3.3119800,3.4169600,3.4885499,3.5360899,3.5717700,3.5994201,3.6217401,3.6389301,3.6487501,3.6617501,3.6758001,3.6847401,3.6928401,3.7044301,3.7195201,3.7319400,3.7430899,3.7508299,3.7604499,3.7661300,3.7708700,3.7854500,3.7992899,3.8048699,3.8022001,3.7952600,3.7979100,3.8053200,3.8070600,3.8031600,3.7972901,3.7921300,3.7855599,3.7810099,3.7742300,3.7556901,3.7334599,3.7147501,3.6922600,3.6643300,3.6336000,3.5988600,3.5577300,3.5118101,3.4629200,3.4135699,3.3640201,3.3118300,3.2566400,3.2003601,3.1454201,3.0910900,3.0356801,2.9806199,2.9258299,2.8719399,2.8190701,2.7661400,2.7144001,2.6642399,2.6147900,2.5660701,2.5186100,2.4725001,2.4272399,2.3828700,2.3396201,2.2972701,2.2555799,2.2147501,2.1748900,2.1359701,2.0979800,2.0607901,2.0244200,1.9888300,1.9540200,1.9200701,1.8867400,1.8540900,1.8222300,1.7911500,1.7608300,1.7310899,1.7019700,1.6734900,1.6457000,1.6185600,1.5919800,1.5659699,1.5405101,1.5156600,1.4913599,1.4676100,1.4444100,1.4217700,1.3996900,1.3781000,1.3570200,1.3364900,1.3165200,1.2971300,1.2782500,1.2599000,1.2421000,1.2248200,1.2080300,1.1917500,1.1760000,1.1607600,1.1460201,1.1317700,1.1179800,1.1046799,1.0918400,1.0793999,1.0674000,1.0558500,1.0447201,1.0340101,1.0237100,1.0138000,1.0042800,0.9951410,0.9863650,0.9779360,0.9698360,0.9620510,0.9545780,0.9474090,0.9405400,0.9339760,0.9277160,0.9217500,0.9160910,0.9107380,0.9056650,0.9008610,0.8963240,0.8920490,0.8880340,0.8842640,0.8807340,0.8774630,0.8744540,0.8717010,0.8691990,0.8669420,0.8649370,0.8631860,0.8616700,0.8603770,0.8593200,0.8584870,0.8578800,0.8575090,0.8573620,0.8574410,0.8577530,0.8582970,0.8590700,0.8600730,0.8613060,0.8627770,0.8644890,0.8664370,0.8686120,0.8710330,0.8737130,0.8766430,0.8798210,0.8832410,0.8869110,0.8908350,0.8950300,0.8994740,0.9041400,0.9090830,0.9143220,0.9198420,0.9256360,0.9316990,0.9380560,0.9446920,0.9516160,0.9588500,0.9663720,0.9741680,0.9822560,0.9906580,0.9993650,1.0083600,1.0176500,1.0272800,1.0372500,1.0475399,1.0581501,1.0691000,1.0803699,1.0919300,1.1038400,1.1161100,1.1286900,1.1416100,1.1548700,1.1684600,1.1824000,1.1966500,1.2112100,1.2261100,1.2413599,1.2569400,1.2728400,1.2890700,1.3056099,1.3225100,1.3397501,1.3572500,1.3750700,1.3932700,1.4118299,1.4306500,1.4497800,1.4692600,1.4890500,1.5091000,1.5295399,1.5503500,1.5714000,1.5926700,1.6142600,1.6362200,1.6584600,1.6810000,1.7038400,1.7269599,1.7503200,1.7740901,1.7982000,1.8224500,1.8470000,1.8719300,1.8971601,1.9225500,1.9480100,1.9739100,2.0002501,2.0268199,2.0537300,2.0809300,2.1082499,2.1357100,2.1636801,2.1925499,2.2218900,2.2509999,2.2799799,2.3094201,2.3403101,2.3719399,2.4034700,2.4353001,2.4674399,2.4999399,2.5331600,2.5661299,2.5989399,2.6317699,2.6653700,2.6993201,2.7333400,2.7685499,2.8044200,2.8386500,2.8725901,2.9059701,2.9390299,2.9718201,3.0023999,3.0341301,3.0680101,3.1009500,3.1304300,3.1552899,3.1825399,3.2121699,3.2350299,3.2548900,3.2764499,3.2944400,3.3091900,3.3255200,3.3385201,3.3444099,3.3556001,3.3743300,3.3868999,3.3905599,3.3885901,3.3899801,3.3944700
"rep-08",2.0222699e-02,2.0424200e-02,2.0870300e-02,2.1092800e-02,2.1154899e-02,2.1285299e-02,2.1335600e-02,2.1156801e-02,2.0970300e-02,2.0738700e-02,2.0469099e-02,2.0384800e-02,2.0455901e-02,2.0497801e-02,2.0588599e-02,2.0601301e-02,2.0417601e-02,2.0308699e-02,2.0269400e-02,2.0169601e-02,2.0086501e-02,2.0095499e-02,2.0095499e-02,2.0099999e-02,2.0131299e-02,2.0147299e-02,2.0218199e-02,2.0296700e-02,2.0305101e-02,2.0272400e-02,2.0217899e-02,2.0202400e-02,2.0247100e-02,2.0300800e-02,2.0310599e-02,2.0334100e-02,2.0355400e-02,2.0350300e-02,2.0376001e-02,2.0432200e-02,2.0471999e-02,2.0531701e-02,2.0586099e-02,2.0585200e-02,2.0600500e-02,2.0653700e-02,2.0696901e-02,2.0693799e-02,2.0674201e-02,2.0650700e-02,2.0637801e-02,2.0660499e-02,2.0677300e-02,2.0667300e-02,2.0671001e-02,2.0673901e-02,2.0647900e-02,2.0623000e-02,2.0622000e-02,2.0610301e-02,2.0584300e-02,2.0567100e-02,2.0548200e-02,2.0536300e-02,2.0543501e-02,2.0560799e-02,2.0587999e-02,2.0606101e-02,2.0625399e-02,2.0651300e-02,2.0665299e-02,2.0662401e-02,2.0648601e-02,2.0629900e-02,2.0624699e-02,2.0635599e-02,2.0647001e-02,2.0657601e-02,2.0672999e-02,2.0673299e-02,2.0662000e-02,2.0642800e-02,2.0626299e-02,2.0627100e-02,2.0623500e-02,2.0603601e-02,2.0574899e-02,2.0565800e-02,2.0568101e-02,2.0573599e-02,2.0590000e-02,2.0617200e-02,2.0631799e-02,2.0629801e-02,2.0629700e-02,2.0634999e-02,2.0632399e-02,2.0630499e-02,2.0633500e-02,2.0644100e-02,2.0648200e-02,2.0648001e-02,2.0652300e-02,2.0647600e-02,2.0640099e-02,2.0643800e-02,2.0648800e-02,2.0648900e-02,2.0658800e-02,2.0660700e-02,2.0649500e-02,2.0634299e-02,2.0628000e-02,2.0629600e-02,2.0631401e-02,2.0624500e-02,2.0612700e-02,2.0604400e-02,2.0599401e-02,2.0583700e-02,2.0566899e-02,2.0553000e-02,2.0549800e-02,2.0548200e-02,2.0543201e-02,2.0544101e-02,2.0550700e-02,2.0558801e-02,2.0559100e-02,2.0556699e-02,2.0563301e-02,2.0576600e-02,2.0581299e-02,2.0578099e-02,2.0575000e-02,2.0572999e-02,2.0572200e-02,2.0574000e-02,2.0577300e-02,2.0584799e-02,2.0590300e-02,2.0604800e-02,2.0617500e-02,2.0621100e-02,2.0619901e-02,2.0619299e-02,2.0619901e-02,2.0618200e-02,2.0618500e-02,2.0626200e-02,2.0635299e-02,2.0649200e-02,2.0665100e-02,2.0676700e-02,2.0686099e-02,2.0700499e-02,2.0720201e-02,2.0743100e-02,2.0772301e-02,2.0809000e-02,2.0847701e-02,2.0884000e-02,2.0924199e-02,2.0974699e-02,2.1034099e-02,2.1097099e-02,2.1159099e-02,2.1217201e-02,2.1271801e-02,2.1316500e-02,2.1338800e-02,2.1348400e-02,2.1346200e-02,2.1338500e-02,2.1328099e-02,2.1314099e-02,2.1300901e-02,2.1288199e-02,2.1274701e-02,2.1262500e-02,2.1254400e-02,2.1245200e-02,2.1230999e-02,2.1213500e-02,2.1196499e-02,2.1183699e-02,2.1175200e-02,2.1165701e-02,2.1149499e-02,2.1123299e-02,2.1088701e-02,2.1051500e-02,2.1017199e-02,2.0986199e-02,2.0959800e-02,2.0938899e-02,2.0920901e-02,2.0904500e-02,2.0890599e-02,2.0880900e-02,2.0873601e-02,2.0868300e-02,2.0861199e-02,2.0856800e-02,2.0852800e-02,2.0850800e-02,2.0858301e-02,2.0876899e-02,2.0897200e-02,2.0924101e-02,2.0967901e-02,2.1024400e-02,2.1088000e-02,2.1160601e-02,2.1244399e-02,2.1332599e-02,2.1411100e-02,2.1475200e-02,2.1531200e-02,2.1574801e-02,2.1605300e-02,2.1630300e-02,2.1652400e-02,2.1675801e-02,2.1694999e-02,2.1707200e-02,2.1720400e-02,2.1737000e-02,2.1753000e-02,2.1768900e-02,2.1789899e-02,2.1815900e-02,2.1843800e-02,2.1873999e-02,2.1906300e-02,2.1937599e-02,2.1970900e-02,2.2010200e-02,2.2056000e-02,2.2100801e-02,2.2143900e-02,2.2184800e-02,2.2225101e-02,2.2268400e-02,2.2313699e-02,2.2359300e-02,2.2405099e-02,2.2449700e-02,2.2492100e-02,2.2535199e-02,2.2581700e-02,2.2635300e-02,2.2697000e-02,2.2770099e-02,2.2854900e-02,2.2955500e-02,2.3073900e-02,2.3215700e-02,2.3387400e-02,2.3591099e-02,2.3831900e-02,2.4115600e-02,2.4445601e-02,2.4823001e-02,2.5248300e-02,2.5721900e-02,2.6245300e-02,2.6820900e-02,2.7453700e-02,2.8148901e-02,2.8917700e-02,2.9776599e-02,3.0739199e-02,3.1813700e-02,3.2992601e-02,3.4245901e-02,3.5524201e-02,3.6762901e-02,3.7895299e-02,3.8870201e-02,3.9661098e-02,4.0265098e-02,4.0703699e-02,4.1008700e-02,4.1208599e-02,4.1324802e-02,4.1373800e-02,4.1364402e-02,4.1298199e-02,4.1175202e-02,4.1000001e-02,4.0774699e-02,4.0499900e-02,4.0183399e-02,3.9830402e-02,3.9445501e-02,3.9032299e-02,3.8593799e-02,3.8136199e-02,3.7661500e-02,3.7170399e-02,3.6667001e-02,3.6154199e-02,3.5635300e-02,3.5111900e-02,3.4584600e-02,3.4054399e-02,3.3524100e-02,3.2997299e-02,3.2475200e-02,3.1960599e-02,3.1458002e-02,3.0968601e-02,3.0495200e-02,3.0037900e-02,2.9595900e-02,2.9173100e-02,2.8771801e-02,2.8389700e-02,2.8027400e-02,2.7689001e-02,2.7377300e-02,2.7089100e-02,2.6823999e-02,2.6583200e-02,2.6365601e-02,2.6168700e-02,2.5991600e-02,2.5834700e-02,2.5698001e-02,2.5584100e-02,2.5491500e-02,2.5418799e-02,2.5364099e-02,2.5327900e-02,2.5312699e-02,2.5323801e-02,2.5359601e-02,2.5415899e-02,2.5491100e-02,2.5586300e-02,2.5701400e-02,2.5837000e-02,2.5995299e-02,2.6173400e-02,2.6366999e-02,2.6576500e-02,2.6797401e-02,2.6985001e-02,2.7079100e-02,3.0170601e-02,3.0417800e-02,3.0731600e-02,3.1016300e-02,3.1285498e-02,3.1571899e-02,3.1876501e-02,3.2195900e-02,3.2543901e-02,3.2953199e-02,3.3456400e-02,3.4083098e-02,3.4857299e-02,3.5822000e-02,3.7030101e-02,3.8527299e-02,4.0350702e-02,4.2516500e-02,4.5015998e-02,4.7814101e-02,5.0843000e-02,5.3998802e-02,5.7164401e-02,6.0227498e-02,6.3076101e-02,6.5618098e-02,6.7806698e-02,6.9620803e-02,7.1067803e-02,7.2198398e-02,7.3063999e-02,7.3710397e-02,7.4195400e-02,7.4568197e-02,7.4858204e-02,7.5089000e-02,7.5286403e-02,7.5471699e-02,7.5653799e-02,7.5847097e-02,7.6053202e-02,7.6269701e-02,7.6491997e-02,7.6710097e-02,7.6905303e-02,7.7066898e-02,7.7183299e-02,7.7238500e-02,7.7230200e-02,7.7162303e-02,7.7035300e-02,7.6864198e-02,7.6660499e-02,7.6419704e-02,7.6149501e-02,7.5878702e-02,7.5600803e-02,7.5310700e-02,7.5015500e-02,7.4715398e-02,7.4412301e-02,7.4106798e-02,7.3797800e-02,7.3487103e-02,7.3170699e-02,7.2845899e-02,7.2524004e-02,7.2205998e-02,7.1877703e-02,7.1551703e-02,7.1239203e-02,7.0928901e-02,7.0619099e-02,7.0330001e-02,7.0060901e-02,6.9805197e-02,6.9571398e-02,6.9366701e-02,6.9192402e-02,6.9054402e-02,6.8952903e-02,6.8895303e-02,6.8885900e-02,6.8929799e-02,6.9034800e-02,6.9199897e-02,6.9424503e-02,6.9714896e-02,7.0075899e-02,7.0515104e-02,7.1037397e-02,7.1634904e-02,7.2313003e-02,7.3079899e-02,7.3934004e-02,7.4882098e-02,7.5936303e-02,7.7094696e-02,7.8362703e-02,7.9752102e-02,8.1270903e-02,8.2915999e-02,8.4698297e-02,8.6643897e-02,8.8752598e-02,9.1033198e-02,9.3491599e-02,9.6136503e-02,9.8977402e-02,0.1020120,0.1052330,0.1086360,0.1122180,0.1159680,0.1198650,0.1238930,0.1280170,0.1322090,0.1364370,0.1406640,0.1448660,0.1490120,0.1530730,0.1570540,0.1609700,0.1648340,0.1686900,0.1726140,0.1766910,0.1810370,0.1857950,0.1911240,0.1972170,0.2042970,0.2126220,0.2224740,0.2341850,0.2481780,0.2649420,0.2850080,0.3088830,0.3369100,0.3692770,0.4060820,0.4473250,0.4929480,0.5426770,0.5959570,0.6519510,0.7095580,0.7676480,0.8251530,0.8810340,0.9344190,0.9846010,1.0310800,1.0735900,1.1122100,1.1471500,1.1786500,1.2069401,1.2323800,1.2552100,1.2756100,1.2937200,1.3096700,1.3236600,1.3357000,1.3458400,1.3543200,1.3612601,1.3667099,1.3708200,1.3737900,1.3755600,1.3760999,1.3753700,1.3731800,1.3691601,1.3630100,1.3545200,1.3435800,1.3301100,1.3143100,1.2964400,1.2767200,1.2555200,1.2331100,1.2098200,1.1858300,1.1613100,1.1365700,1.1117700,1.0870600,1.0624200,1.0378600,1.0134799,0.9892940,0.9654420,0.9419810,0.9188980,0.8962730,0.8741640,0.8525780,0.8315320,0.8110520,0.7911250,0.7717370,0.7528980,0.7346350,0.7169360,0.6997590,0.6830920,0.6669510,0.6513300,0.6362040,0.6215680,0.6074090,0.5937670,0.5805870,0.5678480,0.5555310,0.5436410,0.5321570,0.5210560,0.5103460,0.5000140,0.4900510,0.4804540,0.4712030,0.4622820,0.4536890,0.4454030,0.4374270,0.4297550,0.4223690,0.4152610,0.4084310,0.4018740,0.3955740,0.3895150,0.3836990,0.3781130,0.3727450,0.3675900,0.3626460,0.3579020,0.3533440,0.3489670,0.3447560,0.3407120,0.3368280,0.3330940,0.3294990,0.3260410,0.3227160,0.3195130,0.3164290,0.3134640,0.3106100,0.3078630,0.3052200,0.3026790,0.3002410,0.2978970,0.2956410,0.2934760,0.2913990,0.2894050,0.2874940,0.2856700,0.2839320,0.2822760,0.2807040,0.2792110,0.2778010,0.2764730,0.2752240,0.2740490,0.2729510,0.2719240,0.2709750,0.2701130,0.2693420,0.2686590,0.2680670,0.2675660,0.2671540,0.2668320,0.2665970,0.2664450,0.2663790,0.2664050,0.2665280,0.2667460,0.2670600,0.2674780,0.2680000,0.2686240,0.2693610,0.2702110,0.2711690,0.2722420,0.2734340,0.2747490,0.2761910,0.2777670,0.2794860,0.2813600,0.2833920,0.2855910,0.2879660,0.2905160,0.2932460,0.2961670,0.2992890,0.3026120,0.3061400,0.3098770,0.3138210,0.3179760,0.3223370,0.3268870,0.3316150,0.3365080,0.3415480,0.3467040,0.3519400,0.3572210,0.3625050,0.3677460,0.3728780,0.3778650,0.3826660,0.3872340,0.3915250,0.3955050,0.3991390,0.4024010,0.4052850,0.4077890,0.4099160,0.4116710,0.4130780,0.4141650,0.4149610,0.4155080,0.4158390,0.4159910,0.4160000,0.4159190,0.4157890,0.4156420,0.4155200,0.4154620,0.4155030,0.4156770,0.4160160,0.4165580,0.4173350,0.4183860,0.4197510,0.4214770,0.4236180,0.4262330,0.4294010,0.4332280,0.4378570,0.4434120,0.4499580,0.4575460,0.4663230,0.4765410,0.4885000,0.5024980,0.5188530,0.5380190,0.5605820,0.5871710,0.6183000,0.6544160,0.6961640,0.7446650,0.8015610,0.8685300,0.9469840,1.0378500,1.1416800,1.2591400,1.3914100,1.5399801,1.7061200,1.8906000,2.0929899,2.3108499,2.5389199,2.7670500,2.9816201,3.1682701,3.3160200,3.4215701,3.4927199,3.5418501,3.5720000,3.5949099,3.6153400,3.6349800,3.6521900,3.6617601,3.6716599,3.6836500,3.6984501,3.7155199,3.7289801,3.7390299,3.7481101,3.7548499,3.7618301,3.7702701,3.7782900,3.7860301,3.7931900,3.7976100,3.7964101,3.7982800,3.8039999,3.8095300,3.8129699,3.8166101,3.8155601,3.8065500,3.8005600,3.7939601,3.7762699,3.7572200,3.7418201,3.7184899,3.6885600,3.6578400,3.6267200,3.5914800,3.5521901,3.5093999,3.4639001,3.4166100,3.3659599,3.3123100,3.2572801,3.2016799,3.1458099,3.0905800,3.0356300,2.9806299,2.9260299,2.8720000,2.8185501,2.7660401,2.7148399,2.6648700,2.6154599,2.5667901,2.5193999,2.4730101,2.4275999,2.3831201,2.3395700,2.2969899,2.2553000,2.2146900,2.1750500,2.1360700,2.0979099,2.0607100,2.0243001,1.9887000,1.9539300,1.9198999,1.8865900,1.8540699,1.8222700,1.7911299,1.7607501,1.7310801,1.7020100,1.6735700,1.6457400,1.6185400,1.5919700,1.5659699,1.5405101,1.5156200,1.4913000,1.4675601,1.4443700,1.4217200,1.3996100,1.3780299,1.3569500,1.3364000,1.3164500,1.2970800,1.2782100,1.2598799,1.2420501,1.2247601,1.2079999,1.1917400,1.1759800,1.1607400,1.1460000,1.1317400,1.1179700,1.1046600,1.0918000,1.0793700,1.0673900,1.0558400,1.0447100,1.0340000,1.0237100,1.0138100,1.0042900,0.9951520,0.9863730,0.9779470,0.9698500,0.9620630,0.9545830,0.9474120,0.9405480,0.9339830,0.9277210,0.9217580,0.9160980,0.9107380,0.9056630,0.9008630,0.8963290,0.8920510,0.8880270,0.8842580,0.8807390,0.8774800,0.8744750,0.8717220,0.8692200,0.8669680,0.8649630,0.8632070,0.8616850,0.8603930,0.8593370,0.8585090,0.8579100,0.8575360,0.8573960,0.8574850,0.8578000,0.8583390,0.8591040,0.8600970,0.8613270,0.8627910,0.8644900,0.8664380,0.8686420,0.8710830,0.8737570,0.8766810,0.8798560,0.8832820,0.8869480,0.8908750,0.8950630,0.8994960,0.9041840,0.9091450,0.9143740,0.9198750,0.9256730,0.9317550,0.9380990,0.9447300,0.9516610,0.9588940,0.9664230,0.9742300,0.9823190,0.9907160,0.9994220,1.0084200,1.0177000,1.0273401,1.0373200,1.0475900,1.0582000,1.0691500,1.0803900,1.0919700,1.1038800,1.1161500,1.1287600,1.1417000,1.1549600,1.1685500,1.1824300,1.1966300,1.2112100,1.2261699,1.2414600,1.2570400,1.2729100,1.2891400,1.3057200,1.3225700,1.3397501,1.3572900,1.3751301,1.3933200,1.4118600,1.4307200,1.4499100,1.4694000,1.4891900,1.5092400,1.5296100,1.5503200,1.5713201,1.5926400,1.6143900,1.6364000,1.6586100,1.6811301,1.7039400,1.7271399,1.7507000,1.7743300,1.7982500,1.8225600,1.8472400,1.8722399,1.8974900,1.9227901,1.9481400,1.9740000,2.0002301,2.0269201,2.0540199,2.0809901,2.1081400,2.1359200,2.1641700,2.1929500,2.2220500,2.2510700,2.2805700,2.3103399,2.3405700,2.3718300,2.4035499,2.4347200,2.4661701,2.4993601,2.5326300,2.5655899,2.5992000,2.6329899,2.6667199,2.7008801,2.7344999,2.7683699,2.8021300,2.8371201,2.8735900,2.9074500,2.9403100,2.9744899,3.0073700,3.0370500,3.0688601,3.0979400,3.1233399,3.1499500,3.1779201,3.2061901,3.2320099,3.2531800,3.2729001,3.2911999,3.3138399,3.3377299,3.3439300,3.3441999,3.3553200,3.3729899,3.3785300,3.3716099,3.3731699,3.3909500,3.4058299
"rep-09",2.0296600e-02,2.0575400e-02,2.1038100e-02,2.1248801e-02,2.1233700e-02,2.1289101e-02,2.1327600e-02,2.1143600e-02,2.0958200e-02,2.0688400e-02,2.0408301e-02,2.0377800e-02,2.0486301e-02,2.0529101e-02,2.0616399e-02,2.0614499e-02,2.0420801e-02,2.0318801e-02,2.0309201e-02,2.0200200e-02,2.0098001e-02,2.0157499e-02,2.0183600e-02,2.0162201e-02,2.0166000e-02,2.0163700e-02,2.0236000e-02,2.0339301e-02,2.0374101e-02,2.0336200e-02,2.0266401e-02,2.0238200e-02,2.0289000e-02,2.0331901e-02,2.0325700e-02,2.0353699e-02,2.0382700e-02,2.0387800e-02,2.0427700e-02,2.0478399e-02,2.0507099e-02,2.0560600e-02,2.0602601e-02,2.0602200e-02,2.0616500e-02,2.0661701e-02,2.0697299e-02,2.0693200e-02,2.0672901e-02,2.0653499e-02,2.0638799e-02,2.0658299e-02,2.0676700e-02,2.0669600e-02,2.0672100e-02,2.0672301e-02,2.0649601e-02,2.0633301e-02,2.0630499e-02,2.0612800e-02,2.0586999e-02,2.0570699e-02,2.0554099e-02,2.0541500e-02,2.0549599e-02,2.0567499e-02,2.0592500e-02,2.0606900e-02,2.0620899e-02,2.0644600e-02,2.0656601e-02,2.0656500e-02,2.0644400e-02,2.0626700e-02,2.0622000e-02,2.0634100e-02,2.0648301e-02,2.0657901e-02,2.0670701e-02,2.0674501e-02,2.0665601e-02,2.0645799e-02,2.0629400e-02,2.0626200e-02,2.0621100e-02,2.0603901e-02,2.0575600e-02,2.0565800e-02,2.0573201e-02,2.0584799e-02,2.0599600e-02,2.0616001e-02,2.0624399e-02,2.0625100e-02,2.0627299e-02,2.0633301e-02,2.0633301e-02,2.0633699e-02,2.0639200e-02,2.0649400e-02,2.0653101e-02,2.0651700e-02,2.0655099e-02,2.0648001e-02,2.0640001e-02,2.0646499e-02,2.0649699e-02,2.0645401e-02,2.0653900e-02,2.0658700e-02,2.0647900e-02,2.0633001e-02,2.0631500e-02,2.0636100e-02,2.0641601e-02,2.0636501e-02,2.0620599e-02,2.0609001e-02,2.0604201e-02,2.0592401e-02,2.0577000e-02,2.0560101e-02,2.0554001e-02,2.0555099e-02,2.0554300e-02,2.0555601e-02,2.0559600e-02,2.0565100e-02,2.0565299e-02,2.0561500e-02,2.0565800e-02,2.0577401e-02,2.0582100e-02,2.0581201e-02,2.0577900e-02,2.0572601e-02,2.0571399e-02,2.0577500e-02,2.0582100e-02,2.0587901e-02,2.0592500e-02,2.0607701e-02,2.0621300e-02,2.0625100e-02,2.0625100e-02,2.0625900e-02,2.0625500e-02,2.0623000e-02,2.0622401e-02,2.0627500e-02,2.0636100e-02,2.0653600e-02,2.0673100e-02,2.0683100e-02,2.0691199e-02,2.0707600e-02,2.0730600e-02,2.0755099e-02,2.0782299e-02,2.0818099e-02,2.0858200e-02,2.0895200e-02,2.0934200e-02,2.0983800e-02,2.1043800e-02,2.1105999e-02,2.1167001e-02,2.1224899e-02,2.1280199e-02,2.1323901e-02,2.1345900e-02,2.1354601e-02,2.1352600e-02,2.1346699e-02,2.1336300e-02,2.1322500e-02,2.1306600e-02,2.1290500e-02,2.1276399e-02,2.1265600e-02,2.1257401e-02,2.1247201e-02,2.1232000e-02,2.1212900e-02,2.1198200e-02,2.1190001e-02,2.1184800e-02,2.1174500e-02,2.1155201e-02,2.1127800e-02,2.1094700e-02,2.1059699e-02,2.1025000e-02,2.0992300e-02,2.0965699e-02,2.0943901e-02,2.0924101e-02,2.0906299e-02,2.0891201e-02,2.0880699e-02,2.0871701e-02,2.0864600e-02,2.0858400e-02,2.0855799e-02,2.0853300e-02,2.0850699e-02,2.0857800e-02,2.0876501e-02,2.0897901e-02,2.0925200e-02,2.0968599e-02,2.1025499e-02,2.1090001e-02,2.1165499e-02,2.1249101e-02,2.1335900e-02,2.1413900e-02,2.1477200e-02,2.1533500e-02,2.1577399e-02,2.1606000e-02,2.1627801e-02,2.1646900e-02,2.1667499e-02,2.1684101e-02,2.1693300e-02,2.1706900e-02,2.1724900e-02,2.1740800e-02,2.1756001e-02,2.1776401e-02,2.1801800e-02,2.1829100e-02,2.1858100e-02,2.1889700e-02,2.1921599e-02,2.1955799e-02,2.1995900e-02,2.2041200e-02,2.2085199e-02,2.2128500e-02,2.2171199e-02,2.2212600e-02,2.2256700e-02,2.2304000e-02,2.2350900e-02,2.2397600e-02,2.2442000e-02,2.2483099e-02,2.2524700e-02,2.2570901e-02,2.2624400e-02,2.2685699e-02,2.2758201e-02,2.2843400e-02,2.2945199e-02,2.3064800e-02,2.3206400e-02,2.3377201e-02,2.3580899e-02,2.3822101e-02,2.4106599e-02,2.4438400e-02,2.4816999e-02,2.5243200e-02,2.5717599e-02,2.6241601e-02,2.6817899e-02,2.7451901e-02,2.8148200e-02,2.8917899e-02,2.9777300e-02,3.0740701e-02,3.1816401e-02,3.2996699e-02,3.4250900e-02,3.5530102e-02,3.6769800e-02,3.7903000e-02,3.8879000e-02,3.9670601e-02,4.0274698e-02,4.0713001e-02,4.1017700e-02,4.1217100e-02,4.1333001e-02,4.1381799e-02,4.1371699e-02,4.1304801e-02,4.1181199e-02,4.1005500e-02,4.0779900e-02,4.0504899e-02,4.0187798e-02,3.9834499e-02,3.9450299e-02,3.9036699e-02,3.8597401e-02,3.8138900e-02,3.7663601e-02,3.7173100e-02,3.6670201e-02,3.6157601e-02,3.5638802e-02,3.5115499e-02,3.4588400e-02,3.4058001e-02,3.3527501e-02,3.3000398e-02,3.2478601e-02,3.1965200e-02,3.1463299e-02,3.0974699e-02,3.0501900e-02,3.0045100e-02,2.9604200e-02,2.9182499e-02,2.8781701e-02,2.8400199e-02,2.8038500e-02,2.7701501e-02,2.7389901e-02,2.7101001e-02,2.6837699e-02,2.6599500e-02,2.6383400e-02,2.6188700e-02,2.6012400e-02,2.5855400e-02,2.5718899e-02,2.5604600e-02,2.5511200e-02,2.5438201e-02,2.5383800e-02,2.5346899e-02,2.5331100e-02,2.5342001e-02,2.5376100e-02,2.5429901e-02,2.5503799e-02,2.5599999e-02,2.5715800e-02,2.5851401e-02,2.6009200e-02,2.6187601e-02,2.6382601e-02,2.6593700e-02,2.6816299e-02,2.7003100e-02,2.7092701e-02,3.0192301e-02,3.0433999e-02,3.0741200e-02,3.1021800e-02,3.1294901e-02,3.1575799e-02,3.1871401e-02,3.2196801e-02,3.2553501e-02,3.2962900e-02,3.3469200e-02,3.4096502e-02,3.4868799e-02,3.5831001e-02,3.7036799e-02,3.8535900e-02,4.0362801e-02,4.2532898e-02,4.5033701e-02,4.7831599e-02,5.0859898e-02,5.4016601e-02,5.7183299e-02,6.0247801e-02,6.3102201e-02,6.5649599e-02,6.7834400e-02,6.9647901e-02,7.1099602e-02,7.2225101e-02,7.3084503e-02,7.3732696e-02,7.4222498e-02,7.4597999e-02,7.4883603e-02,7.5112797e-02,7.5308397e-02,7.5487003e-02,7.5666197e-02,7.5857602e-02,7.6062597e-02,7.6280102e-02,7.6504797e-02,7.6720499e-02,7.6913901e-02,7.7079900e-02,7.7193297e-02,7.7243999e-02,7.7234901e-02,7.7167399e-02,7.7043898e-02,7.6873198e-02,7.6665603e-02,7.6425903e-02,7.6162003e-02,7.5883798e-02,7.5603403e-02,7.5318597e-02,7.5022101e-02,7.4720301e-02,7.4416399e-02,7.4110404e-02,7.3797397e-02,7.3485598e-02,7.3173299e-02,7.2851799e-02,7.2526999e-02,7.2202504e-02,7.1879797e-02,7.1556099e-02,7.1236096e-02,7.0923403e-02,7.0624299e-02,7.0337601e-02,7.0063002e-02,6.9802597e-02,6.9568999e-02,6.9370799e-02,6.9200799e-02,6.9058798e-02,6.8955399e-02,6.8896003e-02,6.8887599e-02,6.8935603e-02,6.9042198e-02,6.9206402e-02,6.9428600e-02,6.9720402e-02,7.0086703e-02,7.0522003e-02,7.1039900e-02,7.1640000e-02,7.2322600e-02,7.3087901e-02,7.3941201e-02,7.4892297e-02,7.5943001e-02,7.7101499e-02,7.8372397e-02,7.9761803e-02,8.1275903e-02,8.2924299e-02,8.4715903e-02,8.6658999e-02,8.8765800e-02,9.1040596e-02,9.3499497e-02,9.6151903e-02,9.8994501e-02,0.1020270,0.1052500,0.1086580,0.1122420,0.1159910,0.1198880,0.1239130,0.1280370,0.1322300,0.1364640,0.1406990,0.1449020,0.1490460,0.1531100,0.1570920,0.1610060,0.1648750,0.1687390,0.1726620,0.1767400,0.1810890,0.1858470,0.1911830,0.1972860,0.2043730,0.2126990,0.2225480,0.2342660,0.2482660,0.2650410,0.2851200,0.3089990,0.3370410,0.3694270,0.4062370,0.4474930,0.4931440,0.5428860,0.5961710,0.6521940,0.7098380,0.7679530,0.8254690,0.8813550,0.9347610,0.9849660,1.0314300,1.0739599,1.1126100,1.1475000,1.1789401,1.2072400,1.2326601,1.2554801,1.2758400,1.2939500,1.3099000,1.3238600,1.3358800,1.3460200,1.3544300,1.3612500,1.3666900,1.3708500,1.3737800,1.3755000,1.3760099,1.3752400,1.3730201,1.3690200,1.3628900,1.3543700,1.3434100,1.3299100,1.3140399,1.2961400,1.2764400,1.2552299,1.2328100,1.2094899,1.1855100,1.1610399,1.1363100,1.1115000,1.0867600,1.0620900,1.0375299,1.0131500,0.9890120,0.9651760,0.9416860,0.9186080,0.8960110,0.8739110,0.8523190,0.8312730,0.8107800,0.7908510,0.7714780,0.7526640,0.7344060,0.7167020,0.6995190,0.6828650,0.6667510,0.6511310,0.6359910,0.6213320,0.6071830,0.5935630,0.5803970,0.5676610,0.5553460,0.5434530,0.5319690,0.5208810,0.5101730,0.4998460,0.4898920,0.4803000,0.4710420,0.4621170,0.4535280,0.4452480,0.4372720,0.4295990,0.4222220,0.4151260,0.4083030,0.4017440,0.3954440,0.3893920,0.3835780,0.3779910,0.3726250,0.3674770,0.3625380,0.3577940,0.3532360,0.3488600,0.3446540,0.3406080,0.3367250,0.3329950,0.3294030,0.3259420,0.3226150,0.3194160,0.3163360,0.3133740,0.3105200,0.3077720,0.3051340,0.3025990,0.3001610,0.2978170,0.2955640,0.2933980,0.2913200,0.2893290,0.2874200,0.2855950,0.2838550,0.2821980,0.2806260,0.2791390,0.2777320,0.2764080,0.2751590,0.2739840,0.2728830,0.2718550,0.2709060,0.2700460,0.2692800,0.2686000,0.2680090,0.2675080,0.2670980,0.2667770,0.2665400,0.2663860,0.2663210,0.2663490,0.2664750,0.2666970,0.2670130,0.2674300,0.2679520,0.2685790,0.2693160,0.2701670,0.2711310,0.2722060,0.2733960,0.2747080,0.2761510,0.2777290,0.2794480,0.2813210,0.2833560,0.2855590,0.2879350,0.2904810,0.2932120,0.2961410,0.2992630,0.3025880,0.3061180,0.3098570,0.3138050,0.3179610,0.3223220,0.3268720,0.3316000,0.3364910,0.3415290,0.3466860,0.3519270,0.3572090,0.3624940,0.3677350,0.3728720,0.3778660,0.3826660,0.3872310,0.3915230,0.3955000,0.3991390,0.4024100,0.4052970,0.4078010,0.4099300,0.4116870,0.4130940,0.4141860,0.4149900,0.4155340,0.4158620,0.4160130,0.4160310,0.4159600,0.4158320,0.4156870,0.4155650,0.4155100,0.4155530,0.4157250,0.4160650,0.4166120,0.4173950,0.4184500,0.4198200,0.4215500,0.4236900,0.4263030,0.4294690,0.4332970,0.4379290,0.4434890,0.4500360,0.4576280,0.4664100,0.4766310,0.4885930,0.5025940,0.5189550,0.5381310,0.5607080,0.5873110,0.6184500,0.6545800,0.6963420,0.7448600,0.8017780,0.8687650,0.9472410,1.0381401,1.1420000,1.2594900,1.3918000,1.5404299,1.7066400,1.8912200,2.0937099,2.3113599,2.5387800,2.7669101,2.9813499,3.1669500,3.3155100,3.4228799,3.4905701,3.5335500,3.5690501,3.5981500,3.6172900,3.6323600,3.6441400,3.6555400,3.6712101,3.6885099,3.6991899,3.7116399,3.7245100,3.7332499,3.7412601,3.7515500,3.7630401,3.7736700,3.7857599,3.7969799,3.7983699,3.7951200,3.7902300,3.7894101,3.7967999,3.8025601,3.8017900,3.8033700,3.8043799,3.7985899,3.7929001,3.7877500,3.7735100,3.7570701,3.7392499,3.7136900,3.6880000,3.6618600,3.6291299,3.5934300,3.5534301,3.5078101,3.4598200,3.4112599,3.3614399,3.3097100,3.2555399,3.2002399,3.1437600,3.0880301,3.0337701,2.9791801,2.9247601,2.8708000,2.8177900,2.7659600,2.7146499,2.6638501,2.6140699,2.5657599,2.5186200,2.4724000,2.4271400,2.3824501,2.3386500,2.2960100,2.2544999,2.2139900,2.1742201,2.1352401,2.0972500,2.0601201,2.0236700,1.9880000,1.9532501,1.9192700,1.8859900,1.8535100,1.8217300,1.7906200,1.7602800,1.7306200,1.7015600,1.6731200,1.6453201,1.6181300,1.5915300,1.5655299,1.5401200,1.5152600,1.4909600,1.4672199,1.4440500,1.4214200,1.3993100,1.3777400,1.3566900,1.3361900,1.3162700,1.2968800,1.2780100,1.2596900,1.2418600,1.2245500,1.2077700,1.1915400,1.1758100,1.1605700,1.1458300,1.1315800,1.1178000,1.1045001,1.0916600,1.0792400,1.0672600,1.0557300,1.0446000,1.0338900,1.0236000,1.0137100,1.0042000,0.9950580,0.9862780,0.9778520,0.9697690,0.9619950,0.9545170,0.9473490,0.9404950,0.9339430,0.9276820,0.9217180,0.9160550,0.9106970,0.9056330,0.9008460,0.8963200,0.8920470,0.8880160,0.8842360,0.8807190,0.8774690,0.8744710,0.8717290,0.8692310,0.8669790,0.8649820,0.8632240,0.8616950,0.8604060,0.8593480,0.8585270,0.8579300,0.8575530,0.8574120,0.8575030,0.8578210,0.8583620,0.8591290,0.8601270,0.8613590,0.8628350,0.8645550,0.8665150,0.8687080,0.8711400,0.8738100,0.8767290,0.8799070,0.8833260,0.8869970,0.8909350,0.8951160,0.8995560,0.9042510,0.9092020,0.9144290,0.9199450,0.9257470,0.9318200,0.9381660,0.9448060,0.9517470,0.9589730,0.9664770,0.9742700,0.9823730,0.9907920,0.9994890,1.0084600,1.0177600,1.0274000,1.0373800,1.0476700,1.0582800,1.0692300,1.0805100,1.0921100,1.1040300,1.1162800,1.1288700,1.1417600,1.1549799,1.1685700,1.1824900,1.1967100,1.2112900,1.2262100,1.2414900,1.2570800,1.2729800,1.2892100,1.3057500,1.3226100,1.3398200,1.3573300,1.3751900,1.3934200,1.4119500,1.4307300,1.4498399,1.4693400,1.4892000,1.5093300,1.5297300,1.5504200,1.5713700,1.5926600,1.6143100,1.6363100,1.6586601,1.6812201,1.7040200,1.7271800,1.7506100,1.7743200,1.7984101,1.8226700,1.8472400,1.8721300,1.8971300,1.9224000,1.9479800,1.9738700,2.0001700,2.0267501,2.0538399,2.0812800,2.1087501,2.1363499,2.1641901,2.1928699,2.2221799,2.2513800,2.2809601,2.3108101,2.3411300,2.3722999,2.4033501,2.4342999,2.4658000,2.4984601,2.5319500,2.5649800,2.5970900,2.6296899,2.6642399,2.6995201,2.7341900,2.7688000,2.8029101,2.8382299,2.8744800,2.9092600,2.9408801,2.9716301,3.0045500,3.0360701,3.0655701,3.0948100,3.1250501,3.1556599,3.1818099,3.2029200,3.2257500,3.2535200,3.2796800,3.2930200,3.3008900,3.3124900,3.3278601,3.3405800,3.3516200,3.3605299,3.3693399,3.3784499,3.3817101,3.3857801,3.3970001
"rep-10",2.0070100e-02,2.0515099e-02,2.0854900e-02,2.0909701e-02,2.0942699e-02,2.1102799e-02,2.1176601e-02,2.1010000e-02,2.0859400e-02,2.0669701e-02,2.0439100e-02,2.0399399e-02,2.0483799e-02,2.0517200e-02,2.0587699e-02,2.0606700e-02,2.0421900e-02,2.0327199e-02,2.0346800e-02,2.0261999e-02,2.0133300e-02,2.0126199e-02,2.0149600e-02,2.0187100e-02,2.0218000e-02,2.0205900e-02,2.0240800e-02,2.0292699e-02,2.0299200e-02,2.0277301e-02,2.0217299e-02,2.0210100e-02,2.0261601e-02,2.0289101e-02,2.0273300e-02,2.0301700e-02,2.0334899e-02,2.0330600e-02,2.0367600e-02,2.0441201e-02,2.0498799e-02,2.0554001e-02,2.0598700e-02,2.0593500e-02,2.0607799e-02,2.0660101e-02,2.0696601e-02,2.0682899e-02,2.0657999e-02,2.0636300e-02,2.0624200e-02,2.0649601e-02,2.0669101e-02,2.0659599e-02,2.0667899e-02,2.0678399e-02,2.0656601e-02,2.0633800e-02,2.0622199e-02,2.0601200e-02,2.0583199e-02,2.0565500e-02,2.0543899e-02,2.0534599e-02,2.0548901e-02,2.0570099e-02,2.0589400e-02,2.0601500e-02,2.0614199e-02,2.0633601e-02,2.0646401e-02,2.0647300e-02,2.0634601e-02,2.0621300e-02,2.0622199e-02,2.0636501e-02,2.0652600e-02,2.0666299e-02,2.0675300e-02,2.0670701e-02,2.0662401e-02,2.0643501e-02,2.0623000e-02,2.0619599e-02,2.0615799e-02,2.0600500e-02,2.0576701e-02,2.0569500e-02,2.0577200e-02,2.0584799e-02,2.0596400e-02,2.0614700e-02,2.0625001e-02,2.0623701e-02,2.0626800e-02,2.0635501e-02,2.0634200e-02,2.0631799e-02,2.0634200e-02,2.0645499e-02,2.0648399e-02,2.0647001e-02,2.0652600e-02,2.0648699e-02,2.0641800e-02,2.0645199e-02,2.0647399e-02,2.0646300e-02,2.0658400e-02,2.0665200e-02,2.0652100e-02,2.0631799e-02,2.0627201e-02,2.0629600e-02,2.0633100e-02,2.0628100e-02,2.0612599e-02,2.0600799e-02,2.0598000e-02,2.0585800e-02,2.0569600e-02,2.0554500e-02,2.0551300e-02,2.0551400e-02,2.0547900e-02,2.0548999e-02,2.0553101e-02,2.0560000e-02,2.0560799e-02,2.0559300e-02,2.0566801e-02,2.0580100e-02,2.0586601e-02,2.0583000e-02,2.0577900e-02,2.0572800e-02,2.0570399e-02,2.0574899e-02,2.0579999e-02,2.0587100e-02,2.0591401e-02,2.0605000e-02,2.0618100e-02,2.0622199e-02,2.0621801e-02,2.0623000e-02,2.0623101e-02,2.0622199e-02,2.0624500e-02,2.0631600e-02,2.0639401e-02,2.0653401e-02,2.0669600e-02,2.0679200e-02,2.0688200e-02,2.0704901e-02,2.0727601e-02,2.0751700e-02,2.0778600e-02,2.0813599e-02,2.0855401e-02,2.0894200e-02,2.0932300e-02,2.0980500e-02,2.1041101e-02,2.1104600e-02,2.1166399e-02,2.1224700e-02,2.1279801e-02,2.1324500e-02,2.1345900e-02,2.1354601e-02,2.1354800e-02,2.1350499e-02,2.1338999e-02,2.1323901e-02,2.1310201e-02,2.1296799e-02,2.1282000e-02,2.1268800e-02,2.1259701e-02,2.1250900e-02,2.1237001e-02,2.1218101e-02,2.1203300e-02,2.1195799e-02,2.1188600e-02,2.1176999e-02,2.1158300e-02,2.1131700e-02,2.1098999e-02,2.1063000e-02,2.1028100e-02,2.0996200e-02,2.0968299e-02,2.0944700e-02,2.0925499e-02,2.0909499e-02,2.0895001e-02,2.0882700e-02,2.0872800e-02,2.0868300e-02,2.0863300e-02,2.0858699e-02,2.0854400e-02,2.0852201e-02,2.0859901e-02,2.0879099e-02,2.0900499e-02,2.0927699e-02,2.0971101e-02,2.1026701e-02,2.1088200e-02,2.1161700e-02,2.1247000e-02,2.1336300e-02,2.1416901e-02,2.1483000e-02,2.1540700e-02,2.1587500e-02,2.1619501e-02,2.1642299e-02,2.1660900e-02,2.1679901e-02,2.1694999e-02,2.1705300e-02,2.1717099e-02,2.1732600e-02,2.1748399e-02,2.1765100e-02,2.1787100e-02,2.1813201e-02,2.1843100e-02,2.1875100e-02,2.1907801e-02,2.1940200e-02,2.1975700e-02,2.2017000e-02,2.2063499e-02,2.2107000e-02,2.2149401e-02,2.2191500e-02,2.2232801e-02,2.2275100e-02,2.2320401e-02,2.2364600e-02,2.2409599e-02,2.2455100e-02,2.2497799e-02,2.2539699e-02,2.2585200e-02,2.2638701e-02,2.2700701e-02,2.2773100e-02,2.2857601e-02,2.2959800e-02,2.3080600e-02,2.3223400e-02,2.3394700e-02,2.3597701e-02,2.3837799e-02,2.4121501e-02,2.4452399e-02,2.4830099e-02,2.5255200e-02,2.5728900e-02,2.6252000e-02,2.6827101e-02,2.7460000e-02,2.8155699e-02,2.8924700e-02,2.9783800e-02,3.0747101e-02,3.1822398e-02,3.3002201e-02,3.4256302e-02,3.5535701e-02,3.6775101e-02,3.7908100e-02,3.8883701e-02,3.9675001e-02,4.0278401e-02,4.0716201e-02,4.1020598e-02,4.1219600e-02,4.1335098e-02,4.1383602e-02,4.1373100e-02,4.1305900e-02,4.1182101e-02,4.1006099e-02,4.0779501e-02,4.0503900e-02,4.0186498e-02,3.9832000e-02,3.9447401e-02,3.9034300e-02,3.8595200e-02,3.8136300e-02,3.7660800e-02,3.7169501e-02,3.6665801e-02,3.6152501e-02,3.5632901e-02,3.5108700e-02,3.4580600e-02,3.4049701e-02,3.3518501e-02,3.2990400e-02,3.2467298e-02,3.1952199e-02,3.1448301e-02,3.0957000e-02,3.0481800e-02,3.0024100e-02,2.9582299e-02,2.9159000e-02,2.8756900e-02,2.8373500e-02,2.8009599e-02,2.7670100e-02,2.7358400e-02,2.7071500e-02,2.6808700e-02,2.6569400e-02,2.6352299e-02,2.6157200e-02,2.5981201e-02,2.5824200e-02,2.5687300e-02,2.5573000e-02,2.5479900e-02,2.5405999e-02,2.5349800e-02,2.5312100e-02,2.5296800e-02,2.5308199e-02,2.5343100e-02,2.5398500e-02,2.5472799e-02,2.5566900e-02,2.5681401e-02,2.5817400e-02,2.5976300e-02,2.6156200e-02,2.6351901e-02,2.6563801e-02,2.6788700e-02,2.6984600e-02,2.7089700e-02,3.0217100e-02,3.0452199e-02,3.0750999e-02,3.1028699e-02,3.1306699e-02,3.1594601e-02,3.1899299e-02,3.2223102e-02,3.2574300e-02,3.2982700e-02,3.3481900e-02,3.4104899e-02,3.4876399e-02,3.5839900e-02,3.7048001e-02,3.8547900e-02,4.0373102e-02,4.2541601e-02,4.5041401e-02,4.7839299e-02,5.0868500e-02,5.4027401e-02,5.7197500e-02,6.0263600e-02,6.3113198e-02,6.5655597e-02,6.7842796e-02,6.9656298e-02,7.1105599e-02,7.2234303e-02,7.3101901e-02,7.3753797e-02,7.4240297e-02,7.4612997e-02,7.4897297e-02,7.5122997e-02,7.5321101e-02,7.5503603e-02,7.5684503e-02,7.5870499e-02,7.6074302e-02,7.6292999e-02,7.6516204e-02,7.6729096e-02,7.6923199e-02,7.7085704e-02,7.7200100e-02,7.7253602e-02,7.7246897e-02,7.7179603e-02,7.7056997e-02,7.6882198e-02,7.6671302e-02,7.6430202e-02,7.6167397e-02,7.5892203e-02,7.5609699e-02,7.5323403e-02,7.5029001e-02,7.4727401e-02,7.4423403e-02,7.4117303e-02,7.3805504e-02,7.3492400e-02,7.3178500e-02,7.2858103e-02,7.2535403e-02,7.2210804e-02,7.1882501e-02,7.1559802e-02,7.1248002e-02,7.0938900e-02,7.0633903e-02,7.0341200e-02,7.0065498e-02,6.9810703e-02,6.9581799e-02,6.9377601e-02,6.9204502e-02,6.9064103e-02,6.8964504e-02,6.8909600e-02,6.8899304e-02,6.8943903e-02,6.9048002e-02,6.9209099e-02,6.9433801e-02,6.9730103e-02,7.0094503e-02,7.0531003e-02,7.1048997e-02,7.1647301e-02,7.2331101e-02,7.3098101e-02,7.3949598e-02,7.4900001e-02,7.5955302e-02,7.7111803e-02,7.8379199e-02,7.9771698e-02,8.1287697e-02,8.2932301e-02,8.4725201e-02,8.6670600e-02,8.8776499e-02,9.1054298e-02,9.3514800e-02,9.6165597e-02,9.9007100e-02,0.1020400,0.1052590,0.1086680,0.1122550,0.1160040,0.1198990,0.1239240,0.1280470,0.1322420,0.1364770,0.1407040,0.1449030,0.1490510,0.1531210,0.1571060,0.1610190,0.1648860,0.1687480,0.1726740,0.1767580,0.1811140,0.1858750,0.1912130,0.1973100,0.2043940,0.2127290,0.2225850,0.2343000,0.2483000,0.2650740,0.2851490,0.3090340,0.3370640,0.3694410,0.4062570,0.4475050,0.4931280,0.5428710,0.5961790,0.6522070,0.7098640,0.7679950,0.8255240,0.8814400,0.9348590,0.9850650,1.0315300,1.0740499,1.1127100,1.1476300,1.1790800,1.2073801,1.2328100,1.2555701,1.2759100,1.2939700,1.3099101,1.3238300,1.3358400,1.3459500,1.3543800,1.3612500,1.3666700,1.3707800,1.3737100,1.3755100,1.3760200,1.3752199,1.3729900,1.3689700,1.3628100,1.3543500,1.3433599,1.3298600,1.3140200,1.2961299,1.2764000,1.2551800,1.2328000,1.2094800,1.1854500,1.1609300,1.1362100,1.1114399,1.0867100,1.0620700,1.0375201,1.0131299,0.9889760,0.9651190,0.9416220,0.9185460,0.8959450,0.8738350,0.8522420,0.8311990,0.8107010,0.7907580,0.7713840,0.7525840,0.7343410,0.7166320,0.6994530,0.6827970,0.6666670,0.6510520,0.6359340,0.6212920,0.6071460,0.5935280,0.5803630,0.5676270,0.5553090,0.5434220,0.5319410,0.5208520,0.5101430,0.4998140,0.4898550,0.4802530,0.4709970,0.4620820,0.4534930,0.4452150,0.4372430,0.4295700,0.4221900,0.4150940,0.4082730,0.4017210,0.3954240,0.3893740,0.3835610,0.3779800,0.3726120,0.3674550,0.3625160,0.3577760,0.3532230,0.3488440,0.3446380,0.3405980,0.3367120,0.3329750,0.3293800,0.3259200,0.3225900,0.3193930,0.3163200,0.3133580,0.3105040,0.3077570,0.3051170,0.3025830,0.3001470,0.2978030,0.2955510,0.2933860,0.2913070,0.2893170,0.2874110,0.2855880,0.2838460,0.2821900,0.2806180,0.2791260,0.2777180,0.2763930,0.2751450,0.2739700,0.2728690,0.2718450,0.2709000,0.2700380,0.2692650,0.2685820,0.2679940,0.2674980,0.2670870,0.2667640,0.2665310,0.2663820,0.2663150,0.2663400,0.2664650,0.2666890,0.2670080,0.2674240,0.2679460,0.2685750,0.2693070,0.2701560,0.2711220,0.2721980,0.2733880,0.2747040,0.2761480,0.2777250,0.2794500,0.2813220,0.2833550,0.2855580,0.2879290,0.2904760,0.2932110,0.2961390,0.2992600,0.3025830,0.3061110,0.3098500,0.3137980,0.3179540,0.3223200,0.3268770,0.3316040,0.3364950,0.3415370,0.3466950,0.3519320,0.3572160,0.3625030,0.3677420,0.3728770,0.3778690,0.3826680,0.3872330,0.3915240,0.3955040,0.3991400,0.4024150,0.4053080,0.4078110,0.4099380,0.4116990,0.4131080,0.4141950,0.4150000,0.4155500,0.4158770,0.4160270,0.4160420,0.4159690,0.4158450,0.4157040,0.4155850,0.4155290,0.4155700,0.4157440,0.4160870,0.4166350,0.4174160,0.4184680,0.4198360,0.4215660,0.4237070,0.4263190,0.4294850,0.4333190,0.4379540,0.4435140,0.4500710,0.4576700,0.4664510,0.4766720,0.4886350,0.5026460,0.5190150,0.5381900,0.5607690,0.5873720,0.6185070,0.6546330,0.6963900,0.7449070,0.8018270,0.8688200,0.9473040,1.0382100,1.1421000,1.2596400,1.3920100,1.5407000,1.7069700,1.8916800,2.0942700,2.3119500,2.5396500,2.7678001,2.9817901,3.1672900,3.3128099,3.4165800,3.4888599,3.5397301,3.5725100,3.5951700,3.6159000,3.6331999,3.6439199,3.6511600,3.6668401,3.6889601,3.7066700,3.7164700,3.7213099,3.7272301,3.7360499,3.7520101,3.7683001,3.7805200,3.7855201,3.7833400,3.7861600,3.7935300,3.8002999,3.8045800,3.8088300,3.8098800,3.8073001,3.8066399,3.8015299,3.7978599,3.7959900,3.7865500,3.7723200,3.7579999,3.7384100,3.7154901,3.6930499,3.6675100,3.6336501,3.5950501,3.5543599,3.5123899,3.4666500,3.4173300,3.3663099,3.3134000,3.2577801,3.2014899,3.1450801,3.0891399,3.0344901,2.9805200,2.9263501,2.8718200,2.8179200,2.7656901,2.7146299,2.6638899,2.6138599,2.5653200,2.5183201,2.4723301,2.4268301,2.3820601,2.3385601,2.2962601,2.2546899,2.2139900,2.1743000,2.1353700,2.0971200,2.0598400,2.0235701,1.9880400,1.9532700,1.9192300,1.8859299,1.8534400,1.8216799,1.7906200,1.7602900,1.7305400,1.7014101,1.6729600,1.6451600,1.6180000,1.5914299,1.5654401,1.5400300,1.5151800,1.4908900,1.4671500,1.4439600,1.4213300,1.3992400,1.3776900,1.3566600,1.3361400,1.3161800,1.2967800,1.2779000,1.2595600,1.2417700,1.2244900,1.2077399,1.1914999,1.1757600,1.1605200,1.1457700,1.1315300,1.1177500,1.1044700,1.0916300,1.0792201,1.0672300,1.0556999,1.0445800,1.0338800,1.0235900,1.0136900,1.0041699,0.9950460,0.9862720,0.9778390,0.9697400,0.9619680,0.9545000,0.9473300,0.9404740,0.9339240,0.9276740,0.9217200,0.9160650,0.9107110,0.9056400,0.9008420,0.8963140,0.8920420,0.8880170,0.8842400,0.8807230,0.8774730,0.8744790,0.8717270,0.8692250,0.8669800,0.8649780,0.8632220,0.8617150,0.8604370,0.8593840,0.8585570,0.8579570,0.8575900,0.8574500,0.8575310,0.8578430,0.8583840,0.8591560,0.8601650,0.8614010,0.8628720,0.8645910,0.8665430,0.8687220,0.8711490,0.8738330,0.8767700,0.8799580,0.8833820,0.8870490,0.8909650,0.8951420,0.8995890,0.9042940,0.9092610,0.9144830,0.9199940,0.9257950,0.9318660,0.9382250,0.9448630,0.9517910,0.9590240,0.9665560,0.9743650,0.9824420,0.9908280,0.9995310,1.0085300,1.0178400,1.0274700,1.0374399,1.0477200,1.0583400,1.0692900,1.0805399,1.0921201,1.1040500,1.1163000,1.1288600,1.1417700,1.1550300,1.1686100,1.1825200,1.1967700,1.2113500,1.2262900,1.2415400,1.2571100,1.2730200,1.2891999,1.3057100,1.3225800,1.3398200,1.3573900,1.3752900,1.3934700,1.4119600,1.4308100,1.4499700,1.4694500,1.4892600,1.5093400,1.5297300,1.5504700,1.5714800,1.5928000,1.6144500,1.6364501,1.6587200,1.6812000,1.7039100,1.7270700,1.7505900,1.7744100,1.7985100,1.8228700,1.8474100,1.8721700,1.8972700,1.9226700,1.9483200,1.9742700,2.0007200,2.0272901,2.0540800,2.0813301,2.1085801,2.1361101,2.1643500,2.1931200,2.2221899,2.2514701,2.2808499,2.3107400,2.3409700,2.3716099,2.4029601,2.4350801,2.4668400,2.4988699,2.5326400,2.5664301,2.5990701,2.6325200,2.6661501,2.6990600,2.7335200,2.7686200,2.8026299,2.8376701,2.8744299,2.9105000,2.9440701,2.9769599,3.0093100,3.0372601,3.0650899,3.0978899,3.1319499,3.1597099,3.1851001,3.2104800,3.2294400,3.2485600,3.2714300,3.2986801,3.3225999,3.3385401,3.3527501,3.3646500,3.3713000,3.3752601,3.3793700,3.3864601,3.3857400,3.3839900,3.3907700
"repr-01",2.0369500e-02,2.0733600e-02,2.1246601e-02,2.1515399e-02,2.1565299e-02,2.1537701e-02,2.1420900e-02,2.1197900e-02,2.1058699e-02,2.0849600e-02,2.0562701e-02,2.0463500e-02,2.0539099e-02,2.0593800e-02,2.0735500e-02,2.0769199e-02,2.0535700e-02,2.0386400e-02,2.0350600e-02,2.0224500e-02,2.0118700e-02,2.0139100e-02,2.0121699e-02,2.0127600e-02,2.0167500e-02,2.0169299e-02,2.0218300e-02,2.0275399e-02,2.0264400e-02,2.0227799e-02,2.0176901e-02,2.0156000e-02,2.0198200e-02,2.0242499e-02,2.0251701e-02,2.0303300e-02,2.0333700e-02,2.0324200e-02,2.0360200e-02,2.0405499e-02,2.0437401e-02,2.0493200e-02,2.0540800e-02,2.0542899e-02,2.0559501e-02,2.0602500e-02,2.0635899e-02,2.0624399e-02,2.0595800e-02,2.0578900e-02,2.0565899e-02,2.0589400e-02,2.0618100e-02,2.0612700e-02,2.0607701e-02,2.0609500e-02,2.0590501e-02,2.0570900e-02,2.0564200e-02,2.0541700e-02,2.0516900e-02,2.0500300e-02,2.0481201e-02,2.0467300e-02,2.0471601e-02,2.0495400e-02,2.0526901e-02,2.0540800e-02,2.0554399e-02,2.0580100e-02,2.0590801e-02,2.0585300e-02,2.0568101e-02,2.0553900e-02,2.0557800e-02,2.0568199e-02,2.0580500e-02,2.0594699e-02,2.0608500e-02,2.0608800e-02,2.0596299e-02,2.0573501e-02,2.0556400e-02,2.0553900e-02,2.0556200e-02,2.0542700e-02,2.0509800e-02,2.0499101e-02,2.0502999e-02,2.0512400e-02,2.0526599e-02,2.0541800e-02,2.0550800e-02,2.0552700e-02,2.0556400e-02,2.0564200e-02,2.0564800e-02,2.0564999e-02,2.0569600e-02,2.0579901e-02,2.0584499e-02,2.0585200e-02,2.0588901e-02,2.0581800e-02,2.0576600e-02,2.0580599e-02,2.0578800e-02,2.0575499e-02,2.0584900e-02,2.0589599e-02,2.0582199e-02,2.0566599e-02,2.0562399e-02,2.0563900e-02,2.0566700e-02,2.0559600e-02,2.0544400e-02,2.0534400e-02,2.0531001e-02,2.0519201e-02,2.0504501e-02,2.0489000e-02,2.0487299e-02,2.0490300e-02,2.0483600e-02,2.0480400e-02,2.0484900e-02,2.0493200e-02,2.0494200e-02,2.0491799e-02,2.0498900e-02,2.0510700e-02,2.0512801e-02,2.0508600e-02,2.0504501e-02,2.0501001e-02,2.0499500e-02,2.0505000e-02,2.0511400e-02,2.0520600e-02,2.0527801e-02,2.0539500e-02,2.0549700e-02,2.0552600e-02,2.0552400e-02,2.0554399e-02,2.0555099e-02,2.0553499e-02,2.0553499e-02,2.0559300e-02,2.0567100e-02,2.0583300e-02,2.0602999e-02,2.0614199e-02,2.0623101e-02,2.0638401e-02,2.0659201e-02,2.0681901e-02,2.0710301e-02,2.0746700e-02,2.0786200e-02,2.0822300e-02,2.0860000e-02,2.0909799e-02,2.0970101e-02,2.1032700e-02,2.1093801e-02,2.1152200e-02,2.1206001e-02,2.1248100e-02,2.1270800e-02,2.1280400e-02,2.1279300e-02,2.1274600e-02,2.1263000e-02,2.1247100e-02,2.1231299e-02,2.1217700e-02,2.1204300e-02,2.1193000e-02,2.1186501e-02,2.1179801e-02,2.1168200e-02,2.1151001e-02,2.1136399e-02,2.1128301e-02,2.1121901e-02,2.1111000e-02,2.1091100e-02,2.1062400e-02,2.1028200e-02,2.0991599e-02,2.0957800e-02,2.0928200e-02,2.0902600e-02,2.0881400e-02,2.0863401e-02,2.0848099e-02,2.0835601e-02,2.0826200e-02,2.0816600e-02,2.0809500e-02,2.0804700e-02,2.0800401e-02,2.0796400e-02,2.0794099e-02,2.0801200e-02,2.0819999e-02,2.0841900e-02,2.0868599e-02,2.0911001e-02,2.0965301e-02,2.1026000e-02,2.1096900e-02,2.1178700e-02,2.1264400e-02,2.1342300e-02,2.1405000e-02,2.1458101e-02,2.1500301e-02,2.1529401e-02,2.1552101e-02,2.1571700e-02,2.1591600e-02,2.1608001e-02,2.1618500e-02,2.1630500e-02,2.1647600e-02,2.1663601e-02,2.1679200e-02,2.1700799e-02,2.1727599e-02,2.1756200e-02,2.1786099e-02,2.1817900e-02,2.1851899e-02,2.1888699e-02,2.1928100e-02,2.1972800e-02,2.2017600e-02,2.2062000e-02,2.2105699e-02,2.2146501e-02,2.2188300e-02,2.2234799e-02,2.2282200e-02,2.2329200e-02,2.2373199e-02,2.2413600e-02,2.2455800e-02,2.2501601e-02,2.2553399e-02,2.2613199e-02,2.2684401e-02,2.2768401e-02,2.2868700e-02,2.2986200e-02,2.3126200e-02,2.3294900e-02,2.3495700e-02,2.3734100e-02,2.4015199e-02,2.4342500e-02,2.4716400e-02,2.5138199e-02,2.5607601e-02,2.6126601e-02,2.6698200e-02,2.7327901e-02,2.8019199e-02,2.8782999e-02,2.9636100e-02,3.0592700e-02,3.1660300e-02,3.2830998e-02,3.4074899e-02,3.5342898e-02,3.6571100e-02,3.7694000e-02,3.8661301e-02,3.9447300e-02,4.0050302e-02,4.0489700e-02,4.0797599e-02,4.1002400e-02,4.1125599e-02,4.1182499e-02,4.1181501e-02,4.1124102e-02,4.1010398e-02,4.0844999e-02,4.0629901e-02,4.0365301e-02,4.0058699e-02,3.9715599e-02,3.9341301e-02,3.8937900e-02,3.8507901e-02,3.8058098e-02,3.7590601e-02,3.7106499e-02,3.6610100e-02,3.6103599e-02,3.5589799e-02,3.5071399e-02,3.4549002e-02,3.4023002e-02,3.3496000e-02,3.2972001e-02,3.2452900e-02,3.1941701e-02,3.1441700e-02,3.0954201e-02,3.0482000e-02,3.0024899e-02,2.9582599e-02,2.9159499e-02,2.8758600e-02,2.8377101e-02,2.8015200e-02,2.7676500e-02,2.7363500e-02,2.7074000e-02,2.6808700e-02,2.6567400e-02,2.6348200e-02,2.6150400e-02,2.5972299e-02,2.5813499e-02,2.5675099e-02,2.5558401e-02,2.5463199e-02,2.5388399e-02,2.5330300e-02,2.5290500e-02,2.5273399e-02,2.5283299e-02,2.5317499e-02,2.5371499e-02,2.5444601e-02,2.5539000e-02,2.5653200e-02,2.5787801e-02,2.5945600e-02,2.6123401e-02,2.6315499e-02,2.6524600e-02,2.6747201e-02,2.6934501e-02,2.7025901e-02,3.0112799e-02,3.0355100e-02,3.0654401e-02,3.0930800e-02,3.1212000e-02,3.1491399e-02,3.1781800e-02,3.2097600e-02,3.2448899e-02,3.2857198e-02,3.3353999e-02,3.3972401e-02,3.4734201e-02,3.5685301e-02,3.6880799e-02,3.8362999e-02,4.0163402e-02,4.2304799e-02,4.4778999e-02,4.7545701e-02,5.0533801e-02,5.3647898e-02,5.6776300e-02,5.9805799e-02,6.2628403e-02,6.5149300e-02,6.7319997e-02,6.9131002e-02,7.0588402e-02,7.1731202e-02,7.2612397e-02,7.3287800e-02,7.3803604e-02,7.4202701e-02,7.4518703e-02,7.4776903e-02,7.5000398e-02,7.5209603e-02,7.5415701e-02,7.5630598e-02,7.5859897e-02,7.6100796e-02,7.6342203e-02,7.6581597e-02,7.6795898e-02,7.6973602e-02,7.7106297e-02,7.7180497e-02,7.7191599e-02,7.7138297e-02,7.7026203e-02,7.6867998e-02,7.6675899e-02,7.6457299e-02,7.6208003e-02,7.5943500e-02,7.5675003e-02,7.5395003e-02,7.5106598e-02,7.4816197e-02,7.4522696e-02,7.4222900e-02,7.3919401e-02,7.3612303e-02,7.3299497e-02,7.2982602e-02,7.2662301e-02,7.2341800e-02,7.2017297e-02,7.1691804e-02,7.1374498e-02,7.1063101e-02,7.0759498e-02,7.0465200e-02,7.0188098e-02,6.9935098e-02,6.9698498e-02,6.9487602e-02,6.9312103e-02,6.9167398e-02,6.9055602e-02,6.8990603e-02,6.8976700e-02,6.9016904e-02,6.9109596e-02,6.9263197e-02,6.9481798e-02,6.9769599e-02,7.0122503e-02,7.0547700e-02,7.1056597e-02,7.1645103e-02,7.2319299e-02,7.3081203e-02,7.3928602e-02,7.4867196e-02,7.5905398e-02,7.7051602e-02,7.8313097e-02,7.9693101e-02,8.1198998e-02,8.2832702e-02,8.4608503e-02,8.6538203e-02,8.8632397e-02,9.0894103e-02,9.3333699e-02,9.5963098e-02,9.8778799e-02,0.1017840,0.1049810,0.1083620,0.1119200,0.1156410,0.1195040,0.1234930,0.1275800,0.1317370,0.1359290,0.1401210,0.1442750,0.1483740,0.1523920,0.1563230,0.1601850,0.1639960,0.1677980,0.1716590,0.1756790,0.1799650,0.1846430,0.1898880,0.1958900,0.2028640,0.2110670,0.2207810,0.2323350,0.2461480,0.2627080,0.2825440,0.3061580,0.3338900,0.3659300,0.4023660,0.4432030,0.4883810,0.5376250,0.5903840,0.6458370,0.7028960,0.7604390,0.8174030,0.8727990,0.9257980,0.9756920,1.0219899,1.0644701,1.1032400,1.1384200,1.1702800,1.1990499,1.2250500,1.2485100,1.2696199,1.2884800,1.3052200,1.3199600,1.3327600,1.3437600,1.3529400,1.3605500,1.3667300,1.3715100,1.3750600,1.3773500,1.3784500,1.3782200,1.3764100,1.3727900,1.3670400,1.3589600,1.3483700,1.3352500,1.3197700,1.3021500,1.2827500,1.2617800,1.2395800,1.2164600,1.1926100,1.1682500,1.1436300,1.1189200,1.0942600,1.0696400,1.0451200,1.0207300,0.9965290,0.9726370,0.9491040,0.9259560,0.9032820,0.8810760,0.8593620,0.8382160,0.8176360,0.7975900,0.7780980,0.7591530,0.7407790,0.7229500,0.7056460,0.6888670,0.6725980,0.6568530,0.6416050,0.6268430,0.6125720,0.5988250,0.5855300,0.5726750,0.5602420,0.5482280,0.5366390,0.5254410,0.5146290,0.5041980,0.4941430,0.4844440,0.4750950,0.4660850,0.4574030,0.4490380,0.4409830,0.4332300,0.4257750,0.4186040,0.4117080,0.4050840,0.3987190,0.3926020,0.3867260,0.3810790,0.3756560,0.3704510,0.3654550,0.3606600,0.3560580,0.3516330,0.3473830,0.3433000,0.3393750,0.3356060,0.3319780,0.3284840,0.3251240,0.3218910,0.3187830,0.3157890,0.3129070,0.3101330,0.3074640,0.3049020,0.3024410,0.3000690,0.2977880,0.2955980,0.2934950,0.2914770,0.2895430,0.2876940,0.2859270,0.2842470,0.2826530,0.2811350,0.2797000,0.2783510,0.2770800,0.2758820,0.2747550,0.2737040,0.2727360,0.2718510,0.2710540,0.2703470,0.2697300,0.2692050,0.2687710,0.2684230,0.2681590,0.2679810,0.2678920,0.2678940,0.2679890,0.2681800,0.2684700,0.2688620,0.2693560,0.2699530,0.2706630,0.2714860,0.2724200,0.2734650,0.2746280,0.2759150,0.2773280,0.2788750,0.2805690,0.2824190,0.2844250,0.2865920,0.2889310,0.2914560,0.2941650,0.2970610,0.3001530,0.3034480,0.3069470,0.3106590,0.3145790,0.3187070,0.3230410,0.3275690,0.3322720,0.3371370,0.3421470,0.3472750,0.3524820,0.3577330,0.3629830,0.3681860,0.3732780,0.3782220,0.3829770,0.3874970,0.3917350,0.3956560,0.3992360,0.4024480,0.4052750,0.4077170,0.4097750,0.4114620,0.4128040,0.4138280,0.4145590,0.4150400,0.4153110,0.4154050,0.4153620,0.4152260,0.4150420,0.4148480,0.4146730,0.4145610,0.4145510,0.4146760,0.4149700,0.4154640,0.4161910,0.4171910,0.4185060,0.4201790,0.4222600,0.4248120,0.4279150,0.4316760,0.4362340,0.4417090,0.4481660,0.4556560,0.4643320,0.4744390,0.4862680,0.5001210,0.5163160,0.5352980,0.5576530,0.5839950,0.6148290,0.6506060,0.6919670,0.7400270,0.7964150,0.8627900,0.9405470,1.0306000,1.1335100,1.2499300,1.3810700,1.5284200,1.6932200,1.8763100,2.0773101,2.2937500,2.5203800,2.7478299,2.9623599,3.1491599,3.2972000,3.4046700,3.4769599,3.5263901,3.5652001,3.5934801,3.6120000,3.6256199,3.6427000,3.6596899,3.6710601,3.6807201,3.6953700,3.7113299,3.7159200,3.7181900,3.7312500,3.7455299,3.7588201,3.7699900,3.7754800,3.7778900,3.7858000,3.7995400,3.8055699,3.8020301,3.8029900,3.8098199,3.8126600,3.8122101,3.8085799,3.8040900,3.7986600,3.7875800,3.7718699,3.7553301,3.7344401,3.7119300,3.6933601,3.6712899,3.6377699,3.5989101,3.5584900,3.5166299,3.4736300,3.4273500,3.3752301,3.3218200,3.2693801,3.2148299,3.1596000,3.1052401,3.0502200,2.9955900,2.9418099,2.8878500,2.8349500,2.7832000,2.7316000,2.6808500,2.6314600,2.5830200,2.5353401,2.4888301,2.4432299,2.3987100,2.3552999,2.3125401,2.2705200,2.2294900,2.1895101,2.1503501,2.1120501,2.0745299,2.0378201,2.0019200,1.9668000,1.9325300,1.8989500,1.8660300,1.8339300,1.8025800,1.7718900,1.7418600,1.7124799,1.6836900,1.6555700,1.6281300,1.6012700,1.5749900,1.5492800,1.5241400,1.4995400,1.4755200,1.4520700,1.4291800,1.4068400,1.3850501,1.3637700,1.3429900,1.3227800,1.3031400,1.2840400,1.2654700,1.2474400,1.2299500,1.2129800,1.1965200,1.1805800,1.1651400,1.1502000,1.1357501,1.1218100,1.1083400,1.0953100,1.0827301,1.0705700,1.0588599,1.0475800,1.0367200,1.0262800,1.0162200,1.0065500,0.9972810,0.9883770,0.9798120,0.9715790,0.9636750,0.9560830,0.9488000,0.9418210,0.9351490,0.9287840,0.9227200,0.9169590,0.9115010,0.9063270,0.9014250,0.8967960,0.8924280,0.8883140,0.8844560,0.8808540,0.8775230,0.8744450,0.8716060,0.8690230,0.8666950,0.8646190,0.8627940,0.8612140,0.8598630,0.8587320,0.8578410,0.8571910,0.8567570,0.8565500,0.8565650,0.8568090,0.8572960,0.8580120,0.8589550,0.8601310,0.8615360,0.8631810,0.8650820,0.8672250,0.8696150,0.8722490,0.8751240,0.8782490,0.8816180,0.8852440,0.8891290,0.8932700,0.8976510,0.9022940,0.9072150,0.9124080,0.9178770,0.9236280,0.9296590,0.9359820,0.9425930,0.9494830,0.9566710,0.9641710,0.9719490,0.9800040,0.9883770,0.9970670,1.0060600,1.0153300,1.0249400,1.0348901,1.0451601,1.0557600,1.0666800,1.0779300,1.0895100,1.1014100,1.1136600,1.1262400,1.1391600,1.1524200,1.1660100,1.1799099,1.1941600,1.2087600,1.2236800,1.2389400,1.2545300,1.2704099,1.2866400,1.3032300,1.3201500,1.3373700,1.3548800,1.3727200,1.3908900,1.4093699,1.4282100,1.4473701,1.4668900,1.4867200,1.5067800,1.5271400,1.5478400,1.5688100,1.5900800,1.6117100,1.6336499,1.6558700,1.6784101,1.7012100,1.7243000,1.7477500,1.7715100,1.7954700,1.8196599,1.8442400,1.8690701,1.8940700,1.9192500,1.9447300,1.9704900,1.9965000,2.0230701,2.0498300,2.0767500,2.1042900,2.1321001,2.1598599,2.1880300,2.2171400,2.2466500,2.2760201,2.3056600,2.3357999,2.3665099,2.3977499,2.4289300,2.4603400,2.4925599,2.5245500,2.5572100,2.5910201,2.6251500,2.6589501,2.6926200,2.7267799,2.7615399,2.7967401,2.8315899,2.8646500,2.8975401,2.9312999,2.9642601,2.9958200,3.0279500,3.0610700,3.0933399,3.1243100,3.1512499,3.1744800,3.1996801,3.2269101,3.2528701,3.2720101,3.2868800,3.3039999,3.3173201,3.3245699,3.3365800,3.3538499,3.3663001,3.3721700,3.3766799,3.3738999,3.3752899,3.3817101
"repr-02",2.0037400e-02,2.0410100e-02,2.0965500e-02,2.1177299e-02,2.1157799e-02,2.1222601e-02,2.1294100e-02,2.1107400e-02,2.0868801e-02,2.0635800e-02,2.0371599e-02,2.0232700e-02,2.0284900e-02,2.0410800e-02,2.0542400e-02,2.0522300e-02,2.0304799e-02,2.0199601e-02,2.0181200e-02,2.0093501e-02,1.9987701e-02,1.9998100e-02,2.0052901e-02,2.0096401e-02,2.0114601e-02,2.0108800e-02,2.0162599e-02,2.0226300e-02,2.0243000e-02,2.0217599e-02,2.0149600e-02,2.0142101e-02,2.0198399e-02,2.0240201e-02,2.0248501e-02,2.0277400e-02,2.0300999e-02,2.0297199e-02,2.0335600e-02,2.0395501e-02,2.0437401e-02,2.0492900e-02,2.0536600e-02,2.0530000e-02,2.0539699e-02,2.0593300e-02,2.0634400e-02,2.0617500e-02,2.0581201e-02,2.0558000e-02,2.0551000e-02,2.0572400e-02,2.0592701e-02,2.0591300e-02,2.0595901e-02,2.0601500e-02,2.0582100e-02,2.0566100e-02,2.0561000e-02,2.0542899e-02,2.0517500e-02,2.0499200e-02,2.0479999e-02,2.0468401e-02,2.0473100e-02,2.0485600e-02,2.0506600e-02,2.0521900e-02,2.0539301e-02,2.0561500e-02,2.0569401e-02,2.0566400e-02,2.0555099e-02,2.0539500e-02,2.0535201e-02,2.0546600e-02,2.0562001e-02,2.0574400e-02,2.0591799e-02,2.0595999e-02,2.0584900e-02,2.0562200e-02,2.0548901e-02,2.0549100e-02,2.0542400e-02,2.0526100e-02,2.0501800e-02,2.0492600e-02,2.0495400e-02,2.0504000e-02,2.0518500e-02,2.0536199e-02,2.0545200e-02,2.0541999e-02,2.0539600e-02,2.0544199e-02,2.0541999e-02,2.0539900e-02,2.0544300e-02,2.0558899e-02,2.0565599e-02,2.0566801e-02,2.0569500e-02,2.0561701e-02,2.0560000e-02,2.0567100e-02,2.0568799e-02,2.0568799e-02,2.0575499e-02,2.0574201e-02,2.0560799e-02,2.0542299e-02,2.0539600e-02,2.0544300e-02,2.0550501e-02,2.0546600e-02,2.0532001e-02,2.0521400e-02,2.0518901e-02,2.0508600e-02,2.0494699e-02,2.0478699e-02,2.0472500e-02,2.0471800e-02,2.0466100e-02,2.0466400e-02,2.0470999e-02,2.0477900e-02,2.0479901e-02,2.0477699e-02,2.0481201e-02,2.0491401e-02,2.0495901e-02,2.0494999e-02,2.0493500e-02,2.0490499e-02,2.0489000e-02,2.0493001e-02,2.0499000e-02,2.0508200e-02,2.0514101e-02,2.0528100e-02,2.0540399e-02,2.0543501e-02,2.0541800e-02,2.0540301e-02,2.0540100e-02,2.0540200e-02,2.0542299e-02,2.0547800e-02,2.0555001e-02,2.0570301e-02,2.0588700e-02,2.0598499e-02,2.0609200e-02,2.0628400e-02,2.0651599e-02,2.0675300e-02,2.0703400e-02,2.0740600e-02,2.0781901e-02,2.0818699e-02,2.0856099e-02,2.0904301e-02,2.0964600e-02,2.1027399e-02,2.1087900e-02,2.1145100e-02,2.1199800e-02,2.1243300e-02,2.1265401e-02,2.1276399e-02,2.1276699e-02,2.1270700e-02,2.1257499e-02,2.1240201e-02,2.1225600e-02,2.1214601e-02,2.1202900e-02,2.1190500e-02,2.1181701e-02,2.1173300e-02,2.1160100e-02,2.1141199e-02,2.1124000e-02,2.1114400e-02,2.1108899e-02,2.1100299e-02,2.1084500e-02,2.1057701e-02,2.1022400e-02,2.0985501e-02,2.0952100e-02,2.0921299e-02,2.0894300e-02,2.0873399e-02,2.0855701e-02,2.0839000e-02,2.0825099e-02,2.0814801e-02,2.0804601e-02,2.0799700e-02,2.0797201e-02,2.0794099e-02,2.0790100e-02,2.0787699e-02,2.0796901e-02,2.0816701e-02,2.0838801e-02,2.0866400e-02,2.0909300e-02,2.0964500e-02,2.1025499e-02,2.1094499e-02,2.1174300e-02,2.1260399e-02,2.1340201e-02,2.1404900e-02,2.1460000e-02,2.1502901e-02,2.1531200e-02,2.1553401e-02,2.1576000e-02,2.1599900e-02,2.1618901e-02,2.1632500e-02,2.1647500e-02,2.1664700e-02,2.1679301e-02,2.1693600e-02,2.1713501e-02,2.1737400e-02,2.1764500e-02,2.1794900e-02,2.1825900e-02,2.1856399e-02,2.1890201e-02,2.1931499e-02,2.1978600e-02,2.2021901e-02,2.2064200e-02,2.2106800e-02,2.2149101e-02,2.2194700e-02,2.2243500e-02,2.2290200e-02,2.2336300e-02,2.2380801e-02,2.2422500e-02,2.2465801e-02,2.2513200e-02,2.2566600e-02,2.2627501e-02,2.2698600e-02,2.2782400e-02,2.2882801e-02,2.3000199e-02,2.3140000e-02,2.3309300e-02,2.3511199e-02,2.3749400e-02,2.4030300e-02,2.4358001e-02,2.4733000e-02,2.5156399e-02,2.5628500e-02,2.6149901e-02,2.6723700e-02,2.7355799e-02,2.8049801e-02,2.8816501e-02,2.9673200e-02,3.0633500e-02,3.1704601e-02,3.2879300e-02,3.4127802e-02,3.5400599e-02,3.6633801e-02,3.7761599e-02,3.8732599e-02,3.9520901e-02,4.0124200e-02,4.0562801e-02,4.0868402e-02,4.1069999e-02,4.1189399e-02,4.1242201e-02,4.1237000e-02,4.1174401e-02,4.1055299e-02,4.0884700e-02,4.0664900e-02,4.0395301e-02,4.0082801e-02,3.9733302e-02,3.9352700e-02,3.8944099e-02,3.8509399e-02,3.8054500e-02,3.7582301e-02,3.7093900e-02,3.6593501e-02,3.6083501e-02,3.5566099e-02,3.5044499e-02,3.4519199e-02,3.3990800e-02,3.3461701e-02,3.2935400e-02,3.2414500e-02,3.1902399e-02,3.1401601e-02,3.0913200e-02,3.0439900e-02,2.9983699e-02,2.9543700e-02,2.9122200e-02,2.8721400e-02,2.8339000e-02,2.7975200e-02,2.7634500e-02,2.7320100e-02,2.7029200e-02,2.6763201e-02,2.6521999e-02,2.6303099e-02,2.6105400e-02,2.5927201e-02,2.5768699e-02,2.5630999e-02,2.5515400e-02,2.5421200e-02,2.5347700e-02,2.5293000e-02,2.5256500e-02,2.5241500e-02,2.5253300e-02,2.5289301e-02,2.5345599e-02,2.5421700e-02,2.5519701e-02,2.5635799e-02,2.5770601e-02,2.5927899e-02,2.6105400e-02,2.6297700e-02,2.6507201e-02,2.6730200e-02,2.6921600e-02,2.7021701e-02,3.0139299e-02,3.0385001e-02,3.0693300e-02,3.0968100e-02,3.1240100e-02,3.1521499e-02,3.1818200e-02,3.2141000e-02,3.2494199e-02,3.2903899e-02,3.3402700e-02,3.4020599e-02,3.4789599e-02,3.5745900e-02,3.6946200e-02,3.8438600e-02,4.0254202e-02,4.2410001e-02,4.4896699e-02,4.7677200e-02,5.0682101e-02,5.3821601e-02,5.6975599e-02,6.0024898e-02,6.2866896e-02,6.5399900e-02,6.7576498e-02,6.9384500e-02,7.0840701e-02,7.1979597e-02,7.2849602e-02,7.3510803e-02,7.4011303e-02,7.4395403e-02,7.4695103e-02,7.4933097e-02,7.5144097e-02,7.5339802e-02,7.5530902e-02,7.5733401e-02,7.5949103e-02,7.6174699e-02,7.6404303e-02,7.6631501e-02,7.6837502e-02,7.7005804e-02,7.7130698e-02,7.7195697e-02,7.7192299e-02,7.7128097e-02,7.7008702e-02,7.6843098e-02,7.6645702e-02,7.6412901e-02,7.6155499e-02,7.5889699e-02,7.5612299e-02,7.5324900e-02,7.5034700e-02,7.4739799e-02,7.4440002e-02,7.4137203e-02,7.3829502e-02,7.3518202e-02,7.3203400e-02,7.2884001e-02,7.2558798e-02,7.2236203e-02,7.1916498e-02,7.1594402e-02,7.1270801e-02,7.0955701e-02,7.0657402e-02,7.0367903e-02,7.0093103e-02,6.9838002e-02,6.9604702e-02,6.9396801e-02,6.9224603e-02,6.9082201e-02,6.8977498e-02,6.8912797e-02,6.8897597e-02,6.8942398e-02,6.9048300e-02,6.9211103e-02,6.9426499e-02,6.9707498e-02,7.0063397e-02,7.0497103e-02,7.1013898e-02,7.1611397e-02,7.2288401e-02,7.3047198e-02,7.3901303e-02,7.4846998e-02,7.5894199e-02,7.7046603e-02,7.8306898e-02,7.9690203e-02,8.1207998e-02,8.2855403e-02,8.4634200e-02,8.6568698e-02,8.8670000e-02,9.0942003e-02,9.3396202e-02,9.6035503e-02,9.8864600e-02,0.1018890,0.1051030,0.1084970,0.1120640,0.1157970,0.1196810,0.1236900,0.1277930,0.1319640,0.1361770,0.1403900,0.1445750,0.1487030,0.1527450,0.1567030,0.1605940,0.1644330,0.1682740,0.1721730,0.1762250,0.1805480,0.1852680,0.1905560,0.1966100,0.2036490,0.2119190,0.2217090,0.2333480,0.2472580,0.2639350,0.2838990,0.3076440,0.3355310,0.3677520,0.4043900,0.4454540,0.4908720,0.5403830,0.5934390,0.6491960,0.7065680,0.7644170,0.8216770,0.8773310,0.9305610,0.9806610,1.0270500,1.0695400,1.1082200,1.1432700,1.1749001,1.2034100,1.2290900,1.2521900,1.2729000,1.2913100,1.3076299,1.3219700,1.3343600,1.3448499,1.3536000,1.3608600,1.3666600,1.3710800,1.3742700,1.3762900,1.3770300,1.3765500,1.3745700,1.3707500,1.3647799,1.3564100,1.3456399,1.3323300,1.3166300,1.2988800,1.2793400,1.2582300,1.2359000,1.2126600,1.1887500,1.1643300,1.1396400,1.1148800,1.0902100,1.0655800,1.0410200,1.0166301,0.9924450,0.9685550,0.9450480,0.9219410,0.8992870,0.8771410,0.8555280,0.8344370,0.8138830,0.7939000,0.7744690,0.7556070,0.7373080,0.7195300,0.7022950,0.6855920,0.6693970,0.6537170,0.6385330,0.6238290,0.6096310,0.5959490,0.5827170,0.5699300,0.5575630,0.5456210,0.5340910,0.5229400,0.5121830,0.5018100,0.4918000,0.4821570,0.4728640,0.4639000,0.4552730,0.4469620,0.4389500,0.4312400,0.4238270,0.4167050,0.4098450,0.4032490,0.3969170,0.3908370,0.3849960,0.3793820,0.3739910,0.3688160,0.3638520,0.3590880,0.3545070,0.3501070,0.3458830,0.3418210,0.3379210,0.3341730,0.3305630,0.3270850,0.3237400,0.3205240,0.3174290,0.3144530,0.3115900,0.3088340,0.3061810,0.3036310,0.3011790,0.2988220,0.2965560,0.2943800,0.2922910,0.2902870,0.2883660,0.2865290,0.2847800,0.2831140,0.2815310,0.2800300,0.2786070,0.2772680,0.2760090,0.2748260,0.2737150,0.2726780,0.2717230,0.2708530,0.2700660,0.2693700,0.2687680,0.2682610,0.2678410,0.2675040,0.2672550,0.2670910,0.2670140,0.2670290,0.2671430,0.2673510,0.2676530,0.2680560,0.2685630,0.2691800,0.2699040,0.2707410,0.2716910,0.2727530,0.2739310,0.2752310,0.2766600,0.2782240,0.2799340,0.2817960,0.2838150,0.2859990,0.2883550,0.2908900,0.2936130,0.2965280,0.2996350,0.3029430,0.3064570,0.3101840,0.3141210,0.3182630,0.3226130,0.3271580,0.3318740,0.3367550,0.3417830,0.3469270,0.3521490,0.3574140,0.3626850,0.3679070,0.3730190,0.3779850,0.3827630,0.3873110,0.3915800,0.3955320,0.3991430,0.4023860,0.4052430,0.4077150,0.4098110,0.4115410,0.4129200,0.4139800,0.4147540,0.4152720,0.4155680,0.4156900,0.4156770,0.4155760,0.4154220,0.4152530,0.4151090,0.4150330,0.4150490,0.4151970,0.4155150,0.4160360,0.4167950,0.4178260,0.4191650,0.4208660,0.4229790,0.4255660,0.4287060,0.4325030,0.4371060,0.4426330,0.4491430,0.4566910,0.4654230,0.4755860,0.4874820,0.5014140,0.5176990,0.5367850,0.5592510,0.5857240,0.6167120,0.6526680,0.6942370,0.7425430,0.7992140,0.8659030,0.9440340,1.0345500,1.1379600,1.2549800,1.3868001,1.5348600,1.7004499,1.8843000,2.0860600,2.3034899,2.5310500,2.7589400,2.9730999,3.1593599,3.3060400,3.4113300,3.4836099,3.5327101,3.5713601,3.5991800,3.6139801,3.6274099,3.6442900,3.6603501,3.6724401,3.6836100,3.6992099,3.7140000,3.7247500,3.7345300,3.7452300,3.7551200,3.7640700,3.7716401,3.7823601,3.7866900,3.7906599,3.8029201,3.8070500,3.8076301,3.8065300,3.8017001,3.8019600,3.8023100,3.8054800,3.8025000,3.7934000,3.7860401,3.7725101,3.7521701,3.7335000,3.7169001,3.6946800,3.6648099,3.6308701,3.5923700,3.5510299,3.5090699,3.4636900,3.4162700,3.3668101,3.3147299,3.2612100,3.2065001,3.1513700,3.0965800,3.0409901,2.9861000,2.9323699,2.8788199,2.8251801,2.7727101,2.7219200,2.6720200,2.6227601,2.5737300,2.5256600,2.4792600,2.4342101,2.3899801,2.3462801,2.3034999,2.2618201,2.2210901,2.1811700,2.1420901,2.1040101,2.0668299,2.0302200,1.9943399,1.9594400,1.9253300,1.8918800,1.8591700,1.8272200,1.7960500,1.7655600,1.7356800,1.7064400,1.6778400,1.6499300,1.6226500,1.5959400,1.5698000,1.5442200,1.5192300,1.4948300,1.4709899,1.4477000,1.4249099,1.4026700,1.3810000,1.3598300,1.3391900,1.3191400,1.2996401,1.2806600,1.2622100,1.2443000,1.2269300,1.2100800,1.1937300,1.1779000,1.1625900,1.1477700,1.1334400,1.1195800,1.1061900,1.0932500,1.0807600,1.0687100,1.0571001,1.0458900,1.0351200,1.0247600,1.0147800,1.0052000,0.9960060,0.9871740,0.9786780,0.9705200,0.9626910,0.9551730,0.9479670,0.9410580,0.9344380,0.9281280,0.9221200,0.9164120,0.9110090,0.9058910,0.9010420,0.8964630,0.8921450,0.8880830,0.8842720,0.8807140,0.8774170,0.8743830,0.8716020,0.8690710,0.8667880,0.8647540,0.8629670,0.8614050,0.8600710,0.8589850,0.8581360,0.8575090,0.8571100,0.8569390,0.8570050,0.8573010,0.8578180,0.8585580,0.8595340,0.8607400,0.8621850,0.8638630,0.8657770,0.8679480,0.8703680,0.8730310,0.8759290,0.8790780,0.8824740,0.8861140,0.8900140,0.8941860,0.8986200,0.9032990,0.9082300,0.9134440,0.9189330,0.9246960,0.9307370,0.9370810,0.9437290,0.9506480,0.9578490,0.9653450,0.9731390,0.9812260,0.9896120,0.9982970,1.0072800,1.0165600,1.0261800,1.0361500,1.0464400,1.0570500,1.0679899,1.0792400,1.0908200,1.1027400,1.1149800,1.1275800,1.1404999,1.1537400,1.1673200,1.1812400,1.1954800,1.2100300,1.2249700,1.2402400,1.2557900,1.2716700,1.2879200,1.3044900,1.3213100,1.3384900,1.3560801,1.3740200,1.3922000,1.4106500,1.4294900,1.4486800,1.4682000,1.4879700,1.5080200,1.5284300,1.5491199,1.5700901,1.5913700,1.6130100,1.6350300,1.6573300,1.6798800,1.7026800,1.7258300,1.7492100,1.7728500,1.7968400,1.8211800,1.8456900,1.8704500,1.8955100,1.9208699,1.9465200,1.9723600,1.9986600,2.0253301,2.0519099,2.0785999,2.1058900,2.1335900,2.1617701,2.1904600,2.2193501,2.2486000,2.2780499,2.3077700,2.3381400,2.3685300,2.3992300,2.4307699,2.4628999,2.4948800,2.5270700,2.5604701,2.5942500,2.6277101,2.6615701,2.6959600,2.7308300,2.7651200,2.7997100,2.8343699,2.8668399,2.8979900,2.9307001,2.9645400,2.9977901,3.0292599,3.0622101,3.0920601,3.1158299,3.1449201,3.1734200,3.1951201,3.2155600,3.2397900,3.2649200,3.2888300,3.3102100,3.3243101,3.3361499,3.3503399,3.3566101,3.3572800,3.3626399,3.3670700,3.3712599,3.3769400,3.3807199
"repr-03",2.0380400e-02,2.0606900e-02,2.0999501e-02,2.1173200e-02,2.1166800e-02,2.1226000e-02,2.1276699e-02,2.1112399e-02,2.0984201e-02,2.0775899e-02,2.0454099e-02,2.0340100e-02,2.0432200e-02,2.0516399e-02,2.0613801e-02,2.0613801e-02,2.0376001e-02,2.0215500e-02,2.0211900e-02,2.0154500e-02,2.0088701e-02,2.0124501e-02,2.0129800e-02,2.0113900e-02,2.0132000e-02,2.0140300e-02,2.0197600e-02,2.0288801e-02,2.0295899e-02,2.0234700e-02,2.0159800e-02,2.0153999e-02,2.0217599e-02,2.0252001e-02,2.0234499e-02,2.0264201e-02,2.0295599e-02,2.0295400e-02,2.0336799e-02,2.0395599e-02,2.0423399e-02,2.0459300e-02,2.0498300e-02,2.0499401e-02,2.0514000e-02,2.0566100e-02,2.0609301e-02,2.0609699e-02,2.0596500e-02,2.0579301e-02,2.0565599e-02,2.0589899e-02,2.0618200e-02,2.0618301e-02,2.0622199e-02,2.0621700e-02,2.0591600e-02,2.0575499e-02,2.0573599e-02,2.0550400e-02,2.0521000e-02,2.0506300e-02,2.0496100e-02,2.0490900e-02,2.0501699e-02,2.0518700e-02,2.0547800e-02,2.0562099e-02,2.0571399e-02,2.0595100e-02,2.0612100e-02,2.0610601e-02,2.0593800e-02,2.0575700e-02,2.0575499e-02,2.0591000e-02,2.0603901e-02,2.0611400e-02,2.0621501e-02,2.0622199e-02,2.0612599e-02,2.0591499e-02,2.0577401e-02,2.0572800e-02,2.0571601e-02,2.0560799e-02,2.0532699e-02,2.0519501e-02,2.0522900e-02,2.0533100e-02,2.0550400e-02,2.0570500e-02,2.0580599e-02,2.0582899e-02,2.0586099e-02,2.0590801e-02,2.0589899e-02,2.0587999e-02,2.0590801e-02,2.0599600e-02,2.0604700e-02,2.0605600e-02,2.0606199e-02,2.0598300e-02,2.0593399e-02,2.0599499e-02,2.0603500e-02,2.0608900e-02,2.0617900e-02,2.0619400e-02,2.0609200e-02,2.0589400e-02,2.0583700e-02,2.0586900e-02,2.0591799e-02,2.0589899e-02,2.0578099e-02,2.0566700e-02,2.0558700e-02,2.0541901e-02,2.0525500e-02,2.0513300e-02,2.0509500e-02,2.0508099e-02,2.0504201e-02,2.0501900e-02,2.0506499e-02,2.0515500e-02,2.0518200e-02,2.0513801e-02,2.0515401e-02,2.0527201e-02,2.0534700e-02,2.0533400e-02,2.0531399e-02,2.0529799e-02,2.0530101e-02,2.0536499e-02,2.0543300e-02,2.0551600e-02,2.0555399e-02,2.0567199e-02,2.0577099e-02,2.0578699e-02,2.0578200e-02,2.0578900e-02,2.0579601e-02,2.0578200e-02,2.0578800e-02,2.0584600e-02,2.0593099e-02,2.0609099e-02,2.0627100e-02,2.0636201e-02,2.0644801e-02,2.0661600e-02,2.0683501e-02,2.0706600e-02,2.0735200e-02,2.0773901e-02,2.0816701e-02,2.0853501e-02,2.0891100e-02,2.0939801e-02,2.0999100e-02,2.1061201e-02,2.1121200e-02,2.1178400e-02,2.1232501e-02,2.1276301e-02,2.1299999e-02,2.1308800e-02,2.1308500e-02,2.1305401e-02,2.1295199e-02,2.1280101e-02,2.1265799e-02,2.1252699e-02,2.1238601e-02,2.1225199e-02,2.1214601e-02,2.1204200e-02,2.1191200e-02,2.1173101e-02,2.1156499e-02,2.1147599e-02,2.1142200e-02,2.1133499e-02,2.1116100e-02,2.1089001e-02,2.1054501e-02,2.1016801e-02,2.0980701e-02,2.0947799e-02,2.0921299e-02,2.0901300e-02,2.0884100e-02,2.0868201e-02,2.0855200e-02,2.0846400e-02,2.0837599e-02,2.0830600e-02,2.0826099e-02,2.0821700e-02,2.0817500e-02,2.0816499e-02,2.0825800e-02,2.0845501e-02,2.0865999e-02,2.0892300e-02,2.0934399e-02,2.0986401e-02,2.1047400e-02,2.1120099e-02,2.1202501e-02,2.1288700e-02,2.1365801e-02,2.1427199e-02,2.1480201e-02,2.1523900e-02,2.1553500e-02,2.1574900e-02,2.1596100e-02,2.1618800e-02,2.1637300e-02,2.1648800e-02,2.1661200e-02,2.1677500e-02,2.1693001e-02,2.1708500e-02,2.1729199e-02,2.1754401e-02,2.1780999e-02,2.1810099e-02,2.1842901e-02,2.1875599e-02,2.1910699e-02,2.1950601e-02,2.1995701e-02,2.2040600e-02,2.2085199e-02,2.2129400e-02,2.2172200e-02,2.2217400e-02,2.2265499e-02,2.2312600e-02,2.2359001e-02,2.2402400e-02,2.2442499e-02,2.2484999e-02,2.2532500e-02,2.2585399e-02,2.2645600e-02,2.2717601e-02,2.2802901e-02,2.2904100e-02,2.3022100e-02,2.3162199e-02,2.3331800e-02,2.3533100e-02,2.3771301e-02,2.4052501e-02,2.4380900e-02,2.4755901e-02,2.5178900e-02,2.5650401e-02,2.6171399e-02,2.6745001e-02,2.7376000e-02,2.8068500e-02,2.8834000e-02,2.9689200e-02,3.0647701e-02,3.1717300e-02,3.2890100e-02,3.4137100e-02,3.5408601e-02,3.6640100e-02,3.7766598e-02,3.8737301e-02,3.9524600e-02,4.0127400e-02,4.0566400e-02,4.0873501e-02,4.1076500e-02,4.1196998e-02,4.1251000e-02,4.1246898e-02,4.1186299e-02,4.1069400e-02,4.0900700e-02,4.0681802e-02,4.0413000e-02,4.0101700e-02,3.9753899e-02,3.9375201e-02,3.8967699e-02,3.8534001e-02,3.8080700e-02,3.7609700e-02,3.7122700e-02,3.6623400e-02,3.6113899e-02,3.5597801e-02,3.5077300e-02,3.4552600e-02,3.4024499e-02,3.3495501e-02,3.2969601e-02,3.2449201e-02,3.1937100e-02,3.1436101e-02,3.0947501e-02,3.0473700e-02,3.0016299e-02,2.9574299e-02,2.9150501e-02,2.8747400e-02,2.8363300e-02,2.7999001e-02,2.7657900e-02,2.7342500e-02,2.7051199e-02,2.6785901e-02,2.6544999e-02,2.6325600e-02,2.6127201e-02,2.5948100e-02,2.5788600e-02,2.5650000e-02,2.5534401e-02,2.5440499e-02,2.5368299e-02,2.5314599e-02,2.5279099e-02,2.5265001e-02,2.5276300e-02,2.5310000e-02,2.5364000e-02,2.5438700e-02,2.5534600e-02,2.5650300e-02,2.5786599e-02,2.5944799e-02,2.6121899e-02,2.6312500e-02,2.6518200e-02,2.6737800e-02,2.6925201e-02,2.7017200e-02,3.0139299e-02,3.0383300e-02,3.0692499e-02,3.0970700e-02,3.1245600e-02,3.1524401e-02,3.1819299e-02,3.2137200e-02,3.2483999e-02,3.2895900e-02,3.3403799e-02,3.4024902e-02,3.4786198e-02,3.5741199e-02,3.6941499e-02,3.8428400e-02,4.0239301e-02,4.2390700e-02,4.4873901e-02,4.7652900e-02,5.0657898e-02,5.3787801e-02,5.6932800e-02,5.9978601e-02,6.2813498e-02,6.5344296e-02,6.7523703e-02,6.9333300e-02,7.0783898e-02,7.1920902e-02,7.2796099e-02,7.3463999e-02,7.3969699e-02,7.4359000e-02,7.4662700e-02,7.4906699e-02,7.5120799e-02,7.5318597e-02,7.5514302e-02,7.5721599e-02,7.5937003e-02,7.6163799e-02,7.6400898e-02,7.6629996e-02,7.6837704e-02,7.7014498e-02,7.7143602e-02,7.7206597e-02,7.7205099e-02,7.7144697e-02,7.7031203e-02,7.6872200e-02,7.6672398e-02,7.6439500e-02,7.6187998e-02,7.5925499e-02,7.5647302e-02,7.5363003e-02,7.5073898e-02,7.4777000e-02,7.4475400e-02,7.4170999e-02,7.3871300e-02,7.3569603e-02,7.3255502e-02,7.2935499e-02,7.2611898e-02,7.2287902e-02,7.1961597e-02,7.1637198e-02,7.1317203e-02,7.1007103e-02,7.0704699e-02,7.0415601e-02,7.0142902e-02,6.9886900e-02,6.9653504e-02,6.9444701e-02,6.9266997e-02,6.9123901e-02,6.9021598e-02,6.8963200e-02,6.8951897e-02,6.8991601e-02,6.9090202e-02,6.9247402e-02,6.9461897e-02,6.9747202e-02,7.0104897e-02,7.0535600e-02,7.1047902e-02,7.1639702e-02,7.2320104e-02,7.3082998e-02,7.3930502e-02,7.4874498e-02,7.5918503e-02,7.7071898e-02,7.8337803e-02,7.9718500e-02,8.1229098e-02,8.2866497e-02,8.4642299e-02,8.6576499e-02,8.8676400e-02,9.0945199e-02,9.3395904e-02,9.6034601e-02,9.8859899e-02,0.1018760,0.1050800,0.1084740,0.1120440,0.1157730,0.1196500,0.1236570,0.1277570,0.1319230,0.1361330,0.1403400,0.1445150,0.1486330,0.1526720,0.1566220,0.1605000,0.1643310,0.1681570,0.1720470,0.1760850,0.1803960,0.1851090,0.1903840,0.1964220,0.2034400,0.2116900,0.2214550,0.2330680,0.2469510,0.2635940,0.2835210,0.3072390,0.3350900,0.3672560,0.4038420,0.4448490,0.4902010,0.5396410,0.5926240,0.6482960,0.7055730,0.7633480,0.8205260,0.8760940,0.9292470,0.9792650,1.0256400,1.0681601,1.1068701,1.1419200,1.1736200,1.2022500,1.2280200,1.2512400,1.2720900,1.2906300,1.3070600,1.3215200,1.3340400,1.3446900,1.3535700,1.3608800,1.3668100,1.3713700,1.3746099,1.3767000,1.3775800,1.3771200,1.3751800,1.3713900,1.3654799,1.3571800,1.3464299,1.3332300,1.3176399,1.2999200,1.2803700,1.2593300,1.2370800,1.2138300,1.1899300,1.1655300,1.1408600,1.1161100,1.0913800,1.0667300,1.0422000,1.0178000,0.9936330,0.9697710,0.9462310,0.9231010,0.9004620,0.8783050,0.8566580,0.8355480,0.8149950,0.7949930,0.7755420,0.7566470,0.7383050,0.7205180,0.7032760,0.6865370,0.6703170,0.6546190,0.6394240,0.6247080,0.6104740,0.5967730,0.5835350,0.5707290,0.5583360,0.5463690,0.5348220,0.5236670,0.5128940,0.5025060,0.4924850,0.4828260,0.4735260,0.4645650,0.4559140,0.4475790,0.4395520,0.4318250,0.4243980,0.4172510,0.4103810,0.4037820,0.3974410,0.3913530,0.3855060,0.3798820,0.3744780,0.3692930,0.3643150,0.3595400,0.3549630,0.3505600,0.3463250,0.3422570,0.3383500,0.3345930,0.3309790,0.3275020,0.3241540,0.3209340,0.3178320,0.3148460,0.3119770,0.3092160,0.3065600,0.3040070,0.3015500,0.2991860,0.2969140,0.2947340,0.2926410,0.2906350,0.2887120,0.2868710,0.2851190,0.2834500,0.2818620,0.2803560,0.2789300,0.2775880,0.2763270,0.2751400,0.2740250,0.2729810,0.2720200,0.2711460,0.2703600,0.2696620,0.2690530,0.2685380,0.2681140,0.2677740,0.2675200,0.2673530,0.2672740,0.2672870,0.2673920,0.2675930,0.2678970,0.2683020,0.2688050,0.2694140,0.2701350,0.2709660,0.2719100,0.2729680,0.2741430,0.2754370,0.2768640,0.2784250,0.2801300,0.2819870,0.2840010,0.2861810,0.2885350,0.2910680,0.2937870,0.2966950,0.2997970,0.3031070,0.3066220,0.3103410,0.3142720,0.3184140,0.3227580,0.3272910,0.3320060,0.3368790,0.3418970,0.3470370,0.3522560,0.3575160,0.3627830,0.3680000,0.3731110,0.3780790,0.3828540,0.3873890,0.3916480,0.3955940,0.3991960,0.4024270,0.4052780,0.4077450,0.4098310,0.4115470,0.4129160,0.4139650,0.4147280,0.4152380,0.4155270,0.4156400,0.4156240,0.4155140,0.4153510,0.4151740,0.4150190,0.4149310,0.4149420,0.4150830,0.4153930,0.4159080,0.4166570,0.4176780,0.4190120,0.4207010,0.4228020,0.4253820,0.4285130,0.4323040,0.4368950,0.4424030,0.4488930,0.4564260,0.4651420,0.4752890,0.4871680,0.5010750,0.5173310,0.5363930,0.5588380,0.5852860,0.6162460,0.6521660,0.6936830,0.7419200,0.7985090,0.8651210,0.9431700,1.0335701,1.1368700,1.2537200,1.3853199,1.5332000,1.6985400,1.8821400,2.0837500,2.3007400,2.5277500,2.7557299,2.9704800,3.1581399,3.3071699,3.4110601,3.4820600,3.5341799,3.5712199,3.5982800,3.6214499,3.6366701,3.6472099,3.6605201,3.6767001,3.6918700,3.7026200,3.7121201,3.7204001,3.7308400,3.7453401,3.7600801,3.7697201,3.7732699,3.7730000,3.7790899,3.7892399,3.7978401,3.8081400,3.8103399,3.8056500,3.8075500,3.8096700,3.8078401,3.8068399,3.8053300,3.7959099,3.7843499,3.7776401,3.7687199,3.7499199,3.7249000,3.7006800,3.6711600,3.6345201,3.5973499,3.5568500,3.5141399,3.4713399,3.4239099,3.3716800,3.3187900,3.2660401,3.2117100,3.1559401,3.1001899,3.0455501,2.9908900,2.9362199,2.8823299,2.8292501,2.7767401,2.7249501,2.6741800,2.6246901,2.5761700,2.5287299,2.4825001,2.4371099,2.3925200,2.3489001,2.3061700,2.2642901,2.2234499,2.1835301,2.1443601,2.1061299,2.0688300,2.0322599,1.9964800,1.9615800,1.9274200,1.8939199,1.8611500,1.8291700,1.7979400,1.7673800,1.7374700,1.7082200,1.6795900,1.6516401,1.6243100,1.5975100,1.5712900,1.5457100,1.5207100,1.4962400,1.4723300,1.4489501,1.4261200,1.4038500,1.3821300,1.3609400,1.3403100,1.3202400,1.3006901,1.2816600,1.2632000,1.2452800,1.2278800,1.2109700,1.1945800,1.1787100,1.1633600,1.1485100,1.1341400,1.1202500,1.1068200,1.0938600,1.0813500,1.0692700,1.0576100,1.0463901,1.0355999,1.0252200,1.0152400,1.0056400,0.9964320,0.9875740,0.9790500,0.9708730,0.9630300,0.9554880,0.9482460,0.9413080,0.9346810,0.9283610,0.9223300,0.9166030,0.9111920,0.9060650,0.9012060,0.8966140,0.8922770,0.8882060,0.8843890,0.8808130,0.8774930,0.8744420,0.8716590,0.8691170,0.8668160,0.8647650,0.8629610,0.8614040,0.8600880,0.8589940,0.8581260,0.8574880,0.8570810,0.8569000,0.8569460,0.8572190,0.8577200,0.8584520,0.8594200,0.8606130,0.8620430,0.8637240,0.8656460,0.8678010,0.8702050,0.8728620,0.8757650,0.8789150,0.8823010,0.8859380,0.8898470,0.8940000,0.8984010,0.9030780,0.9080120,0.9132120,0.9187050,0.9244760,0.9305110,0.9368420,0.9434700,0.9503920,0.9576100,0.9651090,0.9728880,0.9809580,0.9893310,0.9980290,1.0070300,1.0163200,1.0259300,1.0358900,1.0461800,1.0567900,1.0677299,1.0790000,1.0905600,1.1024600,1.1147200,1.1273201,1.1402299,1.1534500,1.1670099,1.1809500,1.1952300,1.2098200,1.2247400,1.2399900,1.2555799,1.2714900,1.2876900,1.3042300,1.3211000,1.3382900,1.3558400,1.3737299,1.3919100,1.4104100,1.4292800,1.4484800,1.4680099,1.4877800,1.5078100,1.5281700,1.5488800,1.5699000,1.5912200,1.6129100,1.6349100,1.6571800,1.6795900,1.7022901,1.7254699,1.7489200,1.7725900,1.7966200,1.8210000,1.8455700,1.8704700,1.8954500,1.9206001,1.9462399,1.9720600,1.9981000,2.0246401,2.0514700,2.0784600,2.1057799,2.1335599,2.1616499,2.1900401,2.2189500,2.2482100,2.2778399,2.3076401,2.3379300,2.3692501,2.4006300,2.4320400,2.4638200,2.4959800,2.5286000,2.5612600,2.5946701,2.6293700,2.6628399,2.6955199,2.7284801,2.7629199,2.7996399,2.8364999,2.8710301,2.9031200,2.9350700,2.9690001,3.0014601,3.0323000,3.0640399,3.0955501,3.1248100,3.1513200,3.1781499,3.2055700,3.2305901,3.2501199,3.2683001,3.2835500,3.3034899,3.3299401,3.3482299,3.3518000,3.3576300,3.3698299,3.3813601,3.3913100,3.3916299,3.3913200,3.4045899
"repr-04",2.0211101e-02,2.0571699e-02,2.0931100e-02,2.1063101e-02,2.1112800e-02,2.1248600e-02,2.1290399e-02,2.1096401e-02,2.0886000e-02,2.0634999e-02,2.0380801e-02,2.0340500e-02,2.0406900e-02,2.0452000e-02,2.0584101e-02,2.0644300e-02,2.0498499e-02,2.0380599e-02,2.0319600e-02,2.0233501e-02,2.0152699e-02,2.0157799e-02,2.0157401e-02,2.0144399e-02,2.0159300e-02,2.0178800e-02,2.0250199e-02,2.0302800e-02,2.0291399e-02,2.0261500e-02,2.0202599e-02,2.0181799e-02,2.0238901e-02,2.0301100e-02,2.0299301e-02,2.0328000e-02,2.0361301e-02,2.0350700e-02,2.0382199e-02,2.0441100e-02,2.0473300e-02,2.0521199e-02,2.0560199e-02,2.0554600e-02,2.0566599e-02,2.0612700e-02,2.0643000e-02,2.0630799e-02,2.0608401e-02,2.0585800e-02,2.0568900e-02,2.0590801e-02,2.0617500e-02,2.0612700e-02,2.0608500e-02,2.0606700e-02,2.0591000e-02,2.0587100e-02,2.0590700e-02,2.0571999e-02,2.0549700e-02,2.0529499e-02,2.0503899e-02,2.0485099e-02,2.0490300e-02,2.0510200e-02,2.0542501e-02,2.0559400e-02,2.0574300e-02,2.0595901e-02,2.0603700e-02,2.0599199e-02,2.0586301e-02,2.0568799e-02,2.0562099e-02,2.0572200e-02,2.0584300e-02,2.0593300e-02,2.0606801e-02,2.0606700e-02,2.0597201e-02,2.0578699e-02,2.0562800e-02,2.0563999e-02,2.0563399e-02,2.0545600e-02,2.0515300e-02,2.0507200e-02,2.0515600e-02,2.0529900e-02,2.0547301e-02,2.0562099e-02,2.0568101e-02,2.0567100e-02,2.0566899e-02,2.0574201e-02,2.0574100e-02,2.0575400e-02,2.0582100e-02,2.0591600e-02,2.0594601e-02,2.0595299e-02,2.0599799e-02,2.0590501e-02,2.0586200e-02,2.0596201e-02,2.0601399e-02,2.0600300e-02,2.0603901e-02,2.0602399e-02,2.0591799e-02,2.0577701e-02,2.0575199e-02,2.0578001e-02,2.0580700e-02,2.0573800e-02,2.0560199e-02,2.0550000e-02,2.0543801e-02,2.0531001e-02,2.0516200e-02,2.0501500e-02,2.0499000e-02,2.0499799e-02,2.0496899e-02,2.0498499e-02,2.0503201e-02,2.0511201e-02,2.0512801e-02,2.0507600e-02,2.0507900e-02,2.0519299e-02,2.0529101e-02,2.0528400e-02,2.0526100e-02,2.0522401e-02,2.0520600e-02,2.0525500e-02,2.0534299e-02,2.0544700e-02,2.0550899e-02,2.0562001e-02,2.0571301e-02,2.0572400e-02,2.0570200e-02,2.0569799e-02,2.0568701e-02,2.0565500e-02,2.0564100e-02,2.0568701e-02,2.0576701e-02,2.0592500e-02,2.0609500e-02,2.0617699e-02,2.0624900e-02,2.0641100e-02,2.0664100e-02,2.0688800e-02,2.0717399e-02,2.0752400e-02,2.0791501e-02,2.0828500e-02,2.0867500e-02,2.0916900e-02,2.0976899e-02,2.1039801e-02,2.1101000e-02,2.1158401e-02,2.1211600e-02,2.1252301e-02,2.1274000e-02,2.1284301e-02,2.1284200e-02,2.1281000e-02,2.1271899e-02,2.1257799e-02,2.1242401e-02,2.1228001e-02,2.1215200e-02,2.1204799e-02,2.1197701e-02,2.1189099e-02,2.1175200e-02,2.1156900e-02,2.1140501e-02,2.1129400e-02,2.1120301e-02,2.1108700e-02,2.1092800e-02,2.1068599e-02,2.1034600e-02,2.0996600e-02,2.0961700e-02,2.0930801e-02,2.0904699e-02,2.0883201e-02,2.0864099e-02,2.0847600e-02,2.0835301e-02,2.0825701e-02,2.0816101e-02,2.0811200e-02,2.0806400e-02,2.0801000e-02,2.0795099e-02,2.0792300e-02,2.0800199e-02,2.0818099e-02,2.0839900e-02,2.0868599e-02,2.0913500e-02,2.0971000e-02,2.1033401e-02,2.1103799e-02,2.1185899e-02,2.1273000e-02,2.1351200e-02,2.1415999e-02,2.1474101e-02,2.1520199e-02,2.1550899e-02,2.1574000e-02,2.1597100e-02,2.1621900e-02,2.1641500e-02,2.1653401e-02,2.1666599e-02,2.1685001e-02,2.1701600e-02,2.1715701e-02,2.1734999e-02,2.1758700e-02,2.1784401e-02,2.1812700e-02,2.1845000e-02,2.1877700e-02,2.1911699e-02,2.1950999e-02,2.1997500e-02,2.2042399e-02,2.2086300e-02,2.2129601e-02,2.2172101e-02,2.2216801e-02,2.2264300e-02,2.2312401e-02,2.2359701e-02,2.2404199e-02,2.2445500e-02,2.2488801e-02,2.2537000e-02,2.2591000e-02,2.2651600e-02,2.2723200e-02,2.2806700e-02,2.2905599e-02,2.3021201e-02,2.3159301e-02,2.3327099e-02,2.3527499e-02,2.3764901e-02,2.4044899e-02,2.4371300e-02,2.4745001e-02,2.5166800e-02,2.5636701e-02,2.6156001e-02,2.6728099e-02,2.7358100e-02,2.8049700e-02,2.8813699e-02,2.9668100e-02,3.0626399e-02,3.1695399e-02,3.2867499e-02,3.4113102e-02,3.5383198e-02,3.6613800e-02,3.7738901e-02,3.8708199e-02,3.9495699e-02,4.0099099e-02,4.0538300e-02,4.0845100e-02,4.1047901e-02,4.1168801e-02,4.1223500e-02,4.1220199e-02,4.1159999e-02,4.1043699e-02,4.0875401e-02,4.0657200e-02,4.0389400e-02,4.0079601e-02,3.9733000e-02,3.9355200e-02,3.8949098e-02,3.8516600e-02,3.8063701e-02,3.7593201e-02,3.7107099e-02,3.6608599e-02,3.6099698e-02,3.5583898e-02,3.5063598e-02,3.4538999e-02,3.4011099e-02,3.3482999e-02,3.2958101e-02,3.2437202e-02,3.1924400e-02,3.1423599e-02,3.0935301e-02,3.0462200e-02,3.0005300e-02,2.9563900e-02,2.9140599e-02,2.8738599e-02,2.8355399e-02,2.7990500e-02,2.7648199e-02,2.7332800e-02,2.7041201e-02,2.6773799e-02,2.6531400e-02,2.6310800e-02,2.6111299e-02,2.5932400e-02,2.5772700e-02,2.5633000e-02,2.5516599e-02,2.5423201e-02,2.5351999e-02,2.5298800e-02,2.5263000e-02,2.5248701e-02,2.5261100e-02,2.5297100e-02,2.5352700e-02,2.5427399e-02,2.5524201e-02,2.5640400e-02,2.5777100e-02,2.5935600e-02,2.6113600e-02,2.6305299e-02,2.6511200e-02,2.6728500e-02,2.6913101e-02,2.7004700e-02,3.0259600e-02,3.0510001e-02,3.0816101e-02,3.1095600e-02,3.1367701e-02,3.1651001e-02,3.1949099e-02,3.2265998e-02,3.2617301e-02,3.3027701e-02,3.3524200e-02,3.4143299e-02,3.4912501e-02,3.5865501e-02,3.7060902e-02,3.8546301e-02,4.0355500e-02,4.2506699e-02,4.4988401e-02,4.7766399e-02,5.0770398e-02,5.3898301e-02,5.7037801e-02,6.0077202e-02,6.2907800e-02,6.5437801e-02,6.7616098e-02,6.9427602e-02,7.0881203e-02,7.2021097e-02,7.2904199e-02,7.3570997e-02,7.4069500e-02,7.4458800e-02,7.4770600e-02,7.5021401e-02,7.5236902e-02,7.5432099e-02,7.5627297e-02,7.5835697e-02,7.6056503e-02,7.6288700e-02,7.6525897e-02,7.6757699e-02,7.6967403e-02,7.7140197e-02,7.7266000e-02,7.7335402e-02,7.7340603e-02,7.7285103e-02,7.7170603e-02,7.7008098e-02,7.6809198e-02,7.6579601e-02,7.6328501e-02,7.6066002e-02,7.5786203e-02,7.5500600e-02,7.5212799e-02,7.4914798e-02,7.4616000e-02,7.4315898e-02,7.4010402e-02,7.3705398e-02,7.3392197e-02,7.3072702e-02,7.2752498e-02,7.2430901e-02,7.2108299e-02,7.1784399e-02,7.1464904e-02,7.1151599e-02,7.0845902e-02,7.0556700e-02,7.0284799e-02,7.0029497e-02,6.9798902e-02,6.9589399e-02,6.9409803e-02,6.9264904e-02,6.9155402e-02,6.9094598e-02,6.9082901e-02,6.9128402e-02,6.9232300e-02,6.9391698e-02,6.9605298e-02,6.9884896e-02,7.0241697e-02,7.0677698e-02,7.1190499e-02,7.1778998e-02,7.2456002e-02,7.3218800e-02,7.4069999e-02,7.5014398e-02,7.6056600e-02,7.7207796e-02,7.8472599e-02,7.9854198e-02,8.1360802e-02,8.3001897e-02,8.4779300e-02,8.6711600e-02,8.8810697e-02,9.1080301e-02,9.3526401e-02,9.6159801e-02,9.8986603e-02,0.1020030,0.1052090,0.1085960,0.1121590,0.1158880,0.1197640,0.1237660,0.1278660,0.1320340,0.1362390,0.1404400,0.1446130,0.1487270,0.1527570,0.1567060,0.1605820,0.1644080,0.1682330,0.1721240,0.1761640,0.1804670,0.1851750,0.1904470,0.1964780,0.2034920,0.2117350,0.2214900,0.2330960,0.2469720,0.2636040,0.2835110,0.3072070,0.3350400,0.3671930,0.4037560,0.4447310,0.4900640,0.5394820,0.5924210,0.6480450,0.7052880,0.7630090,0.8201500,0.8757150,0.9288380,0.9788180,1.0251700,1.0677000,1.1064399,1.1415200,1.1732399,1.2018800,1.2276900,1.2509400,1.2718199,1.2904600,1.3069299,1.3214200,1.3339500,1.3446500,1.3536100,1.3610100,1.3669600,1.3715301,1.3748400,1.3770000,1.3779200,1.3774600,1.3754801,1.3717500,1.3659199,1.3576601,1.3469300,1.3337600,1.3181500,1.3004301,1.2809300,1.2599000,1.2376500,1.2144600,1.1905700,1.1661400,1.1414700,1.1167400,1.0920399,1.0674000,1.0428700,1.0184799,0.9943180,0.9704320,0.9468850,0.9237540,0.9010870,0.8789220,0.8572750,0.8361540,0.8155910,0.7955870,0.7761380,0.7572430,0.7389000,0.7211050,0.7038410,0.6870990,0.6708770,0.6551680,0.6399570,0.6252270,0.6109920,0.5972860,0.5840330,0.5712160,0.5588180,0.5468500,0.5352900,0.5241220,0.5133420,0.5029420,0.4929210,0.4832670,0.4739510,0.4649690,0.4563140,0.4479720,0.4399450,0.4322130,0.4247710,0.4176230,0.4107520,0.4041500,0.3978060,0.3917080,0.3858510,0.3802270,0.3748210,0.3696320,0.3646540,0.3598790,0.3552970,0.3508930,0.3466550,0.3425840,0.3386770,0.3349150,0.3312950,0.3278160,0.3244660,0.3212410,0.3181400,0.3151570,0.3122850,0.3095200,0.3068570,0.3043020,0.3018480,0.2994850,0.2972120,0.2950300,0.2929350,0.2909260,0.2890020,0.2871600,0.2854030,0.2837300,0.2821420,0.2806360,0.2792130,0.2778700,0.2766060,0.2754140,0.2742970,0.2732540,0.2722890,0.2714120,0.2706260,0.2699260,0.2693170,0.2688010,0.2683730,0.2680330,0.2677780,0.2676060,0.2675260,0.2675360,0.2676390,0.2678430,0.2681430,0.2685420,0.2690440,0.2696520,0.2703680,0.2711990,0.2721430,0.2732010,0.2743740,0.2756700,0.2770930,0.2786500,0.2803530,0.2822060,0.2842180,0.2863970,0.2887490,0.2912810,0.2939970,0.2969030,0.3000070,0.3033130,0.3068220,0.3105410,0.3144720,0.3186100,0.3229540,0.3274900,0.3322020,0.3370790,0.3421000,0.3472340,0.3524500,0.3577080,0.3629700,0.3681870,0.3732930,0.3782500,0.3830200,0.3875580,0.3918140,0.3957530,0.3993480,0.4025790,0.4054320,0.4078950,0.4099750,0.4116880,0.4130550,0.4141010,0.4148560,0.4153550,0.4156400,0.4157510,0.4157330,0.4156210,0.4154540,0.4152730,0.4151160,0.4150230,0.4150270,0.4151650,0.4154730,0.4159880,0.4167340,0.4177490,0.4190800,0.4207730,0.4228740,0.4254430,0.4285660,0.4323510,0.4369340,0.4424360,0.4489230,0.4564470,0.4651560,0.4753000,0.4871770,0.5010800,0.5173250,0.5363720,0.5587960,0.5852210,0.6161610,0.6520630,0.6935600,0.7417690,0.7983310,0.8649120,0.9429020,1.0332201,1.1364599,1.2532400,1.3847700,1.5325700,1.6979400,1.8815600,2.0829899,2.3000300,2.5273499,2.7552800,2.9696100,3.1560700,3.3043101,3.4086800,3.4793200,3.5305400,3.5662799,3.5926299,3.6131699,3.6277599,3.6437900,3.6604099,3.6726999,3.6800301,3.6889300,3.7057500,3.7285700,3.7488501,3.7577801,3.7613201,3.7662699,3.7719400,3.7770000,3.7847400,3.7954400,3.8031299,3.8075299,3.8056800,3.8030801,3.8048100,3.8089299,3.8105800,3.8022001,3.7963099,3.7978899,3.7873900,3.7708900,3.7607400,3.7469101,3.7267599,3.6964600,3.6608400,3.6304700,3.5973499,3.5580101,3.5146999,3.4681900,3.4192700,3.3700600,3.3211300,3.2690699,3.2137699,3.1575100,3.1015000,3.0459099,2.9914000,2.9375899,2.8830800,2.8291800,2.7766700,2.7254100,2.6751599,2.6257999,2.5775299,2.5302000,2.4836900,2.4381700,2.3935201,2.3497901,2.3072801,2.2656300,2.2247601,2.1847799,2.1456599,2.1073999,2.0699899,2.0334301,1.9977000,1.9627800,1.9286200,1.8951100,1.8623199,1.8303000,1.7990000,1.7683500,1.7384400,1.7091800,1.6805000,1.6524900,1.6251400,1.5983500,1.5721500,1.5465500,1.5214800,1.4969500,1.4730300,1.4497401,1.4269201,1.4046100,1.3828400,1.3616199,1.3409700,1.3208899,1.3013300,1.2823100,1.2638201,1.2458400,1.2284000,1.2114900,1.1950901,1.1792001,1.1638401,1.1489700,1.1345900,1.1207100,1.1072800,1.0943000,1.0817800,1.0696900,1.0580200,1.0467900,1.0359900,1.0256000,1.0155900,1.0059700,0.9967480,0.9878910,0.9793760,0.9711830,0.9633130,0.9557630,0.9485180,0.9415750,0.9349390,0.9286080,0.9225750,0.9168310,0.9114020,0.9062780,0.9014230,0.8968260,0.8924820,0.8883970,0.8845710,0.8809960,0.8776800,0.8746220,0.8718160,0.8692600,0.8669540,0.8649080,0.8631160,0.8615500,0.8602150,0.8591120,0.8582480,0.8576090,0.8571900,0.8570010,0.8570450,0.8573220,0.8578300,0.8585580,0.8595110,0.8606940,0.8621270,0.8638130,0.8657340,0.8678890,0.8702830,0.8729310,0.8758320,0.8789800,0.8823660,0.8859920,0.8898840,0.8940350,0.8984520,0.9031280,0.9080620,0.9132630,0.9187370,0.9244920,0.9305430,0.9368840,0.9435010,0.9504080,0.9576060,0.9650960,0.9728830,0.9809690,0.9893600,0.9980480,1.0070200,1.0162899,1.0259000,1.0358599,1.0461600,1.0567900,1.0677400,1.0789900,1.0905499,1.1024600,1.1147300,1.1273100,1.1402299,1.1534899,1.1670500,1.1809601,1.1952100,1.2098200,1.2247400,1.2400000,1.2555701,1.2714900,1.2877600,1.3043200,1.3211700,1.3383700,1.3559200,1.3737900,1.3919801,1.4104800,1.4293200,1.4484900,1.4680001,1.4878000,1.5078700,1.5282000,1.5488300,1.5698500,1.5911500,1.6127400,1.6347400,1.6569800,1.6794400,1.7023100,1.7255200,1.7489200,1.7725900,1.7965200,1.8208100,1.8454900,1.8704000,1.8954400,1.9206300,1.9461700,1.9720401,1.9980201,2.0246000,2.0516500,2.0785601,2.1057100,2.1335900,2.1615100,2.1896501,2.2186401,2.2477400,2.2771299,2.3068099,2.3371601,2.3684700,2.3998001,2.4315200,2.4634299,2.4960699,2.5285900,2.5606301,2.5933199,2.6264100,2.6603701,2.6948700,2.7296500,2.7641799,2.7986400,2.8325500,2.8667600,2.9007001,2.9339399,2.9655099,2.9946799,3.0254300,3.0584300,3.0896299,3.1199200,3.1492801,3.1753500,3.1984999,3.2216499,3.2462800,3.2687399,3.2868400,3.3043201,3.3223801,3.3333399,3.3406100,3.3470399,3.3564301,3.3705201,3.3715601,3.3717101,3.3750601,3.3658099
"repr-05",2.0348299e-02,2.0816401e-02,2.1273799e-02,2.1337001e-02,2.1243200e-02,2.1267900e-02,2.1327199e-02,2.1177899e-02,2.1012999e-02,2.0766500e-02,2.0484800e-02,2.0399099e-02,2.0494200e-02,2.0603800e-02,2.0701600e-02,2.0685000e-02,2.0502200e-02,2.0379100e-02,2.0339699e-02,2.0233000e-02,2.0141801e-02,2.0145601e-02,2.0137601e-02,2.0154400e-02,2.0191399e-02,2.0191399e-02,2.0260900e-02,2.0352300e-02,2.0360900e-02,2.0328799e-02,2.0288400e-02,2.0253100e-02,2.0266799e-02,2.0300901e-02,2.0307001e-02,2.0337099e-02,2.0366700e-02,2.0368900e-02,2.0402599e-02,2.0461300e-02,2.0490700e-02,2.0530401e-02,2.0581599e-02,2.0585399e-02,2.0592101e-02,2.0630600e-02,2.0674599e-02,2.0668400e-02,2.0640900e-02,2.0622101e-02,2.0613199e-02,2.0635501e-02,2.0659100e-02,2.0653499e-02,2.0651700e-02,2.0651400e-02,2.0624200e-02,2.0603500e-02,2.0598499e-02,2.0578500e-02,2.0545701e-02,2.0525901e-02,2.0509601e-02,2.0492600e-02,2.0501601e-02,2.0525800e-02,2.0558899e-02,2.0577099e-02,2.0591799e-02,2.0615600e-02,2.0630701e-02,2.0628899e-02,2.0613300e-02,2.0597599e-02,2.0595200e-02,2.0605300e-02,2.0619500e-02,2.0632699e-02,2.0647300e-02,2.0646200e-02,2.0632001e-02,2.0612501e-02,2.0598000e-02,2.0596599e-02,2.0592900e-02,2.0573201e-02,2.0543300e-02,2.0535300e-02,2.0541500e-02,2.0549901e-02,2.0563999e-02,2.0580500e-02,2.0589501e-02,2.0592200e-02,2.0596800e-02,2.0601500e-02,2.0597000e-02,2.0595901e-02,2.0603901e-02,2.0618699e-02,2.0620400e-02,2.0615900e-02,2.0618100e-02,2.0613600e-02,2.0606499e-02,2.0610301e-02,2.0609200e-02,2.0605400e-02,2.0615300e-02,2.0620599e-02,2.0608000e-02,2.0590801e-02,2.0586699e-02,2.0592101e-02,2.0599701e-02,2.0596299e-02,2.0581899e-02,2.0571301e-02,2.0565299e-02,2.0551700e-02,2.0535400e-02,2.0518700e-02,2.0515200e-02,2.0520400e-02,2.0518200e-02,2.0518800e-02,2.0524301e-02,2.0532500e-02,2.0534400e-02,2.0530200e-02,2.0533700e-02,2.0545799e-02,2.0551501e-02,2.0548999e-02,2.0545600e-02,2.0541901e-02,2.0540301e-02,2.0544801e-02,2.0551501e-02,2.0560900e-02,2.0565599e-02,2.0577900e-02,2.0588599e-02,2.0589400e-02,2.0587601e-02,2.0587699e-02,2.0589201e-02,2.0587999e-02,2.0586999e-02,2.0592200e-02,2.0601301e-02,2.0618100e-02,2.0636300e-02,2.0647500e-02,2.0657400e-02,2.0672301e-02,2.0692701e-02,2.0715199e-02,2.0743299e-02,2.0780800e-02,2.0820800e-02,2.0855101e-02,2.0892801e-02,2.0944200e-02,2.1006100e-02,2.1067999e-02,2.1127701e-02,2.1184700e-02,2.1238299e-02,2.1282399e-02,2.1304401e-02,2.1312701e-02,2.1311000e-02,2.1305099e-02,2.1293800e-02,2.1279700e-02,2.1265499e-02,2.1252600e-02,2.1239899e-02,2.1227401e-02,2.1217300e-02,2.1208899e-02,2.1198200e-02,2.1181701e-02,2.1165401e-02,2.1154899e-02,2.1149000e-02,2.1140300e-02,2.1122200e-02,2.1094101e-02,2.1059301e-02,2.1023300e-02,2.0989900e-02,2.0959301e-02,2.0933200e-02,2.0912200e-02,2.0893101e-02,2.0876100e-02,2.0862300e-02,2.0852700e-02,2.0844800e-02,2.0841300e-02,2.0837300e-02,2.0832200e-02,2.0827301e-02,2.0825399e-02,2.0834999e-02,2.0854600e-02,2.0875299e-02,2.0901700e-02,2.0944200e-02,2.1000400e-02,2.1060901e-02,2.1128200e-02,2.1208500e-02,2.1293800e-02,2.1370800e-02,2.1432500e-02,2.1484699e-02,2.1527000e-02,2.1556299e-02,2.1578500e-02,2.1596899e-02,2.1615701e-02,2.1630701e-02,2.1640901e-02,2.1653600e-02,2.1670800e-02,2.1686999e-02,2.1703601e-02,2.1726601e-02,2.1754900e-02,2.1784101e-02,2.1813501e-02,2.1844801e-02,2.1877799e-02,2.1913100e-02,2.1953899e-02,2.1999700e-02,2.2043500e-02,2.2086300e-02,2.2128500e-02,2.2169000e-02,2.2212001e-02,2.2258401e-02,2.2303499e-02,2.2347800e-02,2.2389900e-02,2.2429300e-02,2.2469100e-02,2.2513499e-02,2.2566600e-02,2.2628199e-02,2.2701699e-02,2.2787699e-02,2.2890201e-02,2.3009799e-02,2.3151301e-02,2.3321500e-02,2.3523601e-02,2.3762399e-02,2.4044000e-02,2.4372300e-02,2.4746999e-02,2.5169700e-02,2.5640700e-02,2.6160499e-02,2.6732801e-02,2.7362799e-02,2.8054200e-02,2.8818101e-02,2.9672399e-02,3.0630900e-02,3.1700101e-02,3.2872599e-02,3.4118298e-02,3.5388000e-02,3.6618199e-02,3.7742801e-02,3.8711701e-02,3.9498899e-02,4.0102702e-02,4.0542498e-02,4.0850300e-02,4.1054301e-02,4.1176699e-02,4.1232899e-02,4.1230202e-02,4.1170798e-02,4.1055400e-02,4.0888801e-02,4.0672999e-02,4.0407602e-02,4.0099800e-02,3.9754901e-02,3.9378799e-02,3.8974900e-02,3.8544800e-02,3.8094498e-02,3.7626099e-02,3.7141498e-02,3.6644600e-02,3.6137100e-02,3.5621900e-02,3.5102099e-02,3.4578402e-02,3.4051299e-02,3.3523601e-02,3.2998499e-02,3.2477800e-02,3.1965598e-02,3.1465098e-02,3.0976700e-02,3.0502601e-02,3.0045100e-02,2.9604601e-02,2.9183500e-02,2.8782999e-02,2.8400600e-02,2.8037099e-02,2.7698100e-02,2.7385700e-02,2.7096899e-02,2.6833000e-02,2.6593899e-02,2.6377100e-02,2.6180699e-02,2.6003400e-02,2.5845200e-02,2.5707001e-02,2.5591400e-02,2.5496600e-02,2.5420399e-02,2.5362000e-02,2.5322299e-02,2.5304399e-02,2.5312699e-02,2.5344800e-02,2.5397100e-02,2.5468901e-02,2.5562299e-02,2.5676301e-02,2.5811199e-02,2.5969099e-02,2.6147900e-02,2.6342699e-02,2.6554501e-02,2.6778299e-02,2.6967600e-02,2.7061900e-02,3.0113500e-02,3.0354099e-02,3.0657999e-02,3.0932300e-02,3.1206300e-02,3.1486198e-02,3.1783201e-02,3.2102998e-02,3.2450899e-02,3.2856800e-02,3.3356600e-02,3.3978399e-02,3.4741700e-02,3.5697199e-02,3.6896300e-02,3.8376499e-02,4.0180702e-02,4.2330898e-02,4.4812098e-02,4.7586501e-02,5.0585099e-02,5.3710502e-02,5.6847401e-02,5.9880398e-02,6.2707700e-02,6.5238103e-02,6.7412198e-02,6.9218099e-02,7.0675597e-02,7.1816102e-02,7.2697997e-02,7.3368497e-02,7.3876001e-02,7.4267797e-02,7.4579500e-02,7.4835397e-02,7.5054497e-02,7.5255103e-02,7.5452700e-02,7.5661801e-02,7.5887300e-02,7.6124303e-02,7.6361999e-02,7.6597102e-02,7.6807700e-02,7.6983102e-02,7.7108502e-02,7.7175401e-02,7.7186503e-02,7.7134497e-02,7.7020898e-02,7.6857403e-02,7.6660901e-02,7.6438703e-02,7.6188304e-02,7.5921603e-02,7.5642899e-02,7.5362697e-02,7.5075097e-02,7.4779101e-02,7.4487500e-02,7.4187100e-02,7.3880702e-02,7.3569603e-02,7.3257498e-02,7.2941400e-02,7.2618797e-02,7.2298303e-02,7.1974002e-02,7.1650602e-02,7.1332999e-02,7.1022302e-02,7.0716999e-02,7.0424698e-02,7.0147797e-02,6.9888897e-02,6.9656797e-02,6.9448702e-02,6.9267496e-02,6.9126099e-02,6.9024898e-02,6.8962499e-02,6.8945102e-02,6.8984002e-02,6.9086201e-02,6.9243804e-02,6.9461301e-02,6.9744103e-02,7.0096001e-02,7.0529804e-02,7.1040504e-02,7.1628697e-02,7.2306298e-02,7.3069997e-02,7.3917799e-02,7.4858800e-02,7.5898401e-02,7.7048898e-02,7.8310803e-02,7.9689197e-02,8.1198797e-02,8.2837403e-02,8.4615201e-02,8.6550102e-02,8.8643096e-02,9.0907499e-02,9.3356997e-02,9.5991798e-02,9.8812997e-02,0.1018220,0.1050230,0.1084130,0.1119750,0.1156990,0.1195710,0.1235690,0.1276620,0.1318280,0.1360280,0.1402240,0.1443880,0.1485010,0.1525300,0.1564750,0.1603480,0.1641690,0.1679880,0.1718670,0.1758940,0.1801910,0.1848910,0.1901560,0.1961810,0.2031770,0.2114050,0.2211470,0.2327330,0.2465830,0.2631820,0.2830670,0.3067340,0.3345290,0.3666370,0.4031560,0.4440840,0.4893410,0.5386850,0.5915660,0.6471380,0.7043220,0.7619940,0.8190790,0.8745920,0.9276730,0.9776370,1.0240099,1.0665400,1.1052901,1.1404200,1.1721700,1.2008500,1.2267400,1.2500499,1.2709900,1.2896700,1.3062700,1.3208500,1.3334700,1.3442301,1.3532900,1.3607700,1.3667500,1.3714300,1.3748600,1.3770700,1.3780200,1.3776600,1.3757700,1.3720000,1.3662000,1.3580800,1.3474000,1.3341900,1.3186300,1.3009700,1.2815000,1.2604800,1.2382400,1.2150800,1.1912200,1.1668100,1.1421601,1.1174400,1.0927700,1.0681400,1.0436000,1.0192000,0.9950100,0.9711120,0.9475610,0.9244320,0.9017580,0.8795730,0.8579100,0.8367800,0.8162150,0.7961960,0.7767260,0.7578080,0.7394430,0.7216350,0.7043720,0.6876160,0.6713720,0.6556510,0.6404320,0.6256990,0.6114570,0.5977360,0.5844660,0.5716420,0.5592330,0.5472430,0.5356670,0.5244840,0.5136950,0.5032820,0.4932460,0.4835690,0.4742330,0.4652370,0.4565830,0.4482400,0.4402000,0.4324680,0.4250230,0.4178590,0.4109850,0.4043830,0.3980340,0.3919320,0.3860680,0.3804330,0.3750170,0.3698230,0.3648410,0.3600620,0.3554700,0.3510520,0.3468090,0.3427340,0.3388180,0.3350540,0.3314300,0.3279460,0.3245950,0.3213680,0.3182630,0.3152740,0.3123970,0.3096300,0.3069690,0.3044120,0.3019570,0.2995900,0.2973130,0.2951300,0.2930320,0.2910180,0.2890910,0.2872500,0.2854900,0.2838120,0.2822200,0.2807100,0.2792810,0.2779380,0.2766700,0.2754750,0.2743580,0.2733140,0.2723480,0.2714650,0.2706750,0.2699740,0.2693630,0.2688410,0.2684100,0.2680690,0.2678120,0.2676390,0.2675530,0.2675590,0.2676620,0.2678600,0.2681580,0.2685560,0.2690540,0.2696590,0.2703740,0.2711990,0.2721370,0.2731920,0.2743620,0.2756520,0.2770760,0.2786330,0.2803290,0.2821760,0.2841860,0.2863650,0.2887140,0.2912410,0.2939570,0.2968610,0.2999580,0.3032620,0.3067700,0.3104840,0.3144080,0.3185420,0.3228800,0.3274140,0.3321300,0.3370010,0.3420150,0.3471480,0.3523630,0.3576190,0.3628750,0.3680900,0.3731940,0.3781470,0.3829090,0.3874410,0.3916980,0.3956320,0.3992170,0.4024360,0.4052780,0.4077350,0.4098150,0.4115240,0.4128790,0.4139140,0.4146660,0.4151590,0.4154360,0.4155440,0.4155190,0.4153990,0.4152220,0.4150340,0.4148760,0.4147800,0.4147810,0.4149150,0.4152150,0.4157160,0.4164550,0.4174670,0.4187900,0.4204750,0.4225690,0.4251340,0.4282520,0.4320260,0.4366010,0.4420970,0.4485740,0.4560870,0.4647820,0.4749080,0.4867710,0.5006570,0.5168870,0.5359090,0.5583030,0.5847010,0.6156040,0.6514520,0.6928820,0.7410290,0.7975230,0.8640120,0.9419110,1.0321400,1.1352700,1.2519500,1.3833300,1.5309401,1.6960900,1.8795800,2.0809300,2.2977600,2.5248699,2.7521501,2.9649799,3.1502399,3.2984300,3.4063499,3.4793501,3.5294299,3.5662401,3.5887499,3.6050000,3.6246099,3.6442900,3.6596999,3.6744699,3.6946900,3.7087801,3.7166800,3.7232101,3.7283299,3.7367799,3.7480400,3.7578700,3.7686501,3.7760000,3.7754700,3.7782099,3.7880001,3.7988701,3.8097301,3.8184700,3.8211999,3.8174500,3.8109300,3.8115900,3.8129301,3.8055401,3.7937000,3.7788799,3.7629700,3.7441001,3.7224100,3.6990199,3.6698999,3.6336801,3.5977900,3.5566299,3.5107901,3.4682100,3.4245501,3.3748600,3.3221200,3.2681701,3.2130101,3.1582799,3.1034901,3.0478899,2.9924700,2.9381599,2.8848100,2.8324699,2.7801600,2.7282200,2.6776700,2.6280999,2.5794599,2.5318301,2.4851501,2.4396801,2.3953099,2.3519499,2.3093500,2.2674601,2.2265301,2.1865399,2.1472199,2.1087999,2.0714700,2.0349801,1.9991900,1.9641200,1.9298100,1.8962500,1.8634800,1.8314300,1.8000500,1.7694100,1.7395200,1.7102700,1.6815900,1.6535200,1.6260900,1.5992700,1.5730600,1.5474100,1.5223100,1.4977800,1.4738200,1.4504499,1.4276100,1.4052700,1.3834900,1.3622700,1.3415999,1.3214600,1.3018500,1.2827899,1.2642800,1.2463000,1.2288500,1.2119000,1.1954800,1.1795900,1.1642100,1.1493300,1.1349400,1.1210099,1.1075600,1.0945801,1.0820301,1.0699100,1.0582300,1.0469800,1.0361400,1.0257300,1.0157200,1.0060900,0.9968430,0.9879600,0.9794260,0.9712370,0.9633630,0.9557890,0.9485270,0.9415760,0.9349320,0.9285860,0.9225340,0.9167970,0.9113660,0.9062140,0.9013430,0.8967350,0.8923800,0.8882830,0.8844410,0.8808530,0.8775280,0.8744670,0.8716650,0.8691140,0.8668050,0.8647400,0.8629260,0.8613530,0.8600160,0.8589010,0.8580210,0.8573790,0.8569620,0.8567750,0.8568140,0.8570690,0.8575590,0.8582890,0.8592440,0.8604290,0.8618460,0.8635110,0.8654270,0.8675830,0.8699740,0.8726080,0.8754970,0.8786440,0.8820330,0.8856650,0.8895560,0.8937070,0.8981080,0.9027570,0.9076850,0.9128970,0.9183850,0.9241450,0.9301740,0.9364960,0.9431190,0.9500260,0.9572150,0.9647040,0.9724900,0.9805660,0.9889390,0.9976210,1.0066000,1.0159000,1.0255200,1.0354800,1.0457700,1.0563800,1.0673100,1.0785600,1.0901099,1.1020100,1.1142900,1.1268899,1.1397800,1.1530200,1.1666200,1.1805500,1.1947900,1.2093800,1.2243000,1.2395101,1.2550600,1.2710000,1.2873000,1.3038800,1.3207000,1.3378700,1.3554000,1.3733000,1.3915200,1.4100400,1.4288800,1.4480200,1.4674700,1.4872700,1.5074199,1.5277900,1.5484600,1.5694700,1.5907500,1.6123700,1.6343100,1.6565100,1.6790400,1.7018700,1.7250201,1.7484100,1.7721100,1.7961900,1.8205900,1.8451400,1.8698900,1.8947400,1.9199500,1.9457400,1.9716400,1.9976400,2.0241301,2.0511501,2.0782599,2.1052401,2.1326699,2.1606500,2.1892700,2.2183399,2.2474301,2.2769301,2.3067999,2.3372500,2.3680201,2.3991001,2.4305401,2.4625399,2.4952199,2.5277100,2.5602000,2.5933900,2.6268699,2.6608300,2.6950400,2.7294700,2.7645900,2.7997701,2.8326700,2.8645201,2.8979499,2.9322600,2.9663799,2.9999599,3.0330000,3.0622900,3.0908799,3.1212299,3.1496301,3.1775501,3.2093799,3.2362900,3.2582800,3.2761900,3.2891901,3.3030901,3.3230000,3.3442700,3.3517699,3.3543999,3.3664501,3.3824000,3.3906600,3.3878000,3.3843400,3.3890400
"repr-06",1.9638499e-02,2.0017300e-02,2.0571699e-02,2.0893101e-02,2.1057000e-02,2.1170501e-02,2.1232501e-02,2.1116300e-02,2.0951601e-02,2.0685799e-02,2.0351900e-02,2.0219700e-02,2.0284200e-02,2.0398401e-02,2.0553401e-02,2.0605300e-02,2.0418501e-02,2.0266000e-02,2.0194400e-02,2.0093700e-02,2.0032899e-02,2.0062599e-02,2.0111701e-02,2.0154299e-02,2.0196000e-02,2.0196199e-02,2.0232899e-02,2.0279501e-02,2.0305200e-02,2.0293100e-02,2.0218100e-02,2.0195400e-02,2.0268301e-02,2.0326899e-02,2.0328101e-02,2.0355500e-02,2.0382700e-02,2.0385200e-02,2.0416001e-02,2.0477099e-02,2.0517999e-02,2.0557201e-02,2.0602001e-02,2.0608600e-02,2.0620300e-02,2.0655399e-02,2.0679699e-02,2.0667801e-02,2.0651700e-02,2.0643000e-02,2.0631099e-02,2.0644400e-02,2.0659000e-02,2.0648200e-02,2.0646101e-02,2.0647300e-02,2.0631600e-02,2.0620100e-02,2.0616099e-02,2.0600799e-02,2.0578699e-02,2.0563800e-02,2.0551600e-02,2.0540999e-02,2.0543300e-02,2.0557299e-02,2.0585001e-02,2.0607499e-02,2.0622900e-02,2.0641200e-02,2.0651000e-02,2.0646600e-02,2.0632600e-02,2.0616001e-02,2.0614199e-02,2.0625699e-02,2.0636000e-02,2.0645799e-02,2.0660700e-02,2.0661199e-02,2.0650500e-02,2.0629801e-02,2.0612000e-02,2.0612100e-02,2.0611599e-02,2.0592701e-02,2.0562900e-02,2.0554399e-02,2.0559501e-02,2.0567100e-02,2.0579200e-02,2.0601600e-02,2.0617001e-02,2.0615701e-02,2.0614799e-02,2.0621501e-02,2.0620100e-02,2.0618400e-02,2.0622000e-02,2.0634299e-02,2.0637801e-02,2.0636501e-02,2.0636801e-02,2.0626400e-02,2.0620801e-02,2.0629400e-02,2.0638101e-02,2.0640099e-02,2.0648500e-02,2.0650299e-02,2.0636501e-02,2.0617500e-02,2.0612201e-02,2.0617200e-02,2.0623701e-02,2.0618100e-02,2.0601900e-02,2.0589299e-02,2.0584900e-02,2.0572700e-02,2.0558899e-02,2.0545499e-02,2.0540800e-02,2.0540800e-02,2.0533999e-02,2.0530000e-02,2.0534400e-02,2.0542201e-02,2.0544400e-02,2.0542400e-02,2.0545200e-02,2.0555001e-02,2.0560499e-02,2.0561000e-02,2.0559400e-02,2.0555500e-02,2.0554001e-02,2.0558599e-02,2.0564901e-02,2.0575300e-02,2.0582400e-02,2.0594900e-02,2.0604400e-02,2.0605201e-02,2.0604501e-02,2.0604800e-02,2.0603500e-02,2.0602001e-02,2.0604899e-02,2.0611599e-02,2.0619500e-02,2.0634299e-02,2.0649999e-02,2.0658800e-02,2.0667501e-02,2.0686699e-02,2.0710800e-02,2.0735299e-02,2.0762701e-02,2.0798801e-02,2.0839401e-02,2.0875800e-02,2.0913100e-02,2.0962199e-02,2.1022800e-02,2.1085599e-02,2.1145500e-02,2.1201300e-02,2.1253800e-02,2.1295199e-02,2.1317899e-02,2.1327401e-02,2.1324599e-02,2.1318501e-02,2.1310300e-02,2.1297701e-02,2.1283001e-02,2.1269299e-02,2.1257499e-02,2.1246500e-02,2.1237999e-02,2.1228800e-02,2.1217100e-02,2.1201899e-02,2.1186201e-02,2.1175301e-02,2.1167099e-02,2.1154899e-02,2.1136900e-02,2.1110300e-02,2.1075400e-02,2.1037400e-02,2.1002000e-02,2.0970101e-02,2.0943901e-02,2.0925401e-02,2.0908600e-02,2.0891801e-02,2.0876899e-02,2.0865399e-02,2.0856300e-02,2.0851200e-02,2.0847701e-02,2.0845599e-02,2.0842699e-02,2.0841099e-02,2.0850800e-02,2.0870700e-02,2.0889999e-02,2.0914700e-02,2.0957200e-02,2.1013301e-02,2.1077000e-02,2.1148100e-02,2.1228200e-02,2.1313600e-02,2.1390600e-02,2.1451700e-02,2.1506499e-02,2.1553000e-02,2.1584900e-02,2.1607600e-02,2.1626599e-02,2.1647001e-02,2.1665201e-02,2.1676300e-02,2.1686800e-02,2.1702901e-02,2.1719500e-02,2.1735400e-02,2.1756399e-02,2.1782899e-02,2.1810399e-02,2.1837899e-02,2.1867501e-02,2.1899300e-02,2.1934001e-02,2.1975700e-02,2.2024199e-02,2.2069801e-02,2.2114500e-02,2.2158001e-02,2.2201199e-02,2.2245999e-02,2.2292400e-02,2.2338500e-02,2.2384800e-02,2.2429001e-02,2.2471201e-02,2.2514300e-02,2.2559799e-02,2.2611300e-02,2.2670601e-02,2.2740999e-02,2.2824200e-02,2.2923900e-02,2.3041600e-02,2.3181600e-02,2.3350600e-02,2.3551300e-02,2.3788899e-02,2.4069799e-02,2.4398100e-02,2.4773199e-02,2.5195999e-02,2.5667399e-02,2.6188100e-02,2.6761200e-02,2.7392000e-02,2.8084099e-02,2.8848600e-02,2.9702701e-02,3.0660400e-02,3.1729400e-02,3.2901701e-02,3.4147300e-02,3.5417099e-02,3.6647402e-02,3.7772499e-02,3.8741700e-02,3.9528601e-02,4.0131900e-02,4.0571101e-02,4.0878199e-02,4.1081399e-02,4.1203000e-02,4.1258398e-02,4.1255001e-02,4.1195400e-02,4.1080002e-02,4.0912800e-02,4.0695500e-02,4.0429000e-02,4.0120199e-02,3.9774202e-02,3.9397299e-02,3.8991001e-02,3.8558502e-02,3.8106799e-02,3.7637699e-02,3.7152201e-02,3.6653899e-02,3.6145698e-02,3.5630301e-02,3.5110001e-02,3.4585800e-02,3.4058500e-02,3.3530600e-02,3.3005599e-02,3.2485198e-02,3.1973299e-02,3.1472500e-02,3.0984500e-02,3.0511601e-02,3.0054700e-02,2.9612800e-02,2.9189600e-02,2.8787499e-02,2.8403800e-02,2.8038399e-02,2.7696401e-02,2.7382500e-02,2.7092900e-02,2.6827499e-02,2.6586000e-02,2.6367299e-02,2.6169499e-02,2.5990000e-02,2.5829799e-02,2.5690800e-02,2.5576100e-02,2.5483100e-02,2.5410200e-02,2.5355000e-02,2.5317600e-02,2.5303099e-02,2.5314899e-02,2.5349800e-02,2.5405800e-02,2.5481701e-02,2.5578201e-02,2.5693700e-02,2.5829200e-02,2.5986400e-02,2.6162401e-02,2.6352700e-02,2.6559399e-02,2.6777601e-02,2.6961600e-02,2.7052600e-02,3.0100999e-02,3.0353401e-02,3.0659400e-02,3.0936800e-02,3.1214200e-02,3.1496301e-02,3.1791601e-02,3.2112200e-02,3.2460600e-02,3.2863099e-02,3.3366300e-02,3.3988301e-02,3.4749001e-02,3.5702702e-02,3.6901299e-02,3.8387399e-02,4.0195700e-02,4.2343300e-02,4.4824999e-02,4.7598500e-02,5.0597601e-02,5.3729001e-02,5.6872901e-02,5.9909198e-02,6.2738404e-02,6.5266900e-02,6.7444503e-02,6.9256201e-02,7.0713699e-02,7.1851902e-02,7.2725601e-02,7.3395200e-02,7.3903501e-02,7.4294597e-02,7.4603900e-02,7.4853897e-02,7.5069197e-02,7.5274102e-02,7.5473003e-02,7.5677499e-02,7.5897299e-02,7.6128699e-02,7.6363102e-02,7.6593503e-02,7.6805800e-02,7.6983102e-02,7.7108704e-02,7.7171899e-02,7.7180199e-02,7.7127203e-02,7.7012099e-02,7.6851003e-02,7.6654598e-02,7.6425403e-02,7.6172300e-02,7.5909197e-02,7.5636096e-02,7.5356700e-02,7.5064197e-02,7.4766703e-02,7.4470997e-02,7.4167997e-02,7.3863700e-02,7.3556803e-02,7.3244497e-02,7.2925098e-02,7.2605498e-02,7.2283700e-02,7.1956702e-02,7.1633898e-02,7.1317501e-02,7.1004197e-02,7.0699401e-02,7.0404902e-02,7.0133902e-02,6.9882996e-02,6.9643997e-02,6.9429398e-02,6.9253102e-02,6.9112703e-02,6.9008403e-02,6.8946399e-02,6.8932801e-02,6.8970598e-02,6.9068700e-02,6.9229200e-02,6.9449700e-02,6.9734499e-02,7.0090003e-02,7.0520200e-02,7.1034499e-02,7.1626402e-02,7.2299503e-02,7.3059797e-02,7.3906302e-02,7.4848697e-02,7.5897202e-02,7.7047497e-02,7.8308500e-02,7.9690397e-02,8.1197202e-02,8.2838103e-02,8.4617898e-02,8.6551599e-02,8.8652499e-02,9.0917297e-02,9.3361102e-02,9.5999703e-02,9.8823301e-02,0.1018360,0.1050400,0.1084290,0.1119930,0.1157230,0.1195950,0.1235980,0.1276950,0.1318570,0.1360620,0.1402670,0.1444390,0.1485500,0.1525790,0.1565300,0.1604040,0.1642270,0.1680520,0.1719390,0.1759740,0.1802740,0.1849800,0.1902550,0.1962840,0.2032900,0.2115350,0.2212900,0.2328880,0.2467570,0.2633810,0.2832850,0.3069760,0.3347960,0.3669330,0.4034850,0.4444560,0.4897660,0.5391540,0.5920750,0.6476850,0.7049150,0.7626300,0.8197380,0.8752720,0.9283960,0.9783980,1.0247600,1.0672899,1.1060300,1.1411500,1.1728899,1.2015001,1.2273099,1.2506000,1.2714800,1.2901200,1.3066400,1.3211499,1.3337400,1.3444700,1.3534100,1.3608000,1.3667600,1.3714300,1.3748000,1.3769000,1.3778300,1.3774800,1.3755600,1.3718100,1.3659300,1.3577300,1.3470000,1.3337100,1.3181200,1.3004500,1.2809700,1.2599500,1.2377000,1.2145100,1.1906300,1.1662199,1.1415700,1.1168500,1.0921400,1.0675200,1.0429600,1.0185601,0.9943850,0.9704940,0.9469640,0.9238420,0.9011830,0.8789990,0.8573380,0.8362350,0.8156740,0.7956660,0.7762050,0.7572980,0.7389500,0.7211390,0.7038760,0.6871400,0.6709090,0.6551930,0.6399880,0.6252590,0.6110160,0.5973060,0.5840500,0.5712290,0.5588290,0.5468500,0.5352900,0.5241330,0.5133510,0.5029360,0.4929030,0.4832400,0.4739220,0.4649420,0.4562820,0.4479430,0.4399100,0.4321740,0.4247370,0.4175930,0.4107190,0.4041110,0.3977650,0.3916660,0.3858060,0.3801740,0.3747680,0.3695810,0.3646040,0.3598210,0.3552300,0.3508250,0.3465900,0.3425150,0.3386020,0.3348440,0.3312280,0.3277490,0.3243960,0.3211710,0.3180690,0.3150840,0.3122110,0.3094440,0.3067820,0.3042280,0.3017720,0.2994070,0.2971310,0.2949450,0.2928520,0.2908440,0.2889150,0.2870720,0.2853170,0.2836450,0.2820530,0.2805460,0.2791210,0.2777770,0.2765090,0.2753160,0.2741980,0.2731550,0.2721930,0.2713150,0.2705270,0.2698290,0.2692190,0.2687010,0.2682720,0.2679320,0.2676800,0.2675080,0.2674240,0.2674330,0.2675390,0.2677390,0.2680340,0.2684320,0.2689360,0.2695420,0.2702580,0.2710890,0.2720320,0.2730870,0.2742640,0.2755570,0.2769760,0.2785350,0.2802350,0.2820850,0.2840970,0.2862800,0.2886340,0.2911600,0.2938720,0.2967800,0.2998820,0.3031830,0.3066930,0.3104140,0.3143440,0.3184820,0.3228250,0.3273590,0.3320720,0.3369470,0.3419640,0.3470970,0.3523090,0.3575700,0.3628350,0.3680490,0.3731540,0.3781160,0.3828850,0.3874160,0.3916700,0.3956080,0.3992010,0.4024290,0.4052790,0.4077410,0.4098170,0.4115250,0.4128900,0.4139340,0.4146860,0.4151860,0.4154700,0.4155810,0.4155570,0.4154410,0.4152730,0.4150910,0.4149330,0.4148380,0.4148430,0.4149820,0.4152890,0.4157980,0.4165410,0.4175560,0.4188870,0.4205750,0.4226730,0.4252460,0.4283680,0.4321460,0.4367250,0.4422250,0.4487100,0.4562330,0.4649360,0.4750760,0.4869470,0.5008460,0.5170930,0.5361350,0.5585540,0.5849720,0.6158980,0.6517790,0.6932520,0.7414390,0.7979740,0.8645190,0.9424970,1.0328200,1.1360199,1.2527699,1.3842800,1.5320200,1.6972500,1.8807600,2.0821800,2.2990899,2.5262599,2.7539001,2.9680600,3.1548400,3.3026400,3.4082501,3.4827099,3.5363600,3.5732200,3.5956900,3.6087999,3.6200399,3.6357601,3.6494401,3.6619699,3.6779900,3.6945000,3.7105401,3.7190900,3.7278199,3.7404599,3.7496700,3.7552500,3.7600701,3.7694099,3.7832501,3.7909200,3.7909300,3.7915001,3.8004701,3.8103299,3.8113501,3.8085899,3.8094001,3.8083899,3.8027999,3.7962000,3.7898600,3.7787600,3.7644601,3.7453699,3.7214501,3.6934400,3.6634300,3.6317999,3.5947599,3.5553701,3.5144899,3.4697700,3.4202900,3.3705201,3.3202701,3.2669599,3.2119200,3.1562300,3.1009700,3.0466101,2.9913800,2.9366901,2.8836801,2.8307099,2.7778299,2.7262101,2.6757600,2.6265600,2.5781300,2.5302999,2.4838099,2.4386499,2.3942499,2.3504801,2.3076200,2.2658501,2.2250299,2.1849699,2.1458499,2.1077399,2.0704300,2.0338199,1.9980100,1.9630300,1.9287601,1.8952200,1.8624300,1.8304300,1.7991300,1.7685300,1.7386100,1.7093300,1.6806600,1.6526400,1.6252500,1.5984600,1.5722700,1.5466599,1.5216100,1.4971000,1.4731801,1.4498000,1.4269500,1.4046600,1.3829300,1.3617300,1.3410400,1.3209100,1.3013400,1.2823100,1.2638299,1.2458700,1.2284100,1.2114800,1.1950800,1.1792099,1.1638401,1.1489600,1.1345900,1.1206800,1.1072400,1.0942700,1.0817500,1.0696599,1.0580000,1.0467499,1.0359200,1.0255100,1.0155100,1.0059000,0.9966690,0.9878000,0.9792770,0.9710890,0.9632190,0.9556620,0.9484200,0.9414850,0.9348460,0.9285040,0.9224620,0.9167280,0.9112980,0.9061480,0.9012750,0.8966830,0.8923570,0.8882730,0.8844310,0.8808480,0.8775320,0.8744800,0.8716750,0.8691190,0.8668190,0.8647650,0.8629530,0.8613770,0.8600360,0.8589290,0.8580640,0.8574290,0.8570130,0.8568270,0.8568720,0.8571350,0.8576340,0.8583620,0.8593210,0.8605210,0.8619560,0.8636220,0.8655340,0.8676930,0.8700930,0.8727390,0.8756300,0.8787680,0.8821450,0.8857710,0.8896680,0.8938180,0.8982230,0.9028980,0.9078430,0.9130460,0.9185190,0.9242700,0.9303100,0.9366550,0.9432740,0.9501670,0.9573740,0.9648730,0.9726460,0.9807260,0.9891120,0.9977980,1.0067900,1.0160900,1.0257100,1.0356600,1.0459400,1.0565500,1.0674700,1.0787400,1.0903400,1.1022500,1.1145000,1.1270800,1.1400100,1.1532700,1.1668100,1.1806999,1.1949400,1.2095300,1.2244800,1.2397400,1.2553000,1.2712300,1.2874800,1.3040100,1.3208400,1.3380700,1.3556401,1.3735400,1.3917100,1.4101700,1.4290000,1.4481800,1.4677200,1.4875000,1.5075500,1.5279800,1.5487000,1.5696599,1.5909300,1.6125600,1.6345700,1.6568400,1.6792901,1.7021101,1.7253200,1.7487500,1.7723700,1.7963500,1.8206500,1.8451999,1.8700600,1.8951499,1.9204900,1.9461100,1.9719000,1.9981200,2.0246501,2.0512800,2.0779600,2.1051300,2.1329000,2.1612000,2.1898100,2.2183499,2.2469699,2.2764499,2.3068900,2.3374600,2.3677399,2.3985901,2.4306700,2.4629300,2.4951000,2.5275199,2.5599999,2.5934601,2.6273301,2.6611800,2.6946299,2.7276599,2.7629600,2.7993901,2.8332000,2.8645401,2.8957500,2.9293799,2.9620199,2.9929299,3.0246601,3.0566299,3.0882399,3.1180301,3.1474900,3.1747601,3.1990900,3.2232599,3.2450600,3.2688601,3.2937500,3.3150001,3.3304999,3.3358500,3.3439000,3.3579500,3.3710699,3.3810401,3.3803999,3.3743601,3.3762200,3.3815701
"repr-07",2.0241801e-02,2.0573899e-02,2.1010101e-02,2.1180499e-02,2.1290900e-02,2.1419100e-02,2.1425501e-02,2.1245001e-02,2.1078600e-02,2.0796800e-02,2.0457700e-02,2.0388000e-02,2.0525800e-02,2.0637101e-02,2.0748200e-02,2.0745801e-02,2.0497501e-02,2.0322600e-02,2.0289700e-02,2.0217599e-02,2.0112799e-02,2.0121699e-02,2.0157300e-02,2.0201299e-02,2.0269901e-02,2.0266499e-02,2.0298799e-02,2.0375500e-02,2.0394800e-02,2.0355700e-02,2.0278901e-02,2.0262400e-02,2.0331901e-02,2.0392001e-02,2.0395000e-02,2.0423800e-02,2.0455901e-02,2.0445500e-02,2.0468701e-02,2.0522701e-02,2.0552700e-02,2.0596400e-02,2.0637801e-02,2.0634901e-02,2.0654900e-02,2.0711100e-02,2.0749301e-02,2.0742700e-02,2.0721400e-02,2.0695399e-02,2.0677499e-02,2.0695001e-02,2.0712700e-02,2.0707300e-02,2.0710699e-02,2.0716000e-02,2.0694301e-02,2.0670000e-02,2.0660199e-02,2.0645199e-02,2.0622401e-02,2.0613501e-02,2.0603601e-02,2.0588599e-02,2.0594399e-02,2.0616701e-02,2.0641601e-02,2.0649500e-02,2.0660000e-02,2.0684000e-02,2.0699700e-02,2.0698400e-02,2.0683501e-02,2.0667501e-02,2.0665200e-02,2.0677101e-02,2.0694600e-02,2.0709200e-02,2.0720599e-02,2.0718900e-02,2.0703800e-02,2.0682899e-02,2.0668700e-02,2.0670099e-02,2.0673599e-02,2.0656001e-02,2.0619100e-02,2.0605300e-02,2.0617601e-02,2.0630799e-02,2.0643899e-02,2.0662701e-02,2.0672601e-02,2.0672400e-02,2.0674801e-02,2.0680800e-02,2.0679399e-02,2.0677401e-02,2.0681400e-02,2.0692300e-02,2.0695999e-02,2.0694200e-02,2.0694699e-02,2.0684600e-02,2.0680999e-02,2.0689899e-02,2.0695901e-02,2.0694399e-02,2.0701900e-02,2.0705700e-02,2.0695699e-02,2.0676401e-02,2.0671399e-02,2.0674599e-02,2.0678900e-02,2.0675600e-02,2.0659300e-02,2.0646401e-02,2.0642400e-02,2.0628501e-02,2.0612599e-02,2.0597100e-02,2.0592799e-02,2.0594200e-02,2.0589501e-02,2.0584300e-02,2.0587301e-02,2.0595500e-02,2.0596500e-02,2.0592701e-02,2.0594601e-02,2.0603700e-02,2.0609699e-02,2.0610800e-02,2.0610400e-02,2.0607900e-02,2.0607499e-02,2.0611700e-02,2.0614900e-02,2.0621501e-02,2.0626601e-02,2.0638300e-02,2.0649400e-02,2.0652900e-02,2.0652801e-02,2.0652400e-02,2.0650299e-02,2.0647399e-02,2.0647500e-02,2.0652400e-02,2.0659501e-02,2.0674000e-02,2.0691199e-02,2.0702500e-02,2.0711400e-02,2.0726399e-02,2.0748200e-02,2.0772800e-02,2.0801300e-02,2.0838100e-02,2.0878499e-02,2.0914400e-02,2.0951800e-02,2.0999501e-02,2.1059301e-02,2.1122901e-02,2.1183500e-02,2.1238700e-02,2.1290701e-02,2.1333599e-02,2.1357000e-02,2.1366799e-02,2.1366300e-02,2.1362100e-02,2.1350799e-02,2.1336200e-02,2.1322399e-02,2.1309201e-02,2.1295900e-02,2.1284901e-02,2.1276699e-02,2.1267099e-02,2.1254299e-02,2.1239899e-02,2.1224700e-02,2.1211799e-02,2.1201300e-02,2.1189701e-02,2.1172101e-02,2.1145601e-02,2.1110000e-02,2.1070899e-02,2.1035001e-02,2.1004399e-02,2.0980701e-02,2.0962100e-02,2.0945201e-02,2.0928601e-02,2.0913901e-02,2.0903399e-02,2.0894600e-02,2.0889200e-02,2.0885600e-02,2.0881699e-02,2.0875899e-02,2.0872001e-02,2.0881400e-02,2.0901900e-02,2.0923801e-02,2.0950900e-02,2.0994000e-02,2.1051301e-02,2.1114700e-02,2.1185800e-02,2.1267399e-02,2.1353999e-02,2.1432299e-02,2.1495400e-02,2.1550201e-02,2.1596100e-02,2.1628000e-02,2.1651400e-02,2.1671800e-02,2.1693399e-02,2.1713899e-02,2.1726700e-02,2.1738101e-02,2.1751501e-02,2.1764200e-02,2.1778800e-02,2.1799101e-02,2.1823401e-02,2.1849301e-02,2.1876900e-02,2.1907700e-02,2.1939700e-02,2.1974500e-02,2.2015501e-02,2.2061400e-02,2.2106200e-02,2.2150001e-02,2.2193899e-02,2.2237200e-02,2.2282800e-02,2.2331299e-02,2.2378800e-02,2.2425599e-02,2.2470100e-02,2.2511700e-02,2.2554999e-02,2.2600999e-02,2.2652199e-02,2.2711201e-02,2.2781700e-02,2.2865100e-02,2.2963800e-02,2.3079900e-02,2.3218701e-02,2.3386501e-02,2.3587300e-02,2.3825200e-02,2.4106100e-02,2.4434600e-02,2.4810599e-02,2.5234200e-02,2.5706001e-02,2.6227601e-02,2.6801299e-02,2.7432401e-02,2.8125500e-02,2.8891301e-02,2.9746501e-02,3.0704901e-02,3.1774901e-02,3.2948900e-02,3.4196399e-02,3.5468500e-02,3.6700699e-02,3.7827000e-02,3.8797300e-02,3.9585300e-02,4.0189002e-02,4.0628299e-02,4.0935401e-02,4.1138500e-02,4.1259300e-02,4.1313399e-02,4.1309599e-02,4.1249301e-02,4.1132402e-02,4.0963002e-02,4.0743500e-02,4.0475100e-02,4.0164601e-02,3.9817899e-02,3.9440099e-02,3.9032601e-02,3.8598899e-02,3.8145699e-02,3.7674900e-02,3.7188001e-02,3.6688901e-02,3.6180198e-02,3.5664301e-02,3.5143301e-02,3.4618899e-02,3.4091901e-02,3.3564199e-02,3.3038601e-02,3.2517999e-02,3.2006200e-02,3.1506199e-02,3.1018799e-02,3.0546499e-02,3.0089200e-02,2.9647000e-02,2.9224100e-02,2.8822100e-02,2.8439000e-02,2.8075701e-02,2.7735399e-02,2.7420400e-02,2.7129199e-02,2.6861999e-02,2.6618000e-02,2.6396900e-02,2.6198700e-02,2.6020000e-02,2.5860300e-02,2.5721399e-02,2.5605900e-02,2.5512701e-02,2.5439501e-02,2.5384400e-02,2.5348799e-02,2.5334900e-02,2.5347600e-02,2.5384599e-02,2.5441200e-02,2.5515599e-02,2.5611700e-02,2.5727700e-02,2.5863299e-02,2.6020000e-02,2.6195901e-02,2.6386600e-02,2.6592800e-02,2.6811101e-02,2.6993500e-02,2.7079100e-02,3.0088300e-02,3.0333901e-02,3.0648500e-02,3.0930899e-02,3.1209700e-02,3.1494498e-02,3.1794801e-02,3.2111399e-02,3.2455001e-02,3.2859098e-02,3.3357900e-02,3.3980999e-02,3.4749102e-02,3.5704199e-02,3.6902700e-02,3.8389701e-02,4.0202301e-02,4.2358700e-02,4.4841599e-02,4.7618002e-02,5.0623901e-02,5.3758498e-02,5.6904402e-02,5.9947100e-02,6.2781699e-02,6.5315403e-02,6.7496002e-02,6.9308497e-02,7.0759803e-02,7.1896002e-02,7.2772697e-02,7.3440202e-02,7.3944896e-02,7.4328400e-02,7.4628502e-02,7.4876197e-02,7.5090103e-02,7.5286403e-02,7.5481400e-02,7.5685598e-02,7.5903296e-02,7.6132700e-02,7.6370001e-02,7.6598004e-02,7.6803103e-02,7.6978497e-02,7.7105001e-02,7.7164702e-02,7.7163503e-02,7.7104300e-02,7.6987602e-02,7.6829500e-02,7.6633804e-02,7.6404102e-02,7.6150097e-02,7.5882800e-02,7.5608298e-02,7.5320996e-02,7.5027399e-02,7.4727498e-02,7.4427903e-02,7.4131802e-02,7.3825099e-02,7.3512003e-02,7.3201001e-02,7.2883099e-02,7.2561502e-02,7.2239399e-02,7.1913801e-02,7.1592100e-02,7.1274601e-02,7.0960902e-02,7.0653901e-02,7.0365898e-02,7.0092402e-02,6.9833800e-02,6.9599800e-02,6.9396898e-02,6.9223002e-02,6.9076903e-02,6.8966702e-02,6.8904698e-02,6.8897001e-02,6.8940803e-02,6.9040403e-02,6.9202296e-02,6.9421597e-02,6.9705203e-02,7.0062302e-02,7.0493802e-02,7.1005300e-02,7.1600400e-02,7.2277203e-02,7.3038101e-02,7.3888198e-02,7.4831098e-02,7.5874597e-02,7.7028297e-02,7.8293197e-02,7.9679102e-02,8.1186898e-02,8.2829498e-02,8.4609702e-02,8.6541601e-02,8.8644199e-02,9.0915397e-02,9.3365900e-02,9.6003197e-02,9.8828003e-02,0.1018470,0.1050550,0.1084440,0.1120140,0.1157480,0.1196240,0.1236280,0.1277320,0.1319030,0.1361100,0.1403180,0.1444960,0.1486180,0.1526580,0.1566100,0.1604910,0.1643230,0.1681520,0.1720500,0.1760950,0.1804050,0.1851230,0.1904050,0.1964460,0.2034700,0.2117260,0.2214970,0.2331230,0.2470200,0.2636760,0.2836190,0.3073440,0.3352000,0.3673980,0.4040110,0.4450260,0.4903940,0.5398600,0.5928580,0.6485420,0.7058440,0.7636250,0.8208120,0.8764220,0.9295950,0.9796170,1.0259800,1.0685101,1.1072400,1.1423301,1.1740201,1.2025599,1.2283200,1.2515200,1.2723200,1.2908700,1.3072600,1.3216300,1.3340700,1.3446200,1.3534700,1.3608500,1.3667600,1.3712400,1.3745500,1.3765700,1.3773400,1.3768600,1.3749300,1.3712000,1.3652900,1.3569601,1.3462300,1.3329999,1.3173400,1.2996000,1.2800800,1.2590100,1.2367300,1.2135201,1.1896000,1.1651700,1.1404800,1.1157200,1.0910300,1.0664099,1.0418700,1.0174800,0.9932930,0.9694090,0.9458820,0.9227880,0.9001450,0.8779690,0.8563150,0.8352090,0.8146670,0.7946770,0.7752320,0.7563460,0.7380400,0.7202600,0.7029990,0.6862690,0.6700560,0.6543500,0.6391480,0.6244430,0.6102280,0.5965320,0.5832910,0.5704870,0.5581080,0.5461430,0.5345930,0.5234400,0.5126770,0.5022930,0.4922830,0.4826290,0.4733190,0.4643530,0.4557130,0.4473850,0.4393640,0.4316400,0.4242090,0.4170700,0.4102110,0.4036160,0.3972760,0.3911830,0.3853290,0.3797100,0.3743140,0.3691310,0.3641600,0.3593920,0.3548070,0.3504020,0.3461740,0.3421120,0.3382070,0.3344510,0.3308390,0.3273620,0.3240170,0.3207960,0.3177000,0.3147200,0.3118500,0.3090840,0.3064270,0.3038740,0.3014200,0.2990590,0.2967890,0.2946080,0.2925150,0.2905090,0.2885880,0.2867510,0.2849990,0.2833300,0.2817450,0.2802410,0.2788170,0.2774750,0.2762140,0.2750290,0.2739150,0.2728730,0.2719130,0.2710400,0.2702530,0.2695560,0.2689490,0.2684340,0.2680090,0.2676730,0.2674230,0.2672560,0.2671750,0.2671880,0.2672980,0.2675050,0.2678080,0.2682100,0.2687140,0.2693230,0.2700430,0.2708790,0.2718240,0.2728830,0.2740600,0.2753590,0.2767830,0.2783430,0.2800500,0.2819070,0.2839240,0.2861060,0.2884620,0.2909990,0.2937180,0.2966250,0.2997290,0.3030350,0.3065490,0.3102730,0.3142070,0.3183490,0.3226940,0.3272320,0.3319460,0.3368240,0.3418470,0.3469840,0.3522060,0.3574700,0.3627340,0.3679540,0.3730670,0.3780340,0.3828100,0.3873510,0.3916140,0.3955560,0.3991580,0.4023940,0.4052500,0.4077150,0.4098030,0.4115280,0.4129020,0.4139530,0.4147160,0.4152280,0.4155160,0.4156300,0.4156160,0.4155110,0.4153520,0.4151800,0.4150310,0.4149450,0.4149550,0.4150970,0.4154090,0.4159290,0.4166820,0.4176990,0.4190310,0.4207300,0.4228390,0.4254200,0.4285490,0.4323380,0.4369300,0.4424430,0.4489430,0.4564780,0.4651970,0.4753510,0.4872360,0.5011530,0.5174180,0.5364810,0.5589300,0.5853840,0.6163490,0.6522820,0.6938150,0.7420620,0.7986710,0.8653110,0.9433770,1.0338000,1.1371300,1.2540200,1.3856601,1.5335701,1.6990200,1.8827200,2.0843301,2.3016400,2.5287499,2.7555699,2.9692900,3.1572299,3.3063400,3.4125500,3.4852300,3.5340500,3.5669701,3.5922000,3.6103101,3.6216199,3.6339400,3.6485600,3.6621699,3.6748300,3.6886699,3.7050700,3.7189901,3.7293000,3.7433200,3.7579899,3.7683401,3.7723501,3.7770100,3.7808399,3.7801099,3.7866900,3.7967899,3.8013000,3.8024600,3.8011301,3.7987299,3.7960100,3.7992699,3.8026500,3.7977099,3.7885499,3.7718301,3.7503700,3.7353301,3.7215800,3.6951699,3.6596601,3.6265199,3.5943999,3.5557599,3.5110800,3.4657500,3.4186900,3.3682401,3.3147800,3.2601500,3.2076800,3.1536901,3.0976000,3.0420699,2.9877100,2.9345701,2.8813200,2.8278100,2.7751601,2.7237899,2.6732299,2.6238301,2.5756700,2.5283899,2.4818599,2.4362900,2.3917999,2.3482299,2.3055401,2.2637999,2.2230599,2.1832600,2.1442001,2.1058600,2.0683999,2.0318100,1.9960500,1.9610900,1.9268600,1.8934000,1.8607000,1.8287400,1.7974700,1.7668900,1.7370200,1.7077700,1.6791500,1.6511900,1.6238300,1.5970800,1.5709500,1.5453700,1.5203400,1.4958800,1.4719700,1.4486200,1.4258100,1.4035300,1.3818300,1.3606900,1.3400700,1.3199700,1.3004100,1.2814000,1.2629600,1.2450500,1.2276300,1.2107199,1.1943500,1.1785100,1.1631700,1.1483099,1.1339500,1.1200700,1.1066700,1.0937200,1.0812200,1.0691400,1.0574900,1.0462800,1.0354800,1.0250900,1.0151100,1.0055200,0.9963090,0.9874590,0.9789620,0.9708010,0.9629580,0.9554140,0.9481780,0.9412480,0.9346210,0.9283050,0.9222920,0.9165690,0.9111450,0.9060190,0.9011770,0.8965880,0.8922540,0.8881790,0.8843510,0.8807790,0.8774740,0.8744320,0.8716460,0.8690970,0.8667990,0.8647650,0.8629670,0.8613960,0.8600740,0.8589900,0.8581310,0.8574930,0.8570850,0.8569090,0.8569590,0.8572340,0.8577430,0.8584840,0.8594560,0.8606520,0.8620790,0.8637560,0.8656820,0.8678460,0.8702600,0.8729230,0.8758250,0.8789610,0.8823470,0.8859930,0.8898940,0.8940460,0.8984540,0.9031240,0.9080580,0.9132720,0.9187660,0.9245340,0.9305770,0.9369080,0.9435340,0.9504450,0.9576410,0.9651350,0.9729250,0.9810160,0.9894270,0.9981230,1.0071000,1.0163800,1.0259900,1.0359499,1.0462400,1.0568600,1.0678101,1.0790700,1.0906399,1.1025600,1.1148000,1.1273500,1.1402600,1.1535400,1.1671300,1.1810300,1.1952500,1.2098500,1.2247601,1.2400000,1.2555900,1.2715300,1.2877600,1.3042901,1.3211600,1.3383700,1.3558900,1.3737800,1.3919899,1.4104700,1.4293000,1.4484900,1.4679800,1.4877599,1.5078700,1.5282300,1.5489000,1.5699300,1.5912400,1.6128500,1.6348300,1.6571600,1.6797500,1.7025200,1.7255700,1.7490100,1.7727000,1.7967300,1.8210500,1.8455000,1.8703500,1.8954600,1.9206001,1.9462301,1.9722400,1.9983500,2.0247099,2.0515599,2.0788000,2.1061599,2.1338100,2.1617301,2.1898501,2.2188201,2.2486000,2.2780099,2.3073299,2.3378999,2.3691399,2.4001999,2.4321401,2.4648700,2.4969201,2.5289099,2.5618601,2.5951200,2.6284499,2.6622701,2.6956601,2.7297900,2.7645600,2.7996399,2.8357201,2.8703699,2.9034901,2.9348700,2.9661701,2.9993999,3.0337901,3.0642700,3.0915101,3.1186299,3.1466401,3.1766701,3.2041500,3.2295699,3.2539999,3.2748899,3.2906499,3.3017499,3.3149900,3.3328199,3.3419399,3.3446701,3.3539901,3.3648701,3.3716199,3.3739800,3.3747799,3.3789501
"repr-08",1.9984400e-02,2.0298401e-02,2.0829400e-02,2.1092501e-02,2.1147000e-02,2.1220401e-02,2.1223400e-02,2.1056600e-02,2.0918600e-02,2.0671600e-02,2.0407701e-02,2.0419100e-02,2.0541299e-02,2.0578001e-02,2.0668900e-02,2.0680400e-02,2.0468799e-02,2.0341201e-02,2.0308999e-02,2.0213500e-02,2.0127401e-02,2.0153601e-02,2.0187400e-02,2.0202300e-02,2.0211101e-02,2.0181300e-02,2.0252001e-02,2.0365600e-02,2.0393800e-02,2.0353099e-02,2.0277999e-02,2.0249501e-02,2.0302501e-02,2.0359799e-02,2.0359900e-02,2.0367200e-02,2.0395501e-02,2.0415699e-02,2.0434000e-02,2.0459700e-02,2.0489600e-02,2.0558201e-02,2.0622799e-02,2.0618100e-02,2.0618999e-02,2.0661000e-02,2.0700600e-02,2.0691700e-02,2.0664800e-02,2.0646200e-02,2.0640500e-02,2.0666201e-02,2.0689500e-02,2.0681599e-02,2.0678800e-02,2.0676900e-02,2.0650500e-02,2.0630401e-02,2.0623799e-02,2.0610200e-02,2.0589899e-02,2.0574801e-02,2.0556999e-02,2.0540601e-02,2.0552199e-02,2.0577401e-02,2.0604201e-02,2.0613600e-02,2.0622101e-02,2.0642901e-02,2.0655500e-02,2.0652801e-02,2.0637400e-02,2.0621100e-02,2.0617900e-02,2.0629400e-02,2.0643800e-02,2.0656999e-02,2.0671699e-02,2.0673200e-02,2.0663301e-02,2.0642400e-02,2.0623900e-02,2.0620599e-02,2.0618301e-02,2.0600900e-02,2.0570301e-02,2.0561701e-02,2.0570301e-02,2.0576300e-02,2.0586399e-02,2.0607101e-02,2.0620801e-02,2.0622600e-02,2.0624800e-02,2.0632301e-02,2.0631000e-02,2.0630900e-02,2.0638200e-02,2.0649301e-02,2.0651400e-02,2.0649500e-02,2.0649699e-02,2.0640600e-02,2.0632099e-02,2.0636801e-02,2.0640999e-02,2.0640900e-02,2.0652700e-02,2.0659100e-02,2.0646000e-02,2.0626100e-02,2.0620700e-02,2.0624399e-02,2.0629499e-02,2.0622700e-02,2.0608900e-02,2.0598900e-02,2.0594900e-02,2.0581201e-02,2.0566100e-02,2.0552300e-02,2.0550100e-02,2.0549200e-02,2.0545000e-02,2.0544400e-02,2.0548400e-02,2.0555900e-02,2.0557500e-02,2.0552300e-02,2.0554200e-02,2.0563999e-02,2.0568101e-02,2.0567300e-02,2.0566300e-02,2.0564100e-02,2.0563200e-02,2.0565400e-02,2.0569200e-02,2.0576900e-02,2.0582300e-02,2.0594800e-02,2.0605501e-02,2.0607799e-02,2.0606900e-02,2.0606101e-02,2.0605201e-02,2.0603500e-02,2.0603700e-02,2.0609200e-02,2.0616500e-02,2.0630300e-02,2.0647900e-02,2.0658299e-02,2.0666599e-02,2.0680601e-02,2.0701300e-02,2.0724900e-02,2.0754199e-02,2.0791600e-02,2.0831101e-02,2.0867700e-02,2.0907201e-02,2.0956900e-02,2.1017401e-02,2.1079799e-02,2.1140600e-02,2.1197399e-02,2.1250600e-02,2.1294100e-02,2.1318801e-02,2.1328799e-02,2.1326199e-02,2.1320200e-02,2.1310600e-02,2.1297300e-02,2.1282200e-02,2.1266900e-02,2.1252800e-02,2.1242401e-02,2.1234700e-02,2.1226199e-02,2.1213699e-02,2.1197800e-02,2.1181900e-02,2.1170501e-02,2.1163100e-02,2.1153500e-02,2.1136800e-02,2.1110900e-02,2.1078000e-02,2.1041499e-02,2.1004200e-02,2.0970000e-02,2.0942500e-02,2.0922100e-02,2.0904001e-02,2.0886300e-02,2.0873001e-02,2.0865601e-02,2.0858999e-02,2.0853300e-02,2.0845201e-02,2.0840099e-02,2.0836901e-02,2.0836500e-02,2.0844899e-02,2.0864001e-02,2.0885700e-02,2.0911699e-02,2.0952599e-02,2.1006700e-02,2.1067500e-02,2.1137999e-02,2.1218499e-02,2.1305300e-02,2.1385200e-02,2.1449700e-02,2.1504400e-02,2.1548200e-02,2.1577800e-02,2.1600900e-02,2.1622499e-02,2.1644900e-02,2.1663800e-02,2.1676701e-02,2.1690100e-02,2.1706600e-02,2.1721300e-02,2.1734601e-02,2.1754101e-02,2.1778001e-02,2.1803800e-02,2.1832000e-02,2.1863800e-02,2.1895999e-02,2.1931101e-02,2.1972099e-02,2.2018099e-02,2.2063401e-02,2.2108100e-02,2.2152500e-02,2.2196099e-02,2.2240900e-02,2.2287700e-02,2.2334000e-02,2.2380000e-02,2.2424400e-02,2.2465700e-02,2.2507999e-02,2.2554399e-02,2.2607200e-02,2.2667700e-02,2.2739699e-02,2.2824001e-02,2.2924600e-02,2.3042399e-02,2.3182100e-02,2.3350900e-02,2.3552001e-02,2.3789899e-02,2.4070900e-02,2.4399901e-02,2.4775701e-02,2.5199400e-02,2.5671700e-02,2.6193000e-02,2.6766799e-02,2.7398700e-02,2.8092200e-02,2.8858200e-02,2.9713901e-02,3.0673800e-02,3.1744901e-02,3.2919198e-02,3.4167401e-02,3.5440098e-02,3.6673099e-02,3.7800200e-02,3.8770799e-02,3.9558999e-02,4.0162399e-02,4.0601101e-02,4.0907200e-02,4.1109402e-02,4.1229598e-02,4.1283000e-02,4.1277900e-02,4.1216101e-02,4.1098099e-02,4.0928300e-02,4.0708199e-02,4.0438499e-02,4.0127099e-02,3.9778899e-02,3.9399602e-02,3.8991101e-02,3.8556300e-02,3.8102400e-02,3.7631299e-02,3.7143901e-02,3.6644101e-02,3.6134399e-02,3.5617501e-02,3.5096101e-02,3.4570899e-02,3.4042601e-02,3.3513799e-02,3.2988001e-02,3.2466799e-02,3.1954300e-02,3.1453501e-02,3.0965200e-02,3.0491900e-02,3.0034900e-02,2.9593600e-02,2.9171200e-02,2.8769501e-02,2.8385701e-02,2.8020401e-02,2.7678501e-02,2.7365100e-02,2.7075900e-02,2.6810899e-02,2.6570000e-02,2.6350800e-02,2.6153900e-02,2.5976300e-02,2.5817500e-02,2.5679801e-02,2.5565900e-02,2.5473399e-02,2.5400201e-02,2.5344800e-02,2.5307400e-02,2.5291800e-02,2.5302401e-02,2.5336700e-02,2.5391901e-02,2.5467001e-02,2.5562201e-02,2.5677700e-02,2.5814001e-02,2.5973300e-02,2.6152400e-02,2.6345801e-02,2.6555300e-02,2.6777901e-02,2.6969800e-02,2.7070601e-02,3.0150499e-02,3.0394500e-02,3.0699899e-02,3.0982900e-02,3.1257201e-02,3.1532399e-02,3.1831201e-02,3.2157201e-02,3.2507200e-02,3.2914501e-02,3.3416700e-02,3.4038201e-02,3.4803599e-02,3.5761200e-02,3.6966100e-02,3.8456701e-02,4.0267199e-02,4.2424101e-02,4.4911001e-02,4.7690600e-02,5.0702501e-02,5.3845800e-02,5.6998800e-02,6.0043499e-02,6.2879503e-02,6.5412402e-02,6.7587897e-02,6.9399603e-02,7.0859902e-02,7.1995899e-02,7.2867200e-02,7.3529698e-02,7.4023597e-02,7.4405603e-02,7.4708797e-02,7.4952602e-02,7.5164698e-02,7.5362600e-02,7.5551704e-02,7.5746797e-02,7.5963400e-02,7.6193303e-02,7.6423302e-02,7.6651499e-02,7.6860197e-02,7.7028602e-02,7.7149697e-02,7.7213101e-02,7.7215798e-02,7.7156603e-02,7.7034898e-02,7.6870397e-02,7.6673001e-02,7.6443598e-02,7.6183602e-02,7.5910397e-02,7.5636096e-02,7.5354598e-02,7.5065203e-02,7.4766003e-02,7.4461900e-02,7.4157298e-02,7.3855400e-02,7.3550403e-02,7.3235303e-02,7.2914101e-02,7.2590500e-02,7.2263502e-02,7.1937397e-02,7.1616501e-02,7.1295597e-02,7.0985198e-02,7.0686497e-02,7.0397399e-02,7.0123799e-02,6.9868602e-02,6.9637701e-02,6.9432601e-02,6.9255099e-02,6.9111399e-02,6.9007203e-02,6.8947501e-02,6.8933502e-02,6.8971798e-02,6.9074400e-02,6.9241300e-02,6.9462001e-02,6.9744103e-02,7.0101403e-02,7.0536204e-02,7.1049698e-02,7.1641102e-02,7.2319403e-02,7.3083498e-02,7.3933601e-02,7.4878901e-02,7.5927198e-02,7.7081598e-02,7.8345001e-02,7.9731502e-02,8.1244498e-02,8.2883798e-02,8.4665298e-02,8.6603999e-02,8.8702597e-02,9.0972297e-02,9.3425602e-02,9.6067399e-02,9.8898403e-02,0.1019210,0.1051310,0.1085260,0.1121000,0.1158340,0.1197140,0.1237210,0.1278280,0.1320070,0.1362160,0.1404240,0.1446050,0.1487300,0.1527750,0.1567380,0.1606260,0.1644650,0.1683030,0.1722010,0.1762530,0.1805750,0.1853000,0.1905910,0.1966440,0.2036810,0.2119520,0.2217410,0.2333850,0.2473020,0.2639780,0.2839410,0.3077020,0.3355990,0.3678180,0.4044610,0.4455240,0.4909420,0.5404530,0.5935060,0.6492540,0.7066220,0.7644660,0.8217330,0.8773990,0.9306270,0.9807050,1.0271000,1.0696200,1.1083000,1.1433300,1.1750000,1.2035400,1.2292200,1.2523400,1.2730500,1.2914900,1.3077700,1.3220500,1.3344600,1.3450201,1.3537800,1.3609400,1.3667700,1.3712600,1.3744299,1.3764100,1.3772600,1.3767400,1.3746800,1.3708500,1.3648700,1.3565400,1.3457900,1.3325200,1.3167900,1.2990100,1.2794600,1.2583400,1.2360200,1.2128299,1.1889000,1.1644700,1.1398000,1.1150399,1.0903100,1.0656800,1.0411500,1.0167500,0.9925640,0.9686890,0.9451850,0.9220900,0.8994480,0.8772850,0.8556450,0.8345540,0.8140090,0.7940190,0.7745840,0.7557150,0.7374000,0.7196340,0.7024080,0.6856990,0.6694980,0.6538210,0.6386410,0.6239430,0.6097430,0.5960600,0.5828250,0.5700320,0.5576590,0.5457140,0.5341870,0.5230410,0.5122760,0.5018970,0.4918920,0.4822490,0.4729520,0.4639930,0.4553620,0.4470390,0.4390270,0.4313100,0.4238900,0.4167670,0.4099120,0.4033200,0.3969870,0.3909040,0.3850650,0.3794500,0.3740530,0.3688790,0.3639140,0.3591480,0.3545700,0.3501710,0.3459450,0.3418810,0.3379780,0.3342280,0.3306160,0.3271420,0.3238040,0.3205880,0.3174910,0.3145110,0.3116480,0.3088920,0.3062370,0.3036840,0.3012340,0.2988810,0.2966150,0.2944350,0.2923440,0.2903400,0.2884230,0.2865880,0.2848350,0.2831660,0.2815840,0.2800830,0.2786610,0.2773240,0.2760680,0.2748850,0.2737730,0.2727330,0.2717760,0.2709090,0.2701250,0.2694270,0.2688200,0.2683090,0.2678900,0.2675580,0.2673090,0.2671430,0.2670670,0.2670830,0.2671920,0.2674010,0.2677090,0.2681140,0.2686190,0.2692300,0.2699520,0.2707900,0.2717400,0.2728010,0.2739800,0.2752830,0.2767140,0.2782780,0.2799840,0.2818440,0.2838660,0.2860500,0.2884080,0.2909490,0.2936670,0.2965780,0.2996850,0.3029940,0.3065090,0.3102370,0.3141760,0.3183190,0.3226660,0.3272060,0.3319240,0.3368040,0.3418310,0.3469760,0.3521990,0.3574660,0.3627360,0.3679610,0.3730770,0.3780450,0.3828240,0.3873680,0.3916350,0.3955840,0.3991870,0.4024310,0.4052950,0.4077680,0.4098620,0.4115920,0.4129740,0.4140340,0.4148060,0.4153230,0.4156220,0.4157420,0.4157300,0.4156270,0.4154720,0.4153040,0.4151600,0.4150770,0.4150940,0.4152430,0.4155660,0.4160910,0.4168440,0.4178670,0.4192080,0.4209130,0.4230280,0.4256120,0.4287510,0.4325510,0.4371490,0.4426680,0.4491770,0.4567260,0.4654590,0.4756270,0.4875310,0.5014650,0.5177490,0.5368360,0.5593070,0.5857810,0.6167740,0.6527380,0.6943050,0.7426020,0.7992690,0.8659760,0.9441280,1.0346400,1.1380900,1.2551399,1.3869400,1.5349801,1.7005800,1.8846101,2.0865400,2.3037100,2.5307500,2.7584300,2.9717500,3.1562700,3.3038099,3.4116600,3.4849701,3.5316999,3.5649300,3.5925300,3.6136701,3.6321199,3.6501100,3.6677899,3.6814499,3.6941299,3.7065599,3.7179000,3.7238901,3.7315700,3.7426801,3.7496600,3.7545400,3.7634499,3.7797599,3.7962101,3.8053000,3.8068800,3.8080800,3.8096199,3.8078001,3.8048201,3.8025301,3.8011000,3.8019199,3.8065701,3.8041201,3.7895801,3.7724400,3.7578299,3.7446899,3.7268801,3.6994200,3.6647601,3.6289201,3.5948801,3.5566499,3.5135100,3.4668300,3.4201000,3.3729200,3.3223701,3.2665601,3.2081201,3.1520400,3.0971601,3.0422399,2.9882901,2.9344800,2.8799400,2.8259399,2.7733500,2.7221501,2.6720901,2.6224999,2.5737300,2.5263200,2.4800401,2.4346299,2.3899200,2.3462999,2.3038199,2.2623100,2.2215600,2.1815400,2.1424100,2.1042099,2.0669401,2.0304799,1.9947500,1.9597501,1.9255100,1.8920701,1.8594400,1.8275400,1.7963300,1.7658100,1.7359500,1.7067400,1.6781501,1.6502000,1.6228900,1.5961500,1.5700001,1.5444500,1.5195000,1.4950800,1.4711800,1.4478400,1.4250799,1.4028800,1.3812100,1.3600500,1.3394200,1.3193300,1.2998199,1.2808501,1.2624000,1.2444900,1.2271100,1.2102500,1.1939100,1.1780800,1.1627600,1.1479100,1.1335599,1.1197100,1.1063401,1.0934100,1.0809200,1.0688699,1.0572300,1.0460300,1.0352499,1.0248899,1.0149300,1.0053400,0.9961430,0.9873050,0.9788090,0.9706470,0.9628100,0.9552900,0.9480730,0.9411610,0.9345520,0.9282420,0.9222310,0.9165230,0.9111170,0.9060040,0.9011570,0.8965760,0.8922570,0.8881910,0.8843830,0.8808300,0.8775300,0.8744870,0.8717020,0.8691700,0.8668840,0.8648350,0.8630480,0.8615080,0.8601950,0.8591090,0.8582480,0.8576170,0.8572160,0.8570510,0.8571100,0.8573850,0.8578910,0.8586370,0.8596200,0.8608360,0.8622830,0.8639620,0.8658800,0.8680430,0.8704610,0.8731220,0.8760210,0.8791690,0.8825620,0.8862030,0.8901060,0.8942670,0.8986940,0.9033780,0.9083070,0.9135150,0.9190220,0.9248020,0.9308450,0.9371850,0.9438240,0.9507310,0.9579270,0.9654300,0.9732370,0.9813320,0.9897190,0.9984050,1.0073900,1.0166900,1.0263100,1.0362600,1.0465400,1.0571700,1.0681100,1.0793700,1.0909500,1.1028700,1.1151299,1.1277100,1.1406100,1.1538500,1.1674401,1.1813500,1.1955800,1.2101700,1.2251000,1.2403899,1.2560000,1.2719001,1.2881100,1.3046600,1.3215300,1.3387300,1.3562599,1.3741200,1.3922900,1.4107900,1.4296100,1.4488000,1.4683300,1.4881200,1.5081700,1.5285500,1.5493300,1.5703800,1.5916700,1.6133200,1.6352800,1.6574800,1.6798900,1.7026300,1.7258101,1.7493600,1.7730700,1.7970400,1.8213000,1.8458400,1.8708100,1.8958400,1.9210900,1.9467200,1.9724100,1.9986600,2.0255201,2.0522900,2.0792799,2.1067100,2.1341801,2.1620300,2.1907599,2.2200501,2.2492700,2.2787001,2.3086901,2.3391700,2.3699701,2.4010999,2.4329700,2.4654400,2.4977901,2.5297201,2.5621200,2.5950699,2.6286500,2.6632600,2.6973400,2.7299700,2.7639999,2.7993600,2.8354599,2.8703301,2.9054201,2.9381499,2.9686100,2.9994199,3.0310099,3.0617099,3.0912700,3.1224599,3.1530700,3.1852000,3.2115600,3.2265899,3.2482901,3.2748799,3.2909100,3.3034000,3.3202801,3.3372099,3.3506100,3.3659699,3.3734100,3.3713500,3.3773501,3.3848600,3.3907399,3.3851299
"repr-09",2.0444300e-02,2.0782599e-02,2.1129200e-02,2.1226300e-02,2.1268699e-02,2.1398701e-02,2.1410700e-02,2.1245301e-02,2.1058200e-02,2.0765601e-02,2.0491200e-02,2.0434801e-02,2.0531600e-02,2.0605000e-02,2.0724099e-02,2.0762200e-02,2.0548301e-02,2.0379299e-02,2.0332800e-02,2.0236200e-02,2.0140599e-02,2.0154100e-02,2.0185500e-02,2.0212000e-02,2.0247901e-02,2.0255901e-02,2.0300601e-02,2.0347601e-02,2.0345800e-02,2.0299099e-02,2.0236500e-02,2.0241501e-02,2.0307999e-02,2.0357700e-02,2.0353500e-02,2.0365400e-02,2.0381801e-02,2.0373300e-02,2.0402201e-02,2.0472100e-02,2.0522499e-02,2.0576799e-02,2.0622000e-02,2.0618601e-02,2.0632800e-02,2.0686600e-02,2.0716600e-02,2.0699499e-02,2.0679999e-02,2.0656601e-02,2.0642200e-02,2.0672500e-02,2.0702699e-02,2.0692900e-02,2.0689400e-02,2.0688299e-02,2.0661401e-02,2.0640800e-02,2.0631500e-02,2.0610400e-02,2.0583799e-02,2.0570099e-02,2.0554701e-02,2.0538701e-02,2.0551199e-02,2.0570001e-02,2.0593800e-02,2.0611200e-02,2.0626999e-02,2.0647300e-02,2.0657601e-02,2.0659801e-02,2.0649200e-02,2.0632200e-02,2.0628700e-02,2.0645000e-02,2.0660300e-02,2.0666501e-02,2.0677900e-02,2.0681201e-02,2.0671600e-02,2.0651899e-02,2.0631500e-02,2.0629101e-02,2.0633601e-02,2.0620599e-02,2.0588100e-02,2.0578200e-02,2.0583101e-02,2.0592000e-02,2.0604800e-02,2.0622401e-02,2.0634601e-02,2.0636100e-02,2.0636600e-02,2.0643800e-02,2.0642700e-02,2.0640800e-02,2.0644600e-02,2.0658599e-02,2.0662300e-02,2.0659100e-02,2.0660900e-02,2.0657800e-02,2.0654500e-02,2.0659400e-02,2.0659300e-02,2.0658100e-02,2.0667400e-02,2.0671200e-02,2.0660801e-02,2.0642700e-02,2.0637499e-02,2.0637400e-02,2.0637101e-02,2.0629400e-02,2.0614101e-02,2.0601301e-02,2.0595700e-02,2.0584300e-02,2.0571200e-02,2.0558201e-02,2.0553600e-02,2.0551501e-02,2.0547001e-02,2.0549901e-02,2.0553900e-02,2.0558100e-02,2.0556400e-02,2.0554099e-02,2.0560700e-02,2.0571601e-02,2.0575400e-02,2.0572100e-02,2.0568701e-02,2.0565500e-02,2.0565100e-02,2.0569799e-02,2.0575801e-02,2.0584401e-02,2.0589400e-02,2.0598199e-02,2.0606199e-02,2.0607401e-02,2.0605501e-02,2.0605100e-02,2.0605000e-02,2.0602601e-02,2.0601800e-02,2.0608099e-02,2.0617601e-02,2.0633901e-02,2.0650500e-02,2.0658500e-02,2.0665700e-02,2.0680901e-02,2.0705299e-02,2.0731799e-02,2.0759501e-02,2.0795699e-02,2.0837801e-02,2.0874901e-02,2.0911900e-02,2.0959901e-02,2.1018300e-02,2.1079101e-02,2.1139599e-02,2.1197500e-02,2.1252500e-02,2.1294599e-02,2.1314301e-02,2.1323301e-02,2.1323800e-02,2.1320000e-02,2.1309700e-02,2.1295300e-02,2.1280199e-02,2.1267399e-02,2.1254200e-02,2.1241101e-02,2.1232400e-02,2.1222999e-02,2.1210199e-02,2.1195101e-02,2.1180600e-02,2.1171100e-02,2.1163300e-02,2.1150701e-02,2.1133000e-02,2.1106901e-02,2.1073300e-02,2.1036999e-02,2.1001101e-02,2.0969100e-02,2.0942099e-02,2.0920500e-02,2.0903399e-02,2.0887800e-02,2.0874700e-02,2.0865399e-02,2.0855701e-02,2.0848900e-02,2.0843500e-02,2.0841800e-02,2.0839401e-02,2.0836400e-02,2.0843601e-02,2.0862499e-02,2.0883100e-02,2.0907899e-02,2.0950800e-02,2.1007501e-02,2.1069400e-02,2.1140801e-02,2.1222500e-02,2.1308500e-02,2.1385601e-02,2.1446999e-02,2.1499800e-02,2.1542599e-02,2.1572700e-02,2.1595500e-02,2.1615099e-02,2.1636000e-02,2.1655001e-02,2.1668000e-02,2.1681700e-02,2.1699600e-02,2.1715900e-02,2.1728501e-02,2.1746401e-02,2.1770600e-02,2.1799101e-02,2.1831401e-02,2.1864399e-02,2.1896601e-02,2.1930700e-02,2.1970600e-02,2.2016499e-02,2.2061801e-02,2.2106100e-02,2.2149600e-02,2.2190999e-02,2.2234000e-02,2.2280799e-02,2.2327799e-02,2.2375099e-02,2.2419199e-02,2.2458900e-02,2.2499900e-02,2.2545099e-02,2.2597199e-02,2.2657599e-02,2.2729499e-02,2.2814101e-02,2.2915000e-02,2.3033500e-02,2.3174400e-02,2.3343399e-02,2.3545200e-02,2.3784701e-02,2.4067201e-02,2.4396701e-02,2.4772700e-02,2.5195999e-02,2.5667200e-02,2.6187301e-02,2.6760301e-02,2.7390800e-02,2.8083000e-02,2.8848199e-02,2.9703600e-02,3.0662701e-02,3.1733502e-02,3.2907899e-02,3.4155499e-02,3.5427801e-02,3.6660299e-02,3.7787002e-02,3.8757700e-02,3.9546099e-02,4.0149700e-02,4.0588599e-02,4.0894900e-02,4.1097801e-02,4.1218702e-02,4.1272700e-02,4.1268401e-02,4.1207999e-02,4.1090999e-02,4.0921699e-02,4.0702801e-02,4.0434700e-02,4.0123999e-02,3.9776899e-02,3.9399002e-02,3.8991399e-02,3.8557500e-02,3.8104299e-02,3.7633900e-02,3.7147399e-02,3.6648501e-02,3.6139801e-02,3.5623800e-02,3.5103001e-02,3.4578100e-02,3.4049999e-02,3.3521701e-02,3.2996301e-02,3.2475699e-02,3.1963501e-02,3.1462099e-02,3.0973000e-02,3.0499799e-02,3.0043300e-02,2.9602000e-02,2.9179299e-02,2.8777501e-02,2.8393799e-02,2.8029600e-02,2.7690500e-02,2.7378200e-02,2.7089600e-02,2.6824500e-02,2.6583901e-02,2.6366200e-02,2.6169600e-02,2.5991799e-02,2.5834201e-02,2.5697200e-02,2.5582800e-02,2.5489699e-02,2.5416801e-02,2.5360700e-02,2.5321599e-02,2.5304800e-02,2.5315201e-02,2.5349200e-02,2.5403600e-02,2.5477700e-02,2.5573101e-02,2.5688900e-02,2.5824901e-02,2.5983000e-02,2.6161700e-02,2.6355799e-02,2.6565701e-02,2.6788199e-02,2.6981900e-02,2.7086901e-02,3.0145500e-02,3.0386399e-02,3.0694900e-02,3.0970000e-02,3.1239200e-02,3.1523101e-02,3.1818099e-02,3.2133698e-02,3.2486800e-02,3.2897498e-02,3.3399399e-02,3.4021500e-02,3.4788799e-02,3.5743698e-02,3.6942601e-02,3.8431499e-02,4.0243600e-02,4.2395599e-02,4.4876698e-02,4.7654402e-02,5.0663400e-02,5.3799801e-02,5.6946501e-02,5.9988100e-02,6.2823303e-02,6.5359198e-02,6.7538202e-02,6.9346897e-02,7.0801102e-02,7.1938299e-02,7.2813600e-02,7.3481597e-02,7.3985197e-02,7.4371301e-02,7.4676201e-02,7.4924797e-02,7.5138897e-02,7.5333402e-02,7.5523600e-02,7.5731099e-02,7.5952798e-02,7.6180696e-02,7.6415300e-02,7.6642603e-02,7.6847002e-02,7.7018604e-02,7.7147201e-02,7.7214703e-02,7.7216603e-02,7.7158697e-02,7.7042900e-02,7.6881498e-02,7.6680101e-02,7.6450400e-02,7.6196603e-02,7.5926900e-02,7.5650796e-02,7.5368702e-02,7.5078502e-02,7.4785002e-02,7.4491099e-02,7.4183904e-02,7.3872603e-02,7.3565103e-02,7.3251598e-02,7.2931200e-02,7.2609797e-02,7.2287098e-02,7.1963198e-02,7.1640603e-02,7.1323402e-02,7.1010903e-02,7.0707798e-02,7.0419498e-02,7.0148401e-02,6.9891602e-02,6.9655500e-02,6.9443300e-02,6.9266297e-02,6.9126099e-02,6.9019400e-02,6.8957701e-02,6.8947598e-02,6.8990201e-02,6.9092698e-02,6.9254696e-02,6.9473699e-02,6.9756903e-02,7.0112899e-02,7.0543997e-02,7.1055599e-02,7.1648397e-02,7.2324701e-02,7.3086202e-02,7.3937498e-02,7.4881397e-02,7.5925499e-02,7.7077702e-02,7.8343503e-02,7.9730198e-02,8.1240699e-02,8.2877003e-02,8.4655799e-02,8.6591303e-02,8.8689201e-02,9.0956002e-02,9.3409501e-02,9.6048899e-02,9.8876297e-02,0.1018960,0.1051010,0.1084940,0.1120630,0.1157960,0.1196730,0.1236790,0.1277860,0.1319560,0.1361640,0.1403680,0.1445450,0.1486640,0.1527000,0.1566530,0.1605370,0.1643730,0.1682030,0.1720950,0.1761380,0.1804510,0.1851660,0.1904470,0.1964890,0.2035120,0.2117730,0.2215470,0.2331710,0.2470710,0.2637260,0.2836510,0.3073700,0.3352320,0.3674130,0.4040090,0.4450190,0.4903930,0.5398580,0.5928420,0.6485320,0.7058450,0.7636220,0.8208270,0.8764540,0.9296040,0.9796250,1.0260400,1.0686001,1.1072600,1.1423100,1.1740299,1.2026300,1.2284100,1.2516000,1.2723600,1.2908800,1.3073100,1.3217601,1.3342201,1.3448400,1.3537199,1.3610400,1.3669300,1.3714499,1.3746700,1.3767200,1.3776000,1.3771900,1.3752199,1.3713700,1.3654600,1.3572299,1.3465101,1.3332500,1.3175499,1.2998199,1.2803100,1.2592300,1.2369400,1.2137400,1.1898500,1.1654201,1.1407400,1.1159900,1.0912900,1.0666500,1.0421200,1.0177300,0.9935520,0.9696730,0.9461550,0.9230360,0.9003750,0.8781810,0.8565140,0.8354200,0.8148750,0.7948780,0.7754370,0.7565500,0.7382250,0.7204290,0.7031700,0.6864470,0.6702360,0.6545410,0.6393410,0.6246280,0.6104000,0.5966960,0.5834600,0.5706660,0.5582840,0.5463180,0.5347650,0.5236010,0.5128320,0.5024420,0.4924240,0.4827680,0.4734610,0.4644910,0.4558430,0.4475130,0.4394910,0.4317680,0.4243350,0.4171970,0.4103430,0.4037480,0.3974000,0.3913080,0.3854580,0.3798340,0.3744370,0.3692560,0.3642830,0.3595090,0.3549260,0.3505180,0.3462840,0.3422180,0.3383120,0.3345550,0.3309380,0.3274610,0.3241170,0.3208980,0.3177990,0.3148170,0.3119470,0.3091800,0.3065220,0.3039690,0.3015180,0.2991620,0.2968930,0.2947120,0.2926200,0.2906130,0.2886890,0.2868500,0.2850950,0.2834230,0.2818360,0.2803360,0.2789150,0.2775710,0.2763080,0.2751220,0.2740070,0.2729670,0.2720060,0.2711300,0.2703450,0.2696490,0.2690400,0.2685230,0.2681000,0.2677630,0.2675120,0.2673450,0.2672670,0.2672790,0.2673830,0.2675860,0.2678890,0.2682920,0.2687970,0.2694050,0.2701250,0.2709610,0.2719090,0.2729700,0.2741470,0.2754420,0.2768660,0.2784270,0.2801330,0.2819900,0.2840070,0.2861900,0.2885430,0.2910770,0.2937950,0.2967030,0.2998100,0.3031180,0.3066330,0.3103560,0.3142850,0.3184250,0.3227750,0.3273130,0.3320270,0.3369060,0.3419290,0.3470710,0.3522900,0.3575510,0.3628160,0.3680360,0.3731470,0.3781120,0.3828880,0.3874290,0.3916890,0.3956370,0.3992440,0.4024770,0.4053280,0.4077970,0.4098820,0.4115990,0.4129690,0.4140180,0.4147800,0.4152910,0.4155860,0.4157030,0.4156860,0.4155760,0.4154160,0.4152390,0.4150880,0.4150030,0.4150160,0.4151590,0.4154680,0.4159830,0.4167380,0.4177590,0.4190890,0.4207850,0.4228950,0.4254740,0.4286050,0.4323960,0.4369850,0.4424990,0.4490030,0.4565420,0.4652590,0.4754060,0.4872950,0.5012180,0.5174820,0.5365440,0.5589890,0.5854420,0.6164060,0.6523340,0.6938580,0.7421050,0.7987170,0.8653510,0.9434160,1.0338300,1.1371500,1.2540801,1.3857700,1.5336900,1.6991400,1.8829401,2.0846400,2.3017199,2.5288100,2.7568400,2.9723499,3.1598499,3.3063400,3.4105899,3.4820299,3.5304101,3.5659499,3.5940599,3.6151900,3.6333399,3.6516900,3.6658101,3.6786499,3.6905000,3.7003300,3.7094901,3.7197599,3.7356601,3.7507901,3.7563200,3.7568600,3.7607901,3.7718000,3.7820899,3.7913599,3.7989099,3.8037901,3.8127401,3.8145900,3.8090301,3.8052399,3.8017700,3.7996500,3.8014801,3.8046300,3.7968400,3.7790599,3.7579899,3.7373800,3.7205100,3.6988201,3.6709900,3.6368501,3.5972900,3.5568800,3.5141499,3.4649701,3.4138899,3.3654101,3.3169799,3.2656600,3.2110000,3.1551001,3.0988500,3.0436699,2.9893100,2.9353600,2.8815601,2.8280900,2.7753899,2.7238500,2.6736801,2.6245000,2.5757899,2.5280001,2.4816699,2.4366601,2.3924601,2.3488801,2.3062501,2.2644701,2.2234700,2.1835201,2.1445000,2.1063600,2.0690200,2.0323701,1.9965100,1.9614700,1.9272100,1.8937200,1.8610500,1.8291200,1.7978400,1.7672900,1.7374400,1.7082000,1.6795400,1.6515400,1.6241900,1.5974300,1.5712700,1.5456899,1.5206701,1.4961900,1.4722700,1.4488900,1.4260900,1.4038700,1.3821599,1.3609700,1.3403200,1.3202300,1.3006600,1.2816700,1.2632300,1.2452900,1.2278500,1.2109500,1.1945699,1.1787200,1.1633800,1.1485100,1.1341400,1.1202700,1.1068701,1.0939300,1.0814300,1.0693500,1.0576900,1.0464600,1.0356700,1.0252800,1.0152900,1.0056800,0.9964710,0.9876210,0.9791160,0.9709410,0.9630900,0.9555430,0.9482970,0.9413580,0.9347350,0.9284320,0.9224270,0.9167110,0.9112840,0.9061430,0.9012890,0.8967110,0.8923910,0.8883110,0.8844810,0.8809090,0.8775930,0.8745350,0.8717430,0.8692080,0.8669170,0.8648680,0.8630630,0.8615060,0.8601880,0.8590970,0.8582350,0.8575990,0.8571930,0.8570280,0.8570850,0.8573600,0.8578580,0.8585860,0.8595540,0.8607550,0.8621850,0.8638620,0.8657880,0.8679520,0.8703560,0.8730080,0.8759140,0.8790570,0.8824510,0.8860980,0.8899960,0.8941480,0.8985540,0.9032240,0.9081530,0.9133610,0.9188480,0.9246180,0.9306730,0.9370140,0.9436290,0.9505360,0.9577450,0.9652410,0.9730330,0.9811200,0.9895110,0.9981940,1.0071700,1.0164700,1.0260900,1.0360500,1.0463300,1.0569500,1.0678999,1.0791500,1.0907201,1.1026500,1.1149000,1.1274800,1.1404001,1.1536601,1.1672500,1.1811500,1.1953800,1.2099600,1.2248501,1.2401299,1.2557800,1.2716900,1.2879200,1.3044600,1.3213300,1.3385299,1.3560801,1.3739500,1.3921601,1.4106899,1.4295000,1.4486300,1.4681300,1.4879400,1.5079700,1.5283300,1.5490800,1.5701300,1.5914400,1.6130600,1.6349699,1.6572400,1.6797700,1.7025300,1.7256500,1.7490400,1.7727200,1.7967800,1.8210500,1.8456300,1.8706100,1.8957000,1.9209800,1.9465600,1.9725699,1.9986500,2.0249500,2.0517299,2.0787101,2.1060700,2.1340101,2.1620700,2.1903999,2.2193601,2.2485199,2.2778499,2.3074999,2.3378000,2.3686500,2.3999400,2.4313200,2.4633801,2.4958401,2.5283101,2.5618300,2.5951800,2.6284001,2.6617501,2.6952400,2.7303700,2.7655499,2.8001399,2.8343501,2.8674800,2.9018600,2.9363599,2.9674201,3.0000601,3.0331399,3.0638001,3.0934701,3.1233699,3.1546600,3.1802900,3.2033200,3.2270100,3.2454801,3.2641301,3.2879300,3.3076100,3.3222301,3.3399100,3.3524201,3.3592300,3.3708701,3.3810699,3.3851800,3.3845899,3.3819499,3.3862801
"repr-10",1.9919300e-02,2.0241201e-02,2.0616200e-02,2.0804700e-02,2.0927699e-02,2.1129301e-02,2.1218499e-02,2.1030299e-02,2.0871300e-02,2.0661600e-02,2.0413799e-02,2.0403100e-02,2.0516099e-02,2.0576000e-02,2.0662300e-02,2.0636000e-02,2.0424400e-02,2.0311899e-02,2.0276099e-02,2.0183600e-02,2.0087300e-02,2.0106601e-02,2.0123100e-02,2.0119101e-02,2.0136099e-02,2.0137100e-02,2.0201400e-02,2.0289000e-02,2.0321701e-02,2.0297300e-02,2.0220499e-02,2.0179501e-02,2.0232100e-02,2.0296499e-02,2.0306200e-02,2.0330699e-02,2.0371500e-02,2.0377100e-02,2.0405199e-02,2.0457599e-02,2.0480299e-02,2.0519899e-02,2.0563200e-02,2.0556100e-02,2.0566100e-02,2.0613600e-02,2.0652400e-02,2.0641699e-02,2.0619299e-02,2.0602200e-02,2.0586999e-02,2.0605600e-02,2.0626700e-02,2.0624300e-02,2.0638200e-02,2.0647800e-02,2.0627201e-02,2.0613300e-02,2.0615200e-02,2.0603200e-02,2.0582199e-02,2.0563800e-02,2.0545200e-02,2.0537499e-02,2.0543899e-02,2.0557901e-02,2.0582199e-02,2.0597899e-02,2.0613600e-02,2.0636400e-02,2.0647099e-02,2.0647099e-02,2.0632301e-02,2.0610601e-02,2.0609999e-02,2.0624300e-02,2.0637000e-02,2.0647399e-02,2.0663200e-02,2.0664001e-02,2.0650201e-02,2.0632399e-02,2.0618100e-02,2.0616600e-02,2.0617200e-02,2.0602601e-02,2.0577000e-02,2.0569401e-02,2.0576900e-02,2.0589201e-02,2.0605201e-02,2.0624099e-02,2.0636000e-02,2.0636600e-02,2.0635100e-02,2.0637499e-02,2.0633399e-02,2.0631000e-02,2.0635800e-02,2.0647701e-02,2.0649400e-02,2.0645700e-02,2.0648099e-02,2.0642599e-02,2.0636700e-02,2.0643299e-02,2.0644600e-02,2.0643700e-02,2.0651000e-02,2.0652501e-02,2.0642200e-02,2.0629101e-02,2.0629900e-02,2.0634200e-02,2.0637199e-02,2.0629600e-02,2.0616001e-02,2.0607600e-02,2.0605801e-02,2.0593800e-02,2.0577200e-02,2.0559300e-02,2.0553799e-02,2.0553401e-02,2.0549200e-02,2.0547200e-02,2.0548100e-02,2.0551899e-02,2.0549100e-02,2.0544199e-02,2.0548601e-02,2.0559400e-02,2.0563800e-02,2.0562099e-02,2.0560799e-02,2.0560700e-02,2.0562399e-02,2.0566899e-02,2.0571901e-02,2.0579999e-02,2.0585701e-02,2.0600200e-02,2.0612201e-02,2.0612201e-02,2.0610601e-02,2.0611901e-02,2.0611200e-02,2.0607900e-02,2.0606600e-02,2.0612599e-02,2.0621600e-02,2.0636400e-02,2.0654799e-02,2.0666201e-02,2.0675801e-02,2.0693300e-02,2.0715499e-02,2.0738900e-02,2.0767599e-02,2.0805599e-02,2.0846199e-02,2.0881301e-02,2.0918300e-02,2.0967299e-02,2.1027500e-02,2.1089500e-02,2.1148700e-02,2.1205300e-02,2.1258799e-02,2.1301599e-02,2.1324700e-02,2.1334700e-02,2.1333700e-02,2.1326501e-02,2.1314399e-02,2.1298800e-02,2.1284200e-02,2.1271899e-02,2.1259600e-02,2.1249199e-02,2.1242799e-02,2.1234700e-02,2.1219600e-02,2.1200901e-02,2.1186801e-02,2.1177201e-02,2.1168200e-02,2.1156400e-02,2.1137500e-02,2.1110300e-02,2.1077400e-02,2.1041701e-02,2.1005901e-02,2.0972701e-02,2.0945800e-02,2.0925101e-02,2.0906800e-02,2.0890400e-02,2.0877300e-02,2.0868100e-02,2.0858400e-02,2.0851601e-02,2.0846499e-02,2.0844400e-02,2.0842399e-02,2.0841300e-02,2.0849099e-02,2.0868501e-02,2.0890100e-02,2.0917300e-02,2.0960100e-02,2.1013699e-02,2.1072499e-02,2.1142000e-02,2.1222699e-02,2.1307901e-02,2.1384900e-02,2.1448400e-02,2.1504501e-02,2.1550100e-02,2.1582499e-02,2.1606000e-02,2.1626700e-02,2.1648301e-02,2.1666201e-02,2.1679301e-02,2.1693701e-02,2.1709099e-02,2.1721199e-02,2.1733399e-02,2.1751801e-02,2.1775501e-02,2.1799101e-02,2.1823000e-02,2.1853300e-02,2.1886000e-02,2.1921000e-02,2.1961300e-02,2.2008801e-02,2.2055101e-02,2.2100000e-02,2.2145299e-02,2.2191299e-02,2.2239201e-02,2.2289701e-02,2.2338299e-02,2.2386501e-02,2.2431700e-02,2.2473801e-02,2.2517599e-02,2.2564800e-02,2.2616999e-02,2.2676000e-02,2.2745701e-02,2.2826999e-02,2.2924900e-02,2.3041001e-02,2.3178799e-02,2.3345800e-02,2.3545999e-02,2.3783300e-02,2.4063500e-02,2.4391200e-02,2.4766801e-02,2.5190700e-02,2.5663501e-02,2.6185701e-02,2.6760200e-02,2.7391801e-02,2.8085200e-02,2.8851699e-02,2.9707599e-02,3.0666299e-02,3.1735901e-02,3.2908801e-02,3.4155399e-02,3.5426300e-02,3.6657799e-02,3.7783999e-02,3.8754299e-02,3.9542299e-02,4.0145598e-02,4.0584501e-02,4.0891200e-02,4.1094501e-02,4.1216198e-02,4.1271001e-02,4.1267600e-02,4.1207701e-02,4.1091900e-02,4.0923901e-02,4.0705200e-02,4.0437199e-02,4.0127002e-02,3.9780099e-02,3.9401699e-02,3.8994499e-02,3.8561299e-02,3.8108800e-02,3.7638299e-02,3.7151199e-02,3.6651898e-02,3.6142800e-02,3.5626099e-02,3.5105199e-02,3.4580901e-02,3.4054101e-02,3.3527199e-02,3.3003300e-02,3.2484800e-02,3.1974901e-02,3.1476699e-02,3.0990999e-02,3.0519500e-02,3.0064100e-02,2.9624101e-02,2.9202901e-02,2.8803000e-02,2.8421100e-02,2.8057801e-02,2.7718199e-02,2.7402099e-02,2.7108500e-02,2.6840299e-02,2.6597500e-02,2.6376300e-02,2.6175600e-02,2.5993800e-02,2.5832100e-02,2.5692999e-02,2.5579499e-02,2.5488799e-02,2.5419500e-02,2.5367800e-02,2.5333799e-02,2.5321700e-02,2.5336100e-02,2.5374301e-02,2.5433300e-02,2.5511300e-02,2.5608800e-02,2.5725899e-02,2.5863500e-02,2.6022000e-02,2.6199101e-02,2.6391400e-02,2.6598999e-02,2.6816100e-02,2.6995299e-02,2.7078699e-02,3.0095100e-02,3.0342100e-02,3.0646600e-02,3.0923501e-02,3.1195801e-02,3.1478502e-02,3.1776398e-02,3.2096900e-02,3.2443900e-02,3.2851700e-02,3.3353198e-02,3.3972200e-02,3.4741800e-02,3.5700101e-02,3.6895800e-02,3.8378101e-02,4.0186401e-02,4.2342201e-02,4.4828299e-02,4.7603700e-02,5.0607700e-02,5.3741202e-02,5.6886800e-02,5.9931301e-02,6.2763102e-02,6.5293498e-02,6.7475498e-02,6.9283098e-02,7.0737101e-02,7.1874000e-02,7.2747096e-02,7.3413096e-02,7.3917799e-02,7.4309297e-02,7.4620202e-02,7.4865803e-02,7.5075500e-02,7.5276203e-02,7.5472802e-02,7.5676702e-02,7.5898200e-02,7.6132998e-02,7.6366201e-02,7.6593898e-02,7.6799497e-02,7.6971702e-02,7.7098101e-02,7.7159896e-02,7.7163696e-02,7.7113397e-02,7.6999299e-02,7.6833002e-02,7.6630503e-02,7.6398700e-02,7.6150000e-02,7.5888298e-02,7.5611196e-02,7.5326003e-02,7.5037196e-02,7.4740402e-02,7.4442104e-02,7.4139200e-02,7.3834598e-02,7.3526703e-02,7.3211499e-02,7.2890200e-02,7.2570600e-02,7.2250098e-02,7.1924403e-02,7.1600303e-02,7.1282901e-02,7.0974797e-02,7.0671603e-02,7.0379697e-02,7.0104502e-02,6.9845699e-02,6.9610298e-02,6.9406800e-02,6.9232702e-02,6.9089301e-02,6.8985797e-02,6.8923600e-02,6.8906501e-02,6.8947300e-02,6.9048300e-02,6.9206104e-02,6.9428399e-02,6.9713801e-02,7.0067197e-02,7.0501000e-02,7.1011297e-02,7.1600199e-02,7.2273701e-02,7.3036902e-02,7.3886901e-02,7.4830398e-02,7.5879604e-02,7.7032797e-02,7.8295603e-02,7.9677902e-02,8.1185997e-02,8.2826898e-02,8.4606603e-02,8.6542100e-02,8.8639997e-02,9.0908699e-02,9.3355797e-02,9.5992900e-02,9.8821297e-02,0.1018380,0.1050450,0.1084370,0.1120040,0.1157350,0.1196100,0.1236150,0.1277170,0.1318850,0.1360930,0.1402980,0.1444730,0.1485930,0.1526260,0.1565800,0.1604610,0.1642910,0.1681190,0.1720030,0.1760410,0.1803550,0.1850690,0.1903440,0.1963840,0.2034030,0.2116490,0.2214100,0.2330260,0.2469080,0.2635520,0.2834760,0.3071960,0.3350560,0.3672270,0.4038130,0.4448230,0.4901890,0.5396270,0.5925940,0.6482580,0.7055220,0.7632680,0.8204420,0.8760210,0.9291680,0.9791870,1.0255500,1.0680600,1.1068100,1.1419200,1.1735899,1.2022001,1.2279500,1.2511500,1.2719700,1.2905600,1.3070400,1.3214700,1.3339500,1.3445801,1.3535000,1.3608299,1.3667300,1.3713200,1.3746500,1.3767200,1.3775800,1.3771300,1.3751400,1.3713800,1.3655000,1.3572500,1.3465300,1.3333100,1.3176700,1.2999600,1.2804700,1.2593700,1.2370600,1.2139000,1.1900200,1.1655800,1.1409000,1.1161600,1.0914800,1.0668000,1.0422400,1.0178601,0.9936930,0.9698130,0.9462840,0.9231720,0.9005190,0.8783560,0.8567130,0.8356160,0.8150630,0.7950550,0.7755960,0.7566980,0.7383660,0.7205700,0.7033150,0.6865880,0.6703590,0.6546520,0.6394520,0.6247330,0.6105060,0.5968040,0.5835630,0.5707590,0.5583680,0.5464020,0.5348570,0.5237020,0.5129250,0.5025330,0.4925180,0.4828670,0.4735590,0.4645880,0.4559390,0.4476030,0.4395710,0.4318460,0.4244140,0.4172710,0.4103980,0.4037930,0.3974500,0.3913580,0.3855020,0.3798770,0.3744760,0.3692910,0.3643130,0.3595420,0.3549590,0.3505500,0.3463180,0.3422570,0.3383540,0.3345970,0.3309820,0.3275070,0.3241610,0.3209350,0.3178330,0.3148520,0.3119830,0.3092200,0.3065600,0.3040030,0.3015440,0.2991790,0.2969060,0.2947270,0.2926320,0.2906230,0.2887020,0.2868670,0.2851130,0.2834410,0.2818530,0.2803510,0.2789260,0.2775820,0.2763230,0.2751360,0.2740190,0.2729770,0.2720150,0.2711400,0.2703520,0.2696540,0.2690460,0.2685300,0.2681060,0.2677680,0.2675140,0.2673460,0.2672660,0.2672770,0.2673810,0.2675840,0.2678860,0.2682870,0.2687920,0.2694010,0.2701210,0.2709530,0.2718990,0.2729590,0.2741330,0.2754260,0.2768490,0.2784100,0.2801160,0.2819720,0.2839870,0.2861690,0.2885210,0.2910530,0.2937710,0.2966800,0.2997870,0.3030950,0.3066050,0.3103260,0.3142550,0.3183940,0.3227400,0.3272780,0.3319890,0.3368650,0.3418860,0.3470220,0.3522420,0.3575040,0.3627700,0.3679880,0.3730950,0.3780600,0.3828300,0.3873680,0.3916300,0.3955790,0.3991780,0.4024090,0.4052610,0.4077250,0.4098110,0.4115280,0.4128950,0.4139440,0.4147090,0.4152140,0.4155010,0.4156130,0.4155960,0.4154870,0.4153220,0.4151460,0.4149940,0.4149030,0.4149120,0.4150550,0.4153650,0.4158800,0.4166270,0.4176430,0.4189760,0.4206750,0.4227830,0.4253610,0.4284860,0.4322710,0.4368590,0.4423680,0.4488620,0.4563910,0.4651020,0.4752500,0.4871340,0.5010480,0.5173070,0.5363650,0.5588090,0.5852580,0.6162170,0.6521410,0.6936720,0.7419330,0.7985460,0.8651720,0.9432210,1.0336200,1.1369100,1.2537400,1.3853300,1.5331600,1.6985101,1.8821501,2.0838699,2.3010399,2.5276599,2.7551401,2.9702899,3.1563799,3.3037901,3.4106200,3.4805601,3.5311201,3.5706799,3.5989699,3.6232200,3.6414101,3.6508400,3.6627600,3.6768000,3.6868501,3.6999700,3.7125199,3.7190399,3.7321501,3.7465501,3.7532301,3.7614601,3.7701700,3.7740600,3.7770901,3.7816000,3.7870100,3.7900300,3.7946701,3.8029499,3.8055100,3.8047600,3.8039401,3.7994900,3.7960100,3.7959299,3.7914600,3.7770300,3.7611101,3.7452500,3.7240601,3.6977799,3.6696801,3.6357801,3.5952401,3.5546100,3.5111699,3.4651501,3.4186299,3.3703001,3.3187399,3.2649801,3.2095699,3.1542599,3.0995901,3.0448501,2.9903700,2.9358900,2.8815999,2.8281500,2.7760999,2.7251501,2.6745200,2.6246099,2.5759101,2.5286901,2.4825301,2.4372599,2.3929400,2.3492401,2.3063200,2.2644999,2.2236600,2.1837699,2.1447301,2.1065099,2.0691500,2.0325401,1.9967300,1.9618100,1.9276800,1.8941300,1.8613300,1.8293200,1.7980500,1.7675300,1.7376400,1.7083300,1.6797000,1.6517600,1.6244100,1.5976200,1.5714099,1.5458000,1.5207500,1.4962699,1.4723600,1.4490200,1.4262100,1.4039500,1.3822401,1.3610600,1.3404000,1.3203000,1.3007600,1.2817500,1.2632800,1.2453400,1.2279000,1.2109900,1.1946100,1.1787400,1.1633900,1.1485300,1.1341701,1.1202900,1.1068799,1.0939100,1.0813800,1.0692900,1.0576500,1.0464500,1.0356600,1.0252600,1.0152600,1.0056601,0.9964420,0.9875870,0.9790670,0.9708880,0.9630400,0.9555080,0.9482800,0.9413430,0.9347080,0.9283820,0.9223470,0.9166150,0.9111960,0.9060630,0.9011980,0.8966080,0.8922820,0.8882000,0.8843720,0.8808120,0.8775120,0.8744630,0.8716640,0.8691140,0.8668230,0.8647820,0.8629790,0.8614150,0.8600880,0.8589990,0.8581360,0.8574840,0.8570640,0.8568810,0.8569300,0.8572090,0.8577140,0.8584460,0.8594100,0.8606140,0.8620500,0.8637170,0.8656360,0.8678090,0.8702170,0.8728610,0.8757520,0.8788980,0.8822930,0.8859290,0.8898280,0.8939840,0.8983990,0.9030740,0.9079960,0.9131990,0.9187040,0.9244840,0.9305220,0.9368520,0.9434780,0.9503850,0.9575780,0.9650720,0.9728560,0.9809350,0.9893310,0.9980160,1.0069900,1.0162801,1.0259100,1.0358700,1.0461400,1.0567300,1.0676900,1.0789599,1.0905300,1.1024200,1.1146899,1.1272900,1.1402200,1.1534899,1.1670700,1.1809700,1.1952100,1.2097501,1.2246600,1.2399300,1.2555400,1.2714601,1.2877001,1.3042600,1.3211200,1.3383200,1.3558700,1.3737100,1.3919100,1.4104500,1.4292700,1.4484000,1.4678600,1.4876800,1.5077800,1.5281700,1.5488700,1.5698800,1.5911400,1.6127501,1.6347500,1.6570100,1.6795200,1.7022700,1.7254200,1.7489700,1.7726600,1.7965699,1.8208500,1.8454500,1.8702500,1.8952900,1.9206500,1.9462000,1.9719700,1.9980900,2.0245500,2.0511601,2.0780599,2.1055400,2.1335399,2.1614599,2.1898999,2.2192800,2.2485800,2.2775700,2.3073299,2.3381901,2.3691599,2.4000001,2.4315500,2.4636099,2.4963901,2.5293200,2.5617499,2.5947299,2.6284800,2.6624100,2.6961200,2.7296200,2.7637899,2.7985101,2.8332500,2.8663800,2.8982301,2.9308701,2.9651201,2.9989500,3.0302899,3.0625300,3.0929899,3.1204300,3.1470499,3.1760600,3.2025800,3.2294800,3.2543199,3.2741201,3.2903299,3.3037901,3.3189499,3.3348701,3.3518801,3.3633101,3.3680501,3.3722100,3.3799801,3.3869700,3.3884201,3.3908200
