# Supplementary material for: Evaluating Spectral Signals to Identify Spectral Error
Source: PLoS One. 2016 Jan 5;11(1):e0146249. doi: 10.1371/journal.pone.0146249 (PMC4701180; doi:10.1371/journal.pone.0146249)
Supplement: S1 File — Additional data sets and short “read me” files with explanations are provided to show results of repeated tests supporting the statement on the instrument flaw. (ZIP) [file pone.0146249.s001.zip › PONE_Bazar-et-al_rawdata-files-captioncorrected/extra_repr-rep-test/XDS-140414.TXT]

"400.00","400.50","401.00","401.50","402.00","402.50","403.00","403.50","404.00","404.50","405.00","405.50","406.00","406.50","407.00","407.50","408.00","408.50","409.00","409.50","410.00","410.50","411.00","411.50","412.00","412.50","413.00","413.50","414.00","414.50","415.00","415.50","416.00","416.50","417.00","417.50","418.00","418.50","419.00","419.50","420.00","420.50","421.00","421.50","422.00","422.50","423.00","423.50","424.00","424.50","425.00","425.50","426.00","426.50","427.00","427.50","428.00","428.50","429.00","429.50","430.00","430.50","431.00","431.50","432.00","432.50","433.00","433.50","434.00","434.50","435.00","435.50","436.00","436.50","437.00","437.50","438.00","438.50","439.00","439.50","440.00","440.50","441.00","441.50","442.00","442.50","443.00","443.50","444.00","444.50","445.00","445.50","446.00","446.50","447.00","447.50","448.00","448.50","449.00","449.50","450.00","450.50","451.00","451.50","452.00","452.50","453.00","453.50","454.00","454.50","455.00","455.50","456.00","456.50","457.00","457.50","458.00","458.50","459.00","459.50","460.00","460.50","461.00","461.50","462.00","462.50","463.00","463.50","464.00","464.50","465.00","465.50","466.00","466.50","467.00","467.50","468.00","468.50","469.00","469.50","470.00","470.50","471.00","471.50","472.00","472.50","473.00","473.50","474.00","474.50","475.00","475.50","476.00","476.50","477.00","477.50","478.00","478.50","479.00","479.50","480.00","480.50","481.00","481.50","482.00","482.50","483.00","483.50","484.00","484.50","485.00","485.50","486.00","486.50","487.00","487.50","488.00","488.50","489.00","489.50","490.00","490.50","491.00","491.50","492.00","492.50","493.00","493.50","494.00","494.50","495.00","495.50","496.00","496.50","497.00","497.50","498.00","498.50","499.00","499.50","500.00","500.50","501.00","501.50","502.00","502.50","503.00","503.50","504.00","504.50","505.00","505.50","506.00","506.50","507.00","507.50","508.00","508.50","509.00","509.50","510.00","510.50","511.00","511.50","512.00","512.50","513.00","513.50","514.00","514.50","515.00","515.50","516.00","516.50","517.00","517.50","518.00","518.50","519.00","519.50","520.00","520.50","521.00","521.50","522.00","522.50","523.00","523.50","524.00","524.50","525.00","525.50","526.00","526.50","527.00","527.50","528.00","528.50","529.00","529.50","530.00","530.50","531.00","531.50","532.00","532.50","533.00","533.50","534.00","534.50","535.00","535.50","536.00","536.50","537.00","537.50","538.00","538.50","539.00","539.50","540.00","540.50","541.00","541.50","542.00","542.50","543.00","543.50","544.00","544.50","545.00","545.50","546.00","546.50","547.00","547.50","548.00","548.50","549.00","549.50","550.00","550.50","551.00","551.50","552.00","552.50","553.00","553.50","554.00","554.50","555.00","555.50","556.00","556.50","557.00","557.50","558.00","558.50","559.00","559.50","560.00","560.50","561.00","561.50","562.00","562.50","563.00","563.50","564.00","564.50","565.00","565.50","566.00","566.50","567.00","567.50","568.00","568.50","569.00","569.50","570.00","570.50","571.00","571.50","572.00","572.50","573.00","573.50","574.00","574.50","575.00","575.50","576.00","576.50","577.00","577.50","578.00","578.50","579.00","579.50","580.00","580.50","581.00","581.50","582.00","582.50","583.00","583.50","584.00","584.50","585.00","585.50","586.00","586.50","587.00","587.50","588.00","588.50","589.00","589.50","590.00","590.50","591.00","591.50","592.00","592.50","593.00","593.50","594.00","594.50","595.00","595.50","596.00","596.50","597.00","597.50","598.00","598.50","599.00","599.50","600.00","600.50","601.00","601.50","602.00","602.50","603.00","603.50","604.00","604.50","605.00","605.50","606.00","606.50","607.00","607.50","608.00","608.50","609.00","609.50","610.00","610.50","611.00","611.50","612.00","612.50","613.00","613.50","614.00","614.50","615.00","615.50","616.00","616.50","617.00","617.50","618.00","618.50","619.00","619.50","620.00","620.50","621.00","621.50","622.00","622.50","623.00","623.50","624.00","624.50","625.00","625.50","626.00","626.50","627.00","627.50","628.00","628.50","629.00","629.50","630.00","630.50","631.00","631.50","632.00","632.50","633.00","633.50","634.00","634.50","635.00","635.50","636.00","636.50","637.00","637.50","638.00","638.50","639.00","639.50","640.00","640.50","641.00","641.50","642.00","642.50","643.00","643.50","644.00","644.50","645.00","645.50","646.00","646.50","647.00","647.50","648.00","648.50","649.00","649.50","650.00","650.50","651.00","651.50","652.00","652.50","653.00","653.50","654.00","654.50","655.00","655.50","656.00","656.50","657.00","657.50","658.00","658.50","659.00","659.50","660.00","660.50","661.00","661.50","662.00","662.50","663.00","663.50","664.00","664.50","665.00","665.50","666.00","666.50","667.00","667.50","668.00","668.50","669.00","669.50","670.00","670.50","671.00","671.50","672.00","672.50","673.00","673.50","674.00","674.50","675.00","675.50","676.00","676.50","677.00","677.50","678.00","678.50","679.00","679.50","680.00","680.50","681.00","681.50","682.00","682.50","683.00","683.50","684.00","684.50","685.00","685.50","686.00","686.50","687.00","687.50","688.00","688.50","689.00","689.50","690.00","690.50","691.00","691.50","692.00","692.50","693.00","693.50","694.00","694.50","695.00","695.50","696.00","696.50","697.00","697.50","698.00","698.50","699.00","699.50","700.00","700.50","701.00","701.50","702.00","702.50","703.00","703.50","704.00","704.50","705.00","705.50","706.00","706.50","707.00","707.50","708.00","708.50","709.00","709.50","710.00","710.50","711.00","711.50","712.00","712.50","713.00","713.50","714.00","714.50","715.00","715.50","716.00","716.50","717.00","717.50","718.00","718.50","719.00","719.50","720.00","720.50","721.00","721.50","722.00","722.50","723.00","723.50","724.00","724.50","725.00","725.50","726.00","726.50","727.00","727.50","728.00","728.50","729.00","729.50","730.00","730.50","731.00","731.50","732.00","732.50","733.00","733.50","734.00","734.50","735.00","735.50","736.00","736.50","737.00","737.50","738.00","738.50","739.00","739.50","740.00","740.50","741.00","741.50","742.00","742.50","743.00","743.50","744.00","744.50","745.00","745.50","746.00","746.50","747.00","747.50","748.00","748.50","749.00","749.50","750.00","750.50","751.00","751.50","752.00","752.50","753.00","753.50","754.00","754.50","755.00","755.50","756.00","756.50","757.00","757.50","758.00","758.50","759.00","759.50","760.00","760.50","761.00","761.50","762.00","762.50","763.00","763.50","764.00","764.50","765.00","765.50","766.00","766.50","767.00","767.50","768.00","768.50","769.00","769.50","770.00","770.50","771.00","771.50","772.00","772.50","773.00","773.50","774.00","774.50","775.00","775.50","776.00","776.50","777.00","777.50","778.00","778.50","779.00","779.50","780.00","780.50","781.00","781.50","782.00","782.50","783.00","783.50","784.00","784.50","785.00","785.50","786.00","786.50","787.00","787.50","788.00","788.50","789.00","789.50","790.00","790.50","791.00","791.50","792.00","792.50","793.00","793.50","794.00","794.50","795.00","795.50","796.00","796.50","797.00","797.50","798.00","798.50","799.00","799.50","800.00","800.50","801.00","801.50","802.00","802.50","803.00","803.50","804.00","804.50","805.00","805.50","806.00","806.50","807.00","807.50","808.00","808.50","809.00","809.50","810.00","810.50","811.00","811.50","812.00","812.50","813.00","813.50","814.00","814.50","815.00","815.50","816.00","816.50","817.00","817.50","818.00","818.50","819.00","819.50","820.00","820.50","821.00","821.50","822.00","822.50","823.00","823.50","824.00","824.50","825.00","825.50","826.00","826.50","827.00","827.50","828.00","828.50","829.00","829.50","830.00","830.50","831.00","831.50","832.00","832.50","833.00","833.50","834.00","834.50","835.00","835.50","836.00","836.50","837.00","837.50","838.00","838.50","839.00","839.50","840.00","840.50","841.00","841.50","842.00","842.50","843.00","843.50","844.00","844.50","845.00","845.50","846.00","846.50","847.00","847.50","848.00","848.50","849.00","849.50","850.00","850.50","851.00","851.50","852.00","852.50","853.00","853.50","854.00","854.50","855.00","855.50","856.00","856.50","857.00","857.50","858.00","858.50","859.00","859.50","860.00","860.50","861.00","861.50","862.00","862.50","863.00","863.50","864.00","864.50","865.00","865.50","866.00","866.50","867.00","867.50","868.00","868.50","869.00","869.50","870.00","870.50","871.00","871.50","872.00","872.50","873.00","873.50","874.00","874.50","875.00","875.50","876.00","876.50","877.00","877.50","878.00","878.50","879.00","879.50","880.00","880.50","881.00","881.50","882.00","882.50","883.00","883.50","884.00","884.50","885.00","885.50","886.00","886.50","887.00","887.50","888.00","888.50","889.00","889.50","890.00","890.50","891.00","891.50","892.00","892.50","893.00","893.50","894.00","894.50","895.00","895.50","896.00","896.50","897.00","897.50","898.00","898.50","899.00","899.50","900.00","900.50","901.00","901.50","902.00","902.50","903.00","903.50","904.00","904.50","905.00","905.50","906.00","906.50","907.00","907.50","908.00","908.50","909.00","909.50","910.00","910.50","911.00","911.50","912.00","912.50","913.00","913.50","914.00","914.50","915.00","915.50","916.00","916.50","917.00","917.50","918.00","918.50","919.00","919.50","920.00","920.50","921.00","921.50","922.00","922.50","923.00","923.50","924.00","924.50","925.00","925.50","926.00","926.50","927.00","927.50","928.00","928.50","929.00","929.50","930.00","930.50","931.00","931.50","932.00","932.50","933.00","933.50","934.00","934.50","935.00","935.50","936.00","936.50","937.00","937.50","938.00","938.50","939.00","939.50","940.00","940.50","941.00","941.50","942.00","942.50","943.00","943.50","944.00","944.50","945.00","945.50","946.00","946.50","947.00","947.50","948.00","948.50","949.00","949.50","950.00","950.50","951.00","951.50","952.00","952.50","953.00","953.50","954.00","954.50","955.00","955.50","956.00","956.50","957.00","957.50","958.00","958.50","959.00","959.50","960.00","960.50","961.00","961.50","962.00","962.50","963.00","963.50","964.00","964.50","965.00","965.50","966.00","966.50","967.00","967.50","968.00","968.50","969.00","969.50","970.00","970.50","971.00","971.50","972.00","972.50","973.00","973.50","974.00","974.50","975.00","975.50","976.00","976.50","977.00","977.50","978.00","978.50","979.00","979.50","980.00","980.50","981.00","981.50","982.00","982.50","983.00","983.50","984.00","984.50","985.00","985.50","986.00","986.50","987.00","987.50","988.00","988.50","989.00","989.50","990.00","990.50","991.00","991.50","992.00","992.50","993.00","993.50","994.00","994.50","995.00","995.50","996.00","996.50","997.00","997.50","998.00","998.50","999.00","999.50","1000.00","1000.50","1001.00","1001.50","1002.00","1002.50","1003.00","1003.50","1004.00","1004.50","1005.00","1005.50","1006.00","1006.50","1007.00","1007.50","1008.00","1008.50","1009.00","1009.50","1010.00","1010.50","1011.00","1011.50","1012.00","1012.50","1013.00","1013.50","1014.00","1014.50","1015.00","1015.50","1016.00","1016.50","1017.00","1017.50","1018.00","1018.50","1019.00","1019.50","1020.00","1020.50","1021.00","1021.50","1022.00","1022.50","1023.00","1023.50","1024.00","1024.50","1025.00","1025.50","1026.00","1026.50","1027.00","1027.50","1028.00","1028.50","1029.00","1029.50","1030.00","1030.50","1031.00","1031.50","1032.00","1032.50","1033.00","1033.50","1034.00","1034.50","1035.00","1035.50","1036.00","1036.50","1037.00","1037.50","1038.00","1038.50","1039.00","1039.50","1040.00","1040.50","1041.00","1041.50","1042.00","1042.50","1043.00","1043.50","1044.00","1044.50","1045.00","1045.50","1046.00","1046.50","1047.00","1047.50","1048.00","1048.50","1049.00","1049.50","1050.00","1050.50","1051.00","1051.50","1052.00","1052.50","1053.00","1053.50","1054.00","1054.50","1055.00","1055.50","1056.00","1056.50","1057.00","1057.50","1058.00","1058.50","1059.00","1059.50","1060.00","1060.50","1061.00","1061.50","1062.00","1062.50","1063.00","1063.50","1064.00","1064.50","1065.00","1065.50","1066.00","1066.50","1067.00","1067.50","1068.00","1068.50","1069.00","1069.50","1070.00","1070.50","1071.00","1071.50","1072.00","1072.50","1073.00","1073.50","1074.00","1074.50","1075.00","1075.50","1076.00","1076.50","1077.00","1077.50","1078.00","1078.50","1079.00","1079.50","1080.00","1080.50","1081.00","1081.50","1082.00","1082.50","1083.00","1083.50","1084.00","1084.50","1085.00","1085.50","1086.00","1086.50","1087.00","1087.50","1088.00","1088.50","1089.00","1089.50","1090.00","1090.50","1091.00","1091.50","1092.00","1092.50","1093.00","1093.50","1094.00","1094.50","1095.00","1095.50","1096.00","1096.50","1097.00","1097.50","1098.00","1098.50","1099.00","1099.50","1100.00","1100.50","1101.00","1101.50","1102.00","1102.50","1103.00","1103.50","1104.00","1104.50","1105.00","1105.50","1106.00","1106.50","1107.00","1107.50","1108.00","1108.50","1109.00","1109.50","1110.00","1110.50","1111.00","1111.50","1112.00","1112.50","1113.00","1113.50","1114.00","1114.50","1115.00","1115.50","1116.00","1116.50","1117.00","1117.50","1118.00","1118.50","1119.00","1119.50","1120.00","1120.50","1121.00","1121.50","1122.00","1122.50","1123.00","1123.50","1124.00","1124.50","1125.00","1125.50","1126.00","1126.50","1127.00","1127.50","1128.00","1128.50","1129.00","1129.50","1130.00","1130.50","1131.00","1131.50","1132.00","1132.50","1133.00","1133.50","1134.00","1134.50","1135.00","1135.50","1136.00","1136.50","1137.00","1137.50","1138.00","1138.50","1139.00","1139.50","1140.00","1140.50","1141.00","1141.50","1142.00","1142.50","1143.00","1143.50","1144.00","1144.50","1145.00","1145.50","1146.00","1146.50","1147.00","1147.50","1148.00","1148.50","1149.00","1149.50","1150.00","1150.50","1151.00","1151.50","1152.00","1152.50","1153.00","1153.50","1154.00","1154.50","1155.00","1155.50","1156.00","1156.50","1157.00","1157.50","1158.00","1158.50","1159.00","1159.50","1160.00","1160.50","1161.00","1161.50","1162.00","1162.50","1163.00","1163.50","1164.00","1164.50","1165.00","1165.50","1166.00","1166.50","1167.00","1167.50","1168.00","1168.50","1169.00","1169.50","1170.00","1170.50","1171.00","1171.50","1172.00","1172.50","1173.00","1173.50","1174.00","1174.50","1175.00","1175.50","1176.00","1176.50","1177.00","1177.50","1178.00","1178.50","1179.00","1179.50","1180.00","1180.50","1181.00","1181.50","1182.00","1182.50","1183.00","1183.50","1184.00","1184.50","1185.00","1185.50","1186.00","1186.50","1187.00","1187.50","1188.00","1188.50","1189.00","1189.50","1190.00","1190.50","1191.00","1191.50","1192.00","1192.50","1193.00","1193.50","1194.00","1194.50","1195.00","1195.50","1196.00","1196.50","1197.00","1197.50","1198.00","1198.50","1199.00","1199.50","1200.00","1200.50","1201.00","1201.50","1202.00","1202.50","1203.00","1203.50","1204.00","1204.50","1205.00","1205.50","1206.00","1206.50","1207.00","1207.50","1208.00","1208.50","1209.00","1209.50","1210.00","1210.50","1211.00","1211.50","1212.00","1212.50","1213.00","1213.50","1214.00","1214.50","1215.00","1215.50","1216.00","1216.50","1217.00","1217.50","1218.00","1218.50","1219.00","1219.50","1220.00","1220.50","1221.00","1221.50","1222.00","1222.50","1223.00","1223.50","1224.00","1224.50","1225.00","1225.50","1226.00","1226.50","1227.00","1227.50","1228.00","1228.50","1229.00","1229.50","1230.00","1230.50","1231.00","1231.50","1232.00","1232.50","1233.00","1233.50","1234.00","1234.50","1235.00","1235.50","1236.00","1236.50","1237.00","1237.50","1238.00","1238.50","1239.00","1239.50","1240.00","1240.50","1241.00","1241.50","1242.00","1242.50","1243.00","1243.50","1244.00","1244.50","1245.00","1245.50","1246.00","1246.50","1247.00","1247.50","1248.00","1248.50","1249.00","1249.50","1250.00","1250.50","1251.00","1251.50","1252.00","1252.50","1253.00","1253.50","1254.00","1254.50","1255.00","1255.50","1256.00","1256.50","1257.00","1257.50","1258.00","1258.50","1259.00","1259.50","1260.00","1260.50","1261.00","1261.50","1262.00","1262.50","1263.00","1263.50","1264.00","1264.50","1265.00","1265.50","1266.00","1266.50","1267.00","1267.50","1268.00","1268.50","1269.00","1269.50","1270.00","1270.50","1271.00","1271.50","1272.00","1272.50","1273.00","1273.50","1274.00","1274.50","1275.00","1275.50","1276.00","1276.50","1277.00","1277.50","1278.00","1278.50","1279.00","1279.50","1280.00","1280.50","1281.00","1281.50","1282.00","1282.50","1283.00","1283.50","1284.00","1284.50","1285.00","1285.50","1286.00","1286.50","1287.00","1287.50","1288.00","1288.50","1289.00","1289.50","1290.00","1290.50","1291.00","1291.50","1292.00","1292.50","1293.00","1293.50","1294.00","1294.50","1295.00","1295.50","1296.00","1296.50","1297.00","1297.50","1298.00","1298.50","1299.00","1299.50","1300.00","1300.50","1301.00","1301.50","1302.00","1302.50","1303.00","1303.50","1304.00","1304.50","1305.00","1305.50","1306.00","1306.50","1307.00","1307.50","1308.00","1308.50","1309.00","1309.50","1310.00","1310.50","1311.00","1311.50","1312.00","1312.50","1313.00","1313.50","1314.00","1314.50","1315.00","1315.50","1316.00","1316.50","1317.00","1317.50","1318.00","1318.50","1319.00","1319.50","1320.00","1320.50","1321.00","1321.50","1322.00","1322.50","1323.00","1323.50","1324.00","1324.50","1325.00","1325.50","1326.00","1326.50","1327.00","1327.50","1328.00","1328.50","1329.00","1329.50","1330.00","1330.50","1331.00","1331.50","1332.00","1332.50","1333.00","1333.50","1334.00","1334.50","1335.00","1335.50","1336.00","1336.50","1337.00","1337.50","1338.00","1338.50","1339.00","1339.50","1340.00","1340.50","1341.00","1341.50","1342.00","1342.50","1343.00","1343.50","1344.00","1344.50","1345.00","1345.50","1346.00","1346.50","1347.00","1347.50","1348.00","1348.50","1349.00","1349.50","1350.00","1350.50","1351.00","1351.50","1352.00","1352.50","1353.00","1353.50","1354.00","1354.50","1355.00","1355.50","1356.00","1356.50","1357.00","1357.50","1358.00","1358.50","1359.00","1359.50","1360.00","1360.50","1361.00","1361.50","1362.00","1362.50","1363.00","1363.50","1364.00","1364.50","1365.00","1365.50","1366.00","1366.50","1367.00","1367.50","1368.00","1368.50","1369.00","1369.50","1370.00","1370.50","1371.00","1371.50","1372.00","1372.50","1373.00","1373.50","1374.00","1374.50","1375.00","1375.50","1376.00","1376.50","1377.00","1377.50","1378.00","1378.50","1379.00","1379.50","1380.00","1380.50","1381.00","1381.50","1382.00","1382.50","1383.00","1383.50","1384.00","1384.50","1385.00","1385.50","1386.00","1386.50","1387.00","1387.50","1388.00","1388.50","1389.00","1389.50","1390.00","1390.50","1391.00","1391.50","1392.00","1392.50","1393.00","1393.50","1394.00","1394.50","1395.00","1395.50","1396.00","1396.50","1397.00","1397.50","1398.00","1398.50","1399.00","1399.50","1400.00","1400.50","1401.00","1401.50","1402.00","1402.50","1403.00","1403.50","1404.00","1404.50","1405.00","1405.50","1406.00","1406.50","1407.00","1407.50","1408.00","1408.50","1409.00","1409.50","1410.00","1410.50","1411.00","1411.50","1412.00","1412.50","1413.00","1413.50","1414.00","1414.50","1415.00","1415.50","1416.00","1416.50","1417.00","1417.50","1418.00","1418.50","1419.00","1419.50","1420.00","1420.50","1421.00","1421.50","1422.00","1422.50","1423.00","1423.50","1424.00","1424.50","1425.00","1425.50","1426.00","1426.50","1427.00","1427.50","1428.00","1428.50","1429.00","1429.50","1430.00","1430.50","1431.00","1431.50","1432.00","1432.50","1433.00","1433.50","1434.00","1434.50","1435.00","1435.50","1436.00","1436.50","1437.00","1437.50","1438.00","1438.50","1439.00","1439.50","1440.00","1440.50","1441.00","1441.50","1442.00","1442.50","1443.00","1443.50","1444.00","1444.50","1445.00","1445.50","1446.00","1446.50","1447.00","1447.50","1448.00","1448.50","1449.00","1449.50","1450.00","1450.50","1451.00","1451.50","1452.00","1452.50","1453.00","1453.50","1454.00","1454.50","1455.00","1455.50","1456.00","1456.50","1457.00","1457.50","1458.00","1458.50","1459.00","1459.50","1460.00","1460.50","1461.00","1461.50","1462.00","1462.50","1463.00","1463.50","1464.00","1464.50","1465.00","1465.50","1466.00","1466.50","1467.00","1467.50","1468.00","1468.50","1469.00","1469.50","1470.00","1470.50","1471.00","1471.50","1472.00","1472.50","1473.00","1473.50","1474.00","1474.50","1475.00","1475.50","1476.00","1476.50","1477.00","1477.50","1478.00","1478.50","1479.00","1479.50","1480.00","1480.50","1481.00","1481.50","1482.00","1482.50","1483.00","1483.50","1484.00","1484.50","1485.00","1485.50","1486.00","1486.50","1487.00","1487.50","1488.00","1488.50","1489.00","1489.50","1490.00","1490.50","1491.00","1491.50","1492.00","1492.50","1493.00","1493.50","1494.00","1494.50","1495.00","1495.50","1496.00","1496.50","1497.00","1497.50","1498.00","1498.50","1499.00","1499.50","1500.00","1500.50","1501.00","1501.50","1502.00","1502.50","1503.00","1503.50","1504.00","1504.50","1505.00","1505.50","1506.00","1506.50","1507.00","1507.50","1508.00","1508.50","1509.00","1509.50","1510.00","1510.50","1511.00","1511.50","1512.00","1512.50","1513.00","1513.50","1514.00","1514.50","1515.00","1515.50","1516.00","1516.50","1517.00","1517.50","1518.00","1518.50","1519.00","1519.50","1520.00","1520.50","1521.00","1521.50","1522.00","1522.50","1523.00","1523.50","1524.00","1524.50","1525.00","1525.50","1526.00","1526.50","1527.00","1527.50","1528.00","1528.50","1529.00","1529.50","1530.00","1530.50","1531.00","1531.50","1532.00","1532.50","1533.00","1533.50","1534.00","1534.50","1535.00","1535.50","1536.00","1536.50","1537.00","1537.50","1538.00","1538.50","1539.00","1539.50","1540.00","1540.50","1541.00","1541.50","1542.00","1542.50","1543.00","1543.50","1544.00","1544.50","1545.00","1545.50","1546.00","1546.50","1547.00","1547.50","1548.00","1548.50","1549.00","1549.50","1550.00","1550.50","1551.00","1551.50","1552.00","1552.50","1553.00","1553.50","1554.00","1554.50","1555.00","1555.50","1556.00","1556.50","1557.00","1557.50","1558.00","1558.50","1559.00","1559.50","1560.00","1560.50","1561.00","1561.50","1562.00","1562.50","1563.00","1563.50","1564.00","1564.50","1565.00","1565.50","1566.00","1566.50","1567.00","1567.50","1568.00","1568.50","1569.00","1569.50","1570.00","1570.50","1571.00","1571.50","1572.00","1572.50","1573.00","1573.50","1574.00","1574.50","1575.00","1575.50","1576.00","1576.50","1577.00","1577.50","1578.00","1578.50","1579.00","1579.50","1580.00","1580.50","1581.00","1581.50","1582.00","1582.50","1583.00","1583.50","1584.00","1584.50","1585.00","1585.50","1586.00","1586.50","1587.00","1587.50","1588.00","1588.50","1589.00","1589.50","1590.00","1590.50","1591.00","1591.50","1592.00","1592.50","1593.00","1593.50","1594.00","1594.50","1595.00","1595.50","1596.00","1596.50","1597.00","1597.50","1598.00","1598.50","1599.00","1599.50","1600.00","1600.50","1601.00","1601.50","1602.00","1602.50","1603.00","1603.50","1604.00","1604.50","1605.00","1605.50","1606.00","1606.50","1607.00","1607.50","1608.00","1608.50","1609.00","1609.50","1610.00","1610.50","1611.00","1611.50","1612.00","1612.50","1613.00","1613.50","1614.00","1614.50","1615.00","1615.50","1616.00","1616.50","1617.00","1617.50","1618.00","1618.50","1619.00","1619.50","1620.00","1620.50","1621.00","1621.50","1622.00","1622.50","1623.00","1623.50","1624.00","1624.50","1625.00","1625.50","1626.00","1626.50","1627.00","1627.50","1628.00","1628.50","1629.00","1629.50","1630.00","1630.50","1631.00","1631.50","1632.00","1632.50","1633.00","1633.50","1634.00","1634.50","1635.00","1635.50","1636.00","1636.50","1637.00","1637.50","1638.00","1638.50","1639.00","1639.50","1640.00","1640.50","1641.00","1641.50","1642.00","1642.50","1643.00","1643.50","1644.00","1644.50","1645.00","1645.50","1646.00","1646.50","1647.00","1647.50","1648.00","1648.50","1649.00","1649.50","1650.00","1650.50","1651.00","1651.50","1652.00","1652.50","1653.00","1653.50","1654.00","1654.50","1655.00","1655.50","1656.00","1656.50","1657.00","1657.50","1658.00","1658.50","1659.00","1659.50","1660.00","1660.50","1661.00","1661.50","1662.00","1662.50","1663.00","1663.50","1664.00","1664.50","1665.00","1665.50","1666.00","1666.50","1667.00","1667.50","1668.00","1668.50","1669.00","1669.50","1670.00","1670.50","1671.00","1671.50","1672.00","1672.50","1673.00","1673.50","1674.00","1674.50","1675.00","1675.50","1676.00","1676.50","1677.00","1677.50","1678.00","1678.50","1679.00","1679.50","1680.00","1680.50","1681.00","1681.50","1682.00","1682.50","1683.00","1683.50","1684.00","1684.50","1685.00","1685.50","1686.00","1686.50","1687.00","1687.50","1688.00","1688.50","1689.00","1689.50","1690.00","1690.50","1691.00","1691.50","1692.00","1692.50","1693.00","1693.50","1694.00","1694.50","1695.00","1695.50","1696.00","1696.50","1697.00","1697.50","1698.00","1698.50","1699.00","1699.50","1700.00","1700.50","1701.00","1701.50","1702.00","1702.50","1703.00","1703.50","1704.00","1704.50","1705.00","1705.50","1706.00","1706.50","1707.00","1707.50","1708.00","1708.50","1709.00","1709.50","1710.00","1710.50","1711.00","1711.50","1712.00","1712.50","1713.00","1713.50","1714.00","1714.50","1715.00","1715.50","1716.00","1716.50","1717.00","1717.50","1718.00","1718.50","1719.00","1719.50","1720.00","1720.50","1721.00","1721.50","1722.00","1722.50","1723.00","1723.50","1724.00","1724.50","1725.00","1725.50","1726.00","1726.50","1727.00","1727.50","1728.00","1728.50","1729.00","1729.50","1730.00","1730.50","1731.00","1731.50","1732.00","1732.50","1733.00","1733.50","1734.00","1734.50","1735.00","1735.50","1736.00","1736.50","1737.00","1737.50","1738.00","1738.50","1739.00","1739.50","1740.00","1740.50","1741.00","1741.50","1742.00","1742.50","1743.00","1743.50","1744.00","1744.50","1745.00","1745.50","1746.00","1746.50","1747.00","1747.50","1748.00","1748.50","1749.00","1749.50","1750.00","1750.50","1751.00","1751.50","1752.00","1752.50","1753.00","1753.50","1754.00","1754.50","1755.00","1755.50","1756.00","1756.50","1757.00","1757.50","1758.00","1758.50","1759.00","1759.50","1760.00","1760.50","1761.00","1761.50","1762.00","1762.50","1763.00","1763.50","1764.00","1764.50","1765.00","1765.50","1766.00","1766.50","1767.00","1767.50","1768.00","1768.50","1769.00","1769.50","1770.00","1770.50","1771.00","1771.50","1772.00","1772.50","1773.00","1773.50","1774.00","1774.50","1775.00","1775.50","1776.00","1776.50","1777.00","1777.50","1778.00","1778.50","1779.00","1779.50","1780.00","1780.50","1781.00","1781.50","1782.00","1782.50","1783.00","1783.50","1784.00","1784.50","1785.00","1785.50","1786.00","1786.50","1787.00","1787.50","1788.00","1788.50","1789.00","1789.50","1790.00","1790.50","1791.00","1791.50","1792.00","1792.50","1793.00","1793.50","1794.00","1794.50","1795.00","1795.50","1796.00","1796.50","1797.00","1797.50","1798.00","1798.50","1799.00","1799.50","1800.00","1800.50","1801.00","1801.50","1802.00","1802.50","1803.00","1803.50","1804.00","1804.50","1805.00","1805.50","1806.00","1806.50","1807.00","1807.50","1808.00","1808.50","1809.00","1809.50","1810.00","1810.50","1811.00","1811.50","1812.00","1812.50","1813.00","1813.50","1814.00","1814.50","1815.00","1815.50","1816.00","1816.50","1817.00","1817.50","1818.00","1818.50","1819.00","1819.50","1820.00","1820.50","1821.00","1821.50","1822.00","1822.50","1823.00","1823.50","1824.00","1824.50","1825.00","1825.50","1826.00","1826.50","1827.00","1827.50","1828.00","1828.50","1829.00","1829.50","1830.00","1830.50","1831.00","1831.50","1832.00","1832.50","1833.00","1833.50","1834.00","1834.50","1835.00","1835.50","1836.00","1836.50","1837.00","1837.50","1838.00","1838.50","1839.00","1839.50","1840.00","1840.50","1841.00","1841.50","1842.00","1842.50","1843.00","1843.50","1844.00","1844.50","1845.00","1845.50","1846.00","1846.50","1847.00","1847.50","1848.00","1848.50","1849.00","1849.50","1850.00","1850.50","1851.00","1851.50","1852.00","1852.50","1853.00","1853.50","1854.00","1854.50","1855.00","1855.50","1856.00","1856.50","1857.00","1857.50","1858.00","1858.50","1859.00","1859.50","1860.00","1860.50","1861.00","1861.50","1862.00","1862.50","1863.00","1863.50","1864.00","1864.50","1865.00","1865.50","1866.00","1866.50","1867.00","1867.50","1868.00","1868.50","1869.00","1869.50","1870.00","1870.50","1871.00","1871.50","1872.00","1872.50","1873.00","1873.50","1874.00","1874.50","1875.00","1875.50","1876.00","1876.50","1877.00","1877.50","1878.00","1878.50","1879.00","1879.50","1880.00","1880.50","1881.00","1881.50","1882.00","1882.50","1883.00","1883.50","1884.00","1884.50","1885.00","1885.50","1886.00","1886.50","1887.00","1887.50","1888.00","1888.50","1889.00","1889.50","1890.00","1890.50","1891.00","1891.50","1892.00","1892.50","1893.00","1893.50","1894.00","1894.50","1895.00","1895.50","1896.00","1896.50","1897.00","1897.50","1898.00","1898.50","1899.00","1899.50","1900.00","1900.50","1901.00","1901.50","1902.00","1902.50","1903.00","1903.50","1904.00","1904.50","1905.00","1905.50","1906.00","1906.50","1907.00","1907.50","1908.00","1908.50","1909.00","1909.50","1910.00","1910.50","1911.00","1911.50","1912.00","1912.50","1913.00","1913.50","1914.00","1914.50","1915.00","1915.50","1916.00","1916.50","1917.00","1917.50","1918.00","1918.50","1919.00","1919.50","1920.00","1920.50","1921.00","1921.50","1922.00","1922.50","1923.00","1923.50","1924.00","1924.50","1925.00","1925.50","1926.00","1926.50","1927.00","1927.50","1928.00","1928.50","1929.00","1929.50","1930.00","1930.50","1931.00","1931.50","1932.00","1932.50","1933.00","1933.50","1934.00","1934.50","1935.00","1935.50","1936.00","1936.50","1937.00","1937.50","1938.00","1938.50","1939.00","1939.50","1940.00","1940.50","1941.00","1941.50","1942.00","1942.50","1943.00","1943.50","1944.00","1944.50","1945.00","1945.50","1946.00","1946.50","1947.00","1947.50","1948.00","1948.50","1949.00","1949.50","1950.00","1950.50","1951.00","1951.50","1952.00","1952.50","1953.00","1953.50","1954.00","1954.50","1955.00","1955.50","1956.00","1956.50","1957.00","1957.50","1958.00","1958.50","1959.00","1959.50","1960.00","1960.50","1961.00","1961.50","1962.00","1962.50","1963.00","1963.50","1964.00","1964.50","1965.00","1965.50","1966.00","1966.50","1967.00","1967.50","1968.00","1968.50","1969.00","1969.50","1970.00","1970.50","1971.00","1971.50","1972.00","1972.50","1973.00","1973.50","1974.00","1974.50","1975.00","1975.50","1976.00","1976.50","1977.00","1977.50","1978.00","1978.50","1979.00","1979.50","1980.00","1980.50","1981.00","1981.50","1982.00","1982.50","1983.00","1983.50","1984.00","1984.50","1985.00","1985.50","1986.00","1986.50","1987.00","1987.50","1988.00","1988.50","1989.00","1989.50","1990.00","1990.50","1991.00","1991.50","1992.00","1992.50","1993.00","1993.50","1994.00","1994.50","1995.00","1995.50","1996.00","1996.50","1997.00","1997.50","1998.00","1998.50","1999.00","1999.50","2000.00","2000.50","2001.00","2001.50","2002.00","2002.50","2003.00","2003.50","2004.00","2004.50","2005.00","2005.50","2006.00","2006.50","2007.00","2007.50","2008.00","2008.50","2009.00","2009.50","2010.00","2010.50","2011.00","2011.50","2012.00","2012.50","2013.00","2013.50","2014.00","2014.50","2015.00","2015.50","2016.00","2016.50","2017.00","2017.50","2018.00","2018.50","2019.00","2019.50","2020.00","2020.50","2021.00","2021.50","2022.00","2022.50","2023.00","2023.50","2024.00","2024.50","2025.00","2025.50","2026.00","2026.50","2027.00","2027.50","2028.00","2028.50","2029.00","2029.50","2030.00","2030.50","2031.00","2031.50","2032.00","2032.50","2033.00","2033.50","2034.00","2034.50","2035.00","2035.50","2036.00","2036.50","2037.00","2037.50","2038.00","2038.50","2039.00","2039.50","2040.00","2040.50","2041.00","2041.50","2042.00","2042.50","2043.00","2043.50","2044.00","2044.50","2045.00","2045.50","2046.00","2046.50","2047.00","2047.50","2048.00","2048.50","2049.00","2049.50","2050.00","2050.50","2051.00","2051.50","2052.00","2052.50","2053.00","2053.50","2054.00","2054.50","2055.00","2055.50","2056.00","2056.50","2057.00","2057.50","2058.00","2058.50","2059.00","2059.50","2060.00","2060.50","2061.00","2061.50","2062.00","2062.50","2063.00","2063.50","2064.00","2064.50","2065.00","2065.50","2066.00","2066.50","2067.00","2067.50","2068.00","2068.50","2069.00","2069.50","2070.00","2070.50","2071.00","2071.50","2072.00","2072.50","2073.00","2073.50","2074.00","2074.50","2075.00","2075.50","2076.00","2076.50","2077.00","2077.50","2078.00","2078.50","2079.00","2079.50","2080.00","2080.50","2081.00","2081.50","2082.00","2082.50","2083.00","2083.50","2084.00","2084.50","2085.00","2085.50","2086.00","2086.50","2087.00","2087.50","2088.00","2088.50","2089.00","2089.50","2090.00","2090.50","2091.00","2091.50","2092.00","2092.50","2093.00","2093.50","2094.00","2094.50","2095.00","2095.50","2096.00","2096.50","2097.00","2097.50","2098.00","2098.50","2099.00","2099.50","2100.00","2100.50","2101.00","2101.50","2102.00","2102.50","2103.00","2103.50","2104.00","2104.50","2105.00","2105.50","2106.00","2106.50","2107.00","2107.50","2108.00","2108.50","2109.00","2109.50","2110.00","2110.50","2111.00","2111.50","2112.00","2112.50","2113.00","2113.50","2114.00","2114.50","2115.00","2115.50","2116.00","2116.50","2117.00","2117.50","2118.00","2118.50","2119.00","2119.50","2120.00","2120.50","2121.00","2121.50","2122.00","2122.50","2123.00","2123.50","2124.00","2124.50","2125.00","2125.50","2126.00","2126.50","2127.00","2127.50","2128.00","2128.50","2129.00","2129.50","2130.00","2130.50","2131.00","2131.50","2132.00","2132.50","2133.00","2133.50","2134.00","2134.50","2135.00","2135.50","2136.00","2136.50","2137.00","2137.50","2138.00","2138.50","2139.00","2139.50","2140.00","2140.50","2141.00","2141.50","2142.00","2142.50","2143.00","2143.50","2144.00","2144.50","2145.00","2145.50","2146.00","2146.50","2147.00","2147.50","2148.00","2148.50","2149.00","2149.50","2150.00","2150.50","2151.00","2151.50","2152.00","2152.50","2153.00","2153.50","2154.00","2154.50","2155.00","2155.50","2156.00","2156.50","2157.00","2157.50","2158.00","2158.50","2159.00","2159.50","2160.00","2160.50","2161.00","2161.50","2162.00","2162.50","2163.00","2163.50","2164.00","2164.50","2165.00","2165.50","2166.00","2166.50","2167.00","2167.50","2168.00","2168.50","2169.00","2169.50","2170.00","2170.50","2171.00","2171.50","2172.00","2172.50","2173.00","2173.50","2174.00","2174.50","2175.00","2175.50","2176.00","2176.50","2177.00","2177.50","2178.00","2178.50","2179.00","2179.50","2180.00","2180.50","2181.00","2181.50","2182.00","2182.50","2183.00","2183.50","2184.00","2184.50","2185.00","2185.50","2186.00","2186.50","2187.00","2187.50","2188.00","2188.50","2189.00","2189.50","2190.00","2190.50","2191.00","2191.50","2192.00","2192.50","2193.00","2193.50","2194.00","2194.50","2195.00","2195.50","2196.00","2196.50","2197.00","2197.50","2198.00","2198.50","2199.00","2199.50","2200.00","2200.50","2201.00","2201.50","2202.00","2202.50","2203.00","2203.50","2204.00","2204.50","2205.00","2205.50","2206.00","2206.50","2207.00","2207.50","2208.00","2208.50","2209.00","2209.50","2210.00","2210.50","2211.00","2211.50","2212.00","2212.50","2213.00","2213.50","2214.00","2214.50","2215.00","2215.50","2216.00","2216.50","2217.00","2217.50","2218.00","2218.50","2219.00","2219.50","2220.00","2220.50","2221.00","2221.50","2222.00","2222.50","2223.00","2223.50","2224.00","2224.50","2225.00","2225.50","2226.00","2226.50","2227.00","2227.50","2228.00","2228.50","2229.00","2229.50","2230.00","2230.50","2231.00","2231.50","2232.00","2232.50","2233.00","2233.50","2234.00","2234.50","2235.00","2235.50","2236.00","2236.50","2237.00","2237.50","2238.00","2238.50","2239.00","2239.50","2240.00","2240.50","2241.00","2241.50","2242.00","2242.50","2243.00","2243.50","2244.00","2244.50","2245.00","2245.50","2246.00","2246.50","2247.00","2247.50","2248.00","2248.50","2249.00","2249.50","2250.00","2250.50","2251.00","2251.50","2252.00","2252.50","2253.00","2253.50","2254.00","2254.50","2255.00","2255.50","2256.00","2256.50","2257.00","2257.50","2258.00","2258.50","2259.00","2259.50","2260.00","2260.50","2261.00","2261.50","2262.00","2262.50","2263.00","2263.50","2264.00","2264.50","2265.00","2265.50","2266.00","2266.50","2267.00","2267.50","2268.00","2268.50","2269.00","2269.50","2270.00","2270.50","2271.00","2271.50","2272.00","2272.50","2273.00","2273.50","2274.00","2274.50","2275.00","2275.50","2276.00","2276.50","2277.00","2277.50","2278.00","2278.50","2279.00","2279.50","2280.00","2280.50","2281.00","2281.50","2282.00","2282.50","2283.00","2283.50","2284.00","2284.50","2285.00","2285.50","2286.00","2286.50","2287.00","2287.50","2288.00","2288.50","2289.00","2289.50","2290.00","2290.50","2291.00","2291.50","2292.00","2292.50","2293.00","2293.50","2294.00","2294.50","2295.00","2295.50","2296.00","2296.50","2297.00","2297.50","2298.00","2298.50","2299.00","2299.50","2300.00","2300.50","2301.00","2301.50","2302.00","2302.50","2303.00","2303.50","2304.00","2304.50","2305.00","2305.50","2306.00","2306.50","2307.00","2307.50","2308.00","2308.50","2309.00","2309.50","2310.00","2310.50","2311.00","2311.50","2312.00","2312.50","2313.00","2313.50","2314.00","2314.50","2315.00","2315.50","2316.00","2316.50","2317.00","2317.50","2318.00","2318.50","2319.00","2319.50","2320.00","2320.50","2321.00","2321.50","2322.00","2322.50","2323.00","2323.50","2324.00","2324.50","2325.00","2325.50","2326.00","2326.50","2327.00","2327.50","2328.00","2328.50","2329.00","2329.50","2330.00","2330.50","2331.00","2331.50","2332.00","2332.50","2333.00","2333.50","2334.00","2334.50","2335.00","2335.50","2336.00","2336.50","2337.00","2337.50","2338.00","2338.50","2339.00","2339.50","2340.00","2340.50","2341.00","2341.50","2342.00","2342.50","2343.00","2343.50","2344.00","2344.50","2345.00","2345.50","2346.00","2346.50","2347.00","2347.50","2348.00","2348.50","2349.00","2349.50","2350.00","2350.50","2351.00","2351.50","2352.00","2352.50","2353.00","2353.50","2354.00","2354.50","2355.00","2355.50","2356.00","2356.50","2357.00","2357.50","2358.00","2358.50","2359.00","2359.50","2360.00","2360.50","2361.00","2361.50","2362.00","2362.50","2363.00","2363.50","2364.00","2364.50","2365.00","2365.50","2366.00","2366.50","2367.00","2367.50","2368.00","2368.50","2369.00","2369.50","2370.00","2370.50","2371.00","2371.50","2372.00","2372.50","2373.00","2373.50","2374.00","2374.50","2375.00","2375.50","2376.00","2376.50","2377.00","2377.50","2378.00","2378.50","2379.00","2379.50","2380.00","2380.50","2381.00","2381.50","2382.00","2382.50","2383.00","2383.50","2384.00","2384.50","2385.00","2385.50","2386.00","2386.50","2387.00","2387.50","2388.00","2388.50","2389.00","2389.50","2390.00","2390.50","2391.00","2391.50","2392.00","2392.50","2393.00","2393.50","2394.00","2394.50","2395.00","2395.50","2396.00","2396.50","2397.00","2397.50","2398.00","2398.50","2399.00","2399.50","2400.00","2400.50","2401.00","2401.50","2402.00","2402.50","2403.00","2403.50","2404.00","2404.50","2405.00","2405.50","2406.00","2406.50","2407.00","2407.50","2408.00","2408.50","2409.00","2409.50","2410.00","2410.50","2411.00","2411.50","2412.00","2412.50","2413.00","2413.50","2414.00","2414.50","2415.00","2415.50","2416.00","2416.50","2417.00","2417.50","2418.00","2418.50","2419.00","2419.50","2420.00","2420.50","2421.00","2421.50","2422.00","2422.50","2423.00","2423.50","2424.00","2424.50","2425.00","2425.50","2426.00","2426.50","2427.00","2427.50","2428.00","2428.50","2429.00","2429.50","2430.00","2430.50","2431.00","2431.50","2432.00","2432.50","2433.00","2433.50","2434.00","2434.50","2435.00","2435.50","2436.00","2436.50","2437.00","2437.50","2438.00","2438.50","2439.00","2439.50","2440.00","2440.50","2441.00","2441.50","2442.00","2442.50","2443.00","2443.50","2444.00","2444.50","2445.00","2445.50","2446.00","2446.50","2447.00","2447.50","2448.00","2448.50","2449.00","2449.50","2450.00","2450.50","2451.00","2451.50","2452.00","2452.50","2453.00","2453.50","2454.00","2454.50","2455.00","2455.50","2456.00","2456.50","2457.00","2457.50","2458.00","2458.50","2459.00","2459.50","2460.00","2460.50","2461.00","2461.50","2462.00","2462.50","2463.00","2463.50","2464.00","2464.50","2465.00","2465.50","2466.00","2466.50","2467.00","2467.50","2468.00","2468.50","2469.00","2469.50","2470.00","2470.50","2471.00","2471.50","2472.00","2472.50","2473.00","2473.50","2474.00","2474.50","2475.00","2475.50","2476.00","2476.50","2477.00","2477.50","2478.00","2478.50","2479.00","2479.50","2480.00","2480.50","2481.00","2481.50","2482.00","2482.50","2483.00","2483.50","2484.00","2484.50","2485.00","2485.50","2486.00","2486.50","2487.00","2487.50","2488.00","2488.50","2489.00","2489.50","2490.00","2490.50","2491.00","2491.50","2492.00","2492.50","2493.00","2493.50","2494.00","2494.50","2495.00","2495.50","2496.00","2496.50","2497.00","2497.50","2498.00","2498.50","2499.00","2499.50"
"REPR-01",1.9095659e-02,1.8603086e-02,1.8186331e-02,1.7882824e-02,1.7692089e-02,1.7591715e-02,1.7549753e-02,1.7538309e-02,1.7540216e-02,1.7544270e-02,1.7537355e-02,1.7511129e-02,1.7465830e-02,1.7413139e-02,1.7370701e-02,1.7353535e-02,1.7367363e-02,1.7408848e-02,1.7472744e-02,1.7548561e-02,1.7628431e-02,1.7706871e-02,1.7780304e-02,1.7848492e-02,1.7911196e-02,1.7967463e-02,1.8013239e-02,1.8043518e-02,1.8060207e-02,1.8061161e-02,1.8050909e-02,1.8034458e-02,1.8018961e-02,1.8007994e-02,1.8001318e-02,1.7997742e-02,1.7989635e-02,1.7973900e-02,1.7946720e-02,1.7905474e-02,1.7851114e-02,1.7788649e-02,1.7721891e-02,1.7659903e-02,1.7610312e-02,1.7575979e-02,1.7557383e-02,1.7551184e-02,1.7549992e-02,1.7551184e-02,1.7549038e-02,1.7536879e-02,1.7513275e-02,1.7483711e-02,1.7450094e-02,1.7422915e-02,1.7408133e-02,1.7410755e-02,1.7432690e-02,1.7470598e-02,1.7522097e-02,1.7576456e-02,1.7624855e-02,1.7660856e-02,1.7681599e-02,1.7687798e-02,1.7683744e-02,1.7674923e-02,1.7663717e-02,1.7656088e-02,1.7651081e-02,1.7650127e-02,1.7648458e-02,1.7641783e-02,1.7625809e-02,1.7599821e-02,1.7564535e-02,1.7523289e-02,1.7478228e-02,1.7433882e-02,1.7393351e-02,1.7359734e-02,1.7331839e-02,1.7313004e-02,1.7302275e-02,1.7294645e-02,1.7291546e-02,1.7288923e-02,1.7285824e-02,1.7283201e-02,1.7280579e-02,1.7276525e-02,1.7275810e-02,1.7279863e-02,1.7289162e-02,1.7303467e-02,1.7322063e-02,1.7340660e-02,1.7356873e-02,1.7368555e-02,1.7374992e-02,1.7377377e-02,1.7378807e-02,1.7381191e-02,1.7387390e-02,1.7398357e-02,1.7413139e-02,1.7428160e-02,1.7444372e-02,1.7463923e-02,1.7483711e-02,1.7500639e-02,1.7512798e-02,1.7523766e-02,1.7531395e-02,1.7538548e-02,1.7546415e-02,1.7554760e-02,1.7566442e-02,1.7580748e-02,1.7596006e-02,1.7609477e-02,1.7622948e-02,1.7634034e-02,1.7643690e-02,1.7651200e-02,1.7658353e-02,1.7665982e-02,1.7674565e-02,1.7683148e-02,1.7691731e-02,1.7700195e-02,1.7708421e-02,1.7714381e-02,1.7717838e-02,1.7718911e-02,1.7717719e-02,1.7715335e-02,1.7713428e-02,1.7715096e-02,1.7721653e-02,1.7733216e-02,1.7749071e-02,1.7768145e-02,1.7787814e-02,1.7807007e-02,1.7824292e-02,1.7836452e-02,1.7843723e-02,1.7846942e-02,1.7848372e-02,1.7850041e-02,1.7852545e-02,1.7858624e-02,1.7868757e-02,1.7881036e-02,1.7894983e-02,1.7907023e-02,1.7917991e-02,1.7928720e-02,1.7938852e-02,1.7947555e-02,1.7955661e-02,1.7964721e-02,1.7975926e-02,1.7989874e-02,1.8004894e-02,1.8020391e-02,1.8037319e-02,1.8052220e-02,1.8064380e-02,1.8074036e-02,1.8080235e-02,1.8085599e-02,1.8091083e-02,1.8096924e-02,1.8106222e-02,1.8119574e-02,1.8136501e-02,1.8155694e-02,1.8177032e-02,1.8198490e-02,1.8219471e-02,1.8238902e-02,1.8254638e-02,1.8265843e-02,1.8273830e-02,1.8279552e-02,1.8283129e-02,1.8286228e-02,1.8289447e-02,1.8292785e-02,1.8297076e-02,1.8303871e-02,1.8312812e-02,1.8321753e-02,1.8330693e-02,1.8338919e-02,1.8344879e-02,1.8348336e-02,1.8349528e-02,1.8350720e-02,1.8351674e-02,1.8352985e-02,1.8356562e-02,1.8362403e-02,1.8370390e-02,1.8378258e-02,1.8384814e-02,1.8389702e-02,1.8392324e-02,1.8393636e-02,1.8395066e-02,1.8397689e-02,1.8401742e-02,1.8407702e-02,1.8414974e-02,1.8423676e-02,1.8432260e-02,1.8439651e-02,1.8444657e-02,1.8448830e-02,1.8452406e-02,1.8454790e-02,1.8456459e-02,1.8456697e-02,1.8457294e-02,1.8458486e-02,1.8459678e-02,1.8460274e-02,1.8460155e-02,1.8460035e-02,1.8459439e-02,1.8457174e-02,1.8454313e-02,1.8451691e-02,1.8450499e-02,1.8449426e-02,1.8448234e-02,1.8448472e-02,1.8450618e-02,1.8452883e-02,1.8454909e-02,1.8456697e-02,1.8458486e-02,1.8460035e-02,1.8459082e-02,1.8458009e-02,1.8456221e-02,1.8453002e-02,1.8449783e-02,1.8446922e-02,1.8444180e-02,1.8443823e-02,1.8445492e-02,1.8447042e-02,1.8448949e-02,1.8451095e-02,1.8453479e-02,1.8455625e-02,1.8457651e-02,1.8459439e-02,1.8461466e-02,1.8464446e-02,1.8468618e-02,1.8473625e-02,1.8478274e-02,1.8482566e-02,1.8486977e-02,1.8491387e-02,1.8495917e-02,1.8501878e-02,1.8507838e-02,1.8514276e-02,1.8522978e-02,1.8531799e-02,1.8540621e-02,1.8548846e-02,1.8556952e-02,1.8562555e-02,1.8565536e-02,1.8568516e-02,1.8571019e-02,1.8572927e-02,1.8574715e-02,1.8578053e-02,1.8582821e-02,1.8586755e-02,1.8588662e-02,1.8590569e-02,1.8591404e-02,1.8592000e-02,1.8591523e-02,1.8589735e-02,1.8589854e-02,1.8592119e-02,1.8594503e-02,1.8597126e-02,1.8599749e-02,1.8602490e-02,1.8605232e-02,1.8606544e-02,1.8608332e-02,1.8609643e-02,1.8611193e-02,1.8613458e-02,1.8615842e-02,1.8620014e-02,1.8624067e-02,1.8629789e-02,1.8635392e-02,1.8641353e-02,1.8647194e-02,1.8650651e-02,1.8654227e-02,1.8657565e-02,1.8660426e-02,1.8663168e-02,1.8664002e-02,1.8665075e-02,1.8666148e-02,1.8667221e-02,1.8668413e-02,1.8669724e-02,1.8671036e-02,1.8672347e-02,1.8673658e-02,1.8674970e-02,1.8676043e-02,1.8676877e-02,1.8677592e-02,1.8678427e-02,1.8677473e-02,1.8675566e-02,1.8673897e-02,1.8671870e-02,1.8669367e-02,1.8666267e-02,1.8663049e-02,1.8659830e-02,1.8656611e-02,1.8653631e-02,1.8650889e-02,1.8649220e-02,1.8648505e-02,1.8648505e-02,1.8649578e-02,1.8651366e-02,1.8653631e-02,1.8655896e-02,1.8658400e-02,1.8660665e-02,1.8661618e-02,1.8661022e-02,1.8659830e-02,1.8658757e-02,1.8657565e-02,1.8658042e-02,1.8659353e-02,1.8660903e-02,1.8663645e-02,1.8668175e-02,1.8672824e-02,1.8677473e-02,1.8682122e-02,1.8686652e-02,1.8691182e-02,1.8695593e-02,1.8699765e-02,1.8703938e-02,1.8707991e-02,1.8712044e-02,1.8716097e-02,1.8720150e-02,1.8724084e-02,1.8728256e-02,1.8733501e-02,1.8739700e-02,1.8744826e-02,1.8748760e-02,1.8752337e-02,1.8755913e-02,1.8759370e-02,1.8761754e-02,1.8762350e-02,1.8762112e-02,1.8762112e-02,1.8762112e-02,1.8761992e-02,1.8761992e-02,1.8761992e-02,1.8763065e-02,1.8766284e-02,1.8771172e-02,1.8776417e-02,1.8781900e-02,1.8787384e-02,1.8792868e-02,1.8799067e-02,1.8804908e-02,1.8809199e-02,1.8812180e-02,1.8814921e-02,1.8817425e-02,1.8820047e-02,1.8822670e-02,1.8825173e-02,1.8828273e-02,1.8832326e-02,1.8836141e-02,1.8838882e-02,1.8841147e-02,1.8843293e-02,1.8845320e-02,1.8847108e-02,1.8848300e-02,1.8848181e-02,1.8847227e-02,1.8847227e-02,1.8847823e-02,1.8848538e-02,1.8849254e-02,1.8849969e-02,1.8850684e-02,1.8851280e-02,1.8851042e-02,1.8850207e-02,1.8849611e-02,1.8849134e-02,1.8848777e-02,1.8848658e-02,1.8849254e-02,1.8851161e-02,1.8854141e-02,1.8857837e-02,1.8862247e-02,1.8867135e-02,1.8871188e-02,1.8873930e-02,1.8875957e-02,1.8877864e-02,1.8879890e-02,1.8881798e-02,1.8883586e-02,1.8885255e-02,1.8886566e-02,1.8887877e-02,1.8889546e-02,1.8891692e-02,1.8894553e-02,1.8897533e-02,1.8900752e-02,1.8903375e-02,1.8905163e-02,1.8906355e-02,1.8907070e-02,1.8907785e-02,1.8908501e-02,1.8908978e-02,1.8909454e-02,1.8909812e-02,1.8910050e-02,1.8910170e-02,1.8910289e-02,1.8910289e-02,1.8910050e-02,1.8908858e-02,1.8906593e-02,1.8903613e-02,1.8900752e-02,1.8897772e-02,1.8894196e-02,1.8891215e-02,1.8888593e-02,1.8886447e-02,1.8885612e-02,1.8885255e-02,1.8885016e-02,1.8885255e-02,1.8885374e-02,1.8884182e-02,1.8882036e-02,1.8878341e-02,1.8873453e-02,1.8868327e-02,1.8863678e-02,1.8859744e-02,1.8857956e-02,1.8857718e-02,1.8857956e-02,1.8858194e-02,1.8858910e-02,1.8860817e-02,1.8863440e-02,1.8866301e-02,1.8869042e-02,1.8871665e-02,1.8873453e-02,1.8873811e-02,1.8874049e-02,1.8874288e-02,1.8874645e-02,1.8874645e-02,1.8874645e-02,1.8874884e-02,1.8875599e-02,1.8877387e-02,1.8879175e-02,1.8881083e-02,1.8883109e-02,1.8885612e-02,1.8887997e-02,1.8890023e-02,1.8891096e-02,1.8891335e-02,1.8891335e-02,1.8891454e-02,1.8891573e-02,1.8891215e-02,1.8890023e-02,1.8888712e-02,1.8888116e-02,1.8888593e-02,1.8889427e-02,1.8890977e-02,1.8892527e-02,1.8893957e-02,1.8895388e-02,1.8896461e-02,1.8897533e-02,1.8898010e-02,1.8896937e-02,1.8895745e-02,1.8894672e-02,1.8893600e-02,1.8892527e-02,1.8891692e-02,1.8890858e-02,1.8890381e-02,1.8890500e-02,1.8891215e-02,1.8892407e-02,1.8894315e-02,1.8896818e-02,1.8900156e-02,1.8903971e-02,1.8908024e-02,1.8911839e-02,1.8915176e-02,1.8918276e-02,1.8921256e-02,1.8924475e-02,1.8928170e-02,1.8931866e-02,1.8935442e-02,1.8939137e-02,1.8942714e-02,1.8946290e-02,1.8949807e-02,1.8953681e-02,1.8956900e-02,1.8959939e-02,1.8963099e-02,1.8966079e-02,1.8969417e-02,1.8972814e-02,1.8976212e-02,1.8979847e-02,1.8983662e-02,1.8987417e-02,1.8990755e-02,1.8993020e-02,1.8994629e-02,1.8995821e-02,1.8997014e-02,1.8998027e-02,1.8998563e-02,1.8998325e-02,1.8997967e-02,1.8997610e-02,1.8997431e-02,1.8997610e-02,1.8997729e-02,1.8998265e-02,1.8999279e-02,1.9000351e-02,1.9001424e-02,1.9002736e-02,1.9004405e-02,1.9005716e-02,1.9006610e-02,1.9007444e-02,1.9008100e-02,1.9008398e-02,1.9008577e-02,1.9008696e-02,1.9008458e-02,1.9007862e-02,1.9007325e-02,1.9007087e-02,1.9007921e-02,1.9009769e-02,1.9012094e-02,1.9014955e-02,1.9018650e-02,1.9023001e-02,1.9028008e-02,1.9033432e-02,1.9038916e-02,1.9044459e-02,1.9050062e-02,1.9055665e-02,1.9061208e-02,1.9066691e-02,1.9072294e-02,1.9077897e-02,1.9083440e-02,1.9089162e-02,1.9095182e-02,1.9101322e-02,1.9107401e-02,1.9113600e-02,1.9119918e-02,1.9126534e-02,1.9133151e-02,1.9139588e-02,1.9146085e-02,1.9152462e-02,1.9158900e-02,1.9165337e-02,1.9171715e-02,1.9178450e-02,1.9185901e-02,1.9193649e-02,1.9201338e-02,1.9208968e-02,1.9216657e-02,1.9224286e-02,1.9231617e-02,1.9238532e-02,1.9245386e-02,1.9252360e-02,1.9259453e-02,1.9266665e-02,1.9274652e-02,1.9283295e-02,1.9291997e-02,1.9301295e-02,1.9311666e-02,1.9322634e-02,1.9333720e-02,1.9344985e-02,1.9356370e-02,1.9367695e-02,1.9379079e-02,1.9390583e-02,1.9402444e-02,1.9414783e-02,1.9427598e-02,1.9441247e-02,1.9455552e-02,1.9470811e-02,1.9486964e-02,1.9504011e-02,1.9521177e-02,1.9538581e-02,1.9556165e-02,1.9573808e-02,1.9591212e-02,1.9608676e-02,1.9625604e-02,1.9641340e-02,1.9656301e-02,1.9670784e-02,1.9685388e-02,1.9699872e-02,1.9714355e-02,1.9728839e-02,1.9742846e-02,1.9756675e-02,1.9770503e-02,1.9784391e-02,1.9798219e-02,1.9811451e-02,1.9823492e-02,1.9834936e-02,1.9845903e-02,1.9855857e-02,1.9864500e-02,1.9871891e-02,1.9878268e-02,1.9883692e-02,1.9887865e-02,1.9890845e-02,1.9893289e-02,1.9895673e-02,1.9897461e-02,1.9898653e-02,1.9899786e-02,1.9900382e-02,1.9900143e-02,1.9899487e-02,1.9898474e-02,1.9896626e-02,1.9893944e-02,1.9890666e-02,1.9887090e-02,1.9883633e-02,1.9880116e-02,1.9876480e-02,1.9872963e-02,1.9869387e-02,1.9865870e-02,1.9862294e-02,1.9858539e-02,1.9854546e-02,1.9850314e-02,1.9845963e-02,1.9841790e-02,1.9837916e-02,1.9834161e-02,1.9830644e-02,1.9827008e-02,1.9823015e-02,1.9818544e-02,1.9813418e-02,1.9807577e-02,1.9801199e-02,1.9794226e-02,1.9787192e-02,1.9780636e-02,1.9774497e-02,1.9768894e-02,1.9764066e-02,1.9760072e-02,1.9756794e-02,1.9754171e-02,1.9752145e-02,1.9750535e-02,1.9749045e-02,1.9748151e-02,1.9747972e-02,1.9748092e-02,1.9748509e-02,1.9749284e-02,1.9750178e-02,1.9751072e-02,1.9751906e-02,1.9752443e-02,1.9752681e-02,1.9752860e-02,1.9752741e-02,1.9751906e-02,1.9750297e-02,1.9747972e-02,1.9745588e-02,1.9742608e-02,1.9739807e-02,1.9737065e-02,1.9734681e-02,1.9732535e-02,1.9730568e-02,1.9728601e-02,1.9726694e-02,1.9724846e-02,1.9722819e-02,1.9720733e-02,1.9718528e-02,1.9715905e-02,1.9712865e-02,1.9709289e-02,1.9705296e-02,1.9700587e-02,1.9695342e-02,1.9689679e-02,1.9683719e-02,1.9677460e-02,1.9670904e-02,1.9664168e-02,1.9657195e-02,1.9649982e-02,1.9642472e-02,1.9634366e-02,1.9626021e-02,1.9617438e-02,1.9608676e-02,1.9599974e-02,1.9591510e-02,1.9583344e-02,1.9575596e-02,1.9568324e-02,1.9561827e-02,1.9555926e-02,1.9550443e-02,1.9545376e-02,1.9540548e-02,1.9535720e-02,1.9531190e-02,1.9526660e-02,1.9522309e-02,1.9518256e-02,1.9514620e-02,1.9511163e-02,1.9508243e-02,1.9505680e-02,1.9503236e-02,1.9501209e-02,1.9499362e-02,1.9497335e-02,1.9495249e-02,1.9493222e-02,1.9491196e-02,1.9489765e-02,1.9489050e-02,1.9488990e-02,1.9489110e-02,1.9489288e-02,1.9489765e-02,1.9491315e-02,1.9494116e-02,1.9497693e-02,1.9501209e-02,1.9504905e-02,1.9509196e-02,1.9514203e-02,1.9519389e-02,1.9524634e-02,1.9529819e-02,1.9534945e-02,1.9541264e-02,1.9548655e-02,1.9556284e-02,1.9565165e-02,1.9575059e-02,1.9585669e-02,1.9596219e-02,1.9607306e-02,1.9619703e-02,1.9632697e-02,1.9645572e-02,1.9658804e-02,1.9671798e-02,1.9685268e-02,1.9699335e-02,1.9713640e-02,1.9728065e-02,1.9742370e-02,1.9758224e-02,1.9775033e-02,1.9791842e-02,1.9809961e-02,1.9828796e-02,1.9847631e-02,1.9867420e-02,1.9887805e-02,1.9908071e-02,1.9928455e-02,1.9948840e-02,1.9968271e-02,1.9987464e-02,2.0006418e-02,2.0025492e-02,2.0043373e-02,2.0060062e-02,2.0076752e-02,2.0092845e-02,2.0108581e-02,2.0124555e-02,2.0140767e-02,2.0157337e-02,2.0173907e-02,2.0190477e-02,2.0205975e-02,2.0220757e-02,2.0233989e-02,2.0246267e-02,2.0257831e-02,2.0268083e-02,2.0277739e-02,2.0287275e-02,2.0296812e-02,2.0306349e-02,2.0315409e-02,2.0323753e-02,2.0332336e-02,2.0340085e-02,2.0347357e-02,2.0354509e-02,2.0361781e-02,2.0369053e-02,2.0376503e-02,2.0383239e-02,2.0389080e-02,2.0394266e-02,2.0399034e-02,2.0403028e-02,2.0406544e-02,2.0409465e-02,2.0412326e-02,2.0415664e-02,2.0419598e-02,2.0423651e-02,2.0427644e-02,2.0432413e-02,2.0437658e-02,2.0443380e-02,2.0449758e-02,2.0456374e-02,2.0463049e-02,2.0470202e-02,2.0478070e-02,2.0486295e-02,2.0493686e-02,2.0500660e-02,2.0507634e-02,2.0514607e-02,2.0521462e-02,2.0528376e-02,2.0535350e-02,2.0542324e-02,2.0549834e-02,2.0557761e-02,2.0566225e-02,2.0575047e-02,2.0583808e-02,2.0593345e-02,2.0603240e-02,2.0613074e-02,2.0622730e-02,2.0632327e-02,2.0641446e-02,2.0650208e-02,2.0658851e-02,2.0667434e-02,2.0676017e-02,2.0685077e-02,2.0694733e-02,2.0704508e-02,2.0714283e-02,2.0724177e-02,2.0734131e-02,2.0744085e-02,2.0754158e-02,2.0764410e-02,2.0774722e-02,2.0785153e-02,2.0795584e-02,2.0806015e-02,2.0816445e-02,2.0826817e-02,2.0837247e-02,2.0847797e-02,2.0858049e-02,2.0868242e-02,2.0878375e-02,2.0888448e-02,2.0898342e-02,2.0908058e-02,2.0917594e-02,2.0927131e-02,2.0936549e-02,2.0945907e-02,2.0955324e-02,2.0964622e-02,2.0973980e-02,2.0983338e-02,2.0993054e-02,2.1002769e-02,2.1012664e-02,2.1022558e-02,2.1032453e-02,2.1042526e-02,2.1052539e-02,2.1062493e-02,2.1072567e-02,2.1082640e-02,2.1092772e-02,2.1102846e-02,2.1112859e-02,2.1122813e-02,2.1132886e-02,2.1142840e-02,2.1152794e-02,2.1162987e-02,2.1173656e-02,2.1184444e-02,2.1195173e-02,2.1205962e-02,2.1216691e-02,2.1227479e-02,2.1238267e-02,2.1249592e-02,2.1261275e-02,2.1273136e-02,2.1285653e-02,2.1298587e-02,2.1311402e-02,2.1324337e-02,2.1337390e-02,2.1351099e-02,2.1365047e-02,2.1378994e-02,2.1393239e-02,2.1408439e-02,2.1424532e-02,2.1440804e-02,2.1457434e-02,2.1474540e-02,2.1491885e-02,2.1509230e-02,2.1526814e-02,2.1544755e-02,2.1562994e-02,2.1582007e-02,2.1602094e-02,2.1622956e-02,2.1644771e-02,2.1667838e-02,2.1691740e-02,2.1716118e-02,2.1741569e-02,2.1768272e-02,2.1796227e-02,2.1824837e-02,2.1854401e-02,2.1885216e-02,2.1917343e-02,2.1950781e-02,2.1985590e-02,2.2021860e-02,2.2059858e-02,2.2099376e-02,2.2140563e-02,2.2183448e-02,2.2228062e-02,2.2274852e-02,2.2323608e-02,2.2374243e-02,2.2426635e-02,2.2480875e-02,2.2537023e-02,2.2595137e-02,2.2655189e-02,2.2717237e-02,2.2781283e-02,2.2847623e-02,2.2916406e-02,2.2987545e-02,2.3061126e-02,2.3137361e-02,2.3216158e-02,2.3297608e-02,2.3381650e-02,2.3468345e-02,2.3557603e-02,2.3649454e-02,2.3744106e-02,2.3841560e-02,2.3941666e-02,2.4044544e-02,2.4150014e-02,2.4258375e-02,2.4369687e-02,2.4483889e-02,2.4601251e-02,2.4721831e-02,2.4845570e-02,2.4972558e-02,2.5102824e-02,2.5236756e-02,2.5374323e-02,2.5515378e-02,2.5659800e-02,2.5807947e-02,2.5960118e-02,2.6116639e-02,2.6277661e-02,2.6443243e-02,2.6613176e-02,2.6787549e-02,2.6966870e-02,2.7151167e-02,2.7340472e-02,2.7534664e-02,2.7733803e-02,2.7938217e-02,2.8147817e-02,2.8362691e-02,2.8582811e-02,2.8808594e-02,2.9039800e-02,2.9276401e-02,2.9518336e-02,2.9765159e-02,3.0016601e-02,3.0272394e-02,3.0532271e-02,3.0795693e-02,3.1062394e-02,3.1332165e-02,3.1604290e-02,3.1878352e-02,3.2154024e-02,3.2430917e-02,3.2708287e-02,3.2985687e-02,3.3263057e-02,3.3539623e-02,3.3814937e-02,3.4088880e-02,3.4361035e-02,3.4630865e-02,3.4897864e-02,3.5161674e-02,3.5421848e-02,3.5677761e-02,3.5929382e-02,3.6176443e-02,3.6418647e-02,3.6655515e-02,3.6886603e-02,3.7111789e-02,3.7330568e-02,3.7542820e-02,3.7748128e-02,3.7946492e-02,3.8137823e-02,3.8321555e-02,3.8497418e-02,3.8665414e-02,3.8824886e-02,3.8976014e-02,3.9118797e-02,3.9253026e-02,3.9378792e-02,3.9495975e-02,3.9604962e-02,3.9705992e-02,3.9798766e-02,3.9883435e-02,3.9960265e-02,4.0029645e-02,4.0091753e-02,4.0146887e-02,4.0195346e-02,4.0237218e-02,4.0272921e-02,4.0302664e-02,4.0326685e-02,4.0345460e-02,4.0359110e-02,4.0367633e-02,4.0371388e-02,4.0370613e-02,4.0365189e-02,4.0355593e-02,4.0342152e-02,4.0324807e-02,4.0303588e-02,4.0278524e-02,4.0249974e-02,4.0218174e-02,4.0183097e-02,4.0144384e-02,4.0102214e-02,4.0056616e-02,4.0007591e-02,3.9955497e-02,3.9900303e-02,3.9842069e-02,3.9781004e-02,3.9717317e-02,3.9650977e-02,3.9582014e-02,3.9510161e-02,3.9435476e-02,3.9358228e-02,3.9278328e-02,3.9195746e-02,3.9110571e-02,3.9023072e-02,3.8933307e-02,3.8841069e-02,3.8746476e-02,3.8649768e-02,3.8550884e-02,3.8450062e-02,3.8347304e-02,3.8242608e-02,3.8136274e-02,3.8028628e-02,3.7919283e-02,3.7808210e-02,3.7695616e-02,3.7581742e-02,3.7466586e-02,3.7350088e-02,3.7232667e-02,3.7114352e-02,3.6994964e-02,3.6874354e-02,3.6752760e-02,3.6630213e-02,3.6506414e-02,3.6381751e-02,3.6256462e-02,3.6130369e-02,3.6003411e-02,3.5875887e-02,3.5747677e-02,3.5618842e-02,3.5489321e-02,3.5359234e-02,3.5228580e-02,3.5097331e-02,3.4965724e-02,3.4834117e-02,3.4702420e-02,3.4570426e-02,3.4438133e-02,3.4305900e-02,3.4173548e-02,3.4041107e-02,3.3908606e-02,3.3776015e-02,3.3643484e-02,3.3510983e-02,3.3378601e-02,3.3246398e-02,3.3114463e-02,3.2982558e-02,3.2850921e-02,3.2719791e-02,3.2588840e-02,3.2458216e-02,3.2327980e-02,3.2198042e-02,3.2068640e-02,3.1939656e-02,3.1811357e-02,3.1683654e-02,3.1556666e-02,3.1430393e-02,3.1304747e-02,3.1179756e-02,3.1055480e-02,3.0931979e-02,3.0809075e-02,3.0687004e-02,3.0565739e-02,3.0445367e-02,3.0325979e-02,3.0207485e-02,3.0090004e-02,2.9973805e-02,2.9858768e-02,2.9744744e-02,2.9631853e-02,2.9519677e-02,2.9408455e-02,2.9298455e-02,2.9189557e-02,2.9081494e-02,2.8974503e-02,2.8868407e-02,2.8763264e-02,2.8659344e-02,2.8556585e-02,2.8455079e-02,2.8355032e-02,2.8255969e-02,2.8157920e-02,2.8061241e-02,2.7966201e-02,2.7872711e-02,2.7780831e-02,2.7690381e-02,2.7601302e-02,2.7513146e-02,2.7426243e-02,2.7340770e-02,2.7256489e-02,2.7173638e-02,2.7092099e-02,2.7011931e-02,2.6932955e-02,2.6855350e-02,2.6779056e-02,2.6704073e-02,2.6630402e-02,2.6558101e-02,2.6487112e-02,2.6417732e-02,2.6349664e-02,2.6282966e-02,2.6217520e-02,2.6153147e-02,2.6089549e-02,2.6027322e-02,2.5966287e-02,2.5906503e-02,2.5847971e-02,2.5790691e-02,2.5734603e-02,2.5679648e-02,2.5626004e-02,2.5573671e-02,2.5522709e-02,2.5472999e-02,2.5424480e-02,2.5377393e-02,2.5331616e-02,2.5287151e-02,2.5244236e-02,2.5202692e-02,2.5162458e-02,2.5123417e-02,2.5085866e-02,2.5049567e-02,2.5014520e-02,2.4980426e-02,2.4947762e-02,2.4916291e-02,2.4886012e-02,2.4856567e-02,2.4828076e-02,2.4800777e-02,2.4774671e-02,2.4749696e-02,2.4725974e-02,2.4703681e-02,2.4682760e-02,2.4663568e-02,2.4645627e-02,2.4629116e-02,2.4614334e-02,2.4600744e-02,2.4588585e-02,2.4577558e-02,2.4568021e-02,2.4559677e-02,2.4552643e-02,2.4546266e-02,2.4540901e-02,2.4536729e-02,2.4533808e-02,2.4532259e-02,2.4532080e-02,2.4532974e-02,2.4535179e-02,2.4538696e-02,2.4543464e-02,2.4549723e-02,2.4557233e-02,2.4566412e-02,2.4576843e-02,2.4588585e-02,2.4601638e-02,2.4616063e-02,2.4632752e-02,2.4650991e-02,2.4670482e-02,2.4691403e-02,2.4713576e-02,2.4737120e-02,2.4762034e-02,2.4788260e-02,2.4815738e-02,2.4844527e-02,2.4874508e-02,2.4905801e-02,2.4938226e-02,2.4971902e-02,2.5006831e-02,2.5042772e-02,2.5079906e-02,2.5118113e-02,2.5157630e-02,2.5198162e-02,2.5239825e-02,2.5282383e-02,2.5325894e-02,2.5370300e-02,2.5415421e-02,2.5461197e-02,2.5507689e-02,2.5554597e-02,2.5601387e-02,2.5647938e-02,2.5694430e-02,2.5741756e-02,2.5791585e-02,2.5845587e-02,2.5905132e-02,2.5969863e-02,2.6037514e-02,2.6104331e-02,2.6166618e-02,2.6221454e-02,2.6269197e-02,2.9876478e-02,2.9876497e-02,2.9876545e-02,2.9876672e-02,2.9877037e-02,2.9877976e-02,2.9880136e-02,2.9884597e-02,2.9892888e-02,2.9906822e-02,2.9928172e-02,2.9958297e-02,2.9997878e-02,3.0046793e-02,3.0104198e-02,3.0168818e-02,3.0239210e-02,3.0313868e-02,3.0391190e-02,3.0469511e-02,3.0547339e-02,3.0623581e-02,3.0697703e-02,3.0769616e-02,3.0839615e-02,3.0908167e-02,3.0975927e-02,3.1043664e-02,3.1112123e-02,3.1181961e-02,3.1253666e-02,3.1327534e-02,3.1403638e-02,3.1481884e-02,3.1562038e-02,3.1643827e-02,3.1727001e-02,3.1811379e-02,3.1896878e-02,3.1983569e-02,3.2071657e-02,3.2161459e-02,3.2253437e-02,3.2348171e-02,3.2446355e-02,3.2548755e-02,3.2656189e-02,3.2769416e-02,3.2889109e-02,3.3015799e-02,3.3149883e-02,3.3291664e-02,3.3441398e-02,3.3599362e-02,3.3765920e-02,3.3941526e-02,3.4126759e-02,3.4322273e-02,3.4528766e-02,3.4746975e-02,3.4977622e-02,3.5221457e-02,3.5479259e-02,3.5751812e-02,3.6039989e-02,3.6344677e-02,3.6666784e-02,3.7007201e-02,3.7366744e-02,3.7746064e-02,3.8145710e-02,3.8566094e-02,3.9007515e-02,3.9470244e-02,3.9954476e-02,4.0460385e-02,4.0988151e-02,4.1537829e-02,4.2109344e-02,4.2702496e-02,4.3316923e-02,4.3952074e-02,4.4607282e-02,4.5281783e-02,4.5974731e-02,4.6685144e-02,4.7411937e-02,4.8153944e-02,4.8909862e-02,4.9678236e-02,5.0457440e-02,5.1245779e-02,5.2041445e-02,5.2842572e-02,5.3647265e-02,5.4453623e-02,5.5259764e-02,5.6063816e-02,5.6863934e-02,5.7658270e-02,5.8444995e-02,5.9222307e-02,5.9988417e-02,6.0741559e-02,6.1480008e-02,6.2202096e-02,6.2906288e-02,6.3591182e-02,6.4255521e-02,6.4898208e-02,6.5518320e-02,6.6115111e-02,6.6688016e-02,6.7236677e-02,6.7760885e-02,6.8260618e-02,6.8735972e-02,6.9187157e-02,6.9614470e-02,7.0018254e-02,7.0398897e-02,7.0756897e-02,7.1092851e-02,7.1407527e-02,7.1701758e-02,7.1976431e-02,7.2232462e-02,7.2470754e-02,7.2692238e-02,7.2897807e-02,7.3088363e-02,7.3264837e-02,7.3428087e-02,7.3578984e-02,7.3718429e-02,7.3847204e-02,7.3966198e-02,7.4076250e-02,7.4178152e-02,7.4272662e-02,7.4360415e-02,7.4441910e-02,7.4517548e-02,7.4587673e-02,7.4652642e-02,7.4712843e-02,7.4768744e-02,7.4820854e-02,7.4869692e-02,7.4915700e-02,7.4959293e-02,7.5000763e-02,7.5040407e-02,7.5078525e-02,7.5115353e-02,7.5151175e-02,7.5186282e-02,7.5220965e-02,7.5255454e-02,7.5289920e-02,7.5324520e-02,7.5359359e-02,7.5394511e-02,7.5430103e-02,7.5466305e-02,7.5503320e-02,7.5541317e-02,7.5580448e-02,7.5620830e-02,7.5662464e-02,7.5705282e-02,7.5749144e-02,7.5793847e-02,7.5839192e-02,7.5884968e-02,7.5931005e-02,7.5977109e-02,7.6023154e-02,7.6068982e-02,7.6114461e-02,7.6159440e-02,7.6203778e-02,7.6247245e-02,7.6289572e-02,7.6330446e-02,7.6369554e-02,7.6406576e-02,7.6441221e-02,7.6473266e-02,7.6502569e-02,7.6529041e-02,7.6552592e-02,7.6573163e-02,7.6590650e-02,7.6604895e-02,7.6615676e-02,7.6622754e-02,7.6625891e-02,7.6624915e-02,7.6619714e-02,7.6610267e-02,7.6596707e-02,7.6579176e-02,7.6557860e-02,7.6532930e-02,7.6504603e-02,7.6472983e-02,7.6438181e-02,7.6400228e-02,7.6359183e-02,7.6315045e-02,7.6267928e-02,7.6217934e-02,7.6165251e-02,7.6110117e-02,7.6052770e-02,7.5993434e-02,7.5932287e-02,7.5869434e-02,7.5804949e-02,7.5738862e-02,7.5671241e-02,7.5602211e-02,7.5531878e-02,7.5460404e-02,7.5387880e-02,7.5314388e-02,7.5239897e-02,7.5164452e-02,7.5088039e-02,7.5010695e-02,7.4932575e-02,7.4853972e-02,7.4775174e-02,7.4696451e-02,7.4617952e-02,7.4539706e-02,7.4461594e-02,7.4383460e-02,7.4305080e-02,7.4226335e-02,7.4147187e-02,7.4067734e-02,7.3988102e-02,7.3908426e-02,7.3828772e-02,7.3749200e-02,7.3669665e-02,7.3590070e-02,7.3510394e-02,7.3430508e-02,7.3350392e-02,7.3270023e-02,7.3189430e-02,7.3108613e-02,7.3027670e-02,7.2946660e-02,7.2865695e-02,7.2784819e-02,7.2704166e-02,7.2623767e-02,7.2543561e-02,7.2463423e-02,7.2383180e-02,7.2302565e-02,7.2221398e-02,7.2139546e-02,7.2057121e-02,7.1974300e-02,7.1891442e-02,7.1808890e-02,7.1726903e-02,7.1645565e-02,7.1564779e-02,7.1484327e-02,7.1403906e-02,7.1323305e-02,7.1242392e-02,7.1161196e-02,7.1079820e-02,7.0998460e-02,7.0917346e-02,7.0836678e-02,7.0756584e-02,7.0677191e-02,7.0598520e-02,7.0520610e-02,7.0443369e-02,7.0366755e-02,7.0290662e-02,7.0215032e-02,7.0139810e-02,7.0064947e-02,6.9990411e-02,6.9916233e-02,6.9842383e-02,6.9768898e-02,6.9695950e-02,6.9623664e-02,6.9552258e-02,6.9481932e-02,6.9412887e-02,6.9345213e-02,6.9278963e-02,6.9214098e-02,6.9150567e-02,6.9088228e-02,6.9027014e-02,6.8966851e-02,6.8907760e-02,6.8849832e-02,6.8793252e-02,6.8738230e-02,6.8685144e-02,6.8634227e-02,6.8585701e-02,6.8539605e-02,6.8495899e-02,6.8454467e-02,6.8415135e-02,6.8377793e-02,6.8342380e-02,6.8308920e-02,6.8277493e-02,6.8248264e-02,6.8221375e-02,6.8196990e-02,6.8175212e-02,6.8156168e-02,6.8139896e-02,6.8126433e-02,6.8115786e-02,6.8108000e-02,6.8103112e-02,6.8101212e-02,6.8102419e-02,6.8106890e-02,6.8114743e-02,6.8126068e-02,6.8140954e-02,6.8159446e-02,6.8181597e-02,6.8207413e-02,6.8236887e-02,6.8269998e-02,6.8306699e-02,6.8346910e-02,6.8390541e-02,6.8437554e-02,6.8487972e-02,6.8541870e-02,6.8599388e-02,6.8660773e-02,6.8726242e-02,6.8796031e-02,6.8870321e-02,6.8949290e-02,6.9033004e-02,6.9121502e-02,6.9214731e-02,6.9312617e-02,6.9415033e-02,6.9521911e-02,6.9633201e-02,6.9748953e-02,6.9869325e-02,6.9994442e-02,7.0124581e-02,7.0259854e-02,7.0400357e-02,7.0546053e-02,7.0696883e-02,7.0852712e-02,7.1013495e-02,7.1179233e-02,7.1350068e-02,7.1526103e-02,7.1707591e-02,7.1894616e-02,7.2087273e-02,7.2285488e-02,7.2489157e-02,7.2698198e-02,7.2912626e-02,7.3132463e-02,7.3357940e-02,7.3589198e-02,7.3826455e-02,7.4069776e-02,7.4319087e-02,7.4574448e-02,7.4835822e-02,7.5103320e-02,7.5377077e-02,7.5657472e-02,7.5944737e-02,7.6239198e-02,7.6540999e-02,7.6850295e-02,7.7167079e-02,7.7491418e-02,7.7823162e-02,7.8162454e-02,7.8509271e-02,7.8863733e-02,7.9225868e-02,7.9595923e-02,7.9973944e-02,8.0360211e-02,8.0754831e-02,8.1158057e-02,8.1569925e-02,8.1990615e-02,8.2420208e-02,8.2858630e-02,8.3306111e-02,8.3762713e-02,8.4228657e-02,8.4703997e-02,8.5189030e-02,8.5683882e-02,8.6188868e-02,8.6703949e-02,8.7229699e-02,8.7766171e-02,8.8313699e-02,8.8872403e-02,8.9442506e-02,9.0023994e-02,9.0617083e-02,9.1221705e-02,9.1837980e-02,9.2465825e-02,9.3105346e-02,9.3756460e-02,9.4419360e-02,9.5094129e-02,9.5780753e-02,9.6479587e-02,9.7190641e-02,9.7914174e-02,9.8649964e-02,9.9398136e-02,0.1001583,0.1009307,0.1017151,0.1025116,0.1033201,0.1041408,0.1049735,0.1058182,0.1066748,0.1075432,0.1084230,0.1093142,0.1102164,0.1111296,0.1120535,0.1129880,0.1139329,0.1148877,0.1158525,0.1168265,0.1178095,0.1188009,0.1198006,0.1208078,0.1218224,0.1228439,0.1238724,0.1249072,0.1259482,0.1269948,0.1280464,0.1291022,0.1301620,0.1312250,0.1322910,0.1333593,0.1344297,0.1355016,0.1365745,0.1376479,0.1387207,0.1397927,0.1408633,0.1419324,0.1429993,0.1440638,0.1451255,0.1461839,0.1472384,0.1482888,0.1493344,0.1503751,0.1514106,0.1524409,0.1534658,0.1544859,0.1555010,0.1565118,0.1575182,0.1585209,0.1595201,0.1605162,0.1615097,0.1625010,0.1634909,0.1644798,0.1654685,0.1664577,0.1674481,0.1684407,0.1694367,0.1704374,0.1714446,0.1724598,0.1734846,0.1745210,0.1755707,0.1766352,0.1777166,0.1788166,0.1799372,0.1810802,0.1822482,0.1834432,0.1846682,0.1859260,0.1872193,0.1885513,0.1899249,0.1913434,0.1928098,0.1943274,0.1958995,0.1975300,0.1992230,0.2009822,0.2028117,0.2047155,0.2066985,0.2087648,0.2109192,0.2131668,0.2155118,0.2179593,0.2205142,0.2231822,0.2259687,0.2288798,0.2319225,0.2351030,0.2384289,0.2419066,0.2455450,0.2493512,0.2533325,0.2574977,0.2618535,0.2664087,0.2711707,0.2761484,0.2813493,0.2867815,0.2924536,0.2983712,0.3045416,0.3109689,0.3176593,0.3246156,0.3318415,0.3393421,0.3471196,0.3551763,0.3635130,0.3721339,0.3810387,0.3902285,0.3997060,0.4094685,0.4195172,0.4298496,0.4404668,0.4513651,0.4625427,0.4739993,0.4857280,0.4977256,0.5099829,0.5224944,0.5352458,0.5482306,0.5614405,0.5748587,0.5884750,0.6022729,0.6162380,0.6303581,0.6446125,0.6589898,0.6734626,0.6880163,0.7026308,0.7172881,0.7319739,0.7466664,0.7613515,0.7760076,0.7906199,0.8051672,0.8196319,0.8340003,0.8482519,0.8623744,0.8763503,0.8901699,0.9038174,0.9172814,0.9305542,0.9436200,0.9564711,0.9690945,0.9814839,0.9936279,1.0055207,1.0171603,1.0285400,1.0396583,1.0505154,1.0611043,1.0714372,1.0815129,1.0913315,1.1008916,1.1101977,1.1192508,1.1280571,1.1366193,1.1449437,1.1530375,1.1609036,1.1685474,1.1759707,1.1831788,1.1901753,1.1969651,1.2035564,1.2099539,1.2161666,1.2221991,1.2280577,1.2337480,1.2392721,1.2446331,1.2498314,1.2548711,1.2597538,1.2644837,1.2690659,1.2734971,1.2777910,1.2819463,1.2859650,1.2898464,1.2935923,1.2972053,1.3006856,1.3040366,1.3072591,1.3103554,1.3133262,1.3161757,1.3189080,1.3215250,1.3240303,1.3264259,1.3287151,1.3308985,1.3329777,1.3349528,1.3368251,1.3385973,1.3402698,1.3418448,1.3433243,1.3447100,1.3460038,1.3472071,1.3483233,1.3493519,1.3503010,1.3511721,1.3519692,1.3526962,1.3533552,1.3539486,1.3544765,1.3549373,1.3553300,1.3556540,1.3559093,1.3560959,1.3562154,1.3562676,1.3562510,1.3561647,1.3560059,1.3557713,1.3554572,1.3550599,1.3545748,1.3539976,1.3533243,1.3525530,1.3516799,1.3507017,1.3496139,1.3484122,1.3470871,1.3456409,1.3440669,1.3423569,1.3405067,1.3385119,1.3363690,1.3340744,1.3316245,1.3290186,1.3262552,1.3233349,1.3202577,1.3170254,1.3136408,1.3101048,1.3064209,1.3025910,1.2986199,1.2945111,1.2902714,1.2859033,1.2814119,1.2768023,1.2720764,1.2672393,1.2622942,1.2572472,1.2521038,1.2468692,1.2415478,1.2361497,1.2306784,1.2251360,1.2195261,1.2138513,1.2081131,1.2023177,1.1964674,1.1905512,1.1845882,1.1785874,1.1725541,1.1664892,1.1603975,1.1542836,1.1481514,1.1420052,1.1358483,1.1296828,1.1235113,1.1173342,1.1111561,1.1049752,1.0987952,1.0926142,1.0864365,1.0802646,1.0740967,1.0679333,1.0617796,1.0556327,1.0494944,1.0433656,1.0372468,1.0311396,1.0250405,1.0189548,1.0128784,1.0068135,1.0007613,0.9947228,0.9887002,0.9826945,0.9767060,0.9707401,0.9647941,0.9588681,0.9529667,0.9470870,0.9412326,0.9353995,0.9295923,0.9238111,0.9180546,0.9123243,0.9066218,0.9009491,0.8953090,0.8896978,0.8841230,0.8785770,0.8730608,0.8675776,0.8621225,0.8567012,0.8513093,0.8459520,0.8406304,0.8353415,0.8300860,0.8248672,0.8196823,0.8145313,0.8094123,0.8043298,0.7992834,0.7942708,0.7892959,0.7843562,0.7794523,0.7745829,0.7697478,0.7649480,0.7601811,0.7554466,0.7507477,0.7460814,0.7414507,0.7368572,0.7322980,0.7277757,0.7232873,0.7188344,0.7144164,0.7100307,0.7056771,0.7013558,0.6970677,0.6928136,0.6885921,0.6844063,0.6802532,0.6761343,0.6720488,0.6679959,0.6639747,0.6599846,0.6560258,0.6520982,0.6482022,0.6443383,0.6405078,0.6367095,0.6329437,0.6292086,0.6255052,0.6218325,0.6181889,0.6145751,0.6109941,0.6074595,0.6039520,0.6004741,0.5970258,0.5936083,0.5902194,0.5868598,0.5835281,0.5802242,0.5769476,0.5736992,0.5704783,0.5672848,0.5641191,0.5609801,0.5578675,0.5547826,0.5517244,0.5486928,0.5456877,0.5427089,0.5397565,0.5368305,0.5339305,0.5310567,0.5282081,0.5253845,0.5225855,0.5198123,0.5170617,0.5143351,0.5116318,0.5089526,0.5062972,0.5036657,0.5010591,0.4984764,0.4959177,0.4933825,0.4908710,0.4883809,0.4859141,0.4834699,0.4810486,0.4786496,0.4762729,0.4739178,0.4715849,0.4692735,0.4669821,0.4647112,0.4624603,0.4602292,0.4580186,0.4558285,0.4536590,0.4515109,0.4493834,0.4472750,0.4451871,0.4431185,0.4410691,0.4390386,0.4370267,0.4350333,0.4330587,0.4311021,0.4291635,0.4272432,0.4253410,0.4234568,0.4215905,0.4197434,0.4179140,0.4161029,0.4143094,0.4125333,0.4107739,0.4090317,0.4073063,0.4055974,0.4039049,0.4022286,0.4005688,0.3989254,0.3972985,0.3956882,0.3940945,0.3925161,0.3909533,0.3894068,0.3878763,0.3863609,0.3848608,0.3833758,0.3819053,0.3804499,0.3790089,0.3775822,0.3761696,0.3747712,0.3733863,0.3720147,0.3706570,0.3693126,0.3679819,0.3666639,0.3653593,0.3640676,0.3627900,0.3615254,0.3602743,0.3590363,0.3578114,0.3565989,0.3553991,0.3542116,0.3530365,0.3518730,0.3507209,0.3495800,0.3484508,0.3473328,0.3462261,0.3451304,0.3440455,0.3429714,0.3419079,0.3408551,0.3398128,0.3387811,0.3377596,0.3367482,0.3357471,0.3347558,0.3337744,0.3328023,0.3318396,0.3308866,0.3299426,0.3290083,0.3280833,0.3271674,0.3262605,0.3253632,0.3244742,0.3235942,0.3227232,0.3218607,0.3210065,0.3201604,0.3193218,0.3184910,0.3176674,0.3168508,0.3160416,0.3152398,0.3144456,0.3136597,0.3128819,0.3121125,0.3113514,0.3105980,0.3098521,0.3091138,0.3083824,0.3076578,0.3069399,0.3062286,0.3055240,0.3048265,0.3041356,0.3034514,0.3027742,0.3021036,0.3014397,0.3007822,0.3001308,0.2994858,0.2988473,0.2982148,0.2975884,0.2969681,0.2963541,0.2957462,0.2951445,0.2945489,0.2939594,0.2933758,0.2927983,0.2922266,0.2916605,0.2910997,0.2905443,0.2899942,0.2894495,0.2889101,0.2883759,0.2878470,0.2873240,0.2868068,0.2862955,0.2857900,0.2852902,0.2847956,0.2843064,0.2838225,0.2833434,0.2828695,0.2824011,0.2819382,0.2814806,0.2810284,0.2805815,0.2801397,0.2797028,0.2792709,0.2788441,0.2784223,0.2780057,0.2775945,0.2771889,0.2767886,0.2763937,0.2760040,0.2756192,0.2752395,0.2748649,0.2744953,0.2741312,0.2737722,0.2734185,0.2730702,0.2727268,0.2723884,0.2720549,0.2717265,0.2714027,0.2710839,0.2707700,0.2704611,0.2701570,0.2698579,0.2695633,0.2692734,0.2689882,0.2687076,0.2684314,0.2681600,0.2678935,0.2676316,0.2673748,0.2671230,0.2668760,0.2666342,0.2663973,0.2661651,0.2659379,0.2657158,0.2654988,0.2652869,0.2650802,0.2648789,0.2646834,0.2644936,0.2643096,0.2641312,0.2639582,0.2637909,0.2636291,0.2634729,0.2633223,0.2631776,0.2630386,0.2629054,0.2627780,0.2626562,0.2625403,0.2624298,0.2623249,0.2622255,0.2621318,0.2620440,0.2619616,0.2618849,0.2618136,0.2617475,0.2616868,0.2616313,0.2615810,0.2615360,0.2614965,0.2614626,0.2614345,0.2614121,0.2613958,0.2613850,0.2613798,0.2613805,0.2613868,0.2613987,0.2614162,0.2614394,0.2614680,0.2615023,0.2615424,0.2615885,0.2616408,0.2616991,0.2617635,0.2618342,0.2619112,0.2619943,0.2620839,0.2621798,0.2622821,0.2623909,0.2625060,0.2626276,0.2627553,0.2628889,0.2630288,0.2631753,0.2633286,0.2634889,0.2636566,0.2638311,0.2640127,0.2642015,0.2643974,0.2646000,0.2648088,0.2650240,0.2652458,0.2654746,0.2657104,0.2659534,0.2662037,0.2664610,0.2667254,0.2669970,0.2672756,0.2675613,0.2678545,0.2681554,0.2684641,0.2687806,0.2691049,0.2694367,0.2697763,0.2701235,0.2704782,0.2708407,0.2712113,0.2715904,0.2719785,0.2723750,0.2727807,0.2731954,0.2736190,0.2740518,0.2744935,0.2749444,0.2754040,0.2758727,0.2763505,0.2768379,0.2773349,0.2778414,0.2783582,0.2788853,0.2794234,0.2799721,0.2805316,0.2811017,0.2816828,0.2822745,0.2828772,0.2834906,0.2841152,0.2847508,0.2853979,0.2860567,0.2867269,0.2874089,0.2881019,0.2888065,0.2895226,0.2902505,0.2909901,0.2917415,0.2925050,0.2932808,0.2940691,0.2948701,0.2956839,0.2965109,0.2973508,0.2982039,0.2990697,0.2999488,0.3008403,0.3017447,0.3026622,0.3035927,0.3045360,0.3054924,0.3064620,0.3074446,0.3084404,0.3094492,0.3104714,0.3115067,0.3125551,0.3136167,0.3146909,0.3157774,0.3168765,0.3179877,0.3191108,0.3202457,0.3213921,0.3225502,0.3237195,0.3249002,0.3260920,0.3272950,0.3285082,0.3297317,0.3309646,0.3322066,0.3334572,0.3347163,0.3359834,0.3372586,0.3385414,0.3398317,0.3411292,0.3424329,0.3437425,0.3450572,0.3463762,0.3476986,0.3490240,0.3503514,0.3516803,0.3530101,0.3543404,0.3556705,0.3569996,0.3583269,0.3596518,0.3609721,0.3622854,0.3635934,0.3648963,0.3661935,0.3674841,0.3687672,0.3700419,0.3713076,0.3725631,0.3738078,0.3750408,0.3762617,0.3774700,0.3786654,0.3798469,0.3810138,0.3821654,0.3833009,0.3844198,0.3855205,0.3866030,0.3876673,0.3887118,0.3897364,0.3907404,0.3917239,0.3926867,0.3936287,0.3945490,0.3954474,0.3963234,0.3971760,0.3980053,0.3988107,0.3995921,0.4003497,0.4010840,0.4017950,0.4024828,0.4031471,0.4037881,0.4044056,0.4049992,0.4055691,0.4061155,0.4066385,0.4071381,0.4076147,0.4080687,0.4085000,0.4089094,0.4092984,0.4096666,0.4100146,0.4103427,0.4106516,0.4109417,0.4112135,0.4114672,0.4117033,0.4119226,0.4121253,0.4123120,0.4124832,0.4126394,0.4127816,0.4129099,0.4130249,0.4131274,0.4132182,0.4132979,0.4133673,0.4134269,0.4134772,0.4135188,0.4135525,0.4135787,0.4135984,0.4136121,0.4136206,0.4136248,0.4136254,0.4136227,0.4136170,0.4136088,0.4135985,0.4135868,0.4135746,0.4135628,0.4135522,0.4135436,0.4135375,0.4135345,0.4135351,0.4135397,0.4135491,0.4135636,0.4135837,0.4136098,0.4136426,0.4136829,0.4137311,0.4137878,0.4138537,0.4139292,0.4140149,0.4141115,0.4142194,0.4143393,0.4144722,0.4146184,0.4147780,0.4149517,0.4151401,0.4153436,0.4155626,0.4157975,0.4160489,0.4163174,0.4166037,0.4169086,0.4172328,0.4175776,0.4179436,0.4183314,0.4187422,0.4191763,0.4196345,0.4201176,0.4206262,0.4211612,0.4217239,0.4223151,0.4229362,0.4235883,0.4242726,0.4249904,0.4257430,0.4265326,0.4273604,0.4282265,0.4291339,0.4300845,0.4310804,0.4321238,0.4332167,0.4343615,0.4355605,0.4368156,0.4381289,0.4395021,0.4409369,0.4424345,0.4439962,0.4456224,0.4473145,0.4490731,0.4508983,0.4527912,0.4547530,0.4567854,0.4588906,0.4610716,0.4633312,0.4656741,0.4681048,0.4706275,0.4732477,0.4759725,0.4788067,0.4817508,0.4848134,0.4879991,0.4913135,0.4947614,0.4983484,0.5020809,0.5059649,0.5100074,0.5142152,0.5185962,0.5231577,0.5279090,0.5328575,0.5380127,0.5433848,0.5489813,0.5548131,0.5608891,0.5672197,0.5738120,0.5806746,0.5878162,0.5952437,0.6029657,0.6109893,0.6193237,0.6279768,0.6369664,0.6462995,0.6559749,0.6660172,0.6764405,0.6872636,0.6985041,0.7101840,0.7223253,0.7349524,0.7480836,0.7617481,0.7759696,0.7907697,0.8061730,0.8222017,0.8388804,0.8562236,0.8742524,0.8929850,0.9124446,0.9326489,0.9536121,0.9753531,0.9978843,1.0212252,1.0453866,1.0703807,1.0962201,1.1229270,1.1505314,1.1790426,1.2084472,1.2387862,1.2700744,1.3023245,1.3355660,1.3698133,1.4050974,1.4414393,1.4788550,1.5173669,1.5569878,1.5977384,1.6396132,1.6826234,1.7267759,1.7720915,1.8185768,1.8662287,1.9150522,1.9650245,2.0161135,2.0682805,2.1214814,2.1756442,2.2307110,2.2865999,2.3432109,2.4004562,2.4581988,2.5162725,2.5745311,2.6327980,2.6908519,2.7484727,2.8054006,2.8613532,2.9160433,2.9691617,3.0204556,3.0696878,3.1166670,3.1612079,3.2031839,3.2424600,3.2789207,3.3124983,3.3431849,3.3710880,3.3963945,3.4193597,3.4402418,3.4592717,3.4766121,3.4923630,3.5065978,3.5194011,3.5308902,3.5411966,3.5504837,3.5589197,3.5665574,3.5734296,3.5795434,3.5849342,3.5897036,3.5940452,3.5982304,3.6025538,3.6072521,3.6124375,3.6180544,3.6239004,3.6296947,3.6351645,3.6401277,3.6445270,3.6484189,3.6519232,3.6551640,3.6582310,3.6611717,3.6640112,3.6667807,3.6695342,3.6723363,3.6752355,3.6782317,3.6812634,3.6842270,3.6870270,3.6896117,3.6920063,3.6943085,3.6966560,3.6991830,3.7019775,3.7050660,3.7084115,3.7119279,3.7155013,3.7190056,3.7223225,3.7253609,3.7280753,3.7304709,3.7326007,3.7345457,3.7363842,3.7381678,3.7399087,3.7415853,3.7431610,3.7446101,3.7459328,3.7471638,3.7483611,3.7495928,3.7509153,3.7523646,3.7539694,3.7557485,3.7577207,3.7599041,3.7623084,3.7649195,3.7676890,3.7705302,3.7733197,3.7759149,3.7781675,3.7799518,3.7811911,3.7818882,3.7821429,3.7821450,3.7821360,3.7823379,3.7828779,3.7837348,3.7847388,3.7856247,3.7861276,3.7860732,3.7854357,3.7843385,3.7830081,3.7817044,3.7806444,3.7799463,3.7796571,3.7797341,3.7800739,3.7805350,3.7809670,3.7812428,3.7812901,3.7811136,3.7807961,3.7804680,3.7802575,3.7802341,3.7803755,3.7805653,3.7806368,3.7804315,3.7798462,3.7788520,3.7774789,3.7757809,3.7738092,3.7716007,3.7691884,3.7666163,3.7639372,3.7611995,3.7584205,3.7555730,3.7525914,3.7494080,3.7459652,3.7422493,3.7382896,3.7341373,3.7298434,3.7254319,3.7208996,3.7162259,3.7114003,3.7064345,3.7013583,3.6961911,3.6908998,3.6853728,3.6794186,3.6728196,3.6654010,3.6571114,3.6480629,3.6385095,3.6287754,3.6191554,3.6098359,3.6008496,3.5920985,3.5834045,3.5745897,3.5655236,3.5561433,3.5464587,3.5364764,3.5262091,3.5156519,3.5047941,3.4936185,3.4821374,3.4703891,3.4584372,3.4463639,3.4342422,3.4221249,3.4100256,3.3979242,3.3857698,3.3735077,3.3610904,3.3484881,3.3356991,3.3227367,3.3096285,3.2964005,3.2830856,3.2697062,3.2562809,3.2428241,3.2293346,3.2157979,3.2021849,3.1884699,3.1746271,3.1606576,3.1465864,3.1324608,3.1183374,3.1042633,3.0902760,3.0763874,3.0625970,3.0488868,3.0352411,3.0216262,3.0080116,2.9943709,2.9806790,2.9669254,2.9531069,2.9392352,2.9253280,2.9114144,2.8975151,2.8836534,2.8698514,2.8561220,2.8424792,2.8289285,2.8154776,2.8021286,2.7888801,2.7757161,2.7626250,2.7495975,2.7366197,2.7236898,2.7108092,2.6979897,2.6852448,2.6725810,2.6599927,2.6474676,2.6349909,2.6225452,2.6101232,2.5977271,2.5853746,2.5730796,2.5608633,2.5487335,2.5366919,2.5247350,2.5128479,2.5010207,2.4892452,2.4775186,2.4658413,2.4542234,2.4426701,2.4311893,2.4197826,2.4084432,2.3971748,2.3859711,2.3748302,2.3637509,2.3527400,2.3418016,2.3309407,2.3201606,2.3094587,2.2988324,2.2882717,2.2777696,2.2673120,2.2568965,2.2465184,2.2361794,2.2258840,2.2156370,2.2054479,2.1953170,2.1852510,2.1752508,2.1653211,2.1554596,2.1456642,2.1359317,2.1262572,2.1166339,2.1070547,2.0975189,2.0880256,2.0785797,2.0691822,2.0598378,2.0505517,2.0413268,2.0321648,2.0230646,2.0140269,2.0050490,1.9961290,1.9872608,1.9784404,1.9696679,1.9609395,1.9522551,1.9436133,1.9350208,1.9264767,1.9179772,1.9095265,1.9011236,1.8927641,1.8844513,1.8761884,1.8679774,1.8598179,1.8517141,1.8436651,1.8356713,1.8277266,1.8198318,1.8119818,1.8041701,1.7964021,1.7886754,1.7809911,1.7733455,1.7657435,1.7581855,1.7506676,1.7431909,1.7357551,1.7283587,1.7209978,1.7136747,1.7063916,1.6991498,1.6919470,1.6847854,1.6776650,1.6705863,1.6635497,1.6565568,1.6496081,1.6426992,1.6358317,1.6290028,1.6222084,1.6154488,1.6087239,1.6020354,1.5953815,1.5887675,1.5821966,1.5756694,1.5691818,1.5627344,1.5563276,1.5499572,1.5436220,1.5373216,1.5310550,1.5248179,1.5186136,1.5124424,1.5063022,1.5001969,1.4941287,1.4880978,1.4821016,1.4761426,1.4702208,1.4643345,1.4584800,1.4526620,1.4468787,1.4411275,1.4354079,1.4297218,1.4240710,1.4184538,1.4128724,1.4073259,1.4018118,1.3963311,1.3908834,1.3854685,1.3800831,1.3747294,1.3694085,1.3641202,1.3588649,1.3536445,1.3484591,1.3433057,1.3381861,1.3331001,1.3280474,1.3230268,1.3180411,1.3130904,1.3081732,1.3032904,1.2984433,1.2936316,1.2888513,1.2841012,1.2793825,1.2746974,1.2700428,1.2654204,1.2608299,1.2562701,1.2517425,1.2472477,1.2427886,1.2383622,1.2339692,1.2296097,1.2252809,1.2209833,1.2167177,1.2124848,1.2082822,1.2041126,1.1999789,1.1958796,1.1918124,1.1877789,1.1837786,1.1798083,1.1758680,1.1719584,1.1680793,1.1642294,1.1604111,1.1566236,1.1528662,1.1491408,1.1454475,1.1417855,1.1381532,1.1345539,1.1309867,1.1274512,1.1239445,1.1204675,1.1170193,1.1135976,1.1102034,1.1068380,1.1035018,1.1001931,1.0969141,1.0936644,1.0904423,1.0872482,1.0840822,1.0809462,1.0778375,1.0747570,1.0717052,1.0686816,1.0656848,1.0627160,1.0597756,1.0568603,1.0539714,1.0511091,1.0482731,1.0454624,1.0426781,1.0399212,1.0371884,1.0344809,1.0318002,1.0291446,1.0265127,1.0239050,1.0213219,1.0187644,1.0162318,1.0137258,1.0112466,1.0087930,1.0063654,1.0039632,1.0015856,0.9992310,0.9968995,0.9945908,0.9923037,0.9900404,0.9878002,0.9855826,0.9833862,0.9812121,0.9790605,0.9769311,0.9748225,0.9727356,0.9706712,0.9686273,0.9666046,0.9646029,0.9626207,0.9606575,0.9587145,0.9567903,0.9548869,0.9530023,0.9511372,0.9492928,0.9474673,0.9456602,0.9438723,0.9421034,0.9403524,0.9386209,0.9369079,0.9352139,0.9335387,0.9318815,0.9302418,0.9286211,0.9270194,0.9254372,0.9238751,0.9223331,0.9208120,0.9193094,0.9178245,0.9163575,0.9149079,0.9134747,0.9120593,0.9106606,0.9092797,0.9079173,0.9065735,0.9052479,0.9039398,0.9026515,0.9013824,0.9001317,0.8988991,0.8976830,0.8964839,0.8953018,0.8941365,0.8929878,0.8918553,0.8907400,0.8896419,0.8885600,0.8874942,0.8864448,0.8854110,0.8843920,0.8833879,0.8823991,0.8814263,0.8804692,0.8795278,0.8786022,0.8776926,0.8767983,0.8759196,0.8750569,0.8742098,0.8733784,0.8725629,0.8717632,0.8709792,0.8702108,0.8694578,0.8687209,0.8679997,0.8672943,0.8666049,0.8659311,0.8652725,0.8646288,0.8640000,0.8633860,0.8627879,0.8622054,0.8616390,0.8610881,0.8605538,0.8600356,0.8595331,0.8590458,0.8585735,0.8581159,0.8576736,0.8572460,0.8568328,0.8564338,0.8560491,0.8556792,0.8553243,0.8549842,0.8546589,0.8543489,0.8540539,0.8537738,0.8535082,0.8532567,0.8530187,0.8527942,0.8525832,0.8523857,0.8522021,0.8520323,0.8518777,0.8517381,0.8516129,0.8515017,0.8514044,0.8513207,0.8512506,0.8511947,0.8511527,0.8511242,0.8511097,0.8511087,0.8511211,0.8511472,0.8511878,0.8512433,0.8513141,0.8514004,0.8515016,0.8516177,0.8517483,0.8518932,0.8520514,0.8522228,0.8524075,0.8526052,0.8528166,0.8530421,0.8532822,0.8535364,0.8538047,0.8540877,0.8543852,0.8546970,0.8550239,0.8553658,0.8557225,0.8560942,0.8564811,0.8568832,0.8573008,0.8577331,0.8581803,0.8586419,0.8591168,0.8596058,0.8601089,0.8606265,0.8611593,0.8617076,0.8622726,0.8628547,0.8634533,0.8640684,0.8647000,0.8653471,0.8660087,0.8666843,0.8673741,0.8680777,0.8687955,0.8695288,0.8702780,0.8710433,0.8718253,0.8726239,0.8734381,0.8742670,0.8751110,0.8759694,0.8768420,0.8777292,0.8786312,0.8795495,0.8804840,0.8814349,0.8824020,0.8833858,0.8843850,0.8853990,0.8864276,0.8874726,0.8885337,0.8896105,0.8907028,0.8918112,0.8929353,0.8940752,0.8952305,0.8964024,0.8975910,0.8987956,0.9000168,0.9012544,0.9025080,0.9037768,0.9050603,0.9063603,0.9076757,0.9090089,0.9103607,0.9117326,0.9131248,0.9145370,0.9159670,0.9174157,0.9188815,0.9203634,0.9218605,0.9233742,0.9249048,0.9264529,0.9280185,0.9296020,0.9312039,0.9328243,0.9344614,0.9361164,0.9377887,0.9394786,0.9411851,0.9429102,0.9446532,0.9464139,0.9481922,0.9499900,0.9518065,0.9536414,0.9554945,0.9573668,0.9592575,0.9611657,0.9630904,0.9650342,0.9669961,0.9689757,0.9709724,0.9729872,0.9750218,0.9770732,0.9791443,0.9812334,0.9833394,0.9854640,0.9876086,0.9897720,0.9919547,0.9941562,0.9963781,0.9986188,1.0008787,1.0031558,1.0054522,1.0077672,1.0101013,1.0124544,1.0148288,1.0172229,1.0196383,1.0220733,1.0245295,1.0270053,1.0295020,1.0320170,1.0345532,1.0371095,1.0396863,1.0422827,1.0449015,1.0475414,1.0502025,1.0528820,1.0555810,1.0583007,1.0610371,1.0637908,1.0665649,1.0693603,1.0721772,1.0750142,1.0778729,1.0807523,1.0836527,1.0865719,1.0895107,1.0924695,1.0954465,1.0984440,1.1014637,1.1045058,1.1075698,1.1106536,1.1137604,1.1168878,1.1200361,1.1232038,1.1263956,1.1296097,1.1328458,1.1361036,1.1393853,1.1426871,1.1460105,1.1493499,1.1527085,1.1560862,1.1594826,1.1628959,1.1663291,1.1697850,1.1732599,1.1767538,1.1802678,1.1838042,1.1873634,1.1909462,1.1945530,1.1981828,1.2018362,1.2055137,1.2092137,1.2129340,1.2166742,1.2204325,1.2242085,1.2280021,1.2318139,1.2356448,1.2394966,1.2433708,1.2472671,1.2511855,1.2551262,1.2590876,1.2630675,1.2670649,1.2710806,1.2751156,1.2791719,1.2832501,1.2873502,1.2914718,1.2956141,1.2997751,1.3039538,1.3081502,1.3123652,1.3165998,1.3208544,1.3251314,1.3294314,1.3337566,1.3381065,1.3424798,1.3468753,1.3512897,1.3557231,1.3601731,1.3646404,1.3691261,1.3736324,1.3781601,1.3827102,1.3872834,1.3918791,1.3964968,1.4011389,1.4058046,1.4104922,1.4152017,1.4199311,1.4246801,1.4294471,1.4342328,1.4390378,1.4438621,1.4487048,1.4535662,1.4584439,1.4633397,1.4682547,1.4731905,1.4781508,1.4831378,1.4881501,1.4931843,1.4982359,1.5033023,1.5083803,1.5134699,1.5185717,1.5236883,1.5288249,1.5339833,1.5391643,1.5443698,1.5496001,1.5548555,1.5601355,1.5654382,1.5707629,1.5761089,1.5814756,1.5868605,1.5922624,1.5976778,1.6031067,1.6085484,1.6140043,1.6194769,1.6249670,1.6304772,1.6360073,1.6415591,1.6471341,1.6527320,1.6583515,1.6639925,1.6696531,1.6753312,1.6810267,1.6867406,1.6924767,1.6982381,1.7040274,1.7098444,1.7156862,1.7215476,1.7274225,1.7333050,1.7391911,1.7450800,1.7509744,1.7568765,1.7627929,1.7687287,1.7746865,1.7806684,1.7866753,1.7927060,1.7987618,1.8048447,1.8109579,1.8171064,1.8232921,1.8295139,1.8357661,1.8420398,1.8483249,1.8546126,1.8608989,1.8671834,1.8734702,1.8797644,1.8860704,1.8923919,1.8987304,1.9050878,1.9114646,1.9178615,1.9242784,1.9307133,1.9371637,1.9436250,1.9500960,1.9565805,1.9630848,1.9696171,1.9761817,1.9827788,1.9894028,1.9960424,2.0026915,2.0093467,2.0160086,2.0226827,2.0293796,2.0360994,2.0428419,2.0495982,2.0563636,2.0631342,2.0699108,2.0767014,2.0835133,2.0903616,2.0972583,2.1042142,2.1112347,2.1183212,2.1254685,2.1326613,2.1398816,2.1471081,2.1543210,2.1615074,2.1686625,2.1757929,2.1829145,2.1900520,2.1972260,2.2044513,2.2117302,2.2190542,2.2264111,2.2337916,2.2411902,2.2486105,2.2560549,2.2635212,2.2710066,2.2785010,2.2859993,2.2935007,2.3010075,2.3085260,2.3160653,2.3236346,2.3312349,2.3388703,2.3465409,2.3542464,2.3619905,2.3697815,2.3776290,2.3855469,2.3935409,2.4016080,2.4097364,2.4179003,2.4260645,2.4341872,2.4422333,2.4501846,2.4580498,2.4658666,2.4736907,2.4815829,2.4895840,2.4977062,2.5059309,2.5142224,2.5225368,2.5308406,2.5391176,2.5473673,2.5556064,2.5638614,2.5721605,2.5805259,2.5889685,2.5974889,2.6060791,2.6147308,2.6234357,2.6321783,2.6409402,2.6496983,2.6584294,2.6671152,2.6757443,2.6843064,2.6927979,2.7012193,2.7095814,2.7179062,2.7262204,2.7345490,2.7429070,2.7512980,2.7597163,2.7681475,2.7765703,2.7849572,2.7932773,2.8015158,2.8096890,2.8178468,2.8260632,2.8344023,2.8428922,2.8515019,2.8601553,2.8687558,2.8772216,2.8855128,2.8936408,2.9016528,2.9096172,2.9175954,2.9256327,2.9337490,2.9419348,2.9501545,2.9583480,2.9664443,2.9743757,2.9821038,2.9896364,2.9970334,3.0043869,3.0117915,3.0193095,3.0269592,3.0347288,3.0426080,3.0506098,3.0587697,3.0671196,3.0756452,3.0842521,3.0927660,3.1009767,3.1087117,3.1159108,3.1226602,3.1291583,3.1356304,3.1422246,3.1489482,3.1556764,3.1622229,3.1684370,3.1742733,3.1798084,3.1852059,3.1906605,3.1963415,3.2023544,3.2087162,3.2153466,3.2220719,3.2286551,3.2348559,3.2405057,3.2455654,3.2501409,3.2544332,3.2586477,3.2628989,3.2671533,3.2712433,3.2749429,3.2780721,3.2805848,3.2826068,3.2844110,3.2863343,3.2886701,3.2915709,3.2950020,3.2987618,3.3025718,3.3061819,3.3094478,3.3123512,3.3149631,3.3173904,3.3197346,3.3220789,3.3244832,3.3269734,3.3295219,3.3320265,3.3343241,3.3362367,3.3376398,3.3385215,3.3390000,3.3392987,3.3396778,3.3403597,3.3414757,3.3430357,3.3449378,3.3469973,3.3489900,3.3507047,3.3519883,3.3527832,3.3531492,3.3532505,3.3533075,3.3534985,3.3538501,3.3541517,3.3539572,3.3526909,3.3498313,3.3450961,3.3385460,3.3305790,3.3218322
"REPR-02",1.9163609e-02,1.8679619e-02,1.8278360e-02,1.7994642e-02,1.7818213e-02,1.7717361e-02,1.7655134e-02,1.7609358e-02,1.7571211e-02,1.7541170e-02,1.7510891e-02,1.7473936e-02,1.7432213e-02,1.7392635e-02,1.7368078e-02,1.7369270e-02,1.7399549e-02,1.7452717e-02,1.7522573e-02,1.7597437e-02,1.7669201e-02,1.7735004e-02,1.7795086e-02,1.7850161e-02,1.7900229e-02,1.7947435e-02,1.7987490e-02,1.8014908e-02,1.8029213e-02,1.8030167e-02,1.8016815e-02,1.7996073e-02,1.7974854e-02,1.7957687e-02,1.7943621e-02,1.7933607e-02,1.7922640e-02,1.7904997e-02,1.7880917e-02,1.7843008e-02,1.7795324e-02,1.7739773e-02,1.7681837e-02,1.7627239e-02,1.7582178e-02,1.7551661e-02,1.7534971e-02,1.7530441e-02,1.7531395e-02,1.7534733e-02,1.7533064e-02,1.7520666e-02,1.7494440e-02,1.7458439e-02,1.7418623e-02,1.7384291e-02,1.7362118e-02,1.7358541e-02,1.7378807e-02,1.7418861e-02,1.7472744e-02,1.7532110e-02,1.7585278e-02,1.7623425e-02,1.7645597e-02,1.7650127e-02,1.7640352e-02,1.7622709e-02,1.7601967e-02,1.7582178e-02,1.7564774e-02,1.7552376e-02,1.7543316e-02,1.7529726e-02,1.7511606e-02,1.7487526e-02,1.7453909e-02,1.7415047e-02,1.7374277e-02,1.7334461e-02,1.7298460e-02,1.7269373e-02,1.7246246e-02,1.7232180e-02,1.7225504e-02,1.7221928e-02,1.7222881e-02,1.7223120e-02,1.7219067e-02,1.7214298e-02,1.7209291e-02,1.7203808e-02,1.7201424e-02,1.7204285e-02,1.7212629e-02,1.7225742e-02,1.7243147e-02,1.7260790e-02,1.7274380e-02,1.7282963e-02,1.7289400e-02,1.7294884e-02,1.7300367e-02,1.7306566e-02,1.7317057e-02,1.7331839e-02,1.7347813e-02,1.7363787e-02,1.7381668e-02,1.7403126e-02,1.7424822e-02,1.7443657e-02,1.7457485e-02,1.7468214e-02,1.7474651e-02,1.7478704e-02,1.7482758e-02,1.7487288e-02,1.7495871e-02,1.7507315e-02,1.7519712e-02,1.7531753e-02,1.7543793e-02,1.7553687e-02,1.7562032e-02,1.7567992e-02,1.7572880e-02,1.7577291e-02,1.7583489e-02,1.7591476e-02,1.7599940e-02,1.7609477e-02,1.7618895e-02,1.7626047e-02,1.7630696e-02,1.7632604e-02,1.7632008e-02,1.7630100e-02,1.7628908e-02,1.7631769e-02,1.7639518e-02,1.7652392e-02,1.7669439e-02,1.7688751e-02,1.7708540e-02,1.7727733e-02,1.7745256e-02,1.7758369e-02,1.7766476e-02,1.7770529e-02,1.7773032e-02,1.7775536e-02,1.7778993e-02,1.7785192e-02,1.7795205e-02,1.7807603e-02,1.7822027e-02,1.7835259e-02,1.7847657e-02,1.7858624e-02,1.7868996e-02,1.7877698e-02,1.7885804e-02,1.7894387e-02,1.7905593e-02,1.7919302e-02,1.7934084e-02,1.7949343e-02,1.7966270e-02,1.7981410e-02,1.7994046e-02,1.8003941e-02,1.8010616e-02,1.8016696e-02,1.8022656e-02,1.8028975e-02,1.8038869e-02,1.8052220e-02,1.8068671e-02,1.8087626e-02,1.8108606e-02,1.8129587e-02,1.8150210e-02,1.8169165e-02,1.8184900e-02,1.8195987e-02,1.8203735e-02,1.8208861e-02,1.8211842e-02,1.8214464e-02,1.8216014e-02,1.8217802e-02,1.8220425e-02,1.8225789e-02,1.8233180e-02,1.8241644e-02,1.8249869e-02,1.8257618e-02,1.8264651e-02,1.8268824e-02,1.8270969e-02,1.8272877e-02,1.8274307e-02,1.8275380e-02,1.8278718e-02,1.8284321e-02,1.8292069e-02,1.8299818e-02,1.8306971e-02,1.8312931e-02,1.8316865e-02,1.8319011e-02,1.8321395e-02,1.8324733e-02,1.8329620e-02,1.8336177e-02,1.8344164e-02,1.8352628e-02,1.8361092e-02,1.8368363e-02,1.8372893e-02,1.8375397e-02,1.8377066e-02,1.8377423e-02,1.8377662e-02,1.8378139e-02,1.8380404e-02,1.8383741e-02,1.8387198e-02,1.8389940e-02,1.8391848e-02,1.8393517e-02,1.8392920e-02,1.8389940e-02,1.8386245e-02,1.8382788e-02,1.8380523e-02,1.8378496e-02,1.8376350e-02,1.8375635e-02,1.8377066e-02,1.8380046e-02,1.8382311e-02,1.8384814e-02,1.8386960e-02,1.8388867e-02,1.8388271e-02,1.8387079e-02,1.8384933e-02,1.8381000e-02,1.8377304e-02,1.8374443e-02,1.8371701e-02,1.8371344e-02,1.8373013e-02,1.8374562e-02,1.8376470e-02,1.8378973e-02,1.8381476e-02,1.8383980e-02,1.8386364e-02,1.8388510e-02,1.8391013e-02,1.8394470e-02,1.8399477e-02,1.8404841e-02,1.8410206e-02,1.8414736e-02,1.8419504e-02,1.8424511e-02,1.8429637e-02,1.8436193e-02,1.8442988e-02,1.8450260e-02,1.8459797e-02,1.8469334e-02,1.8478751e-02,1.8487573e-02,1.8494725e-02,1.8499136e-02,1.8501163e-02,1.8502951e-02,1.8504381e-02,1.8505454e-02,1.8507123e-02,1.8510461e-02,1.8515587e-02,1.8519521e-02,1.8521309e-02,1.8523216e-02,1.8524051e-02,1.8524766e-02,1.8524289e-02,1.8523097e-02,1.8523812e-02,1.8526673e-02,1.8529534e-02,1.8532753e-02,1.8535972e-02,1.8539190e-02,1.8542528e-02,1.8544555e-02,1.8547058e-02,1.8549085e-02,1.8551350e-02,1.8554330e-02,1.8557429e-02,1.8561959e-02,1.8566489e-02,1.8571734e-02,1.8576503e-02,1.8581748e-02,1.8586874e-02,1.8590212e-02,1.8593550e-02,1.8596768e-02,1.8599868e-02,1.8603206e-02,1.8604517e-02,1.8605947e-02,1.8607020e-02,1.8608093e-02,1.8609285e-02,1.8610477e-02,1.8611550e-02,1.8612742e-02,1.8613935e-02,1.8615127e-02,1.8616319e-02,1.8617272e-02,1.8618107e-02,1.8618941e-02,1.8618226e-02,1.8616557e-02,1.8615007e-02,1.8613219e-02,1.8610716e-02,1.8607378e-02,1.8604040e-02,1.8600702e-02,1.8597484e-02,1.8594503e-02,1.8591642e-02,1.8590093e-02,1.8589616e-02,1.8589973e-02,1.8591166e-02,1.8593311e-02,1.8596172e-02,1.8598914e-02,1.8601894e-02,1.8604636e-02,1.8605590e-02,1.8604755e-02,1.8603563e-02,1.8602371e-02,1.8601060e-02,1.8601418e-02,1.8602967e-02,1.8604636e-02,1.8607736e-02,1.8612385e-02,1.8617272e-02,1.8622160e-02,1.8626928e-02,1.8631339e-02,1.8635511e-02,1.8639565e-02,1.8643498e-02,1.8647552e-02,1.8651605e-02,1.8655539e-02,1.8659830e-02,1.8664122e-02,1.8668413e-02,1.8672824e-02,1.8678069e-02,1.8684149e-02,1.8688798e-02,1.8692851e-02,1.8696666e-02,1.8700480e-02,1.8704057e-02,1.8706679e-02,1.8707871e-02,1.8708229e-02,1.8708944e-02,1.8709302e-02,1.8709898e-02,1.8710375e-02,1.8711209e-02,1.8712401e-02,1.8715382e-02,1.8720150e-02,1.8725276e-02,1.8730521e-02,1.8736005e-02,1.8741250e-02,1.8747211e-02,1.8752694e-02,1.8756628e-02,1.8759608e-02,1.8762589e-02,1.8765330e-02,1.8768191e-02,1.8771052e-02,1.8773794e-02,1.8777013e-02,1.8781066e-02,1.8784642e-02,1.8786788e-02,1.8788695e-02,1.8790364e-02,1.8791914e-02,1.8793344e-02,1.8794179e-02,1.8793821e-02,1.8792987e-02,1.8793106e-02,1.8793821e-02,1.8794775e-02,1.8795729e-02,1.8796682e-02,1.8797636e-02,1.8798590e-02,1.8798709e-02,1.8798351e-02,1.8797874e-02,1.8797517e-02,1.8797278e-02,1.8797278e-02,1.8797994e-02,1.8799663e-02,1.8802166e-02,1.8805385e-02,1.8809676e-02,1.8814564e-02,1.8818736e-02,1.8821955e-02,1.8824577e-02,1.8827081e-02,1.8829703e-02,1.8832088e-02,1.8834472e-02,1.8836617e-02,1.8838525e-02,1.8840313e-02,1.8842220e-02,1.8844366e-02,1.8846989e-02,1.8849730e-02,1.8852830e-02,1.8855572e-02,1.8857718e-02,1.8859267e-02,1.8860340e-02,1.8861294e-02,1.8861771e-02,1.8861771e-02,1.8861532e-02,1.8861294e-02,1.8861055e-02,1.8860340e-02,1.8859744e-02,1.8859267e-02,1.8858790e-02,1.8857718e-02,1.8855691e-02,1.8852830e-02,1.8850088e-02,1.8847108e-02,1.8843532e-02,1.8840551e-02,1.8837810e-02,1.8835664e-02,1.8834829e-02,1.8834352e-02,1.8834114e-02,1.8834472e-02,1.8834829e-02,1.8833756e-02,1.8831730e-02,1.8828154e-02,1.8823624e-02,1.8818974e-02,1.8814445e-02,1.8810749e-02,1.8808842e-02,1.8808365e-02,1.8808365e-02,1.8808365e-02,1.8809080e-02,1.8811464e-02,1.8814564e-02,1.8817902e-02,1.8821359e-02,1.8824697e-02,1.8827200e-02,1.8828034e-02,1.8828869e-02,1.8829584e-02,1.8830180e-02,1.8830776e-02,1.8831134e-02,1.8831730e-02,1.8832564e-02,1.8834114e-02,1.8835783e-02,1.8837452e-02,1.8839478e-02,1.8841624e-02,1.8843651e-02,1.8845558e-02,1.8846631e-02,1.8846750e-02,1.8846750e-02,1.8846631e-02,1.8846750e-02,1.8846512e-02,1.8845797e-02,1.8845081e-02,1.8844724e-02,1.8845201e-02,1.8846035e-02,1.8847585e-02,1.8849134e-02,1.8850565e-02,1.8852115e-02,1.8853545e-02,1.8854856e-02,1.8855691e-02,1.8854737e-02,1.8853307e-02,1.8851995e-02,1.8850565e-02,1.8849373e-02,1.8848181e-02,1.8847108e-02,1.8846393e-02,1.8846154e-02,1.8846869e-02,1.8848300e-02,1.8850207e-02,1.8852830e-02,1.8855929e-02,1.8859386e-02,1.8862724e-02,1.8865943e-02,1.8868804e-02,1.8871665e-02,1.8874526e-02,1.8877625e-02,1.8881321e-02,1.8885016e-02,1.8888474e-02,1.8892050e-02,1.8895745e-02,1.8899560e-02,1.8903434e-02,1.8907547e-02,1.8911004e-02,1.8914282e-02,1.8917918e-02,1.8920898e-02,1.8924236e-02,1.8927634e-02,1.8931031e-02,1.8934667e-02,1.8938422e-02,1.8942058e-02,1.8945336e-02,1.8947601e-02,1.8949151e-02,1.8950403e-02,1.8951595e-02,1.8952608e-02,1.8953145e-02,1.8952966e-02,1.8952668e-02,1.8952310e-02,1.8952131e-02,1.8952250e-02,1.8952250e-02,1.8952668e-02,1.8953621e-02,1.8954694e-02,1.8955827e-02,1.8957257e-02,1.8958986e-02,1.8960416e-02,1.8961310e-02,1.8962204e-02,1.8962920e-02,1.8963337e-02,1.8963575e-02,1.8963814e-02,1.8963754e-02,1.8963575e-02,1.8963456e-02,1.8963575e-02,1.8964827e-02,1.8967152e-02,1.8970013e-02,1.8973351e-02,1.8977463e-02,1.8982053e-02,1.8987119e-02,1.8992543e-02,1.8997967e-02,1.9003391e-02,1.9008934e-02,1.9014418e-02,1.9019902e-02,1.9025266e-02,1.9030690e-02,1.9035995e-02,1.9041240e-02,1.9046724e-02,1.9052446e-02,1.9058287e-02,1.9064188e-02,1.9070268e-02,1.9076526e-02,1.9083142e-02,1.9089818e-02,1.9096375e-02,1.9102931e-02,1.9109428e-02,1.9115984e-02,1.9122720e-02,1.9129753e-02,1.9137144e-02,1.9145131e-02,1.9153178e-02,1.9161224e-02,1.9169033e-02,1.9176543e-02,1.9184053e-02,1.9191265e-02,1.9198060e-02,1.9204795e-02,1.9211709e-02,1.9218802e-02,1.9226074e-02,1.9234061e-02,1.9242764e-02,1.9251764e-02,1.9261301e-02,1.9271970e-02,1.9283116e-02,1.9294322e-02,1.9305825e-02,1.9317329e-02,1.9328833e-02,1.9340396e-02,1.9351959e-02,1.9363821e-02,1.9376218e-02,1.9389033e-02,1.9402623e-02,1.9416988e-02,1.9432306e-02,1.9448459e-02,1.9465506e-02,1.9482732e-02,1.9500136e-02,1.9517779e-02,1.9535244e-02,1.9552588e-02,1.9569933e-02,1.9586742e-02,1.9602358e-02,1.9617140e-02,1.9631565e-02,1.9645989e-02,1.9660354e-02,1.9674718e-02,1.9689023e-02,1.9703031e-02,1.9717038e-02,1.9731224e-02,1.9745409e-02,1.9759595e-02,1.9773185e-02,1.9785464e-02,1.9797146e-02,1.9808352e-02,1.9818544e-02,1.9827366e-02,1.9834936e-02,1.9841492e-02,1.9847155e-02,1.9851506e-02,1.9854724e-02,1.9857347e-02,1.9859970e-02,1.9861937e-02,1.9863307e-02,1.9864619e-02,1.9865394e-02,1.9865215e-02,1.9864619e-02,1.9863725e-02,1.9862115e-02,1.9859612e-02,1.9856513e-02,1.9853055e-02,1.9849718e-02,1.9846141e-02,1.9842327e-02,1.9838572e-02,1.9834757e-02,1.9831061e-02,1.9827306e-02,1.9823313e-02,1.9819200e-02,1.9814909e-02,1.9810557e-02,1.9806325e-02,1.9802272e-02,1.9798338e-02,1.9794524e-02,1.9790530e-02,1.9786298e-02,1.9781709e-02,1.9776523e-02,1.9770563e-02,1.9764185e-02,1.9757271e-02,1.9750297e-02,1.9743681e-02,1.9737422e-02,1.9731581e-02,1.9726574e-02,1.9722402e-02,1.9718826e-02,1.9716084e-02,1.9713879e-02,1.9712269e-02,1.9710898e-02,1.9710183e-02,1.9710124e-02,1.9710422e-02,1.9711137e-02,1.9712210e-02,1.9713402e-02,1.9714534e-02,1.9715548e-02,1.9715846e-02,1.9715846e-02,1.9715667e-02,1.9715190e-02,1.9713998e-02,1.9711792e-02,1.9709229e-02,1.9706488e-02,1.9703388e-02,1.9700348e-02,1.9697547e-02,1.9695163e-02,1.9693077e-02,1.9691288e-02,1.9689560e-02,1.9687951e-02,1.9686341e-02,1.9684732e-02,1.9682944e-02,1.9681096e-02,1.9678891e-02,1.9676208e-02,1.9673049e-02,1.9669354e-02,1.9664884e-02,1.9659877e-02,1.9654512e-02,1.9648731e-02,1.9642591e-02,1.9636154e-02,1.9629478e-02,1.9622505e-02,1.9615293e-02,1.9607604e-02,1.9599259e-02,1.9590557e-02,1.9581497e-02,1.9572377e-02,1.9563258e-02,1.9554377e-02,1.9545853e-02,1.9537687e-02,1.9530356e-02,1.9524038e-02,1.9518316e-02,1.9512951e-02,1.9508004e-02,1.9503474e-02,1.9498944e-02,1.9494772e-02,1.9490719e-02,1.9486785e-02,1.9483149e-02,1.9479990e-02,1.9477010e-02,1.9474506e-02,1.9472361e-02,1.9470394e-02,1.9468665e-02,1.9466996e-02,1.9465089e-02,1.9463181e-02,1.9461274e-02,1.9459426e-02,1.9458115e-02,1.9457579e-02,1.9457698e-02,1.9458055e-02,1.9458413e-02,1.9459188e-02,1.9460857e-02,1.9463718e-02,1.9467175e-02,1.9470692e-02,1.9474268e-02,1.9478559e-02,1.9483685e-02,1.9488990e-02,1.9494236e-02,1.9499421e-02,1.9504547e-02,1.9510746e-02,1.9518018e-02,1.9525528e-02,1.9534171e-02,1.9544065e-02,1.9554555e-02,1.9564986e-02,1.9576192e-02,1.9588828e-02,1.9602060e-02,1.9615293e-02,1.9628644e-02,1.9641876e-02,1.9655585e-02,1.9669771e-02,1.9684076e-02,1.9698381e-02,1.9712687e-02,1.9728541e-02,1.9745350e-02,1.9762158e-02,1.9780278e-02,1.9799232e-02,1.9818306e-02,1.9838214e-02,1.9858599e-02,1.9878983e-02,1.9899249e-02,1.9919634e-02,1.9939065e-02,1.9957900e-02,1.9976616e-02,1.9995093e-02,2.0012259e-02,2.0028353e-02,2.0044327e-02,2.0059943e-02,2.0075440e-02,2.0090938e-02,2.0107150e-02,2.0123601e-02,2.0140052e-02,2.0156622e-02,2.0171881e-02,2.0186543e-02,2.0199656e-02,2.0211697e-02,2.0223022e-02,2.0232916e-02,2.0242214e-02,2.0251393e-02,2.0260692e-02,2.0269990e-02,2.0278692e-02,2.0286918e-02,2.0295143e-02,2.0302534e-02,2.0309329e-02,2.0316005e-02,2.0322680e-02,2.0329237e-02,2.0336092e-02,2.0342946e-02,2.0349264e-02,2.0354927e-02,2.0360053e-02,2.0364404e-02,2.0368397e-02,2.0371675e-02,2.0374954e-02,2.0378470e-02,2.0382285e-02,2.0386219e-02,2.0390153e-02,2.0394683e-02,2.0399690e-02,2.0405173e-02,2.0411372e-02,2.0417809e-02,2.0424247e-02,2.0431101e-02,2.0438552e-02,2.0446181e-02,2.0453513e-02,2.0460546e-02,2.0467520e-02,2.0474553e-02,2.0481467e-02,2.0488441e-02,2.0495415e-02,2.0502448e-02,2.0509958e-02,2.0517766e-02,2.0526171e-02,2.0534992e-02,2.0543754e-02,2.0553231e-02,2.0563066e-02,2.0572901e-02,2.0582676e-02,2.0592272e-02,2.0601392e-02,2.0610154e-02,2.0618796e-02,2.0627379e-02,2.0635962e-02,2.0645022e-02,2.0654857e-02,2.0664811e-02,2.0674765e-02,2.0684838e-02,2.0694971e-02,2.0705104e-02,2.0715296e-02,2.0725429e-02,2.0735562e-02,2.0745814e-02,2.0756006e-02,2.0766258e-02,2.0776451e-02,2.0787001e-02,2.0797789e-02,2.0808637e-02,2.0819187e-02,2.0829558e-02,2.0839870e-02,2.0850062e-02,2.0860195e-02,2.0870090e-02,2.0879924e-02,2.0889580e-02,2.0899177e-02,2.0908773e-02,2.0918310e-02,2.0927846e-02,2.0937383e-02,2.0946920e-02,2.0956576e-02,2.0966232e-02,2.0975947e-02,2.0985723e-02,2.0995498e-02,2.1005571e-02,2.1015704e-02,2.1025896e-02,2.1036088e-02,2.1046400e-02,2.1056652e-02,2.1066904e-02,2.1077096e-02,2.1087289e-02,2.1097541e-02,2.1107674e-02,2.1117866e-02,2.1128118e-02,2.1138847e-02,2.1149635e-02,2.1160424e-02,2.1171272e-02,2.1182120e-02,2.1193087e-02,2.1204174e-02,2.1215737e-02,2.1227658e-02,2.1239817e-02,2.1252394e-02,2.1265328e-02,2.1278143e-02,2.1291077e-02,2.1304131e-02,2.1317661e-02,2.1331549e-02,2.1345437e-02,2.1359682e-02,2.1374941e-02,2.1391094e-02,2.1407425e-02,2.1424115e-02,2.1441281e-02,2.1458685e-02,2.1476090e-02,2.1493673e-02,2.1511614e-02,2.1529913e-02,2.1548986e-02,2.1569073e-02,2.1589935e-02,2.1611750e-02,2.1634877e-02,2.1658838e-02,2.1683276e-02,2.1708786e-02,2.1735549e-02,2.1763563e-02,2.1792173e-02,2.1821797e-02,2.1852553e-02,2.1884620e-02,2.1918058e-02,2.1952808e-02,2.1989137e-02,2.2027016e-02,2.2066474e-02,2.2107661e-02,2.2150487e-02,2.2195101e-02,2.2241831e-02,2.2290558e-02,2.2341073e-02,2.2393286e-02,2.2447377e-02,2.2503406e-02,2.2561431e-02,2.2621423e-02,2.2683442e-02,2.2747457e-02,2.2813827e-02,2.2882700e-02,2.2953898e-02,2.3027539e-02,2.3103803e-02,2.3182690e-02,2.3264110e-02,2.3348123e-02,2.3434758e-02,2.3523897e-02,2.3615599e-02,2.3710132e-02,2.3807466e-02,2.3907423e-02,2.4010181e-02,2.4115562e-02,2.4223834e-02,2.4335146e-02,2.4449497e-02,2.4567038e-02,2.4687797e-02,2.4811745e-02,2.4938911e-02,2.5069386e-02,2.5203496e-02,2.5341302e-02,2.5482595e-02,2.5627196e-02,2.5775522e-02,2.5927842e-02,2.6084512e-02,2.6245683e-02,2.6411295e-02,2.6581198e-02,2.6755422e-02,2.6934594e-02,2.7118921e-02,2.7308434e-02,2.7502775e-02,2.7702123e-02,2.7906716e-02,2.8116465e-02,2.8331488e-02,2.8551787e-02,2.8777659e-02,2.9009014e-02,2.9245764e-02,2.9487818e-02,2.9734790e-02,2.9986322e-02,3.0242264e-02,3.0502260e-02,3.0765831e-02,3.1032652e-02,3.1302512e-02,3.1574726e-02,3.1848907e-02,3.2124639e-02,3.2401651e-02,3.2679111e-02,3.2956630e-02,3.3234090e-02,3.3510774e-02,3.3786178e-02,3.4060240e-02,3.4332395e-02,3.4602165e-02,3.4869105e-02,3.5132885e-02,3.5393029e-02,3.5648942e-02,3.5900682e-02,3.6147952e-02,3.6390394e-02,3.6627471e-02,3.6858737e-02,3.7084043e-02,3.7302941e-02,3.7515312e-02,3.7720740e-02,3.7919164e-02,3.8110495e-02,3.8294226e-02,3.8470119e-02,3.8638115e-02,3.8797587e-02,3.8948774e-02,3.9091617e-02,3.9225966e-02,3.9351851e-02,3.9469153e-02,3.9578259e-02,3.9679438e-02,3.9772332e-02,3.9857119e-02,3.9934099e-02,4.0003598e-02,4.0065855e-02,4.0121138e-02,4.0169716e-02,4.0211767e-02,4.0247589e-02,4.0277481e-02,4.0301651e-02,4.0320516e-02,4.0334225e-02,4.0342778e-02,4.0346563e-02,4.0345877e-02,4.0340543e-02,4.0331095e-02,4.0317833e-02,4.0300637e-02,4.0279597e-02,4.0254682e-02,4.0226310e-02,4.0194660e-02,4.0159702e-02,4.0121108e-02,4.0079027e-02,4.0033489e-02,3.9984554e-02,3.9932579e-02,3.9877504e-02,3.9819390e-02,3.9758444e-02,3.9694875e-02,3.9628595e-02,3.9559722e-02,3.9487958e-02,3.9413333e-02,3.9336115e-02,3.9256275e-02,3.9173752e-02,3.9088637e-02,3.9001167e-02,3.8911492e-02,3.8819343e-02,3.8724840e-02,3.8628191e-02,3.8529426e-02,3.8428694e-02,3.8325995e-02,3.8221389e-02,3.8115203e-02,3.8007706e-02,3.7898540e-02,3.7787557e-02,3.7675083e-02,3.7561327e-02,3.7446231e-02,3.7329853e-02,3.7212521e-02,3.7094295e-02,3.6975026e-02,3.6854446e-02,3.6732882e-02,3.6610335e-02,3.6486536e-02,3.6361843e-02,3.6236495e-02,3.6110431e-02,3.5983592e-02,3.5856128e-02,3.5728157e-02,3.5599679e-02,3.5470545e-02,3.5340816e-02,3.5210490e-02,3.5079569e-02,3.4948260e-02,3.4816951e-02,3.4685522e-02,3.4553796e-02,3.4421772e-02,3.4289777e-02,3.4157664e-02,3.4025460e-02,3.3893168e-02,3.3760756e-02,3.3628345e-02,3.3495963e-02,3.3363640e-02,3.3231586e-02,3.3099890e-02,3.2968193e-02,3.2836765e-02,3.2705873e-02,3.2575220e-02,3.2444984e-02,3.2315165e-02,3.2185614e-02,3.2056659e-02,3.1928152e-02,3.1800330e-02,3.1673104e-02,3.1546563e-02,3.1420708e-02,3.1295478e-02,3.1170905e-02,3.1047046e-02,3.0923814e-02,3.0801237e-02,3.0679494e-02,3.0558556e-02,3.0438662e-02,3.0319721e-02,3.0201644e-02,3.0084550e-02,2.9968739e-02,2.9854059e-02,2.9740304e-02,2.9627621e-02,2.9515713e-02,2.9404819e-02,2.9295146e-02,2.9186547e-02,2.9078811e-02,2.8972328e-02,2.8866917e-02,2.8762460e-02,2.8659195e-02,2.8557003e-02,2.8456092e-02,2.8356642e-02,2.8258175e-02,2.8160661e-02,2.8064340e-02,2.7969599e-02,2.7876526e-02,2.7785003e-02,2.7694970e-02,2.7606428e-02,2.7518868e-02,2.7432501e-02,2.7347505e-02,2.7263880e-02,2.7181506e-02,2.7100503e-02,2.7020812e-02,2.6942313e-02,2.6865244e-02,2.6789427e-02,2.6714921e-02,2.6641726e-02,2.6569843e-02,2.6499212e-02,2.6430011e-02,2.6362062e-02,2.6295602e-02,2.6230335e-02,2.6166260e-02,2.6103199e-02,2.6041508e-02,2.5981009e-02,2.5921762e-02,2.5863767e-02,2.5807023e-02,2.5751472e-02,2.5696874e-02,2.5643647e-02,2.5591791e-02,2.5541186e-02,2.5491834e-02,2.5443792e-02,2.5397182e-02,2.5351942e-02,2.5308251e-02,2.5266171e-02,2.5225461e-02,2.5186002e-02,2.5147796e-02,2.5110960e-02,2.5075018e-02,2.5040329e-02,2.5006473e-02,2.4973989e-02,2.4942756e-02,2.4912775e-02,2.4883509e-02,2.4855137e-02,2.4828255e-02,2.4802506e-02,2.4777949e-02,2.4754703e-02,2.4732828e-02,2.4712265e-02,2.4693429e-02,2.4675846e-02,2.4659634e-02,2.4645090e-02,2.4631798e-02,2.4619818e-02,2.4609149e-02,2.4599671e-02,2.4591386e-02,2.4584472e-02,2.4578214e-02,2.4572909e-02,2.4568856e-02,2.4566054e-02,2.4564683e-02,2.4564624e-02,2.4565518e-02,2.4567783e-02,2.4571359e-02,2.4576247e-02,2.4582565e-02,2.4590194e-02,2.4599552e-02,2.4610162e-02,2.4622083e-02,2.4635255e-02,2.4649799e-02,2.4666369e-02,2.4684548e-02,2.4703979e-02,2.4725020e-02,2.4747252e-02,2.4770916e-02,2.4796009e-02,2.4822772e-02,2.4850845e-02,2.4880230e-02,2.4910867e-02,2.4942756e-02,2.4975657e-02,2.5009751e-02,2.5044858e-02,2.5080860e-02,2.5117934e-02,2.5155842e-02,2.5195003e-02,2.5235176e-02,2.5276482e-02,2.5318801e-02,2.5362074e-02,2.5406301e-02,2.5451422e-02,2.5497139e-02,2.5543392e-02,2.5589943e-02,2.5636315e-02,2.5682330e-02,2.5727987e-02,2.5774419e-02,2.5823355e-02,2.5876582e-02,2.5935352e-02,2.5999367e-02,2.6066184e-02,2.6132345e-02,2.6193678e-02,2.6247799e-02,2.6294827e-02,2.9756173e-02,2.9756192e-02,2.9756241e-02,2.9756371e-02,2.9756747e-02,2.9757701e-02,2.9759903e-02,2.9764438e-02,2.9772814e-02,2.9786801e-02,2.9808076e-02,2.9837884e-02,2.9876791e-02,2.9924648e-02,2.9980659e-02,3.0043645e-02,3.0112267e-02,3.0185167e-02,3.0260939e-02,3.0338112e-02,3.0415181e-02,3.0490983e-02,3.0564800e-02,3.0636385e-02,3.0705936e-02,3.0773975e-02,3.0841235e-02,3.0908570e-02,3.0976806e-02,3.1046681e-02,3.1118724e-02,3.1193208e-02,3.1270169e-02,3.1349406e-02,3.1430617e-02,3.1513423e-02,3.1597476e-02,3.1682491e-02,3.1768318e-02,3.1854969e-02,3.1942625e-02,3.2031681e-02,3.2122724e-02,3.2216512e-02,3.2313909e-02,3.2415822e-02,3.2523103e-02,3.2636505e-02,3.2756608e-02,3.2883845e-02,3.3018537e-02,3.3160955e-02,3.3311334e-02,3.3469968e-02,3.3637207e-02,3.3813477e-02,3.3999294e-02,3.4195244e-02,3.4401976e-02,3.4620192e-02,3.4850623e-02,3.5094064e-02,3.5351355e-02,3.5623387e-02,3.5911113e-02,3.6215521e-02,3.6537565e-02,3.6878128e-02,3.7237950e-02,3.7617568e-02,3.8017385e-02,3.8437679e-02,3.8878705e-02,3.9340746e-02,3.9824080e-02,4.0329035e-02,4.0855937e-02,4.1404977e-02,4.1976169e-02,4.2569358e-02,4.3184143e-02,4.3819886e-02,4.4475775e-02,4.5150898e-02,4.5844268e-02,4.6554834e-02,4.7281519e-02,4.8023254e-02,4.8778880e-02,4.9547102e-02,5.0326414e-02,5.1115163e-02,5.1911522e-02,5.2713528e-02,5.3519152e-02,5.4326363e-02,5.5133194e-02,5.5937737e-02,5.6738172e-02,5.7532735e-02,5.8319692e-02,5.9097305e-02,5.9863824e-02,6.0617443e-02,6.1356343e-02,6.2078752e-02,6.2783025e-02,6.3467726e-02,6.4131595e-02,6.4773619e-02,6.5393008e-02,6.5989166e-02,6.6561654e-02,6.7110166e-02,6.7634486e-02,6.8134524e-02,6.8610236e-02,6.9061711e-02,6.9489181e-02,6.9892950e-02,7.0273474e-02,7.0631348e-02,7.0967250e-02,7.1281984e-02,7.1576424e-02,7.1851403e-02,7.2107762e-02,7.2346352e-02,7.2568052e-02,7.2773747e-02,7.2964370e-02,7.3140889e-02,7.3304221e-02,7.3455304e-02,7.3595054e-02,7.3724248e-02,7.3843665e-02,7.3954061e-02,7.4056163e-02,7.4150704e-02,7.4238315e-02,7.4319594e-02,7.4394986e-02,7.4464887e-02,7.4529625e-02,7.4589565e-02,7.4645087e-02,7.4696638e-02,7.4744754e-02,7.4789956e-02,7.4832775e-02,7.4873649e-02,7.4913025e-02,7.4951261e-02,7.4988589e-02,7.5025141e-02,7.5061031e-02,7.5096272e-02,7.5130872e-02,7.5164884e-02,7.5198494e-02,7.5231977e-02,7.5265676e-02,7.5299993e-02,7.5335339e-02,7.5371996e-02,7.5410128e-02,7.5449772e-02,7.5490870e-02,7.5533286e-02,7.5576872e-02,7.5621441e-02,7.5666815e-02,7.5712785e-02,7.5759113e-02,7.5805567e-02,7.5851858e-02,7.5897738e-02,7.5943030e-02,7.5987607e-02,7.6031432e-02,7.6074526e-02,7.6116845e-02,7.6158270e-02,7.6198600e-02,7.6237559e-02,7.6274790e-02,7.6309912e-02,7.6342575e-02,7.6372534e-02,7.6399572e-02,7.6423556e-02,7.6444350e-02,7.6461866e-02,7.6475993e-02,7.6486543e-02,7.6493323e-02,7.6496191e-02,7.6494992e-02,7.6489650e-02,7.6480165e-02,7.6466680e-02,7.6449305e-02,7.6428160e-02,7.6403387e-02,7.6375149e-02,7.6343521e-02,7.6308608e-02,7.6270469e-02,7.6229185e-02,7.6184809e-02,7.6137446e-02,7.6087251e-02,7.6034419e-02,7.5979173e-02,7.5921744e-02,7.5862318e-02,7.5801067e-02,7.5738072e-02,7.5673424e-02,7.5607166e-02,7.5539395e-02,7.5470261e-02,7.5399913e-02,7.5328462e-02,7.5256020e-02,7.5182624e-02,7.5108260e-02,7.5032964e-02,7.4956760e-02,7.4879691e-02,7.4801907e-02,7.4723691e-02,7.4645281e-02,7.4566931e-02,7.4488759e-02,7.4410789e-02,7.4332915e-02,7.4254960e-02,7.4176714e-02,7.4098028e-02,7.4018829e-02,7.3939212e-02,7.3859312e-02,7.3779285e-02,7.3699266e-02,7.3619291e-02,7.3539324e-02,7.3459283e-02,7.3379152e-02,7.3298842e-02,7.3218405e-02,7.3137887e-02,7.3057376e-02,7.2976895e-02,7.2896451e-02,7.2815999e-02,7.2735451e-02,7.2654754e-02,7.2573915e-02,7.2492987e-02,7.2412014e-02,7.2330981e-02,7.2249949e-02,7.2168797e-02,7.2087497e-02,7.2005942e-02,7.1924165e-02,7.1842194e-02,7.1760133e-02,7.1678087e-02,7.1596161e-02,7.1514413e-02,7.1432851e-02,7.1351476e-02,7.1270272e-02,7.1189255e-02,7.1108416e-02,7.1027741e-02,7.0947170e-02,7.0866644e-02,7.0786171e-02,7.0705824e-02,7.0625722e-02,7.0546076e-02,7.0467122e-02,7.0389047e-02,7.0311889e-02,7.0235610e-02,7.0159987e-02,7.0084810e-02,7.0009805e-02,6.9934830e-02,6.9859855e-02,6.9784984e-02,6.9710374e-02,6.9636270e-02,6.9562972e-02,6.9490686e-02,6.9419645e-02,6.9349952e-02,6.9281690e-02,6.9214799e-02,6.9149226e-02,6.9084868e-02,6.9021642e-02,6.8959475e-02,6.8898372e-02,6.8838336e-02,6.8779461e-02,6.8721868e-02,6.8665743e-02,6.8611249e-02,6.8558648e-02,6.8508081e-02,6.8459690e-02,6.8413466e-02,6.8369359e-02,6.8327263e-02,6.8287089e-02,6.8248808e-02,6.8212420e-02,6.8178043e-02,6.8145841e-02,6.8116024e-02,6.8088800e-02,6.8064362e-02,6.8042845e-02,6.8024360e-02,6.8008885e-02,6.7996383e-02,6.7986757e-02,6.7979939e-02,6.7975901e-02,6.7974649e-02,6.7976259e-02,6.7980826e-02,6.7988425e-02,6.7999147e-02,6.8013087e-02,6.8030342e-02,6.8051107e-02,6.8075538e-02,6.8103835e-02,6.8136185e-02,6.8172671e-02,6.8213269e-02,6.8257853e-02,6.8306245e-02,6.8358257e-02,6.8413809e-02,6.8472862e-02,6.8535529e-02,6.8601944e-02,6.8672284e-02,6.8746716e-02,6.8825424e-02,6.8908542e-02,6.8996236e-02,6.9088623e-02,6.9185778e-02,6.9287710e-02,6.9394410e-02,6.9505818e-02,6.9621950e-02,6.9742814e-02,6.9868430e-02,6.9998927e-02,7.0134327e-02,7.0274703e-02,7.0420057e-02,7.0570409e-02,7.0725732e-02,7.0886083e-02,7.1051478e-02,7.1222045e-02,7.1397819e-02,7.1578972e-02,7.1765542e-02,7.1957633e-02,7.2155222e-02,7.2358325e-02,7.2566949e-02,7.2781220e-02,7.3001176e-02,7.3227003e-02,7.3458746e-02,7.3696509e-02,7.3940299e-02,7.4190028e-02,7.4445792e-02,7.4707665e-02,7.4975856e-02,7.5250581e-02,7.5532153e-02,7.5820699e-02,7.6116316e-02,7.6418944e-02,7.6728567e-02,7.7045113e-02,7.7368759e-02,7.7699527e-02,7.8037776e-02,7.8383707e-02,7.8737579e-02,7.9099491e-02,7.9469636e-02,7.9847984e-02,8.0234677e-02,8.0629714e-02,8.1033252e-02,8.1445277e-02,8.1865966e-02,8.2295395e-02,8.2733504e-02,8.3180539e-02,8.3636552e-02,8.4101811e-02,8.4576406e-02,8.5060738e-02,8.5555054e-02,8.6059794e-02,8.6575001e-02,8.7101251e-02,8.7638557e-02,8.8187099e-02,8.8746831e-02,8.9317828e-02,8.9899950e-02,9.0493366e-02,9.1098025e-02,9.1714114e-02,9.2341647e-02,9.2980854e-02,9.3631744e-02,9.4294563e-02,9.4969422e-02,9.5656268e-02,9.6355416e-02,9.7066820e-02,9.7790658e-02,9.8526686e-02,9.9274993e-02,0.1000351,0.1008073,0.1015914,0.1023873,0.1031952,0.1040152,0.1048475,0.1056922,0.1065490,0.1074181,0.1082990,0.1091914,0.1100948,0.1110092,0.1119340,0.1128692,0.1138146,0.1147694,0.1157338,0.1167071,0.1176891,0.1186795,0.1196784,0.1206853,0.1216999,0.1227217,0.1237506,0.1247856,0.1258265,0.1268724,0.1279232,0.1289783,0.1300376,0.1311005,0.1321670,0.1332364,0.1343082,0.1353815,0.1364556,0.1375297,0.1386028,0.1396746,0.1407448,0.1418134,0.1428799,0.1439442,0.1450057,0.1460641,0.1471185,0.1481687,0.1492140,0.1502546,0.1512901,0.1523209,0.1533466,0.1543676,0.1553838,0.1563954,0.1574023,0.1584051,0.1594038,0.1603991,0.1613915,0.1623817,0.1633706,0.1643587,0.1653470,0.1663361,0.1673270,0.1683204,0.1693175,0.1703193,0.1713275,0.1723433,0.1733685,0.1744049,0.1754545,0.1765190,0.1776005,0.1787008,0.1798222,0.1809663,0.1821356,0.1833316,0.1845572,0.1858152,0.1871080,0.1884393,0.1898120,0.1912299,0.1926961,0.1942140,0.1957868,0.1974183,0.1991124,0.2008726,0.2027027,0.2046066,0.2065892,0.2086548,0.2108082,0.2130549,0.2153993,0.2178468,0.2204021,0.2230713,0.2258593,0.2287722,0.2318169,0.2349993,0.2383268,0.2418056,0.2454446,0.2492509,0.2532319,0.2573967,0.2617523,0.2663077,0.2710701,0.2760488,0.2812510,0.2866845,0.2923580,0.2982769,0.3044482,0.3108763,0.3175670,0.3245234,0.3317495,0.3392503,0.3470284,0.3550858,0.3634234,0.3720452,0.3809507,0.3901412,0.3996189,0.4093816,0.4194306,0.4297633,0.4403809,0.4512796,0.4624575,0.4739146,0.4856433,0.4976408,0.5098979,0.5224090,0.5351600,0.5481447,0.5613547,0.5747734,0.5883909,0.6021905,0.6161577,0.6302798,0.6445364,0.6589158,0.6733907,0.6879467,0.7025634,0.7172232,0.7319117,0.7466071,0.7612951,0.7759542,0.7905695,0.8051201,0.8195881,0.8339596,0.8482136,0.8623378,0.8763145,0.8901339,0.9037797,0.9172410,0.9305097,0.9435709,0.9564171,0.9690361,0.9814227,0.9935665,1.0054622,1.0171075,1.0284952,1.0396218,1.0504861,1.0610796,1.0714138,1.0814878,1.0913025,1.1008582,1.1101601,1.1192089,1.1280109,1.1365685,1.1448874,1.1529748,1.1608342,1.1684716,1.1758906,1.1830989,1.1900990,1.1968968,1.2034997,1.2099096,1.2161331,1.2221723,1.2280325,1.2337196,1.2392359,1.2445875,1.2497776,1.2548112,1.2596906,1.2644204,1.2690051,1.2734416,1.2777412,1.2819022,1.2859267,1.2898142,1.2935662,1.2971852,1.3006696,1.3040218,1.3072426,1.3103356,1.3133032,1.3161497,1.3188800,1.3214967,1.3240020,1.3263974,1.3286839,1.3308611,1.3329307,1.3348942,1.3367523,1.3385081,1.3401635,1.3417215,1.3431842,1.3445545,1.3458372,1.3470346,1.3481501,1.3491834,1.3501403,1.3510203,1.3518243,1.3525537,1.3532101,1.3537961,1.3543155,1.3547707,1.3551624,1.3554903,1.3557534,1.3559488,1.3560748,1.3561294,1.3561102,1.3560169,1.3558474,1.3556015,1.3552766,1.3548688,1.3543752,1.3537935,1.3531207,1.3523526,1.3514847,1.3505120,1.3494296,1.3482329,1.3469119,1.3454678,1.3438941,1.3421841,1.3403337,1.3383390,1.3361959,1.3339013,1.3314518,1.3288474,1.3260862,1.3231686,1.3200936,1.3168635,1.3134789,1.3099415,1.3062561,1.3024244,1.2984520,1.2943430,1.2901033,1.2857354,1.2812423,1.2766299,1.2719010,1.2670608,1.2621124,1.2570611,1.2519131,1.2466718,1.2413409,1.2359303,1.2304462,1.2248913,1.2192713,1.2135898,1.2078484,1.2020526,1.1962054,1.1902956,1.1843414,1.1783522,1.1723319,1.1662818,1.1602046,1.1541027,1.1479772,1.1418304,1.1356658,1.1294876,1.1233008,1.1171089,1.1109195,1.1047322,1.0985518,1.0923750,1.0862055,1.0800439,1.0738872,1.0677346,1.0615902,1.0554497,1.0493145,1.0431851,1.0370628,1.0309491,1.0248420,1.0187482,1.0126650,1.0065957,1.0005414,0.9945037,0.9884837,0.9824820,0.9764981,0.9705373,0.9645953,0.9586726,0.9527740,0.9468950,0.9410395,0.9352041,0.9293939,0.9236096,0.9178498,0.9121172,0.9064133,0.9007392,0.8950973,0.8894838,0.8839068,0.8783599,0.8728442,0.8673637,0.8619126,0.8564954,0.8511074,0.8457521,0.8404307,0.8351418,0.8298864,0.8246689,0.8194864,0.8143396,0.8092258,0.8041474,0.7991036,0.7940914,0.7891157,0.7841731,0.7792655,0.7743926,0.7695552,0.7647538,0.7599864,0.7552534,0.7505574,0.7458949,0.7412691,0.7366794,0.7321231,0.7276015,0.7231119,0.7186571,0.7142371,0.7098492,0.7054942,0.7011716,0.6968823,0.6926269,0.6884033,0.6842152,0.6800599,0.6759387,0.6718513,0.6677978,0.6637772,0.6597893,0.6558338,0.6519099,0.6480170,0.6441548,0.6403248,0.6365256,0.6327583,0.6290213,0.6253165,0.6216435,0.6180008,0.6143888,0.6108105,0.6072780,0.6037715,0.6002940,0.5968454,0.5934275,0.5900385,0.5866792,0.5833479,0.5800446,0.5767685,0.5735204,0.5702991,0.5671054,0.5639395,0.5608003,0.5576884,0.5546049,0.5515489,0.5485201,0.5455177,0.5425411,0.5395903,0.5366652,0.5337656,0.5308908,0.5280406,0.5252147,0.5224130,0.5196370,0.5168841,0.5141565,0.5114532,0.5087751,0.5061218,0.5034926,0.5008878,0.4983061,0.4957474,0.4932114,0.4906987,0.4882070,0.4857386,0.4832934,0.4808710,0.4784716,0.4760951,0.4737406,0.4714086,0.4690987,0.4668093,0.4645408,0.4622929,0.4600648,0.4578575,0.4556702,0.4535026,0.4513549,0.4492264,0.4471158,0.4450245,0.4429523,0.4408995,0.4388663,0.4368528,0.4348590,0.4328847,0.4309297,0.4289931,0.4270750,0.4251748,0.4232922,0.4214268,0.4195797,0.4177496,0.4159377,0.4141430,0.4123664,0.4106067,0.4088643,0.4071386,0.4054294,0.4037367,0.4020607,0.4004018,0.3987598,0.3971346,0.3955265,0.3939348,0.3923582,0.3907966,0.3892506,0.3877199,0.3862039,0.3847030,0.3832172,0.3817458,0.3802895,0.3788476,0.3774198,0.3760061,0.3746065,0.3732206,0.3718481,0.3704900,0.3691459,0.3678162,0.3664998,0.3651972,0.3639077,0.3626320,0.3613690,0.3601190,0.3588820,0.3576576,0.3564454,0.3552459,0.3540586,0.3528835,0.3517199,0.3505677,0.3494269,0.3482979,0.3471802,0.3460741,0.3449790,0.3438947,0.3428211,0.3417580,0.3407053,0.3396631,0.3386312,0.3376091,0.3365970,0.3355949,0.3346024,0.3336201,0.3326473,0.3316844,0.3307317,0.3297883,0.3288550,0.3279311,0.3270164,0.3261107,0.3252144,0.3243262,0.3234467,0.3225760,0.3217132,0.3208583,0.3200110,0.3191713,0.3183393,0.3175150,0.3166982,0.3158893,0.3150882,0.3142951,0.3135102,0.3127336,0.3119652,0.3112048,0.3104520,0.3097065,0.3089685,0.3082374,0.3075131,0.3067955,0.3060845,0.3053798,0.3046823,0.3039910,0.3033065,0.3026288,0.3019578,0.3012936,0.3006359,0.2999845,0.2993395,0.2987010,0.2980684,0.2974418,0.2968212,0.2962066,0.2955981,0.2949958,0.2943995,0.2938093,0.2932250,0.2926470,0.2920750,0.2915090,0.2909486,0.2903940,0.2898451,0.2893016,0.2887632,0.2882297,0.2877012,0.2871780,0.2866603,0.2861481,0.2856417,0.2851409,0.2846456,0.2841560,0.2836719,0.2831929,0.2827194,0.2822515,0.2817892,0.2813324,0.2808809,0.2804348,0.2799937,0.2795575,0.2791263,0.2787000,0.2782787,0.2778623,0.2774511,0.2770451,0.2766443,0.2762488,0.2758584,0.2754730,0.2750930,0.2747183,0.2743490,0.2739854,0.2736271,0.2732742,0.2729266,0.2725838,0.2722457,0.2719122,0.2715836,0.2712593,0.2709399,0.2706256,0.2703164,0.2700122,0.2697132,0.2694191,0.2691296,0.2688450,0.2685649,0.2682893,0.2680183,0.2677521,0.2674904,0.2672338,0.2669820,0.2667349,0.2664929,0.2662557,0.2660233,0.2657959,0.2655737,0.2653567,0.2651449,0.2649385,0.2647376,0.2645425,0.2643529,0.2641692,0.2639910,0.2638182,0.2636509,0.2634892,0.2633332,0.2631829,0.2630385,0.2629000,0.2627673,0.2626402,0.2625189,0.2624032,0.2622928,0.2621878,0.2620882,0.2619942,0.2619059,0.2618231,0.2617461,0.2616746,0.2616087,0.2615483,0.2614933,0.2614434,0.2613989,0.2613598,0.2613260,0.2612979,0.2612755,0.2612591,0.2612482,0.2612431,0.2612438,0.2612504,0.2612628,0.2612811,0.2613052,0.2613349,0.2613702,0.2614110,0.2614577,0.2615102,0.2615685,0.2616329,0.2617034,0.2617801,0.2618631,0.2619525,0.2620482,0.2621503,0.2622589,0.2623740,0.2624958,0.2626238,0.2627579,0.2628982,0.2630450,0.2631983,0.2633584,0.2635253,0.2636988,0.2638792,0.2640668,0.2642618,0.2644639,0.2646727,0.2648883,0.2651106,0.2653401,0.2655766,0.2658200,0.2660707,0.2663285,0.2665935,0.2668660,0.2671456,0.2674324,0.2677265,0.2680281,0.2683372,0.2686534,0.2689771,0.2693082,0.2696471,0.2699939,0.2703485,0.2707114,0.2710825,0.2714622,0.2718505,0.2722469,0.2726520,0.2730658,0.2734882,0.2739200,0.2743607,0.2748110,0.2752703,0.2757393,0.2762176,0.2767058,0.2772039,0.2777116,0.2782294,0.2787576,0.2792964,0.2798456,0.2804052,0.2809753,0.2815561,0.2821476,0.2827502,0.2833638,0.2839888,0.2846252,0.2852732,0.2859329,0.2866040,0.2872869,0.2879806,0.2886860,0.2894027,0.2901309,0.2908706,0.2916220,0.2923851,0.2931603,0.2939479,0.2947480,0.2955610,0.2963871,0.2972262,0.2980784,0.2989435,0.2998219,0.3007129,0.3016169,0.3025342,0.3034647,0.3044084,0.3053652,0.3063354,0.3073184,0.3083147,0.3093237,0.3103459,0.3113810,0.3124292,0.3134903,0.3145640,0.3156500,0.3167487,0.3178596,0.3189826,0.3201179,0.3212649,0.3224236,0.3235936,0.3247749,0.3259670,0.3271700,0.3283830,0.3296062,0.3308390,0.3320814,0.3333329,0.3345935,0.3358626,0.3371400,0.3384247,0.3397164,0.3410147,0.3423186,0.3436277,0.3449414,0.3462595,0.3475810,0.3489058,0.3502329,0.3515619,0.3528919,0.3542224,0.3555525,0.3568812,0.3582076,0.3595314,0.3608505,0.3621626,0.3634697,0.3647723,0.3660695,0.3673605,0.3686443,0.3699200,0.3711868,0.3724436,0.3736897,0.3749237,0.3761454,0.3773539,0.3785487,0.3797292,0.3808945,0.3820447,0.3831791,0.3842975,0.3853984,0.3864818,0.3875473,0.3885932,0.3896191,0.3906242,0.3916084,0.3925715,0.3935132,0.3944331,0.3953312,0.3962070,0.3970598,0.3978895,0.3986955,0.3994778,0.4002363,0.4009712,0.4016826,0.4023706,0.4030349,0.4036756,0.4042926,0.4048858,0.4054554,0.4060016,0.4065248,0.4070249,0.4075023,0.4079573,0.4083895,0.4087998,0.4091895,0.4095583,0.4099067,0.4102354,0.4105446,0.4108347,0.4111062,0.4113593,0.4115945,0.4118127,0.4120145,0.4122003,0.4123709,0.4125269,0.4126690,0.4127972,0.4129122,0.4130146,0.4131051,0.4131845,0.4132535,0.4133128,0.4133629,0.4134048,0.4134390,0.4134661,0.4134867,0.4135014,0.4135107,0.4135154,0.4135166,0.4135146,0.4135098,0.4135029,0.4134944,0.4134845,0.4134740,0.4134635,0.4134536,0.4134452,0.4134386,0.4134346,0.4134341,0.4134379,0.4134468,0.4134611,0.4134813,0.4135078,0.4135409,0.4135814,0.4136297,0.4136865,0.4137524,0.4138280,0.4139141,0.4140111,0.4141194,0.4142398,0.4143731,0.4145197,0.4146793,0.4148529,0.4150408,0.4152438,0.4154621,0.4156964,0.4159473,0.4162157,0.4165022,0.4168076,0.4171325,0.4174778,0.4178440,0.4182316,0.4186415,0.4190745,0.4195313,0.4200132,0.4205210,0.4210559,0.4216189,0.4222109,0.4228333,0.4234869,0.4241728,0.4248923,0.4256465,0.4264375,0.4272665,0.4281339,0.4290424,0.4299941,0.4309911,0.4320356,0.4331295,0.4342753,0.4354749,0.4367304,0.4380438,0.4394170,0.4408518,0.4423496,0.4439117,0.4455386,0.4472314,0.4489908,0.4508167,0.4527101,0.4546722,0.4567049,0.4588104,0.4609919,0.4632521,0.4655958,0.4680273,0.4705505,0.4731711,0.4758959,0.4787297,0.4816734,0.4847352,0.4879201,0.4912342,0.4946820,0.4982692,0.5020024,0.5058872,0.5099307,0.5141396,0.5185218,0.5230846,0.5278373,0.5327872,0.5379440,0.5433174,0.5489151,0.5547478,0.5608240,0.5671544,0.5737461,0.5806080,0.5877491,0.5951764,0.6028988,0.6109232,0.6192588,0.6279134,0.6369043,0.6462387,0.6559154,0.6659590,0.6763838,0.6872087,0.6984511,0.7101333,0.7222768,0.7349058,0.7480386,0.7617041,0.7759262,0.7907268,0.8061312,0.8221617,0.8388432,0.8561904,0.8742237,0.8929607,0.9124240,0.9326308,0.9535952,0.9753357,0.9978657,1.0212052,1.0453663,1.0703617,1.0962044,1.1229157,1.1505258,1.1790423,1.2084520,1.2387961,1.2700894,1.3023453,1.3355931,1.3698480,1.4051393,1.4414870,1.4789068,1.5174220,1.5570476,1.5978066,1.6396958,1.6827281,1.7269080,1.7722520,1.8187618,1.8664294,1.9152576,1.9652233,2.0162971,2.0684443,2.1216254,2.1757720,2.2308297,2.2867191,2.3433425,2.4006138,2.4583929,2.5165064,2.5747962,2.6330659,2.6910722,2.7485781,2.8053176,2.8610206,2.9154329,2.9682875,3.0193691,3.0684631,3.1153808,3.1599307,3.2019849,3.2414238,3.2781565,3.3121276,3.3432992,3.3716919,3.3973610,3.4204249,3.4410543,3.4594812,3.4759648,3.4907694,3.5041471,3.5163219,3.5274854,3.5377800,3.5473328,3.5562611,3.5646131,3.5724437,3.5798004,3.5867395,3.5933113,3.5995469,3.6054382,3.6109338,3.6159568,3.6204507,3.6244259,3.6279969,3.6313782,3.6348276,3.6385665,3.6427014,3.6471794,3.6517999,3.6562786,3.6603394,3.6638036,3.6666429,3.6689813,3.6710470,3.6730931,3.6753190,3.6778216,3.6805944,3.6835597,3.6866219,3.6897264,3.6928442,3.6959610,3.6990497,3.7020640,3.7049491,3.7076790,3.7102785,3.7128224,3.7154102,3.7181182,3.7209637,3.7238884,3.7267737,3.7294779,3.7318833,3.7339301,3.7356329,3.7370701,3.7383587,3.7396216,3.7409611,3.7424448,3.7441061,3.7459579,3.7479978,3.7502103,3.7525520,3.7549372,3.7572532,3.7593653,3.7611613,3.7625935,3.7637069,3.7646341,3.7655563,3.7666507,3.7680361,3.7697470,3.7717323,3.7738824,3.7760630,3.7781537,3.7800708,3.7817841,3.7833200,3.7847562,3.7862008,3.7877626,3.7895243,3.7915142,3.7936988,3.7959845,3.7982309,3.8002713,3.8019300,3.8030281,3.8034344,3.8031082,3.8020413,3.8003397,3.7981949,3.7958486,3.7935376,3.7914433,3.7896609,3.7881947,3.7869825,3.7859325,3.7849512,3.7839556,3.7828724,3.7816291,3.7801635,3.7784441,3.7764947,3.7744062,3.7723229,3.7704024,3.7687626,3.7674391,3.7663708,3.7654233,3.7644329,3.7632563,3.7617993,3.7600133,3.7578831,3.7554111,3.7525625,3.7493031,3.7456100,3.7414854,3.7369628,3.7320938,3.7269228,3.7214694,3.7157290,3.7096896,3.7033579,3.6967776,3.6900342,3.6832426,3.6765120,3.6699166,3.6634598,3.6570597,3.6505556,3.6437318,3.6363680,3.6282933,3.6194379,3.6098518,3.5996957,3.5891914,3.5785747,3.5680461,3.5577157,3.5475960,3.5376287,3.5276949,3.5176456,3.5073440,3.4966869,3.4856358,3.4742107,3.4624763,3.4505219,3.4384291,3.4262571,3.4140301,3.4017432,3.3893631,3.3768454,3.3641343,3.3511765,3.3379393,3.3244178,3.3106534,3.2967234,3.2827401,3.2688141,3.2550268,3.2414141,3.2279515,3.2145712,3.2011790,3.1876917,3.1740489,3.1602306,3.1462543,3.1321650,3.1180227,3.1038868,3.0898089,3.0758162,3.0619156,3.0480912,3.0343187,3.0205569,3.0067801,2.9929790,2.9791584,2.9653392,2.9515407,2.9377778,2.9240515,2.9103615,2.8966928,2.8830440,2.8694272,2.8558593,2.8423634,2.8289478,2.8156128,2.8023422,2.7891111,2.7758927,2.7626786,2.7494812,2.7363193,2.7232242,2.7102189,2.6973200,2.6845300,2.6718385,2.6592240,2.6466694,2.6341636,2.6216984,2.6092744,2.5968916,2.5845604,2.5722818,2.5600636,2.5479102,2.5358315,2.5238385,2.5119343,2.5001242,2.4884067,2.4767728,2.4652059,2.4536958,2.4422288,2.4308004,2.4194126,2.4080672,2.3967795,2.3855586,2.3744135,2.3633478,2.3523653,2.3414607,2.3306303,2.3198690,2.3091702,2.2985320,2.2879457,2.2774124,2.2669253,2.2564862,2.2460918,2.2357428,2.2254424,2.2151928,2.2050021,2.1948709,2.1848025,2.1747963,2.1648536,2.1549702,2.1451449,2.1353798,2.1256771,2.1160398,2.1064677,2.0969636,2.0875235,2.0781460,2.0688231,2.0595489,2.0503204,2.0411367,2.0319974,2.0229027,2.0138569,2.0048609,1.9959182,1.9870276,1.9781896,1.9694068,1.9606761,1.9519982,1.9433696,1.9347948,1.9262700,1.9177897,1.9093573,1.9009713,1.8926282,1.8843307,1.8760813,1.8678801,1.8597245,1.8516170,1.8435569,1.8355453,1.8275778,1.8196564,1.8117796,1.8039441,1.7961572,1.7884181,1.7807261,1.7730764,1.7654705,1.7579054,1.7503762,1.7428851,1.7354344,1.7280262,1.7206593,1.7133389,1.7060672,1.6988430,1.6916604,1.6845181,1.6774141,1.6703475,1.6633192,1.6563330,1.6493907,1.6424901,1.6356330,1.6288177,1.6220388,1.6152951,1.6085852,1.6019096,1.5952650,1.5886552,1.5820831,1.5755498,1.5690519,1.5625905,1.5561670,1.5497779,1.5434229,1.5371028,1.5308188,1.5245705,1.5183623,1.5121953,1.5060670,1.4999778,1.4939276,1.4879136,1.4819304,1.4759781,1.4700578,1.4641700,1.4583120,1.4524909,1.4467068,1.4409575,1.4352427,1.4295633,1.4239188,1.4183050,1.4127233,1.4071738,1.4016542,1.3961667,1.3907137,1.3852956,1.3799101,1.3745593,1.3692418,1.3639572,1.3587047,1.3534850,1.3482982,1.3431427,1.3380209,1.3329334,1.3278804,1.3228594,1.3178732,1.3129222,1.3080041,1.3031203,1.2982708,1.2934550,1.2886708,1.2839174,1.2791961,1.2745097,1.2698548,1.2652344,1.2606477,1.2560927,1.2515702,1.2470803,1.2426254,1.2382014,1.2338107,1.2294531,1.2251269,1.2208329,1.2165707,1.2123406,1.2081397,1.2039691,1.1998323,1.1957282,1.1916552,1.1876156,1.1836102,1.1796372,1.1756970,1.1717899,1.1679157,1.1640718,1.1602595,1.1564765,1.1527216,1.1489965,1.1453017,1.1416373,1.1380019,1.1343987,1.1308275,1.1272879,1.1237768,1.1202950,1.1168430,1.1134189,1.1100243,1.1066605,1.1033273,1.1000234,1.0967504,1.0935078,1.0902927,1.0871052,1.0839447,1.0808127,1.0777056,1.0746248,1.0715714,1.0685463,1.0655482,1.0625792,1.0596390,1.0567251,1.0538390,1.0509800,1.0481471,1.0453382,1.0425540,1.0397954,1.0370600,1.0343491,1.0316650,1.0290066,1.0263734,1.0237663,1.0211858,1.0186312,1.0161016,1.0135982,1.0111215,1.0086693,1.0062417,1.0038385,1.0014596,0.9991029,0.9967692,0.9944584,0.9921694,0.9899044,0.9876627,0.9854450,0.9832495,0.9810772,0.9789284,0.9768024,0.9746972,0.9726132,0.9705505,0.9685069,0.9664834,0.9644797,0.9624949,0.9605289,0.9585837,0.9566585,0.9547549,0.9528708,0.9510069,0.9491636,0.9473392,0.9455330,0.9437459,0.9419781,0.9402291,0.9385000,0.9367905,0.9351003,0.9334296,0.9317767,0.9301409,0.9285237,0.9269239,0.9253421,0.9237778,0.9222308,0.9207030,0.9191933,0.9177015,0.9162289,0.9147753,0.9133403,0.9119257,0.9105299,0.9091533,0.9077952,0.9064558,0.9051344,0.9038302,0.9025442,0.9012762,0.9000245,0.8987901,0.8975722,0.8963710,0.8951873,0.8940212,0.8928718,0.8917391,0.8906238,0.8895256,0.8884433,0.8873772,0.8863275,0.8852938,0.8842759,0.8832740,0.8822884,0.8813190,0.8803649,0.8794262,0.8785028,0.8775947,0.8767017,0.8758243,0.8749627,0.8741167,0.8732861,0.8724706,0.8716701,0.8708852,0.8701155,0.8693610,0.8686215,0.8678974,0.8671883,0.8664953,0.8658179,0.8651561,0.8645104,0.8638808,0.8632672,0.8626698,0.8620890,0.8615243,0.8609754,0.8604432,0.8599268,0.8594260,0.8589405,0.8584698,0.8580135,0.8575722,0.8571455,0.8567331,0.8563347,0.8559505,0.8555809,0.8552262,0.8548866,0.8545630,0.8542551,0.8539623,0.8536838,0.8534187,0.8531677,0.8529301,0.8527060,0.8524955,0.8522989,0.8521172,0.8519501,0.8517972,0.8516582,0.8515332,0.8514221,0.8513248,0.8512414,0.8511717,0.8511157,0.8510732,0.8510439,0.8510277,0.8510250,0.8510366,0.8510628,0.8511039,0.8511599,0.8512309,0.8513163,0.8514156,0.8515285,0.8516549,0.8517958,0.8519510,0.8521209,0.8523055,0.8525044,0.8527179,0.8529455,0.8531873,0.8534433,0.8537132,0.8539976,0.8542964,0.8546095,0.8549375,0.8552805,0.8556383,0.8560100,0.8563958,0.8567957,0.8572104,0.8576403,0.8580858,0.8585469,0.8590224,0.8595132,0.8600191,0.8605391,0.8610732,0.8616214,0.8621851,0.8627647,0.8633609,0.8639739,0.8646047,0.8652523,0.8659161,0.8665946,0.8672878,0.8679948,0.8687155,0.8694504,0.8701999,0.8709639,0.8717433,0.8725385,0.8733494,0.8741758,0.8750188,0.8758787,0.8767548,0.8776472,0.8785546,0.8794776,0.8804154,0.8813680,0.8823358,0.8833191,0.8843175,0.8853317,0.8863601,0.8874038,0.8884623,0.8895346,0.8906222,0.8917259,0.8928454,0.8939818,0.8951349,0.8963053,0.8974926,0.8986958,0.8999158,0.9011529,0.9024073,0.9036790,0.9049679,0.9062746,0.9075978,0.9089397,0.9102988,0.9116761,0.9130700,0.9144810,0.9159072,0.9173505,0.9188097,0.9202854,0.9217787,0.9232913,0.9248223,0.9263721,0.9279400,0.9295266,0.9311306,0.9327520,0.9343897,0.9360448,0.9377167,0.9394052,0.9411104,0.9428356,0.9445804,0.9463443,0.9481270,0.9499293,0.9517503,0.9535883,0.9554432,0.9573160,0.9592053,0.9611120,0.9630350,0.9649767,0.9669366,0.9689143,0.9709098,0.9729246,0.9749605,0.9770145,0.9790884,0.9811811,0.9832917,0.9854200,0.9875668,0.9897311,0.9919128,0.9941102,0.9963256,0.9985585,1.0008099,1.0030800,1.0053729,1.0076883,1.0100260,1.0123852,1.0147671,1.0171672,1.0195873,1.0220244,1.0244812,1.0269564,1.0294524,1.0319668,1.0345024,1.0370574,1.0396320,1.0422246,1.0448383,1.0474732,1.0501301,1.0528069,1.0555036,1.0582234,1.0609624,1.0637203,1.0664980,1.0692947,1.0721107,1.0749450,1.0778009,1.0806779,1.0835770,1.0864975,1.0894419,1.0924087,1.0953963,1.0984042,1.1014342,1.1044832,1.1075509,1.1106366,1.1137450,1.1168746,1.1200252,1.1231948,1.1263866,1.1295981,1.1328291,1.1360792,1.1393508,1.1426419,1.1459557,1.1492877,1.1526430,1.1560197,1.1594174,1.1628320,1.1662661,1.1697252,1.1732054,1.1767070,1.1802303,1.1837754,1.1873411,1.1909275,1.1945332,1.1981592,1.2018062,1.2054749,1.2091659,1.2128798,1.2166158,1.2203726,1.2241497,1.2279472,1.2317644,1.2356008,1.2394555,1.2433293,1.2472221,1.2511344,1.2550691,1.2590266,1.2630056,1.2670069,1.2710292,1.2750714,1.2791303,1.2832073,1.2873012,1.2914141,1.2955482,1.2997053,1.3038859,1.3080904,1.3123176,1.3165672,1.3208371,1.3251271,1.3294394,1.3337731,1.3381267,1.3424996,1.3468896,1.3512943,1.3557158,1.3601536,1.3646097,1.3690844,1.3735783,1.3780924,1.3826280,1.3871862,1.3917691,1.3963773,1.4010106,1.4056683,1.4103481,1.4150486,1.4197692,1.4245105,1.4292732,1.4340597,1.4388705,1.4437058,1.4485639,1.4534433,1.4583409,1.4632565,1.4681877,1.4731348,1.4781005,1.4830852,1.4880890,1.4931118,1.4981519,1.5032094,1.5082824,1.5133705,1.5184755,1.5236001,1.5287473,1.5339197,1.5391175,1.5443403,1.5495840,1.5548446,1.5601182,1.5654045,1.5707058,1.5760252,1.5813689,1.5867376,1.5921317,1.5975487,1.6029844,1.6084365,1.6139033,1.6193869,1.6248888,1.6304103,1.6359520,1.6415139,1.6470939,1.6526918,1.6583062,1.6639373,1.6695868,1.6752561,1.6809497,1.6866707,1.6924205,1.6981972,1.7039963,1.7098120,1.7156363,1.7214639,1.7272936,1.7331282,1.7389737,1.7448380,1.7507300,1.7566559,1.7626196,1.7686205,1.7746538,1.7807140,1.7867929,1.7928848,1.7989868,1.8050987,1.8112220,1.8173569,1.8235027,1.8296572,1.8358183,1.8419861,1.8481640,1.8543580,1.8605759,1.8668232,1.8731012,1.8794068,1.8857323,1.8920665,1.8984020,1.9047363,1.9110734,1.9174230,1.9237982,1.9302095,1.9366647,1.9431653,1.9497060,1.9562777,1.9628745,1.9694867,1.9761121,1.9827471,1.9893920,1.9960421,2.0026982,2.0093608,2.0160375,2.0227377,2.0294755,2.0362563,2.0430789,2.0499334,2.0568023,2.0636647,2.0705054,2.0773177,2.0841069,2.0908887,2.0976877,2.1045256,2.1114230,2.1183908,2.1254327,2.1325450,2.1397161,2.1469343,2.1541791,2.1614356,2.1686912,2.1759367,2.1831682,2.1903903,2.1976130,2.2048523,2.2121203,2.2194211,2.2267463,2.2340786,2.2413967,2.2486877,2.2559536,2.2632101,2.2704852,2.2778056,2.2851925,2.2926605,2.3002176,2.3078666,2.3156073,2.3234315,2.3313222,2.3392580,2.3472085,2.3551524,2.3630762,2.3709791,2.3788655,2.3867426,2.3946123,2.4024704,2.4103117,2.4181330,2.4259362,2.4337280,2.4415133,2.4493034,2.4571140,2.4649687,2.4728923,2.4809022,2.4890044,2.4971859,2.5054231,2.5136867,2.5219548,2.5302172,2.5384741,2.5467353,2.5550065,2.5632920,2.5715880,2.5798860,2.5881741,2.5964382,2.6046715,2.6128788,2.6210823,2.6293194,2.6376424,2.6460967,2.6547124,2.6634881,2.6723847,2.6813383,2.6902771,2.6991470,2.7079258,2.7166262,2.7252805,2.7339315,2.7426105,2.7513318,2.7600887,2.7688522,2.7775767,2.7862051,2.7946894,2.8030059,2.8111703,2.8192406,2.8273022,2.8354483,2.8437524,2.8522472,2.8609173,2.8697066,2.8785329,2.8873088,2.8959665,2.9044700,2.9128220,2.9210567,2.9292266,2.9373946,2.9456127,2.9539156,2.9623067,2.9707487,2.9791710,2.9874938,2.9956613,3.0036740,3.0115933,3.0195212,3.0275576,3.0357552,3.0440934,3.0524726,3.0607493,3.0687757,3.0764577,3.0837815,3.0908051,3.0976250,3.1043289,3.1109595,3.1175041,3.1239130,3.1301327,3.1361525,3.1420369,3.1479268,3.1540051,3.1604252,3.1672335,3.1743197,3.1814287,3.1882291,3.1944227,3.1998446,3.2045097,3.2086039,3.2124262,3.2163198,3.2206128,3.2255731,3.2313626,3.2379899,3.2452738,3.2528498,3.2602298,3.2669208,3.2725523,3.2769670,3.2802384,3.2826092,3.2843997,3.2859232,3.2874596,3.2892630,3.2915723,3.2945964,3.2984622,3.3031609,3.3085313,3.3142948,3.3201261,3.3257225,3.3308427,3.3353043,3.3389704,3.3417346,3.3435357,3.3443847,3.3443975,3.3438005,3.3429072,3.3420675,3.3416002,3.3417315,3.3425446,3.3439648,3.3457839,3.3477263,3.3495429,3.3510878,3.3523579,3.3534555,3.3545098,3.3555984,3.3567166,3.3578141,3.3588655,3.3599207,3.3610837,3.3624232,3.3638752,3.3652143,3.3661218,3.3663213,3.3657024,3.3643496,3.3624790,3.3603227,3.3580525
"REPR-03",1.9215107e-02,1.8641472e-02,1.8167496e-02,1.7835379e-02,1.7633915e-02,1.7526627e-02,1.7474413e-02,1.7448425e-02,1.7431259e-02,1.7412186e-02,1.7380953e-02,1.7334938e-02,1.7281532e-02,1.7232895e-02,1.7204523e-02,1.7206669e-02,1.7244577e-02,1.7311096e-02,1.7397881e-02,1.7493725e-02,1.7590046e-02,1.7679930e-02,1.7760992e-02,1.7832041e-02,1.7893076e-02,1.7946482e-02,1.7988205e-02,1.8016815e-02,1.8032312e-02,1.8035173e-02,1.8028975e-02,1.8018484e-02,1.8010378e-02,1.8006086e-02,1.8002510e-02,1.7999649e-02,1.7991066e-02,1.7972469e-02,1.7942905e-02,1.7898798e-02,1.7841101e-02,1.7775297e-02,1.7704964e-02,1.7636538e-02,1.7580509e-02,1.7539978e-02,1.7516613e-02,1.7506361e-02,1.7505407e-02,1.7508745e-02,1.7510653e-02,1.7502308e-02,1.7482996e-02,1.7454386e-02,1.7421722e-02,1.7390728e-02,1.7369270e-02,1.7365694e-02,1.7381430e-02,1.7417192e-02,1.7466784e-02,1.7523289e-02,1.7575979e-02,1.7618179e-02,1.7645597e-02,1.7656803e-02,1.7657042e-02,1.7648458e-02,1.7635822e-02,1.7622948e-02,1.7611742e-02,1.7600298e-02,1.7588139e-02,1.7571688e-02,1.7549992e-02,1.7521858e-02,1.7484665e-02,1.7445087e-02,1.7405033e-02,1.7366171e-02,1.7333984e-02,1.7308712e-02,1.7289400e-02,1.7276287e-02,1.7267704e-02,1.7261982e-02,1.7257452e-02,1.7252207e-02,1.7243147e-02,1.7234325e-02,1.7225504e-02,1.7217875e-02,1.7214060e-02,1.7215967e-02,1.7224789e-02,1.7238855e-02,1.7257452e-02,1.7276287e-02,1.7292976e-02,1.7304659e-02,1.7311335e-02,1.7313957e-02,1.7315149e-02,1.7316818e-02,1.7322540e-02,1.7331362e-02,1.7342806e-02,1.7355442e-02,1.7370939e-02,1.7390013e-02,1.7408848e-02,1.7425060e-02,1.7436981e-02,1.7446995e-02,1.7455101e-02,1.7462969e-02,1.7472029e-02,1.7481327e-02,1.7492771e-02,1.7506123e-02,1.7520428e-02,1.7532945e-02,1.7545462e-02,1.7555833e-02,1.7564893e-02,1.7571568e-02,1.7578006e-02,1.7585158e-02,1.7593265e-02,1.7603040e-02,1.7612815e-02,1.7622590e-02,1.7632008e-02,1.7639160e-02,1.7644048e-02,1.7646670e-02,1.7646790e-02,1.7645717e-02,1.7645001e-02,1.7646074e-02,1.7650723e-02,1.7660379e-02,1.7674327e-02,1.7691135e-02,1.7709494e-02,1.7727494e-02,1.7743945e-02,1.7757416e-02,1.7766595e-02,1.7771721e-02,1.7774820e-02,1.7778158e-02,1.7782331e-02,1.7789006e-02,1.7799139e-02,1.7811060e-02,1.7824888e-02,1.7837286e-02,1.7848372e-02,1.7858505e-02,1.7868280e-02,1.7876267e-02,1.7884016e-02,1.7892361e-02,1.7903209e-02,1.7916679e-02,1.7932773e-02,1.7950058e-02,1.7968893e-02,1.7985463e-02,1.7998695e-02,1.8009305e-02,1.8016458e-02,1.8022299e-02,1.8028259e-02,1.8034458e-02,1.8044114e-02,1.8057227e-02,1.8073320e-02,1.8091917e-02,1.8112421e-02,1.8132925e-02,1.8152595e-02,1.8170476e-02,1.8184781e-02,1.8194914e-02,1.8201947e-02,1.8206835e-02,1.8209338e-02,1.8211722e-02,1.8214583e-02,1.8217564e-02,1.8221617e-02,1.8228054e-02,1.8236876e-02,1.8247008e-02,1.8256903e-02,1.8266201e-02,1.8274307e-02,1.8279672e-02,1.8283010e-02,1.8285871e-02,1.8287778e-02,1.8288851e-02,1.8291712e-02,1.8296599e-02,1.8302798e-02,1.8308878e-02,1.8314004e-02,1.8318653e-02,1.8321872e-02,1.8324852e-02,1.8327951e-02,1.8332005e-02,1.8337607e-02,1.8344879e-02,1.8352985e-02,1.8361688e-02,1.8370390e-02,1.8377781e-02,1.8382788e-02,1.8386722e-02,1.8390179e-02,1.8392205e-02,1.8393993e-02,1.8394709e-02,1.8395782e-02,1.8397093e-02,1.8398523e-02,1.8399239e-02,1.8399358e-02,1.8399358e-02,1.8399000e-02,1.8396616e-02,1.8393636e-02,1.8390894e-02,1.8389463e-02,1.8388510e-02,1.8387794e-02,1.8388152e-02,1.8390656e-02,1.8393159e-02,1.8395305e-02,1.8397450e-02,1.8399358e-02,1.8401027e-02,1.8400192e-02,1.8399000e-02,1.8397093e-02,1.8393517e-02,1.8389940e-02,1.8387556e-02,1.8385530e-02,1.8385530e-02,1.8387794e-02,1.8389702e-02,1.8392205e-02,1.8394709e-02,1.8397212e-02,1.8399596e-02,1.8401623e-02,1.8403530e-02,1.8405437e-02,1.8407941e-02,1.8411636e-02,1.8416047e-02,1.8421054e-02,1.8426061e-02,1.8431306e-02,1.8436670e-02,1.8441916e-02,1.8448591e-02,1.8455386e-02,1.8462658e-02,1.8471479e-02,1.8480301e-02,1.8489122e-02,1.8497229e-02,1.8505096e-02,1.8510461e-02,1.8513203e-02,1.8515944e-02,1.8518209e-02,1.8520117e-02,1.8521667e-02,1.8524766e-02,1.8529534e-02,1.8533111e-02,1.8534541e-02,1.8536091e-02,1.8536687e-02,1.8537164e-02,1.8536448e-02,1.8535137e-02,1.8535733e-02,1.8538475e-02,1.8541336e-02,1.8544436e-02,1.8547535e-02,1.8550634e-02,1.8553853e-02,1.8556237e-02,1.8558860e-02,1.8561006e-02,1.8563390e-02,1.8566728e-02,1.8569946e-02,1.8574357e-02,1.8579006e-02,1.8584371e-02,1.8589497e-02,1.8595099e-02,1.8600464e-02,1.8603921e-02,1.8607497e-02,1.8611073e-02,1.8614411e-02,1.8617988e-02,1.8619895e-02,1.8621802e-02,1.8622994e-02,1.8624067e-02,1.8625140e-02,1.8625855e-02,1.8626690e-02,1.8627524e-02,1.8628597e-02,1.8629670e-02,1.8630862e-02,1.8632054e-02,1.8633366e-02,1.8634677e-02,1.8633723e-02,1.8631816e-02,1.8629909e-02,1.8627882e-02,1.8625140e-02,1.8621922e-02,1.8618703e-02,1.8615484e-02,1.8612385e-02,1.8609524e-02,1.8606901e-02,1.8605351e-02,1.8604994e-02,1.8605232e-02,1.8606424e-02,1.8608570e-02,1.8611193e-02,1.8613696e-02,1.8616438e-02,1.8619061e-02,1.8620133e-02,1.8619537e-02,1.8618345e-02,1.8617272e-02,1.8616080e-02,1.8616676e-02,1.8618226e-02,1.8619895e-02,1.8622875e-02,1.8627524e-02,1.8632293e-02,1.8636942e-02,1.8641710e-02,1.8646240e-02,1.8650651e-02,1.8654943e-02,1.8658996e-02,1.8663168e-02,1.8667221e-02,1.8671393e-02,1.8675327e-02,1.8679500e-02,1.8683434e-02,1.8687606e-02,1.8692255e-02,1.8697500e-02,1.8701673e-02,1.8705726e-02,1.8709421e-02,1.8713355e-02,1.8717051e-02,1.8719673e-02,1.8720746e-02,1.8720746e-02,1.8720984e-02,1.8721104e-02,1.8721223e-02,1.8721461e-02,1.8721819e-02,1.8722773e-02,1.8725753e-02,1.8730521e-02,1.8735647e-02,1.8740773e-02,1.8746257e-02,1.8751860e-02,1.8758297e-02,1.8764138e-02,1.8768311e-02,1.8771172e-02,1.8773794e-02,1.8776298e-02,1.8778920e-02,1.8781424e-02,1.8783927e-02,1.8787026e-02,1.8790960e-02,1.8794417e-02,1.8796802e-02,1.8799067e-02,1.8800974e-02,1.8802881e-02,1.8804669e-02,1.8805742e-02,1.8805504e-02,1.8804789e-02,1.8804908e-02,1.8805861e-02,1.8806815e-02,1.8807769e-02,1.8808842e-02,1.8809915e-02,1.8810987e-02,1.8811107e-02,1.8810749e-02,1.8810272e-02,1.8809915e-02,1.8809676e-02,1.8809676e-02,1.8810391e-02,1.8812060e-02,1.8814802e-02,1.8818259e-02,1.8822432e-02,1.8827200e-02,1.8831491e-02,1.8834949e-02,1.8837690e-02,1.8840194e-02,1.8842816e-02,1.8845201e-02,1.8847585e-02,1.8849730e-02,1.8851280e-02,1.8852592e-02,1.8854260e-02,1.8856287e-02,1.8858790e-02,1.8861532e-02,1.8864512e-02,1.8866777e-02,1.8868446e-02,1.8869519e-02,1.8870115e-02,1.8870592e-02,1.8871188e-02,1.8871665e-02,1.8872023e-02,1.8872261e-02,1.8872499e-02,1.8872499e-02,1.8872499e-02,1.8872380e-02,1.8872023e-02,1.8870711e-02,1.8868446e-02,1.8865347e-02,1.8862367e-02,1.8859386e-02,1.8855929e-02,1.8852949e-02,1.8850446e-02,1.8848419e-02,1.8847823e-02,1.8847585e-02,1.8847585e-02,1.8847942e-02,1.8847942e-02,1.8846512e-02,1.8844366e-02,1.8840551e-02,1.8835783e-02,1.8830895e-02,1.8826246e-02,1.8822193e-02,1.8819809e-02,1.8818974e-02,1.8818736e-02,1.8818259e-02,1.8818736e-02,1.8820882e-02,1.8823743e-02,1.8826842e-02,1.8830061e-02,1.8832922e-02,1.8835068e-02,1.8835664e-02,1.8836021e-02,1.8836379e-02,1.8836617e-02,1.8836856e-02,1.8836856e-02,1.8837094e-02,1.8837810e-02,1.8839598e-02,1.8841505e-02,1.8843412e-02,1.8845439e-02,1.8847942e-02,1.8850327e-02,1.8852234e-02,1.8853068e-02,1.8853068e-02,1.8852949e-02,1.8852830e-02,1.8852711e-02,1.8852353e-02,1.8851995e-02,1.8851399e-02,1.8851280e-02,1.8851638e-02,1.8852234e-02,1.8853545e-02,1.8854976e-02,1.8856406e-02,1.8857598e-02,1.8858671e-02,1.8859625e-02,1.8859982e-02,1.8858910e-02,1.8857837e-02,1.8856883e-02,1.8855810e-02,1.8854856e-02,1.8854260e-02,1.8853426e-02,1.8853188e-02,1.8853545e-02,1.8854856e-02,1.8856645e-02,1.8859029e-02,1.8862128e-02,1.8865466e-02,1.8868923e-02,1.8872142e-02,1.8875360e-02,1.8878222e-02,1.8880844e-02,1.8883944e-02,1.8887281e-02,1.8891215e-02,1.8894911e-02,1.8898606e-02,1.8902421e-02,1.8905997e-02,1.8909574e-02,1.8913329e-02,1.8917203e-02,1.8920422e-02,1.8923700e-02,1.8926978e-02,1.8929958e-02,1.8933177e-02,1.8936574e-02,1.8939972e-02,1.8943608e-02,1.8947363e-02,1.8950999e-02,1.8954277e-02,1.8956542e-02,1.8958032e-02,1.8959403e-02,1.8960774e-02,1.8961966e-02,1.8962681e-02,1.8962681e-02,1.8962562e-02,1.8962383e-02,1.8962383e-02,1.8962681e-02,1.8962801e-02,1.8963337e-02,1.8964350e-02,1.8965483e-02,1.8966615e-02,1.8968105e-02,1.8969893e-02,1.8971384e-02,1.8972278e-02,1.8973172e-02,1.8973887e-02,1.8974245e-02,1.8974483e-02,1.8974602e-02,1.8974543e-02,1.8974423e-02,1.8974423e-02,1.8974781e-02,1.8976152e-02,1.8978655e-02,1.8981755e-02,1.8985331e-02,1.8989682e-02,1.8994391e-02,1.8999517e-02,1.9004881e-02,1.9010246e-02,1.9015610e-02,1.9021034e-02,1.9026399e-02,1.9031823e-02,1.9037187e-02,1.9042492e-02,1.9047737e-02,1.9052982e-02,1.9058406e-02,1.9064069e-02,1.9069850e-02,1.9075930e-02,1.9082546e-02,1.9089282e-02,1.9096315e-02,1.9103408e-02,1.9110382e-02,1.9117355e-02,1.9124329e-02,1.9131184e-02,1.9138038e-02,1.9144893e-02,1.9152045e-02,1.9159853e-02,1.9167840e-02,1.9175887e-02,1.9183636e-02,1.9191206e-02,1.9198716e-02,1.9205809e-02,1.9212365e-02,1.9218862e-02,1.9225597e-02,1.9232512e-02,1.9239545e-02,1.9247293e-02,1.9256055e-02,1.9265294e-02,1.9275010e-02,1.9285858e-02,1.9297183e-02,1.9308507e-02,1.9320130e-02,1.9331753e-02,1.9343197e-02,1.9354641e-02,1.9365907e-02,1.9377708e-02,1.9390166e-02,1.9403160e-02,1.9417107e-02,1.9431710e-02,1.9447327e-02,1.9463837e-02,1.9481301e-02,1.9499123e-02,1.9517064e-02,1.9534826e-02,1.9552112e-02,1.9569278e-02,1.9586504e-02,1.9603074e-02,1.9618452e-02,1.9632995e-02,1.9647121e-02,1.9661307e-02,1.9675374e-02,1.9689500e-02,1.9703627e-02,1.9717455e-02,1.9731283e-02,1.9745409e-02,1.9759536e-02,1.9773602e-02,1.9787073e-02,1.9799352e-02,1.9810915e-02,1.9822061e-02,1.9832134e-02,1.9840896e-02,1.9848347e-02,1.9854784e-02,1.9860327e-02,1.9864559e-02,1.9867599e-02,1.9869983e-02,1.9872367e-02,1.9874156e-02,1.9875348e-02,1.9876480e-02,1.9877136e-02,1.9876957e-02,1.9876420e-02,1.9875646e-02,1.9874096e-02,1.9871533e-02,1.9868255e-02,1.9864798e-02,1.9861341e-02,1.9857645e-02,1.9853652e-02,1.9849777e-02,1.9845843e-02,1.9842088e-02,1.9838452e-02,1.9834578e-02,1.9830525e-02,1.9826233e-02,1.9821882e-02,1.9817650e-02,1.9813597e-02,1.9809544e-02,1.9805670e-02,1.9801617e-02,1.9797325e-02,1.9792616e-02,1.9787312e-02,1.9781351e-02,1.9774854e-02,1.9767940e-02,1.9760966e-02,1.9754529e-02,1.9748509e-02,1.9742906e-02,1.9738078e-02,1.9734085e-02,1.9730806e-02,1.9728184e-02,1.9726038e-02,1.9724429e-02,1.9722998e-02,1.9722164e-02,1.9721985e-02,1.9722104e-02,1.9722581e-02,1.9723415e-02,1.9724429e-02,1.9725323e-02,1.9726038e-02,1.9726098e-02,1.9725978e-02,1.9725680e-02,1.9725084e-02,1.9723654e-02,1.9721448e-02,1.9718885e-02,1.9716024e-02,1.9712925e-02,1.9710004e-02,1.9707322e-02,1.9705117e-02,1.9703269e-02,1.9701600e-02,1.9700050e-02,1.9698560e-02,1.9697011e-02,1.9695282e-02,1.9693375e-02,1.9691288e-02,1.9688845e-02,1.9685924e-02,1.9682646e-02,1.9679010e-02,1.9674659e-02,1.9669771e-02,1.9664466e-02,1.9658864e-02,1.9652843e-02,1.9646406e-02,1.9639790e-02,1.9632757e-02,1.9625425e-02,1.9617736e-02,1.9609451e-02,1.9600809e-02,1.9591808e-02,1.9582748e-02,1.9573629e-02,1.9564807e-02,1.9556344e-02,1.9548237e-02,1.9541085e-02,1.9534945e-02,1.9529521e-02,1.9524455e-02,1.9519985e-02,1.9515812e-02,1.9511640e-02,1.9507766e-02,1.9503832e-02,1.9499958e-02,1.9496322e-02,1.9493103e-02,1.9490123e-02,1.9487619e-02,1.9485533e-02,1.9483685e-02,1.9482315e-02,1.9481301e-02,1.9479990e-02,1.9478679e-02,1.9477308e-02,1.9475877e-02,1.9474924e-02,1.9474685e-02,1.9475102e-02,1.9475698e-02,1.9476235e-02,1.9476891e-02,1.9478381e-02,1.9481003e-02,1.9484580e-02,1.9488096e-02,1.9491911e-02,1.9496322e-02,1.9501686e-02,1.9507110e-02,1.9512713e-02,1.9518018e-02,1.9523382e-02,1.9529819e-02,1.9537210e-02,1.9544721e-02,1.9553363e-02,1.9563138e-02,1.9573629e-02,1.9583821e-02,1.9594789e-02,1.9607186e-02,1.9619942e-02,1.9632816e-02,1.9645810e-02,1.9658804e-02,1.9672036e-02,1.9686103e-02,1.9700646e-02,1.9715071e-02,1.9729495e-02,1.9745350e-02,1.9762158e-02,1.9778967e-02,1.9797087e-02,1.9815922e-02,1.9834757e-02,1.9854546e-02,1.9874811e-02,1.9894958e-02,1.9915223e-02,1.9935489e-02,1.9954801e-02,1.9973755e-02,1.9992471e-02,2.0011187e-02,2.0028472e-02,2.0044804e-02,2.0061016e-02,2.0076752e-02,2.0092368e-02,2.0108223e-02,2.0124316e-02,2.0140529e-02,2.0156622e-02,2.0172834e-02,2.0187855e-02,2.0202160e-02,2.0214796e-02,2.0226479e-02,2.0237327e-02,2.0246983e-02,2.0255804e-02,2.0264626e-02,2.0273566e-02,2.0282507e-02,2.0290971e-02,2.0298839e-02,2.0306826e-02,2.0313859e-02,2.0320177e-02,2.0326495e-02,2.0332694e-02,2.0338774e-02,2.0345151e-02,2.0351529e-02,2.0357490e-02,2.0362794e-02,2.0367563e-02,2.0371556e-02,2.0375073e-02,2.0378053e-02,2.0380855e-02,2.0383894e-02,2.0387173e-02,2.0390630e-02,2.0394027e-02,2.0398080e-02,2.0402610e-02,2.0407617e-02,2.0413339e-02,2.0419300e-02,2.0425260e-02,2.0431817e-02,2.0439208e-02,2.0446837e-02,2.0453990e-02,2.0460844e-02,2.0467699e-02,2.0474613e-02,2.0481467e-02,2.0488381e-02,2.0495296e-02,2.0502269e-02,2.0509899e-02,2.0518005e-02,2.0526707e-02,2.0535707e-02,2.0544708e-02,2.0554185e-02,2.0563841e-02,2.0573497e-02,2.0583153e-02,2.0592749e-02,2.0601988e-02,2.0610929e-02,2.0619929e-02,2.0628870e-02,2.0637810e-02,2.0647347e-02,2.0657361e-02,2.0667255e-02,2.0677209e-02,2.0687282e-02,2.0697296e-02,2.0707309e-02,2.0717502e-02,2.0727873e-02,2.0738184e-02,2.0748615e-02,2.0759106e-02,2.0769596e-02,2.0780087e-02,2.0790637e-02,2.0801306e-02,2.0811975e-02,2.0822346e-02,2.0832539e-02,2.0842671e-02,2.0852745e-02,2.0862639e-02,2.0872355e-02,2.0882010e-02,2.0891547e-02,2.0901024e-02,2.0910382e-02,2.0919800e-02,2.0929098e-02,2.0938456e-02,2.0947814e-02,2.0957470e-02,2.0967126e-02,2.0976961e-02,2.0986736e-02,2.0996571e-02,2.1006584e-02,2.1016538e-02,2.1026492e-02,2.1036565e-02,2.1046638e-02,2.1056712e-02,2.1066725e-02,2.1076739e-02,2.1086693e-02,2.1096647e-02,2.1106601e-02,2.1116555e-02,2.1126628e-02,2.1137059e-02,2.1147668e-02,2.1158218e-02,2.1168888e-02,2.1179497e-02,2.1190286e-02,2.1201193e-02,2.1212637e-02,2.1224380e-02,2.1236300e-02,2.1248817e-02,2.1261632e-02,2.1274388e-02,2.1287322e-02,2.1300375e-02,2.1313906e-02,2.1327794e-02,2.1341681e-02,2.1355867e-02,2.1371007e-02,2.1387100e-02,2.1403253e-02,2.1419883e-02,2.1436989e-02,2.1454334e-02,2.1471679e-02,2.1489263e-02,2.1507323e-02,2.1525621e-02,2.1544695e-02,2.1564901e-02,2.1585763e-02,2.1607578e-02,2.1630645e-02,2.1654546e-02,2.1678925e-02,2.1704435e-02,2.1731257e-02,2.1759331e-02,2.1788061e-02,2.1817744e-02,2.1848679e-02,2.1880865e-02,2.1914482e-02,2.1949470e-02,2.1985859e-02,2.2023976e-02,2.2063673e-02,2.2105038e-02,2.2148103e-02,2.2192955e-02,2.2239983e-02,2.2289038e-02,2.2340059e-02,2.2392809e-02,2.2447437e-02,2.2503853e-02,2.2562206e-02,2.2622496e-02,2.2684783e-02,2.2749066e-02,2.2815675e-02,2.2884727e-02,2.2956133e-02,2.3030072e-02,2.3106605e-02,2.3185730e-02,2.3267478e-02,2.3351759e-02,2.3438692e-02,2.3527980e-02,2.3619741e-02,2.3714364e-02,2.3811787e-02,2.3911893e-02,2.4014831e-02,2.4120480e-02,2.4229139e-02,2.4340808e-02,2.4455279e-02,2.4572849e-02,2.4693668e-02,2.4817646e-02,2.4944842e-02,2.5075346e-02,2.5209427e-02,2.5347173e-02,2.5488377e-02,2.5632948e-02,2.5781304e-02,2.5933713e-02,2.6090443e-02,2.6251704e-02,2.6417464e-02,2.6587516e-02,2.6761949e-02,2.6941329e-02,2.7125746e-02,2.7315199e-02,2.7509540e-02,2.7708828e-02,2.7913362e-02,2.8123051e-02,2.8338015e-02,2.8558224e-02,2.8784066e-02,2.9015332e-02,2.9252052e-02,2.9494107e-02,2.9741108e-02,2.9992640e-02,3.0248582e-02,3.0508608e-02,3.0772179e-02,3.1039029e-02,3.1308949e-02,3.1581193e-02,3.1855434e-02,3.2131255e-02,3.2408327e-02,3.2685906e-02,3.2963514e-02,3.3241093e-02,3.3517838e-02,3.3793360e-02,3.4067482e-02,3.4339845e-02,3.4609795e-02,3.4876883e-02,3.5140872e-02,3.5401165e-02,3.5657227e-02,3.5909027e-02,3.6156297e-02,3.6398679e-02,3.6635727e-02,3.6867052e-02,3.7092447e-02,3.7311435e-02,3.7523866e-02,3.7729353e-02,3.7927836e-02,3.8119256e-02,3.8303047e-02,3.8478971e-02,3.8647056e-02,3.8806558e-02,3.8957775e-02,3.9100647e-02,3.9234966e-02,3.9360851e-02,3.9478153e-02,3.9587229e-02,3.9688349e-02,3.9781183e-02,3.9865911e-02,3.9942801e-02,4.0012240e-02,4.0074468e-02,4.0129691e-02,4.0178210e-02,4.0220171e-02,4.0255994e-02,4.0285885e-02,4.0310085e-02,4.0328920e-02,4.0342599e-02,4.0351123e-02,4.0354878e-02,4.0354133e-02,4.0348738e-02,4.0339202e-02,4.0325850e-02,4.0308595e-02,4.0287405e-02,4.0262401e-02,4.0233910e-02,4.0202141e-02,4.0167034e-02,4.0128291e-02,4.0086091e-02,4.0040523e-02,3.9991617e-02,3.9939612e-02,3.9884478e-02,3.9826274e-02,3.9765209e-02,3.9701551e-02,3.9635181e-02,3.9566219e-02,3.9494395e-02,3.9419681e-02,3.9342433e-02,3.9262503e-02,3.9179921e-02,3.9094716e-02,3.9007246e-02,3.8917571e-02,3.8825423e-02,3.8730919e-02,3.8634270e-02,3.8535506e-02,3.8434833e-02,3.8332134e-02,3.8227499e-02,3.8121283e-02,3.8013756e-02,3.7904531e-02,3.7793577e-02,3.7681103e-02,3.7567347e-02,3.7452281e-02,3.7335902e-02,3.7218601e-02,3.7100434e-02,3.6981136e-02,3.6860585e-02,3.6739051e-02,3.6616504e-02,3.6492735e-02,3.6368042e-02,3.6242723e-02,3.6116689e-02,3.5989940e-02,3.5862595e-02,3.5734653e-02,3.5606205e-02,3.5477102e-02,3.5347372e-02,3.5217077e-02,3.5086185e-02,3.4954876e-02,3.4823567e-02,3.4692138e-02,3.4560412e-02,3.4428447e-02,3.4296483e-02,3.4164459e-02,3.4032315e-02,3.3900142e-02,3.3767909e-02,3.3635706e-02,3.3503532e-02,3.3371419e-02,3.3239484e-02,3.3107817e-02,3.2976121e-02,3.2844722e-02,3.2713830e-02,3.2583088e-02,3.2452673e-02,3.2322705e-02,3.2193065e-02,3.2063991e-02,3.1935304e-02,3.1807333e-02,3.1679958e-02,3.1553268e-02,3.1427294e-02,3.1301975e-02,3.1177312e-02,3.1053364e-02,3.0930132e-02,3.0807555e-02,3.0685812e-02,3.0564815e-02,3.0444741e-02,3.0325621e-02,3.0207336e-02,3.0090034e-02,2.9973984e-02,2.9859066e-02,2.9745132e-02,2.9632270e-02,2.9520184e-02,2.9409081e-02,2.9299200e-02,2.9190421e-02,2.9082477e-02,2.8975755e-02,2.8870195e-02,2.8765857e-02,2.8662711e-02,2.8560638e-02,2.8459787e-02,2.8360337e-02,2.8261989e-02,2.8164476e-02,2.8068155e-02,2.7973473e-02,2.7880400e-02,2.7788937e-02,2.7699023e-02,2.7610540e-02,2.7522981e-02,2.7436495e-02,2.7351439e-02,2.7267635e-02,2.7185261e-02,2.7104139e-02,2.7024329e-02,2.6945829e-02,2.6868641e-02,2.6792765e-02,2.6718259e-02,2.6645005e-02,2.6573122e-02,2.6502550e-02,2.6433349e-02,2.6365459e-02,2.6299059e-02,2.6233852e-02,2.6169896e-02,2.6106834e-02,2.6045203e-02,2.5984824e-02,2.5925636e-02,2.5867760e-02,2.5811136e-02,2.5755703e-02,2.5701344e-02,2.5648296e-02,2.5596499e-02,2.5546134e-02,2.5496960e-02,2.5449097e-02,2.5402665e-02,2.5357604e-02,2.5313914e-02,2.5271952e-02,2.5231302e-02,2.5191903e-02,2.5153816e-02,2.5116980e-02,2.5081098e-02,2.5046408e-02,2.5012672e-02,2.4980247e-02,2.4949014e-02,2.4919033e-02,2.4889588e-02,2.4861157e-02,2.4834037e-02,2.4808168e-02,2.4783552e-02,2.4760127e-02,2.4738133e-02,2.4717510e-02,2.4698555e-02,2.4680972e-02,2.4664640e-02,2.4649978e-02,2.4636507e-02,2.4624467e-02,2.4613619e-02,2.4603903e-02,2.4595439e-02,2.4588287e-02,2.4581730e-02,2.4576187e-02,2.4572074e-02,2.4569273e-02,2.4567842e-02,2.4567664e-02,2.4568498e-02,2.4570644e-02,2.4574101e-02,2.4578869e-02,2.4585009e-02,2.4592519e-02,2.4601698e-02,2.4612129e-02,2.4623871e-02,2.4636924e-02,2.4651349e-02,2.4667978e-02,2.4686217e-02,2.4705708e-02,2.4726808e-02,2.4749100e-02,2.4772763e-02,2.4797916e-02,2.4824679e-02,2.4852693e-02,2.4881840e-02,2.4912119e-02,2.4943769e-02,2.4976313e-02,2.5010049e-02,2.5044739e-02,2.5080442e-02,2.5117159e-02,2.5154710e-02,2.5193512e-02,2.5233328e-02,2.5274217e-02,2.5316119e-02,2.5358915e-02,2.5402725e-02,2.5447428e-02,2.5492847e-02,2.5538862e-02,2.5585353e-02,2.5631726e-02,2.5677860e-02,2.5723696e-02,2.5770307e-02,2.5819421e-02,2.5872707e-02,2.5931478e-02,2.5995314e-02,2.6061952e-02,2.6127815e-02,2.6188910e-02,2.6242793e-02,2.6289582e-02,2.9772986e-02,2.9773001e-02,2.9773045e-02,2.9773157e-02,2.9773477e-02,2.9774312e-02,2.9776268e-02,2.9780364e-02,2.9788125e-02,2.9801408e-02,2.9822102e-02,2.9851709e-02,2.9890988e-02,2.9939761e-02,2.9997040e-02,3.0061362e-02,3.0131243e-02,3.0205268e-02,3.0282106e-02,3.0360270e-02,3.0438300e-02,3.0514982e-02,3.0589603e-02,3.0661941e-02,3.0732214e-02,3.0800894e-02,3.0868653e-02,3.0936301e-02,3.1004641e-02,3.1074509e-02,3.1146515e-02,3.1221043e-02,3.1298190e-02,3.1377774e-02,3.1459391e-02,3.1542551e-02,3.1626794e-02,3.1711809e-02,3.1797480e-02,3.1883933e-02,3.1971492e-02,3.2060646e-02,3.2151990e-02,3.2246210e-02,3.2344040e-02,3.2446254e-02,3.2553621e-02,3.2666884e-02,3.2786690e-02,3.2913573e-02,3.3047944e-02,3.3190109e-02,3.3340290e-02,3.3498704e-02,3.3665624e-02,3.3841401e-02,3.4026545e-02,3.4221686e-02,3.4427568e-02,3.4645021e-02,3.4874916e-02,3.5118151e-02,3.5375644e-02,3.5648275e-02,3.5936933e-02,3.6242485e-02,3.6565717e-02,3.6907375e-02,3.7268095e-02,3.7648343e-02,3.8048539e-02,3.8469031e-02,3.8910151e-02,3.9372265e-02,3.9855734e-02,4.0360887e-02,4.0888015e-02,4.1437235e-02,4.2008467e-02,4.2601474e-02,4.3215849e-02,4.3851025e-02,4.4506326e-02,4.5181010e-02,4.5874249e-02,4.6585076e-02,4.7312412e-02,4.8055094e-02,4.8811797e-02,4.9581032e-02,5.0361112e-02,5.1150259e-02,5.1946577e-02,5.2748129e-02,5.3552978e-02,5.4359250e-02,5.5165164e-02,5.5968985e-02,5.6768999e-02,5.7563480e-02,5.8350623e-02,5.9128575e-02,5.9895411e-02,6.0649186e-02,6.1388016e-02,6.2110104e-02,6.2813878e-02,6.3498035e-02,6.4161502e-02,6.4803436e-02,6.5423183e-02,6.6020206e-02,6.6594012e-02,6.7144156e-02,6.7670226e-02,6.8171881e-02,6.8648905e-02,6.9101244e-02,6.9529064e-02,6.9932662e-02,7.0312537e-02,7.0669368e-02,7.1003973e-02,7.1317337e-02,7.1610495e-02,7.1884468e-02,7.2140202e-02,7.2378553e-02,7.2600320e-02,7.2806217e-02,7.2997004e-02,7.3173501e-02,7.3336594e-02,7.3487274e-02,7.3626593e-02,7.3755465e-02,7.3874809e-02,7.3985428e-02,7.4087992e-02,7.4183062e-02,7.4271113e-02,7.4352548e-02,7.4427761e-02,7.4497148e-02,7.4561194e-02,7.4620448e-02,7.4675485e-02,7.4726894e-02,7.4775219e-02,7.4820898e-02,7.4864261e-02,7.4905515e-02,7.4944869e-02,7.4982531e-02,7.5018704e-02,7.5053647e-02,7.5087719e-02,7.5121254e-02,7.5154573e-02,7.5187929e-02,7.5221568e-02,7.5255647e-02,7.5290300e-02,7.5325668e-02,7.5361907e-02,7.5399153e-02,7.5437523e-02,7.5477079e-02,7.5517848e-02,7.5559780e-02,7.5602852e-02,7.5646937e-02,7.5691879e-02,7.5737536e-02,7.5783715e-02,7.5830206e-02,7.5876772e-02,7.5923175e-02,7.5969182e-02,7.6014601e-02,7.6059267e-02,7.6103076e-02,7.6145865e-02,7.6187477e-02,7.6227710e-02,7.6266356e-02,7.6303191e-02,7.6337993e-02,7.6370582e-02,7.6400802e-02,7.6428428e-02,7.6453209e-02,7.6474786e-02,7.6492801e-02,7.6506913e-02,7.6516815e-02,7.6522335e-02,7.6523483e-02,7.6520413e-02,7.6513328e-02,7.6502495e-02,7.6488182e-02,7.6470517e-02,7.6449566e-02,7.6425344e-02,7.6397873e-02,7.6367132e-02,7.6333165e-02,7.6295964e-02,7.6255582e-02,7.6212034e-02,7.6165363e-02,7.6115690e-02,7.6063171e-02,7.6008044e-02,7.5950585e-02,7.5891092e-02,7.5829789e-02,7.5766854e-02,7.5702377e-02,7.5636365e-02,7.5568832e-02,7.5499840e-02,7.5429454e-02,7.5357772e-02,7.5284928e-02,7.5211026e-02,7.5136155e-02,7.5060450e-02,7.4984036e-02,7.4907020e-02,7.4829563e-02,7.4751861e-02,7.4674048e-02,7.4596189e-02,7.4518271e-02,7.4440241e-02,7.4361980e-02,7.4283436e-02,7.4204534e-02,7.4125290e-02,7.4045733e-02,7.3965967e-02,7.3886052e-02,7.3806092e-02,7.3726118e-02,7.3646195e-02,7.3566318e-02,7.3486462e-02,7.3406652e-02,7.3326781e-02,7.3246807e-02,7.3166646e-02,7.3086262e-02,7.3005572e-02,7.2924614e-02,7.2843447e-02,7.2762176e-02,7.2680913e-02,7.2599813e-02,7.2518945e-02,7.2438277e-02,7.2357669e-02,7.2277009e-02,7.2196044e-02,7.2114654e-02,7.2032735e-02,7.1950324e-02,7.1867481e-02,7.1784422e-02,7.1701363e-02,7.1618542e-02,7.1536168e-02,7.1454339e-02,7.1373150e-02,7.1292587e-02,7.1212605e-02,7.1133055e-02,7.1053766e-02,7.0974529e-02,7.0895180e-02,7.0815623e-02,7.0735849e-02,7.0655920e-02,7.0576027e-02,7.0496373e-02,7.0417210e-02,7.0338637e-02,7.0260771e-02,7.0183560e-02,7.0106991e-02,7.0030987e-02,6.9955543e-02,6.9880664e-02,6.9806442e-02,6.9732919e-02,6.9660142e-02,6.9588207e-02,6.9517121e-02,6.9446996e-02,6.9377899e-02,6.9309965e-02,6.9243237e-02,6.9177762e-02,6.9113515e-02,6.9050439e-02,6.8988398e-02,6.8927303e-02,6.8867065e-02,6.8807699e-02,6.8749309e-02,6.8692133e-02,6.8636447e-02,6.8582647e-02,6.8531036e-02,6.8481892e-02,6.8435326e-02,6.8391375e-02,6.8350017e-02,6.8311125e-02,6.8274587e-02,6.8240240e-02,6.8207964e-02,6.8177648e-02,6.8149261e-02,6.8122834e-02,6.8098478e-02,6.8076402e-02,6.8056822e-02,6.8039954e-02,6.8025969e-02,6.8014920e-02,6.8006828e-02,6.8001710e-02,6.7999557e-02,6.8000466e-02,6.8004556e-02,6.8011954e-02,6.8022810e-02,6.8037257e-02,6.8055362e-02,6.8077214e-02,6.8102807e-02,6.8132162e-02,6.8165258e-02,6.8202034e-02,6.8242446e-02,6.8286456e-02,6.8334050e-02,6.8385258e-02,6.8440162e-02,6.8498850e-02,6.8561524e-02,6.8628304e-02,6.8699300e-02,6.8774581e-02,6.8854190e-02,6.8938129e-02,6.9026411e-02,6.9119029e-02,6.9216028e-02,6.9317468e-02,6.9423430e-02,6.9533996e-02,6.9649331e-02,6.9769561e-02,6.9894731e-02,7.0024997e-02,7.0160367e-02,7.0300929e-02,7.0446685e-02,7.0597619e-02,7.0753619e-02,7.0914634e-02,7.1080551e-02,7.1251385e-02,7.1427122e-02,7.1607985e-02,7.1794122e-02,7.1985796e-02,7.2183110e-02,7.2386168e-02,7.2595000e-02,7.2809681e-02,7.3030166e-02,7.3256567e-02,7.3488861e-02,7.3727086e-02,7.3971204e-02,7.4221112e-02,7.4476890e-02,7.4738629e-02,7.5006559e-02,7.5280927e-02,7.5562127e-02,7.5850345e-02,7.6145768e-02,7.6448403e-02,7.6758273e-02,7.7075303e-02,7.7399567e-02,7.7730998e-02,7.8069836e-02,7.8416161e-02,7.8770176e-02,7.9131976e-02,7.9501808e-02,7.9879723e-02,8.0265962e-02,8.0660574e-02,8.1063747e-02,8.1475474e-02,8.1895918e-02,8.2325138e-02,8.2763091e-02,8.3210051e-02,8.3666094e-02,8.4131509e-02,8.4606394e-02,8.5091114e-02,8.5585870e-02,8.6091012e-02,8.6606540e-02,8.7132938e-02,8.7670185e-02,8.8218473e-02,8.8777788e-02,8.9348286e-02,8.9929909e-02,9.0522915e-02,9.1127306e-02,9.1743298e-02,9.2370890e-02,9.3010262e-02,9.3661375e-02,9.4324403e-02,9.4999388e-02,9.5686242e-02,9.6385255e-02,9.7096406e-02,9.7819917e-02,9.8555610e-02,9.9303640e-02,0.1000636,0.1008358,0.1016200,0.1024162,0.1032243,0.1040447,0.1048771,0.1057219,0.1065787,0.1074476,0.1083281,0.1092201,0.1101231,0.1110369,0.1119613,0.1128961,0.1138412,0.1147961,0.1157608,0.1167349,0.1177178,0.1187092,0.1197089,0.1207162,0.1217309,0.1227525,0.1237811,0.1248160,0.1258571,0.1269035,0.1279551,0.1290109,0.1300707,0.1311337,0.1321998,0.1332683,0.1343392,0.1354117,0.1364855,0.1375600,0.1386342,0.1397075,0.1407794,0.1418494,0.1429170,0.1439818,0.1450433,0.1461012,0.1471551,0.1482049,0.1492500,0.1502904,0.1513259,0.1523566,0.1533823,0.1544033,0.1554196,0.1564316,0.1574392,0.1584427,0.1594422,0.1604381,0.1614306,0.1624204,0.1634085,0.1643954,0.1653823,0.1663700,0.1673597,0.1683521,0.1693485,0.1703498,0.1713578,0.1723737,0.1733992,0.1744359,0.1754857,0.1765502,0.1776314,0.1787311,0.1798517,0.1809951,0.1821636,0.1833594,0.1845852,0.1858439,0.1871376,0.1884697,0.1898431,0.1912613,0.1927274,0.1942452,0.1958177,0.1974493,0.1991439,0.2009050,0.2027367,0.2046425,0.2066272,0.2086948,0.2108499,0.2130977,0.2154425,0.2178898,0.2204446,0.2231128,0.2258998,0.2288119,0.2318560,0.2350381,0.2383657,0.2418449,0.2454845,0.2492913,0.2532729,0.2574381,0.2617941,0.2663500,0.2711130,0.2760926,0.2812956,0.2867299,0.2924040,0.2983229,0.3044938,0.3109211,0.3176109,0.3245667,0.3317923,0.3392931,0.3470716,0.3551298,0.3634682,0.3720908,0.3809969,0.3901876,0.3996655,0.4094279,0.4194767,0.4298096,0.4404279,0.4513280,0.4625081,0.4739677,0.4856992,0.4976994,0.5099587,0.5224715,0.5352237,0.5482091,0.5614197,0.5748391,0.5884575,0.6022583,0.6162270,0.6303510,0.6446093,0.6589897,0.6734652,0.6880216,0.7026389,0.7172991,0.7319878,0.7466836,0.7613716,0.7760303,0.7906451,0.8051947,0.8196625,0.8340346,0.8482906,0.8624187,0.8764012,0.8902271,0.9038802,0.9173488,0.9306239,0.9436904,0.9565403,0.9691614,0.9815482,0.9936908,1.0055846,1.0172278,1.0286138,1.0397403,1.0506055,1.0612011,1.0715373,1.0816128,1.0914282,1.1009834,1.1102842,1.1193330,1.1281362,1.1366963,1.1450179,1.1531080,1.1609679,1.1686046,1.1760217,1.1832262,1.1902220,1.1970154,1.2036136,1.2100188,1.2162368,1.2222704,1.2281249,1.2338068,1.2393202,1.2446692,1.2498577,1.2548901,1.2597687,1.2644962,1.2690763,1.2735054,1.2777960,1.2819475,1.2859622,1.2898405,1.2935832,1.2971934,1.3006709,1.3040191,1.3072389,1.3103335,1.3133028,1.3161508,1.3188816,1.3214961,1.3239973,1.3263881,1.3286716,1.3308482,1.3329198,1.3348897,1.3367584,1.3385277,1.3401977,1.3417703,1.3432454,1.3446249,1.3459101,1.3471032,1.3482093,1.3492297,1.3501729,1.3510412,1.3518379,1.3525645,1.3532226,1.3538131,1.3543346,1.3547858,1.3551663,1.3554758,1.3557143,1.3558832,1.3559854,1.3560213,1.3559923,1.3558969,1.3557334,1.3554981,1.3551873,1.3547944,1.3543146,1.3537444,1.3530790,1.3523155,1.3514514,1.3504827,1.3494039,1.3482099,1.3468879,1.3454397,1.3438568,1.3421344,1.3402683,1.3382568,1.3360989,1.3337939,1.3313395,1.3287342,1.3259746,1.3230593,1.3199869,1.3167589,1.3133762,1.3098406,1.3061570,1.3023288,1.2983596,1.2942517,1.2900107,1.2856387,1.2811394,1.2765205,1.2717854,1.2669413,1.2619916,1.2569437,1.2518003,1.2465638,1.2412378,1.2358308,1.2303476,1.2247916,1.2191696,1.2134851,1.2077423,1.2019475,1.1961026,1.1901950,1.1842415,1.1782502,1.1722250,1.1661676,1.1600837,1.1539778,1.1478537,1.1417139,1.1355606,1.1293957,1.1232212,1.1170381,1.1108536,1.1046671,1.0984834,1.0923009,1.0861242,1.0799549,1.0737898,1.0676291,1.0614767,1.0553298,1.0491902,1.0430596,1.0369387,1.0308301,1.0247303,1.0186441,1.0125685,1.0065044,1.0004528,0.9944149,0.9883920,0.9823860,0.9763965,0.9704288,0.9644807,0.9585532,0.9526515,0.9467725,0.9409200,0.9350903,0.9292866,0.9235090,0.9177560,0.9120290,0.9063292,0.9006580,0.8950180,0.8894058,0.8838287,0.8782798,0.8727607,0.8672757,0.8618203,0.8564000,0.8510112,0.8456575,0.8403395,0.8350543,0.8298028,0.8245876,0.8194063,0.8142582,0.8091421,0.8040615,0.7990167,0.7940041,0.7890282,0.7840866,0.7791800,0.7743093,0.7694742,0.7646757,0.7599112,0.7551803,0.7504852,0.7458217,0.7411937,0.7366008,0.7320410,0.7275162,0.7230242,0.7185677,0.7141453,0.7097552,0.7053986,0.7010754,0.6967862,0.6925322,0.6883111,0.6841266,0.6799760,0.6758596,0.6717767,0.6677263,0.6637078,0.6597211,0.6557657,0.6518422,0.6479504,0.6440902,0.6402635,0.6364683,0.6327052,0.6289712,0.6252680,0.6215947,0.6179495,0.6143339,0.6107515,0.6072156,0.6037072,0.6002296,0.5967824,0.5933673,0.5899817,0.5866259,0.5832976,0.5799962,0.5767211,0.5734729,0.5702510,0.5670562,0.5638891,0.5607490,0.5576363,0.5545520,0.5514954,0.5484656,0.5454621,0.5424851,0.5395342,0.5366092,0.5337101,0.5308367,0.5279886,0.5251651,0.5223664,0.5195937,0.5168439,0.5141187,0.5114171,0.5087395,0.5060858,0.5034556,0.5008497,0.4982676,0.4957093,0.4931743,0.4906630,0.4881728,0.4857052,0.4832598,0.4808367,0.4784355,0.4760566,0.4736995,0.4713655,0.4690538,0.4667633,0.4644942,0.4622462,0.4600187,0.4578122,0.4556259,0.4534595,0.4513135,0.4491870,0.4470785,0.4449897,0.4429197,0.4408684,0.4388361,0.4368224,0.4348274,0.4328518,0.4308954,0.4289582,0.4270401,0.4251407,0.4232597,0.4213963,0.4195510,0.4177224,0.4159114,0.4141172,0.4123403,0.4105805,0.4088385,0.4071139,0.4054059,0.4037145,0.4020396,0.4003811,0.3987392,0.3971137,0.3955048,0.3939121,0.3923345,0.3907724,0.3892263,0.3876961,0.3861810,0.3846812,0.3831967,0.3817267,0.3802715,0.3788303,0.3774031,0.3759895,0.3745899,0.3732036,0.3718308,0.3704723,0.3691279,0.3677978,0.3664814,0.3651787,0.3638891,0.3626133,0.3613501,0.3600999,0.3588627,0.3576384,0.3564266,0.3552278,0.3540414,0.3528674,0.3517048,0.3505535,0.3494132,0.3482844,0.3471667,0.3460603,0.3449649,0.3438804,0.3428062,0.3417426,0.3406895,0.3396468,0.3386146,0.3375928,0.3365812,0.3355799,0.3345883,0.3336069,0.3326349,0.3316725,0.3307201,0.3297768,0.3288432,0.3279188,0.3270034,0.3260967,0.3251993,0.3243100,0.3234293,0.3225575,0.3216939,0.3208386,0.3199915,0.3191527,0.3183222,0.3174997,0.3166848,0.3158775,0.3150776,0.3142849,0.3134998,0.3127224,0.3119528,0.3111912,0.3104372,0.3096908,0.3089522,0.3082209,0.3074968,0.3067796,0.3060693,0.3053655,0.3046689,0.3039787,0.3032950,0.3026180,0.3019475,0.3012834,0.3006256,0.2999740,0.2993290,0.2986905,0.2980583,0.2974323,0.2968126,0.2961990,0.2955917,0.2949905,0.2943952,0.2938059,0.2932225,0.2926452,0.2920736,0.2915078,0.2909472,0.2903920,0.2898422,0.2892977,0.2887582,0.2882237,0.2876944,0.2871707,0.2866526,0.2861403,0.2856337,0.2851329,0.2846377,0.2841485,0.2836649,0.2831867,0.2827139,0.2822467,0.2817849,0.2813281,0.2808764,0.2804298,0.2799880,0.2795511,0.2791192,0.2786924,0.2782708,0.2778544,0.2774434,0.2770380,0.2766380,0.2762434,0.2758539,0.2754694,0.2750899,0.2747155,0.2743461,0.2739821,0.2736232,0.2732696,0.2729214,0.2725782,0.2722399,0.2719066,0.2715784,0.2712546,0.2709357,0.2706216,0.2703124,0.2700081,0.2697087,0.2694141,0.2691242,0.2688394,0.2685594,0.2682841,0.2680137,0.2677481,0.2674870,0.2672308,0.2669792,0.2667323,0.2664902,0.2662530,0.2660206,0.2657933,0.2655713,0.2653547,0.2651433,0.2649372,0.2647365,0.2645414,0.2643516,0.2641675,0.2639888,0.2638155,0.2636478,0.2634858,0.2633297,0.2631793,0.2630349,0.2628964,0.2627636,0.2626366,0.2625155,0.2624000,0.2622902,0.2621860,0.2620873,0.2619942,0.2619068,0.2618249,0.2617484,0.2616772,0.2616112,0.2615502,0.2614945,0.2614436,0.2613981,0.2613581,0.2613237,0.2612951,0.2612725,0.2612560,0.2612451,0.2612399,0.2612405,0.2612468,0.2612590,0.2612771,0.2613010,0.2613306,0.2613660,0.2614070,0.2614540,0.2615070,0.2615658,0.2616307,0.2617016,0.2617788,0.2618622,0.2619519,0.2620480,0.2621504,0.2622591,0.2623742,0.2624958,0.2626234,0.2627572,0.2628974,0.2630443,0.2631980,0.2633587,0.2635264,0.2637006,0.2638816,0.2640696,0.2642648,0.2644668,0.2646754,0.2648908,0.2651132,0.2653429,0.2655797,0.2658236,0.2660749,0.2663330,0.2665982,0.2668706,0.2671500,0.2674366,0.2677307,0.2680323,0.2683415,0.2686580,0.2689819,0.2693129,0.2696516,0.2699980,0.2703520,0.2707144,0.2710851,0.2714648,0.2718534,0.2722504,0.2726562,0.2730707,0.2734938,0.2739259,0.2743669,0.2748173,0.2752765,0.2757452,0.2762231,0.2767108,0.2772083,0.2777153,0.2782325,0.2787603,0.2792990,0.2798483,0.2804084,0.2809792,0.2815607,0.2821529,0.2827559,0.2833695,0.2839943,0.2846300,0.2852773,0.2859362,0.2866068,0.2872893,0.2879830,0.2886886,0.2894056,0.2901344,0.2908747,0.2916267,0.2923903,0.2931661,0.2939540,0.2947544,0.2955674,0.2963935,0.2972325,0.2980849,0.2989506,0.2998296,0.3007215,0.3016263,0.3025442,0.3034750,0.3044184,0.3053745,0.3063438,0.3073259,0.3083213,0.3093298,0.3103518,0.3113872,0.3124359,0.3134978,0.3145725,0.3156596,0.3167594,0.3178713,0.3189952,0.3201312,0.3212786,0.3224375,0.3236075,0.3247885,0.3259803,0.3271829,0.3283958,0.3296189,0.3308517,0.3320939,0.3333450,0.3346048,0.3358728,0.3371488,0.3384320,0.3397223,0.3410197,0.3423230,0.3436321,0.3449462,0.3462650,0.3475873,0.3489127,0.3502402,0.3515694,0.3528994,0.3542298,0.3555599,0.3568887,0.3582155,0.3595401,0.3608600,0.3621731,0.3634808,0.3647835,0.3660806,0.3673712,0.3686543,0.3699294,0.3711957,0.3724522,0.3736982,0.3749325,0.3761548,0.3773643,0.3785605,0.3797427,0.3809098,0.3820617,0.3831977,0.3843169,0.3854181,0.3865013,0.3875664,0.3886120,0.3896378,0.3906431,0.3916279,0.3925917,0.3935343,0.3944548,0.3953533,0.3962291,0.3970816,0.3979109,0.3987162,0.3994974,0.4002547,0.4009884,0.4016985,0.4023849,0.4030478,0.4036874,0.4043037,0.4048967,0.4054667,0.4060139,0.4065383,0.4070399,0.4075187,0.4079752,0.4084089,0.4088206,0.4092114,0.4095810,0.4099298,0.4102584,0.4105675,0.4108573,0.4111285,0.4113814,0.4116166,0.4118348,0.4120366,0.4122224,0.4123929,0.4125485,0.4126903,0.4128187,0.4129341,0.4130375,0.4131293,0.4132103,0.4132809,0.4133416,0.4133929,0.4134355,0.4134698,0.4134967,0.4135168,0.4135309,0.4135397,0.4135442,0.4135453,0.4135430,0.4135377,0.4135299,0.4135202,0.4135091,0.4134977,0.4134867,0.4134770,0.4134693,0.4134641,0.4134615,0.4134622,0.4134665,0.4134753,0.4134893,0.4135091,0.4135351,0.4135683,0.4136092,0.4136583,0.4137160,0.4137828,0.4138592,0.4139458,0.4140429,0.4141511,0.4142711,0.4144041,0.4145501,0.4147090,0.4148818,0.4150692,0.4152716,0.4154898,0.4157240,0.4159750,0.4162433,0.4165297,0.4168346,0.4171588,0.4175035,0.4178691,0.4182563,0.4186664,0.4191001,0.4195581,0.4200416,0.4205509,0.4210871,0.4216512,0.4222438,0.4228663,0.4235195,0.4242048,0.4249234,0.4256768,0.4264670,0.4272954,0.4281622,0.4290704,0.4300218,0.4310184,0.4320623,0.4331555,0.4343002,0.4354987,0.4367530,0.4380651,0.4394370,0.4408705,0.4423672,0.4439281,0.4455538,0.4472457,0.4490043,0.4508297,0.4527231,0.4546857,0.4567195,0.4588265,0.4610095,0.4632713,0.4656165,0.4680492,0.4705735,0.4731951,0.4759212,0.4787566,0.4817021,0.4847662,0.4879535,0.4912698,0.4947193,0.4983078,0.5020414,0.5059260,0.5099689,0.5141768,0.5185581,0.5231202,0.5278726,0.5328226,0.5379799,0.5433542,0.5489529,0.5547870,0.5608649,0.5671969,0.5737904,0.5806537,0.5877957,0.5952234,0.6029456,0.6109691,0.6193035,0.6279566,0.6369465,0.6462804,0.6559573,0.6660017,0.6764277,0.6872537,0.6984972,0.7101800,0.7223237,0.7349528,0.7480856,0.7617518,0.7759751,0.7907778,0.8061848,0.8222181,0.8389025,0.8562521,0.8742872,0.8930259,0.9124909,0.9326996,0.9536666,0.9754111,0.9979459,1.0212914,1.0454590,1.0704609,1.0963099,1.1230268,1.1506413,1.1791608,1.2085719,1.2389154,1.2702069,1.3024604,1.3357064,1.3699604,1.4052538,1.4416071,1.4790361,1.5175629,1.5572021,1.5979757,1.6398827,1.6829368,1.7271440,1.7725221,1.8190715,1.8667814,1.9156494,1.9656476,2.0167415,2.0688932,2.1220613,2.1761746,2.2311766,2.2869849,2.3434997,2.4006376,2.4582703,2.5162430,2.5744219,2.6326370,2.6906672,2.7482817,2.8052013,2.8611214,2.9157336,2.9687126,3.0197957,3.0687497,3.1154082,3.1596413,3.2014096,3.2406838,3.2774432,3.3116591,3.3432713,3.3722374,3.3985252,3.4221699,3.4432824,3.4620731,3.4788122,3.4937882,3.5072596,3.5194240,3.5304122,3.5402992,3.5491943,3.5572870,3.5647581,3.5718482,3.5787692,3.5856509,3.5924916,3.5991647,3.6054597,3.6111579,3.6161025,3.6202555,3.6237075,3.6266589,3.6293747,3.6321306,3.6351666,3.6386547,3.6426728,3.6471925,3.6520774,3.6570969,3.6619611,3.6663783,3.6701157,3.6730621,3.6752613,3.6769135,3.6783297,3.6798670,3.6818240,3.6843565,3.6874998,3.6911292,3.6950111,3.6988587,3.7023966,3.7054055,3.7077594,3.7094440,3.7105634,3.7113345,3.7120602,3.7130799,3.7146978,3.7171071,3.7203321,3.7242153,3.7284527,3.7326744,3.7365372,3.7398014,3.7423654,3.7442524,3.7455699,3.7464621,3.7470841,3.7475941,3.7481654,3.7489753,3.7501714,3.7518635,3.7540574,3.7566414,3.7594039,3.7620971,3.7645125,3.7665436,3.7682159,3.7696612,3.7710660,3.7726023,3.7743762,3.7764020,3.7786098,3.7808685,3.7830210,3.7849228,3.7864695,3.7876136,3.7883637,3.7887683,3.7888954,3.7888222,3.7886362,3.7884414,3.7883604,3.7885094,3.7889612,3.7896886,3.7905514,3.7913630,3.7919331,3.7921567,3.7920611,3.7917864,3.7915142,3.7913766,3.7913945,3.7914751,3.7914653,3.7912233,3.7906706,3.7897995,3.7886398,3.7872226,3.7855570,3.7836437,3.7815044,3.7792118,3.7768896,3.7746878,3.7727289,3.7710550,3.7695978,3.7681777,3.7665465,3.7644529,3.7617054,3.7582452,3.7541721,3.7496245,3.7447915,3.7398307,3.7348242,3.7297821,3.7246740,3.7194710,3.7141793,3.7088437,3.7035224,3.6982410,3.6929595,3.6875639,3.6818945,3.6757944,3.6691661,3.6619956,3.6543510,3.6463435,3.6380813,3.6296341,3.6210279,3.6122637,3.6033392,3.5942664,3.5850620,3.5757360,3.5662725,3.5566239,3.5467458,3.5365956,3.5261805,3.5155544,3.5048060,3.4940095,3.4832010,3.4723477,3.4613581,3.4501178,3.4385252,3.4265275,3.4141269,3.4013765,3.3883517,3.3751364,3.3618002,3.3483927,3.3349519,3.3215013,3.3080580,3.2946281,3.2812178,3.2678258,3.2544508,3.2410941,3.2277515,3.2144156,3.2010660,3.1876760,3.1742089,3.1606331,3.1469269,3.1330845,3.1191175,3.1050501,3.0909181,3.0767527,3.0625832,3.0484276,3.0343068,3.0202262,3.0061972,2.9922330,2.9783425,2.9645293,2.9507847,2.9370944,2.9234390,2.9098058,2.8961787,2.8825560,2.8689442,2.8553524,2.8417969,2.8282924,2.8148584,2.8015149,2.7882733,2.7751276,2.7620721,2.7490935,2.7361631,2.7232599,2.7103639,2.6974707,2.6845872,2.6717272,2.6589060,2.6461434,2.6334598,2.6208663,2.6083734,2.5959840,2.5837033,2.5715220,2.5594330,2.5474205,2.5354702,2.5235746,2.5117216,2.4999092,2.4881396,2.4764194,2.4647546,2.4531605,2.4416461,2.4302192,2.4188805,2.4076166,2.3964243,2.3852887,2.3741989,2.3631482,2.3521404,2.3411791,2.3302763,2.3194411,2.3086782,2.2979946,2.2873857,2.2768524,2.2663827,2.2559721,2.2456138,2.2353058,2.2250502,2.2148490,2.2047105,2.1946340,2.1846209,2.1746676,2.1647720,2.1549273,2.1451287,2.1353765,2.1256731,2.1160212,2.1064236,2.0968869,2.0874131,2.0780048,2.0686595,2.0593743,2.0501480,2.0409775,2.0318584,2.0227859,2.0137577,2.0047710,1.9958265,1.9869229,1.9780623,1.9692507,1.9604888,1.9517814,1.9431281,1.9345343,1.9259984,1.9175140,1.9090827,1.9007025,1.8923676,1.8840809,1.8758420,1.8676515,1.8595060,1.8514074,1.8433533,1.8353438,1.8273742,1.8194487,1.8115671,1.8037262,1.7959334,1.7881885,1.7804925,1.7728425,1.7652413,1.7576869,1.7501750,1.7427056,1.7352792,1.7278943,1.7205474,1.7132405,1.7059735,1.6987450,1.6915507,1.6843925,1.6772714,1.6701903,1.6631508,1.6561556,1.6492058,1.6422963,1.6354287,1.6285998,1.6218071,1.6150501,1.6083305,1.6016499,1.5950060,1.5884030,1.5818423,1.5753231,1.5688399,1.5623943,1.5559868,1.5496129,1.5432719,1.5369635,1.5306882,1.5244440,1.5182354,1.5120641,1.5059273,1.4998276,1.4937658,1.4877412,1.4817495,1.4757910,1.4698663,1.4639745,1.4581127,1.4522870,1.4464960,1.4407380,1.4350140,1.4293284,1.4236819,1.4180722,1.4125031,1.4069731,1.4014773,1.3960148,1.3905841,1.3851827,1.3798071,1.3744590,1.3691394,1.3638492,1.3585899,1.3533641,1.3481733,1.3430154,1.3378928,1.3328046,1.3277510,1.3227298,1.3177440,1.3127953,1.3078802,1.3029996,1.2981542,1.2933427,1.2885628,1.2838137,1.2790968,1.2744144,1.2697625,1.2651429,1.2605550,1.2559968,1.2514695,1.2469748,1.2425151,1.2380872,1.2336946,1.2293370,1.2250106,1.2207175,1.2164574,1.2122293,1.2080305,1.2038623,1.1997281,1.1956272,1.1915587,1.1875247,1.1835251,1.1795571,1.1756214,1.1717168,1.1678427,1.1639969,1.1601810,1.1563946,1.1526366,1.1489093,1.1452134,1.1415488,1.1379136,1.1343114,1.1307414,1.1272033,1.1236956,1.1202185,1.1167719,1.1133531,1.1099625,1.1066012,1.1032697,1.0999666,1.0966938,1.0934508,1.0902355,1.0870479,1.0838873,1.0807552,1.0776486,1.0745690,1.0715173,1.0684941,1.0654984,1.0625321,1.0595951,1.0566837,1.0537987,1.0509400,1.0481068,1.0452962,1.0425100,1.0397500,1.0370135,1.0343018,1.0316172,1.0289594,1.0263274,1.0237218,1.0211434,1.0185920,1.0160654,1.0135643,1.0110887,1.0086365,1.0062078,1.0038031,1.0014218,0.9990628,0.9967276,0.9944164,0.9921278,0.9898641,0.9876247,0.9854091,0.9832154,0.9810437,0.9788944,0.9767673,0.9746610,0.9725760,0.9705128,0.9684695,0.9664466,0.9644449,0.9624628,0.9605005,0.9585595,0.9566374,0.9547360,0.9528531,0.9509892,0.9491450,0.9473197,0.9455125,0.9437248,0.9419566,0.9402067,0.9384763,0.9367646,0.9350715,0.9333965,0.9317384,0.9300973,0.9284751,0.9268720,0.9252893,0.9237274,0.9221855,0.9206648,0.9191626,0.9176781,0.9162115,0.9147623,0.9133297,0.9119148,0.9105169,0.9091371,0.9077758,0.9064331,0.9051087,0.9038024,0.9025158,0.9012481,0.8999977,0.8987652,0.8975496,0.8963515,0.8951709,0.8940079,0.8928617,0.8917320,0.8906192,0.8895226,0.8884416,0.8873763,0.8863267,0.8852929,0.8842741,0.8832712,0.8822845,0.8813139,0.8803579,0.8794172,0.8784920,0.8775819,0.8766869,0.8758076,0.8749440,0.8740961,0.8732640,0.8724485,0.8716500,0.8708680,0.8701016,0.8693512,0.8686169,0.8678980,0.8671943,0.8665065,0.8658345,0.8651772,0.8645340,0.8639045,0.8632895,0.8626888,0.8621026,0.8615316,0.8609763,0.8604381,0.8599168,0.8594126,0.8589255,0.8584558,0.8580021,0.8575636,0.8571397,0.8567294,0.8563325,0.8559495,0.8555804,0.8552253,0.8548848,0.8545589,0.8542476,0.8539503,0.8536675,0.8533995,0.8531469,0.8529093,0.8526871,0.8524794,0.8522862,0.8521078,0.8519433,0.8517926,0.8516555,0.8515310,0.8514192,0.8513201,0.8512345,0.8511620,0.8511028,0.8510578,0.8510273,0.8510111,0.8510098,0.8510235,0.8510523,0.8510965,0.8511558,0.8512301,0.8513187,0.8514208,0.8515363,0.8516641,0.8518056,0.8519614,0.8521320,0.8523173,0.8525171,0.8527318,0.8529607,0.8532043,0.8534619,0.8537335,0.8540187,0.8543181,0.8546316,0.8549595,0.8553025,0.8556603,0.8560329,0.8564200,0.8568211,0.8572364,0.8576653,0.8581078,0.8585641,0.8590347,0.8595209,0.8600235,0.8605428,0.8610792,0.8616328,0.8622035,0.8627910,0.8633939,0.8640117,0.8646444,0.8652913,0.8659517,0.8666254,0.8673133,0.8680162,0.8687345,0.8694687,0.8702188,0.8709846,0.8717656,0.8725618,0.8733724,0.8741978,0.8750385,0.8758953,0.8767682,0.8776569,0.8785616,0.8794832,0.8804207,0.8813741,0.8823424,0.8833264,0.8843261,0.8853416,0.8863717,0.8874170,0.8884770,0.8895503,0.8906379,0.8917417,0.8928612,0.8939977,0.8951510,0.8963225,0.8975109,0.8987154,0.8999366,0.9011756,0.9024316,0.9037043,0.9049933,0.9063001,0.9076234,0.9089639,0.9103208,0.9116954,0.9130869,0.9144954,0.9159194,0.9173609,0.9188191,0.9202937,0.9217858,0.9232970,0.9248264,0.9263745,0.9279409,0.9295263,0.9311301,0.9327527,0.9343931,0.9360520,0.9377283,0.9394222,0.9411331,0.9428626,0.9446101,0.9463751,0.9481564,0.9499548,0.9517695,0.9536000,0.9554477,0.9573146,0.9592000,0.9611042,0.9630275,0.9649714,0.9669343,0.9689162,0.9709157,0.9729332,0.9749702,0.9770229,0.9790949,0.9811856,0.9832942,0.9854215,0.9875681,0.9897323,0.9919139,0.9941112,0.9963272,0.9985618,1.0008156,1.0030892,1.0053844,1.0077009,1.0100384,1.0123948,1.0147721,1.0171677,1.0195832,1.0220171,1.0244720,1.0269467,1.0294434,1.0319605,1.0344999,1.0370609,1.0396425,1.0422434,1.0448642,1.0475036,1.0501617,1.0528382,1.0555347,1.0582545,1.0609956,1.0637565,1.0665398,1.0693419,1.0721630,1.0750005,1.0778569,1.0807321,1.0836288,1.0865465,1.0894859,1.0924478,1.0954301,1.0984331,1.1014582,1.1045040,1.1075709,1.1106575,1.1137667,1.1168966,1.1200476,1.1232176,1.1264102,1.1296252,1.1328616,1.1361171,1.1393942,1.1426886,1.1460031,1.1493360,1.1526899,1.1560631,1.1594552,1.1628668,1.1663001,1.1697594,1.1732426,1.1767479,1.1802750,1.1838219,1.1873894,1.1909760,1.1945819,1.1982080,1.2018552,1.2055240,1.2092153,1.2129277,1.2166606,1.2204125,1.2241822,1.2279710,1.2317793,1.2356094,1.2394605,1.2433341,1.2472292,1.2511462,1.2550856,1.2590480,1.2630341,1.2670428,1.2710745,1.2751267,1.2791977,1.2832866,1.2873919,1.2915137,1.2956513,1.2998071,1.3039804,1.3081719,1.3123834,1.3166149,1.3208687,1.3251455,1.3294470,1.3337722,1.3381199,1.3424897,1.3468796,1.3512882,1.3557184,1.3601677,1.3646355,1.3691206,1.3736224,1.3781421,1.3826818,1.3872452,1.3918339,1.3964494,1.4010903,1.4057554,1.4104407,1.4151453,1.4198694,1.4246141,1.4293804,1.4341692,1.4389795,1.4438094,1.4486569,1.4535207,1.4584000,1.4632974,1.4682133,1.4731499,1.4781079,1.4830853,1.4880822,1.4930984,1.4981327,1.5031871,1.5082610,1.5133533,1.5184644,1.5235953,1.5287465,1.5339199,1.5391159,1.5443344,1.5495735,1.5548301,1.5601027,1.5653898,1.5706912,1.5760086,1.5813463,1.5867065,1.5920914,1.5975022,1.6029406,1.6084057,1.6138959,1.6194084,1.6249386,1.6304840,1.6360427,1.6416142,1.6471989,1.6527996,1.6584183,1.6640561,1.6697136,1.6753929,1.6810945,1.6868159,1.6925567,1.6983141,1.7040839,1.7098653,1.7156606,1.7214723,1.7273077,1.7331698,1.7390598,1.7449753,1.7509099,1.7568569,1.7628119,1.7687753,1.7747526,1.7807517,1.7867826,1.7928513,1.7989585,1.8050994,1.8112655,1.8174466,1.8236358,1.8298285,1.8360248,1.8422244,1.8484308,1.8546454,1.8608708,1.8671124,1.8733748,1.8796637,1.8859833,1.8923323,1.8987060,1.9050962,1.9114945,1.9178954,1.9242977,1.9307035,1.9371191,1.9435518,1.9500095,1.9564978,1.9630173,1.9695694,1.9761522,1.9827607,1.9893894,1.9960376,2.0027025,2.0093892,2.0160980,2.0228302,2.0295854,2.0363579,2.0431435,2.0499349,2.0567303,2.0635300,2.0703361,2.0771530,2.0839875,2.0908494,2.0977445,2.1046829,2.1116717,2.1187148,2.1258085,2.1329422,2.1400959,2.1472480,2.1543777,2.1614752,2.1685443,2.1756046,2.1826844,2.1898103,2.1969972,2.2042475,2.2115493,2.2188852,2.2262387,2.2336001,2.2409673,2.2483435,2.2557356,2.2631478,2.2705836,2.2780440,2.2855370,2.2930734,2.3006647,2.3083189,2.3160362,2.3238039,2.3316007,2.3393972,2.3471756,2.3549299,2.3626714,2.3704224,2.3782043,2.3860340,2.3939185,2.4018540,2.4098356,2.4178526,2.4258952,2.4339576,2.4420364,2.4501364,2.4582694,2.4664493,2.4746826,2.4829619,2.4912629,2.4995489,2.5077879,2.5159645,2.5240870,2.5321884,2.5403152,2.5485117,2.5568097,2.5652189,2.5737252,2.5822921,2.5908706,2.5994072,2.6078668,2.6162386,2.6245413,2.6328139,2.6410999,2.6494291,2.6578062,2.6662111,2.6746061,2.6829581,2.6912582,2.6995299,2.7078280,2.7162204,2.7247596,2.7334642,2.7423129,2.7512603,2.7602534,2.7692623,2.7782810,2.7873220,2.7963934,2.8054781,2.8145258,2.8234622,2.8322186,2.8407583,2.8490937,2.8572779,2.8653738,2.8734202,2.8814111,2.8893039,2.8970668,2.9047160,2.9123397,2.9200749,2.9280577,2.9363561,2.9449418,2.9536965,2.9624619,2.9711039,2.9795592,2.9878483,2.9960523,3.0042651,3.0125468,3.0208941,3.0292399,3.0374832,3.0455282,3.0533252,3.0608814,3.0682421,3.0754545,3.0825329,3.0894513,3.0961716,3.1026826,3.1090279,3.1153035,3.1216278,3.1280997,3.1347752,3.1416545,3.1486962,3.1558275,3.1629562,3.1699913,3.1768565,3.1835070,3.1899233,3.1961036,3.2020459,3.2077513,3.2132432,3.2185924,3.2239215,3.2293723,3.2350345,3.2408772,3.2467139,3.2522471,3.2571721,3.2613087,3.2646978,3.2676089,3.2704618,3.2736835,3.2775700,3.2822001,3.2874267,3.2929528,3.2984431,3.3036244,3.3083353,3.3125098,3.3161211,3.3191261,3.3214581,3.3230665,3.3239906,3.3244143,3.3246675,3.3251634,3.3262913,3.3283081,3.3312633,3.3349929,3.3391571,3.3433368,3.3471403,3.3503046,3.3527596,3.3546250,3.3561389,3.3575335,3.3589225,3.3602507,3.3613429,3.3620224,3.3622334,3.3621027,3.3619204,3.3620450,3.3627796,3.3642583,3.3663757,3.3688002,3.3710692,3.3727515,3.3736019,3.3736310,3.3730567,3.3721662,3.3711786,3.3701913,3.3692141,3.3682353
"REPR-04",1.9131660e-02,1.8620729e-02,1.8188953e-02,1.7873049e-02,1.7670870e-02,1.7558575e-02,1.7506361e-02,1.7486095e-02,1.7478228e-02,1.7470121e-02,1.7452955e-02,1.7420769e-02,1.7376423e-02,1.7328978e-02,1.7291546e-02,1.7277718e-02,1.7293453e-02,1.7335176e-02,1.7399073e-02,1.7474890e-02,1.7554760e-02,1.7633200e-02,1.7705679e-02,1.7772436e-02,1.7833948e-02,1.7888784e-02,1.7931938e-02,1.7960548e-02,1.7975807e-02,1.7976284e-02,1.7965078e-02,1.7947435e-02,1.7931700e-02,1.7921448e-02,1.7916441e-02,1.7915487e-02,1.7913818e-02,1.7905712e-02,1.7886639e-02,1.7853260e-02,1.7805338e-02,1.7747402e-02,1.7684937e-02,1.7623425e-02,1.7570019e-02,1.7530918e-02,1.7507315e-02,1.7496824e-02,1.7493248e-02,1.7493725e-02,1.7493248e-02,1.7482758e-02,1.7462015e-02,1.7433167e-02,1.7400265e-02,1.7369509e-02,1.7346621e-02,1.7340183e-02,1.7353058e-02,1.7382860e-02,1.7426729e-02,1.7477274e-02,1.7523766e-02,1.7560005e-02,1.7581463e-02,1.7586708e-02,1.7581701e-02,1.7571449e-02,1.7558098e-02,1.7544746e-02,1.7533779e-02,1.7524719e-02,1.7514944e-02,1.7500877e-02,1.7481804e-02,1.7457724e-02,1.7427921e-02,1.7396450e-02,1.7363071e-02,1.7330647e-02,1.7301798e-02,1.7278910e-02,1.7261267e-02,1.7249346e-02,1.7242670e-02,1.7239094e-02,1.7239332e-02,1.7238855e-02,1.7234087e-02,1.7229319e-02,1.7224312e-02,1.7215729e-02,1.7210245e-02,1.7209530e-02,1.7214060e-02,1.7223358e-02,1.7237186e-02,1.7251253e-02,1.7265558e-02,1.7277718e-02,1.7285109e-02,1.7288446e-02,1.7290831e-02,1.7293692e-02,1.7300367e-02,1.7309189e-02,1.7319202e-02,1.7330647e-02,1.7346621e-02,1.7366648e-02,1.7386675e-02,1.7404079e-02,1.7418146e-02,1.7431259e-02,1.7440557e-02,1.7447948e-02,1.7455578e-02,1.7463684e-02,1.7476320e-02,1.7491817e-02,1.7508030e-02,1.7522693e-02,1.7537355e-02,1.7550707e-02,1.7562747e-02,1.7572045e-02,1.7580628e-02,1.7588854e-02,1.7598152e-02,1.7608523e-02,1.7619014e-02,1.7629266e-02,1.7639399e-02,1.7647266e-02,1.7652869e-02,1.7656207e-02,1.7657042e-02,1.7656803e-02,1.7657042e-02,1.7660141e-02,1.7668128e-02,1.7681360e-02,1.7698765e-02,1.7719030e-02,1.7739892e-02,1.7759919e-02,1.7775893e-02,1.7787099e-02,1.7793179e-02,1.7795086e-02,1.7794728e-02,1.7794490e-02,1.7795205e-02,1.7799497e-02,1.7807841e-02,1.7818809e-02,1.7831922e-02,1.7845392e-02,1.7858386e-02,1.7868996e-02,1.7878890e-02,1.7886996e-02,1.7894268e-02,1.7902374e-02,1.7912745e-02,1.7925858e-02,1.7941117e-02,1.7958522e-02,1.7977476e-02,1.7994761e-02,1.8008709e-02,1.8020153e-02,1.8027902e-02,1.8033743e-02,1.8039703e-02,1.8045902e-02,1.8054724e-02,1.8066645e-02,1.8081665e-02,1.8099189e-02,1.8118858e-02,1.8138409e-02,1.8157840e-02,1.8175602e-02,1.8190622e-02,1.8202066e-02,1.8209934e-02,1.8215299e-02,1.8218637e-02,1.8221259e-02,1.8222690e-02,1.8224001e-02,1.8226504e-02,1.8231392e-02,1.8238783e-02,1.8247843e-02,1.8256783e-02,1.8265128e-02,1.8272877e-02,1.8277884e-02,1.8280745e-02,1.8283367e-02,1.8285751e-02,1.8288136e-02,1.8292546e-02,1.8299341e-02,1.8307686e-02,1.8315792e-02,1.8321991e-02,1.8327117e-02,1.8330097e-02,1.8332243e-02,1.8334508e-02,1.8337727e-02,1.8342495e-02,1.8349051e-02,1.8356919e-02,1.8365264e-02,1.8373489e-02,1.8380404e-02,1.8384933e-02,1.8388271e-02,1.8391013e-02,1.8392682e-02,1.8394113e-02,1.8394470e-02,1.8395662e-02,1.8397570e-02,1.8399477e-02,1.8400908e-02,1.8401384e-02,1.8401980e-02,1.8401861e-02,1.8399477e-02,1.8396616e-02,1.8393755e-02,1.8392324e-02,1.8391252e-02,1.8390059e-02,1.8390059e-02,1.8392444e-02,1.8395782e-02,1.8398881e-02,1.8401861e-02,1.8404722e-02,1.8407464e-02,1.8407464e-02,1.8407106e-02,1.8404841e-02,1.8400669e-02,1.8396854e-02,1.8393874e-02,1.8391252e-02,1.8390894e-02,1.8392324e-02,1.8393874e-02,1.8395782e-02,1.8397927e-02,1.8400311e-02,1.8402457e-02,1.8404484e-02,1.8406391e-02,1.8408537e-02,1.8411756e-02,1.8416762e-02,1.8422008e-02,1.8427372e-02,1.8432260e-02,1.8437386e-02,1.8442631e-02,1.8447757e-02,1.8454313e-02,1.8460989e-02,1.8468022e-02,1.8476367e-02,1.8484473e-02,1.8492699e-02,1.8500209e-02,1.8507600e-02,1.8512368e-02,1.8514633e-02,1.8517017e-02,1.8519402e-02,1.8521547e-02,1.8524170e-02,1.8528581e-02,1.8534064e-02,1.8538237e-02,1.8540382e-02,1.8542528e-02,1.8543005e-02,1.8543243e-02,1.8542409e-02,1.8540740e-02,1.8541098e-02,1.8543482e-02,1.8545985e-02,1.8548846e-02,1.8551588e-02,1.8554449e-02,1.8557310e-02,1.8559098e-02,1.8561363e-02,1.8563151e-02,1.8565178e-02,1.8567920e-02,1.8570781e-02,1.8575549e-02,1.8580317e-02,1.8586516e-02,1.8592477e-02,1.8598557e-02,1.8604398e-02,1.8608093e-02,1.8611550e-02,1.8615007e-02,1.8617749e-02,1.8620491e-02,1.8621564e-02,1.8622875e-02,1.8624187e-02,1.8625617e-02,1.8627167e-02,1.8628597e-02,1.8630147e-02,1.8631577e-02,1.8633008e-02,1.8634439e-02,1.8635988e-02,1.8637061e-02,1.8638253e-02,1.8639445e-02,1.8638849e-02,1.8637419e-02,1.8635988e-02,1.8634439e-02,1.8631697e-02,1.8628120e-02,1.8624663e-02,1.8621087e-02,1.8617630e-02,1.8614531e-02,1.8611550e-02,1.8609762e-02,1.8608928e-02,1.8608928e-02,1.8609881e-02,1.8611431e-02,1.8613696e-02,1.8615961e-02,1.8618345e-02,1.8620610e-02,1.8620968e-02,1.8619657e-02,1.8617749e-02,1.8615961e-02,1.8614292e-02,1.8614531e-02,1.8616199e-02,1.8618345e-02,1.8621802e-02,1.8626809e-02,1.8631935e-02,1.8637180e-02,1.8642187e-02,1.8646598e-02,1.8650651e-02,1.8654466e-02,1.8658161e-02,1.8661857e-02,1.8665552e-02,1.8669367e-02,1.8673182e-02,1.8676996e-02,1.8680930e-02,1.8684983e-02,1.8690109e-02,1.8696427e-02,1.8701792e-02,1.8705845e-02,1.8709421e-02,1.8712878e-02,1.8716097e-02,1.8718362e-02,1.8718839e-02,1.8718600e-02,1.8718600e-02,1.8718600e-02,1.8718600e-02,1.8718600e-02,1.8718719e-02,1.8719554e-02,1.8722296e-02,1.8726945e-02,1.8731833e-02,1.8736959e-02,1.8742204e-02,1.8748045e-02,1.8754482e-02,1.8760324e-02,1.8764496e-02,1.8767357e-02,1.8769979e-02,1.8772364e-02,1.8774986e-02,1.8777609e-02,1.8780470e-02,1.8784523e-02,1.8789530e-02,1.8794298e-02,1.8797517e-02,1.8799543e-02,1.8801093e-02,1.8802524e-02,1.8803835e-02,1.8804431e-02,1.8803954e-02,1.8803120e-02,1.8803477e-02,1.8804550e-02,1.8805742e-02,1.8806934e-02,1.8808126e-02,1.8809319e-02,1.8810630e-02,1.8810749e-02,1.8810153e-02,1.8809557e-02,1.8808961e-02,1.8808603e-02,1.8808365e-02,1.8808961e-02,1.8810630e-02,1.8813133e-02,1.8816113e-02,1.8820286e-02,1.8824935e-02,1.8828988e-02,1.8832326e-02,1.8835068e-02,1.8837810e-02,1.8840671e-02,1.8843174e-02,1.8845677e-02,1.8848062e-02,1.8849850e-02,1.8851161e-02,1.8852472e-02,1.8854499e-02,1.8857121e-02,1.8859982e-02,1.8863201e-02,1.8866181e-02,1.8868446e-02,1.8869996e-02,1.8870950e-02,1.8871784e-02,1.8872499e-02,1.8872857e-02,1.8873096e-02,1.8873334e-02,1.8873334e-02,1.8873215e-02,1.8873096e-02,1.8873096e-02,1.8872976e-02,1.8871903e-02,1.8869758e-02,1.8866897e-02,1.8864274e-02,1.8861413e-02,1.8858075e-02,1.8855214e-02,1.8852830e-02,1.8850923e-02,1.8850565e-02,1.8850565e-02,1.8850684e-02,1.8851042e-02,1.8851161e-02,1.8849850e-02,1.8847227e-02,1.8843055e-02,1.8837929e-02,1.8832564e-02,1.8827558e-02,1.8823624e-02,1.8821716e-02,1.8821359e-02,1.8821478e-02,1.8821597e-02,1.8822193e-02,1.8823981e-02,1.8826604e-02,1.8829465e-02,1.8832088e-02,1.8834472e-02,1.8836260e-02,1.8836379e-02,1.8836498e-02,1.8836498e-02,1.8836498e-02,1.8836379e-02,1.8836379e-02,1.8836260e-02,1.8836856e-02,1.8838644e-02,1.8840551e-02,1.8842459e-02,1.8844485e-02,1.8846869e-02,1.8849015e-02,1.8850923e-02,1.8851399e-02,1.8851042e-02,1.8850565e-02,1.8850088e-02,1.8849730e-02,1.8848896e-02,1.8847823e-02,1.8846631e-02,1.8846035e-02,1.8846512e-02,1.8847227e-02,1.8848538e-02,1.8849969e-02,1.8851399e-02,1.8852711e-02,1.8854141e-02,1.8855333e-02,1.8855929e-02,1.8855095e-02,1.8854260e-02,1.8853545e-02,1.8852711e-02,1.8851995e-02,1.8851399e-02,1.8850684e-02,1.8850327e-02,1.8849969e-02,1.8850327e-02,1.8851757e-02,1.8853903e-02,1.8857121e-02,1.8860698e-02,1.8864989e-02,1.8869162e-02,1.8873096e-02,1.8876433e-02,1.8879175e-02,1.8881917e-02,1.8885016e-02,1.8888474e-02,1.8892050e-02,1.8895268e-02,1.8898845e-02,1.8902421e-02,1.8905997e-02,1.8909752e-02,1.8913746e-02,1.8917084e-02,1.8920362e-02,1.8923759e-02,1.8926740e-02,1.8930078e-02,1.8933594e-02,1.8937111e-02,1.8940747e-02,1.8944561e-02,1.8948317e-02,1.8951654e-02,1.8953919e-02,1.8955529e-02,1.8956959e-02,1.8958390e-02,1.8959641e-02,1.8960357e-02,1.8960416e-02,1.8960357e-02,1.8960238e-02,1.8960238e-02,1.8960357e-02,1.8960416e-02,1.8960834e-02,1.8961847e-02,1.8962860e-02,1.8964112e-02,1.8965662e-02,1.8967569e-02,1.8969178e-02,1.8970370e-02,1.8971562e-02,1.8972576e-02,1.8973291e-02,1.8973887e-02,1.8974364e-02,1.8974483e-02,1.8974245e-02,1.8974006e-02,1.8974125e-02,1.8975317e-02,1.8977582e-02,1.8980443e-02,1.8983722e-02,1.8987894e-02,1.8992662e-02,1.8997788e-02,1.9003153e-02,1.9008517e-02,1.9013882e-02,1.9019306e-02,1.9024730e-02,1.9030273e-02,1.9035876e-02,1.9041598e-02,1.9047320e-02,1.9052982e-02,1.9058824e-02,1.9064963e-02,1.9071281e-02,1.9077599e-02,1.9084156e-02,1.9090831e-02,1.9097865e-02,1.9104958e-02,1.9111931e-02,1.9118905e-02,1.9125879e-02,1.9132733e-02,1.9139588e-02,1.9146502e-02,1.9153714e-02,1.9161463e-02,1.9169331e-02,1.9177198e-02,1.9184828e-02,1.9192338e-02,1.9199789e-02,1.9207001e-02,1.9213796e-02,1.9220591e-02,1.9227624e-02,1.9235015e-02,1.9242465e-02,1.9250631e-02,1.9259691e-02,1.9268930e-02,1.9278765e-02,1.9289672e-02,1.9300997e-02,1.9312441e-02,1.9324064e-02,1.9335806e-02,1.9347429e-02,1.9359052e-02,1.9370496e-02,1.9382298e-02,1.9394577e-02,1.9407272e-02,1.9420803e-02,1.9435048e-02,1.9450247e-02,1.9466221e-02,1.9483268e-02,1.9500732e-02,1.9518435e-02,1.9536257e-02,1.9554079e-02,1.9571722e-02,1.9589305e-02,1.9606173e-02,1.9621789e-02,1.9636512e-02,1.9650817e-02,1.9665182e-02,1.9679487e-02,1.9693732e-02,1.9707799e-02,1.9721389e-02,1.9735157e-02,1.9749224e-02,1.9763410e-02,1.9777536e-02,1.9791007e-02,1.9803226e-02,1.9814730e-02,1.9825816e-02,1.9835830e-02,1.9844472e-02,1.9851863e-02,1.9858241e-02,1.9863665e-02,1.9867837e-02,1.9870818e-02,1.9873261e-02,1.9875705e-02,1.9877493e-02,1.9878685e-02,1.9879818e-02,1.9880414e-02,1.9880176e-02,1.9879580e-02,1.9878685e-02,1.9877076e-02,1.9874513e-02,1.9871294e-02,1.9867837e-02,1.9864440e-02,1.9860864e-02,1.9857049e-02,1.9853354e-02,1.9849658e-02,1.9846201e-02,1.9842803e-02,1.9839108e-02,1.9835293e-02,1.9831121e-02,1.9826770e-02,1.9822538e-02,1.9818604e-02,1.9814670e-02,1.9810975e-02,1.9807160e-02,1.9803047e-02,1.9798696e-02,1.9793689e-02,1.9788027e-02,1.9781828e-02,1.9775093e-02,1.9768238e-02,1.9761622e-02,1.9755304e-02,1.9749403e-02,1.9744337e-02,1.9740045e-02,1.9736409e-02,1.9733548e-02,1.9731402e-02,1.9729853e-02,1.9728541e-02,1.9727886e-02,1.9727945e-02,1.9728243e-02,1.9728899e-02,1.9729793e-02,1.9730806e-02,1.9731760e-02,1.9732594e-02,1.9732773e-02,1.9732654e-02,1.9732356e-02,1.9731641e-02,1.9730210e-02,1.9728005e-02,1.9725204e-02,1.9722223e-02,1.9718885e-02,1.9715548e-02,1.9712448e-02,1.9709826e-02,1.9707739e-02,1.9706011e-02,1.9704342e-02,1.9702792e-02,1.9701362e-02,1.9699872e-02,1.9698262e-02,1.9696534e-02,1.9694448e-02,1.9691885e-02,1.9688845e-02,1.9685328e-02,1.9681036e-02,1.9676149e-02,1.9670784e-02,1.9665062e-02,1.9658923e-02,1.9652426e-02,1.9645691e-02,1.9638479e-02,1.9630969e-02,1.9623041e-02,1.9614518e-02,1.9605756e-02,1.9596696e-02,1.9587696e-02,1.9578874e-02,1.9570351e-02,1.9562244e-02,1.9554555e-02,1.9547641e-02,1.9541681e-02,1.9536316e-02,1.9531310e-02,1.9526660e-02,1.9522309e-02,1.9518018e-02,1.9514024e-02,1.9510150e-02,1.9506454e-02,1.9503057e-02,1.9500196e-02,1.9497514e-02,1.9495308e-02,1.9493520e-02,1.9491851e-02,1.9490480e-02,1.9489169e-02,1.9487619e-02,1.9486070e-02,1.9484580e-02,1.9483030e-02,1.9482076e-02,1.9481838e-02,1.9482374e-02,1.9483030e-02,1.9483685e-02,1.9484699e-02,1.9486606e-02,1.9489706e-02,1.9493520e-02,1.9497275e-02,1.9501090e-02,1.9505620e-02,1.9510627e-02,1.9515693e-02,1.9520700e-02,1.9525528e-02,1.9530416e-02,1.9536376e-02,1.9543290e-02,1.9550681e-02,1.9559324e-02,1.9569099e-02,1.9579589e-02,1.9589901e-02,1.9601107e-02,1.9613504e-02,1.9626498e-02,1.9639373e-02,1.9652605e-02,1.9665599e-02,1.9678950e-02,1.9692898e-02,1.9707203e-02,1.9721270e-02,1.9735575e-02,1.9751191e-02,1.9767761e-02,1.9784451e-02,1.9802451e-02,1.9821167e-02,1.9839883e-02,1.9859433e-02,1.9879460e-02,1.9899249e-02,1.9919276e-02,1.9939303e-02,1.9958258e-02,1.9976974e-02,1.9995451e-02,2.0013809e-02,2.0030975e-02,2.0046949e-02,2.0062923e-02,2.0078421e-02,2.0093560e-02,2.0108819e-02,2.0124078e-02,2.0139575e-02,2.0154953e-02,2.0170450e-02,2.0184755e-02,2.0198584e-02,2.0210743e-02,2.0221949e-02,2.0232677e-02,2.0242095e-02,2.0250916e-02,2.0259619e-02,2.0268321e-02,2.0277023e-02,2.0285130e-02,2.0292640e-02,2.0300269e-02,2.0307064e-02,2.0313144e-02,2.0319343e-02,2.0325541e-02,2.0331740e-02,2.0338237e-02,2.0344377e-02,2.0349860e-02,2.0354688e-02,2.0358980e-02,2.0362496e-02,2.0365655e-02,2.0368159e-02,2.0370603e-02,2.0373404e-02,2.0376682e-02,2.0380139e-02,2.0383596e-02,2.0387828e-02,2.0392537e-02,2.0397842e-02,2.0403802e-02,2.0409942e-02,2.0416141e-02,2.0422816e-02,2.0430088e-02,2.0437658e-02,2.0444691e-02,2.0451427e-02,2.0458102e-02,2.0464838e-02,2.0471454e-02,2.0478129e-02,2.0484805e-02,2.0491481e-02,2.0498812e-02,2.0506620e-02,2.0515084e-02,2.0523906e-02,2.0532668e-02,2.0542264e-02,2.0552218e-02,2.0562053e-02,2.0571828e-02,2.0581484e-02,2.0590723e-02,2.0599544e-02,2.0608246e-02,2.0616889e-02,2.0625532e-02,2.0634770e-02,2.0644486e-02,2.0654202e-02,2.0663917e-02,2.0673752e-02,2.0683646e-02,2.0693541e-02,2.0703554e-02,2.0713806e-02,2.0724058e-02,2.0734429e-02,2.0744860e-02,2.0755231e-02,2.0765662e-02,2.0776272e-02,2.0787060e-02,2.0797908e-02,2.0808399e-02,2.0818651e-02,2.0828784e-02,2.0838916e-02,2.0848930e-02,2.0858705e-02,2.0868421e-02,2.0878017e-02,2.0887554e-02,2.0897090e-02,2.0906568e-02,2.0915985e-02,2.0925462e-02,2.0934939e-02,2.0944476e-02,2.0954013e-02,2.0963669e-02,2.0973265e-02,2.0982981e-02,2.0992935e-02,2.1003067e-02,2.1013141e-02,2.1023273e-02,2.1033406e-02,2.1043539e-02,2.1053553e-02,2.1063507e-02,2.1073461e-02,2.1083415e-02,2.1093309e-02,2.1103203e-02,2.1113455e-02,2.1124303e-02,2.1135271e-02,2.1146178e-02,2.1157146e-02,2.1168113e-02,2.1179199e-02,2.1190226e-02,2.1201611e-02,2.1213233e-02,2.1225095e-02,2.1237373e-02,2.1250010e-02,2.1262586e-02,2.1275282e-02,2.1288097e-02,2.1301508e-02,2.1315098e-02,2.1328807e-02,2.1342933e-02,2.1358132e-02,2.1374226e-02,2.1390498e-02,2.1407127e-02,2.1424115e-02,2.1441340e-02,2.1458626e-02,2.1476209e-02,2.1494329e-02,2.1512628e-02,2.1531761e-02,2.1551967e-02,2.1573067e-02,2.1595120e-02,2.1618366e-02,2.1642447e-02,2.1667004e-02,2.1692634e-02,2.1719456e-02,2.1747589e-02,2.1776438e-02,2.1806300e-02,2.1837354e-02,2.1869779e-02,2.1903574e-02,2.1938622e-02,2.1975189e-02,2.2013366e-02,2.2053182e-02,2.2094607e-02,2.2137672e-02,2.2182584e-02,2.2229612e-02,2.2278547e-02,2.2329390e-02,2.2382051e-02,2.2436619e-02,2.2493124e-02,2.2551626e-02,2.2612095e-02,2.2674531e-02,2.2738993e-02,2.2805691e-02,2.2874862e-02,2.2946298e-02,2.3020178e-02,2.3096710e-02,2.3175836e-02,2.3257554e-02,2.3341894e-02,2.3428857e-02,2.3518264e-02,2.3610175e-02,2.3704886e-02,2.3802429e-02,2.3902595e-02,2.4005532e-02,2.4111122e-02,2.4219692e-02,2.4331361e-02,2.4445832e-02,2.4563462e-02,2.4684310e-02,2.4808347e-02,2.4935603e-02,2.5066108e-02,2.5200278e-02,2.5338084e-02,2.5479376e-02,2.5624096e-02,2.5772572e-02,2.5925070e-02,2.6081920e-02,2.6243329e-02,2.6409209e-02,2.6579440e-02,2.6754051e-02,2.6933610e-02,2.7118206e-02,2.7307868e-02,2.7502358e-02,2.7701825e-02,2.7906626e-02,2.8116614e-02,2.8331846e-02,2.8552353e-02,2.8778464e-02,2.9010028e-02,2.9247046e-02,2.9489428e-02,2.9736727e-02,2.9988557e-02,3.0244738e-02,3.0504912e-02,3.0768633e-02,3.1035662e-02,3.1305730e-02,3.1578153e-02,3.1852573e-02,3.2128543e-02,3.2405794e-02,3.2683522e-02,3.2961309e-02,3.3239037e-02,3.3515960e-02,3.3791602e-02,3.4065902e-02,3.4338415e-02,3.4608513e-02,3.4875751e-02,3.5139889e-02,3.5400331e-02,3.5656542e-02,3.5908461e-02,3.6155879e-02,3.6398411e-02,3.6635607e-02,3.6867052e-02,3.7092537e-02,3.7311643e-02,3.7524194e-02,3.7729800e-02,3.7928402e-02,3.8119882e-02,3.8303733e-02,3.8479716e-02,3.8647830e-02,3.8807422e-02,3.8958699e-02,3.9101660e-02,3.9236069e-02,3.9362013e-02,3.9479405e-02,3.9588600e-02,3.9689720e-02,3.9782494e-02,3.9867163e-02,3.9944023e-02,4.0013403e-02,4.0075570e-02,4.0130705e-02,4.0179193e-02,4.0221065e-02,4.0256828e-02,4.0286660e-02,4.0310740e-02,4.0329546e-02,4.0343255e-02,4.0351719e-02,4.0355414e-02,4.0354580e-02,4.0349096e-02,4.0339470e-02,4.0326059e-02,4.0308714e-02,4.0287465e-02,4.0262401e-02,4.0233821e-02,4.0202022e-02,4.0166855e-02,4.0128022e-02,4.0085703e-02,4.0039957e-02,3.9990902e-02,3.9938837e-02,3.9883733e-02,3.9825529e-02,3.9764494e-02,3.9700806e-02,3.9634436e-02,3.9565474e-02,3.9493650e-02,3.9418936e-02,3.9341629e-02,3.9261699e-02,3.9179116e-02,3.9093912e-02,3.9006382e-02,3.8916647e-02,3.8824409e-02,3.8729846e-02,3.8633138e-02,3.8534254e-02,3.8433433e-02,3.8330674e-02,3.8225979e-02,3.8119644e-02,3.8011998e-02,3.7902653e-02,3.7791610e-02,3.7679076e-02,3.7565261e-02,3.7450165e-02,3.7333727e-02,3.7216365e-02,3.7098110e-02,3.6978781e-02,3.6858231e-02,3.6736697e-02,3.6614180e-02,3.6490440e-02,3.6365837e-02,3.6240578e-02,3.6114514e-02,3.5987556e-02,3.5860032e-02,3.5731941e-02,3.5603374e-02,3.5474122e-02,3.5344303e-02,3.5213917e-02,3.5082906e-02,3.4951538e-02,3.4820139e-02,3.4688622e-02,3.4556836e-02,3.4424752e-02,3.4292698e-02,3.4160584e-02,3.4028381e-02,3.3896118e-02,3.3763796e-02,3.3631474e-02,3.3499211e-02,3.3367038e-02,3.3235043e-02,3.3103347e-02,3.2971650e-02,3.2840252e-02,3.2709360e-02,3.2578588e-02,3.2448143e-02,3.2318145e-02,3.2188386e-02,3.2059222e-02,3.1930536e-02,3.1802565e-02,3.1675190e-02,3.1548589e-02,3.1422853e-02,3.1297773e-02,3.1173348e-02,3.1049550e-02,3.0926496e-02,3.0804068e-02,3.0682445e-02,3.0561596e-02,3.0441642e-02,3.0322701e-02,3.0204624e-02,3.0087620e-02,2.9971927e-02,2.9857367e-02,2.9743791e-02,2.9631346e-02,2.9519647e-02,2.9408932e-02,2.9299498e-02,2.9191136e-02,2.9083639e-02,2.8977245e-02,2.8871715e-02,2.8767139e-02,2.8663844e-02,2.8561652e-02,2.8460741e-02,2.8361291e-02,2.8262824e-02,2.8165370e-02,2.8069168e-02,2.7974606e-02,2.7881652e-02,2.7790248e-02,2.7700394e-02,2.7611911e-02,2.7524412e-02,2.7438104e-02,2.7353168e-02,2.7269542e-02,2.7187228e-02,2.7106225e-02,2.7026534e-02,2.6948154e-02,2.6871145e-02,2.6795447e-02,2.6721001e-02,2.6647866e-02,2.6576102e-02,2.6505649e-02,2.6436627e-02,2.6368976e-02,2.6302636e-02,2.6237607e-02,2.6173711e-02,2.6110828e-02,2.6049316e-02,2.5988996e-02,2.5929987e-02,2.5872171e-02,2.5815606e-02,2.5760233e-02,2.5705934e-02,2.5652945e-02,2.5601268e-02,2.5550902e-02,2.5501549e-02,2.5453627e-02,2.5407135e-02,2.5362074e-02,2.5318384e-02,2.5276363e-02,2.5235653e-02,2.5196254e-02,2.5158048e-02,2.5121212e-02,2.5085330e-02,2.5050700e-02,2.5016963e-02,2.4984539e-02,2.4953306e-02,2.4923384e-02,2.4894118e-02,2.4865746e-02,2.4838746e-02,2.4812877e-02,2.4788082e-02,2.4764597e-02,2.4742544e-02,2.4721861e-02,2.4702847e-02,2.4685204e-02,2.4668872e-02,2.4654269e-02,2.4640977e-02,2.4628997e-02,2.4618268e-02,2.4608552e-02,2.4599969e-02,2.4592698e-02,2.4586141e-02,2.4580479e-02,2.4576485e-02,2.4573863e-02,2.4572492e-02,2.4572492e-02,2.4573505e-02,2.4575830e-02,2.4579465e-02,2.4584353e-02,2.4590790e-02,2.4598539e-02,2.4608016e-02,2.4618804e-02,2.4630785e-02,2.4644077e-02,2.4658740e-02,2.4675369e-02,2.4693549e-02,2.4713039e-02,2.4734080e-02,2.4756312e-02,2.4779975e-02,2.4805069e-02,2.4831831e-02,2.4859846e-02,2.4889052e-02,2.4919450e-02,2.4951160e-02,2.4983764e-02,2.5017619e-02,2.5052369e-02,2.5088131e-02,2.5124788e-02,2.5162280e-02,2.5201082e-02,2.5240958e-02,2.5281906e-02,2.5323987e-02,2.5366962e-02,2.5410950e-02,2.5455773e-02,2.5501251e-02,2.5547445e-02,2.5594056e-02,2.5640547e-02,2.5686741e-02,2.5732934e-02,2.5779903e-02,2.5829315e-02,2.5882900e-02,2.5941968e-02,2.6006162e-02,2.6072979e-02,2.6139021e-02,2.6200354e-02,2.6254475e-02,2.6301503e-02,2.9781125e-02,2.9781148e-02,2.9781196e-02,2.9781327e-02,2.9781710e-02,2.9782679e-02,2.9784903e-02,2.9789438e-02,2.9797778e-02,2.9811630e-02,2.9832592e-02,2.9861860e-02,2.9900040e-02,2.9947096e-02,3.0002441e-02,3.0065151e-02,3.0134164e-02,3.0208196e-02,3.0285653e-02,3.0364554e-02,3.0442934e-02,3.0519266e-02,3.0592777e-02,3.0663446e-02,3.0731753e-02,3.0798510e-02,3.0864689e-02,3.0931287e-02,3.0999202e-02,3.1069212e-02,3.1141769e-02,3.1217016e-02,3.1294823e-02,3.1374875e-02,3.1456716e-02,3.1539913e-02,3.1624116e-02,3.1709112e-02,3.1794842e-02,3.1881429e-02,3.1969126e-02,3.2058358e-02,3.2149680e-02,3.2243803e-02,3.2341525e-02,3.2443706e-02,3.2551199e-02,3.2664768e-02,3.2785028e-02,3.2912418e-02,3.3047237e-02,3.3189680e-02,3.3339899e-02,3.3498093e-02,3.3664562e-02,3.3839751e-02,3.4024276e-02,3.4218896e-02,3.4424488e-02,3.4641970e-02,3.4872271e-02,3.5116285e-02,3.5374861e-02,3.5648778e-02,3.5938796e-02,3.6245633e-02,3.6569975e-02,3.6912482e-02,3.7273776e-02,3.7654340e-02,3.8054656e-02,3.8475133e-02,3.8916171e-02,3.9378181e-02,3.9861523e-02,4.0366545e-02,4.0893547e-02,4.1442677e-02,4.2013910e-02,4.2607069e-02,4.3221790e-02,4.3857515e-02,4.4513527e-02,4.5189012e-02,4.5883056e-02,4.6594627e-02,4.7322609e-02,4.8065841e-02,4.8823014e-02,4.9592666e-02,5.0373115e-02,5.1162560e-02,5.1959105e-02,5.2760821e-02,5.3565826e-02,5.4372314e-02,5.5178568e-02,5.5982888e-02,5.6783542e-02,5.7578724e-02,5.8366548e-02,5.9145108e-02,5.9912473e-02,6.0666732e-02,6.1406061e-02,6.2128693e-02,6.2833041e-02,6.3517705e-02,6.4181477e-02,6.4823397e-02,6.5442719e-02,6.6038899e-02,6.6611543e-02,6.7160383e-02,6.7685202e-02,6.8185866e-02,6.8662293e-02,6.9114491e-02,6.9542602e-02,6.9946885e-02,7.0327699e-02,7.0685558e-02,7.1021102e-02,7.1335122e-02,7.1628504e-02,7.1902163e-02,7.2157115e-02,7.2394401e-02,7.2615087e-02,7.2820216e-02,7.3010743e-02,7.3187560e-02,7.3351383e-02,7.3502883e-02,7.3642738e-02,7.3771574e-02,7.3890164e-02,7.3999375e-02,7.4100114e-02,7.4193299e-02,7.4279733e-02,7.4360050e-02,7.4434690e-02,7.4503973e-02,7.4568175e-02,7.4627578e-02,7.4682564e-02,7.4733645e-02,7.4781418e-02,7.4826464e-02,7.4869305e-02,7.4910335e-02,7.4949898e-02,7.4988216e-02,7.5025417e-02,7.5061649e-02,7.5097114e-02,7.5132050e-02,7.5166672e-02,7.5201213e-02,7.5235888e-02,7.5270854e-02,7.5306214e-02,7.5342059e-02,7.5378515e-02,7.5415686e-02,7.5453699e-02,7.5492643e-02,7.5532638e-02,7.5573727e-02,7.5615972e-02,7.5659305e-02,7.5703643e-02,7.5748876e-02,7.5794801e-02,7.5841211e-02,7.5887807e-02,7.5934283e-02,7.5980335e-02,7.6025665e-02,7.6070055e-02,7.6113328e-02,7.6155350e-02,7.6195963e-02,7.6235071e-02,7.6272547e-02,7.6308243e-02,7.6341994e-02,7.6373607e-02,7.6402895e-02,7.6429620e-02,7.6453492e-02,7.6474264e-02,7.6491699e-02,7.6505616e-02,7.6515868e-02,7.6522358e-02,7.6525055e-02,7.6523907e-02,7.6518841e-02,7.6509804e-02,7.6496810e-02,7.6479875e-02,7.6459065e-02,7.6434508e-02,7.6406375e-02,7.6374739e-02,7.6339692e-02,7.6301254e-02,7.6259494e-02,7.6214500e-02,7.6166488e-02,7.6115735e-02,7.6062560e-02,7.6007284e-02,7.5950138e-02,7.5891256e-02,7.5830653e-02,7.5768277e-02,7.5704038e-02,7.5637892e-02,7.5569890e-02,7.5500205e-02,7.5429067e-02,7.5356714e-02,7.5283378e-02,7.5209193e-02,7.5134180e-02,7.5058386e-02,7.4981846e-02,7.4904606e-02,7.4826822e-02,7.4748777e-02,7.4670702e-02,7.4592777e-02,7.4515045e-02,7.4437462e-02,7.4359864e-02,7.4282028e-02,7.4203737e-02,7.4124843e-02,7.4045256e-02,7.3965088e-02,7.3884472e-02,7.3803656e-02,7.3722839e-02,7.3642232e-02,7.3561922e-02,7.3481895e-02,7.3402084e-02,7.3322281e-02,7.3242307e-02,7.3162019e-02,7.3081344e-02,7.3000267e-02,7.2918929e-02,7.2837479e-02,7.2756097e-02,7.2674885e-02,7.2593980e-02,7.2513357e-02,7.2432935e-02,7.2352551e-02,7.2272129e-02,7.2191507e-02,7.2110668e-02,7.2029576e-02,7.1948305e-02,7.1866907e-02,7.1785480e-02,7.1704045e-02,7.1622647e-02,7.1541294e-02,7.1459942e-02,7.1378581e-02,7.1297228e-02,7.1215928e-02,7.1134746e-02,7.1053773e-02,7.0973031e-02,7.0892550e-02,7.0812374e-02,7.0732519e-02,7.0652999e-02,7.0573844e-02,7.0495076e-02,7.0416749e-02,7.0338808e-02,7.0261315e-02,7.0184253e-02,7.0107684e-02,7.0031621e-02,6.9956146e-02,6.9881320e-02,6.9807217e-02,6.9733813e-02,6.9661111e-02,6.9589145e-02,6.9517896e-02,6.9447413e-02,6.9377773e-02,6.9309101e-02,6.9241494e-02,6.9175109e-02,6.9110021e-02,6.9046333e-02,6.8984039e-02,6.8923131e-02,6.8863548e-02,6.8805233e-02,6.8748169e-02,6.8692409e-02,6.8638019e-02,6.8585239e-02,6.8534255e-02,6.8485290e-02,6.8438463e-02,6.8393849e-02,6.8351448e-02,6.8311214e-02,6.8273142e-02,6.8237193e-02,6.8203412e-02,6.8171866e-02,6.8142653e-02,6.8115883e-02,6.8091683e-02,6.8070203e-02,6.8051614e-02,6.8036035e-02,6.8023562e-02,6.8014227e-02,6.8007961e-02,6.8004638e-02,6.8004139e-02,6.8006381e-02,6.8011358e-02,6.8019129e-02,6.8029851e-02,6.8043768e-02,6.8061084e-02,6.8082035e-02,6.8106726e-02,6.8135217e-02,6.8167478e-02,6.8203412e-02,6.8242952e-02,6.8286009e-02,6.8332598e-02,6.8382792e-02,6.8436772e-02,6.8494722e-02,6.8556882e-02,6.8623394e-02,6.8694390e-02,6.8769887e-02,6.8849921e-02,6.8934426e-02,6.9023378e-02,6.9116771e-02,6.9214649e-02,6.9317050e-02,6.9424063e-02,6.9535732e-02,6.9652125e-02,6.9773272e-02,6.9899127e-02,7.0029810e-02,7.0165314e-02,7.0305772e-02,7.0451260e-02,7.0601866e-02,7.0757590e-02,7.0918493e-02,7.1084507e-02,7.1255662e-02,7.1431890e-02,7.1613319e-02,7.1799971e-02,7.1991995e-02,7.2189450e-02,7.2392434e-02,7.2601005e-02,7.2815284e-02,7.3035270e-02,7.3261082e-02,7.3492721e-02,7.3730268e-02,7.3973738e-02,7.4223094e-02,7.4478470e-02,7.4739970e-02,7.5007766e-02,7.5282075e-02,7.5563230e-02,7.5851403e-02,7.6146811e-02,7.6449513e-02,7.6759584e-02,7.7076964e-02,7.7401727e-02,7.7733770e-02,7.8073278e-02,7.8420319e-02,7.8775071e-02,7.9137638e-02,7.9508252e-02,7.9886958e-02,8.0273956e-02,8.0669247e-02,8.1072979e-02,8.1485115e-02,8.1905812e-02,8.2335167e-02,8.2773171e-02,8.3220139e-02,8.3676219e-02,8.4141724e-02,8.4616780e-02,8.5101761e-02,8.5596837e-02,8.6102344e-02,8.6618207e-02,8.7144889e-02,8.7682314e-02,8.8230640e-02,8.8789858e-02,8.9360140e-02,8.9941494e-02,9.0534240e-02,9.1138452e-02,9.1754414e-02,9.2382148e-02,9.3021810e-02,9.3673334e-02,9.4336845e-02,9.5012352e-02,9.5699742e-02,9.6399307e-02,9.7110987e-02,9.7835004e-02,9.8571114e-02,9.9319443e-02,0.1000796,0.1008518,0.1016360,0.1024321,0.1032402,0.1040605,0.1048929,0.1057376,0.1065944,0.1074633,0.1083438,0.1092359,0.1101391,0.1110535,0.1119786,0.1129144,0.1138606,0.1148165,0.1157821,0.1167566,0.1177395,0.1187307,0.1197300,0.1207368,0.1217513,0.1227729,0.1238017,0.1248369,0.1258783,0.1269251,0.1279769,0.1290330,0.1300929,0.1311563,0.1322228,0.1332920,0.1343635,0.1354366,0.1365109,0.1375857,0.1386601,0.1397336,0.1408058,0.1418766,0.1429451,0.1440111,0.1450740,0.1461332,0.1471881,0.1482384,0.1492838,0.1503243,0.1513596,0.1523902,0.1534158,0.1544368,0.1554530,0.1564646,0.1574717,0.1584746,0.1594734,0.1604689,0.1614613,0.1624515,0.1634403,0.1644282,0.1654162,0.1664049,0.1673952,0.1683878,0.1693842,0.1703855,0.1713933,0.1724091,0.1734346,0.1744717,0.1755220,0.1765872,0.1776693,0.1787700,0.1798915,0.1810357,0.1822048,0.1834009,0.1846269,0.1858856,0.1871795,0.1885121,0.1898862,0.1913054,0.1927726,0.1942916,0.1958653,0.1974979,0.1991935,0.2009555,0.2027879,0.2046945,0.2066801,0.2087487,0.2109051,0.2131545,0.2155013,0.2179509,0.2205083,0.2231794,0.2259693,0.2288841,0.2319308,0.2351154,0.2384454,0.2419268,0.2455686,0.2493779,0.2533620,0.2575298,0.2618883,0.2664464,0.2712114,0.2761926,0.2813972,0.2868334,0.2925097,0.2984314,0.3046058,0.3110371,0.3177310,0.3246906,0.3319198,0.3394239,0.3472053,0.3552664,0.3636079,0.3722340,0.3811442,0.3903393,0.3998220,0.4095895,0.4196435,0.4299814,0.4406044,0.4515093,0.4626942,0.4741588,0.4858959,0.4979020,0.5101674,0.5226863,0.5354445,0.5484356,0.5616516,0.5750762,0.5886999,0.6025062,0.6164808,0.6306112,0.6448760,0.6592634,0.6737460,0.6883087,0.7029315,0.7175967,0.7322905,0.7469913,0.7616845,0.7763493,0.7909704,0.8055264,0.8199997,0.8343760,0.8486348,0.8627635,0.8767449,0.8905690,0.9042200,0.9176873,0.9309635,0.9440338,0.9568906,0.9695209,0.9819179,0.9940703,1.0059717,1.0176193,1.0290059,1.0401297,1.0509901,1.0615796,1.0719100,1.0819806,1.0917921,1.1013442,1.1106422,1.1196871,1.1284851,1.1370382,1.1453526,1.1534340,1.1612854,1.1689157,1.1763302,1.1835364,1.1905389,1.1973419,1.2039510,1.2103671,1.2165935,1.2226319,1.2284868,1.2341640,1.2396674,1.2450052,1.2501823,1.2552031,1.2600704,1.2647866,1.2693553,1.2737732,1.2780521,1.2821914,1.2861915,1.2900541,1.2937806,1.2973740,1.3008362,1.3041714,1.3073809,1.3104678,1.3134335,1.3162792,1.3190079,1.3216193,1.3241169,1.3265042,1.3287846,1.3309596,1.3330300,1.3349966,1.3368583,1.3386159,1.3402704,1.3418248,1.3432811,1.3446441,1.3459188,1.3471081,1.3482156,1.3492395,1.3501860,1.3510548,1.3518461,1.3525633,1.3532095,1.3537875,1.3542993,1.3547454,1.3551258,1.3554395,1.3556850,1.3558614,1.3559687,1.3560069,1.3559753,1.3558722,1.3556957,1.3554446,1.3551174,1.3547133,1.3542295,1.3536625,1.3530061,1.3522543,1.3513982,1.3504306,1.3493454,1.3481382,1.3468003,1.3453358,1.3437411,1.3420138,1.3401514,1.3381499,1.3360054,1.3337141,1.3312707,1.3286707,1.3259112,1.3229904,1.3199078,1.3166671,1.3132710,1.3097242,1.3060317,1.3021971,1.2982241,1.2941148,1.2898737,1.2855018,1.2810025,1.2763821,1.2716448,1.2667964,1.2618415,1.2567863,1.2516348,1.2463900,1.2410556,1.2356402,1.2301489,1.2245868,1.2189616,1.2132777,1.2075384,1.2017493,1.1959105,1.1900089,1.1840606,1.1780717,1.1720470,1.1659874,1.1598980,1.1537838,1.1476488,1.1414975,1.1353327,1.1291577,1.1229753,1.1167872,1.1105989,1.1044089,1.0982207,1.0920327,1.0858506,1.0796769,1.0735104,1.0673515,1.0612046,1.0550648,1.0489330,1.0428083,1.0366908,1.0305820,1.0244793,1.0183897,1.0123105,1.0062442,1.0001922,0.9941553,0.9881345,0.9821306,0.9761432,0.9701777,0.9642314,0.9583057,0.9524057,0.9465291,0.9406790,0.9348518,0.9290514,0.9232781,0.9175280,0.9118030,0.9061038,0.9004320,0.8947901,0.8891757,0.8835977,0.8780499,0.8725337,0.8670530,0.8616027,0.8561874,0.8508015,0.8454493,0.8401315,0.8348463,0.8295945,0.8243796,0.8191997,0.8140543,0.8089405,0.8038619,0.7988176,0.7938047,0.7888283,0.7838860,0.7789789,0.7741076,0.7692719,0.7644722,0.7597065,0.7549743,0.7502779,0.7456135,0.7409845,0.7363918,0.7318325,0.7273093,0.7228197,0.7183669,0.7139494,0.7095647,0.7052134,0.7008947,0.6966083,0.6923558,0.6881348,0.6839495,0.6797967,0.6756771,0.6715910,0.6675378,0.6635175,0.6595297,0.6555745,0.6516522,0.6477621,0.6439041,0.6400793,0.6362853,0.6325232,0.6287904,0.6250885,0.6214169,0.6177741,0.6141615,0.6105826,0.6070502,0.6035450,0.6000690,0.5966222,0.5932057,0.5898178,0.5864590,0.5831276,0.5798240,0.5765475,0.5732991,0.5700782,0.5668848,0.5637199,0.5605822,0.5574722,0.5543907,0.5513370,0.5483102,0.5453097,0.5423349,0.5393855,0.5364613,0.5335624,0.5306891,0.5278413,0.5250188,0.5222210,0.5194497,0.5167013,0.5139771,0.5112759,0.5085987,0.5059454,0.5033159,0.5007112,0.4981310,0.4955747,0.4930422,0.4905335,0.4880457,0.4855805,0.4831371,0.4807155,0.4783157,0.4759381,0.4735822,0.4712492,0.4689384,0.4666488,0.4643803,0.4621322,0.4599041,0.4576966,0.4555095,0.4533430,0.4511970,0.4490709,0.4469630,0.4448745,0.4428047,0.4407535,0.4387209,0.4367076,0.4347133,0.4327385,0.4307825,0.4288450,0.4269259,0.4250246,0.4231411,0.4212751,0.4194281,0.4175989,0.4157885,0.4139959,0.4122213,0.4104643,0.4087251,0.4070028,0.4052971,0.4036074,0.4019338,0.4002760,0.3986341,0.3970082,0.3953989,0.3938061,0.3922287,0.3906673,0.3891222,0.3875931,0.3860791,0.3845801,0.3830961,0.3816264,0.3801715,0.3787308,0.3773044,0.3758919,0.3744936,0.3731087,0.3717371,0.3703795,0.3690360,0.3677064,0.3663902,0.3650878,0.3637987,0.3625236,0.3612615,0.3600124,0.3587760,0.3575521,0.3563403,0.3551412,0.3539542,0.3527797,0.3516168,0.3504654,0.3493253,0.3481968,0.3470792,0.3459727,0.3448771,0.3437923,0.3427182,0.3416550,0.3406026,0.3395610,0.3385299,0.3375092,0.3364984,0.3354980,0.3345074,0.3335269,0.3325558,0.3315945,0.3306431,0.3297007,0.3287682,0.3278447,0.3269302,0.3260244,0.3251278,0.3242393,0.3233593,0.3224881,0.3216249,0.3207698,0.3199227,0.3190835,0.3182524,0.3174291,0.3166134,0.3158055,0.3150049,0.3142117,0.3134262,0.3126484,0.3118786,0.3111170,0.3103633,0.3096175,0.3088796,0.3081491,0.3074256,0.3067089,0.3059987,0.3052949,0.3045981,0.3039075,0.3032237,0.3025468,0.3018768,0.3012137,0.3005574,0.2999075,0.2992641,0.2986271,0.2979960,0.2973705,0.2967508,0.2961370,0.2955292,0.2949276,0.2943320,0.2937426,0.2931591,0.2925817,0.2920101,0.2914441,0.2908834,0.2903282,0.2897784,0.2892340,0.2886948,0.2881608,0.2876321,0.2871092,0.2865918,0.2860803,0.2855747,0.2850749,0.2845807,0.2840922,0.2836093,0.2831315,0.2826591,0.2821918,0.2817299,0.2812730,0.2808211,0.2803743,0.2799323,0.2794953,0.2790634,0.2786367,0.2782152,0.2777992,0.2773888,0.2769841,0.2765849,0.2761913,0.2758029,0.2754193,0.2750405,0.2746666,0.2742976,0.2739337,0.2735750,0.2732216,0.2728736,0.2725306,0.2721925,0.2718593,0.2715310,0.2712072,0.2708882,0.2705741,0.2702650,0.2699608,0.2696614,0.2693666,0.2690763,0.2687909,0.2685100,0.2682339,0.2679628,0.2676969,0.2674358,0.2671798,0.2669288,0.2666825,0.2664411,0.2662046,0.2659729,0.2657464,0.2655251,0.2653093,0.2650988,0.2648937,0.2646940,0.2644999,0.2643112,0.2641279,0.2639499,0.2637771,0.2636098,0.2634480,0.2632919,0.2631416,0.2629972,0.2628588,0.2627263,0.2625996,0.2624787,0.2623635,0.2622538,0.2621495,0.2620505,0.2619570,0.2618690,0.2617865,0.2617096,0.2616380,0.2615719,0.2615113,0.2614560,0.2614060,0.2613614,0.2613223,0.2612887,0.2612609,0.2612388,0.2612226,0.2612120,0.2612069,0.2612077,0.2612142,0.2612264,0.2612446,0.2612688,0.2612986,0.2613342,0.2613758,0.2614233,0.2614768,0.2615363,0.2616017,0.2616732,0.2617507,0.2618342,0.2619239,0.2620197,0.2621217,0.2622302,0.2623452,0.2624668,0.2625948,0.2627290,0.2628697,0.2630170,0.2631710,0.2633319,0.2634997,0.2636742,0.2638555,0.2640439,0.2642394,0.2644416,0.2646504,0.2648657,0.2650878,0.2653170,0.2655534,0.2657970,0.2660481,0.2663065,0.2665721,0.2668453,0.2671254,0.2674126,0.2677071,0.2680091,0.2683184,0.2686350,0.2689590,0.2692903,0.2696293,0.2699761,0.2703305,0.2706932,0.2710641,0.2714437,0.2718323,0.2722292,0.2726349,0.2730494,0.2734725,0.2739049,0.2743462,0.2747969,0.2752565,0.2757257,0.2762041,0.2766923,0.2771903,0.2776979,0.2782157,0.2787439,0.2792831,0.2798329,0.2803934,0.2809644,0.2815464,0.2821391,0.2827427,0.2833570,0.2839823,0.2846186,0.2852661,0.2859251,0.2865954,0.2872773,0.2879704,0.2886751,0.2893915,0.2901196,0.2908596,0.2916114,0.2923752,0.2931513,0.2939397,0.2947407,0.2955544,0.2963812,0.2972209,0.2980738,0.2989397,0.2998188,0.3007107,0.3016157,0.3025340,0.3034656,0.3044102,0.3053679,0.3063388,0.3073226,0.3083192,0.3093283,0.3103503,0.3113850,0.3124326,0.3134931,0.3145665,0.3156524,0.3167514,0.3178631,0.3189871,0.3201234,0.3212714,0.3224312,0.3236020,0.3247838,0.3259763,0.3271797,0.3283931,0.3296168,0.3308502,0.3320933,0.3333454,0.3346063,0.3358754,0.3371523,0.3384362,0.3397269,0.3410243,0.3423273,0.3436360,0.3449498,0.3462683,0.3475906,0.3489162,0.3502443,0.3515741,0.3529049,0.3542364,0.3555675,0.3568973,0.3582252,0.3595506,0.3608713,0.3621847,0.3634927,0.3647954,0.3660924,0.3673829,0.3686662,0.3699416,0.3712084,0.3724656,0.3737124,0.3749475,0.3761703,0.3773801,0.3785763,0.3797581,0.3809247,0.3820760,0.3832112,0.3843297,0.3854303,0.3865128,0.3875775,0.3886229,0.3896486,0.3906540,0.3916389,0.3926027,0.3935451,0.3944654,0.3953637,0.3962395,0.3970923,0.3979222,0.3987287,0.3995118,0.4002713,0.4010074,0.4017199,0.4024087,0.4030737,0.4037150,0.4043326,0.4049262,0.4054964,0.4060434,0.4065673,0.4070682,0.4075466,0.4080027,0.4084363,0.4088479,0.4092386,0.4096082,0.4099569,0.4102854,0.4105942,0.4108840,0.4111554,0.4114088,0.4116448,0.4118641,0.4120671,0.4122541,0.4124257,0.4125825,0.4127256,0.4128550,0.4129714,0.4130756,0.4131682,0.4132499,0.4133212,0.4133824,0.4134339,0.4134766,0.4135112,0.4135383,0.4135588,0.4135734,0.4135827,0.4135878,0.4135894,0.4135876,0.4135829,0.4135757,0.4135669,0.4135567,0.4135461,0.4135358,0.4135268,0.4135197,0.4135149,0.4135125,0.4135132,0.4135177,0.4135266,0.4135408,0.4135607,0.4135869,0.4136200,0.4136606,0.4137093,0.4137666,0.4138332,0.4139096,0.4139964,0.4140942,0.4142033,0.4143242,0.4144576,0.4146036,0.4147622,0.4149344,0.4151210,0.4153228,0.4155407,0.4157750,0.4160263,0.4162953,0.4165824,0.4168882,0.4172134,0.4175591,0.4179260,0.4183145,0.4187258,0.4191603,0.4196188,0.4201021,0.4206108,0.4211461,0.4217091,0.4223008,0.4229227,0.4235758,0.4242615,0.4249811,0.4257359,0.4265279,0.4273583,0.4282272,0.4291372,0.4300903,0.4310883,0.4321334,0.4332275,0.4343731,0.4355725,0.4368278,0.4381410,0.4395142,0.4409490,0.4424470,0.4440093,0.4456365,0.4473296,0.4490895,0.4509160,0.4528100,0.4547729,0.4568065,0.4589128,0.4610952,0.4633564,0.4657015,0.4681347,0.4706599,0.4732829,0.4760101,0.4788464,0.4817922,0.4848560,0.4880426,0.4913582,0.4948074,0.4983962,0.5021310,0.5060176,0.5100631,0.5142739,0.5186580,0.5232229,0.5279775,0.5329296,0.5380887,0.5434647,0.5490652,0.5549014,0.5609816,0.5673164,0.5739127,0.5807791,0.5879242,0.5953550,0.6030803,0.6111071,0.6194450,0.6281022,0.6370965,0.6464350,0.6561164,0.6661652,0.6765952,0.6874251,0.6986724,0.7103590,0.7225068,0.7351402,0.7482777,0.7619484,0.7761761,0.7909826,0.8063928,0.8224288,0.8391155,0.8564679,0.8745069,0.8932506,0.9127223,0.9329393,0.9539156,0.9756696,0.9982134,1.0215664,1.0457401,1.0707473,1.0966009,1.1233234,1.1509461,1.1794776,1.2089037,1.2392648,1.2705749,1.3028457,1.3361052,1.3703682,1.4056661,1.4420213,1.4794518,1.5179827,1.5576310,1.5984200,1.6403469,1.6834234,1.7276536,1.7730515,1.8196160,1.8673347,1.9162053,1.9662000,2.0172858,2.0694275,2.1225882,2.1767051,2.2317321,2.2875979,2.3442121,2.4014945,2.4593112,2.5174925,2.5758862,2.6342998,2.6924894,2.7502069,2.8071616,2.8630409,2.9175346,2.9703181,3.0211287,3.0697293,3.1159415,3.1596172,3.2006986,3.2391517,3.2749777,3.3082066,3.3388715,3.3670413,3.3927901,3.4162266,3.4374895,3.4567678,3.4742746,3.4902272,3.5048223,3.5182140,3.5305057,3.5417371,3.5519490,3.5612133,3.5695527,3.5770419,3.5837812,3.5899010,3.5955434,3.6008494,3.6059299,3.6108427,3.6155782,3.6200652,3.6241968,3.6278734,3.6310551,3.6337922,3.6362448,3.6386683,3.6413653,3.6446218,3.6486330,3.6534452,3.6589348,3.6648319,3.6707795,3.6764202,3.6814694,3.6857696,3.6892965,3.6921284,3.6944175,3.6963418,3.6980150,3.6995211,3.7008996,3.7021620,3.7033210,3.7044160,3.7055311,3.7067914,3.7083399,3.7103002,3.7127404,3.7156541,3.7189617,3.7225344,3.7262244,3.7298927,3.7334270,3.7367456,3.7397933,3.7425349,3.7449453,3.7470036,3.7486892,3.7499833,3.7508821,3.7514062,3.7516105,3.7515907,3.7514765,3.7513967,3.7514920,3.7519016,3.7527628,3.7541945,3.7562714,3.7589824,3.7621994,3.7656684,3.7690547,3.7720201,3.7743218,3.7758875,3.7768393,3.7774491,3.7780452,3.7789044,3.7801619,3.7817774,3.7835567,3.7852278,3.7865341,3.7873216,3.7875831,3.7874541,3.7871630,3.7869544,3.7870209,3.7874436,3.7881780,3.7891254,3.7901406,3.7910812,3.7918372,3.7923424,3.7925746,3.7925529,3.7923315,3.7919886,3.7916057,3.7912431,3.7909184,3.7906008,3.7902212,3.7896988,3.7889669,3.7879868,3.7867453,3.7852445,3.7834876,3.7814798,3.7792385,3.7767985,3.7742162,3.7715502,3.7688429,3.7660992,3.7632816,3.7603297,3.7571976,3.7538598,3.7503333,3.7466662,3.7429090,3.7390866,3.7351792,3.7311151,3.7267809,3.7220480,3.7168052,3.7109869,3.7045941,3.6976981,3.6904280,3.6829324,3.6753464,3.6677513,3.6601639,3.6525364,3.6447802,3.6367955,3.6284990,3.6198478,3.6108346,3.6014817,3.5918193,3.5818739,3.5716627,3.5611920,3.5504827,3.5395463,3.5284212,3.5171626,3.5058444,3.4945302,3.4832692,3.4720681,3.4608824,3.4496264,3.4381862,3.4264600,3.4143825,3.4019501,3.3892121,3.3762598,3.3631885,3.3500695,3.3369389,3.3237886,3.3105841,3.2972736,3.2838163,3.2701898,3.2563970,3.2424700,3.2284563,3.2144141,3.2003920,3.1864257,3.1725316,3.1587133,3.1449614,3.1312599,3.1175895,3.1039300,3.0902672,3.0765834,3.0628607,3.0490751,3.0352118,3.0212524,3.0071957,2.9930604,2.9788799,2.9647074,2.9505997,2.9366138,2.9227874,2.9091420,2.8956580,2.8822987,2.8690166,2.8557606,2.8424950,2.8291984,2.8158708,2.8025234,2.7891741,2.7758346,2.7625198,2.7492507,2.7360377,2.7228982,2.7098391,2.6968687,2.6839862,2.6711843,2.6584449,2.6457562,2.6331146,2.6205201,2.6079834,2.5955179,2.5831444,2.5708685,2.5586965,2.5466230,2.5346389,2.5227368,2.5109057,2.4991415,2.4874403,2.4758027,2.4642277,2.4527223,2.4412889,2.4299288,2.4186401,2.4074118,2.3962436,2.3851247,2.3740501,2.3630183,2.3520355,2.3411045,2.3302305,2.3194177,2.3086662,2.2979770,2.2873461,2.2767768,2.2662637,2.2558064,2.2453990,2.2350407,2.2247324,2.2144754,2.2042789,2.1941462,2.1840844,2.1740961,2.1641846,2.1543446,2.1445704,2.1348572,2.1251996,2.1155930,2.1060343,2.0965245,2.0870638,2.0776577,2.0683043,2.0590038,2.0497575,2.0405641,2.0314224,2.0223284,2.0132816,2.0042791,1.9953246,1.9864172,1.9775609,1.9687632,1.9600244,1.9513456,1.9427233,1.9341588,1.9256465,1.9171783,1.9087559,1.9003788,1.8920450,1.8837587,1.8755232,1.8673387,1.8592014,1.8511114,1.8430657,1.8350648,1.8271036,1.8191860,1.8113101,1.8034720,1.7956780,1.7879264,1.7802176,1.7725494,1.7649264,1.7573502,1.7498176,1.7423320,1.7348949,1.7275045,1.7201562,1.7128506,1.7055870,1.6983631,1.6911750,1.6840248,1.6769136,1.6698425,1.6628138,1.6558306,1.6488931,1.6419964,1.6351407,1.6283227,1.6215386,1.6147877,1.6080700,1.6013871,1.5947380,1.5881276,1.5815582,1.5750312,1.5685421,1.5620924,1.5556835,1.5493116,1.5429759,1.5366755,1.5304103,1.5241761,1.5179753,1.5118096,1.5056766,1.4995801,1.4935219,1.4875032,1.4815195,1.4755713,1.4696587,1.4637790,1.4579284,1.4521130,1.4463325,1.4405845,1.4348702,1.4291918,1.4235491,1.4179384,1.4123621,1.4068196,1.4013071,1.3958263,1.3903780,1.3849620,1.3795753,1.3742198,1.3688962,1.3636062,1.3583512,1.3531324,1.3479511,1.3428043,1.3376935,1.3326178,1.3275766,1.3225669,1.3175893,1.3126438,1.3077266,1.3028395,1.2979848,1.2931638,1.2883748,1.2836182,1.2788965,1.2742116,1.2695597,1.2649426,1.2603599,1.2558085,1.2512892,1.2468026,1.2423507,1.2379299,1.2335422,1.2291880,1.2248651,1.2205747,1.2163165,1.2120912,1.2078962,1.2037325,1.1996025,1.1955048,1.1914374,1.1874020,1.1833988,1.1794261,1.1754849,1.1715758,1.1676987,1.1638522,1.1600382,1.1562561,1.1525046,1.1487849,1.1450973,1.1414407,1.1378133,1.1342177,1.1306528,1.1271183,1.1236122,1.1201358,1.1166888,1.1132690,1.1098775,1.1065153,1.1031824,1.0998772,1.0966018,1.0933559,1.0901377,1.0869483,1.0837876,1.0806570,1.0775536,1.0744781,1.0714308,1.0684117,1.0654192,1.0624551,1.0595193,1.0566087,1.0537245,1.0508667,1.0480350,1.0452274,1.0424451,1.0396892,1.0369574,1.0342510,1.0315715,1.0289187,1.0262907,1.0236881,1.0211109,1.0185587,1.0160300,1.0135257,1.0110461,1.0085902,1.0061594,1.0037543,1.0013742,0.9990178,0.9966857,0.9943777,0.9920921,0.9898304,0.9875920,0.9853776,0.9831854,0.9810157,0.9788682,0.9767426,0.9746366,0.9725509,0.9704869,0.9684433,0.9664208,0.9644197,0.9624391,0.9604787,0.9585396,0.9566199,0.9547205,0.9528389,0.9509757,0.9491320,0.9473062,0.9454987,0.9437110,0.9419435,0.9401950,0.9384663,0.9367572,0.9350668,0.9333948,0.9317400,0.9301021,0.9284827,0.9268807,0.9252972,0.9237327,0.9221871,0.9206622,0.9191570,0.9176708,0.9162039,0.9147558,0.9133258,0.9119149,0.9105213,0.9091456,0.9077871,0.9064463,0.9051235,0.9038180,0.9025322,0.9012654,0.9000165,0.8987856,0.8975713,0.8963737,0.8951933,0.8940296,0.8928825,0.8917515,0.8906374,0.8895404,0.8884595,0.8873947,0.8863463,0.8853140,0.8842970,0.8832951,0.8823087,0.8813385,0.8803837,0.8794444,0.8785208,0.8776132,0.8767208,0.8758441,0.8749834,0.8741383,0.8733082,0.8724933,0.8716938,0.8709100,0.8701419,0.8693899,0.8686539,0.8679339,0.8672292,0.8665394,0.8658646,0.8652049,0.8645605,0.8639321,0.8633199,0.8627248,0.8621462,0.8615838,0.8610370,0.8605063,0.8599904,0.8594887,0.8590012,0.8585280,0.8580694,0.8576261,0.8571985,0.8567864,0.8563898,0.8560084,0.8556421,0.8552899,0.8549514,0.8546269,0.8543168,0.8540210,0.8537401,0.8534747,0.8532248,0.8529894,0.8527681,0.8525604,0.8523657,0.8521846,0.8520166,0.8518625,0.8517223,0.8515961,0.8514844,0.8513864,0.8513022,0.8512312,0.8511735,0.8511296,0.8510991,0.8510830,0.8510818,0.8510959,0.8511247,0.8511677,0.8512247,0.8512957,0.8513806,0.8514793,0.8515928,0.8517208,0.8518640,0.8520217,0.8521938,0.8523797,0.8525797,0.8527938,0.8530222,0.8532654,0.8535237,0.8537970,0.8540848,0.8543864,0.8547012,0.8550300,0.8553727,0.8557301,0.8561022,0.8564897,0.8568923,0.8573105,0.8577439,0.8581919,0.8586537,0.8591285,0.8596175,0.8601205,0.8606381,0.8611713,0.8617210,0.8622879,0.8628719,0.8634727,0.8640899,0.8647236,0.8653728,0.8660362,0.8667129,0.8674036,0.8681072,0.8688249,0.8695574,0.8703055,0.8710692,0.8718484,0.8726436,0.8734543,0.8742800,0.8751220,0.8759808,0.8768557,0.8777462,0.8786518,0.8795730,0.8805100,0.8814626,0.8824304,0.8834150,0.8844157,0.8854323,0.8864634,0.8875098,0.8885710,0.8896469,0.8907383,0.8918456,0.8929688,0.8941085,0.8952646,0.8964372,0.8976257,0.8988302,0.9000514,0.9012899,0.9025454,0.9038175,0.9051057,0.9064117,0.9077344,0.9090753,0.9104337,0.9118103,0.9132043,0.9146153,0.9160414,0.9174837,0.9189419,0.9204155,0.9219056,0.9234137,0.9249399,0.9264840,0.9280460,0.9296270,0.9312267,0.9328460,0.9344835,0.9361408,0.9378182,0.9395157,0.9412326,0.9429699,0.9447256,0.9464979,0.9482852,0.9500880,0.9519058,0.9537382,0.9555875,0.9574553,0.9593416,0.9612470,0.9631705,0.9651145,0.9670781,0.9690606,0.9710613,0.9730811,0.9751200,0.9771744,0.9792467,0.9813361,0.9834422,0.9855660,0.9877090,0.9898707,0.9920510,0.9942484,0.9964650,0.9987012,1.0009578,1.0032339,1.0055313,1.0078487,1.0101862,1.0125419,1.0149177,1.0173120,1.0197276,1.0221626,1.0246198,1.0270972,1.0295967,1.0321156,1.0346555,1.0372145,1.0397929,1.0423882,1.0450044,1.0476418,1.0503010,1.0529786,1.0556765,1.0583973,1.0611372,1.0638968,1.0666763,1.0694745,1.0722917,1.0751275,1.0779845,1.0808624,1.0837618,1.0866805,1.0896207,1.0925821,1.0955620,1.0985622,1.1015848,1.1046282,1.1076928,1.1107771,1.1138834,1.1170083,1.1201519,1.1233135,1.1264974,1.1297035,1.1329339,1.1361879,1.1394683,1.1427696,1.1460934,1.1494331,1.1527915,1.1561662,1.1595573,1.1629653,1.1663947,1.1698492,1.1733270,1.1768290,1.1803542,1.1839018,1.1874720,1.1910630,1.1946734,1.1983042,1.2019532,1.2056214,1.2093076,1.2130120,1.2167370,1.2204827,1.2242504,1.2280406,1.2318530,1.2356871,1.2395420,1.2434191,1.2473176,1.2512369,1.2551787,1.2591434,1.2631295,1.2671376,1.2711663,1.2752148,1.2792819,1.2833670,1.2874690,1.2915883,1.2957258,1.2998827,1.3040596,1.3082594,1.3124834,1.3167300,1.3209988,1.3252872,1.3295927,1.3339139,1.3382522,1.3426079,1.3469832,1.3513795,1.3558009,1.3602464,1.3647156,1.3692080,1.3737210,1.3782531,1.3828034,1.3873738,1.3919642,1.3965762,1.4012119,1.4058707,1.4105513,1.4152515,1.4199692,1.4247048,1.4294564,1.4342252,1.4390134,1.4438237,1.4486588,1.4535202,1.4584072,1.4633228,1.4682639,1.4732286,1.4782163,1.4832256,1.4882541,1.4932992,1.4983590,1.5034306,1.5085106,1.5135978,1.5186936,1.5238007,1.5289228,1.5340675,1.5392379,1.5444362,1.5496622,1.5549134,1.5601869,1.5654801,1.5707918,1.5761222,1.5814751,1.5868505,1.5922488,1.5976678,1.6031055,1.6085596,1.6140299,1.6195147,1.6250166,1.6305356,1.6360745,1.6416340,1.6472137,1.6528120,1.6584288,1.6640623,1.6697130,1.6753832,1.6810732,1.6867841,1.6925170,1.6982696,1.7040424,1.7098372,1.7156549,1.7214963,1.7273594,1.7332411,1.7391378,1.7450447,1.7509599,1.7568831,1.7628191,1.7687731,1.7747523,1.7807612,1.7868026,1.7928765,1.7989813,1.8051168,1.8112803,1.8174697,1.8236810,1.8299088,1.8361462,1.8423897,1.8486392,1.8548951,1.8611600,1.8674341,1.8737148,1.8799981,1.8862799,1.8925600,1.8988416,1.9051319,1.9114405,1.9177761,1.9241444,1.9305484,1.9369887,1.9434628,1.9499675,1.9564954,1.9630440,1.9696162,1.9762142,1.9828465,1.9895158,1.9962221,2.0029602,2.0097203,2.0164919,2.0232599,2.0300188,2.0367632,2.0434947,2.0502191,2.0569472,2.0636897,2.0704553,2.0772491,2.0840712,2.0909204,2.0977926,2.1046889,2.1116161,2.1185851,2.1256044,2.1326785,2.1398025,2.1469631,2.1541412,2.1613224,2.1684980,2.1756680,2.1828406,2.1900294,2.1972485,2.2045057,2.2118011,2.2191300,2.2264841,2.2338626,2.2412696,2.2487183,2.2562194,2.2637780,2.2713873,2.2790303,2.2866809,2.2943180,2.3019285,2.3095145,2.3170896,2.3246775,2.3323042,2.3399894,2.3477407,2.3555508,2.3633986,2.3712564,2.3790939,2.3868957,2.3946648,2.4024243,2.4102097,2.4180605,2.4260035,2.4340467,2.4421778,2.4503736,2.4586060,2.4668531,2.4751015,2.4833410,2.4915640,2.4997618,2.5079293,2.5160766,2.5242290,2.5324221,2.5406935,2.5490608,2.5575070,2.5659819,2.5744159,2.5827498,2.5909624,2.5990844,2.6071901,2.6153700,2.6236992,2.6322098,2.6408870,2.6496806,2.6585257,2.6673698,2.6761806,2.6849468,2.6936696,2.7023480,2.7109756,2.7195451,2.7280586,2.7365377,2.7450209,2.7535539,2.7621651,2.7708516,2.7795770,2.7882812,2.7969053,2.8054085,2.8137805,2.8220367,2.8302076,2.8383288,2.8464301,2.8545320,2.8626463,2.8707767,2.8789225,2.8870857,2.8952694,2.9034777,2.9117167,2.9199891,2.9283042,2.9366753,2.9451096,2.9535933,2.9620790,2.9704831,2.9787068,2.9866717,2.9943514,3.0017879,3.0090754,3.0163238,3.0236247,3.0310307,3.0385575,3.0461991,3.0539415,3.0617640,3.0696325,3.0774918,3.0852587,3.0928276,3.1000838,3.1069331,3.1133413,3.1193647,3.1251538,3.1309187,3.1368570,3.1430798,3.1495697,3.1561971,3.1627901,3.1692235,3.1754901,3.1817107,3.1880865,3.1948090,3.2019856,3.2095969,3.2175043,3.2254834,3.2332623,3.2405603,3.2471347,3.2528372,3.2576666,3.2617807,3.2654498,3.2689612,3.2725229,3.2762086,3.2799776,3.2837465,3.2874687,3.2911694,3.2949286,3.2988136,3.3028202,3.3068452,3.3107247,3.3143048,3.3175080,3.3203590,3.3229525,3.3254046,3.3278110,3.3302426,3.3327603,3.3354151,3.3382244,3.3411393,3.3440347,3.3467312,3.3490381,3.3507998,3.3519235,3.3523967,3.3523049,3.3518295,3.3512259,3.3507566,3.3506243,3.3509223,3.3516335,3.3526726,3.3539288,3.3552957,3.3566713,3.3579521,3.3590384,3.3598604,3.3603938,3.3606532,3.3606660,3.3604369,3.3599319,3.3590982,3.3579037,3.3563647,3.3545525,3.3525655,3.3504956
"REPR-05",1.9122124e-02,1.8600464e-02,1.8170595e-02,1.7868757e-02,1.7688990e-02,1.7598152e-02,1.7558336e-02,1.7541409e-02,1.7532587e-02,1.7522812e-02,1.7501354e-02,1.7461061e-02,1.7406702e-02,1.7349720e-02,1.7307520e-02,1.7293453e-02,1.7312050e-02,1.7358541e-02,1.7424822e-02,1.7500162e-02,1.7576218e-02,1.7646074e-02,1.7710447e-02,1.7769098e-02,1.7822742e-02,1.7872810e-02,1.7916203e-02,1.7948866e-02,1.7969131e-02,1.7978907e-02,1.7979145e-02,1.7974377e-02,1.7972231e-02,1.7974615e-02,1.7980576e-02,1.7987490e-02,1.7988443e-02,1.7979383e-02,1.7957211e-02,1.7916441e-02,1.7861366e-02,1.7797947e-02,1.7730236e-02,1.7668247e-02,1.7618656e-02,1.7584562e-02,1.7568588e-02,1.7566204e-02,1.7573357e-02,1.7584562e-02,1.7592430e-02,1.7589569e-02,1.7573833e-02,1.7549038e-02,1.7519712e-02,1.7492294e-02,1.7472267e-02,1.7468214e-02,1.7482996e-02,1.7513275e-02,1.7557621e-02,1.7608881e-02,1.7656088e-02,1.7692566e-02,1.7714500e-02,1.7720222e-02,1.7715216e-02,1.7702579e-02,1.7687082e-02,1.7671824e-02,1.7658949e-02,1.7649174e-02,1.7638922e-02,1.7623901e-02,1.7603159e-02,1.7571926e-02,1.7531395e-02,1.7485619e-02,1.7439365e-02,1.7394304e-02,1.7356873e-02,1.7326832e-02,1.7303705e-02,1.7290592e-02,1.7286301e-02,1.7285347e-02,1.7288446e-02,1.7291307e-02,1.7289639e-02,1.7286539e-02,1.7283201e-02,1.7276287e-02,1.7270803e-02,1.7270088e-02,1.7274618e-02,1.7284155e-02,1.7297983e-02,1.7312288e-02,1.7324448e-02,1.7332554e-02,1.7338514e-02,1.7340183e-02,1.7341375e-02,1.7343044e-02,1.7349243e-02,1.7360449e-02,1.7376184e-02,1.7394543e-02,1.7414808e-02,1.7437220e-02,1.7459154e-02,1.7478466e-02,1.7492533e-02,1.7501831e-02,1.7508268e-02,1.7514944e-02,1.7522812e-02,1.7532110e-02,1.7544270e-02,1.7559052e-02,1.7574310e-02,1.7587781e-02,1.7598510e-02,1.7606497e-02,1.7611384e-02,1.7613888e-02,1.7615795e-02,1.7618775e-02,1.7623663e-02,1.7630696e-02,1.7640233e-02,1.7651320e-02,1.7662287e-02,1.7670989e-02,1.7677069e-02,1.7680645e-02,1.7681718e-02,1.7681479e-02,1.7681360e-02,1.7683268e-02,1.7689466e-02,1.7700911e-02,1.7716527e-02,1.7734647e-02,1.7753720e-02,1.7772555e-02,1.7789483e-02,1.7802119e-02,1.7809868e-02,1.7813444e-02,1.7814517e-02,1.7814875e-02,1.7816067e-02,1.7819881e-02,1.7827272e-02,1.7837405e-02,1.7849565e-02,1.7862082e-02,1.7874718e-02,1.7887115e-02,1.7899156e-02,1.7909527e-02,1.7919302e-02,1.7929554e-02,1.7942309e-02,1.7957211e-02,1.7973065e-02,1.7988920e-02,1.8006563e-02,1.8023252e-02,1.8037081e-02,1.8048286e-02,1.8056154e-02,1.8062592e-02,1.8069148e-02,1.8075824e-02,1.8085003e-02,1.8097162e-02,1.8113017e-02,1.8131375e-02,1.8151760e-02,1.8172264e-02,1.8192530e-02,1.8211246e-02,1.8227100e-02,1.8239737e-02,1.8248916e-02,1.8255711e-02,1.8260241e-02,1.8264413e-02,1.8267393e-02,1.8270373e-02,1.8274426e-02,1.8280983e-02,1.8289685e-02,1.8299580e-02,1.8309236e-02,1.8318176e-02,1.8324494e-02,1.8328190e-02,1.8329740e-02,1.8330574e-02,1.8331051e-02,1.8331766e-02,1.8334746e-02,1.8339872e-02,1.8347263e-02,1.8354654e-02,1.8361330e-02,1.8366694e-02,1.8369913e-02,1.8372059e-02,1.8374443e-02,1.8377900e-02,1.8382788e-02,1.8389583e-02,1.8397570e-02,1.8406034e-02,1.8414497e-02,1.8421650e-02,1.8426180e-02,1.8428802e-02,1.8430233e-02,1.8430114e-02,1.8429875e-02,1.8429399e-02,1.8430471e-02,1.8432498e-02,1.8434644e-02,1.8436193e-02,1.8436790e-02,1.8437505e-02,1.8437505e-02,1.8435240e-02,1.8432379e-02,1.8429399e-02,1.8427730e-02,1.8426180e-02,1.8424749e-02,1.8424511e-02,1.8426418e-02,1.8428802e-02,1.8430948e-02,1.8433213e-02,1.8435240e-02,1.8437147e-02,1.8436432e-02,1.8435240e-02,1.8432975e-02,1.8429041e-02,1.8425226e-02,1.8422604e-02,1.8420458e-02,1.8420458e-02,1.8422604e-02,1.8424988e-02,1.8427849e-02,1.8431544e-02,1.8435240e-02,1.8438935e-02,1.8442631e-02,1.8446088e-02,1.8449545e-02,1.8453717e-02,1.8458724e-02,1.8463850e-02,1.8469095e-02,1.8474340e-02,1.8479705e-02,1.8485069e-02,1.8490553e-02,1.8497348e-02,1.8504262e-02,1.8511653e-02,1.8520355e-02,1.8528938e-02,1.8537521e-02,1.8545508e-02,1.8552661e-02,1.8557191e-02,1.8559337e-02,1.8561363e-02,1.8563509e-02,1.8565297e-02,1.8567324e-02,1.8571019e-02,1.8576264e-02,1.8580675e-02,1.8583059e-02,1.8585443e-02,1.8586874e-02,1.8588185e-02,1.8588424e-02,1.8587351e-02,1.8587947e-02,1.8590689e-02,1.8593550e-02,1.8596649e-02,1.8599749e-02,1.8602848e-02,1.8605947e-02,1.8607736e-02,1.8610001e-02,1.8611789e-02,1.8613815e-02,1.8616557e-02,1.8619299e-02,1.8623710e-02,1.8628001e-02,1.8633723e-02,1.8639207e-02,1.8645287e-02,1.8651128e-02,1.8654823e-02,1.8658400e-02,1.8661857e-02,1.8664837e-02,1.8668056e-02,1.8669367e-02,1.8670797e-02,1.8672109e-02,1.8673301e-02,1.8674731e-02,1.8676043e-02,1.8677354e-02,1.8678784e-02,1.8680096e-02,1.8681526e-02,1.8682837e-02,1.8683791e-02,1.8684864e-02,1.8685818e-02,1.8684745e-02,1.8682718e-02,1.8680573e-02,1.8678427e-02,1.8675804e-02,1.8672705e-02,1.8669605e-02,1.8666387e-02,1.8663406e-02,1.8660545e-02,1.8657923e-02,1.8656373e-02,1.8655896e-02,1.8656015e-02,1.8657088e-02,1.8658996e-02,1.8661380e-02,1.8663764e-02,1.8666267e-02,1.8668175e-02,1.8669009e-02,1.8668175e-02,1.8666983e-02,1.8665671e-02,1.8664598e-02,1.8665433e-02,1.8666744e-02,1.8668294e-02,1.8671155e-02,1.8675447e-02,1.8680096e-02,1.8684745e-02,1.8689275e-02,1.8693805e-02,1.8698096e-02,1.8702388e-02,1.8706441e-02,1.8710613e-02,1.8714666e-02,1.8718481e-02,1.8722177e-02,1.8725872e-02,1.8729568e-02,1.8733263e-02,1.8737912e-02,1.8743634e-02,1.8748164e-02,1.8752217e-02,1.8755913e-02,1.8759727e-02,1.8763065e-02,1.8765569e-02,1.8766284e-02,1.8766403e-02,1.8766761e-02,1.8767118e-02,1.8767476e-02,1.8767834e-02,1.8768430e-02,1.8769622e-02,1.8772840e-02,1.8777847e-02,1.8783331e-02,1.8788815e-02,1.8794417e-02,1.8800259e-02,1.8806577e-02,1.8812180e-02,1.8815994e-02,1.8818736e-02,1.8821239e-02,1.8823624e-02,1.8826008e-02,1.8828511e-02,1.8830895e-02,1.8833876e-02,1.8837810e-02,1.8841624e-02,1.8844128e-02,1.8846393e-02,1.8848538e-02,1.8850565e-02,1.8852353e-02,1.8853545e-02,1.8853426e-02,1.8852592e-02,1.8852711e-02,1.8853545e-02,1.8854499e-02,1.8855333e-02,1.8856287e-02,1.8857360e-02,1.8858194e-02,1.8858194e-02,1.8857718e-02,1.8857479e-02,1.8857241e-02,1.8857241e-02,1.8857360e-02,1.8858314e-02,1.8860459e-02,1.8863559e-02,1.8866897e-02,1.8870950e-02,1.8875480e-02,1.8879175e-02,1.8881917e-02,1.8884182e-02,1.8886209e-02,1.8888474e-02,1.8890619e-02,1.8892765e-02,1.8894792e-02,1.8896818e-02,1.8898845e-02,1.8901110e-02,1.8903494e-02,1.8906355e-02,1.8909454e-02,1.8912435e-02,1.8914819e-02,1.8916607e-02,1.8917680e-02,1.8918514e-02,1.8919230e-02,1.8920064e-02,1.8920779e-02,1.8921137e-02,1.8921137e-02,1.8921137e-02,1.8920541e-02,1.8919945e-02,1.8919468e-02,1.8918872e-02,1.8917680e-02,1.8915772e-02,1.8913150e-02,1.8910766e-02,1.8908024e-02,1.8904805e-02,1.8901944e-02,1.8899679e-02,1.8897414e-02,1.8896103e-02,1.8895268e-02,1.8894672e-02,1.8894553e-02,1.8894553e-02,1.8893123e-02,1.8890977e-02,1.8887401e-02,1.8882990e-02,1.8878341e-02,1.8873930e-02,1.8870234e-02,1.8868089e-02,1.8867254e-02,1.8867016e-02,1.8866658e-02,1.8866897e-02,1.8868446e-02,1.8870831e-02,1.8873453e-02,1.8876195e-02,1.8878818e-02,1.8880725e-02,1.8881083e-02,1.8881440e-02,1.8881559e-02,1.8881798e-02,1.8881917e-02,1.8882036e-02,1.8882155e-02,1.8882871e-02,1.8884301e-02,1.8885851e-02,1.8887520e-02,1.8889308e-02,1.8891454e-02,1.8893361e-02,1.8895149e-02,1.8895984e-02,1.8895864e-02,1.8895745e-02,1.8895626e-02,1.8895388e-02,1.8895149e-02,1.8894434e-02,1.8893600e-02,1.8893242e-02,1.8893719e-02,1.8894434e-02,1.8895745e-02,1.8897176e-02,1.8898606e-02,1.8899918e-02,1.8900990e-02,1.8902063e-02,1.8902540e-02,1.8901587e-02,1.8900514e-02,1.8899441e-02,1.8898368e-02,1.8897533e-02,1.8896580e-02,1.8895745e-02,1.8895149e-02,1.8895030e-02,1.8895984e-02,1.8897772e-02,1.8900275e-02,1.8903494e-02,1.8907070e-02,1.8910885e-02,1.8914580e-02,1.8918037e-02,1.8921018e-02,1.8923640e-02,1.8926382e-02,1.8929601e-02,1.8933177e-02,1.8936872e-02,1.8940449e-02,1.8944025e-02,1.8947601e-02,1.8950939e-02,1.8954456e-02,1.8958211e-02,1.8961430e-02,1.8964350e-02,1.8967390e-02,1.8970132e-02,1.8973470e-02,1.8976867e-02,1.8980265e-02,1.8983901e-02,1.8987715e-02,1.8991470e-02,1.8994808e-02,1.8997192e-02,1.8998861e-02,1.9000351e-02,1.9001782e-02,1.9003034e-02,1.9003749e-02,1.9003808e-02,1.9003749e-02,1.9003630e-02,1.9003630e-02,1.9003868e-02,1.9003987e-02,1.9004524e-02,1.9005656e-02,1.9006968e-02,1.9008398e-02,1.9010127e-02,1.9012213e-02,1.9013882e-02,1.9014955e-02,1.9016087e-02,1.9016981e-02,1.9017577e-02,1.9018054e-02,1.9018412e-02,1.9018471e-02,1.9018292e-02,1.9018233e-02,1.9018471e-02,1.9019783e-02,1.9022226e-02,1.9025266e-02,1.9028783e-02,1.9033015e-02,1.9037604e-02,1.9042671e-02,1.9047976e-02,1.9053340e-02,1.9058645e-02,1.9064069e-02,1.9069433e-02,1.9074798e-02,1.9080102e-02,1.9085526e-02,1.9090891e-02,1.9096255e-02,1.9101799e-02,1.9107580e-02,1.9113541e-02,1.9119680e-02,1.9126236e-02,1.9132912e-02,1.9139826e-02,1.9146740e-02,1.9153595e-02,1.9160450e-02,1.9167185e-02,1.9173861e-02,1.9180477e-02,1.9187212e-02,1.9194186e-02,1.9201875e-02,1.9209802e-02,1.9217789e-02,1.9225478e-02,1.9232929e-02,1.9240379e-02,1.9247472e-02,1.9254148e-02,1.9260764e-02,1.9267619e-02,1.9274771e-02,1.9281983e-02,1.9289970e-02,1.9298732e-02,1.9307554e-02,1.9317031e-02,1.9327521e-02,1.9338548e-02,1.9349635e-02,1.9360960e-02,1.9372344e-02,1.9383729e-02,1.9395351e-02,1.9407094e-02,1.9419193e-02,1.9431710e-02,1.9444644e-02,1.9458294e-02,1.9472599e-02,1.9487858e-02,1.9504011e-02,1.9521117e-02,1.9538462e-02,1.9555986e-02,1.9573689e-02,1.9591272e-02,1.9608676e-02,1.9626141e-02,1.9643009e-02,1.9658625e-02,1.9673347e-02,1.9687712e-02,1.9702077e-02,1.9716382e-02,1.9730747e-02,1.9744813e-02,1.9758403e-02,1.9772053e-02,1.9786000e-02,1.9799888e-02,1.9813836e-02,1.9827187e-02,1.9839287e-02,1.9850731e-02,1.9861817e-02,1.9871831e-02,1.9880474e-02,1.9887865e-02,1.9894302e-02,1.9899726e-02,1.9903898e-02,1.9906938e-02,1.9909322e-02,1.9911706e-02,1.9913375e-02,1.9914508e-02,1.9915581e-02,1.9916117e-02,1.9915819e-02,1.9915104e-02,1.9914091e-02,1.9912362e-02,1.9909739e-02,1.9906521e-02,1.9902945e-02,1.9899487e-02,1.9895852e-02,1.9892037e-02,1.9888282e-02,1.9884467e-02,1.9880831e-02,1.9877195e-02,1.9873381e-02,1.9869447e-02,1.9865334e-02,1.9861221e-02,1.9857228e-02,1.9853532e-02,1.9849837e-02,1.9846320e-02,1.9842446e-02,1.9838214e-02,1.9833505e-02,1.9828200e-02,1.9822121e-02,1.9815624e-02,1.9808590e-02,1.9801557e-02,1.9794941e-02,1.9788742e-02,1.9782901e-02,1.9777834e-02,1.9773483e-02,1.9769669e-02,1.9766569e-02,1.9764006e-02,1.9761980e-02,1.9760311e-02,1.9759297e-02,1.9758999e-02,1.9759059e-02,1.9759655e-02,1.9760668e-02,1.9761801e-02,1.9762814e-02,1.9763947e-02,1.9764602e-02,1.9764841e-02,1.9764781e-02,1.9764185e-02,1.9762993e-02,1.9760787e-02,1.9758105e-02,1.9755244e-02,1.9752026e-02,1.9748747e-02,1.9745708e-02,1.9743025e-02,1.9740820e-02,1.9738913e-02,1.9737124e-02,1.9735456e-02,1.9733846e-02,1.9732177e-02,1.9730330e-02,1.9728243e-02,1.9725680e-02,1.9722641e-02,1.9719064e-02,1.9715011e-02,1.9710243e-02,1.9704998e-02,1.9699454e-02,1.9693613e-02,1.9687414e-02,1.9680977e-02,1.9674480e-02,1.9667745e-02,1.9660771e-02,1.9653499e-02,1.9645691e-02,1.9637644e-02,1.9629300e-02,1.9620895e-02,1.9612372e-02,1.9604087e-02,1.9596040e-02,1.9588351e-02,1.9581258e-02,1.9575059e-02,1.9569576e-02,1.9564390e-02,1.9559741e-02,1.9555449e-02,1.9551218e-02,1.9547284e-02,1.9543350e-02,1.9539595e-02,1.9536138e-02,1.9533098e-02,1.9530237e-02,1.9527853e-02,1.9525766e-02,1.9523919e-02,1.9522309e-02,1.9520879e-02,1.9519329e-02,1.9517779e-02,1.9516289e-02,1.9514859e-02,1.9513965e-02,1.9513726e-02,1.9514203e-02,1.9514799e-02,1.9515455e-02,1.9516230e-02,1.9517839e-02,1.9520819e-02,1.9524872e-02,1.9528985e-02,1.9533277e-02,1.9538164e-02,1.9543767e-02,1.9549310e-02,1.9554794e-02,1.9560218e-02,1.9565582e-02,1.9571900e-02,1.9579053e-02,1.9586444e-02,1.9595087e-02,1.9604743e-02,1.9615114e-02,1.9625306e-02,1.9636512e-02,1.9649029e-02,1.9662023e-02,1.9674897e-02,1.9688129e-02,1.9701123e-02,1.9714594e-02,1.9728661e-02,1.9742966e-02,1.9757390e-02,1.9771695e-02,1.9787669e-02,1.9804478e-02,1.9821286e-02,1.9839525e-02,1.9858479e-02,1.9877434e-02,1.9897223e-02,1.9917607e-02,1.9937754e-02,1.9958019e-02,1.9978404e-02,1.9997597e-02,2.0016313e-02,2.0034909e-02,2.0053387e-02,2.0070195e-02,2.0085812e-02,2.0101428e-02,2.0116448e-02,2.0131111e-02,2.0145893e-02,2.0161271e-02,2.0176888e-02,2.0192385e-02,2.0208120e-02,2.0222545e-02,2.0236254e-02,2.0248413e-02,2.0259500e-02,2.0269871e-02,2.0278931e-02,2.0287395e-02,2.0295739e-02,2.0304084e-02,2.0312428e-02,2.0320177e-02,2.0327568e-02,2.0334959e-02,2.0341396e-02,2.0346999e-02,2.0352840e-02,2.0358562e-02,2.0364285e-02,2.0370305e-02,2.0376444e-02,2.0382166e-02,2.0387232e-02,2.0391762e-02,2.0395517e-02,2.0398915e-02,2.0401716e-02,2.0404398e-02,2.0407438e-02,2.0410776e-02,2.0414293e-02,2.0417809e-02,2.0421684e-02,2.0425916e-02,2.0430684e-02,2.0436168e-02,2.0441890e-02,2.0447612e-02,2.0454228e-02,2.0461738e-02,2.0469606e-02,2.0476878e-02,2.0483792e-02,2.0490706e-02,2.0497561e-02,2.0504415e-02,2.0511329e-02,2.0518303e-02,2.0525217e-02,2.0532727e-02,2.0540714e-02,2.0549178e-02,2.0557880e-02,2.0566583e-02,2.0575941e-02,2.0585597e-02,2.0595253e-02,2.0604849e-02,2.0614445e-02,2.0623684e-02,2.0632684e-02,2.0641685e-02,2.0650685e-02,2.0659745e-02,2.0669103e-02,2.0678818e-02,2.0688474e-02,2.0698130e-02,2.0707905e-02,2.0717740e-02,2.0727634e-02,2.0737648e-02,2.0747960e-02,2.0758390e-02,2.0769000e-02,2.0779610e-02,2.0790160e-02,2.0800769e-02,2.0811319e-02,2.0821989e-02,2.0832717e-02,2.0843029e-02,2.0853102e-02,2.0863056e-02,2.0873010e-02,2.0882845e-02,2.0892441e-02,2.0901978e-02,2.0911396e-02,2.0920753e-02,2.0930052e-02,2.0939291e-02,2.0948529e-02,2.0957768e-02,2.0967007e-02,2.0976543e-02,2.0986259e-02,2.0995975e-02,2.1005750e-02,2.1015584e-02,2.1025658e-02,2.1035790e-02,2.1045923e-02,2.1056116e-02,2.1066308e-02,2.1076381e-02,2.1086395e-02,2.1096289e-02,2.1106184e-02,2.1116018e-02,2.1125853e-02,2.1135688e-02,2.1145821e-02,2.1156430e-02,2.1167219e-02,2.1177948e-02,2.1188796e-02,2.1199584e-02,2.1210492e-02,2.1221459e-02,2.1233022e-02,2.1244884e-02,2.1256983e-02,2.1269500e-02,2.1282315e-02,2.1295011e-02,2.1307886e-02,2.1320760e-02,2.1334052e-02,2.1347642e-02,2.1361351e-02,2.1375477e-02,2.1390855e-02,2.1407068e-02,2.1423459e-02,2.1440268e-02,2.1457493e-02,2.1474957e-02,2.1492481e-02,2.1510065e-02,2.1528184e-02,2.1546602e-02,2.1565676e-02,2.1585882e-02,2.1606863e-02,2.1628797e-02,2.1651924e-02,2.1675944e-02,2.1700501e-02,2.1726131e-02,2.1753013e-02,2.1781266e-02,2.1810055e-02,2.1839857e-02,2.1870792e-02,2.1903098e-02,2.1936774e-02,2.1971762e-02,2.2008210e-02,2.2046387e-02,2.2086143e-02,2.2127509e-02,2.2170514e-02,2.2215366e-02,2.2262335e-02,2.2311270e-02,2.2362113e-02,2.2414714e-02,2.2469163e-02,2.2525519e-02,2.2583872e-02,2.2644222e-02,2.2706509e-02,2.2770852e-02,2.2837430e-02,2.2906482e-02,2.2977859e-02,2.3051679e-02,2.3128152e-02,2.3207188e-02,2.3288965e-02,2.3373365e-02,2.3460418e-02,2.3550004e-02,2.3642153e-02,2.3737013e-02,2.3834586e-02,2.3934782e-02,2.4037778e-02,2.4143338e-02,2.4251729e-02,2.4363101e-02,2.4477482e-02,2.4595112e-02,2.4715960e-02,2.4839997e-02,2.4967253e-02,2.5097787e-02,2.5231957e-02,2.5369853e-02,2.5511205e-02,2.5655836e-02,2.5804162e-02,2.5956482e-02,2.6113153e-02,2.6274383e-02,2.6440114e-02,2.6610196e-02,2.6784688e-02,2.6964128e-02,2.7148515e-02,2.7338028e-02,2.7532369e-02,2.7731717e-02,2.7936339e-02,2.8146178e-02,2.8361291e-02,2.8581649e-02,2.8807670e-02,2.9039115e-02,2.9276043e-02,2.9518396e-02,2.9765636e-02,3.0017436e-02,3.0273557e-02,3.0533671e-02,3.0797333e-02,3.1064272e-02,3.1334281e-02,3.1606615e-02,3.1880915e-02,3.2156765e-02,3.2433867e-02,3.2711476e-02,3.2989115e-02,3.3266723e-02,3.3543527e-02,3.3819050e-02,3.4093201e-02,3.4365565e-02,3.4635574e-02,3.4902751e-02,3.5166740e-02,3.5427123e-02,3.5683274e-02,3.5935074e-02,3.6182314e-02,3.6424696e-02,3.6661774e-02,3.6893129e-02,3.7118554e-02,3.7337571e-02,3.7550092e-02,3.7755609e-02,3.7954152e-02,3.8145602e-02,3.8329422e-02,3.8505405e-02,3.8673520e-02,3.8833082e-02,3.8984299e-02,3.9127171e-02,3.9261550e-02,3.9387405e-02,3.9504707e-02,3.9613813e-02,3.9714932e-02,3.9807767e-02,3.9892465e-02,3.9969355e-02,4.0038794e-02,4.0100992e-02,4.0156215e-02,4.0204734e-02,4.0246695e-02,4.0282458e-02,4.0312260e-02,4.0336341e-02,4.0355086e-02,4.0368617e-02,4.0377080e-02,4.0380776e-02,4.0379941e-02,4.0374428e-02,4.0364891e-02,4.0351540e-02,4.0334314e-02,4.0313184e-02,4.0288180e-02,4.0259749e-02,4.0228039e-02,4.0192962e-02,4.0154278e-02,4.0112108e-02,4.0066481e-02,4.0017515e-02,3.9965481e-02,3.9910346e-02,3.9852142e-02,3.9791048e-02,3.9727360e-02,3.9660960e-02,3.9591998e-02,3.9520174e-02,3.9445490e-02,3.9368272e-02,3.9288402e-02,3.9205849e-02,3.9120674e-02,3.9033175e-02,3.8943499e-02,3.8851321e-02,3.8756818e-02,3.8660109e-02,3.8561314e-02,3.8460553e-02,3.8357854e-02,3.8253218e-02,3.8147062e-02,3.8039595e-02,3.7930429e-02,3.7819535e-02,3.7707150e-02,3.7593484e-02,3.7478507e-02,3.7362218e-02,3.7245005e-02,3.7126899e-02,3.7007719e-02,3.6887288e-02,3.6765873e-02,3.6643445e-02,3.6519766e-02,3.6395162e-02,3.6269903e-02,3.6143899e-02,3.6017150e-02,3.5889775e-02,3.5761833e-02,3.5633326e-02,3.5504133e-02,3.5374373e-02,3.5244018e-02,3.5113096e-02,3.4981787e-02,3.4850419e-02,3.4718961e-02,3.4587234e-02,3.4455240e-02,3.4323245e-02,3.4191191e-02,3.4059018e-02,3.3926755e-02,3.3794373e-02,3.3662051e-02,3.3529729e-02,3.3397555e-02,3.3265561e-02,3.3133894e-02,3.3002257e-02,3.2870859e-02,3.2739997e-02,3.2609344e-02,3.2479078e-02,3.2349199e-02,3.2219619e-02,3.2090575e-02,3.1961948e-02,3.1834006e-02,3.1706631e-02,3.1579942e-02,3.1453997e-02,3.1328678e-02,3.1204015e-02,3.1080037e-02,3.0956835e-02,3.0834258e-02,3.0712515e-02,3.0591518e-02,3.0471474e-02,3.0352384e-02,3.0234188e-02,3.0117095e-02,3.0001283e-02,2.9886603e-02,2.9772907e-02,2.9660314e-02,2.9548466e-02,2.9437602e-02,2.9327899e-02,2.9219300e-02,2.9111534e-02,2.9004931e-02,2.8899282e-02,2.8794587e-02,2.8691143e-02,2.8588772e-02,2.8487682e-02,2.8388053e-02,2.8289407e-02,2.8191775e-02,2.8095335e-02,2.8000534e-02,2.7907342e-02,2.7815759e-02,2.7725726e-02,2.7637124e-02,2.7549565e-02,2.7463257e-02,2.7378261e-02,2.7294576e-02,2.7212203e-02,2.7131140e-02,2.7051508e-02,2.6973009e-02,2.6896000e-02,2.6820183e-02,2.6745737e-02,2.6672661e-02,2.6600838e-02,2.6530385e-02,2.6461482e-02,2.6393950e-02,2.6327848e-02,2.6262939e-02,2.6199222e-02,2.6136518e-02,2.6075184e-02,2.6015103e-02,2.5956213e-02,2.5898635e-02,2.5842309e-02,2.5787175e-02,2.5732934e-02,2.5680065e-02,2.5628507e-02,2.5578260e-02,2.5528967e-02,2.5481045e-02,2.5434434e-02,2.5389254e-02,2.5345445e-02,2.5303245e-02,2.5262415e-02,2.5222838e-02,2.5184512e-02,2.5147557e-02,2.5111616e-02,2.5076926e-02,2.5043070e-02,2.5010526e-02,2.4979293e-02,2.4949193e-02,2.4919629e-02,2.4890959e-02,2.4863660e-02,2.4837494e-02,2.4812460e-02,2.4788618e-02,2.4766266e-02,2.4745286e-02,2.4726033e-02,2.4708033e-02,2.4691343e-02,2.4676442e-02,2.4662733e-02,2.4650455e-02,2.4639308e-02,2.4629474e-02,2.4620771e-02,2.4613440e-02,2.4606764e-02,2.4601281e-02,2.4596870e-02,2.4593830e-02,2.4592102e-02,2.4591684e-02,2.4592340e-02,2.4594247e-02,2.4597406e-02,2.4601877e-02,2.4607897e-02,2.4615228e-02,2.4624348e-02,2.4634719e-02,2.4646401e-02,2.4659276e-02,2.4673641e-02,2.4690270e-02,2.4708450e-02,2.4727941e-02,2.4748981e-02,2.4771333e-02,2.4795055e-02,2.4820149e-02,2.4846852e-02,2.4874926e-02,2.4904132e-02,2.4934530e-02,2.4966300e-02,2.4998963e-02,2.5032878e-02,2.5067687e-02,2.5103569e-02,2.5140464e-02,2.5178134e-02,2.5217175e-02,2.5257170e-02,2.5298178e-02,2.5340140e-02,2.5382996e-02,2.5426745e-02,2.5471151e-02,2.5516212e-02,2.5561750e-02,2.5607646e-02,2.5653660e-02,2.5699377e-02,2.5745213e-02,2.5792062e-02,2.5841475e-02,2.5895119e-02,2.5954247e-02,2.6018500e-02,2.6085496e-02,2.6151657e-02,2.6212990e-02,2.6267111e-02,2.6314139e-02,2.9792748e-02,2.9792767e-02,2.9792815e-02,2.9792942e-02,2.9793307e-02,2.9794239e-02,2.9796395e-02,2.9800875e-02,2.9809240e-02,2.9823376e-02,2.9845113e-02,2.9875841e-02,2.9916164e-02,2.9965768e-02,3.0023560e-02,3.0088084e-02,3.0157939e-02,3.0231956e-02,3.0308973e-02,3.0387569e-02,3.0466180e-02,3.0543368e-02,3.0618168e-02,3.0690230e-02,3.0759841e-02,3.0827731e-02,3.0894879e-02,3.0962370e-02,3.1031128e-02,3.1101823e-02,3.1174831e-02,3.1250201e-02,3.1327784e-02,3.1407278e-02,3.1488329e-02,3.1570613e-02,3.1653855e-02,3.1737894e-02,3.1822715e-02,3.1908449e-02,3.1995405e-02,3.2084063e-02,3.2175053e-02,3.2269113e-02,3.2367047e-02,3.2469656e-02,3.2577701e-02,3.2691836e-02,3.2812603e-02,3.2940403e-02,3.3075541e-02,3.3218265e-02,3.3368781e-02,3.3527363e-02,3.3694357e-02,3.3870228e-02,3.4055576e-02,3.4251094e-02,3.4457538e-02,3.4675710e-02,3.4906395e-02,3.5150383e-02,3.5408489e-02,3.5681516e-02,3.5970327e-02,3.6275804e-02,3.6598824e-02,3.6940224e-02,3.7300751e-02,3.7680972e-02,3.8081359e-02,3.8502242e-02,3.8943879e-02,3.9406512e-02,3.9890338e-02,4.0395565e-02,4.0922418e-02,4.1471057e-02,4.2041525e-02,4.2633787e-02,4.3247648e-02,4.3882687e-02,4.4538289e-02,4.5213651e-02,4.5907799e-02,4.6619568e-02,4.7347695e-02,4.8090883e-02,4.8847754e-02,4.9616858e-02,5.0396599e-02,5.1185317e-02,5.1981255e-02,5.2782580e-02,5.3587426e-02,5.4393928e-02,5.5200275e-02,5.6004647e-02,5.6805246e-02,5.7600256e-02,5.8387827e-02,5.9166096e-02,5.9933186e-02,6.0687207e-02,6.1426319e-02,6.2148761e-02,6.2852949e-02,6.3537508e-02,6.4201258e-02,6.4843237e-02,6.5462686e-02,6.6059008e-02,6.6631734e-02,6.7180537e-02,6.7705177e-02,6.8205550e-02,6.8681635e-02,6.9133520e-02,6.9561429e-02,6.9965631e-02,7.0346504e-02,7.0704535e-02,7.1040332e-02,7.1354643e-02,7.1648344e-02,7.1922332e-02,7.2177589e-02,7.2415113e-02,7.2635941e-02,7.2841085e-02,7.3031530e-02,7.3208198e-02,7.3371924e-02,7.3523477e-02,7.3663585e-02,7.3792927e-02,7.3912278e-02,7.4022427e-02,7.4124202e-02,7.4218430e-02,7.4305795e-02,7.4386872e-02,7.4462064e-02,7.4531689e-02,7.4596077e-02,7.4655578e-02,7.4710630e-02,7.4761763e-02,7.4809574e-02,7.4854605e-02,7.4897334e-02,7.4938133e-02,7.4977368e-02,7.5015336e-02,7.5052239e-02,7.5088292e-02,7.5123698e-02,7.5158663e-02,7.5193316e-02,7.5227797e-02,7.5262278e-02,7.5296901e-02,7.5331837e-02,7.5367272e-02,7.5403415e-02,7.5440504e-02,7.5478718e-02,7.5518161e-02,7.5558893e-02,7.5600900e-02,7.5644076e-02,7.5688221e-02,7.5733125e-02,7.5778551e-02,7.5824276e-02,7.5870074e-02,7.5915709e-02,7.5960994e-02,7.6005772e-02,7.6049954e-02,7.6093495e-02,7.6136366e-02,7.6178491e-02,7.6219715e-02,7.6259829e-02,7.6298580e-02,7.6335669e-02,7.6370806e-02,7.6403722e-02,7.6434165e-02,7.6461911e-02,7.6486684e-02,7.6508224e-02,7.6526307e-02,7.6540686e-02,7.6551154e-02,7.6557532e-02,7.6559752e-02,7.6557770e-02,7.6551594e-02,7.6541290e-02,7.6527037e-02,7.6508962e-02,7.6487198e-02,7.6461896e-02,7.6433256e-02,7.6401383e-02,7.6366425e-02,7.6328464e-02,7.6287583e-02,7.6243803e-02,7.6197162e-02,7.6147705e-02,7.6095529e-02,7.6040760e-02,7.5983554e-02,7.5924106e-02,7.5862594e-02,7.5799182e-02,7.5734004e-02,7.5667180e-02,7.5598843e-02,7.5529158e-02,7.5458236e-02,7.5386211e-02,7.5313158e-02,7.5239152e-02,7.5164184e-02,7.5088345e-02,7.5011700e-02,7.4934334e-02,7.4856400e-02,7.4778169e-02,7.4699834e-02,7.4621588e-02,7.4543498e-02,7.4465573e-02,7.4387722e-02,7.4309804e-02,7.4231677e-02,7.4153200e-02,7.4074306e-02,7.3995054e-02,7.3915519e-02,7.3835805e-02,7.3755980e-02,7.3676139e-02,7.3596291e-02,7.3516384e-02,7.3436409e-02,7.3356271e-02,7.3275946e-02,7.3195405e-02,7.3114693e-02,7.3033832e-02,7.2952911e-02,7.2872013e-02,7.2791182e-02,7.2710469e-02,7.2629936e-02,7.2549574e-02,7.2469324e-02,7.2389051e-02,7.2308652e-02,7.2227940e-02,7.2146818e-02,7.2065219e-02,7.1983233e-02,7.1900949e-02,7.1818560e-02,7.1736217e-02,7.1654022e-02,7.1572006e-02,7.1490139e-02,7.1408443e-02,7.1326904e-02,7.1245611e-02,7.1164638e-02,7.1084060e-02,7.1003862e-02,7.0923999e-02,7.0844404e-02,7.0765063e-02,7.0685938e-02,7.0607111e-02,7.0528656e-02,7.0450693e-02,7.0373230e-02,7.0296302e-02,7.0219830e-02,7.0143782e-02,7.0068121e-02,6.9992870e-02,6.9918036e-02,6.9843709e-02,6.9769889e-02,6.9696598e-02,6.9623940e-02,6.9551975e-02,6.9480844e-02,6.9410704e-02,6.9341749e-02,6.9274105e-02,6.9207914e-02,6.9143206e-02,6.9079980e-02,6.9018155e-02,6.8957627e-02,6.8898246e-02,6.8839952e-02,6.8782732e-02,6.8726689e-02,6.8671986e-02,6.8618983e-02,6.8567954e-02,6.8519190e-02,6.8472825e-02,6.8428881e-02,6.8387285e-02,6.8347886e-02,6.8310544e-02,6.8275154e-02,6.8241723e-02,6.8210304e-02,6.8181038e-02,6.8154052e-02,6.8129487e-02,6.8107501e-02,6.8088256e-02,6.8071865e-02,6.8058454e-02,6.8048112e-02,6.8040922e-02,6.8036906e-02,6.8036042e-02,6.8038322e-02,6.8043754e-02,6.8052307e-02,6.8063989e-02,6.8078868e-02,6.8096958e-02,6.8118364e-02,6.8143159e-02,6.8171464e-02,6.8203397e-02,6.8239048e-02,6.8278484e-02,6.8321690e-02,6.8368644e-02,6.8419330e-02,6.8473786e-02,6.8532072e-02,6.8594366e-02,6.8660811e-02,6.8731561e-02,6.8806678e-02,6.8886198e-02,6.8970069e-02,6.9058225e-02,6.9150619e-02,6.9247290e-02,6.9348343e-02,6.9453984e-02,6.9564417e-02,6.9679931e-02,6.9800705e-02,6.9926813e-02,7.0058323e-02,7.0195086e-02,7.0336983e-02,7.0483826e-02,7.0635475e-02,7.0791796e-02,7.0952818e-02,7.1118563e-02,7.1289197e-02,7.1464844e-02,7.1645722e-02,7.1831942e-02,7.2023615e-02,7.2220728e-02,7.2423309e-02,7.2631352e-02,7.2844997e-02,7.3064268e-02,7.3289409e-02,7.3520489e-02,7.3757671e-02,7.4000999e-02,7.4250445e-02,7.4506156e-02,7.4768201e-02,7.5036772e-02,7.5312018e-02,7.5594187e-02,7.5883329e-02,7.6179482e-02,7.6482549e-02,7.6792501e-02,7.7109285e-02,7.7433087e-02,7.7763990e-02,7.8102380e-02,7.8448497e-02,7.8802593e-02,7.9164766e-02,7.9535179e-02,7.9913765e-02,8.0300659e-02,8.0695845e-02,8.1099488e-02,8.1511609e-02,8.1932403e-02,8.2361944e-02,8.2800180e-02,8.3247356e-02,8.3703533e-02,8.4169000e-02,8.4643893e-02,8.5128628e-02,8.5623473e-02,8.6128801e-02,8.6644568e-02,8.7171212e-02,8.7708645e-02,8.8257037e-02,8.8816389e-02,8.9386925e-02,8.9968674e-02,9.0561941e-02,9.1166727e-02,9.1783196e-02,9.2411242e-02,9.3050949e-02,9.3702190e-02,9.4365127e-02,9.5039859e-02,9.5726386e-02,9.6425131e-02,9.7136147e-02,9.7859718e-02,9.8595619e-02,9.9343941e-02,0.1001042,0.1008767,0.1016610,0.1024573,0.1032654,0.1040856,0.1049179,0.1057623,0.1066187,0.1074872,0.1083672,0.1092586,0.1101611,0.1110745,0.1119984,0.1129330,0.1138779,0.1148329,0.1157979,0.1167724,0.1177559,0.1187481,0.1197484,0.1207564,0.1217717,0.1227938,0.1238227,0.1248579,0.1258991,0.1269457,0.1279976,0.1290540,0.1301145,0.1311785,0.1322456,0.1333151,0.1343867,0.1354593,0.1365328,0.1376063,0.1386792,0.1397511,0.1408218,0.1418912,0.1429587,0.1440241,0.1450868,0.1461464,0.1472020,0.1482532,0.1492995,0.1503408,0.1513765,0.1524070,0.1534320,0.1544521,0.1554672,0.1564778,0.1574841,0.1584865,0.1594852,0.1604806,0.1614730,0.1624629,0.1634513,0.1644385,0.1654256,0.1664135,0.1674031,0.1683953,0.1693915,0.1703925,0.1714001,0.1724153,0.1734398,0.1744753,0.1755237,0.1765867,0.1776668,0.1787658,0.1798860,0.1810294,0.1821983,0.1833943,0.1846204,0.1858791,0.1871728,0.1885050,0.1898785,0.1912969,0.1927633,0.1942813,0.1958540,0.1974857,0.1991804,0.2009415,0.2027732,0.2046793,0.2066644,0.2087329,0.2108893,0.2131388,0.2154858,0.2179355,0.2204929,0.2231638,0.2259535,0.2288681,0.2319146,0.2350989,0.2384283,0.2419088,0.2455491,0.2493564,0.2533380,0.2575033,0.2618593,0.2664154,0.2711788,0.2761588,0.2813625,0.2867977,0.2924728,0.2983929,0.3045653,0.3109941,0.3176856,0.3246427,0.3318696,0.3393714,0.3471507,0.3552097,0.3635493,0.3721735,0.3810820,0.3902756,0.3997568,0.4095228,0.4195753,0.4299114,0.4405325,0.4514350,0.4626170,0.4740785,0.4858121,0.4978147,0.5100766,0.5225923,0.5353477,0.5483365,0.5615510,0.5749749,0.5885986,0.6024053,0.6163806,0.6305112,0.6447759,0.6591622,0.6736424,0.6882012,0.7028183,0.7174757,0.7321589,0.7468475,0.7615282,0.7761813,0.7907929,0.8053429,0.8198138,0.8341916,0.8484548,0.8625900,0.8765785,0.8904090,0.9040654,0.9175357,0.9308119,0.9438794,0.9567306,0.9693534,0.9817424,0.9938871,1.0057814,1.0174230,1.0288045,1.0399241,1.0507813,1.0613686,1.0716987,1.0817703,1.0915842,1.1011394,1.1104406,1.1194886,1.1282889,1.1368439,1.1451597,1.1532441,1.1610994,1.1687331,1.1761503,1.1833572,1.1903579,1.1971574,1.2037624,1.2101756,1.2164028,1.2224456,1.2283090,1.2339983,1.2395159,1.2448667,1.2500532,1.2550803,1.2599505,1.2646676,1.2692370,1.2736554,1.2779351,1.2820758,1.2860786,1.2899439,1.2936729,1.2972685,1.3007319,1.3040677,1.3072780,1.3103660,1.3133335,1.3161830,1.3189180,1.3215404,1.3240514,1.3264526,1.3287464,1.3309333,1.3330132,1.3349864,1.3368523,1.3386126,1.3402674,1.3418208,1.3432760,1.3446376,1.3459113,1.3470995,1.3482063,1.3492308,1.3501797,1.3510534,1.3518509,1.3525729,1.3532201,1.3537941,1.3542981,1.3547356,1.3551096,1.3554224,1.3556759,1.3558689,1.3559986,1.3560606,1.3560514,1.3559668,1.3558037,1.3555608,1.3552365,1.3548291,1.3543378,1.3537598,1.3530912,1.3523285,1.3514669,1.3505006,1.3494238,1.3482306,1.3469110,1.3454653,1.3438873,1.3421710,1.3403127,1.3383076,1.3361516,1.3338413,1.3313749,1.3287520,1.3259740,1.3230435,1.3199611,1.3167293,1.3133481,1.3098171,1.3061386,1.3023127,1.2983432,1.2942330,1.2899896,1.2856160,1.2811171,1.2764989,1.2717640,1.2669172,1.2619618,1.2569038,1.2517488,1.2465024,1.2411692,1.2357590,1.2302778,1.2247283,1.2191162,1.2134441,1.2077129,1.2019272,1.1960869,1.1901799,1.1842239,1.1782287,1.1721988,1.1661383,1.1600529,1.1539456,1.1478186,1.1416737,1.1355131,1.1293397,1.1231567,1.1169662,1.1107756,1.1045855,1.0984008,1.0922194,1.0860454,1.0798790,1.0737181,1.0675606,1.0614111,1.0552649,1.0491241,1.0429902,1.0368654,1.0307525,1.0246490,1.0185616,1.0124862,1.0064240,1.0003750,0.9943394,0.9883184,0.9823131,0.9763243,0.9703584,0.9644123,0.9584877,0.9525899,0.9467144,0.9408641,0.9350353,0.9292318,0.9234540,0.9176995,0.9119705,0.9062680,0.9005942,0.8949516,0.8893373,0.8837584,0.8782083,0.8726892,0.8672043,0.8617489,0.8563285,0.8509389,0.8455842,0.8402654,0.8349804,0.8297300,0.8245176,0.8193402,0.8141974,0.8090869,0.8040116,0.7989708,0.7939611,0.7889865,0.7840436,0.7791344,0.7742585,0.7694170,0.7646122,0.7598416,0.7551060,0.7504080,0.7457441,0.7411169,0.7365260,0.7319685,0.7274470,0.7229584,0.7185054,0.7140870,0.7097014,0.7053493,0.7010304,0.6967449,0.6924934,0.6882746,0.6840914,0.6799411,0.6758245,0.6717408,0.6676889,0.6636688,0.6596798,0.6557223,0.6517966,0.6479030,0.6440409,0.6402125,0.6364159,0.6326514,0.6289170,0.6252148,0.6215438,0.6179023,0.6142914,0.6107141,0.6071829,0.6036776,0.6002007,0.5967524,0.5933341,0.5899441,0.5865833,0.5832511,0.5799475,0.5766720,0.5734251,0.5702056,0.5670136,0.5638487,0.5607100,0.5575978,0.5545138,0.5514572,0.5484280,0.5454257,0.5424498,0.5394999,0.5365758,0.5336769,0.5308030,0.5279540,0.5251299,0.5223306,0.5195581,0.5168095,0.5140861,0.5113868,0.5087115,0.5060598,0.5034309,0.5008257,0.4982437,0.4956851,0.4931498,0.4906388,0.4881495,0.4856834,0.4832399,0.4808187,0.4784197,0.4760428,0.4736875,0.4713545,0.4690436,0.4667533,0.4644841,0.4622355,0.4600073,0.4578000,0.4556131,0.4534461,0.4512996,0.4491728,0.4470639,0.4449747,0.4429043,0.4408531,0.4388207,0.4368076,0.4348137,0.4328392,0.4308839,0.4289470,0.4270285,0.4251282,0.4232457,0.4213808,0.4195346,0.4177060,0.4158956,0.4141023,0.4123269,0.4105687,0.4088281,0.4071042,0.4053969,0.4037062,0.4020318,0.4003737,0.3987317,0.3971059,0.3954965,0.3939033,0.3923250,0.3907620,0.3892150,0.3876839,0.3861680,0.3846676,0.3831825,0.3817123,0.3802571,0.3788162,0.3773896,0.3759769,0.3745784,0.3731932,0.3718214,0.3704636,0.3691198,0.3677900,0.3664736,0.3651709,0.3638815,0.3626061,0.3613437,0.3600945,0.3588582,0.3576346,0.3564233,0.3552247,0.3540381,0.3528639,0.3517011,0.3505493,0.3494088,0.3482798,0.3471619,0.3460554,0.3449602,0.3438756,0.3428019,0.3417387,0.3406862,0.3396444,0.3386132,0.3375921,0.3365811,0.3355803,0.3345892,0.3336080,0.3326362,0.3316741,0.3307219,0.3297787,0.3288453,0.3279209,0.3270054,0.3260987,0.3252013,0.3243123,0.3234324,0.3225617,0.3216995,0.3208456,0.3199998,0.3191617,0.3183312,0.3175081,0.3166921,0.3158835,0.3150825,0.3142891,0.3135040,0.3127271,0.3119584,0.3111979,0.3104450,0.3096995,0.3089613,0.3082301,0.3075056,0.3067879,0.3060771,0.3053729,0.3046760,0.3039857,0.3033021,0.3026253,0.3019552,0.3012916,0.3006346,0.2999837,0.2993394,0.2987015,0.2980696,0.2974435,0.2968233,0.2962089,0.2956004,0.2949980,0.2944017,0.2938116,0.2932278,0.2926504,0.2920790,0.2915135,0.2909536,0.2903990,0.2898499,0.2893060,0.2887674,0.2882338,0.2877054,0.2871827,0.2866656,0.2861544,0.2856489,0.2851491,0.2846546,0.2841655,0.2836818,0.2832030,0.2827294,0.2822613,0.2817987,0.2813414,0.2808896,0.2804432,0.2800019,0.2795656,0.2791344,0.2787081,0.2782867,0.2778704,0.2774593,0.2770536,0.2766533,0.2762584,0.2758688,0.2754843,0.2751048,0.2747305,0.2743615,0.2739978,0.2736393,0.2732862,0.2729383,0.2725953,0.2722570,0.2719237,0.2715955,0.2712719,0.2709534,0.2706400,0.2703316,0.2700280,0.2697293,0.2694351,0.2691454,0.2688604,0.2685801,0.2683043,0.2680334,0.2677673,0.2675058,0.2672493,0.2669977,0.2667510,0.2665093,0.2662726,0.2660407,0.2658137,0.2655919,0.2653752,0.2651636,0.2649572,0.2647564,0.2645615,0.2643723,0.2641890,0.2640113,0.2638390,0.2636720,0.2635105,0.2633545,0.2632042,0.2630597,0.2629213,0.2627888,0.2626623,0.2625417,0.2624267,0.2623172,0.2622130,0.2621140,0.2620205,0.2619325,0.2618500,0.2617733,0.2617023,0.2616368,0.2615769,0.2615225,0.2614731,0.2614290,0.2613900,0.2613563,0.2613280,0.2613053,0.2612885,0.2612772,0.2612717,0.2612721,0.2612785,0.2612906,0.2613086,0.2613323,0.2613616,0.2613966,0.2614374,0.2614843,0.2615375,0.2615967,0.2616620,0.2617336,0.2618111,0.2618946,0.2619842,0.2620799,0.2621819,0.2622903,0.2624053,0.2625270,0.2626550,0.2627892,0.2629298,0.2630769,0.2632307,0.2633913,0.2635588,0.2637330,0.2639140,0.2641021,0.2642974,0.2644995,0.2647082,0.2649236,0.2651457,0.2653749,0.2656113,0.2658547,0.2661054,0.2663632,0.2666281,0.2669003,0.2671796,0.2674660,0.2677599,0.2680612,0.2683701,0.2686864,0.2690104,0.2693418,0.2696812,0.2700287,0.2703837,0.2707471,0.2711186,0.2714986,0.2718873,0.2722843,0.2726901,0.2731046,0.2735278,0.2739601,0.2744013,0.2748517,0.2753109,0.2757794,0.2762569,0.2767444,0.2772415,0.2777483,0.2782653,0.2787928,0.2793312,0.2798802,0.2804402,0.2810110,0.2815930,0.2821859,0.2827899,0.2834048,0.2840308,0.2846676,0.2853158,0.2859752,0.2866458,0.2873279,0.2880210,0.2887257,0.2894420,0.2901701,0.2909100,0.2916619,0.2924258,0.2932019,0.2939903,0.2947910,0.2956045,0.2964310,0.2972706,0.2981235,0.2989897,0.2998693,0.3007617,0.3016670,0.3025853,0.3035164,0.3044601,0.3054164,0.3063857,0.3073679,0.3083631,0.3093714,0.3103931,0.3114281,0.3124764,0.3135381,0.3146127,0.3156998,0.3167998,0.3179120,0.3190362,0.3201723,0.3213197,0.3224785,0.3236483,0.3248292,0.3260207,0.3272232,0.3284358,0.3296586,0.3308911,0.3321330,0.3333839,0.3346437,0.3359120,0.3371887,0.3384729,0.3397644,0.3410629,0.3423672,0.3436770,0.3449914,0.3463100,0.3476319,0.3489568,0.3502839,0.3516129,0.3529430,0.3542739,0.3556048,0.3569345,0.3582622,0.3595873,0.3609076,0.3622205,0.3635280,0.3648306,0.3661277,0.3674185,0.3687021,0.3699778,0.3712445,0.3725011,0.3737468,0.3749806,0.3762018,0.3774101,0.3786049,0.3797857,0.3809516,0.3821025,0.3832377,0.3843566,0.3854578,0.3865412,0.3876065,0.3886523,0.3896782,0.3906836,0.3916682,0.3926316,0.3935736,0.3944938,0.3953919,0.3962678,0.3971207,0.3979506,0.3987570,0.3995398,0.4002989,0.4010344,0.4017463,0.4024343,0.4030984,0.4037386,0.4043551,0.4049480,0.4055177,0.4060645,0.4065884,0.4070894,0.4075678,0.4080237,0.4084567,0.4088677,0.4092577,0.4096266,0.4099749,0.4103033,0.4106123,0.4109025,0.4111747,0.4114290,0.4116660,0.4118861,0.4120896,0.4122768,0.4124479,0.4126036,0.4127448,0.4128718,0.4129855,0.4130869,0.4131768,0.4132561,0.4133255,0.4133855,0.4134364,0.4134790,0.4135137,0.4135410,0.4135615,0.4135759,0.4135851,0.4135900,0.4135914,0.4135899,0.4135857,0.4135792,0.4135710,0.4135613,0.4135509,0.4135405,0.4135308,0.4135225,0.4135164,0.4135129,0.4135128,0.4135169,0.4135259,0.4135405,0.4135609,0.4135875,0.4136209,0.4136617,0.4137104,0.4137674,0.4138335,0.4139091,0.4139950,0.4140917,0.4141996,0.4143192,0.4144517,0.4145972,0.4147556,0.4149277,0.4151140,0.4153154,0.4155324,0.4157653,0.4160152,0.4162828,0.4165688,0.4168740,0.4171990,0.4175446,0.4179113,0.4182997,0.4187107,0.4191449,0.4196031,0.4200863,0.4205951,0.4211305,0.4216938,0.4222857,0.4229077,0.4235608,0.4242464,0.4249656,0.4257199,0.4265111,0.4273404,0.4282080,0.4291166,0.4300681,0.4310646,0.4321084,0.4332016,0.4343466,0.4355458,0.4368013,0.4381150,0.4394888,0.4409243,0.4424227,0.4439851,0.4456120,0.4473048,0.4490642,0.4508902,0.4527841,0.4547470,0.4567809,0.4588878,0.4610705,0.4633321,0.4656772,0.4681100,0.4706345,0.4732563,0.4759821,0.4788170,0.4817614,0.4848239,0.4880095,0.4913241,0.4947726,0.4983606,0.5020947,0.5059805,0.5100250,0.5142348,0.5186174,0.5231802,0.5279324,0.5328816,0.5380375,0.5434102,0.5490077,0.5548410,0.5609189,0.5672514,0.5738460,0.5807111,0.5878553,0.5952857,0.6030105,0.6110367,0.6193736,0.6280290,0.6370208,0.6463561,0.6560340,0.6660792,0.6765060,0.6873330,0.6985778,0.7102622,0.7224080,0.7350394,0.7481745,0.7618423,0.7760667,0.7908692,0.8062751,0.8223070,0.8389897,0.8563381,0.8743735,0.8931136,0.9125813,0.9327935,0.9537643,0.9755119,0.9980487,1.0213947,1.0455616,1.0705620,1.0964096,1.1231263,1.1507431,1.1792684,1.2086884,1.2390437,1.2703483,1.3026145,1.3358709,1.3701320,1.4054277,1.4417795,1.4792036,1.5177238,1.5573556,1.5981216,1.6400187,1.6830601,1.7272514,1.7726111,1.8191435,1.8668416,1.9157070,1.9657137,2.0168264,2.0690041,2.1222007,2.1763437,2.2313762,2.2872188,2.3437743,2.4009595,2.4586389,2.5166450,2.5748267,2.6329994,2.6909385,2.7484293,2.8052335,2.8611069,2.9158082,2.9690661,3.0206385,3.0702651,3.1177051,3.1627190,3.2051499,3.2448709,3.2818072,3.3159339,3.3472500,3.3758104,3.4016962,3.4250453,3.4460416,3.4649282,3.4819715,3.4974279,3.5115142,3.5243850,3.5361292,3.5467680,3.5563297,3.5648899,3.5724852,3.5792181,3.5852225,3.5906596,3.5957007,3.6005154,3.6052461,3.6099939,3.6147971,3.6196361,3.6244414,3.6291251,3.6336153,3.6378727,3.6418993,3.6457314,3.6494236,3.6530328,3.6566026,3.6601503,3.6636579,3.6670690,3.6702921,3.6732192,3.6757529,3.6778378,3.6794870,3.6807928,3.6819291,3.6831200,3.6845880,3.6865218,3.6890266,3.6920931,3.6955962,3.6993196,3.7030127,3.7064481,3.7094674,3.7120068,3.7140908,3.7158072,3.7172771,3.7186317,3.7200024,3.7215133,3.7232790,3.7253928,3.7279074,3.7308185,3.7340586,3.7375078,3.7410192,3.7444470,3.7476821,3.7506604,3.7533600,3.7558038,3.7580462,3.7601316,3.7621076,3.7640092,3.7658508,3.7676227,3.7692904,3.7708015,3.7721012,3.7731538,3.7739677,3.7746067,3.7751899,3.7758694,3.7767990,3.7780917,3.7797823,3.7818000,3.7839651,3.7860103,3.7876337,3.7885795,3.7887046,3.7880282,3.7867255,3.7850797,3.7834070,3.7819781,3.7809784,3.7804759,3.7804260,3.7807629,3.7813830,3.7821791,3.7830539,3.7839115,3.7846465,3.7851415,3.7852809,3.7849793,3.7842233,3.7830939,3.7817605,3.7804413,3.7793348,3.7785606,3.7781284,3.7779534,3.7778988,3.7778296,3.7776508,3.7773144,3.7767987,3.7760742,3.7750845,3.7737410,3.7719424,3.7695997,3.7666473,3.7630692,3.7589166,3.7542315,3.7491109,3.7436900,3.7381237,3.7325661,3.7271318,3.7218609,3.7167032,3.7115316,3.7061746,3.7004642,3.6942790,3.6875765,3.6804118,3.6729248,3.6653247,3.6578348,3.6506345,3.6437993,3.6372552,3.6307843,3.6240788,3.6168399,3.6088691,3.6001353,3.5907674,3.5809977,3.5710676,3.5611262,3.5511985,3.5411949,3.5309725,3.5203993,3.5094178,3.4980493,3.4863877,3.4745495,3.4626298,3.4506786,3.4386911,3.4266322,3.4144540,3.4021256,3.3896360,3.3770015,3.3642492,3.3514040,3.3384819,3.3254783,3.3123724,3.2991261,3.2856996,3.2720544,3.2581677,3.2440464,3.2297261,3.2152786,3.2007978,3.1863890,3.1721404,3.1581182,3.1443467,3.1308041,3.1174271,3.1041253,3.0908055,3.0773864,3.0638180,3.0500824,3.0361989,3.0221939,3.0081067,2.9939756,2.9798284,2.9656930,2.9515874,2.9375319,2.9235420,2.9096367,2.8958218,2.8821020,2.8684843,2.8549676,2.8415518,2.8282263,2.8149829,2.8018086,2.7886879,2.7755980,2.7625275,2.7494731,2.7364290,2.7234025,2.7104049,2.6974568,2.6845803,2.6717930,2.6591003,2.6465011,2.6339865,2.6215391,2.6091435,2.5967851,2.5844643,2.5721779,2.5599353,2.5477440,2.5356166,2.5235643,2.5115914,2.4997079,2.4879179,2.4762208,2.4646094,2.4530797,2.4416168,2.4302111,2.4188569,2.4075460,2.3962874,2.3850853,2.3739471,2.3628769,2.3518803,2.3409555,2.3301013,2.3193147,2.3085885,2.2979202,2.2873039,2.2767410,2.2662284,2.2557702,2.2453675,2.2350245,2.2247467,2.2145352,2.2043948,2.1943214,2.1843128,2.1743639,2.1644731,2.1546333,2.1448412,2.1350965,2.1253996,2.1157501,2.1061490,2.0966012,2.0871093,2.0776799,2.0683124,2.0590062,2.0497620,2.0405781,2.0314536,2.0223849,2.0133715,2.0044105,1.9955015,1.9866396,1.9778237,1.9690571,1.9603393,1.9516724,1.9430549,1.9344914,1.9259790,1.9175099,1.9090848,1.9007008,1.8923540,1.8840480,1.8757869,1.8675749,1.8594122,1.8513029,1.8432460,1.8352422,1.8272848,1.8193748,1.8115069,1.8036749,1.7958847,1.7881348,1.7804270,1.7727604,1.7651417,1.7575727,1.7500501,1.7425755,1.7351475,1.7277620,1.7204118,1.7130966,1.7058177,1.6985762,1.6913717,1.6842091,1.6770906,1.6700182,1.6629927,1.6560152,1.6490841,1.6421938,1.6353437,1.6285315,1.6217530,1.6150072,1.6082950,1.6016172,1.5949715,1.5883629,1.5817943,1.5752658,1.5687735,1.5623199,1.5559070,1.5495312,1.5431914,1.5368869,1.5306166,1.5243772,1.5181730,1.5120051,1.5058718,1.4997759,1.4937193,1.4876997,1.4817131,1.4757586,1.4698355,1.4639428,1.4580771,1.4522454,1.4464474,1.4406828,1.4349544,1.4292657,1.4236176,1.4180059,1.4124335,1.4068990,1.4013987,1.3959320,1.3904980,1.3850961,1.3797220,1.3743774,1.3690633,1.3637798,1.3585279,1.3533087,1.3481226,1.3429686,1.3378483,1.3327625,1.3277117,1.3226943,1.3177116,1.3127640,1.3078486,1.3029649,1.2981144,1.2932972,1.2885113,1.2837570,1.2790368,1.2743537,1.2697036,1.2650887,1.2605089,1.2559615,1.2514466,1.2469635,1.2425127,1.2380900,1.2336972,1.2293351,1.2250024,1.2207029,1.2164376,1.2122071,1.2080085,1.2038434,1.1997126,1.1956143,1.1915460,1.1875095,1.1835053,1.1795313,1.1755892,1.1716800,1.1678040,1.1639596,1.1601483,1.1563677,1.1526164,1.1488957,1.1452060,1.1415465,1.1379156,1.1343164,1.1307480,1.1272101,1.1237009,1.1202220,1.1167736,1.1133537,1.1099631,1.1066021,1.1032715,1.0999693,1.0966967,1.0934536,1.0902381,1.0870502,1.0838892,1.0807570,1.0776511,1.0745733,1.0715246,1.0685047,1.0655118,1.0625477,1.0596113,1.0566986,1.0538110,1.0509484,1.0481107,1.0452963,1.0425076,1.0397470,1.0370123,1.0343047,1.0316261,1.0289743,1.0263474,1.0237459,1.0211698,1.0186187,1.0160910,1.0135880,1.0111102,1.0086561,1.0062270,1.0038228,1.0014430,0.9990866,0.9967533,0.9944427,0.9921538,0.9898888,0.9876472,0.9854294,0.9832339,0.9810615,0.9789127,0.9767870,0.9746824,0.9725990,0.9705372,0.9684945,0.9664719,0.9644691,0.9624850,0.9605201,0.9585762,0.9566525,0.9547505,0.9528682,0.9510065,0.9491659,0.9473444,0.9455411,0.9437569,0.9419911,0.9402422,0.9385117,0.9367996,0.9351062,0.9334313,0.9317745,0.9301353,0.9285150,0.9269130,0.9253296,0.9237645,0.9222178,0.9206914,0.9191840,0.9176956,0.9162270,0.9147782,0.9133483,0.9119377,0.9105452,0.9091711,0.9078149,0.9064763,0.9051555,0.9038517,0.9025666,0.9013003,0.9000511,0.8988187,0.8976022,0.8964021,0.8952184,0.8940516,0.8929017,0.8917690,0.8906540,0.8895568,0.8884764,0.8874128,0.8863657,0.8853342,0.8843176,0.8833159,0.8823293,0.8813588,0.8804036,0.8794637,0.8785393,0.8776299,0.8767356,0.8758561,0.8749919,0.8741434,0.8733104,0.8724934,0.8716927,0.8709083,0.8701396,0.8693871,0.8686506,0.8679296,0.8672237,0.8665339,0.8658598,0.8652008,0.8645570,0.8639293,0.8633175,0.8627216,0.8621420,0.8615782,0.8610291,0.8604960,0.8599777,0.8594742,0.8589863,0.8585142,0.8580576,0.8576165,0.8571909,0.8567796,0.8563824,0.8559993,0.8556305,0.8552762,0.8549369,0.8546124,0.8543031,0.8540090,0.8537297,0.8534649,0.8532141,0.8529772,0.8527542,0.8525448,0.8523493,0.8521686,0.8520017,0.8518486,0.8517094,0.8515841,0.8514724,0.8513746,0.8512906,0.8512211,0.8511658,0.8511246,0.8510976,0.8510847,0.8510855,0.8511003,0.8511287,0.8511708,0.8512267,0.8512967,0.8513811,0.8514801,0.8515941,0.8517225,0.8518658,0.8520235,0.8521948,0.8523798,0.8525783,0.8527905,0.8530166,0.8532567,0.8535112,0.8537808,0.8540654,0.8543658,0.8546816,0.8550127,0.8553590,0.8557204,0.8560967,0.8564881,0.8568933,0.8573127,0.8577453,0.8581913,0.8586507,0.8591232,0.8596109,0.8601136,0.8606314,0.8611645,0.8617129,0.8622772,0.8628575,0.8634545,0.8640680,0.8646981,0.8653437,0.8660049,0.8666806,0.8673715,0.8680763,0.8687953,0.8695303,0.8702810,0.8710472,0.8718283,0.8726246,0.8734365,0.8742631,0.8751051,0.8759636,0.8768379,0.8777280,0.8786332,0.8795542,0.8804913,0.8814440,0.8824119,0.8833959,0.8843949,0.8854086,0.8864363,0.8874780,0.8885338,0.8896043,0.8906904,0.8917937,0.8929142,0.8940526,0.8952086,0.8963821,0.8975723,0.8987787,0.9000017,0.9012416,0.9024987,0.9037724,0.9050628,0.9063709,0.9076955,0.9090374,0.9103955,0.9117707,0.9131629,0.9145733,0.9159991,0.9174424,0.9189031,0.9203800,0.9218734,0.9233848,0.9249142,0.9264615,0.9280264,0.9296104,0.9312129,0.9328344,0.9344739,0.9361329,0.9378104,0.9395056,0.9412182,0.9429494,0.9446976,0.9464621,0.9482417,0.9500381,0.9518505,0.9536788,0.9555251,0.9573908,0.9592756,0.9611803,0.9631041,0.9650485,0.9670124,0.9689953,0.9709958,0.9730149,0.9750533,0.9771073,0.9791797,0.9812697,0.9833769,0.9855030,0.9876494,0.9898147,0.9919989,0.9942001,0.9964204,0.9986594,1.0009176,1.0031942,1.0054915,1.0078090,1.0101467,1.0125035,1.0148816,1.0172783,1.0196960,1.0221319,1.0245876,1.0270617,1.0295551,1.0320668,1.0345994,1.0371526,1.0397265,1.0423200,1.0449358,1.0475730,1.0502319,1.0529118,1.0556118,1.0583348,1.0610769,1.0638369,1.0666169,1.0694157,1.0722337,1.0750700,1.0779277,1.0808064,1.0837065,1.0866252,1.0895654,1.0925262,1.0955054,1.0985048,1.1015265,1.1045687,1.1076323,1.1107136,1.1138161,1.1169399,1.1200848,1.1232514,1.1264427,1.1296586,1.1328984,1.1361594,1.1394416,1.1427413,1.1460611,1.1493973,1.1527545,1.1561309,1.1595262,1.1629407,1.1663771,1.1698385,1.1733212,1.1768258,1.1803523,1.1839014,1.1874733,1.1910661,1.1946784,1.1983111,1.2019622,1.2056326,1.2093227,1.2130313,1.2167579,1.2205030,1.2242684,1.2280543,1.2318624,1.2356950,1.2395529,1.2434350,1.2473388,1.2512611,1.2552007,1.2591555,1.2631258,1.2671125,1.2711177,1.2751429,1.2791904,1.2832612,1.2873557,1.2914743,1.2956165,1.2997820,1.3039680,1.3081741,1.3124002,1.3166480,1.3209181,1.3252103,1.3295238,1.3338573,1.3382084,1.3425766,1.3469621,1.3513638,1.3557830,1.3602210,1.3646777,1.3691542,1.3736515,1.3781716,1.3827167,1.3872870,1.3918847,1.3965093,1.4011611,1.4058373,1.4105352,1.4152529,1.4199877,1.4247378,1.4295033,1.4342852,1.4390849,1.4439040,1.4487416,1.4535974,1.4584718,1.4633669,1.4682823,1.4732187,1.4781764,1.4831554,1.4881537,1.4931700,1.4982035,1.5032548,1.5083231,1.5134090,1.5185124,1.5236331,1.5287724,1.5339319,1.5391163,1.5443285,1.5495697,1.5548406,1.5601386,1.5654603,1.5708007,1.5761548,1.5815215,1.5868976,1.5922855,1.5976865,1.6031034,1.6085418,1.6140049,1.6194950,1.6250129,1.6305583,1.6361290,1.6417227,1.6473343,1.6529598,1.6585963,1.6642421,1.6698973,1.6755624,1.6812408,1.6869360,1.6926508,1.6983870,1.7041448,1.7099247,1.7157263,1.7215517,1.7274011,1.7332737,1.7391677,1.7450800,1.7510055,1.7569414,1.7628874,1.7688451,1.7748172,1.7808087,1.7868260,1.7928720,1.7989492,1.8050592,1.8111995,1.8173652,1.8235497,1.8297434,1.8359411,1.8421400,1.8483425,1.8545535,1.8607800,1.8670274,1.8732976,1.8795896,1.8859001,1.8922266,1.8985686,1.9049271,1.9113052,1.9177067,1.9241329,1.9305822,1.9370497,1.9435322,1.9500250,1.9565285,1.9630471,1.9695864,1.9761555,1.9827592,1.9893978,1.9960669,2.0027575,2.0094595,2.0161643,2.0228698,2.0295777,2.0362928,2.0430222,2.0497704,2.0565381,2.0633268,2.0701411,2.0769870,2.0838723,2.0908000,2.0977705,2.1047735,2.1117973,2.1188269,2.1258535,2.1328762,2.1399016,2.1469429,2.1540070,2.1610980,2.1682124,2.1753457,2.1825001,2.1896837,2.1969121,2.2042015,2.2115586,2.2189779,2.2264407,2.2339168,2.2413790,2.2488079,2.2561986,2.2635624,2.2709217,2.2783096,2.2857516,2.2932642,2.3008459,2.3084834,2.3161521,2.3238349,2.3315246,2.3392310,2.3469729,2.3547659,2.3626139,2.3705077,2.3784297,2.3863680,2.3943229,2.4023025,2.4103172,2.4183664,2.4264398,2.4345169,2.4425776,2.4506133,2.4586310,2.4666505,2.4747024,2.4828115,2.4909928,2.4992452,2.5075517,2.5158837,2.5242147,2.5325243,2.5408075,2.5490699,2.5573270,2.5655951,2.5738840,2.5821919,2.5905061,2.5988102,2.6070971,2.6153762,2.6236777,2.6320367,2.6404779,2.6489973,2.6575625,2.6661291,2.6746683,2.6831903,2.6917472,2.7004135,2.7092507,2.7182765,2.7274504,2.7366829,2.7458639,2.7548962,2.7637186,2.7723122,2.7806995,2.7889276,2.7970600,2.8051627,2.8132882,2.8214612,2.8296704,2.8378763,2.8460324,2.8541148,2.8621390,2.8701546,2.8782201,2.8863735,2.8946145,2.9029107,2.9112203,2.9195113,2.9277718,2.9360054,2.9442184,2.9524105,2.9605718,2.9686952,2.9767816,2.9848497,2.9929314,3.0010645,3.0092757,3.0175703,3.0259256,3.0342944,3.0426097,3.0507944,3.0587778,3.0665045,3.0739532,3.0811436,3.0881371,3.0950217,3.1018820,3.1087847,3.1157641,3.1228182,3.1299031,3.1369302,3.1437662,3.1502516,3.1562450,3.1616802,3.1666152,3.1712425,3.1758499,3.1807530,3.1862130,3.1923840,3.1992850,3.2068043,3.2147219,3.2227483,3.2305672,3.2378867,3.2444875,3.2502530,3.2551866,3.2593937,3.2630513,3.2663639,3.2695241,3.2726848,3.2759457,3.2793560,3.2829189,3.2865903,3.2902813,3.2938602,3.2971809,3.3001311,3.3026819,3.3049092,3.3069665,3.3090315,3.3112450,3.3136888,3.3163953,3.3193674,3.3225868,3.3260045,3.3295262,3.3330088,3.3362858,3.3392038,3.3416572,3.3436139,3.3451180,3.3462825,3.3472600,3.3482008,3.3492150,3.3503389,3.3515446,3.3527813,3.3540339,3.3553505,3.3568058,3.3584127,3.3600278,3.3613338,3.3619292,3.3615105,3.3600593,3.3579254,3.3557587,3.3542960,3.3541050,3.3553967,3.3579931,3.3614564,3.3653045,3.3692038,3.3730524
"REPR-06",1.8887997e-02,1.8411875e-02,1.8011570e-02,1.7720699e-02,1.7537832e-02,1.7436743e-02,1.7386675e-02,1.7362833e-02,1.7351627e-02,1.7344952e-02,1.7332077e-02,1.7305613e-02,1.7269373e-02,1.7230988e-02,1.7207146e-02,1.7208338e-02,1.7238140e-02,1.7291546e-02,1.7361879e-02,1.7439604e-02,1.7519474e-02,1.7597675e-02,1.7673016e-02,1.7743349e-02,1.7808914e-02,1.7868757e-02,1.7919064e-02,1.7953634e-02,1.7972469e-02,1.7975807e-02,1.7966747e-02,1.7951488e-02,1.7938852e-02,1.7932415e-02,1.7930984e-02,1.7933130e-02,1.7931700e-02,1.7922640e-02,1.7901182e-02,1.7860889e-02,1.7806530e-02,1.7743349e-02,1.7676115e-02,1.7613173e-02,1.7562866e-02,1.7527819e-02,1.7509460e-02,1.7503738e-02,1.7502785e-02,1.7505169e-02,1.7506123e-02,1.7497540e-02,1.7478943e-02,1.7455339e-02,1.7427683e-02,1.7403364e-02,1.7386436e-02,1.7382145e-02,1.7395496e-02,1.7424107e-02,1.7465115e-02,1.7508745e-02,1.7547607e-02,1.7576218e-02,1.7591000e-02,1.7591953e-02,1.7582893e-02,1.7568827e-02,1.7552376e-02,1.7538548e-02,1.7527103e-02,1.7519951e-02,1.7512798e-02,1.7501354e-02,1.7485380e-02,1.7463684e-02,1.7433643e-02,1.7399549e-02,1.7362595e-02,1.7326832e-02,1.7294407e-02,1.7268896e-02,1.7249107e-02,1.7234564e-02,1.7225742e-02,1.7220020e-02,1.7218828e-02,1.7217398e-02,1.7213821e-02,1.7210245e-02,1.7206669e-02,1.7201662e-02,1.7199993e-02,1.7203331e-02,1.7211676e-02,1.7225027e-02,1.7242670e-02,1.7260790e-02,1.7277241e-02,1.7288208e-02,1.7294645e-02,1.7296791e-02,1.7297506e-02,1.7298937e-02,1.7303705e-02,1.7310858e-02,1.7319918e-02,1.7330885e-02,1.7346382e-02,1.7365694e-02,1.7385244e-02,1.7401934e-02,1.7414808e-02,1.7426014e-02,1.7432928e-02,1.7437458e-02,1.7442465e-02,1.7447472e-02,1.7456055e-02,1.7467737e-02,1.7480135e-02,1.7492652e-02,1.7505407e-02,1.7517447e-02,1.7527938e-02,1.7536163e-02,1.7543554e-02,1.7551303e-02,1.7560840e-02,1.7572165e-02,1.7583609e-02,1.7595053e-02,1.7606258e-02,1.7615438e-02,1.7622232e-02,1.7626643e-02,1.7628789e-02,1.7629623e-02,1.7630816e-02,1.7633915e-02,1.7642021e-02,1.7655253e-02,1.7672539e-02,1.7692089e-02,1.7712116e-02,1.7731905e-02,1.7749548e-02,1.7763376e-02,1.7772198e-02,1.7776847e-02,1.7779112e-02,1.7781138e-02,1.7783999e-02,1.7789364e-02,1.7796755e-02,1.7806768e-02,1.7819047e-02,1.7831564e-02,1.7844200e-02,1.7856836e-02,1.7869115e-02,1.7879844e-02,1.7889857e-02,1.7900825e-02,1.7913938e-02,1.7929554e-02,1.7945886e-02,1.7962217e-02,1.7979264e-02,1.7994165e-02,1.8006325e-02,1.8015981e-02,1.8022418e-02,1.8028140e-02,1.8033981e-02,1.8040180e-02,1.8050671e-02,1.8064380e-02,1.8080473e-02,1.8099070e-02,1.8119693e-02,1.8140197e-02,1.8160582e-02,1.8179178e-02,1.8194437e-02,1.8205404e-02,1.8212557e-02,1.8217444e-02,1.8220067e-02,1.8222451e-02,1.8224955e-02,1.8227696e-02,1.8231630e-02,1.8238068e-02,1.8246770e-02,1.8257499e-02,1.8267989e-02,1.8277645e-02,1.8284917e-02,1.8289328e-02,1.8291593e-02,1.8293023e-02,1.8294096e-02,1.8295288e-02,1.8298864e-02,1.8304706e-02,1.8312693e-02,1.8320560e-02,1.8327355e-02,1.8332362e-02,1.8334985e-02,1.8336177e-02,1.8337369e-02,1.8339753e-02,1.8343568e-02,1.8349290e-02,1.8356562e-02,1.8364906e-02,1.8373251e-02,1.8380404e-02,1.8385053e-02,1.8388748e-02,1.8392086e-02,1.8394470e-02,1.8396616e-02,1.8398404e-02,1.8400431e-02,1.8402576e-02,1.8404961e-02,1.8406510e-02,1.8407345e-02,1.8408179e-02,1.8408179e-02,1.8405914e-02,1.8403053e-02,1.8400192e-02,1.8398643e-02,1.8397570e-02,1.8396258e-02,1.8396258e-02,1.8398166e-02,1.8400431e-02,1.8402338e-02,1.8404007e-02,1.8405795e-02,1.8407345e-02,1.8406868e-02,1.8405914e-02,1.8404722e-02,1.8401742e-02,1.8398881e-02,1.8396139e-02,1.8393636e-02,1.8393159e-02,1.8393874e-02,1.8394589e-02,1.8395662e-02,1.8397331e-02,1.8399119e-02,1.8400908e-02,1.8403053e-02,1.8405080e-02,1.8407226e-02,1.8410563e-02,1.8415451e-02,1.8420458e-02,1.8425584e-02,1.8430829e-02,1.8436074e-02,1.8441439e-02,1.8447161e-02,1.8454194e-02,1.8461585e-02,1.8469095e-02,1.8477917e-02,1.8486500e-02,1.8495321e-02,1.8503428e-02,1.8511176e-02,1.8516421e-02,1.8519163e-02,1.8521905e-02,1.8524766e-02,1.8527389e-02,1.8529892e-02,1.8534303e-02,1.8540382e-02,1.8545270e-02,1.8547893e-02,1.8550634e-02,1.8551946e-02,1.8553138e-02,1.8553138e-02,1.8551707e-02,1.8552184e-02,1.8554807e-02,1.8557429e-02,1.8560410e-02,1.8563390e-02,1.8566370e-02,1.8569469e-02,1.8571734e-02,1.8574357e-02,1.8576503e-02,1.8578887e-02,1.8581986e-02,1.8584967e-02,1.8589020e-02,1.8593192e-02,1.8598318e-02,1.8603444e-02,1.8609405e-02,1.8615246e-02,1.8618703e-02,1.8622279e-02,1.8625617e-02,1.8628597e-02,1.8631577e-02,1.8632770e-02,1.8634081e-02,1.8635392e-02,1.8636703e-02,1.8638134e-02,1.8639445e-02,1.8640995e-02,1.8642306e-02,1.8643737e-02,1.8645287e-02,1.8646836e-02,1.8647909e-02,1.8649101e-02,1.8650174e-02,1.8649101e-02,1.8647194e-02,1.8645287e-02,1.8643260e-02,1.8640637e-02,1.8637538e-02,1.8634319e-02,1.8631101e-02,1.8628120e-02,1.8625021e-02,1.8622279e-02,1.8620610e-02,1.8619776e-02,1.8619776e-02,1.8620729e-02,1.8622398e-02,1.8624663e-02,1.8626928e-02,1.8629313e-02,1.8631577e-02,1.8632650e-02,1.8632054e-02,1.8631220e-02,1.8630147e-02,1.8629193e-02,1.8629909e-02,1.8631220e-02,1.8632412e-02,1.8635035e-02,1.8639445e-02,1.8644094e-02,1.8648624e-02,1.8653274e-02,1.8657804e-02,1.8662333e-02,1.8666744e-02,1.8671155e-02,1.8675447e-02,1.8679976e-02,1.8684387e-02,1.8688917e-02,1.8693566e-02,1.8698096e-02,1.8702865e-02,1.8707991e-02,1.8713355e-02,1.8717408e-02,1.8720627e-02,1.8723607e-02,1.8726707e-02,1.8729448e-02,1.8731236e-02,1.8732071e-02,1.8731833e-02,1.8731833e-02,1.8731594e-02,1.8731356e-02,1.8731236e-02,1.8731236e-02,1.8732309e-02,1.8735409e-02,1.8740177e-02,1.8745303e-02,1.8750787e-02,1.8756509e-02,1.8762708e-02,1.8769264e-02,1.8775105e-02,1.8779039e-02,1.8781543e-02,1.8783689e-02,1.8785596e-02,1.8787742e-02,1.8789887e-02,1.8792033e-02,1.8795133e-02,1.8799305e-02,1.8803596e-02,1.8806815e-02,1.8809199e-02,1.8811345e-02,1.8813372e-02,1.8815160e-02,1.8816352e-02,1.8816233e-02,1.8815517e-02,1.8815875e-02,1.8816948e-02,1.8818021e-02,1.8819094e-02,1.8820286e-02,1.8821478e-02,1.8822670e-02,1.8822670e-02,1.8821955e-02,1.8821239e-02,1.8820524e-02,1.8820167e-02,1.8819809e-02,1.8820286e-02,1.8821836e-02,1.8824458e-02,1.8827558e-02,1.8831611e-02,1.8836141e-02,1.8840194e-02,1.8843532e-02,1.8846273e-02,1.8848777e-02,1.8851638e-02,1.8854141e-02,1.8856645e-02,1.8859029e-02,1.8860698e-02,1.8861890e-02,1.8863440e-02,1.8865466e-02,1.8868089e-02,1.8871188e-02,1.8874526e-02,1.8877387e-02,1.8879652e-02,1.8881321e-02,1.8882394e-02,1.8883467e-02,1.8884301e-02,1.8884897e-02,1.8885374e-02,1.8885851e-02,1.8886089e-02,1.8886209e-02,1.8886328e-02,1.8886447e-02,1.8886328e-02,1.8885016e-02,1.8882513e-02,1.8879175e-02,1.8876076e-02,1.8872857e-02,1.8869042e-02,1.8865824e-02,1.8862963e-02,1.8860698e-02,1.8859744e-02,1.8859267e-02,1.8858910e-02,1.8859148e-02,1.8859148e-02,1.8857837e-02,1.8855810e-02,1.8852353e-02,1.8847823e-02,1.8843055e-02,1.8838406e-02,1.8834352e-02,1.8832088e-02,1.8831253e-02,1.8831015e-02,1.8830776e-02,1.8831015e-02,1.8832684e-02,1.8835187e-02,1.8838048e-02,1.8840909e-02,1.8843651e-02,1.8845558e-02,1.8845916e-02,1.8846035e-02,1.8846035e-02,1.8846154e-02,1.8846035e-02,1.8845677e-02,1.8845558e-02,1.8846154e-02,1.8847942e-02,1.8849850e-02,1.8851876e-02,1.8854022e-02,1.8856525e-02,1.8859029e-02,1.8861175e-02,1.8862128e-02,1.8862247e-02,1.8862247e-02,1.8862128e-02,1.8862247e-02,1.8861771e-02,1.8860459e-02,1.8859029e-02,1.8858194e-02,1.8858552e-02,1.8859029e-02,1.8860340e-02,1.8861532e-02,1.8862724e-02,1.8863797e-02,1.8864870e-02,1.8865705e-02,1.8866181e-02,1.8865466e-02,1.8864632e-02,1.8863916e-02,1.8863201e-02,1.8862605e-02,1.8862128e-02,1.8861651e-02,1.8861294e-02,1.8861413e-02,1.8862247e-02,1.8863678e-02,1.8865943e-02,1.8868923e-02,1.8872261e-02,1.8876076e-02,1.8879890e-02,1.8883586e-02,1.8886685e-02,1.8889308e-02,1.8892169e-02,1.8895626e-02,1.8899441e-02,1.8903375e-02,1.8907189e-02,1.8911004e-02,1.8914700e-02,1.8918276e-02,1.8922031e-02,1.8925905e-02,1.8929243e-02,1.8932164e-02,1.8935323e-02,1.8938184e-02,1.8941402e-02,1.8944800e-02,1.8948078e-02,1.8951714e-02,1.8955350e-02,1.8958986e-02,1.8962204e-02,1.8964529e-02,1.8966317e-02,1.8967628e-02,1.8968880e-02,1.8969893e-02,1.8970490e-02,1.8970370e-02,1.8970072e-02,1.8969715e-02,1.8969595e-02,1.8969715e-02,1.8969834e-02,1.8970370e-02,1.8971622e-02,1.8972874e-02,1.8974125e-02,1.8975675e-02,1.8977523e-02,1.8979132e-02,1.8980205e-02,1.8981278e-02,1.8982112e-02,1.8982649e-02,1.8983066e-02,1.8983424e-02,1.8983543e-02,1.8983424e-02,1.8983364e-02,1.8983722e-02,1.8985093e-02,1.8987477e-02,1.8990338e-02,1.8993676e-02,1.8997788e-02,1.9002318e-02,1.9007504e-02,1.9013166e-02,1.9018829e-02,1.9024491e-02,1.9030213e-02,1.9035935e-02,1.9041598e-02,1.9047201e-02,1.9052744e-02,1.9057989e-02,1.9063234e-02,1.9068658e-02,1.9074321e-02,1.9080102e-02,1.9086182e-02,1.9092619e-02,1.9099236e-02,1.9106209e-02,1.9113243e-02,1.9120097e-02,1.9127071e-02,1.9133866e-02,1.9140601e-02,1.9147217e-02,1.9153953e-02,1.9160986e-02,1.9168496e-02,1.9176066e-02,1.9183695e-02,1.9191086e-02,1.9198418e-02,1.9205689e-02,1.9212782e-02,1.9219577e-02,1.9226253e-02,1.9233286e-02,1.9240558e-02,1.9248009e-02,1.9256175e-02,1.9265115e-02,1.9274354e-02,1.9284070e-02,1.9294858e-02,1.9306123e-02,1.9317448e-02,1.9329011e-02,1.9340575e-02,1.9352078e-02,1.9363463e-02,1.9374669e-02,1.9386172e-02,1.9398153e-02,1.9410729e-02,1.9424140e-02,1.9438326e-02,1.9453406e-02,1.9469380e-02,1.9486487e-02,1.9504189e-02,1.9522071e-02,1.9539952e-02,1.9557655e-02,1.9575119e-02,1.9592643e-02,1.9609571e-02,1.9625247e-02,1.9640088e-02,1.9654572e-02,1.9669116e-02,1.9683540e-02,1.9697964e-02,1.9712329e-02,1.9726276e-02,1.9740105e-02,1.9753933e-02,1.9767761e-02,1.9781590e-02,1.9794822e-02,1.9806862e-02,1.9818306e-02,1.9829392e-02,1.9839406e-02,1.9848049e-02,1.9855440e-02,1.9861817e-02,1.9867241e-02,1.9871414e-02,1.9874394e-02,1.9876719e-02,1.9879043e-02,1.9880712e-02,1.9881845e-02,1.9882977e-02,1.9883573e-02,1.9883335e-02,1.9882739e-02,1.9881845e-02,1.9880235e-02,1.9877672e-02,1.9874454e-02,1.9870996e-02,1.9867539e-02,1.9863904e-02,1.9859970e-02,1.9856215e-02,1.9852400e-02,1.9848704e-02,1.9845128e-02,1.9841373e-02,1.9837379e-02,1.9833207e-02,1.9828916e-02,1.9824803e-02,1.9820929e-02,1.9817114e-02,1.9813418e-02,1.9809484e-02,1.9805253e-02,1.9800544e-02,1.9795179e-02,1.9789100e-02,1.9782424e-02,1.9775271e-02,1.9768000e-02,1.9761324e-02,1.9755065e-02,1.9749224e-02,1.9744337e-02,1.9740343e-02,1.9737065e-02,1.9734561e-02,1.9732714e-02,1.9731343e-02,1.9730151e-02,1.9729435e-02,1.9729435e-02,1.9729614e-02,1.9730091e-02,1.9730926e-02,1.9731879e-02,1.9732833e-02,1.9733548e-02,1.9733846e-02,1.9733846e-02,1.9733667e-02,1.9733071e-02,1.9731641e-02,1.9729435e-02,1.9726634e-02,1.9723654e-02,1.9720316e-02,1.9717157e-02,1.9714177e-02,1.9711733e-02,1.9709647e-02,1.9707918e-02,1.9706249e-02,1.9704700e-02,1.9703209e-02,1.9701660e-02,1.9699991e-02,1.9698203e-02,1.9696057e-02,1.9693434e-02,1.9690394e-02,1.9686937e-02,1.9682705e-02,1.9677877e-02,1.9672573e-02,1.9666970e-02,1.9660950e-02,1.9654572e-02,1.9648075e-02,1.9641221e-02,1.9634068e-02,1.9626558e-02,1.9618452e-02,1.9609988e-02,1.9601107e-02,1.9591987e-02,1.9582868e-02,1.9573987e-02,1.9565344e-02,1.9556999e-02,1.9549370e-02,1.9542754e-02,1.9536853e-02,1.9531369e-02,1.9526482e-02,1.9522071e-02,1.9517779e-02,1.9513905e-02,1.9510150e-02,1.9506633e-02,1.9503415e-02,1.9500554e-02,1.9497931e-02,1.9495785e-02,1.9493937e-02,1.9492269e-02,1.9491076e-02,1.9490063e-02,1.9488931e-02,1.9487739e-02,1.9486725e-02,1.9485652e-02,1.9484937e-02,1.9484997e-02,1.9485593e-02,1.9486308e-02,1.9487023e-02,1.9487858e-02,1.9489527e-02,1.9492447e-02,1.9496381e-02,1.9500256e-02,1.9504428e-02,1.9509077e-02,1.9514561e-02,1.9519985e-02,1.9525468e-02,1.9530773e-02,1.9536138e-02,1.9542456e-02,1.9549727e-02,1.9557238e-02,1.9566000e-02,1.9575894e-02,1.9586504e-02,1.9596934e-02,1.9608021e-02,1.9620419e-02,1.9633293e-02,1.9646168e-02,1.9659162e-02,1.9672155e-02,1.9685388e-02,1.9699335e-02,1.9713640e-02,1.9727945e-02,1.9742250e-02,1.9757986e-02,1.9774675e-02,1.9791484e-02,1.9809484e-02,1.9828439e-02,1.9847393e-02,1.9867063e-02,1.9887090e-02,1.9907117e-02,1.9927144e-02,1.9947290e-02,1.9966245e-02,1.9984961e-02,2.0003557e-02,2.0021915e-02,2.0038843e-02,2.0054460e-02,2.0070195e-02,2.0085216e-02,2.0099878e-02,2.0114779e-02,2.0129919e-02,2.0145297e-02,2.0160675e-02,2.0176053e-02,2.0190477e-02,2.0204306e-02,2.0216584e-02,2.0227909e-02,2.0238400e-02,2.0247459e-02,2.0255923e-02,2.0264268e-02,2.0272732e-02,2.0281076e-02,2.0288825e-02,2.0295858e-02,2.0302892e-02,2.0309210e-02,2.0315170e-02,2.0321012e-02,2.0326853e-02,2.0332813e-02,2.0339072e-02,2.0345092e-02,2.0350575e-02,2.0355403e-02,2.0359695e-02,2.0363331e-02,2.0366490e-02,2.0369053e-02,2.0371556e-02,2.0374537e-02,2.0378053e-02,2.0381629e-02,2.0385325e-02,2.0389497e-02,2.0394027e-02,2.0399034e-02,2.0404696e-02,2.0410538e-02,2.0416498e-02,2.0422876e-02,2.0429909e-02,2.0437181e-02,2.0444155e-02,2.0450890e-02,2.0457625e-02,2.0464420e-02,2.0471096e-02,2.0477831e-02,2.0484567e-02,2.0491362e-02,2.0498633e-02,2.0506382e-02,2.0514727e-02,2.0523429e-02,2.0532072e-02,2.0541489e-02,2.0551264e-02,2.0561039e-02,2.0570755e-02,2.0580411e-02,2.0589590e-02,2.0598412e-02,2.0607114e-02,2.0615757e-02,2.0624459e-02,2.0633698e-02,2.0643294e-02,2.0652890e-02,2.0662546e-02,2.0672321e-02,2.0682156e-02,2.0692050e-02,2.0702064e-02,2.0712435e-02,2.0722866e-02,2.0733476e-02,2.0744085e-02,2.0754635e-02,2.0765245e-02,2.0775795e-02,2.0786405e-02,2.0797074e-02,2.0807445e-02,2.0817518e-02,2.0827591e-02,2.0837545e-02,2.0847380e-02,2.0856977e-02,2.0866513e-02,2.0875931e-02,2.0885289e-02,2.0894647e-02,2.0903945e-02,2.0913184e-02,2.0922482e-02,2.0931780e-02,2.0941496e-02,2.0951331e-02,2.0961225e-02,2.0971179e-02,2.0981133e-02,2.0991325e-02,2.1001577e-02,2.1011829e-02,2.1022141e-02,2.1032393e-02,2.1042585e-02,2.1052718e-02,2.1062791e-02,2.1072745e-02,2.1082819e-02,2.1092772e-02,2.1102726e-02,2.1112859e-02,2.1123350e-02,2.1134019e-02,2.1144629e-02,2.1155298e-02,2.1165967e-02,2.1176696e-02,2.1187603e-02,2.1199107e-02,2.1211028e-02,2.1223247e-02,2.1235824e-02,2.1248639e-02,2.1261394e-02,2.1274269e-02,2.1287203e-02,2.1300614e-02,2.1314263e-02,2.1327972e-02,2.1342099e-02,2.1357298e-02,2.1373391e-02,2.1389663e-02,2.1406233e-02,2.1423161e-02,2.1440327e-02,2.1457553e-02,2.1475017e-02,2.1493018e-02,2.1511316e-02,2.1530390e-02,2.1550596e-02,2.1571636e-02,2.1593690e-02,2.1616936e-02,2.1641016e-02,2.1665573e-02,2.1691084e-02,2.1717846e-02,2.1745920e-02,2.1774769e-02,2.1804690e-02,2.1835804e-02,2.1868229e-02,2.1902025e-02,2.1937132e-02,2.1973699e-02,2.2011995e-02,2.2051811e-02,2.2093296e-02,2.2136420e-02,2.2181332e-02,2.2228360e-02,2.2277296e-02,2.2328138e-02,2.2380769e-02,2.2435248e-02,2.2491664e-02,2.2550076e-02,2.2610456e-02,2.2672832e-02,2.2737205e-02,2.2803903e-02,2.2873104e-02,2.2944599e-02,2.3018569e-02,2.3095131e-02,2.3174286e-02,2.3256034e-02,2.3340285e-02,2.3427218e-02,2.3516595e-02,2.3608536e-02,2.3703337e-02,2.3800969e-02,2.3901254e-02,2.4004430e-02,2.4110258e-02,2.4218917e-02,2.4330467e-02,2.4444878e-02,2.4562448e-02,2.4683267e-02,2.4807245e-02,2.4934471e-02,2.5064945e-02,2.5199115e-02,2.5336981e-02,2.5478274e-02,2.5622964e-02,2.5771409e-02,2.5923878e-02,2.6080728e-02,2.6242077e-02,2.6407957e-02,2.6578158e-02,2.6752770e-02,2.6932329e-02,2.7116925e-02,2.7306527e-02,2.7500957e-02,2.7700394e-02,2.7905017e-02,2.8114855e-02,2.8329968e-02,2.8550327e-02,2.8776258e-02,2.9007673e-02,2.9244572e-02,2.9486835e-02,2.9733986e-02,2.9985756e-02,3.0241877e-02,3.0502081e-02,3.0765891e-02,3.1032920e-02,3.1303018e-02,3.1575441e-02,3.1849831e-02,3.2125771e-02,3.2402962e-02,3.2680601e-02,3.2958299e-02,3.3235937e-02,3.3512771e-02,3.3788353e-02,3.4062564e-02,3.4334987e-02,3.4605026e-02,3.4872204e-02,3.5136253e-02,3.5396636e-02,3.5652786e-02,3.5904706e-02,3.6152095e-02,3.6394686e-02,3.6631823e-02,3.6863208e-02,3.7088633e-02,3.7307650e-02,3.7520140e-02,3.7725627e-02,3.7924170e-02,3.8115650e-02,3.8299501e-02,3.8475484e-02,3.8643628e-02,3.8803220e-02,3.8954437e-02,3.9097279e-02,3.9231598e-02,3.9357394e-02,3.9474666e-02,3.9583713e-02,3.9684772e-02,3.9777547e-02,3.9862216e-02,3.9939076e-02,4.0008456e-02,4.0070623e-02,4.0125757e-02,4.0174246e-02,4.0216118e-02,4.0251851e-02,4.0281624e-02,4.0305674e-02,4.0324420e-02,4.0338069e-02,4.0346503e-02,4.0350139e-02,4.0349275e-02,4.0343761e-02,4.0334135e-02,4.0320635e-02,4.0303260e-02,4.0281981e-02,4.0256828e-02,4.0228248e-02,4.0196389e-02,4.0161252e-02,4.0122479e-02,4.0080220e-02,4.0034592e-02,3.9985597e-02,3.9933532e-02,3.9878398e-02,3.9820105e-02,3.9758950e-02,3.9695144e-02,3.9628685e-02,3.9559573e-02,3.9487600e-02,3.9412767e-02,3.9335370e-02,3.9255351e-02,3.9172620e-02,3.9087355e-02,3.8999826e-02,3.8910121e-02,3.8817912e-02,3.8723379e-02,3.8626671e-02,3.8527846e-02,3.8427085e-02,3.8324356e-02,3.8219690e-02,3.8113415e-02,3.8005859e-02,3.7896574e-02,3.7785530e-02,3.7672937e-02,3.7559032e-02,3.7443876e-02,3.7327379e-02,3.7209958e-02,3.7091613e-02,3.6972225e-02,3.6851585e-02,3.6729932e-02,3.6607295e-02,3.6483467e-02,3.6358804e-02,3.6233515e-02,3.6107481e-02,3.5980672e-02,3.5853267e-02,3.5725236e-02,3.5596609e-02,3.5467327e-02,3.5337448e-02,3.5207003e-02,3.5075963e-02,3.4944534e-02,3.4813076e-02,3.4681499e-02,3.4549654e-02,3.4417510e-02,3.4285367e-02,3.4153163e-02,3.4020841e-02,3.3888459e-02,3.3756047e-02,3.3623666e-02,3.3491373e-02,3.3359259e-02,3.3227295e-02,3.3095628e-02,3.2963991e-02,3.2832593e-02,3.2701731e-02,3.2571018e-02,3.2440603e-02,3.2310605e-02,3.2180905e-02,3.2051742e-02,3.1923026e-02,3.1794995e-02,3.1667560e-02,3.1540871e-02,3.1414986e-02,3.1289726e-02,3.1165123e-02,3.1041205e-02,3.0917972e-02,3.0795395e-02,3.0673593e-02,3.0552536e-02,3.0432403e-02,3.0313253e-02,3.0194998e-02,3.0077904e-02,2.9962122e-02,2.9847473e-02,2.9733837e-02,2.9621303e-02,2.9509485e-02,2.9398710e-02,2.9289097e-02,2.9180586e-02,2.9072911e-02,2.8966308e-02,2.8860629e-02,2.8755873e-02,2.8652400e-02,2.8550029e-02,2.8448939e-02,2.8349310e-02,2.8250664e-02,2.8153032e-02,2.8056651e-02,2.7961850e-02,2.7868718e-02,2.7777195e-02,2.7687222e-02,2.7598619e-02,2.7510941e-02,2.7424514e-02,2.7339518e-02,2.7255774e-02,2.7173400e-02,2.7092278e-02,2.7012587e-02,2.6934087e-02,2.6857018e-02,2.6781201e-02,2.6706696e-02,2.6633561e-02,2.6561737e-02,2.6491284e-02,2.6422501e-02,2.6354969e-02,2.6288867e-02,2.6224017e-02,2.6160300e-02,2.6097476e-02,2.6036024e-02,2.5975764e-02,2.5916755e-02,2.5858939e-02,2.5802493e-02,2.5747180e-02,2.5693059e-02,2.5640249e-02,2.5588751e-02,2.5538623e-02,2.5489688e-02,2.5441945e-02,2.5395572e-02,2.5350511e-02,2.5306642e-02,2.5264323e-02,2.5223315e-02,2.5183558e-02,2.5145113e-02,2.5108099e-02,2.5072277e-02,2.5037706e-02,2.5004029e-02,2.4971724e-02,2.4940610e-02,2.4910688e-02,2.4881244e-02,2.4852753e-02,2.4825454e-02,2.4799347e-02,2.4774373e-02,2.4750650e-02,2.4728358e-02,2.4707437e-02,2.4688244e-02,2.4670362e-02,2.4653852e-02,2.4639010e-02,2.4625421e-02,2.4613261e-02,2.4602234e-02,2.4592459e-02,2.4583876e-02,2.4576545e-02,2.4569988e-02,2.4564326e-02,2.4560213e-02,2.4557412e-02,2.4555922e-02,2.4555743e-02,2.4556398e-02,2.4558365e-02,2.4561524e-02,2.4565995e-02,2.4571896e-02,2.4579108e-02,2.4587989e-02,2.4598181e-02,2.4609685e-02,2.4622381e-02,2.4636567e-02,2.4653077e-02,2.4671137e-02,2.4690509e-02,2.4711430e-02,2.4733603e-02,2.4757147e-02,2.4782181e-02,2.4808824e-02,2.4836719e-02,2.4865746e-02,2.4895966e-02,2.4927557e-02,2.4960101e-02,2.4993896e-02,2.5028765e-02,2.5064647e-02,2.5101602e-02,2.5139332e-02,2.5178432e-02,2.5218546e-02,2.5259674e-02,2.5301754e-02,2.5344729e-02,2.5388658e-02,2.5433362e-02,2.5478780e-02,2.5524676e-02,2.5570810e-02,2.5616825e-02,2.5662422e-02,2.5707841e-02,2.5754035e-02,2.5802732e-02,2.5855601e-02,2.5914013e-02,2.5977492e-02,2.6043713e-02,2.6108980e-02,2.6169598e-02,2.6223004e-02,2.6269555e-02,2.9981017e-02,2.9981032e-02,2.9981073e-02,2.9981188e-02,2.9981513e-02,2.9982354e-02,2.9984329e-02,2.9988462e-02,2.9996268e-02,3.0009607e-02,3.0030338e-02,3.0059930e-02,3.0099083e-02,3.0147588e-02,3.0204464e-02,3.0268336e-02,3.0337721e-02,3.0411195e-02,3.0487310e-02,3.0564535e-02,3.0641425e-02,3.0716848e-02,3.0790165e-02,3.0861214e-02,3.0930251e-02,3.0997828e-02,3.1064708e-02,3.1131729e-02,3.1199727e-02,3.1269372e-02,3.1341165e-02,3.1415369e-02,3.1492017e-02,3.1570990e-02,3.1652056e-02,3.1734921e-02,3.1819280e-02,3.1904846e-02,3.1991392e-02,3.2078832e-02,3.2167248e-02,3.2256924e-02,3.2348394e-02,3.2442395e-02,3.2539804e-02,3.2641552e-02,3.2748550e-02,3.2861590e-02,3.2981321e-02,3.3108234e-02,3.3242699e-02,3.3384982e-02,3.3535294e-02,3.3693854e-02,3.3860933e-02,3.4036905e-02,3.4222294e-02,3.4417767e-02,3.4624096e-02,3.4842119e-02,3.5072684e-02,3.5316620e-02,3.5574738e-02,3.5847805e-02,3.6136638e-02,3.6442067e-02,3.6764942e-02,3.7106112e-02,3.7466377e-02,3.7846360e-02,3.8246606e-02,3.8667500e-02,3.9109372e-02,3.9572522e-02,4.0057201e-02,4.0563662e-02,4.1092116e-02,4.1642640e-02,4.2215113e-02,4.2809267e-02,4.3424647e-02,4.4060621e-02,4.4716459e-02,4.5391362e-02,4.6084493e-02,4.6794914e-02,4.7521632e-02,4.8263602e-02,4.9019650e-02,4.9788438e-02,5.0568409e-02,5.1357865e-02,5.2154921e-02,5.2957572e-02,5.3763743e-02,5.4571379e-02,5.5378508e-02,5.6183234e-02,5.6983747e-02,5.7778291e-02,5.8565132e-02,5.9342533e-02,6.0108747e-02,6.0861979e-02,6.1600462e-02,6.2322479e-02,6.3026473e-02,6.3711107e-02,6.4375214e-02,6.5017886e-02,6.5638348e-02,6.6235997e-02,6.6810265e-02,6.7360669e-02,6.7886777e-02,6.8388291e-02,6.8865031e-02,6.9317028e-02,6.9744542e-02,7.0148021e-02,7.0528015e-02,7.0885271e-02,7.1220547e-02,7.1534708e-02,7.1828581e-02,7.2102971e-02,7.2358668e-02,7.2596475e-02,7.2817326e-02,7.3022142e-02,7.3211946e-02,7.3387787e-02,7.3550627e-02,7.3701411e-02,7.3841035e-02,7.3970228e-02,7.4089698e-02,7.4200153e-02,7.4302271e-02,7.4396722e-02,7.4484110e-02,7.4565008e-02,7.4639887e-02,7.4709177e-02,7.4773312e-02,7.4832745e-02,7.4887954e-02,7.4939437e-02,7.4987710e-02,7.5033233e-02,7.5076379e-02,7.5117439e-02,7.5156704e-02,7.5194418e-02,7.5230800e-02,7.5266115e-02,7.5300641e-02,7.5334668e-02,7.5368471e-02,7.5402267e-02,7.5436279e-02,7.5470656e-02,7.5505510e-02,7.5540930e-02,7.5577043e-02,7.5613968e-02,7.5651817e-02,7.5690687e-02,7.5730674e-02,7.5771809e-02,7.5814128e-02,7.5857557e-02,7.5901985e-02,7.5947247e-02,7.5993113e-02,7.6039344e-02,7.6085642e-02,7.6131776e-02,7.6177508e-02,7.6222710e-02,7.6267287e-02,7.6311141e-02,7.6354146e-02,7.6396048e-02,7.6436602e-02,7.6475486e-02,7.6512396e-02,7.6547071e-02,7.6579265e-02,7.6608807e-02,7.6635487e-02,7.6659054e-02,7.6679252e-02,7.6695867e-02,7.6708741e-02,7.6717764e-02,7.6722935e-02,7.6724321e-02,7.6722011e-02,7.6716028e-02,7.6706365e-02,7.6693043e-02,7.6675959e-02,7.6655075e-02,7.6630399e-02,7.6602012e-02,7.6570004e-02,7.6534525e-02,7.6495737e-02,7.6453805e-02,7.6408893e-02,7.6361194e-02,7.6310873e-02,7.6258123e-02,7.6203108e-02,7.6145962e-02,7.6086827e-02,7.6025799e-02,7.5962976e-02,7.5898483e-02,7.5832404e-02,7.5764894e-02,7.5696081e-02,7.5626075e-02,7.5554974e-02,7.5482801e-02,7.5409546e-02,7.5335160e-02,7.5259671e-02,7.5183138e-02,7.5105697e-02,7.5027555e-02,7.4949078e-02,7.4870542e-02,7.4792169e-02,7.4713990e-02,7.4635960e-02,7.4557878e-02,7.4479528e-02,7.4400701e-02,7.4321307e-02,7.4241348e-02,7.4161008e-02,7.4080512e-02,7.4000105e-02,7.3920012e-02,7.3840350e-02,7.3761091e-02,7.3682085e-02,7.3603183e-02,7.3524117e-02,7.3444709e-02,7.3364854e-02,7.3284537e-02,7.3203802e-02,7.3122799e-02,7.3041670e-02,7.2960548e-02,7.2879486e-02,7.2798535e-02,7.2717637e-02,7.2636679e-02,7.2555497e-02,7.2474077e-02,7.2392307e-02,7.2310254e-02,7.2227985e-02,7.2145648e-02,7.2063372e-02,7.1981333e-02,7.1899623e-02,7.1818285e-02,7.1737297e-02,7.1656562e-02,7.1576014e-02,7.1495578e-02,7.1415231e-02,7.1334988e-02,7.1254864e-02,7.1174867e-02,7.1094945e-02,7.1015082e-02,7.0935257e-02,7.0855483e-02,7.0775837e-02,7.0696414e-02,7.0617370e-02,7.0538774e-02,7.0460744e-02,7.0383266e-02,7.0306420e-02,7.0230253e-02,7.0154831e-02,7.0080221e-02,7.0006505e-02,6.9933623e-02,6.9861494e-02,6.9790035e-02,6.9719121e-02,6.9648758e-02,6.9579013e-02,6.9510110e-02,6.9442257e-02,6.9375709e-02,6.9310635e-02,6.9247171e-02,6.9185257e-02,6.9124795e-02,6.9065578e-02,6.9007434e-02,6.8950236e-02,6.8894006e-02,6.8838909e-02,6.8785354e-02,6.8733752e-02,6.8684556e-02,6.8638034e-02,6.8594284e-02,6.8553209e-02,6.8514541e-02,6.8477996e-02,6.8443269e-02,6.8410233e-02,6.8378873e-02,6.8349354e-02,6.8321928e-02,6.8296909e-02,6.8274617e-02,6.8255290e-02,6.8239033e-02,6.8225861e-02,6.8215698e-02,6.8208471e-02,6.8204120e-02,6.8202585e-02,6.8203934e-02,6.8208247e-02,6.8215623e-02,6.8226211e-02,6.8240203e-02,6.8257779e-02,6.8279147e-02,6.8304442e-02,6.8333760e-02,6.8367086e-02,6.8404302e-02,6.8445221e-02,6.8489634e-02,6.8537384e-02,6.8588406e-02,6.8642795e-02,6.8700708e-02,6.8762466e-02,6.8828337e-02,6.8898574e-02,6.8973385e-02,6.9052890e-02,6.9137119e-02,6.9226049e-02,6.9319576e-02,6.9417596e-02,6.9520004e-02,6.9626756e-02,6.9737852e-02,6.9853432e-02,6.9973677e-02,7.0098735e-02,7.0228860e-02,7.0364177e-02,7.0504844e-02,7.0650876e-02,7.0802249e-02,7.0958860e-02,7.1120627e-02,7.1287401e-02,7.1459144e-02,7.1635783e-02,7.1817443e-02,7.2004206e-02,7.2196268e-02,7.2393730e-02,7.2596714e-02,7.2805278e-02,7.3019542e-02,7.3239490e-02,7.3465273e-02,7.3696926e-02,7.3934600e-02,7.4178368e-02,7.4428223e-02,7.4684300e-02,7.4946634e-02,7.5215317e-02,7.5490415e-02,7.5772151e-02,7.6060593e-02,7.6355897e-02,7.6658115e-02,7.6967359e-02,7.7283680e-02,7.7607252e-02,7.7938065e-02,7.8276396e-02,7.8622319e-02,7.8976013e-02,7.9337530e-02,7.9707071e-02,8.0084659e-02,8.0470547e-02,8.0864824e-02,8.1267744e-02,8.1679344e-02,8.2099795e-02,8.2529165e-02,8.2967363e-02,8.3414644e-02,8.3871104e-02,8.4337041e-02,8.4812567e-02,8.5298061e-02,8.5793644e-02,8.6299598e-02,8.6815819e-02,8.7342747e-02,8.7880336e-02,8.8428825e-02,8.8988259e-02,8.9558862e-02,9.0140618e-02,9.0733774e-02,9.1338314e-02,9.1954440e-02,9.2582144e-02,9.3221635e-02,9.3872905e-02,9.4536185e-02,9.5211536e-02,9.5898874e-02,9.6598469e-02,9.7310223e-02,9.8034330e-02,9.8770559e-02,9.9519074e-02,0.1002795,0.1010522,0.1018369,0.1026337,0.1034424,0.1042633,0.1050961,0.1059410,0.1067978,0.1076665,0.1085468,0.1094385,0.1103412,0.1112548,0.1121789,0.1131135,0.1140586,0.1150136,0.1159786,0.1169530,0.1179364,0.1189281,0.1199280,0.1209355,0.1219503,0.1229722,0.1240012,0.1250366,0.1260783,0.1271254,0.1281776,0.1292340,0.1302943,0.1313579,0.1324245,0.1334935,0.1345649,0.1356377,0.1367116,0.1377861,0.1388602,0.1399335,0.1410055,0.1420759,0.1431440,0.1442095,0.1452717,0.1463302,0.1473845,0.1484344,0.1494794,0.1505196,0.1515548,0.1525852,0.1536107,0.1546317,0.1556482,0.1566605,0.1576685,0.1586727,0.1596730,0.1606700,0.1616638,0.1626550,0.1636445,0.1646326,0.1656204,0.1666084,0.1675978,0.1685894,0.1695845,0.1705842,0.1715905,0.1726049,0.1736292,0.1746652,0.1757148,0.1767796,0.1778616,0.1789623,0.1800840,0.1812281,0.1823971,0.1835928,0.1848184,0.1860765,0.1873699,0.1887020,0.1900758,0.1914949,0.1929623,0.1944816,0.1960558,0.1976889,0.1993849,0.2011474,0.2029804,0.2048877,0.2068742,0.2089440,0.2111019,0.2133529,0.2157011,0.2181518,0.2207099,0.2233812,0.2261710,0.2290854,0.2321318,0.2353162,0.2386461,0.2421276,0.2457696,0.2495789,0.2535629,0.2577305,0.2620885,0.2666460,0.2714103,0.2763907,0.2815947,0.2870303,0.2927064,0.2986284,0.3048036,0.3112358,0.3179309,0.3248916,0.3321217,0.3396263,0.3474079,0.3554690,0.3638104,0.3724367,0.3813476,0.3905441,0.4000287,0.4097989,0.4198558,0.4301966,0.4408222,0.4517285,0.4629137,0.4743774,0.4861125,0.4981162,0.5103795,0.5228971,0.5356551,0.5486473,0.5618652,0.5752922,0.5889180,0.6027255,0.6167002,0.6308296,0.6450928,0.6594783,0.6739589,0.6885203,0.7031422,0.7178066,0.7324992,0.7471985,0.7618904,0.7765531,0.7911719,0.8057255,0.8201967,0.8345718,0.8488309,0.8629622,0.8769482,0.8907785,0.9044369,0.9179111,0.9311920,0.9442640,0.9571186,0.9697437,0.9821340,0.9942797,1.0061759,1.0178205,1.0292059,1.0403287,1.0511875,1.0617743,1.0721004,1.0821662,1.0919727,1.1015213,1.1108172,1.1198616,1.1286598,1.1372132,1.1455271,1.1536082,1.1614604,1.1690919,1.1765069,1.1837116,1.1907096,1.1975061,1.2041055,1.2105113,1.2167287,1.2227610,1.2286144,1.2342935,1.2398012,1.2451444,1.2503257,1.2553505,1.2602211,1.2649413,1.2695143,1.2739365,1.2782192,1.2823610,1.2863636,1.2902284,1.2939568,1.2975519,1.3010142,1.3043456,1.3075485,1.3106265,1.3135834,1.3164234,1.3191504,1.3217651,1.3242683,1.3266587,1.3289355,1.3311000,1.3331542,1.3351015,1.3369452,1.3386908,1.3403410,1.3418999,1.3433695,1.3447518,1.3460482,1.3472595,1.3483849,1.3494213,1.3503757,1.3512479,1.3520404,1.3527570,1.3534002,1.3539743,1.3544822,1.3549244,1.3553026,1.3556166,1.3558650,1.3560463,1.3561585,1.3561991,1.3561665,1.3560596,1.3558784,1.3556229,1.3552914,1.3548816,1.3543910,1.3538153,1.3531487,1.3523850,1.3515188,1.3505452,1.3494573,1.3482502,1.3469143,1.3454524,1.3438597,1.3421304,1.3402619,1.3382512,1.3360960,1.3337936,1.3313413,1.3287365,1.3259772,1.3230628,1.3199919,1.3167679,1.3133917,1.3098644,1.3061892,1.3023671,1.2984015,1.2942945,1.2900518,1.2856764,1.2811712,1.2765437,1.2717972,1.2669392,1.2619729,1.2569077,1.2517488,1.2465012,1.2411692,1.2357612,1.2302802,1.2247288,1.2191122,1.2134331,1.2076942,1.2019010,1.1960568,1.1901491,1.1841946,1.1782011,1.1721724,1.1661093,1.1600165,1.1538993,1.1477621,1.1416107,1.1354487,1.1292797,1.1231062,1.1169282,1.1107500,1.1045687,1.0983880,1.0922050,1.0860254,1.0798523,1.0736854,1.0675251,1.0613768,1.0552361,1.0491035,1.0429788,1.0368619,1.0307549,1.0246536,1.0185642,1.0124843,1.0064169,1.0003637,0.9943256,0.9883043,0.9823002,0.9763129,0.9703473,0.9644005,0.9584734,0.9525720,0.9466935,0.9408416,0.9350126,0.9292103,0.9234347,0.9176824,0.9119561,0.9062564,0.9005853,0.8949455,0.8893349,0.8837608,0.8782166,0.8727034,0.8672245,0.8617738,0.8563569,0.8509694,0.8456154,0.8402959,0.8350096,0.8297567,0.8245418,0.8193619,0.8142167,0.8091034,0.8040252,0.7989817,0.7939702,0.7889952,0.7840538,0.7791475,0.7742759,0.7694397,0.7646391,0.7598716,0.7551377,0.7504403,0.7457770,0.7411511,0.7365628,0.7320091,0.7274913,0.7230064,0.7185557,0.7141381,0.7097513,0.7053968,0.7010747,0.6967863,0.6925328,0.6883124,0.6841288,0.6799788,0.6758620,0.6717783,0.6677271,0.6637079,0.6597207,0.6557649,0.6518407,0.6479475,0.6440854,0.6402570,0.6364599,0.6326950,0.6289607,0.6252583,0.6215869,0.6179450,0.6143336,0.6107560,0.6072249,0.6037207,0.6002455,0.5967994,0.5933833,0.5899954,0.5866367,0.5833053,0.5800018,0.5767257,0.5734785,0.5702593,0.5670682,0.5639054,0.5607693,0.5576601,0.5545785,0.5515237,0.5484952,0.5454931,0.5425172,0.5395674,0.5366433,0.5337447,0.5308715,0.5280234,0.5252003,0.5224019,0.5196301,0.5168811,0.5141568,0.5114558,0.5087788,0.5061255,0.5034958,0.5008908,0.4983101,0.4957536,0.4932209,0.4907120,0.4882246,0.4857601,0.4833173,0.4808963,0.4784968,0.4761189,0.4737621,0.4714276,0.4691152,0.4668241,0.4645548,0.4623068,0.4600796,0.4578733,0.4556872,0.4535209,0.4513747,0.4492480,0.4471399,0.4450515,0.4429825,0.4409329,0.4389029,0.4368920,0.4349003,0.4329275,0.4309735,0.4290378,0.4271207,0.4252216,0.4233403,0.4214765,0.4196311,0.4178029,0.4159922,0.4141986,0.4124225,0.4106636,0.4089224,0.4071983,0.4054906,0.4037996,0.4021251,0.4004671,0.3988256,0.3972009,0.3955933,0.3940023,0.3924264,0.3908659,0.3893209,0.3877911,0.3862757,0.3847754,0.3832900,0.3818195,0.3803643,0.3789237,0.3774975,0.3760853,0.3746871,0.3733022,0.3719304,0.3705726,0.3692285,0.3678985,0.3665818,0.3652790,0.3639896,0.3627142,0.3614519,0.3602026,0.3589663,0.3577425,0.3565310,0.3553320,0.3541455,0.3529716,0.3518094,0.3506588,0.3495193,0.3483911,0.3472738,0.3461673,0.3450716,0.3439865,0.3429120,0.3418485,0.3407957,0.3397537,0.3387221,0.3377010,0.3366900,0.3356895,0.3346989,0.3337184,0.3327473,0.3317858,0.3308341,0.3298913,0.3289581,0.3280340,0.3271188,0.3262125,0.3253154,0.3244265,0.3235462,0.3226747,0.3218114,0.3209564,0.3201096,0.3192709,0.3184403,0.3176176,0.3168023,0.3159947,0.3151947,0.3144022,0.3136176,0.3128408,0.3120718,0.3113107,0.3105572,0.3098111,0.3090726,0.3083413,0.3076169,0.3068995,0.3061889,0.3054850,0.3047885,0.3040986,0.3034157,0.3027398,0.3020706,0.3014079,0.3007514,0.3001007,0.2994561,0.2988175,0.2981848,0.2975580,0.2969375,0.2963232,0.2957155,0.2951141,0.2945191,0.2939302,0.2933473,0.2927704,0.2921994,0.2916341,0.2910742,0.2905198,0.2899710,0.2894277,0.2888897,0.2883568,0.2878290,0.2873067,0.2867899,0.2862787,0.2857730,0.2852730,0.2847783,0.2842893,0.2838058,0.2833273,0.2828543,0.2823866,0.2819244,0.2814674,0.2810156,0.2805691,0.2801277,0.2796912,0.2792599,0.2788338,0.2784128,0.2779969,0.2775865,0.2771815,0.2767818,0.2763875,0.2759982,0.2756138,0.2752342,0.2748596,0.2744900,0.2741258,0.2737667,0.2734132,0.2730651,0.2727221,0.2723840,0.2720509,0.2717227,0.2713989,0.2710800,0.2707659,0.2704567,0.2701524,0.2698530,0.2695584,0.2692684,0.2689833,0.2687030,0.2684275,0.2681570,0.2678916,0.2676307,0.2673749,0.2671238,0.2668772,0.2666354,0.2663983,0.2661660,0.2659388,0.2657171,0.2655008,0.2652900,0.2650846,0.2648847,0.2646904,0.2645015,0.2643182,0.2641403,0.2639676,0.2638004,0.2636386,0.2634826,0.2633322,0.2631876,0.2630490,0.2629162,0.2627892,0.2626679,0.2625524,0.2624424,0.2623379,0.2622389,0.2621457,0.2620584,0.2619767,0.2619008,0.2618304,0.2617653,0.2617055,0.2616509,0.2616012,0.2615567,0.2615176,0.2614838,0.2614557,0.2614334,0.2614170,0.2614060,0.2614007,0.2614010,0.2614071,0.2614191,0.2614370,0.2614609,0.2614906,0.2615263,0.2615677,0.2616151,0.2616685,0.2617277,0.2617930,0.2618644,0.2619419,0.2620256,0.2621157,0.2622119,0.2623145,0.2624234,0.2625388,0.2626607,0.2627888,0.2629230,0.2630635,0.2632107,0.2633646,0.2635254,0.2636932,0.2638676,0.2640488,0.2642371,0.2644325,0.2646347,0.2648434,0.2650588,0.2652809,0.2655102,0.2657465,0.2659899,0.2662407,0.2664989,0.2667642,0.2670371,0.2673170,0.2676039,0.2678980,0.2681994,0.2685082,0.2688244,0.2691483,0.2694799,0.2698196,0.2701673,0.2705227,0.2708862,0.2712578,0.2716377,0.2720262,0.2724229,0.2728282,0.2732423,0.2736652,0.2740974,0.2745387,0.2749895,0.2754493,0.2759186,0.2763972,0.2768857,0.2773840,0.2778919,0.2784100,0.2789386,0.2794780,0.2800277,0.2805879,0.2811586,0.2817399,0.2823318,0.2829346,0.2835483,0.2841732,0.2848093,0.2854570,0.2861163,0.2867870,0.2874693,0.2881626,0.2888675,0.2895838,0.2903120,0.2910520,0.2918040,0.2925683,0.2933449,0.2941339,0.2949354,0.2957494,0.2965763,0.2974158,0.2982684,0.2991342,0.3000133,0.3009052,0.3018103,0.3027286,0.3036598,0.3046039,0.3055608,0.3065310,0.3075140,0.3085102,0.3095193,0.3105416,0.3115769,0.3126251,0.3136865,0.3147605,0.3158469,0.3169462,0.3180578,0.3191815,0.3203172,0.3214646,0.3226235,0.3237936,0.3249749,0.3261670,0.3273702,0.3285834,0.3298068,0.3310397,0.3322819,0.3335328,0.3347926,0.3360606,0.3373368,0.3386206,0.3399117,0.3412099,0.3425141,0.3438239,0.3451385,0.3464574,0.3477797,0.3491049,0.3504323,0.3517615,0.3530918,0.3544228,0.3557537,0.3570836,0.3584115,0.3597371,0.3610581,0.3623719,0.3636802,0.3649836,0.3662812,0.3675722,0.3688557,0.3701310,0.3713972,0.3726534,0.3738989,0.3751329,0.3763548,0.3775643,0.3787608,0.3799433,0.3811108,0.3822631,0.3833992,0.3845185,0.3856197,0.3867027,0.3877676,0.3888130,0.3898387,0.3908440,0.3918288,0.3927926,0.3937352,0.3946557,0.3955542,0.3964303,0.3972833,0.3981132,0.3989195,0.3997020,0.4004607,0.4011958,0.4019077,0.4025961,0.4032610,0.4039026,0.4045208,0.4051154,0.4056864,0.4062339,0.4067580,0.4072588,0.4077367,0.4081922,0.4086251,0.4090359,0.4094261,0.4097954,0.4101443,0.4104733,0.4107829,0.4110736,0.4113459,0.4116002,0.4118370,0.4120569,0.4122603,0.4124476,0.4126194,0.4127762,0.4129189,0.4130477,0.4131634,0.4132668,0.4133584,0.4134389,0.4135088,0.4135686,0.4136188,0.4136603,0.4136938,0.4137204,0.4137408,0.4137557,0.4137658,0.4137720,0.4137748,0.4137744,0.4137709,0.4137649,0.4137567,0.4137468,0.4137360,0.4137254,0.4137156,0.4137076,0.4137020,0.4136992,0.4136996,0.4137041,0.4137132,0.4137274,0.4137470,0.4137725,0.4138048,0.4138445,0.4138923,0.4139490,0.4140152,0.4140913,0.4141779,0.4142753,0.4143839,0.4145043,0.4146376,0.4147840,0.4149436,0.4151173,0.4153054,0.4155087,0.4157276,0.4159625,0.4162143,0.4164835,0.4167708,0.4170767,0.4174020,0.4177476,0.4181137,0.4185012,0.4189110,0.4193439,0.4198009,0.4202830,0.4207913,0.4213267,0.4218904,0.4224833,0.4231063,0.4237604,0.4244467,0.4251661,0.4259201,0.4267106,0.4275391,0.4284058,0.4293135,0.4302644,0.4312603,0.4323036,0.4333964,0.4345410,0.4357397,0.4369946,0.4383075,0.4396804,0.4411149,0.4426123,0.4441740,0.4458004,0.4474927,0.4492518,0.4510776,0.4529712,0.4549340,0.4569679,0.4590750,0.4612585,0.4635212,0.4658678,0.4683024,0.4708288,0.4734528,0.4761810,0.4790184,0.4819656,0.4850312,0.4882199,0.4915375,0.4949888,0.4985793,0.5023151,0.5062021,0.5102473,0.5144576,0.5188408,0.5234045,0.5281581,0.5331092,0.5382674,0.5436426,0.5492425,0.5550778,0.5611572,0.5674913,0.5740871,0.5809533,0.5880986,0.5955298,0.6032556,0.6112829,0.6196210,0.6282778,0.6372712,0.6466081,0.6562876,0.6663341,0.6767619,0.6875898,0.6988353,0.7105204,0.7226672,0.7353000,0.7484370,0.7621073,0.7763344,0.7911402,0.8065497,0.8225853,0.8392720,0.8566244,0.8746638,0.8934078,0.9128793,0.9330951,0.9540693,0.9758202,0.9983606,1.0217105,1.0458815,1.0708861,1.0967376,1.1234574,1.1510763,1.1796032,1.2090248,1.2393824,1.2706907,1.3029630,1.3362288,1.3705021,1.4058127,1.4421818,1.4796255,1.5181665,1.5578198,1.5986073,1.6405261,1.6835878,1.7277968,1.7731702,1.8197103,1.8674090,1.9162685,1.9662629,2.0173583,2.0695133,2.1226819,2.1767883,2.2317729,2.2875538,2.3440337,2.4011323,2.4587219,2.5166461,2.5747647,2.6329005,2.6908238,2.7483013,2.8050604,2.8608146,2.9152834,2.9681735,3.0192420,3.0682495,3.1149850,3.1592412,3.2008896,3.2398353,3.2760489,3.3095696,3.3404694,3.3688633,3.3948510,3.4185319,3.4399986,3.4593775,3.4768286,3.4925408,3.5067177,3.5195441,3.5311646,3.5416613,3.5511212,3.5596764,3.5674276,3.5745423,3.5812097,3.5876136,3.5938942,3.6001236,3.6062965,3.6123388,3.6181231,3.6234989,3.6283188,3.6324754,3.6359358,3.6387584,3.6410956,3.6431637,3.6451941,3.6473761,3.6498170,3.6525331,3.6554685,3.6585369,3.6616571,3.6647763,3.6678722,3.6709445,3.6739962,3.6770191,3.6799891,3.6828721,3.6856349,3.6882703,3.6908219,3.6933908,3.6961257,3.6991735,3.7026248,3.7064612,3.7105370,3.7146170,3.7184517,3.7218690,3.7248321,3.7274480,3.7299099,3.7324090,3.7350533,3.7378297,3.7406199,3.7432537,3.7455676,3.7474475,3.7488413,3.7497551,3.7502470,3.7504227,3.7504351,3.7504680,3.7507002,3.7512729,3.7522573,3.7536387,3.7553349,3.7572367,3.7592583,3.7613685,3.7635987,3.7660069,3.7686250,3.7714047,3.7741947,3.7767649,3.7788756,3.7803597,3.7811890,3.7814884,3.7814996,3.7815001,3.7817216,3.7822962,3.7832367,3.7844625,3.7858455,3.7872612,3.7886207,3.7898784,3.7910104,3.7919927,3.7927794,3.7932847,3.7934170,3.7931130,3.7923677,3.7912514,3.7899024,3.7885003,3.7872257,3.7862272,3.7855890,3.7853103,3.7852981,3.7853770,3.7853191,3.7848957,3.7839358,3.7823761,3.7802820,3.7778320,3.7752626,3.7727959,3.7705646,3.7685673,3.7666733,3.7646668,3.7623358,3.7595510,3.7563181,3.7527792,3.7491610,3.7456586,3.7423911,3.7393446,3.7363701,3.7332265,3.7296510,3.7254303,3.7204561,3.7147522,3.7084630,3.7018106,3.6950319,3.6883147,3.6817491,3.6753018,3.6688352,3.6621487,3.6550469,3.6474025,3.6391919,3.6305001,3.6214831,3.6123233,3.6031704,3.5941136,3.5851614,3.5762613,3.5673151,3.5582018,3.5488172,3.5390644,3.5288856,3.5182629,3.5072212,3.4958057,3.4840765,3.4720871,3.4598796,3.4474952,3.4349720,3.4223616,3.4097168,3.3970864,3.3844919,3.3719296,3.3593655,3.3467476,3.3340306,3.3211794,3.3081813,3.2950344,3.2817512,3.2683411,3.2548077,3.2411604,3.2274067,3.2135620,3.1996465,3.1856909,3.1717196,3.1577632,3.1438406,3.1299572,3.1161034,3.1022532,3.0883827,3.0744729,3.0605271,3.0465686,3.0326462,3.0187995,3.0050611,2.9914403,2.9779153,2.9644475,2.9509873,2.9374988,2.9239612,2.9103804,2.8967648,2.8831306,2.8694923,2.8558531,2.8422184,2.8285942,2.8149993,2.8014605,2.7880070,2.7746522,2.7614076,2.7482738,2.7352300,2.7222569,2.7093332,2.6964502,2.6836076,2.6708133,2.6580737,2.6453967,2.6327899,2.6202526,2.6077857,2.5953896,2.5830731,2.5708408,2.5587025,2.5466607,2.5347140,2.5228584,2.5110805,2.4993699,2.4877110,2.4760921,2.4645040,2.4529479,2.4414234,2.4299397,2.4185097,2.4071412,2.3958509,2.3846474,2.3735352,2.3625119,2.3515739,2.3407080,2.3299038,2.3191512,2.3084409,2.2977738,2.2871485,2.2765756,2.2660608,2.2556133,2.2452359,2.2349310,2.2246964,2.2145264,2.2044182,2.1943612,2.1843517,2.1743858,2.1644654,2.1545908,2.1447659,2.1349969,2.1252885,2.1156430,2.1060598,2.0965395,2.0870790,2.0776801,2.0683382,2.0590515,2.0498178,2.0406342,2.0314975,2.0224040,2.0133548,2.0043499,1.9953955,1.9864935,1.9776481,1.9688647,1.9601395,1.9514693,1.9428468,1.9342723,1.9257424,1.9172515,1.9088045,1.9004041,1.8920500,1.8837477,1.8755000,1.8673079,1.8591671,1.8510783,1.8430371,1.8350412,1.8270848,1.8191710,1.8112994,1.8034678,1.7956855,1.7879529,1.7802700,1.7726315,1.7650383,1.7574857,1.7499683,1.7424872,1.7350434,1.7276394,1.7202740,1.7129513,1.7056731,1.6984396,1.6912472,1.6840980,1.6769910,1.6699264,1.6629049,1.6559272,1.6489933,1.6420987,1.6352441,1.6284282,1.6216481,1.6149037,1.6081953,1.6015216,1.5948792,1.5882714,1.5817010,1.5751680,1.5686690,1.5622078,1.5557882,1.5494078,1.5430664,1.5367634,1.5304983,1.5242676,1.5180728,1.5119137,1.5057864,1.4996932,1.4936349,1.4876111,1.4816188,1.4756603,1.4697384,1.4638510,1.4579942,1.4521737,1.4463887,1.4406381,1.4349222,1.4292421,1.4235984,1.4179881,1.4124132,1.4068732,1.4013658,1.3958923,1.3904538,1.3850491,1.3796741,1.3743302,1.3690170,1.3637350,1.3584853,1.3532692,1.3480880,1.3429390,1.3378239,1.3327430,1.3276962,1.3226794,1.3176949,1.3127429,1.3078215,1.3029327,1.2980794,1.2932621,1.2884790,1.2837291,1.2790136,1.2743334,1.2696836,1.2650669,1.2604845,1.2559340,1.2514166,1.2469327,1.2424841,1.2380667,1.2336822,1.2293298,1.2250066,1.2207140,1.2164531,1.2122238,1.2080238,1.2038543,1.1997181,1.1956139,1.1915406,1.1875007,1.1834948,1.1795218,1.1755830,1.1716784,1.1678075,1.1639676,1.1601591,1.1563799,1.1526288,1.1489071,1.1452160,1.1415563,1.1379261,1.1343291,1.1307641,1.1272311,1.1237271,1.1202527,1.1168076,1.1133895,1.1099995,1.1066384,1.1033071,1.1000043,1.0967315,1.0934892,1.0902752,1.0870893,1.0839316,1.0808034,1.0777011,1.0746251,1.0715759,1.0685532,1.0655555,1.0625854,1.0596439,1.0567281,1.0538404,1.0509802,1.0481476,1.0453401,1.0425584,1.0398030,1.0370715,1.0343651,1.0316852,1.0290314,1.0264026,1.0237999,1.0212233,1.0186728,1.0161469,1.0136465,1.0111709,1.0087186,1.0062901,1.0038862,1.0015068,0.9991512,0.9968204,0.9945139,0.9922299,0.9899698,0.9877327,0.9855183,0.9833249,0.9811534,0.9790040,0.9768770,0.9747705,0.9726845,0.9706203,0.9685762,0.9665532,0.9645512,0.9625690,0.9606071,0.9586664,0.9567449,0.9548441,0.9529620,0.9510990,0.9492558,0.9474314,0.9456255,0.9438397,0.9420735,0.9403255,0.9385972,0.9368879,0.9351976,0.9335266,0.9318736,0.9302386,0.9286228,0.9270259,0.9254479,0.9238881,0.9223457,0.9208220,0.9193156,0.9178264,0.9163554,0.9149030,0.9134688,0.9120540,0.9106577,0.9092798,0.9079205,0.9065798,0.9052571,0.9039515,0.9026647,0.9013969,0.9001462,0.8989128,0.8976964,0.8964979,0.8953177,0.8941557,0.8930115,0.8918844,0.8907741,0.8896799,0.8886009,0.8875368,0.8864882,0.8854556,0.8844383,0.8834372,0.8824523,0.8814837,0.8805308,0.8795936,0.8786721,0.8777666,0.8768762,0.8760012,0.8751411,0.8742954,0.8734640,0.8726473,0.8718456,0.8710592,0.8702881,0.8695325,0.8687929,0.8680691,0.8673610,0.8666690,0.8659928,0.8653326,0.8646885,0.8640605,0.8634489,0.8628542,0.8622760,0.8617138,0.8611674,0.8606373,0.8601234,0.8596252,0.8591424,0.8586752,0.8582230,0.8577860,0.8573635,0.8569552,0.8565605,0.8561788,0.8558108,0.8554562,0.8551155,0.8547885,0.8544762,0.8541779,0.8538944,0.8536256,0.8533719,0.8531330,0.8529095,0.8527009,0.8525072,0.8523286,0.8521646,0.8520145,0.8518782,0.8517549,0.8516445,0.8515476,0.8514643,0.8513942,0.8513373,0.8512936,0.8512634,0.8512475,0.8512458,0.8512587,0.8512863,0.8513283,0.8513849,0.8514556,0.8515407,0.8516401,0.8517538,0.8518822,0.8520262,0.8521845,0.8523573,0.8525437,0.8527442,0.8529581,0.8531848,0.8534250,0.8536784,0.8539464,0.8542303,0.8545303,0.8548465,0.8551790,0.8555265,0.8558886,0.8562642,0.8566531,0.8570546,0.8574693,0.8578975,0.8583407,0.8587983,0.8592705,0.8597592,0.8602644,0.8607860,0.8613238,0.8618774,0.8624470,0.8630320,0.8636314,0.8642449,0.8648733,0.8655161,0.8661734,0.8668453,0.8675326,0.8682351,0.8689531,0.8696874,0.8704388,0.8712069,0.8719910,0.8727911,0.8736066,0.8744369,0.8752826,0.8761439,0.8770211,0.8779140,0.8788218,0.8797452,0.8806838,0.8816379,0.8826072,0.8835919,0.8845916,0.8856060,0.8866347,0.8876787,0.8887376,0.8898113,0.8909003,0.8920054,0.8931261,0.8942626,0.8954147,0.8965836,0.8977694,0.8989725,0.9001936,0.9014332,0.9026902,0.9039638,0.9052533,0.9065595,0.9078810,0.9092196,0.9105746,0.9119470,0.9133372,0.9147458,0.9161710,0.9176137,0.9190737,0.9205504,0.9220435,0.9235544,0.9250822,0.9266277,0.9281921,0.9297760,0.9313797,0.9330035,0.9346465,0.9363081,0.9379870,0.9396824,0.9413942,0.9431236,0.9448700,0.9466333,0.9484129,0.9502107,0.9520261,0.9538586,0.9557091,0.9575784,0.9594650,0.9613700,0.9632928,0.9652353,0.9671971,0.9691777,0.9711761,0.9731933,0.9752302,0.9772840,0.9793565,0.9814466,0.9835546,0.9856814,0.9878267,0.9899896,0.9921702,0.9943678,0.9965847,0.9988207,1.0010771,1.0033530,1.0056505,1.0079689,1.0103083,1.0126667,1.0150465,1.0174451,1.0198647,1.0223025,1.0247601,1.0272352,1.0297296,1.0322416,1.0347748,1.0373284,1.0399029,1.0424980,1.0451157,1.0477545,1.0504140,1.0530918,1.0557896,1.0585086,1.0612444,1.0639974,1.0667703,1.0695646,1.0723803,1.0752164,1.0780740,1.0809525,1.0838525,1.0867739,1.0897173,1.0926832,1.0956688,1.0986748,1.1017023,1.1047484,1.1078138,1.1108990,1.1140068,1.1171358,1.1202857,1.1234549,1.1266462,1.1298572,1.1330891,1.1363403,1.1396154,1.1429104,1.1462282,1.1495649,1.1529230,1.1563002,1.1596968,1.1631104,1.1665434,1.1699990,1.1734746,1.1769716,1.1804901,1.1840307,1.1875917,1.1911738,1.1947774,1.1984022,1.2020481,1.2057158,1.2094071,1.2131213,1.2168585,1.2206165,1.2243946,1.2281907,1.2320054,1.2358391,1.2396936,1.2435700,1.2474678,1.2513858,1.2553239,1.2592814,1.2632579,1.2672545,1.2712721,1.2753123,1.2793746,1.2834599,1.2875665,1.2916923,1.2958361,1.2999970,1.3041729,1.3083662,1.3125770,1.3168075,1.3210604,1.3253373,1.3296390,1.3339657,1.3383163,1.3426893,1.3470819,1.3514913,1.3559194,1.3603663,1.3648344,1.3693236,1.3738348,1.3783686,1.3829225,1.3874965,1.3920900,1.3967026,1.4013348,1.4059870,1.4106611,1.4153565,1.4200718,1.4248079,1.4295645,1.4343420,1.4391414,1.4439603,1.4487996,1.4536585,1.4585357,1.4634335,1.4683516,1.4732900,1.4782473,1.4832236,1.4882200,1.4932386,1.4982793,1.5033424,1.5084252,1.5135280,1.5186480,1.5237831,1.5289346,1.5341036,1.5392931,1.5445075,1.5497494,1.5550203,1.5603186,1.5656413,1.5709835,1.5763396,1.5817057,1.5870801,1.5924636,1.5978576,1.6032673,1.6086960,1.6141468,1.6196231,1.6251268,1.6306568,1.6362114,1.6417863,1.6473774,1.6529824,1.6586012,1.6642348,1.6698879,1.6755613,1.6812557,1.6869698,1.6927009,1.6984477,1.7042109,1.7099932,1.7157972,1.7216251,1.7274774,1.7333537,1.7392507,1.7451637,1.7510900,1.7570269,1.7629750,1.7689372,1.7749165,1.7809174,1.7869421,1.7929921,1.7990681,1.8051710,1.8113037,1.8174664,1.8236558,1.8298670,1.8360908,1.8423181,1.8485435,1.8547671,1.8609935,1.8672327,1.8734921,1.8797761,1.8860849,1.8924143,1.8987572,1.9051095,1.9114708,1.9178445,1.9242382,1.9306568,1.9371034,1.9435799,1.9500817,1.9566087,1.9631604,1.9697344,1.9763286,1.9829376,1.9895568,1.9961828,2.0028160,2.0094609,2.0161228,2.0228119,2.0295327,2.0362868,2.0430734,2.0498843,2.0567150,2.0635657,2.0704308,2.0773020,2.0841734,2.0910387,2.0978982,2.1047614,2.1116443,2.1185665,2.1255441,2.1325817,2.1396759,2.1468124,2.1539745,2.1611483,2.1683235,2.1754999,2.1826813,2.1898749,2.1970887,2.2043252,2.2115858,2.2188699,2.2261791,2.2335174,2.2408898,2.2482977,2.2557373,2.2632022,2.2706883,2.2781968,2.2857337,2.2933040,2.3009109,2.3085485,2.3162107,2.3238845,2.3315639,2.3392518,2.3469567,2.3546972,2.3624914,2.3703537,2.3782885,2.3862879,2.3943315,2.4023893,2.4104359,2.4184537,2.4264402,2.4344075,2.4423733,2.4503541,2.4583554,2.4663708,2.4743831,2.4823716,2.4903209,2.4982302,2.5061166,2.5140157,2.5219719,2.5300274,2.5382082,2.5465178,2.5549371,2.5634327,2.5719650,2.5805035,2.5890322,2.5975509,2.6060715,2.6146040,2.6231539,2.6317201,2.6402929,2.6488664,2.6574359,2.6659961,2.6745412,2.6830618,2.6915557,2.7000308,2.7085130,2.7170382,2.7256496,2.7343745,2.7432222,2.7521772,2.7611997,2.7702336,2.7792134,2.7880821,2.7968013,2.8053606,2.8137763,2.8220801,2.8303089,2.8384879,2.8466260,2.8547215,2.8627672,2.8707657,2.8787313,2.8866930,2.8946886,2.9027541,2.9109118,2.9191608,2.9274721,2.9357922,2.9440596,2.9522219,2.9602535,2.9681656,2.9760005,2.9838240,2.9917052,2.9996958,3.0078089,3.0160069,3.0242038,3.0322862,3.0401516,3.0477450,3.0550849,3.0622647,3.0694237,3.0767090,3.0842271,3.0920162,3.1000376,3.1081886,3.1163321,3.1243360,3.1321037,3.1395955,3.1468282,3.1538532,3.1607177,3.1674325,3.1739523,3.1801817,3.1860111,3.1913612,3.1962299,3.2007048,3.2049470,3.2091436,3.2134562,3.2179859,3.2227583,3.2277436,3.2328830,3.2381208,3.2434208,3.2487707,3.2541718,3.2596321,3.2651494,3.2706974,3.2762072,3.2815537,3.2865598,3.2910409,3.2948866,3.2981396,3.3010178,3.3038509,3.3069401,3.3104167,3.3141749,3.3179183,3.3212972,3.3240721,3.3262341,3.3280134,3.3297868,3.3319099,3.3345666,3.3377013,3.3410687,3.3443575,3.3473167,3.3498204,3.3518476,3.3534303,3.3546052,3.3554118,3.3559117,3.3562036,3.3564146,3.3566623,3.3570111,3.3574450,3.3578751,3.3581824,3.3582816,3.3581705,3.3579407,3.3577371,3.3576782,3.3577821,3.3579412,3.3579655,3.3576775,3.3570092,3.3560464,3.3549895,3.3540485,3.3533263,3.3527715
"REPR-07",1.9363880e-02,1.8831253e-02,1.8380404e-02,1.8044710e-02,1.7820597e-02,1.7683506e-02,1.7604589e-02,1.7561197e-02,1.7538548e-02,1.7528296e-02,1.7515182e-02,1.7488718e-02,1.7447948e-02,1.7401695e-02,1.7364979e-02,1.7352343e-02,1.7369986e-02,1.7413855e-02,1.7480135e-02,1.7558575e-02,1.7641068e-02,1.7722130e-02,1.7796755e-02,1.7861605e-02,1.7916918e-02,1.7965794e-02,1.8004179e-02,1.8031359e-02,1.8045664e-02,1.8049240e-02,1.8043518e-02,1.8034935e-02,1.8029213e-02,1.8028259e-02,1.8030882e-02,1.8035412e-02,1.8034458e-02,1.8024206e-02,1.8002033e-02,1.7961264e-02,1.7906189e-02,1.7843008e-02,1.7775774e-02,1.7712593e-02,1.7661810e-02,1.7622948e-02,1.7597675e-02,1.7584562e-02,1.7575741e-02,1.7567158e-02,1.7557383e-02,1.7539740e-02,1.7512560e-02,1.7480373e-02,1.7445326e-02,1.7416239e-02,1.7396688e-02,1.7394543e-02,1.7411709e-02,1.7445803e-02,1.7494202e-02,1.7549276e-02,1.7599344e-02,1.7636299e-02,1.7657757e-02,1.7661810e-02,1.7652512e-02,1.7635822e-02,1.7616749e-02,1.7599106e-02,1.7584324e-02,1.7574072e-02,1.7567873e-02,1.7557621e-02,1.7542124e-02,1.7520905e-02,1.7490149e-02,1.7453671e-02,1.7414331e-02,1.7375946e-02,1.7341137e-02,1.7313242e-02,1.7291069e-02,1.7277002e-02,1.7269850e-02,1.7265797e-02,1.7265558e-02,1.7264843e-02,1.7259359e-02,1.7252684e-02,1.7245770e-02,1.7235518e-02,1.7228842e-02,1.7227411e-02,1.7232656e-02,1.7244339e-02,1.7260790e-02,1.7277479e-02,1.7293692e-02,1.7305851e-02,1.7313242e-02,1.7316341e-02,1.7318487e-02,1.7321348e-02,1.7328262e-02,1.7339468e-02,1.7352581e-02,1.7365694e-02,1.7379522e-02,1.7397165e-02,1.7414808e-02,1.7429829e-02,1.7440319e-02,1.7450571e-02,1.7460108e-02,1.7469406e-02,1.7479897e-02,1.7490387e-02,1.7501593e-02,1.7515182e-02,1.7529488e-02,1.7542005e-02,1.7554402e-02,1.7565012e-02,1.7574310e-02,1.7580867e-02,1.7586470e-02,1.7591000e-02,1.7596841e-02,1.7604470e-02,1.7612100e-02,1.7619729e-02,1.7627954e-02,1.7634869e-02,1.7639399e-02,1.7641664e-02,1.7641664e-02,1.7640471e-02,1.7639518e-02,1.7640591e-02,1.7645836e-02,1.7656207e-02,1.7670989e-02,1.7689109e-02,1.7708540e-02,1.7727613e-02,1.7744899e-02,1.7758131e-02,1.7766356e-02,1.7770410e-02,1.7772079e-02,1.7772675e-02,1.7774105e-02,1.7778039e-02,1.7785072e-02,1.7794490e-02,1.7806292e-02,1.7818451e-02,1.7830729e-02,1.7842770e-02,1.7854452e-02,1.7864585e-02,1.7873883e-02,1.7884135e-02,1.7896414e-02,1.7911315e-02,1.7927051e-02,1.7942786e-02,1.7959952e-02,1.7975688e-02,1.7988920e-02,1.7999530e-02,1.8006802e-02,1.8013120e-02,1.8019438e-02,1.8026114e-02,1.8035769e-02,1.8049002e-02,1.8065333e-02,1.8084168e-02,1.8105149e-02,1.8126011e-02,1.8146396e-02,1.8165112e-02,1.8180728e-02,1.8192410e-02,1.8200397e-02,1.8206120e-02,1.8209696e-02,1.8212676e-02,1.8214703e-02,1.8216848e-02,1.8220067e-02,1.8225670e-02,1.8233538e-02,1.8242121e-02,1.8250585e-02,1.8258214e-02,1.8264294e-02,1.8267632e-02,1.8268943e-02,1.8270135e-02,1.8271327e-02,1.8272758e-02,1.8276334e-02,1.8282294e-02,1.8290401e-02,1.8298388e-02,1.8305302e-02,1.8310785e-02,1.8313885e-02,1.8315554e-02,1.8317223e-02,1.8319964e-02,1.8324137e-02,1.8330097e-02,1.8337131e-02,1.8344879e-02,1.8352509e-02,1.8359065e-02,1.8362999e-02,1.8365741e-02,1.8368006e-02,1.8368840e-02,1.8369675e-02,1.8370271e-02,1.8372416e-02,1.8375993e-02,1.8379688e-02,1.8382788e-02,1.8384933e-02,1.8387079e-02,1.8388033e-02,1.8386841e-02,1.8384814e-02,1.8382907e-02,1.8381596e-02,1.8380523e-02,1.8379450e-02,1.8379569e-02,1.8381715e-02,1.8383861e-02,1.8385649e-02,1.8387318e-02,1.8388748e-02,1.8390059e-02,1.8388987e-02,1.8387437e-02,1.8385053e-02,1.8381000e-02,1.8377066e-02,1.8374681e-02,1.8372536e-02,1.8372536e-02,1.8374681e-02,1.8376589e-02,1.8378854e-02,1.8380642e-02,1.8382549e-02,1.8384457e-02,1.8386126e-02,1.8387556e-02,1.8389225e-02,1.8392205e-02,1.8397212e-02,1.8402815e-02,1.8408537e-02,1.8413305e-02,1.8418193e-02,1.8423319e-02,1.8428326e-02,1.8434882e-02,1.8441558e-02,1.8448472e-02,1.8457413e-02,1.8466234e-02,1.8475056e-02,1.8483281e-02,1.8490434e-02,1.8494844e-02,1.8496990e-02,1.8499017e-02,1.8501163e-02,1.8502951e-02,1.8504977e-02,1.8508673e-02,1.8514037e-02,1.8518329e-02,1.8520474e-02,1.8522620e-02,1.8523693e-02,1.8524766e-02,1.8524528e-02,1.8523097e-02,1.8523574e-02,1.8526196e-02,1.8528819e-02,1.8531799e-02,1.8534660e-02,1.8537641e-02,1.8540621e-02,1.8542767e-02,1.8545270e-02,1.8547297e-02,1.8549681e-02,1.8552899e-02,1.8555999e-02,1.8560410e-02,1.8564820e-02,1.8569946e-02,1.8574715e-02,1.8579841e-02,1.8584967e-02,1.8588424e-02,1.8591881e-02,1.8595338e-02,1.8598676e-02,1.8602133e-02,1.8604159e-02,1.8606067e-02,1.8607378e-02,1.8608689e-02,1.8609881e-02,1.8611193e-02,1.8612385e-02,1.8613577e-02,1.8614769e-02,1.8616080e-02,1.8617272e-02,1.8618226e-02,1.8619180e-02,1.8620014e-02,1.8619299e-02,1.8617511e-02,1.8615842e-02,1.8613935e-02,1.8611431e-02,1.8608093e-02,1.8604755e-02,1.8601418e-02,1.8598199e-02,1.8594980e-02,1.8592119e-02,1.8590212e-02,1.8589258e-02,1.8589020e-02,1.8589616e-02,1.8591166e-02,1.8593192e-02,1.8595219e-02,1.8597245e-02,1.8599272e-02,1.8600225e-02,1.8599629e-02,1.8598437e-02,1.8597245e-02,1.8596172e-02,1.8597007e-02,1.8598557e-02,1.8600106e-02,1.8603086e-02,1.8607497e-02,1.8612146e-02,1.8616676e-02,1.8621325e-02,1.8625855e-02,1.8630385e-02,1.8634796e-02,1.8639088e-02,1.8643379e-02,1.8647671e-02,1.8651605e-02,1.8655419e-02,1.8659115e-02,1.8663049e-02,1.8666863e-02,1.8671751e-02,1.8677473e-02,1.8682003e-02,1.8686295e-02,1.8690348e-02,1.8694520e-02,1.8698454e-02,1.8701434e-02,1.8702745e-02,1.8702865e-02,1.8702984e-02,1.8702984e-02,1.8703103e-02,1.8703341e-02,1.8703699e-02,1.8704891e-02,1.8708110e-02,1.8713117e-02,1.8718481e-02,1.8723965e-02,1.8729687e-02,1.8735290e-02,1.8741369e-02,1.8746853e-02,1.8750787e-02,1.8753409e-02,1.8755555e-02,1.8757701e-02,1.8759966e-02,1.8762231e-02,1.8764496e-02,1.8767595e-02,1.8771648e-02,1.8775463e-02,1.8777847e-02,1.8780112e-02,1.8782139e-02,1.8784165e-02,1.8785954e-02,1.8787026e-02,1.8787026e-02,1.8786430e-02,1.8786788e-02,1.8787861e-02,1.8788815e-02,1.8789887e-02,1.8790960e-02,1.8792033e-02,1.8793106e-02,1.8793106e-02,1.8792510e-02,1.8791914e-02,1.8791437e-02,1.8791080e-02,1.8790841e-02,1.8791437e-02,1.8793344e-02,1.8795967e-02,1.8799186e-02,1.8803358e-02,1.8808246e-02,1.8812418e-02,1.8815756e-02,1.8818378e-02,1.8820763e-02,1.8823385e-02,1.8825769e-02,1.8828034e-02,1.8830180e-02,1.8831968e-02,1.8833637e-02,1.8835545e-02,1.8838048e-02,1.8840909e-02,1.8844128e-02,1.8847346e-02,1.8850088e-02,1.8851995e-02,1.8853188e-02,1.8853903e-02,1.8854618e-02,1.8855333e-02,1.8855691e-02,1.8855929e-02,1.8856168e-02,1.8856406e-02,1.8856287e-02,1.8856168e-02,1.8856049e-02,1.8855810e-02,1.8854856e-02,1.8852830e-02,1.8850088e-02,1.8847585e-02,1.8844724e-02,1.8841505e-02,1.8838763e-02,1.8836379e-02,1.8834472e-02,1.8833637e-02,1.8833399e-02,1.8833280e-02,1.8833637e-02,1.8833876e-02,1.8832803e-02,1.8830657e-02,1.8826842e-02,1.8821716e-02,1.8816352e-02,1.8811226e-02,1.8806696e-02,1.8804193e-02,1.8803358e-02,1.8803120e-02,1.8802881e-02,1.8803358e-02,1.8805742e-02,1.8808842e-02,1.8811941e-02,1.8814683e-02,1.8817067e-02,1.8818855e-02,1.8818855e-02,1.8818736e-02,1.8818617e-02,1.8818498e-02,1.8818378e-02,1.8818021e-02,1.8817782e-02,1.8818259e-02,1.8819928e-02,1.8821836e-02,1.8823624e-02,1.8825650e-02,1.8828154e-02,1.8830299e-02,1.8832445e-02,1.8833280e-02,1.8833280e-02,1.8833160e-02,1.8833041e-02,1.8832922e-02,1.8832445e-02,1.8830895e-02,1.8829346e-02,1.8828511e-02,1.8828988e-02,1.8829584e-02,1.8830895e-02,1.8832326e-02,1.8833756e-02,1.8835068e-02,1.8836498e-02,1.8837690e-02,1.8838286e-02,1.8837214e-02,1.8835545e-02,1.8834114e-02,1.8832564e-02,1.8831015e-02,1.8829703e-02,1.8828392e-02,1.8827438e-02,1.8827200e-02,1.8828034e-02,1.8829584e-02,1.8831968e-02,1.8835187e-02,1.8838882e-02,1.8842697e-02,1.8846512e-02,1.8850088e-02,1.8853068e-02,1.8855691e-02,1.8858552e-02,1.8861890e-02,1.8865705e-02,1.8869519e-02,1.8873215e-02,1.8877029e-02,1.8880725e-02,1.8884301e-02,1.8888056e-02,1.8892050e-02,1.8895388e-02,1.8898547e-02,1.8901825e-02,1.8904686e-02,1.8907785e-02,1.8910944e-02,1.8914104e-02,1.8917680e-02,1.8921256e-02,1.8924773e-02,1.8927932e-02,1.8930316e-02,1.8932283e-02,1.8933892e-02,1.8935442e-02,1.8936753e-02,1.8937647e-02,1.8937826e-02,1.8937886e-02,1.8937945e-02,1.8938065e-02,1.8938422e-02,1.8938780e-02,1.8939495e-02,1.8940866e-02,1.8942356e-02,1.8943906e-02,1.8945754e-02,1.8947840e-02,1.8949628e-02,1.8950939e-02,1.8952310e-02,1.8953443e-02,1.8954337e-02,1.8955052e-02,1.8955767e-02,1.8956184e-02,1.8956244e-02,1.8956423e-02,1.8956840e-02,1.8958390e-02,1.8960834e-02,1.8963695e-02,1.8966973e-02,1.8970966e-02,1.8975317e-02,1.8980265e-02,1.8985748e-02,1.8991292e-02,1.8996894e-02,1.9002497e-02,1.9008160e-02,1.9013822e-02,1.9019365e-02,1.9024968e-02,1.9030511e-02,1.9036055e-02,1.9041777e-02,1.9047737e-02,1.9053876e-02,1.9060075e-02,1.9066691e-02,1.9073427e-02,1.9080460e-02,1.9087613e-02,1.9094646e-02,1.9101679e-02,1.9108593e-02,1.9115567e-02,1.9122422e-02,1.9129336e-02,1.9136608e-02,1.9144297e-02,1.9151926e-02,1.9159615e-02,1.9167066e-02,1.9174516e-02,1.9181967e-02,1.9189239e-02,1.9196212e-02,1.9203246e-02,1.9210458e-02,1.9218087e-02,1.9225836e-02,1.9234300e-02,1.9243419e-02,1.9252658e-02,1.9262493e-02,1.9273221e-02,1.9284308e-02,1.9295514e-02,1.9306898e-02,1.9318283e-02,1.9329727e-02,1.9341111e-02,1.9352376e-02,1.9364059e-02,1.9376338e-02,1.9389153e-02,1.9402862e-02,1.9417286e-02,1.9432664e-02,1.9448876e-02,1.9466162e-02,1.9483864e-02,1.9501746e-02,1.9519567e-02,1.9537091e-02,1.9554496e-02,1.9571900e-02,1.9588709e-02,1.9604445e-02,1.9619286e-02,1.9633710e-02,1.9648254e-02,1.9662678e-02,1.9677103e-02,1.9691527e-02,1.9705653e-02,1.9719481e-02,1.9733369e-02,1.9747257e-02,1.9761145e-02,1.9774377e-02,1.9786477e-02,1.9797921e-02,1.9808888e-02,1.9818962e-02,1.9827664e-02,1.9835114e-02,1.9841552e-02,1.9847095e-02,1.9851267e-02,1.9854307e-02,1.9856751e-02,1.9859195e-02,1.9860983e-02,1.9862175e-02,1.9863307e-02,1.9863963e-02,1.9863665e-02,1.9863009e-02,1.9862115e-02,1.9860506e-02,1.9858181e-02,1.9855380e-02,1.9852340e-02,1.9849300e-02,1.9846022e-02,1.9842327e-02,1.9838631e-02,1.9834876e-02,1.9831061e-02,1.9827127e-02,1.9823015e-02,1.9818842e-02,1.9814610e-02,1.9810319e-02,1.9806206e-02,1.9802392e-02,1.9798696e-02,1.9795060e-02,1.9791067e-02,1.9786716e-02,1.9781947e-02,1.9776464e-02,1.9770324e-02,1.9763708e-02,1.9756556e-02,1.9749343e-02,1.9742608e-02,1.9736290e-02,1.9730389e-02,1.9725382e-02,1.9721210e-02,1.9717753e-02,1.9715190e-02,1.9713283e-02,1.9711912e-02,1.9710779e-02,1.9710243e-02,1.9710481e-02,1.9710839e-02,1.9711494e-02,1.9712389e-02,1.9713283e-02,1.9714117e-02,1.9714713e-02,1.9714773e-02,1.9714653e-02,1.9714355e-02,1.9713759e-02,1.9712448e-02,1.9710243e-02,1.9707441e-02,1.9704342e-02,1.9700885e-02,1.9697607e-02,1.9694567e-02,1.9692004e-02,1.9689977e-02,1.9688249e-02,1.9686639e-02,1.9685149e-02,1.9683719e-02,1.9682288e-02,1.9680619e-02,1.9678891e-02,1.9676805e-02,1.9674301e-02,1.9671321e-02,1.9667983e-02,1.9663870e-02,1.9659281e-02,1.9654274e-02,1.9648910e-02,1.9643128e-02,1.9637108e-02,1.9630790e-02,1.9624114e-02,1.9617021e-02,1.9609571e-02,1.9601524e-02,1.9593120e-02,1.9584239e-02,1.9575238e-02,1.9566298e-02,1.9557476e-02,1.9549012e-02,1.9540787e-02,1.9533515e-02,1.9527256e-02,1.9521713e-02,1.9516587e-02,1.9511998e-02,1.9507766e-02,1.9503593e-02,1.9499838e-02,1.9496202e-02,1.9492745e-02,1.9489586e-02,1.9486904e-02,1.9484520e-02,1.9482613e-02,1.9481122e-02,1.9479871e-02,1.9478858e-02,1.9477844e-02,1.9476652e-02,1.9475341e-02,1.9474089e-02,1.9472718e-02,1.9471943e-02,1.9471824e-02,1.9472420e-02,1.9473195e-02,1.9473851e-02,1.9474864e-02,1.9476891e-02,1.9480050e-02,1.9484341e-02,1.9488454e-02,1.9492865e-02,1.9497871e-02,1.9503474e-02,1.9509137e-02,1.9514740e-02,1.9520283e-02,1.9525766e-02,1.9532204e-02,1.9539475e-02,1.9546866e-02,1.9555509e-02,1.9565165e-02,1.9575536e-02,1.9585729e-02,1.9596934e-02,1.9609451e-02,1.9622564e-02,1.9635558e-02,1.9648790e-02,1.9661784e-02,1.9675255e-02,1.9689083e-02,1.9703150e-02,1.9717216e-02,1.9731402e-02,1.9747019e-02,1.9763470e-02,1.9780040e-02,1.9797921e-02,1.9816637e-02,1.9835353e-02,1.9854546e-02,1.9874215e-02,1.9893646e-02,1.9913197e-02,1.9932866e-02,1.9951344e-02,1.9969583e-02,1.9987464e-02,2.0005345e-02,2.0021915e-02,2.0037413e-02,2.0052791e-02,2.0067692e-02,2.0082593e-02,2.0097494e-02,2.0112514e-02,2.0127773e-02,2.0142913e-02,2.0158291e-02,2.0172119e-02,2.0185232e-02,2.0196795e-02,2.0207286e-02,2.0217061e-02,2.0225406e-02,2.0233154e-02,2.0240784e-02,2.0248532e-02,2.0256281e-02,2.0263672e-02,2.0270467e-02,2.0277619e-02,2.0283937e-02,2.0289660e-02,2.0295262e-02,2.0300746e-02,2.0306230e-02,2.0312011e-02,2.0317554e-02,2.0322561e-02,2.0326912e-02,2.0330846e-02,2.0334005e-02,2.0336688e-02,2.0338774e-02,2.0340860e-02,2.0343423e-02,2.0346522e-02,2.0349741e-02,2.0353138e-02,2.0357192e-02,2.0361781e-02,2.0367026e-02,2.0373046e-02,2.0379305e-02,2.0385563e-02,2.0392299e-02,2.0399392e-02,2.0406663e-02,2.0413458e-02,2.0419836e-02,2.0426273e-02,2.0432770e-02,2.0439208e-02,2.0445764e-02,2.0452380e-02,2.0458996e-02,2.0466208e-02,2.0474017e-02,2.0482421e-02,2.0491123e-02,2.0499825e-02,2.0509243e-02,2.0518959e-02,2.0528674e-02,2.0538449e-02,2.0548105e-02,2.0557404e-02,2.0566404e-02,2.0575404e-02,2.0584404e-02,2.0593464e-02,2.0602882e-02,2.0612657e-02,2.0622313e-02,2.0632029e-02,2.0641863e-02,2.0651758e-02,2.0661891e-02,2.0672202e-02,2.0682573e-02,2.0692885e-02,2.0703316e-02,2.0713687e-02,2.0724058e-02,2.0734429e-02,2.0745099e-02,2.0755947e-02,2.0766914e-02,2.0777464e-02,2.0787835e-02,2.0798147e-02,2.0808339e-02,2.0818472e-02,2.0828366e-02,2.0838201e-02,2.0847917e-02,2.0857513e-02,2.0867050e-02,2.0876467e-02,2.0885885e-02,2.0895302e-02,2.0904720e-02,2.0914555e-02,2.0924509e-02,2.0934582e-02,2.0944655e-02,2.0954788e-02,2.0964980e-02,2.0975232e-02,2.0985484e-02,2.0995736e-02,2.1005988e-02,2.1016121e-02,2.1026313e-02,2.1036327e-02,2.1046281e-02,2.1056354e-02,2.1066368e-02,2.1076381e-02,2.1086752e-02,2.1097660e-02,2.1108747e-02,2.1119773e-02,2.1130919e-02,2.1141946e-02,2.1153212e-02,2.1164596e-02,2.1176219e-02,2.1188080e-02,2.1200180e-02,2.1212697e-02,2.1225512e-02,2.1238267e-02,2.1251142e-02,2.1264136e-02,2.1277606e-02,2.1291375e-02,2.1305144e-02,2.1319389e-02,2.1334648e-02,2.1350741e-02,2.1367073e-02,2.1383762e-02,2.1400869e-02,2.1418214e-02,2.1435618e-02,2.1453321e-02,2.1471500e-02,2.1489978e-02,2.1509171e-02,2.1529436e-02,2.1550357e-02,2.1572173e-02,2.1595180e-02,2.1618962e-02,2.1643221e-02,2.1668553e-02,2.1695256e-02,2.1723211e-02,2.1752000e-02,2.1781921e-02,2.1813035e-02,2.1845520e-02,2.1879315e-02,2.1914482e-02,2.1951050e-02,2.1989286e-02,2.2029102e-02,2.2070527e-02,2.2113591e-02,2.2158504e-02,2.2205383e-02,2.2254109e-02,2.2304803e-02,2.2357315e-02,2.2411764e-02,2.2468299e-02,2.2526950e-02,2.2587538e-02,2.2650152e-02,2.2714764e-02,2.2781670e-02,2.2851110e-02,2.2922695e-02,2.2996664e-02,2.3073286e-02,2.3152500e-02,2.3234248e-02,2.3318589e-02,2.3405612e-02,2.3495018e-02,2.3586959e-02,2.3681730e-02,2.3779362e-02,2.3879617e-02,2.3982733e-02,2.4088562e-02,2.4197251e-02,2.4308860e-02,2.4423361e-02,2.4541020e-02,2.4661899e-02,2.4785995e-02,2.4913281e-02,2.5043875e-02,2.5178134e-02,2.5316119e-02,2.5457531e-02,2.5602371e-02,2.5750995e-02,2.5903642e-02,2.6060641e-02,2.6222199e-02,2.6388258e-02,2.6558638e-02,2.6733339e-02,2.6912957e-02,2.7097642e-02,2.7287394e-02,2.7482003e-02,2.7681589e-02,2.7886420e-02,2.8096437e-02,2.8311729e-02,2.8532267e-02,2.8758407e-02,2.8990000e-02,2.9227048e-02,2.9469401e-02,2.9716641e-02,2.9968441e-02,3.0224651e-02,3.0484855e-02,3.0748665e-02,3.1015724e-02,3.1285852e-02,3.1558335e-02,3.1832784e-02,3.2108814e-02,3.2386094e-02,3.2663912e-02,3.2941759e-02,3.3219546e-02,3.3496529e-02,3.3772260e-02,3.4046620e-02,3.4319162e-02,3.4589261e-02,3.4856498e-02,3.5120636e-02,3.5381079e-02,3.5637289e-02,3.5889238e-02,3.6136657e-02,3.6379278e-02,3.6616474e-02,3.6847889e-02,3.7073344e-02,3.7292451e-02,3.7504971e-02,3.7710547e-02,3.7909240e-02,3.8100839e-02,3.8284779e-02,3.8460910e-02,3.8629144e-02,3.8788855e-02,3.8940191e-02,3.9083153e-02,3.9217561e-02,3.9343476e-02,3.9460868e-02,3.9570034e-02,3.9671242e-02,3.9764196e-02,3.9849013e-02,3.9925992e-02,3.9995521e-02,4.0057808e-02,4.0113121e-02,4.0161699e-02,4.0203750e-02,4.0239573e-02,4.0269405e-02,4.0293485e-02,4.0312380e-02,4.0326208e-02,4.0334851e-02,4.0338665e-02,4.0337980e-02,4.0332675e-02,4.0323168e-02,4.0309817e-02,4.0292591e-02,4.0271491e-02,4.0246516e-02,4.0218085e-02,4.0186405e-02,4.0151328e-02,4.0112585e-02,4.0070385e-02,4.0024728e-02,3.9975703e-02,3.9923638e-02,3.9868534e-02,3.9810359e-02,3.9749384e-02,3.9685786e-02,3.9619476e-02,3.9550543e-02,3.9478809e-02,3.9404213e-02,3.9327055e-02,3.9247245e-02,3.9164782e-02,3.9079666e-02,3.8992286e-02,3.8902700e-02,3.8810641e-02,3.8716227e-02,3.8619637e-02,3.8520962e-02,3.8420320e-02,3.8317710e-02,3.8213164e-02,3.8107008e-02,3.7999511e-02,3.7890345e-02,3.7779450e-02,3.7667036e-02,3.7553340e-02,3.7438363e-02,3.7322044e-02,3.7204742e-02,3.7086606e-02,3.6967367e-02,3.6846846e-02,3.6725312e-02,3.6602795e-02,3.6479056e-02,3.6354452e-02,3.6229223e-02,3.6103338e-02,3.5976708e-02,3.5849452e-02,3.5721600e-02,3.5593182e-02,3.5464078e-02,3.5334438e-02,3.5204172e-02,3.5073340e-02,3.4942120e-02,3.4810871e-02,3.4679502e-02,3.4547865e-02,3.4415960e-02,3.4284055e-02,3.4152031e-02,3.4019858e-02,3.3887565e-02,3.3755183e-02,3.3622831e-02,3.3490568e-02,3.3358485e-02,3.3226639e-02,3.3095121e-02,3.2963634e-02,3.2832414e-02,3.2701761e-02,3.2571256e-02,3.2441109e-02,3.2311350e-02,3.2181889e-02,3.2052964e-02,3.1924456e-02,3.1796604e-02,3.1669319e-02,3.1542778e-02,3.1416982e-02,3.1291842e-02,3.1167358e-02,3.1043559e-02,3.0920565e-02,3.0798197e-02,3.0676603e-02,3.0555755e-02,3.0435830e-02,3.0316919e-02,3.0198902e-02,3.0082077e-02,2.9966533e-02,2.9852122e-02,2.9738724e-02,2.9626429e-02,2.9514879e-02,2.9404223e-02,2.9294640e-02,2.9186159e-02,2.9078424e-02,2.8971761e-02,2.8866172e-02,2.8761595e-02,2.8658330e-02,2.8556228e-02,2.8455377e-02,2.8355926e-02,2.8257459e-02,2.8160125e-02,2.8064102e-02,2.7969718e-02,2.7876943e-02,2.7785778e-02,2.7696162e-02,2.7607977e-02,2.7520776e-02,2.7434468e-02,2.7349591e-02,2.7266026e-02,2.7183831e-02,2.7102888e-02,2.7023315e-02,2.6944935e-02,2.6867986e-02,2.6792407e-02,2.6718080e-02,2.6645064e-02,2.6573360e-02,2.6503026e-02,2.6434422e-02,2.6367009e-02,2.6301026e-02,2.6236296e-02,2.6172757e-02,2.6110232e-02,2.6049078e-02,2.5989056e-02,2.5930345e-02,2.5872886e-02,2.5816679e-02,2.5761664e-02,2.5707722e-02,2.5655031e-02,2.5603771e-02,2.5553703e-02,2.5504887e-02,2.5457323e-02,2.5411248e-02,2.5366426e-02,2.5322914e-02,2.5280952e-02,2.5240421e-02,2.5201023e-02,2.5162935e-02,2.5126159e-02,2.5090575e-02,2.5056243e-02,2.5022745e-02,2.4990559e-02,2.4959683e-02,2.4930000e-02,2.4901092e-02,2.4873078e-02,2.4846375e-02,2.4820805e-02,2.4796307e-02,2.4773180e-02,2.4751306e-02,2.4730861e-02,2.4711907e-02,2.4694324e-02,2.4677992e-02,2.4663210e-02,2.4649620e-02,2.4637461e-02,2.4626434e-02,2.4616659e-02,2.4607956e-02,2.4600625e-02,2.4594009e-02,2.4588466e-02,2.4584532e-02,2.4581909e-02,2.4580598e-02,2.4580717e-02,2.4581790e-02,2.4584115e-02,2.4587750e-02,2.4592698e-02,2.4598956e-02,2.4606586e-02,2.4615765e-02,2.4626195e-02,2.4637938e-02,2.4650991e-02,2.4665415e-02,2.4681866e-02,2.4699867e-02,2.4719119e-02,2.4740040e-02,2.4762213e-02,2.4785757e-02,2.4810672e-02,2.4837315e-02,2.4865270e-02,2.4894416e-02,2.4924755e-02,2.4956465e-02,2.4989188e-02,2.5023162e-02,2.5058210e-02,2.5094271e-02,2.5131404e-02,2.5169492e-02,2.5208890e-02,2.5249243e-02,2.5290787e-02,2.5333226e-02,2.5376499e-02,2.5420785e-02,2.5465906e-02,2.5511622e-02,2.5557995e-02,2.5604606e-02,2.5651217e-02,2.5697410e-02,2.5743425e-02,2.5790274e-02,2.5839567e-02,2.5893211e-02,2.5952339e-02,2.6016653e-02,2.6083887e-02,2.6150227e-02,2.6211917e-02,2.6266277e-02,2.6313543e-02,2.9901825e-02,2.9901840e-02,2.9901881e-02,2.9901996e-02,2.9902320e-02,2.9903173e-02,2.9905163e-02,2.9909341e-02,2.9917203e-02,2.9930590e-02,2.9951302e-02,2.9980686e-02,3.0019321e-02,3.0066891e-02,3.0122425e-02,3.0184643e-02,3.0252300e-02,3.0324247e-02,3.0399311e-02,3.0476127e-02,3.0553225e-02,3.0629318e-02,3.0703537e-02,3.0775510e-02,3.0845374e-02,3.0913644e-02,3.0981090e-02,3.1048663e-02,3.1117294e-02,3.1187765e-02,3.1260602e-02,3.1336028e-02,3.1413980e-02,3.1494174e-02,3.1576194e-02,3.1659562e-02,3.1743858e-02,3.1828783e-02,3.1914216e-02,3.2000273e-02,3.2087293e-02,3.2175839e-02,3.2266639e-02,3.2360516e-02,3.2458324e-02,3.2560878e-02,3.2668892e-02,3.2782964e-02,3.2903563e-02,3.3031035e-02,3.3165656e-02,3.3307675e-02,3.3457339e-02,3.3614952e-02,3.3780914e-02,3.3955738e-02,3.4140076e-02,3.4334693e-02,3.4540433e-02,3.4758177e-02,3.4988772e-02,3.5233028e-02,3.5491724e-02,3.5765570e-02,3.6055300e-02,3.6361672e-02,3.6685444e-02,3.7027396e-02,3.7388265e-02,3.7768655e-02,3.8169086e-02,3.8589951e-02,3.9031573e-02,3.9494246e-02,3.9978214e-02,4.0483732e-02,4.1011039e-02,4.1560259e-02,4.2131379e-02,4.2724252e-02,4.3338552e-02,4.3973763e-02,4.4629186e-02,4.5304000e-02,4.5997269e-02,4.6707921e-02,4.7434822e-02,4.8176832e-02,4.8932761e-02,4.9701318e-02,5.0481033e-02,5.1270280e-02,5.2067239e-02,5.2869920e-02,5.3676240e-02,5.4484133e-02,5.5291627e-02,5.6096829e-02,5.6897923e-02,5.7693113e-02,5.8480583e-02,5.9258498e-02,6.0025018e-02,6.0778331e-02,6.1516725e-02,6.2238581e-02,6.2942460e-02,6.3627094e-02,6.4291298e-02,6.4934030e-02,6.5554380e-02,6.6151589e-02,6.6725038e-02,6.7274280e-02,6.7799039e-02,6.8299219e-02,6.8774886e-02,6.9226265e-02,6.9653735e-02,7.0057742e-02,7.0438772e-02,7.0797339e-02,7.1133986e-02,7.1449332e-02,7.1744092e-02,7.2019033e-02,7.2274998e-02,7.2512917e-02,7.2733790e-02,7.2938599e-02,7.3128358e-02,7.3304072e-02,7.3466666e-02,7.3617071e-02,7.3756218e-02,7.3884912e-02,7.4004009e-02,7.4114338e-02,7.4216641e-02,7.4311607e-02,7.4399784e-02,7.4481592e-02,7.4557334e-02,7.4627295e-02,7.4691832e-02,7.4751370e-02,7.4806474e-02,7.4857764e-02,7.4905887e-02,7.4951380e-02,7.4994668e-02,7.5036027e-02,7.5075693e-02,7.5113833e-02,7.5150579e-02,7.5186133e-02,7.5220741e-02,7.5254694e-02,7.5288258e-02,7.5321704e-02,7.5355291e-02,7.5389236e-02,7.5423710e-02,7.5458869e-02,7.5494878e-02,7.5531855e-02,7.5569898e-02,7.5609051e-02,7.5649343e-02,7.5690746e-02,7.5733237e-02,7.5776711e-02,7.5821050e-02,7.5866111e-02,7.5911701e-02,7.5957611e-02,7.6003559e-02,7.6049328e-02,7.6094687e-02,7.6139495e-02,7.6183684e-02,7.6227188e-02,7.6269917e-02,7.6311685e-02,7.6352246e-02,7.6391309e-02,7.6428548e-02,7.6463647e-02,7.6496355e-02,7.6526470e-02,7.6553769e-02,7.6578029e-02,7.6599024e-02,7.6616563e-02,7.6630473e-02,7.6640598e-02,7.6646857e-02,7.6649196e-02,7.6647550e-02,7.6641873e-02,7.6632135e-02,7.6618358e-02,7.6600581e-02,7.6578915e-02,7.6553524e-02,7.6524623e-02,7.6492392e-02,7.6457016e-02,7.6418616e-02,7.6377317e-02,7.6333180e-02,7.6286316e-02,7.6236792e-02,7.6184705e-02,7.6130159e-02,7.6073229e-02,7.6014005e-02,7.5952597e-02,7.5889125e-02,7.5823769e-02,7.5756706e-02,7.5688168e-02,7.5618394e-02,7.5547546e-02,7.5475760e-02,7.5403079e-02,7.5329527e-02,7.5255096e-02,7.5179860e-02,7.5103894e-02,7.5027287e-02,7.4950181e-02,7.4872792e-02,7.4795224e-02,7.4717559e-02,7.4639767e-02,7.4561805e-02,7.4483559e-02,7.4404985e-02,7.4326053e-02,7.4246816e-02,7.4167356e-02,7.4087813e-02,7.4008271e-02,7.3928766e-02,7.3849231e-02,7.3769629e-02,7.3689885e-02,7.3609993e-02,7.3530048e-02,7.3450096e-02,7.3370270e-02,7.3290586e-02,7.3211022e-02,7.3131442e-02,7.3051721e-02,7.2971731e-02,7.2891414e-02,7.2810762e-02,7.2729908e-02,7.2648928e-02,7.2567888e-02,7.2486766e-02,7.2405577e-02,7.2324201e-02,7.2242580e-02,7.2160631e-02,7.2078392e-02,7.1995877e-02,7.1913250e-02,7.1830645e-02,7.1748205e-02,7.1666017e-02,7.1584105e-02,7.1502484e-02,7.1421109e-02,7.1339972e-02,7.1259037e-02,7.1178272e-02,7.1097657e-02,7.1017154e-02,7.0936821e-02,7.0856728e-02,7.0776932e-02,7.0697531e-02,7.0618592e-02,7.0540205e-02,7.0462324e-02,7.0385024e-02,7.0308276e-02,7.0232153e-02,7.0156693e-02,7.0081942e-02,7.0007898e-02,6.9934577e-02,6.9861874e-02,6.9789737e-02,6.9718175e-02,6.9647186e-02,6.9576882e-02,6.9507398e-02,6.9438919e-02,6.9371529e-02,6.9305323e-02,6.9240287e-02,6.9176406e-02,6.9113635e-02,6.9051959e-02,6.8991400e-02,6.8932079e-02,6.8874151e-02,6.8817809e-02,6.8763226e-02,6.8710648e-02,6.8660207e-02,6.8612032e-02,6.8566121e-02,6.8522453e-02,6.8480983e-02,6.8441622e-02,6.8404377e-02,6.8369210e-02,6.8336196e-02,6.8305351e-02,6.8276733e-02,6.8250388e-02,6.8226382e-02,6.8204805e-02,6.8185799e-02,6.8169445e-02,6.8155840e-02,6.8145044e-02,6.8137072e-02,6.8131953e-02,6.8129718e-02,6.8130508e-02,6.8134502e-02,6.8141915e-02,6.8152949e-02,6.8167768e-02,6.8186432e-02,6.8208948e-02,6.8235189e-02,6.8265013e-02,6.8298280e-02,6.8334907e-02,6.8374872e-02,6.8418190e-02,6.8465002e-02,6.8515480e-02,6.8569802e-02,6.8628117e-02,6.8690561e-02,6.8757184e-02,6.8828009e-02,6.8903036e-02,6.8982311e-02,6.9065906e-02,6.9153935e-02,6.9246531e-02,6.9343776e-02,6.9445737e-02,6.9552392e-02,6.9663703e-02,6.9779679e-02,6.9900349e-02,7.0025735e-02,7.0156045e-02,7.0291385e-02,7.0431948e-02,7.0577778e-02,7.0728905e-02,7.0885211e-02,7.1046636e-02,7.1213037e-02,7.1384355e-02,7.1560569e-02,7.1741819e-02,7.1928233e-02,7.2120026e-02,7.2317339e-02,7.2520301e-02,7.2728977e-02,7.2943479e-02,7.3163748e-02,7.3389843e-02,7.3621720e-02,7.3859408e-02,7.4102923e-02,7.4352242e-02,7.4607566e-02,7.4869066e-02,7.5137019e-02,7.5411670e-02,7.5693324e-02,7.5982071e-02,7.6278001e-02,7.6581053e-02,7.6891191e-02,7.7208348e-02,7.7532619e-02,7.7863961e-02,7.8202620e-02,7.8548700e-02,7.8902431e-02,7.9263940e-02,7.9633527e-02,8.0011301e-02,8.0397569e-02,8.0792442e-02,8.1196122e-02,8.1608586e-02,8.2029909e-02,8.2460038e-02,8.2898811e-02,8.3346382e-02,8.3802797e-02,8.4268361e-02,8.4743276e-02,8.5228026e-02,8.5722893e-02,8.6228296e-02,8.6744182e-02,8.7270968e-02,8.7808527e-02,8.8356979e-02,8.8916264e-02,8.9486569e-02,9.0067878e-02,9.0660505e-02,9.1264509e-02,9.1880150e-02,9.2507489e-02,9.3146741e-02,9.3797930e-02,9.4461299e-02,9.5136918e-02,9.5824681e-02,9.6524805e-02,9.7237132e-02,9.7961769e-02,9.8698385e-02,9.9447079e-02,0.1002075,0.1009798,0.1017641,0.1025604,0.1033686,0.1041892,0.1050219,0.1058669,0.1067240,0.1075930,0.1084734,0.1093652,0.1102679,0.1111814,0.1121052,0.1130394,0.1139839,0.1149381,0.1159022,0.1168757,0.1178583,0.1188495,0.1198492,0.1208568,0.1218720,0.1228943,0.1239236,0.1249592,0.1260010,0.1270481,0.1281001,0.1291564,0.1302165,0.1312800,0.1323466,0.1334159,0.1344875,0.1355607,0.1366350,0.1377097,0.1387839,0.1398570,0.1409287,0.1419987,0.1430663,0.1441314,0.1451934,0.1462519,0.1473063,0.1483563,0.1494014,0.1504414,0.1514761,0.1525058,0.1535304,0.1545505,0.1555660,0.1565775,0.1575848,0.1585883,0.1595878,0.1605837,0.1615763,0.1625659,0.1635536,0.1645398,0.1655257,0.1665123,0.1675006,0.1684915,0.1694866,0.1704869,0.1714940,0.1725091,0.1735338,0.1745698,0.1756188,0.1766824,0.1777629,0.1788621,0.1799823,0.1811255,0.1822941,0.1834901,0.1847163,0.1859755,0.1872700,0.1886031,0.1899775,0.1913968,0.1928639,0.1943824,0.1959555,0.1975875,0.1992826,0.2010442,0.2028767,0.2047837,0.2067699,0.2088396,0.2109971,0.2132477,0.2155954,0.2180457,0.2206035,0.2232746,0.2260645,0.2289793,0.2320262,0.2352110,0.2385412,0.2420225,0.2456640,0.2494723,0.2534552,0.2576215,0.2619785,0.2665353,0.2712996,0.2762802,0.2814845,0.2869204,0.2925960,0.2985168,0.3046899,0.3111192,0.3178110,0.3247683,0.3319952,0.3394971,0.3472769,0.3553368,0.3636777,0.3723040,0.3812152,0.3904119,0.3998964,0.4096659,0.4197216,0.4300606,0.4406839,0.4515877,0.4627705,0.4742318,0.4859647,0.4979663,0.5102277,0.5227435,0.5354998,0.5484902,0.5617064,0.5751318,0.5887562,0.6025626,0.6165363,0.6306646,0.6449270,0.6593122,0.6737929,0.6883545,0.7029768,0.7176419,0.7323354,0.7470347,0.7617254,0.7763858,0.7910016,0.8055519,0.8200202,0.8343930,0.8486497,0.8627782,0.8767611,0.8905882,0.9042433,0.9177150,0.9309955,0.9440691,0.9569278,0.9695584,0.9819541,0.9941034,1.0060000,1.0176413,1.0290205,1.0401361,1.0509882,1.0615710,1.0718974,1.0819676,1.0917827,1.1013422,1.1106513,1.1197097,1.1285222,1.1370895,1.1454158,1.1535078,1.1613671,1.1690011,1.1764145,1.1836153,1.1906071,1.1973966,1.2039912,1.2103934,1.2166096,1.2226434,1.2284994,1.2341831,1.2396960,1.2450424,1.2502254,1.2552495,1.2601167,1.2648296,1.2693946,1.2738087,1.2780852,1.2822255,1.2862315,1.2901044,1.2938447,1.2974546,1.3009343,1.3042853,1.3075079,1.3106041,1.3135763,1.3164279,1.3191607,1.3217754,1.3242759,1.3266627,1.3289378,1.3311028,1.3331604,1.3351135,1.3369639,1.3387144,1.3403672,1.3419266,1.3433936,1.3447702,1.3460579,1.3472577,1.3483727,1.3494024,1.3503550,1.3512318,1.3520329,1.3527602,1.3534133,1.3539933,1.3545010,1.3549395,1.3553110,1.3556185,1.3558636,1.3560452,1.3561631,1.3562150,1.3561975,1.3561065,1.3559408,1.3556993,1.3553792,1.3549782,1.3544922,1.3539181,1.3532509,1.3524860,1.3516183,1.3506432,1.3495554,1.3483506,1.3470178,1.3455588,1.3439673,1.3422379,1.3403671,1.3383522,1.3361926,1.3338858,1.3314301,1.3288229,1.3260614,1.3231442,1.3200692,1.3168368,1.3134482,1.3099056,1.3062145,1.3023781,1.2984028,1.2942917,1.2900525,1.2856853,1.2811933,1.2765820,1.2718520,1.2670100,1.2620595,1.2570066,1.2518570,1.2466145,1.2412844,1.2358756,1.2303916,1.2248349,1.2192106,1.2135233,1.2077755,1.2019734,1.1961212,1.1902081,1.1842520,1.1782629,1.1722443,1.1661963,1.1601213,1.1540205,1.1478966,1.1417518,1.1355892,1.1294135,1.1232284,1.1170371,1.1108468,1.1046566,1.0984706,1.0922868,1.0861102,1.0799415,1.0737786,1.0676215,1.0614744,1.0553333,1.0491996,1.0430738,1.0369564,1.0308502,1.0247519,1.0186675,1.0125935,1.0065325,1.0004848,0.9944515,0.9884336,0.9824314,0.9764445,0.9704781,0.9645301,0.9586016,0.9526974,0.9468154,0.9409586,0.9351240,0.9293164,0.9235359,0.9177797,0.9120492,0.9063456,0.9006702,0.8950258,0.8894101,0.8838319,0.8782839,0.8727682,0.8672893,0.8618412,0.8564282,0.8510458,0.8456979,0.8403845,0.8351035,0.8298546,0.8246415,0.8194621,0.8143158,0.8092000,0.8041186,0.7990717,0.7940567,0.7890782,0.7841340,0.7792262,0.7743541,0.7695186,0.7647201,0.7599556,0.7552248,0.7505297,0.7458670,0.7412398,0.7366477,0.7320890,0.7275652,0.7230746,0.7186193,0.7141989,0.7098113,0.7054570,0.7011363,0.6968489,0.6925954,0.6883734,0.6841857,0.6800308,0.6759089,0.6718206,0.6677657,0.6637439,0.6597555,0.6557997,0.6518766,0.6479854,0.6441255,0.6402987,0.6365025,0.6327376,0.6290023,0.6252990,0.6216272,0.6179850,0.6143734,0.6107957,0.6072641,0.6037587,0.6002823,0.5968350,0.5934180,0.5900297,0.5866706,0.5833393,0.5800360,0.5767601,0.5735123,0.5702921,0.5670999,0.5639360,0.5607991,0.5576891,0.5546068,0.5515511,0.5485215,0.5455178,0.5425400,0.5395882,0.5366627,0.5337635,0.5308907,0.5280436,0.5252217,0.5224241,0.5196521,0.5169025,0.5141772,0.5114755,0.5087985,0.5061458,0.5035172,0.5009135,0.4983337,0.4957775,0.4932443,0.4907342,0.4882450,0.4857784,0.4833338,0.4809116,0.4785118,0.4761344,0.4737791,0.4714464,0.4691359,0.4668465,0.4645782,0.4623304,0.4601024,0.4578950,0.4557074,0.4535398,0.4513923,0.4492643,0.4471548,0.4450650,0.4429947,0.4409437,0.4389123,0.4369001,0.4349071,0.4329336,0.4309788,0.4290426,0.4271247,0.4252250,0.4233430,0.4214783,0.4196321,0.4178030,0.4159921,0.4141984,0.4124222,0.4106634,0.4089224,0.4071984,0.4054908,0.4038000,0.4021254,0.4004672,0.3988253,0.3971996,0.3955905,0.3939979,0.3924204,0.3908582,0.3893120,0.3877814,0.3862657,0.3847654,0.3832804,0.3818099,0.3803546,0.3789136,0.3774867,0.3760740,0.3746753,0.3732903,0.3719187,0.3705615,0.3692183,0.3678892,0.3665735,0.3652715,0.3639826,0.3627075,0.3614451,0.3601955,0.3589587,0.3577343,0.3565220,0.3553225,0.3541350,0.3529601,0.3517970,0.3506457,0.3495058,0.3483777,0.3472607,0.3461548,0.3450598,0.3439752,0.3429011,0.3418374,0.3407842,0.3397416,0.3387095,0.3376877,0.3366759,0.3356745,0.3346829,0.3337017,0.3327301,0.3317683,0.3308165,0.3298739,0.3289410,0.3280172,0.3271022,0.3261960,0.3252990,0.3244101,0.3235300,0.3226587,0.3217957,0.3209408,0.3200940,0.3192551,0.3184243,0.3176015,0.3167862,0.3159788,0.3151791,0.3143868,0.3136024,0.3128256,0.3120565,0.3112952,0.3105413,0.3097947,0.3090559,0.3083243,0.3075997,0.3068821,0.3061711,0.3054666,0.3047692,0.3040781,0.3033938,0.3027165,0.3020460,0.3013825,0.3007257,0.3000753,0.2994315,0.2987943,0.2981631,0.2975379,0.2969187,0.2963055,0.2956984,0.2950971,0.2945017,0.2939118,0.2933277,0.2927495,0.2921771,0.2916105,0.2910497,0.2904946,0.2899452,0.2894014,0.2888629,0.2883294,0.2878011,0.2872784,0.2867613,0.2862499,0.2857442,0.2852443,0.2847496,0.2842605,0.2837768,0.2832980,0.2828247,0.2823568,0.2818947,0.2814378,0.2809862,0.2805400,0.2800987,0.2796623,0.2792307,0.2788041,0.2783823,0.2779656,0.2775543,0.2771485,0.2767482,0.2763535,0.2759641,0.2755799,0.2752007,0.2748265,0.2744574,0.2740936,0.2737347,0.2733813,0.2730331,0.2726899,0.2723516,0.2720180,0.2716893,0.2713650,0.2710454,0.2707309,0.2704214,0.2701170,0.2698179,0.2695236,0.2692342,0.2689498,0.2686702,0.2683952,0.2681248,0.2678593,0.2675981,0.2673417,0.2670899,0.2668428,0.2666005,0.2663632,0.2661309,0.2659038,0.2656823,0.2654661,0.2652552,0.2650498,0.2648497,0.2646553,0.2644664,0.2642833,0.2641056,0.2639333,0.2637664,0.2636050,0.2634491,0.2632988,0.2631542,0.2630154,0.2628822,0.2627548,0.2626332,0.2625174,0.2624074,0.2623030,0.2622042,0.2621112,0.2620239,0.2619420,0.2618655,0.2617943,0.2617284,0.2616678,0.2616127,0.2615627,0.2615181,0.2614790,0.2614455,0.2614176,0.2613955,0.2613793,0.2613687,0.2613637,0.2613647,0.2613713,0.2613837,0.2614018,0.2614256,0.2614549,0.2614897,0.2615303,0.2615767,0.2616293,0.2616877,0.2617524,0.2618233,0.2619006,0.2619843,0.2620744,0.2621708,0.2622736,0.2623827,0.2624981,0.2626199,0.2627478,0.2628817,0.2630219,0.2631689,0.2633227,0.2634836,0.2636518,0.2638267,0.2640085,0.2641974,0.2643932,0.2645956,0.2648041,0.2650191,0.2652406,0.2654691,0.2657048,0.2659477,0.2661982,0.2664562,0.2667214,0.2669943,0.2672743,0.2675614,0.2678558,0.2681576,0.2684667,0.2687829,0.2691066,0.2694376,0.2697764,0.2701232,0.2704778,0.2708408,0.2712123,0.2715927,0.2719819,0.2723794,0.2727855,0.2732003,0.2736236,0.2740561,0.2744974,0.2749480,0.2754074,0.2758763,0.2763544,0.2768423,0.2773399,0.2778471,0.2783644,0.2788922,0.2794310,0.2799804,0.2805406,0.2811117,0.2816937,0.2822866,0.2828903,0.2835047,0.2841300,0.2847661,0.2854135,0.2860722,0.2867422,0.2874240,0.2881168,0.2888212,0.2895372,0.2902651,0.2910048,0.2917566,0.2925205,0.2932968,0.2940856,0.2948868,0.2957006,0.2965273,0.2973667,0.2982194,0.2990851,0.2999643,0.3008563,0.3017616,0.3026802,0.3036119,0.3045566,0.3055144,0.3064853,0.3074692,0.3084661,0.3094757,0.3104983,0.3115336,0.3125817,0.3136426,0.3147161,0.3158020,0.3169006,0.3180117,0.3191350,0.3202706,0.3214179,0.3225770,0.3237471,0.3249284,0.3261204,0.3273234,0.3285366,0.3297600,0.3309932,0.3322359,0.3334875,0.3347477,0.3360160,0.3372921,0.3385753,0.3398655,0.3411627,0.3424660,0.3437754,0.3450901,0.3464096,0.3477329,0.3490595,0.3503882,0.3517183,0.3530492,0.3543802,0.3557108,0.3570398,0.3583667,0.3596912,0.3610111,0.3623240,0.3636319,0.3649352,0.3662333,0.3675252,0.3688097,0.3700862,0.3713536,0.3726107,0.3738568,0.3750909,0.3763125,0.3775212,0.3787166,0.3798979,0.3810644,0.3822157,0.3833509,0.3844694,0.3855700,0.3866526,0.3877172,0.3887625,0.3897880,0.3907933,0.3917780,0.3927419,0.3936846,0.3946054,0.3955043,0.3963805,0.3972335,0.3980630,0.3988687,0.3996506,0.4004086,0.4011433,0.4018546,0.4025425,0.4032068,0.4038478,0.4044653,0.4050592,0.4056298,0.4061772,0.4067015,0.4072028,0.4076813,0.4081371,0.4085702,0.4089814,0.4093720,0.4097417,0.4100909,0.4104201,0.4107297,0.4110203,0.4112922,0.4115458,0.4117817,0.4120007,0.4122034,0.4123901,0.4125613,0.4127176,0.4128598,0.4129881,0.4131032,0.4132060,0.4132971,0.4133774,0.4134474,0.4135076,0.4135586,0.4136011,0.4136358,0.4136631,0.4136839,0.4136985,0.4137077,0.4137124,0.4137135,0.4137112,0.4137062,0.4136992,0.4136908,0.4136815,0.4136719,0.4136626,0.4136540,0.4136466,0.4136409,0.4136373,0.4136366,0.4136398,0.4136477,0.4136611,0.4136803,0.4137060,0.4137386,0.4137787,0.4138268,0.4138834,0.4139491,0.4140245,0.4141100,0.4142064,0.4143139,0.4144331,0.4145650,0.4147100,0.4148681,0.4150401,0.4152265,0.4154281,0.4156453,0.4158786,0.4161288,0.4163964,0.4166825,0.4169876,0.4173126,0.4176583,0.4180253,0.4184141,0.4188253,0.4192596,0.4197176,0.4202004,0.4207086,0.4212434,0.4218059,0.4223973,0.4230187,0.4236712,0.4243561,0.4250745,0.4258280,0.4266184,0.4274469,0.4283137,0.4292217,0.4301727,0.4311688,0.4322123,0.4333053,0.4344501,0.4356492,0.4369044,0.4382178,0.4395913,0.4410264,0.4425248,0.4440874,0.4457149,0.4474083,0.4491684,0.4509948,0.4528887,0.4548512,0.4568844,0.4589905,0.4611726,0.4634339,0.4657790,0.4682123,0.4707375,0.4733602,0.4760870,0.4789228,0.4818680,0.4849313,0.4881174,0.4914324,0.4948812,0.4984695,0.5022039,0.5060900,0.5101349,0.5143452,0.5187286,0.5232924,0.5280458,0.5329962,0.5381535,0.5435277,0.5491265,0.5549611,0.5610401,0.5673738,0.5739695,0.5808355,0.5879805,0.5954114,0.6031368,0.6111635,0.6195006,0.6281562,0.6371480,0.6464830,0.6561601,0.6662039,0.6766288,0.6874537,0.6986964,0.7103792,0.7225240,0.7351552,0.7482910,0.7619600,0.7761856,0.7909893,0.8063958,0.8224274,0.8391092,0.8564560,0.8744894,0.8932276,0.9126941,0.9329060,0.9538775,0.9756271,0.9981670,1.0215168,1.0456872,1.0706904,1.0965391,1.1232554,1.1508702,1.1793928,1.2088104,1.2391654,1.2704732,1.3027472,1.3360167,1.3702943,1.4056085,1.4419783,1.4794186,1.5179522,1.5575948,1.5983698,1.6402767,1.6833291,1.7275333,1.7729061,1.8194475,1.8671467,1.9160025,1.9659882,2.0170715,2.0692174,2.1223872,2.1765127,2.2315407,2.2873900,2.3439610,2.4011664,2.4588697,2.5169032,2.5751152,2.6333184,2.6912756,2.7487519,2.8054802,2.8611891,2.9156203,2.9685016,3.0196061,3.0686991,3.1155646,3.1599832,3.2018168,3.2409744,3.2774491,3.3113222,3.3427212,3.3718169,3.3987429,3.4235823,3.4463389,3.4669719,3.4854257,3.5016875,3.5158451,3.5281117,3.5388045,3.5482717,3.5568533,3.5648184,3.5722642,3.5792143,3.5856395,3.5915198,3.5968845,3.6018257,3.6064849,3.6110194,3.6155641,3.6202080,3.6249759,3.6298289,3.6346807,3.6394134,3.6439047,3.6480575,3.6518252,3.6552305,3.6583648,3.6613710,3.6644063,3.6676021,3.6710305,3.6746898,3.6785126,3.6823952,3.6862259,3.6899059,3.6933627,3.6965542,3.6994390,3.7019989,3.7042420,3.7062082,3.7079685,3.7096074,3.7112081,3.7128417,3.7145660,3.7164330,3.7184951,3.7208035,3.7233934,3.7262733,3.7294068,3.7327116,3.7360632,3.7393098,3.7422976,3.7448995,3.7470427,3.7487237,3.7500105,3.7510240,3.7519131,3.7528186,3.7538514,3.7550685,3.7564681,3.7580211,3.7596641,3.7613173,3.7628958,3.7643266,3.7655623,3.7665987,3.7674885,3.7683389,3.7692881,3.7704620,3.7719252,3.7736447,3.7754896,3.7772691,3.7787986,3.7799721,3.7808087,3.7814558,3.7821422,3.7831044,3.7845004,3.7863531,3.7885284,3.7907634,3.7927306,3.7941194,3.7946994,3.7944045,3.7933605,3.7917552,3.7898726,3.7879992,3.7863615,3.7850885,3.7842059,3.7836580,3.7833447,3.7831619,3.7830315,3.7829187,3.7828310,3.7828052,3.7828836,3.7830849,3.7833779,3.7836661,3.7837911,3.7835617,3.7828047,3.7814226,3.7794275,3.7769496,3.7741964,3.7713785,3.7686331,3.7659624,3.7632201,3.7601666,3.7565763,3.7522867,3.7472920,3.7417533,3.7359500,3.7302022,3.7247801,3.7198331,3.7153642,3.7112408,3.7072327,3.7030661,3.6984761,3.6932559,3.6872945,3.6805904,3.6732512,3.6654506,3.6573846,3.6492198,3.6410537,3.6329126,3.6247692,3.6165810,3.6083064,3.5999138,3.5913630,3.5825903,3.5735023,3.5639939,3.5540051,3.5434864,3.5324619,3.5210118,3.5092616,3.4973416,3.4853745,3.4734447,3.4615870,3.4497900,3.4379990,3.4261413,3.4141400,3.4019408,3.3895082,3.3768353,3.3639278,3.3507977,3.3374662,3.3239617,3.3103275,3.2966123,3.2828748,3.2691584,3.2554874,3.2418675,3.2282825,3.2147088,3.2011163,3.1874850,3.1737928,3.1600266,3.1461797,3.1322563,3.1182756,3.1042712,3.0902910,3.0763779,3.0625620,3.0488441,3.0352051,3.0215898,3.0079403,2.9942110,2.9803743,2.9664378,2.9524333,2.9384158,2.9244406,2.9105592,2.8967893,2.8831294,2.8695605,2.8560514,2.8425817,2.8291385,2.8157315,2.8023813,2.7891078,2.7759144,2.7628002,2.7497556,2.7367561,2.7237856,2.7108312,2.6978946,2.6849864,2.6721225,2.6593163,2.6465824,2.6339335,2.6213713,2.6088951,2.5964980,2.5841815,2.5719416,2.5597806,2.5476987,2.5356975,2.5237763,2.5119243,2.5001335,2.4883966,2.4767101,2.4650729,2.4534938,2.4419775,2.4305296,2.4191513,2.4078338,2.3965786,2.3853805,2.3742399,2.3631566,2.3521385,2.3411875,2.3303089,2.3195062,2.3087771,2.2981205,2.2875261,2.2769923,2.2665088,2.2560730,2.2456803,2.2353311,2.2250285,2.2147753,2.2045817,2.1944520,2.1843927,2.1744058,2.1644933,2.1546504,2.1448698,2.1351452,2.1254718,2.1158462,2.1062663,2.0967369,2.0872612,2.0778458,2.0684907,2.0591962,2.0499620,2.0407851,2.0316617,2.0225873,2.0135624,2.0045846,1.9956574,1.9867802,1.9779526,1.9691781,1.9604530,1.9517758,1.9431417,1.9345542,1.9260129,1.9175146,1.9090662,1.9006710,1.8923264,1.8840358,1.8757993,1.8676136,1.8594720,1.8513750,1.8433204,1.8353095,1.8273394,1.8194163,1.8115399,1.8037069,1.7959241,1.7881914,1.7805088,1.7728709,1.7652799,1.7577342,1.7502265,1.7427559,1.7353214,1.7279222,1.7205549,1.7132237,1.7059330,1.6986866,1.6914837,1.6843274,1.6772172,1.6701531,1.6631328,1.6561556,1.6492205,1.6423228,1.6354624,1.6286377,1.6218455,1.6150864,1.6083612,1.6016706,1.5950123,1.5883913,1.5818105,1.5752705,1.5687692,1.5623090,1.5558925,1.5495168,1.5431806,1.5368840,1.5306244,1.5243974,1.5182056,1.5120493,1.5059251,1.4998353,1.4937816,1.4877630,1.4817759,1.4758217,1.4699017,1.4640145,1.4581580,1.4523392,1.4465578,1.4408106,1.4350967,1.4294188,1.4237767,1.4181668,1.4125906,1.4070470,1.4015334,1.3960514,1.3906022,1.3851864,1.3798026,1.3744524,1.3691354,1.3638511,1.3585992,1.3533800,1.3481941,1.3430402,1.3379205,1.3328364,1.3277891,1.3227760,1.3177981,1.3128546,1.3079423,1.3030617,1.2982136,1.2933973,1.2886119,1.2838573,1.2791351,1.2744477,1.2697920,1.2651701,1.2605827,1.2560271,1.2515042,1.2470146,1.2425619,1.2381412,1.2337537,1.2293994,1.2250760,1.2207832,1.2165227,1.2122947,1.2080967,1.2039305,1.1997987,1.1956997,1.1916317,1.1875967,1.1835940,1.1796217,1.1756816,1.1717745,1.1678996,1.1640553,1.1602433,1.1564618,1.1527097,1.1489882,1.1452976,1.1416368,1.1380041,1.1344028,1.1308327,1.1272945,1.1237874,1.1203123,1.1168691,1.1134552,1.1100705,1.1067148,1.1033874,1.1000859,1.0968120,1.0935663,1.0903473,1.0871565,1.0839946,1.0808632,1.0777590,1.0746830,1.0716343,1.0686125,1.0656161,1.0626465,1.0597041,1.0567856,1.0538929,1.0510263,1.0481864,1.0453713,1.0425831,1.0398237,1.0370903,1.0343840,1.0317068,1.0290576,1.0264343,1.0238370,1.0212656,1.0187199,1.0161976,1.0136997,1.0112259,1.0087754,1.0063485,1.0039458,1.0015674,0.9992111,0.9968786,0.9945701,0.9922839,0.9900216,0.9877822,0.9855653,0.9833695,0.9811949,0.9790418,0.9769111,0.9748014,0.9727134,0.9706485,0.9686044,0.9665818,0.9645802,0.9625981,0.9606352,0.9586928,0.9567695,0.9548668,0.9529825,0.9511176,0.9492732,0.9474477,0.9456412,0.9438549,0.9420881,0.9403391,0.9386086,0.9368964,0.9352026,0.9335274,0.9318705,0.9302321,0.9286147,0.9270175,0.9254405,0.9238830,0.9223434,0.9208228,0.9193194,0.9178325,0.9163629,0.9149104,0.9134752,0.9120588,0.9106614,0.9092833,0.9079239,0.9065832,0.9052607,0.9039552,0.9026689,0.9014015,0.9001517,0.8989202,0.8977064,0.8965105,0.8953325,0.8941717,0.8930266,0.8918965,0.8907824,0.8896841,0.8886014,0.8875344,0.8864832,0.8854477,0.8844277,0.8834237,0.8824362,0.8814652,0.8805103,0.8795718,0.8786491,0.8777422,0.8768501,0.8759725,0.8751099,0.8742626,0.8734311,0.8726157,0.8718166,0.8710340,0.8702667,0.8695148,0.8687789,0.8680588,0.8673546,0.8666667,0.8659952,0.8653399,0.8646994,0.8640738,0.8634624,0.8628651,0.8622817,0.8617127,0.8611586,0.8606215,0.8601010,0.8595976,0.8591106,0.8586397,0.8581842,0.8577439,0.8573182,0.8569070,0.8565106,0.8561295,0.8557636,0.8554125,0.8550753,0.8547518,0.8544425,0.8541471,0.8538654,0.8535977,0.8533444,0.8531061,0.8528824,0.8526736,0.8524797,0.8523009,0.8521367,0.8519863,0.8518499,0.8517272,0.8516178,0.8515215,0.8514378,0.8513674,0.8513098,0.8512652,0.8512337,0.8512154,0.8512108,0.8512207,0.8512451,0.8512840,0.8513380,0.8514072,0.8514919,0.8515917,0.8517061,0.8518348,0.8519781,0.8521355,0.8523065,0.8524912,0.8526903,0.8529043,0.8531330,0.8533765,0.8536347,0.8539080,0.8541960,0.8544982,0.8548139,0.8551431,0.8554861,0.8558426,0.8562129,0.8565974,0.8569971,0.8574125,0.8578433,0.8582902,0.8587527,0.8592300,0.8597229,0.8602317,0.8607568,0.8612972,0.8618531,0.8624244,0.8630100,0.8636099,0.8642232,0.8648506,0.8654924,0.8661488,0.8668201,0.8675079,0.8682116,0.8689308,0.8696659,0.8704158,0.8711801,0.8719589,0.8727537,0.8735642,0.8743907,0.8752340,0.8760951,0.8769724,0.8778653,0.8787733,0.8796965,0.8806334,0.8815840,0.8825484,0.8835271,0.8845207,0.8855293,0.8865535,0.8875949,0.8886539,0.8897300,0.8908239,0.8919352,0.8930634,0.8942086,0.8953698,0.8965471,0.8977400,0.8989476,0.9001698,0.9014068,0.9026583,0.9039253,0.9052082,0.9065090,0.9078274,0.9091645,0.9105198,0.9118935,0.9132848,0.9146932,0.9161170,0.9175581,0.9190153,0.9204901,0.9219825,0.9234942,0.9250250,0.9265748,0.9281430,0.9297292,0.9313329,0.9329554,0.9345946,0.9362524,0.9379275,0.9396204,0.9413310,0.9430604,0.9448081,0.9465740,0.9483575,0.9501603,0.9519806,0.9538179,0.9556720,0.9575441,0.9594330,0.9613386,0.9632608,0.9652017,0.9671608,0.9691391,0.9711363,0.9731541,0.9751933,0.9772506,0.9793274,0.9814217,0.9835315,0.9856574,0.9877996,0.9899580,0.9921340,0.9943282,0.9965441,0.9987813,1.0010401,1.0033196,1.0056207,1.0079417,1.0102812,1.0126383,1.0150146,1.0174093,1.0198246,1.0222583,1.0247128,1.0271859,1.0296793,1.0321909,1.0347236,1.0372767,1.0398508,1.0424460,1.0450658,1.0477067,1.0503693,1.0530504,1.0557501,1.0584705,1.0612074,1.0639620,1.0667388,1.0695368,1.0723566,1.0751969,1.0780605,1.0809450,1.0838494,1.0867711,1.0897117,1.0926706,1.0956463,1.0986422,1.1016603,1.1047003,1.1077639,1.1108477,1.1139543,1.1170820,1.1202300,1.1233971,1.1265862,1.1297951,1.1330253,1.1362749,1.1395459,1.1428351,1.1461467,1.1494766,1.1528304,1.1562054,1.1596022,1.1630201,1.1664611,1.1699275,1.1734151,1.1769242,1.1804547,1.1840050,1.1875757,1.1911649,1.1947731,1.1983997,1.2020447,1.2057089,1.2093928,1.2130959,1.2168193,1.2205632,1.2243276,1.2281141,1.2319230,1.2357562,1.2396133,1.2434955,1.2474017,1.2513280,1.2552743,1.2592386,1.2632208,1.2672204,1.2712387,1.2752768,1.2793339,1.2834117,1.2875090,1.2916253,1.2957600,1.2999156,1.3040912,1.3082893,1.3125099,1.3167533,1.3210214,1.3253123,1.3296254,1.3339611,1.3383187,1.3426963,1.3470956,1.3515137,1.3559519,1.3604074,1.3648789,1.3693660,1.3738683,1.3783857,1.3829204,1.3874750,1.3920517,1.3966547,1.4012851,1.4059448,1.4106317,1.4153433,1.4200773,1.4248320,1.4296046,1.4343961,1.4392043,1.4440296,1.4488739,1.4537377,1.4586198,1.4635226,1.4684458,1.4733897,1.4783553,1.4833422,1.4883506,1.4933786,1.4984257,1.5034891,1.5085649,1.5136532,1.5187535,1.5238667,1.5289960,1.5341454,1.5393170,1.5445114,1.5497305,1.5549735,1.5602392,1.5655296,1.5708445,1.5761813,1.5815434,1.5869306,1.5923406,1.5977736,1.6032251,1.6086912,1.6141677,1.6196514,1.6251425,1.6306432,1.6361588,1.6416934,1.6472509,1.6528331,1.6584420,1.6640776,1.6697395,1.6754289,1.6811439,1.6868837,1.6926450,1.6984233,1.7042156,1.7100195,1.7158322,1.7216558,1.7274903,1.7333385,1.7392004,1.7450781,1.7509747,1.7568936,1.7628407,1.7688208,1.7748375,1.7808911,1.7869779,1.7930905,1.7992195,1.8053558,1.8114938,1.8176304,1.8237660,1.8299059,1.8360572,1.8422298,1.8484315,1.8546660,1.8609327,1.8672259,1.8735375,1.8798578,1.8861808,1.8925034,1.8988265,1.9051558,1.9114978,1.9178622,1.9242551,1.9306821,1.9371456,1.9436448,1.9501776,1.9567415,1.9633356,1.9699605,1.9766109,1.9832828,1.9899702,1.9966642,2.0033607,2.0100584,2.0167572,2.0234613,2.0301678,2.0368750,2.0435774,2.0502756,2.0569777,2.0636978,2.0704532,2.0772591,2.0841222,2.0910411,2.0980072,2.1050060,2.1120265,2.1190596,2.1260972,2.1331389,2.1401854,2.1472399,2.1543088,2.1613941,2.1685016,2.1756332,2.1827924,2.1899848,2.1972187,2.2044985,2.2118235,2.2191885,2.2265861,2.2340019,2.2414241,2.2488446,2.2562609,2.2636764,2.2711008,2.2785442,2.2860212,2.2935426,2.3011127,2.3087313,2.3163915,2.3240843,2.3318019,2.3395410,2.3473001,2.3550823,2.3628893,2.3707168,2.3785644,2.3864329,2.3943267,2.4022517,2.4102199,2.4182367,2.4263000,2.4344029,2.4425306,2.4506712,2.4588151,2.4669616,2.4751101,2.4832683,2.4914377,2.4996157,2.5077970,2.5159752,2.5241470,2.5323038,2.5404394,2.5485492,2.5566399,2.5647373,2.5728886,2.5811505,2.5895698,2.5981650,2.6069090,2.6157339,2.6245475,2.6332610,2.6418149,2.6501889,2.6584074,2.6665227,2.6746013,2.6827023,2.6908753,2.6991558,2.7075741,2.7161493,2.7248847,2.7337501,2.7426810,2.7515841,2.7603722,2.7689958,2.7774670,2.7858596,2.7942743,2.8027937,2.8114467,2.8201973,2.8289676,2.8376756,2.8462722,2.8547547,2.8631597,2.8715482,2.8799801,2.8885005,2.8971286,2.9058464,2.9145930,2.9232650,2.9317324,2.9398758,2.9476337,2.9550409,2.9622381,2.9694371,2.9768536,2.9846354,2.9928150,3.0013072,3.0099528,3.0185828,3.0270782,3.0353949,3.0435510,3.0515873,3.0595222,3.0673304,3.0749543,3.0823448,3.0895014,3.0964940,3.1034443,3.1104765,3.1176555,3.1249564,3.1322613,3.1394029,3.1462173,3.1525991,3.1585276,3.1640770,3.1694007,3.1746922,3.1801257,3.1857910,3.1916523,3.1975496,3.2032547,3.2085540,3.2133265,3.2175887,3.2214906,3.2252688,3.2291749,3.2333910,3.2379699,3.2428117,3.2477040,3.2524040,3.2567415,3.2606928,3.2643962,3.2681074,3.2721176,3.2766633,3.2818661,3.2877066,3.2940187,3.3004963,3.3067024,3.3121076,3.3161788,3.3185179,3.3190081,3.3179085,3.3158379,3.3136392,3.3121727,3.3121026,3.3137531,3.3170576,3.3216112,3.3267972,3.3319600,3.3365688,3.3403313,3.3432145,3.3453815,3.3470750,3.3485096,3.3498106,3.3510194,3.3521414,3.3532023,3.3542745,3.3554578,3.3568234,3.3583465,3.3598740,3.3611417,3.3618553,3.3618095,3.3609953,3.3596542,3.3582463,3.3573332,3.3574183,3.3588099,3.3615563,3.3654704,3.3702133,3.3753855
[truncated: 641,957 more chars]
