# Supplementary material for: Evaluating Spectral Signals to Identify Spectral Error
Source: PLoS One. 2016 Jan 5;11(1):e0146249. doi: 10.1371/journal.pone.0146249 (PMC4701180; doi:10.1371/journal.pone.0146249)
Supplement: S1 File — Additional data sets and short “read me” files with explanations are provided to show results of repeated tests supporting the statement on the instrument flaw. (ZIP) [file pone.0146249.s001.zip › PONE_Bazar-et-al_rawdata-files-captioncorrected/extra_watertemp/6500B_watertemp.TXT]

"temperature","400.00","402.00","404.00","406.00","408.00","410.00","412.00","414.00","416.00","418.00","420.00","422.00","424.00","426.00","428.00","430.00","432.00","434.00","436.00","438.00","440.00","442.00","444.00","446.00","448.00","450.00","452.00","454.00","456.00","458.00","460.00","462.00","464.00","466.00","468.00","470.00","472.00","474.00","476.00","478.00","480.00","482.00","484.00","486.00","488.00","490.00","492.00","494.00","496.00","498.00","500.00","502.00","504.00","506.00","508.00","510.00","512.00","514.00","516.00","518.00","520.00","522.00","524.00","526.00","528.00","530.00","532.00","534.00","536.00","538.00","540.00","542.00","544.00","546.00","548.00","550.00","552.00","554.00","556.00","558.00","560.00","562.00","564.00","566.00","568.00","570.00","572.00","574.00","576.00","578.00","580.00","582.00","584.00","586.00","588.00","590.00","592.00","594.00","596.00","598.00","600.00","602.00","604.00","606.00","608.00","610.00","612.00","614.00","616.00","618.00","620.00","622.00","624.00","626.00","628.00","630.00","632.00","634.00","636.00","638.00","640.00","642.00","644.00","646.00","648.00","650.00","652.00","654.00","656.00","658.00","660.00","662.00","664.00","666.00","668.00","670.00","672.00","674.00","676.00","678.00","680.00","682.00","684.00","686.00","688.00","690.00","692.00","694.00","696.00","698.00","700.00","702.00","704.00","706.00","708.00","710.00","712.00","714.00","716.00","718.00","720.00","722.00","724.00","726.00","728.00","730.00","732.00","734.00","736.00","738.00","740.00","742.00","744.00","746.00","748.00","750.00","752.00","754.00","756.00","758.00","760.00","762.00","764.00","766.00","768.00","770.00","772.00","774.00","776.00","778.00","780.00","782.00","784.00","786.00","788.00","790.00","792.00","794.00","796.00","798.00","800.00","802.00","804.00","806.00","808.00","810.00","812.00","814.00","816.00","818.00","820.00","822.00","824.00","826.00","828.00","830.00","832.00","834.00","836.00","838.00","840.00","842.00","844.00","846.00","848.00","850.00","852.00","854.00","856.00","858.00","860.00","862.00","864.00","866.00","868.00","870.00","872.00","874.00","876.00","878.00","880.00","882.00","884.00","886.00","888.00","890.00","892.00","894.00","896.00","898.00","900.00","902.00","904.00","906.00","908.00","910.00","912.00","914.00","916.00","918.00","920.00","922.00","924.00","926.00","928.00","930.00","932.00","934.00","936.00","938.00","940.00","942.00","944.00","946.00","948.00","950.00","952.00","954.00","956.00","958.00","960.00","962.00","964.00","966.00","968.00","970.00","972.00","974.00","976.00","978.00","980.00","982.00","984.00","986.00","988.00","990.00","992.00","994.00","996.00","998.00","1000.00","1002.00","1004.00","1006.00","1008.00","1010.00","1012.00","1014.00","1016.00","1018.00","1020.00","1022.00","1024.00","1026.00","1028.00","1030.00","1032.00","1034.00","1036.00","1038.00","1040.00","1042.00","1044.00","1046.00","1048.00","1050.00","1052.00","1054.00","1056.00","1058.00","1060.00","1062.00","1064.00","1066.00","1068.00","1070.00","1072.00","1074.00","1076.00","1078.00","1080.00","1082.00","1084.00","1086.00","1088.00","1090.00","1092.00","1094.00","1096.00","1098.00","1100.00","1102.00","1104.00","1106.00","1108.00","1110.00","1112.00","1114.00","1116.00","1118.00","1120.00","1122.00","1124.00","1126.00","1128.00","1130.00","1132.00","1134.00","1136.00","1138.00","1140.00","1142.00","1144.00","1146.00","1148.00","1150.00","1152.00","1154.00","1156.00","1158.00","1160.00","1162.00","1164.00","1166.00","1168.00","1170.00","1172.00","1174.00","1176.00","1178.00","1180.00","1182.00","1184.00","1186.00","1188.00","1190.00","1192.00","1194.00","1196.00","1198.00","1200.00","1202.00","1204.00","1206.00","1208.00","1210.00","1212.00","1214.00","1216.00","1218.00","1220.00","1222.00","1224.00","1226.00","1228.00","1230.00","1232.00","1234.00","1236.00","1238.00","1240.00","1242.00","1244.00","1246.00","1248.00","1250.00","1252.00","1254.00","1256.00","1258.00","1260.00","1262.00","1264.00","1266.00","1268.00","1270.00","1272.00","1274.00","1276.00","1278.00","1280.00","1282.00","1284.00","1286.00","1288.00","1290.00","1292.00","1294.00","1296.00","1298.00","1300.00","1302.00","1304.00","1306.00","1308.00","1310.00","1312.00","1314.00","1316.00","1318.00","1320.00","1322.00","1324.00","1326.00","1328.00","1330.00","1332.00","1334.00","1336.00","1338.00","1340.00","1342.00","1344.00","1346.00","1348.00","1350.00","1352.00","1354.00","1356.00","1358.00","1360.00","1362.00","1364.00","1366.00","1368.00","1370.00","1372.00","1374.00","1376.00","1378.00","1380.00","1382.00","1384.00","1386.00","1388.00","1390.00","1392.00","1394.00","1396.00","1398.00","1400.00","1402.00","1404.00","1406.00","1408.00","1410.00","1412.00","1414.00","1416.00","1418.00","1420.00","1422.00","1424.00","1426.00","1428.00","1430.00","1432.00","1434.00","1436.00","1438.00","1440.00","1442.00","1444.00","1446.00","1448.00","1450.00","1452.00","1454.00","1456.00","1458.00","1460.00","1462.00","1464.00","1466.00","1468.00","1470.00","1472.00","1474.00","1476.00","1478.00","1480.00","1482.00","1484.00","1486.00","1488.00","1490.00","1492.00","1494.00","1496.00","1498.00","1500.00","1502.00","1504.00","1506.00","1508.00","1510.00","1512.00","1514.00","1516.00","1518.00","1520.00","1522.00","1524.00","1526.00","1528.00","1530.00","1532.00","1534.00","1536.00","1538.00","1540.00","1542.00","1544.00","1546.00","1548.00","1550.00","1552.00","1554.00","1556.00","1558.00","1560.00","1562.00","1564.00","1566.00","1568.00","1570.00","1572.00","1574.00","1576.00","1578.00","1580.00","1582.00","1584.00","1586.00","1588.00","1590.00","1592.00","1594.00","1596.00","1598.00","1600.00","1602.00","1604.00","1606.00","1608.00","1610.00","1612.00","1614.00","1616.00","1618.00","1620.00","1622.00","1624.00","1626.00","1628.00","1630.00","1632.00","1634.00","1636.00","1638.00","1640.00","1642.00","1644.00","1646.00","1648.00","1650.00","1652.00","1654.00","1656.00","1658.00","1660.00","1662.00","1664.00","1666.00","1668.00","1670.00","1672.00","1674.00","1676.00","1678.00","1680.00","1682.00","1684.00","1686.00","1688.00","1690.00","1692.00","1694.00","1696.00","1698.00","1700.00","1702.00","1704.00","1706.00","1708.00","1710.00","1712.00","1714.00","1716.00","1718.00","1720.00","1722.00","1724.00","1726.00","1728.00","1730.00","1732.00","1734.00","1736.00","1738.00","1740.00","1742.00","1744.00","1746.00","1748.00","1750.00","1752.00","1754.00","1756.00","1758.00","1760.00","1762.00","1764.00","1766.00","1768.00","1770.00","1772.00","1774.00","1776.00","1778.00","1780.00","1782.00","1784.00","1786.00","1788.00","1790.00","1792.00","1794.00","1796.00","1798.00","1800.00","1802.00","1804.00","1806.00","1808.00","1810.00","1812.00","1814.00","1816.00","1818.00","1820.00","1822.00","1824.00","1826.00","1828.00","1830.00","1832.00","1834.00","1836.00","1838.00","1840.00","1842.00","1844.00","1846.00","1848.00","1850.00","1852.00","1854.00","1856.00","1858.00","1860.00","1862.00","1864.00","1866.00","1868.00","1870.00","1872.00","1874.00","1876.00","1878.00","1880.00","1882.00","1884.00","1886.00","1888.00","1890.00","1892.00","1894.00","1896.00","1898.00","1900.00","1902.00","1904.00","1906.00","1908.00","1910.00","1912.00","1914.00","1916.00","1918.00","1920.00","1922.00","1924.00","1926.00","1928.00","1930.00","1932.00","1934.00","1936.00","1938.00","1940.00","1942.00","1944.00","1946.00","1948.00","1950.00","1952.00","1954.00","1956.00","1958.00","1960.00","1962.00","1964.00","1966.00","1968.00","1970.00","1972.00","1974.00","1976.00","1978.00","1980.00","1982.00","1984.00","1986.00","1988.00","1990.00","1992.00","1994.00","1996.00","1998.00","2000.00","2002.00","2004.00","2006.00","2008.00","2010.00","2012.00","2014.00","2016.00","2018.00","2020.00","2022.00","2024.00","2026.00","2028.00","2030.00","2032.00","2034.00","2036.00","2038.00","2040.00","2042.00","2044.00","2046.00","2048.00","2050.00","2052.00","2054.00","2056.00","2058.00","2060.00","2062.00","2064.00","2066.00","2068.00","2070.00","2072.00","2074.00","2076.00","2078.00","2080.00","2082.00","2084.00","2086.00","2088.00","2090.00","2092.00","2094.00","2096.00","2098.00","2100.00","2102.00","2104.00","2106.00","2108.00","2110.00","2112.00","2114.00","2116.00","2118.00","2120.00","2122.00","2124.00","2126.00","2128.00","2130.00","2132.00","2134.00","2136.00","2138.00","2140.00","2142.00","2144.00","2146.00","2148.00","2150.00","2152.00","2154.00","2156.00","2158.00","2160.00","2162.00","2164.00","2166.00","2168.00","2170.00","2172.00","2174.00","2176.00","2178.00","2180.00","2182.00","2184.00","2186.00","2188.00","2190.00","2192.00","2194.00","2196.00","2198.00","2200.00","2202.00","2204.00","2206.00","2208.00","2210.00","2212.00","2214.00","2216.00","2218.00","2220.00","2222.00","2224.00","2226.00","2228.00","2230.00","2232.00","2234.00","2236.00","2238.00","2240.00","2242.00","2244.00","2246.00","2248.00","2250.00","2252.00","2254.00","2256.00","2258.00","2260.00","2262.00","2264.00","2266.00","2268.00","2270.00","2272.00","2274.00","2276.00","2278.00","2280.00","2282.00","2284.00","2286.00","2288.00","2290.00","2292.00","2294.00","2296.00","2298.00","2300.00","2302.00","2304.00","2306.00","2308.00","2310.00","2312.00","2314.00","2316.00","2318.00","2320.00","2322.00","2324.00","2326.00","2328.00","2330.00","2332.00","2334.00","2336.00","2338.00","2340.00","2342.00","2344.00","2346.00","2348.00","2350.00","2352.00","2354.00","2356.00","2358.00","2360.00","2362.00","2364.00","2366.00","2368.00","2370.00","2372.00","2374.00","2376.00","2378.00","2380.00","2382.00","2384.00","2386.00","2388.00","2390.00","2392.00","2394.00","2396.00","2398.00","2400.00","2402.00","2404.00","2406.00","2408.00","2410.00","2412.00","2414.00","2416.00","2418.00","2420.00","2422.00","2424.00","2426.00","2428.00","2430.00","2432.00","2434.00","2436.00","2438.00","2440.00","2442.00","2444.00","2446.00","2448.00","2450.00","2452.00","2454.00","2456.00","2458.00","2460.00","2462.00","2464.00","2466.00","2468.00","2470.00","2472.00","2474.00","2476.00","2478.00","2480.00","2482.00","2484.00","2486.00","2488.00","2490.00","2492.00","2494.00","2496.00","2498.00"
"w_0061",33.4000015,2.6339293e-02,2.4060488e-02,2.5312185e-02,2.5667667e-02,2.5353670e-02,2.4940491e-02,2.3251057e-02,2.3561001e-02,2.3932219e-02,2.3955107e-02,2.4950981e-02,2.3025274e-02,2.5041819e-02,2.4532795e-02,2.3965359e-02,2.4738789e-02,2.4235249e-02,2.4361849e-02,2.3123741e-02,2.4094582e-02,2.3736238e-02,2.3035765e-02,2.3971558e-02,2.4459839e-02,2.4098873e-02,2.4029970e-02,2.3913145e-02,2.3963451e-02,2.3827553e-02,2.2765875e-02,2.2370100e-02,2.3224831e-02,2.3284435e-02,2.3433685e-02,2.3408890e-02,2.3314953e-02,2.3441792e-02,2.2822142e-02,2.1528244e-02,2.2529125e-02,2.4141312e-02,2.3713589e-02,2.3827553e-02,2.3980141e-02,2.3961544e-02,2.2831917e-02,2.3894310e-02,2.3596525e-02,2.4016619e-02,2.4353266e-02,2.4261713e-02,2.4497509e-02,2.3844242e-02,2.3291111e-02,2.3612738e-02,2.4021864e-02,2.3802757e-02,2.4306297e-02,2.4752617e-02,2.3278952e-02,2.3339987e-02,2.3747206e-02,2.3800850e-02,2.4205208e-02,2.5006533e-02,2.4103165e-02,2.4142027e-02,2.4829865e-02,2.3965836e-02,2.4006605e-02,2.4026871e-02,2.4413109e-02,2.4510622e-02,2.4343967e-02,2.4059772e-02,2.3889542e-02,2.4258137e-02,2.3712158e-02,2.3210526e-02,2.3310184e-02,2.3068666e-02,2.3253202e-02,2.3755550e-02,2.3579597e-02,2.3434639e-02,2.2990227e-02,2.3928165e-02,2.4059534e-02,2.3532629e-02,2.3646355e-02,2.3753166e-02,2.3431540e-02,2.3613214e-02,2.3136854e-02,2.2924900e-02,2.3058653e-02,2.3720980e-02,2.3312807e-02,2.3612976e-02,2.3413181e-02,2.3291588e-02,2.3545265e-02,2.3105860e-02,2.3648739e-02,2.3388147e-02,2.3374677e-02,2.3578167e-02,2.2873521e-02,2.3345113e-02,2.3257017e-02,2.3382425e-02,2.3672342e-02,2.3464203e-02,2.3498535e-02,2.3448825e-02,2.3548603e-02,2.3426771e-02,2.3336291e-02,2.3336291e-02,2.3427963e-02,2.3387551e-02,2.3334622e-02,2.3307681e-02,2.3314595e-02,2.3305058e-02,2.3381233e-02,2.3207903e-02,2.3095727e-02,2.3073554e-02,2.3036003e-02,2.3071289e-02,2.3022413e-02,2.3003936e-02,2.2975922e-02,2.2971869e-02,2.2997260e-02,2.3008466e-02,2.3025513e-02,2.3017764e-02,2.3084044e-02,2.3111820e-02,2.3144722e-02,2.3147821e-02,2.3176312e-02,2.3195386e-02,2.3249984e-02,2.3247719e-02,2.3219705e-02,2.3265123e-02,2.3293734e-02,2.3266315e-02,2.3315907e-02,2.3346424e-02,2.3346901e-02,2.3360610e-02,2.3385167e-02,2.3378611e-02,2.3387790e-02,2.3406029e-02,2.3416758e-02,2.3476839e-02,2.3558259e-02,2.3647189e-02,2.3723483e-02,2.3828149e-02,2.3926258e-02,2.4034739e-02,2.4097681e-02,2.4161220e-02,2.4264216e-02,2.4306059e-02,2.4363875e-02,2.4377823e-02,2.4402976e-02,2.4409175e-02,2.4392128e-02,2.4365664e-02,2.4323583e-02,2.4270058e-02,2.4227977e-02,2.4159551e-02,2.4086475e-02,2.4058402e-02,2.4061084e-02,2.4087846e-02,2.4145722e-02,2.4159312e-02,2.4150729e-02,2.4131238e-02,2.4132311e-02,2.4125576e-02,2.4128020e-02,2.4105489e-02,2.4097145e-02,2.4080276e-02,2.4034441e-02,2.4023473e-02,2.3996055e-02,2.3985207e-02,2.3992002e-02,2.3966610e-02,2.3949564e-02,2.3950040e-02,2.3942590e-02,2.3938954e-02,2.3929596e-02,2.3929894e-02,2.3982823e-02,2.4013698e-02,2.4046659e-02,2.4082661e-02,2.4122298e-02,2.4194598e-02,2.4273574e-02,2.4362981e-02,2.4430335e-02,2.4515629e-02,2.4604738e-02,2.4678648e-02,2.4739027e-02,2.4808288e-02,2.4855316e-02,2.4890125e-02,2.4921238e-02,2.4936140e-02,2.4968266e-02,2.5002480e-02,2.5023401e-02,2.5068462e-02,2.5100529e-02,2.5130033e-02,2.5148332e-02,2.5175154e-02,2.5184155e-02,2.5205970e-02,2.5236845e-02,2.5277436e-02,2.5295496e-02,2.5348067e-02,2.5386095e-02,2.5424659e-02,2.5479078e-02,2.5511265e-02,2.5555432e-02,2.5599778e-02,2.5652587e-02,2.5697947e-02,2.5755644e-02,2.5813043e-02,2.5856316e-02,2.5912344e-02,2.5986731e-02,2.6059687e-02,2.6151478e-02,2.6261091e-02,2.6364028e-02,2.6490927e-02,2.6631057e-02,2.6798666e-02,2.6995480e-02,2.7233005e-02,2.7513742e-02,2.7832687e-02,2.8200626e-02,2.8622508e-02,2.9080391e-02,2.9598653e-02,3.0179501e-02,3.0798316e-02,3.1505167e-02,3.2281160e-02,3.3125341e-02,3.4090638e-02,3.5167396e-02,3.6335528e-02,3.7589431e-02,3.8876474e-02,4.0156126e-02,4.1319072e-02,4.2361200e-02,4.3241143e-02,4.3920696e-02,4.4413626e-02,4.4768989e-02,4.4990182e-02,4.5115054e-02,4.5161486e-02,4.5126855e-02,4.5049846e-02,4.4897616e-02,4.4712186e-02,4.4442832e-02,4.4142783e-02,4.3796778e-02,4.3419659e-02,4.3000400e-02,4.2542219e-02,4.2046905e-02,4.1563153e-02,4.1045427e-02,4.0530086e-02,4.0009379e-02,3.9473534e-02,3.8984537e-02,3.8446307e-02,3.7899017e-02,3.7372172e-02,3.6829829e-02,3.6303341e-02,3.5789967e-02,3.5279632e-02,3.4784198e-02,3.4310400e-02,3.3850908e-02,3.3404291e-02,3.2982469e-02,3.2570899e-02,3.2193482e-02,3.1832159e-02,3.1488180e-02,3.1168878e-02,3.0881166e-02,3.0608952e-02,3.0366600e-02,3.0117750e-02,2.9912472e-02,2.9719591e-02,2.9566228e-02,2.9431880e-02,2.9325426e-02,2.9232860e-02,2.9142737e-02,2.9090226e-02,2.9026747e-02,2.9012322e-02,2.9007077e-02,2.9030263e-02,2.9063404e-02,2.9134214e-02,2.9215872e-02,2.9336452e-02,2.9468000e-02,2.9615819e-02,2.9810667e-02,2.9996037e-02,3.0218005e-02,3.0450940e-02,3.0672312e-02,3.0928731e-02,3.1187057e-02,3.1409144e-02,3.1649768e-02,3.1914592e-02,3.2175839e-02,3.2452345e-02,3.2747507e-02,3.3052564e-02,3.3387184e-02,3.3764839e-02,3.4183025e-02,3.4698308e-02,3.5305679e-02,3.6020994e-02,3.6973119e-02,3.8097203e-02,3.9502561e-02,4.1218638e-02,4.3249786e-02,4.5600891e-02,4.8246264e-02,5.1061094e-02,5.4123759e-02,5.7165146e-02,6.0066938e-02,6.2844038e-02,6.5291643e-02,6.7379355e-02,6.9089890e-02,7.0380390e-02,7.1369886e-02,7.2061837e-02,7.2537899e-02,7.2854817e-02,7.3063314e-02,7.3186219e-02,7.3268890e-02,7.3323131e-02,7.3374391e-02,7.3436558e-02,7.3499680e-02,7.3604107e-02,7.3703051e-02,7.3836803e-02,7.3966503e-02,7.4080646e-02,7.4184000e-02,7.4248552e-02,7.4259460e-02,7.4205756e-02,7.4106812e-02,7.3964596e-02,7.3774993e-02,7.3555589e-02,7.3314488e-02,7.3048711e-02,7.2789729e-02,7.2512984e-02,7.2225571e-02,7.1949482e-02,7.1646929e-02,7.1363389e-02,7.1089029e-02,7.0803642e-02,7.0527077e-02,7.0240557e-02,6.9949806e-02,6.9667578e-02,6.9380343e-02,6.9103718e-02,6.8825185e-02,6.8545341e-02,6.8265140e-02,6.7997158e-02,6.7764997e-02,6.7528427e-02,6.7309558e-02,6.7120373e-02,6.6941738e-02,6.6816568e-02,6.6719651e-02,6.6643775e-02,6.6622734e-02,6.6646278e-02,6.6708803e-02,6.6812158e-02,6.6981733e-02,6.7209065e-02,6.7506015e-02,6.7847252e-02,6.8273425e-02,6.8747342e-02,6.9317400e-02,6.9965005e-02,7.0670664e-02,7.1467161e-02,7.2350860e-02,7.3335350e-02,7.4408948e-02,7.5549722e-02,7.6849639e-02,7.8251898e-02,7.9761088e-02,8.1411481e-02,8.3198786e-02,8.5130453e-02,8.7247431e-02,8.9489937e-02,9.1967106e-02,9.4617933e-02,9.7414583e-02,0.1004167,0.1036219,0.1069975,0.1105511,0.1142223,0.1180724,0.1220695,0.1260981,0.1301756,0.1343149,0.1384866,0.1426184,0.1466560,0.1506748,0.1546392,0.1585511,0.1624663,0.1663992,0.1705067,0.1748289,0.1794559,0.1845540,0.1903908,0.1969904,0.2047736,0.2136876,0.2245775,0.2373417,0.2525399,0.2706172,0.2924776,0.3182280,0.3484408,0.3824850,0.4215457,0.4653930,0.5132120,0.5651235,0.6201673,0.6780162,0.7371058,0.7952733,0.8529001,0.9085467,0.9613332,1.0097592,1.0540102,1.0943267,1.1307373,1.1623099,1.1906409,1.2156649,1.2378078,1.2571387,1.2736893,1.2881837,1.3005967,1.3112028,1.3195579,1.3262846,1.3312531,1.3351371,1.3376739,1.3388441,1.3392242,1.3385788,1.3365433,1.3337783,1.3290111,1.3225906,1.3140749,1.3030558,1.2897351,1.2737366,1.2556486,1.2355126,1.2140594,1.1913233,1.1675540,1.1433258,1.1191881,1.0947077,1.0701935,1.0457360,1.0217524,0.9983186,0.9748821,0.9519917,0.9295399,0.9074450,0.8860074,0.8645568,0.8434955,0.8231837,0.8030610,0.7835038,0.7641110,0.7452651,0.7270747,0.7090976,0.6916492,0.6745507,0.6580580,0.6421895,0.6265354,0.6114230,0.5968482,0.5827559,0.5692937,0.5560223,0.5432836,0.5311706,0.5193652,0.5081103,0.4970595,0.4864269,0.4764166,0.4666236,0.4572945,0.4481831,0.4395314,0.4313362,0.4232744,0.4156225,0.4082080,0.4011904,0.3945018,0.3879450,0.3817257,0.3757187,0.3700247,0.3646010,0.3592633,0.3541849,0.3493185,0.3446438,0.3402216,0.3358403,0.3316566,0.3276840,0.3238445,0.3202053,0.3166336,0.3132012,0.3099799,0.3068195,0.3038237,0.3008934,0.2980997,0.2954281,0.2928260,0.2903655,0.2879553,0.2856437,0.2834674,0.2813429,0.2793471,0.2774152,0.2755236,0.2737817,0.2720730,0.2704813,0.2689309,0.2674526,0.2661084,0.2647896,0.2635888,0.2624332,0.2613828,0.2603924,0.2594635,0.2586655,0.2578820,0.2572286,0.2566341,0.2561390,0.2557248,0.2553754,0.2551149,0.2549785,0.2548608,0.2549013,0.2549984,0.2551944,0.2554559,0.2558223,0.2562738,0.2568525,0.2574828,0.2582386,0.2591028,0.2600526,0.2611491,0.2623317,0.2636501,0.2650759,0.2666060,0.2683185,0.2701666,0.2721297,0.2742732,0.2765304,0.2790236,0.2816564,0.2844813,0.2874731,0.2906261,0.2940481,0.2976510,0.3014601,0.3054585,0.3096107,0.3140481,0.3186152,0.3233932,0.3283281,0.3333337,0.3385160,0.3437655,0.3491249,0.3544291,0.3596555,0.3648502,0.3698811,0.3748378,0.3795376,0.3839362,0.3880611,0.3918214,0.3953368,0.3984472,0.4012020,0.4035572,0.4055824,0.4072921,0.4086460,0.4097698,0.4106122,0.4112374,0.4116964,0.4120754,0.4123435,0.4125980,0.4128294,0.4130822,0.4134208,0.4138894,0.4144741,0.4152417,0.4161915,0.4173572,0.4187787,0.4205509,0.4226833,0.4251776,0.4281574,0.4316989,0.4357956,0.4408326,0.4466870,0.4535003,0.4614144,0.4704913,0.4812844,0.4939431,0.5088263,0.5260116,0.5461809,0.5699370,0.5973879,0.6303785,0.6680754,0.7117442,0.7628646,0.8223168,0.8925372,0.9750112,1.0704882,1.1779392,1.2984349,1.4331596,1.5792729,1.7424347,1.9136295,2.0883169,2.2591796,2.4063659,2.5265999,2.6132388,2.6719322,2.7159815,2.7533758,2.7654531,2.7719615,2.7841165,2.7959402,2.8107152,2.8300076,2.8466573,2.8509126,2.8558419,2.8631699,2.8711283,2.8839557,2.9046679,2.9234185,2.9380722,2.9494205,2.9572315,2.9583356,2.9571538,2.9527075,2.9601350,2.9527457,2.9481666,2.9342067,2.9209075,2.9047060,2.8906896,2.8771567,2.8697662,2.8619678,2.8553352,2.8498158,2.8433142,2.8374805,2.8318563,2.8189275,2.7988937,2.7825134,2.7716062,2.7583866,2.7493706,2.7426648,2.7332218,2.7096803,2.6721730,2.6505320,2.6280241,2.5964336,2.5739553,2.5489478,2.5258720,2.4871268,2.4613786,2.4262843,2.3951750,2.3658321,2.3353965,2.3055489,2.2738767,2.2482874,2.2113385,2.1816382,2.1497602,2.1211510,2.0907192,2.0600526,2.0304179,2.0005257,1.9718790,1.9430044,1.9152386,1.8845686,1.8585013,1.8281158,1.8000379,1.7722499,1.7454371,1.7171768,1.6912951,1.6662256,1.6399617,1.6150138,1.5909462,1.5666227,1.5435777,1.5196546,1.4971108,1.4748458,1.4534554,1.4316008,1.4110913,1.3902990,1.3701706,1.3503432,1.3308468,1.3124307,1.2930058,1.2753501,1.2573597,1.2404771,1.2235461,1.2071249,1.1913871,1.1760377,1.1609184,1.1465235,1.1323423,1.1186372,1.1056520,1.0928645,1.0806893,1.0688968,1.0574342,1.0464444,1.0355395,1.0254166,1.0155717,1.0061264,0.9967438,0.9878798,0.9793258,0.9712710,0.9635062,0.9558746,0.9489080,0.9419789,0.9353682,0.9287624,0.9227592,0.9172249,0.9114338,0.9064628,0.9014328,0.8966129,0.8921992,0.8880115,0.8839962,0.8804582,0.8769998,0.8735011,0.8706757,0.8680888,0.8653442,0.8632940,0.8611662,0.8594011,0.8578174,0.8564990,0.8554443,0.8547145,0.8539351,0.8538067,0.8533509,0.8533200,0.8537997,0.8543385,0.8548628,0.8556124,0.8570749,0.8583474,0.8598902,0.8619025,0.8638400,0.8662279,0.8688234,0.8715640,0.8746074,0.8779972,0.8815625,0.8853322,0.8894159,0.8937365,0.8982252,0.9031620,0.9083038,0.9136181,0.9191011,0.9248672,0.9309496,0.9373035,0.9438901,0.9509723,0.9579653,0.9657031,0.9735116,0.9813449,0.9897739,0.9984530,1.0074708,1.0167392,1.0262582,1.0360171,1.0462247,1.0567601,1.0673364,1.0785379,1.0897654,1.1013978,1.1136119,1.1258898,1.1387533,1.1514865,1.1644549,1.1781533,1.1921597,1.2059271,1.2205842,1.2347358,1.2507869,1.2652943,1.2807342,1.2967355,1.3136835,1.3297327,1.3466145,1.3632779,1.3816122,1.3981600,1.4167529,1.4344944,1.4536792,1.4714327,1.4905211,1.5097046,1.5294744,1.5492789,1.5710478,1.5890510,1.6084558,1.6312838,1.6511185,1.6716521,1.6919628,1.7128308,1.7332011,1.7545874,1.7761413,1.7998921,1.8184683,1.8400000,1.8620664,1.8835373,1.9046634,1.9286298,1.9482948,1.9709089,1.9937752,2.0120177,2.0369341,2.0550683,2.0795028,2.0969679,2.1150839,2.1391473,2.1594799,2.1777151,2.1950836,2.2240160,2.2424133,2.2546661,2.2703714,2.2848704,2.3012545,2.3214989,2.3354692,2.3476532,2.3702736,2.3954365,2.4083750,2.4125998,2.4149878,2.4168358,2.4242928,2.4323862,2.4429407,2.4590964,2.4628947,2.4658341,2.4654963,2.4704771,2.4712071,2.4721143,2.4729695,2.4717898,2.4738932,2.4732602,2.4727569,2.4751089,2.4736288,2.4723985,2.4706881,2.4696975,2.4663959,2.4628880,2.4610798,2.4574952,2.4578767,2.4540112
"w_0062",33.4000015,2.6299000e-02,2.4132252e-02,2.5226355e-02,2.5563478e-02,2.5361061e-02,2.4911880e-02,2.3322582e-02,2.3686886e-02,2.3882866e-02,2.4017572e-02,2.4926424e-02,2.2944450e-02,2.5023460e-02,2.4500608e-02,2.3986816e-02,2.4750471e-02,2.4281979e-02,2.4339199e-02,2.3096085e-02,2.4061441e-02,2.3699045e-02,2.3028374e-02,2.4055719e-02,2.4385929e-02,2.4039268e-02,2.3964167e-02,2.3877382e-02,2.3880720e-02,2.3700237e-02,2.2704840e-02,2.2371769e-02,2.3179293e-02,2.3275375e-02,2.3406982e-02,2.3383379e-02,2.3243666e-02,2.3390532e-02,2.2843838e-02,2.1481991e-02,2.2494793e-02,2.4195671e-02,2.3723602e-02,2.3803473e-02,2.3975849e-02,2.3985386e-02,2.2795439e-02,2.3837566e-02,2.3541689e-02,2.3996115e-02,2.4399757e-02,2.4236441e-02,2.4443865e-02,2.3818731e-02,2.3315907e-02,2.3576736e-02,2.3883581e-02,2.3812294e-02,2.4287462e-02,2.4704695e-02,2.3203373e-02,2.3324966e-02,2.3632765e-02,2.3723841e-02,2.4183750e-02,2.4891376e-02,2.4034262e-02,2.4160862e-02,2.4857759e-02,2.3894310e-02,2.3971558e-02,2.4000168e-02,2.4510145e-02,2.4505615e-02,2.4363995e-02,2.4155378e-02,2.3885012e-02,2.4248362e-02,2.3708105e-02,2.3301840e-02,2.3329020e-02,2.3041487e-02,2.3235798e-02,2.3730993e-02,2.3625612e-02,2.3420334e-02,2.3016930e-02,2.3899794e-02,2.3994207e-02,2.3512125e-02,2.3611069e-02,2.3746252e-02,2.3399353e-02,2.3584843e-02,2.3126125e-02,2.2896290e-02,2.3055077e-02,2.3677111e-02,2.3276329e-02,2.3560286e-02,2.3443460e-02,2.3299694e-02,2.3537636e-02,2.3073196e-02,2.3655415e-02,2.3384333e-02,2.3397088e-02,2.3567200e-02,2.2853255e-02,2.3345709e-02,2.3286104e-02,2.3370266e-02,2.3674011e-02,2.3485899e-02,2.3466110e-02,2.3448348e-02,2.3539186e-02,2.3429990e-02,2.3349881e-02,2.3345351e-02,2.3418903e-02,2.3409605e-02,2.3322940e-02,2.3303509e-02,2.3314238e-02,2.3327947e-02,2.3390412e-02,2.3205996e-02,2.3101091e-02,2.3068309e-02,2.3024201e-02,2.3080349e-02,2.3016572e-02,2.3011446e-02,2.2985578e-02,2.2991538e-02,2.3009896e-02,2.3017645e-02,2.3033619e-02,2.3043990e-02,2.3090601e-02,2.3125887e-02,2.3167491e-02,2.3148417e-02,2.3174286e-02,2.3197889e-02,2.3250699e-02,2.3241282e-02,2.3215294e-02,2.3253560e-02,2.3286939e-02,2.3263931e-02,2.3326755e-02,2.3342967e-02,2.3346543e-02,2.3355484e-02,2.3392677e-02,2.3386002e-02,2.3393035e-02,2.3429632e-02,2.3437500e-02,2.3493767e-02,2.3576975e-02,2.3652196e-02,2.3740292e-02,2.3842216e-02,2.3948193e-02,2.4049282e-02,2.4112344e-02,2.4184942e-02,2.4281502e-02,2.4317741e-02,2.4384737e-02,2.4390459e-02,2.4408937e-02,2.4432063e-02,2.4410367e-02,2.4380922e-02,2.4341941e-02,2.4272680e-02,2.4224281e-02,2.4139762e-02,2.4047971e-02,2.4001420e-02,2.3982167e-02,2.4026394e-02,2.4094045e-02,2.4138927e-02,2.4156153e-02,2.4158418e-02,2.4161458e-02,2.4154425e-02,2.4161160e-02,2.4132311e-02,2.4120271e-02,2.4098158e-02,2.4058104e-02,2.4043441e-02,2.4017096e-02,2.4009466e-02,2.4006844e-02,2.3984432e-02,2.3965955e-02,2.3961544e-02,2.3958445e-02,2.3952782e-02,2.3943186e-02,2.3943961e-02,2.3997664e-02,2.4027228e-02,2.4059057e-02,2.4098456e-02,2.4133980e-02,2.4207294e-02,2.4291813e-02,2.4380445e-02,2.4449110e-02,2.4534106e-02,2.4626672e-02,2.4703026e-02,2.4762571e-02,2.4837434e-02,2.4878740e-02,2.4915993e-02,2.4947643e-02,2.4961531e-02,2.4994016e-02,2.5029302e-02,2.5051951e-02,2.5089443e-02,2.5121868e-02,2.5151193e-02,2.5170386e-02,2.5192559e-02,2.5201440e-02,2.5225341e-02,2.5253773e-02,2.5288701e-02,2.5309384e-02,2.5362730e-02,2.5399566e-02,2.5438905e-02,2.5492668e-02,2.5522292e-02,2.5570095e-02,2.5613606e-02,2.5666654e-02,2.5713682e-02,2.5768876e-02,2.5827765e-02,2.5866866e-02,2.5930882e-02,2.6002407e-02,2.6076734e-02,2.6174247e-02,2.6277006e-02,2.6374698e-02,2.6501358e-02,2.6644886e-02,2.6810586e-02,2.7007878e-02,2.7244866e-02,2.7523458e-02,2.7845323e-02,2.8211951e-02,2.8630257e-02,2.9092848e-02,2.9608250e-02,3.0189037e-02,3.0812621e-02,3.1517923e-02,3.2294214e-02,3.3142805e-02,3.4103513e-02,3.5180330e-02,3.6350727e-02,3.7604094e-02,3.8893938e-02,4.0175021e-02,4.1334808e-02,4.2378247e-02,4.3261051e-02,4.3943286e-02,4.4435143e-02,4.4789553e-02,4.5011282e-02,4.5136809e-02,4.5179009e-02,4.5145929e-02,4.5066297e-02,4.4915676e-02,4.4729054e-02,4.4455349e-02,4.4152915e-02,4.3804944e-02,4.3422818e-02,4.3003917e-02,4.2545736e-02,4.2045355e-02,4.1560411e-02,4.1042328e-02,4.0527523e-02,4.0004909e-02,3.9468408e-02,3.8980246e-02,3.8441002e-02,3.7891984e-02,3.7365615e-02,3.6824405e-02,3.6299229e-02,3.5780668e-02,3.5275817e-02,3.4778714e-02,3.4303248e-02,3.3843040e-02,3.3404052e-02,3.2983840e-02,3.2571495e-02,3.2204211e-02,3.1830311e-02,3.1491339e-02,3.1180620e-02,3.0882835e-02,3.0606151e-02,3.0355215e-02,3.0121684e-02,2.9908240e-02,2.9718220e-02,2.9567003e-02,2.9428363e-02,2.9316187e-02,2.9231906e-02,2.9145181e-02,2.9084444e-02,2.9023647e-02,2.9017925e-02,2.9009879e-02,2.9027700e-02,2.9063642e-02,2.9133379e-02,2.9221475e-02,2.9330015e-02,2.9472589e-02,2.9620767e-02,2.9813647e-02,2.9990792e-02,3.0238986e-02,3.0468583e-02,3.0682802e-02,3.0949473e-02,3.1194568e-02,3.1407297e-02,3.1650722e-02,3.1914890e-02,3.2177031e-02,3.2453358e-02,3.2744765e-02,3.3049405e-02,3.3382893e-02,3.3761203e-02,3.4182072e-02,3.4700990e-02,3.5308778e-02,3.6029875e-02,3.6979854e-02,3.8104117e-02,3.9520383e-02,4.1234136e-02,4.3270290e-02,4.5618951e-02,4.8273683e-02,5.1086187e-02,5.4149389e-02,5.7187676e-02,6.0091734e-02,6.2871814e-02,6.5315008e-02,6.7405462e-02,6.9112003e-02,7.0404649e-02,7.1390152e-02,7.2077811e-02,7.2557151e-02,7.2871745e-02,7.3076427e-02,7.3201299e-02,7.3282599e-02,7.3332369e-02,7.3383808e-02,7.3443651e-02,7.3510230e-02,7.3609173e-02,7.3707402e-02,7.3838592e-02,7.3970675e-02,7.4078798e-02,7.4181080e-02,7.4243128e-02,7.4250579e-02,7.4195802e-02,7.4095905e-02,7.3956370e-02,7.3763013e-02,7.3543966e-02,7.3302746e-02,7.3033929e-02,7.2769701e-02,7.2496355e-02,7.2210252e-02,7.1934819e-02,7.1634352e-02,7.1350932e-02,7.1075976e-02,7.0786655e-02,7.0514023e-02,7.0224226e-02,6.9933355e-02,6.9652081e-02,6.9366634e-02,6.9084406e-02,6.8805873e-02,6.8528116e-02,6.8245471e-02,6.7973077e-02,6.7745149e-02,6.7506671e-02,6.7289770e-02,6.7105472e-02,6.6922486e-02,6.6791773e-02,6.6698372e-02,6.6625655e-02,6.6603422e-02,6.6621602e-02,6.6693127e-02,6.6795170e-02,6.6965044e-02,6.7190886e-02,6.7486882e-02,6.7836046e-02,6.8259120e-02,6.8735003e-02,6.9304407e-02,6.9953918e-02,7.0665240e-02,7.1461797e-02,7.2342336e-02,7.3329270e-02,7.4400902e-02,7.5545490e-02,7.6847732e-02,7.8254640e-02,7.9761088e-02,8.1409633e-02,8.3197832e-02,8.5127711e-02,8.7249219e-02,8.9494050e-02,9.1968298e-02,9.4621271e-02,9.7421527e-02,0.1004228,0.1036277,0.1070027,0.1105596,0.1142332,0.1180905,0.1220908,0.1261219,0.1302017,0.1343392,0.1385183,0.1426526,0.1466976,0.1507205,0.1546899,0.1586066,0.1625268,0.1664697,0.1705865,0.1749122,0.1795401,0.1846470,0.1904916,0.1970984,0.2048831,0.2138170,0.2247040,0.2374860,0.2526983,0.2707572,0.2926695,0.3184555,0.3486791,0.3827743,0.4218598,0.4657110,0.5135624,0.5655354,0.6206105,0.6785151,0.7376477,0.7958306,0.8534689,0.9092181,0.9620061,1.0104415,1.0547698,1.0950483,1.1314260,1.1629539,1.1913078,1.2162271,1.2382879,1.2576399,1.2741261,1.2885928,1.3008437,1.3114121,1.3196929,1.3264062,1.3313138,1.3351591,1.3375424,1.3387904,1.3390305,1.3383832,1.3363650,1.3334727,1.3287394,1.3223293,1.3137071,1.3026390,1.2893517,1.2733407,1.2551789,1.2351080,1.2136004,1.1909046,1.1670614,1.1427937,1.1186181,1.0941386,1.0696049,1.0451380,1.0211809,0.9977382,0.9743473,0.9514514,0.9289603,0.9068917,0.8854014,0.8639895,0.8429485,0.8226529,0.8025113,0.7829651,0.7635982,0.7447389,0.7265630,0.7086130,0.6911529,0.6740614,0.6575898,0.6417210,0.6260917,0.6109933,0.5964282,0.5823557,0.5689116,0.5556291,0.5429128,0.5308070,0.5190085,0.5077553,0.4966991,0.4860974,0.4760899,0.4663213,0.4569777,0.4478804,0.4392332,0.4310315,0.4229841,0.4153372,0.4079360,0.4009215,0.3942295,0.3876715,0.3814687,0.3754658,0.3697754,0.3643657,0.3590256,0.3539443,0.3490789,0.3444183,0.3399932,0.3356269,0.3314333,0.3274648,0.3236410,0.3200055,0.3164247,0.3130058,0.3097858,0.3066240,0.3036401,0.3007019,0.2979128,0.2952487,0.2926419,0.2901736,0.2877808,0.2854674,0.2832944,0.2811737,0.2791765,0.2772450,0.2753701,0.2736129,0.2718892,0.2703300,0.2687747,0.2672911,0.2659380,0.2646492,0.2634273,0.2622851,0.2612230,0.2602347,0.2593227,0.2585039,0.2577651,0.2570762,0.2564914,0.2559928,0.2555913,0.2552391,0.2549837,0.2548332,0.2547341,0.2547625,0.2548778,0.2550514,0.2553335,0.2556879,0.2561569,0.2567319,0.2573772,0.2581114,0.2589853,0.2599485,0.2610442,0.2622231,0.2635422,0.2649817,0.2665054,0.2682132,0.2700711,0.2720369,0.2741780,0.2764407,0.2789382,0.2815707,0.2843862,0.2873842,0.2905443,0.2939692,0.2975737,0.3013772,0.3053873,0.3095339,0.3139754,0.3185480,0.3233279,0.3282661,0.3332636,0.3384564,0.3437041,0.3490642,0.3543622,0.3596143,0.3648064,0.3698311,0.3747871,0.3795061,0.3838924,0.3880378,0.3917898,0.3953160,0.3984303,0.4011872,0.4035573,0.4055872,0.4073089,0.4086614,0.4097891,0.4106335,0.4112610,0.4117239,0.4121168,0.4123908,0.4126428,0.4128747,0.4131301,0.4134730,0.4139539,0.4145419,0.4153289,0.4162771,0.4174445,0.4188810,0.4206545,0.4227968,0.4253060,0.4282929,0.4318277,0.4359431,0.4409675,0.4468375,0.4536580,0.4615691,0.4706482,0.4814426,0.4941174,0.5090142,0.5262322,0.5463938,0.5701504,0.5976094,0.6306343,0.6683409,0.7120615,0.7632239,0.8226782,0.8929880,0.9754282,1.0709684,1.1784486,1.2991593,1.4339968,1.5799950,1.7433753,1.9145592,2.0896091,2.2606037,2.4074879,2.5286582,2.6137042,2.6705890,2.7179370,2.7529168,2.7655778,2.7730923,2.7833910,2.7969604,2.8121872,2.8326573,2.8449180,2.8537610,2.8576422,2.8631349,2.8722858,2.8891921,2.9054079,2.9245472,2.9389746,2.9483352,2.9570298,2.9595654,2.9594128,2.9596677,2.9566829,2.9542642,2.9454877,2.9385934,2.9273996,2.9107623,2.8948491,2.8854504,2.8753772,2.8663776,2.8567648,2.8517115,2.8453610,2.8424730,2.8313191,2.8213212,2.8050585,2.7866707,2.7708397,2.7598944,2.7508476,2.7427959,2.7320533,2.7083831,2.6740017,2.6516104,2.6259027,2.5973303,2.5734520,2.5489812,2.5255747,2.4865401,2.4604211,2.4270725,2.3956482,2.3656795,2.3350513,2.3054628,2.2744484,2.2476704,2.2107468,2.1817107,2.1491666,2.1206613,2.0898945,2.0597291,2.0297172,2.0000601,1.9714420,1.9426372,1.9143876,1.8841598,1.8576238,1.8278970,1.7995783,1.7715592,1.7445881,1.7168273,1.6904790,1.6654760,1.6393431,1.6143107,1.5900099,1.5658139,1.5425391,1.5189728,1.4962307,1.4741975,1.4525148,1.4308325,1.4101458,1.3894793,1.3695965,1.3498654,1.3302196,1.3120991,1.2925749,1.2747988,1.2569995,1.2401596,1.2231848,1.2068034,1.1909823,1.1756177,1.1606196,1.1462656,1.1320937,1.1183348,1.1053667,1.0925572,1.0804816,1.0686489,1.0571954,1.0461590,1.0353715,1.0252671,1.0153700,1.0059202,0.9965341,0.9877569,0.9791816,0.9711865,0.9633648,0.9557980,0.9487141,0.9418504,0.9352602,0.9286473,0.9226201,0.9170671,0.9113448,0.9064246,0.9012889,0.8965396,0.8921770,0.8879929,0.8839834,0.8804314,0.8769318,0.8735222,0.8706720,0.8680187,0.8653316,0.8632859,0.8611717,0.8593841,0.8578392,0.8565555,0.8554990,0.8547639,0.8539659,0.8538100,0.8534068,0.8534029,0.8538681,0.8543555,0.8549392,0.8557374,0.8571792,0.8584181,0.8599740,0.8619860,0.8639728,0.8663291,0.8688349,0.8716174,0.8747022,0.8780817,0.8816689,0.8854335,0.8895155,0.8938802,0.8983667,0.9032384,0.9084243,0.9137924,0.9192449,0.9249990,0.9311304,0.9374865,0.9440799,0.9511839,0.9582117,0.9659222,0.9736238,0.9816017,0.9899703,0.9985827,1.0076154,1.0169195,1.0264605,1.0362351,1.0463438,1.0569758,1.0675811,1.0787656,1.0900346,1.1016268,1.1138670,1.1260575,1.1390151,1.1516628,1.1645972,1.1784604,1.1922579,1.2061744,1.2209370,1.2348503,1.2510195,1.2656152,1.2810365,1.2968962,1.3138193,1.3299758,1.3467832,1.3636307,1.3819110,1.3985647,1.4168943,1.4347428,1.4539665,1.4717205,1.4907237,1.5099133,1.5296438,1.5495129,1.5711344,1.5894058,1.6086521,1.6314677,1.6513230,1.6714232,1.6923757,1.7127831,1.7337402,1.7550561,1.7769208,1.8006132,1.8185583,1.8400688,1.8624948,1.8842466,1.9052290,1.9287373,1.9468986,1.9722571,1.9940547,2.0127225,2.0378876,2.0546126,2.0790489,2.0971212,2.1154454,2.1385491,2.1595800,2.1789515,2.1966412,2.2230437,2.2425489,2.2539768,2.2702091,2.2839100,2.3001640,2.3210866,2.3360415,2.3479490,2.3696957,2.3930552,2.4067531,2.4119895,2.4164736,2.4196050,2.4259474,2.4344053,2.4441085,2.4527917,2.4632270,2.4697564,2.4713533,2.4715011,2.4733839,2.4750700,2.4745052,2.4775286,2.4761417,2.4801595,2.4824085,2.4789307,2.4771590,2.4745705,2.4766607,2.4728270,2.4699454,2.4706266,2.4652491,2.4619851,2.4610753,2.4572506
"w_0063",33.2999992,2.6179790e-02,2.4015188e-02,2.5219917e-02,2.5644541e-02,2.5276423e-02,2.4988651e-02,2.3278236e-02,2.3457050e-02,2.3831129e-02,2.3825407e-02,2.4934053e-02,2.2938967e-02,2.5057316e-02,2.4610519e-02,2.3976088e-02,2.4710655e-02,2.4270773e-02,2.4265766e-02,2.3133993e-02,2.4012566e-02,2.3718834e-02,2.3010969e-02,2.4027109e-02,2.4430513e-02,2.4002552e-02,2.3953199e-02,2.3851156e-02,2.3917198e-02,2.3614883e-02,2.2728920e-02,2.2364616e-02,2.3169279e-02,2.3236990e-02,2.3371458e-02,2.3338795e-02,2.3245335e-02,2.3424625e-02,2.2818804e-02,2.1500826e-02,2.2608519e-02,2.4200916e-02,2.3741961e-02,2.3804665e-02,2.3984909e-02,2.3946047e-02,2.2774696e-02,2.3864031e-02,2.3587942e-02,2.4036407e-02,2.4336100e-02,2.4208546e-02,2.4389505e-02,2.3791313e-02,2.3267269e-02,2.3537159e-02,2.4005175e-02,2.3826122e-02,2.4242878e-02,2.4650574e-02,2.3163795e-02,2.3268700e-02,2.3588896e-02,2.3723125e-02,2.4163008e-02,2.4897099e-02,2.4070024e-02,2.4141073e-02,2.4797678e-02,2.3888111e-02,2.4022102e-02,2.4016142e-02,2.4458408e-02,2.4511576e-02,2.4379015e-02,2.4189711e-02,2.3857832e-02,2.4297476e-02,2.3709536e-02,2.3163319e-02,2.3280144e-02,2.3032904e-02,2.3222923e-02,2.3730278e-02,2.3570299e-02,2.3425102e-02,2.2954464e-02,2.3879766e-02,2.3982286e-02,2.3457766e-02,2.3606777e-02,2.3775816e-02,2.3388624e-02,2.3524046e-02,2.3125172e-02,2.2847414e-02,2.3011684e-02,2.3681164e-02,2.3218632e-02,2.3590803e-02,2.3425579e-02,2.3229122e-02,2.3509741e-02,2.3011208e-02,2.3601055e-02,2.3335695e-02,2.3380637e-02,2.3548007e-02,2.2846222e-02,2.3299932e-02,2.3238659e-02,2.3350120e-02,2.3637176e-02,2.3450494e-02,2.3460865e-02,2.3424387e-02,2.3530722e-02,2.3391724e-02,2.3315668e-02,2.3332238e-02,2.3381472e-02,2.3355365e-02,2.3314357e-02,2.3294091e-02,2.3304701e-02,2.3310661e-02,2.3362517e-02,2.3179054e-02,2.3071051e-02,2.3042560e-02,2.3007631e-02,2.3044944e-02,2.3000479e-02,2.3003697e-02,2.2960067e-02,2.2951603e-02,2.2983789e-02,2.2983432e-02,2.3001432e-02,2.3006320e-02,2.3088932e-02,2.3104906e-02,2.3136139e-02,2.3138404e-02,2.3151040e-02,2.3178339e-02,2.3233533e-02,2.3224711e-02,2.3204684e-02,2.3243308e-02,2.3291349e-02,2.3260355e-02,2.3307800e-02,2.3337126e-02,2.3338079e-02,2.3357630e-02,2.3389816e-02,2.3394465e-02,2.3406506e-02,2.3432136e-02,2.3436308e-02,2.3491144e-02,2.3576498e-02,2.3662210e-02,2.3734212e-02,2.3844838e-02,2.3935914e-02,2.4034142e-02,2.4108291e-02,2.4174094e-02,2.4260283e-02,2.4313688e-02,2.4370432e-02,2.4384141e-02,2.4414539e-02,2.4425268e-02,2.4405718e-02,2.4376273e-02,2.4336576e-02,2.4274111e-02,2.4229527e-02,2.4139643e-02,2.4057269e-02,2.4008095e-02,2.3992121e-02,2.4017632e-02,2.4085462e-02,2.4131358e-02,2.4157107e-02,2.4163485e-02,2.4174511e-02,2.4162531e-02,2.4168253e-02,2.4141312e-02,2.4127662e-02,2.4109900e-02,2.4066627e-02,2.4055243e-02,2.4026394e-02,2.4017632e-02,2.4023652e-02,2.3997784e-02,2.3980677e-02,2.3978591e-02,2.3971438e-02,2.3964524e-02,2.3955941e-02,2.3957968e-02,2.4012208e-02,2.4042785e-02,2.4076998e-02,2.4108827e-02,2.4149716e-02,2.4217725e-02,2.4305940e-02,2.4393439e-02,2.4461865e-02,2.4552107e-02,2.4642646e-02,2.4718940e-02,2.4774730e-02,2.4847448e-02,2.4892390e-02,2.4930477e-02,2.4965525e-02,2.4978638e-02,2.5010109e-02,2.5046229e-02,2.5065362e-02,2.5105894e-02,2.5135934e-02,2.5162816e-02,2.5184751e-02,2.5204718e-02,2.5214493e-02,2.5236905e-02,2.5265694e-02,2.5300741e-02,2.5321305e-02,2.5376618e-02,2.5410950e-02,2.5450170e-02,2.5507927e-02,2.5536537e-02,2.5581539e-02,2.5626242e-02,2.5683045e-02,2.5729656e-02,2.5787890e-02,2.5849164e-02,2.5892317e-02,2.5952458e-02,2.6021004e-02,2.6097476e-02,2.6189327e-02,2.6293397e-02,2.6394486e-02,2.6525974e-02,2.6670456e-02,2.6835680e-02,2.7031660e-02,2.7267218e-02,2.7548730e-02,2.7867317e-02,2.8240502e-02,2.8658748e-02,2.9122889e-02,2.9643178e-02,3.0225039e-02,3.0845165e-02,3.1554222e-02,3.2331109e-02,3.3181012e-02,3.4143806e-02,3.5223901e-02,3.6395848e-02,3.7651956e-02,3.8939655e-02,4.0222645e-02,4.1386962e-02,4.2430401e-02,4.3314934e-02,4.3995917e-02,4.4488490e-02,4.4845164e-02,4.5065880e-02,4.5187414e-02,4.5232236e-02,4.5199335e-02,4.5119703e-02,4.4967592e-02,4.4776618e-02,4.4505835e-02,4.4201136e-02,4.3851793e-02,4.3471575e-02,4.3048680e-02,4.2589903e-02,4.2089641e-02,4.1605413e-02,4.1086555e-02,4.0569425e-02,4.0049851e-02,3.9511025e-02,3.9020598e-02,3.8484991e-02,3.7937224e-02,3.7409961e-02,3.6868393e-02,3.6345065e-02,3.5827816e-02,3.5322487e-02,3.4824550e-02,3.4353018e-02,3.3895552e-02,3.3451557e-02,3.3034682e-02,3.2620072e-02,3.2245517e-02,3.1878054e-02,3.1536937e-02,3.1221986e-02,3.0930221e-02,3.0654550e-02,3.0405581e-02,3.0160666e-02,2.9962182e-02,2.9761076e-02,2.9611647e-02,2.9478908e-02,2.9368937e-02,2.9276133e-02,2.9200077e-02,2.9146969e-02,2.9073834e-02,2.9067695e-02,2.9064000e-02,2.9079974e-02,2.9118299e-02,2.9188633e-02,2.9278278e-02,2.9394925e-02,2.9528141e-02,2.9679179e-02,2.9875159e-02,3.0057788e-02,3.0294299e-02,3.0523539e-02,3.0753016e-02,3.1009674e-02,3.1257272e-02,3.1425893e-02,3.1671166e-02,3.1936765e-02,3.2196045e-02,3.2470286e-02,3.2761395e-02,3.3065617e-02,3.3402085e-02,3.3780634e-02,3.4198582e-02,3.4717381e-02,3.5324872e-02,3.6049962e-02,3.7001193e-02,3.8124979e-02,3.9542794e-02,4.1258276e-02,4.3295443e-02,4.5648456e-02,4.8308074e-02,5.1121652e-02,5.4184854e-02,5.7224751e-02,6.0129046e-02,6.2905490e-02,6.5343738e-02,6.7439675e-02,6.9146156e-02,7.0438802e-02,7.1420074e-02,7.2109938e-02,7.2580040e-02,7.2897315e-02,7.3106110e-02,7.3224843e-02,7.3307693e-02,7.3355377e-02,7.3407114e-02,7.3467970e-02,7.3531210e-02,7.3630750e-02,7.3726535e-02,7.3859096e-02,7.3985457e-02,7.4095428e-02,7.4195445e-02,7.4258268e-02,7.4262142e-02,7.4208438e-02,7.4105322e-02,7.3961914e-02,7.3773623e-02,7.3552847e-02,7.3310971e-02,7.3041558e-02,7.2777569e-02,7.2504044e-02,7.2212517e-02,7.1940124e-02,7.1637213e-02,7.1355522e-02,7.1080267e-02,7.0790231e-02,7.0518553e-02,7.0230663e-02,6.9938481e-02,6.9655478e-02,6.9367290e-02,6.9088399e-02,6.8808496e-02,6.8527997e-02,6.8249464e-02,6.7978263e-02,6.7748129e-02,6.7507744e-02,6.7288101e-02,6.7108393e-02,6.6924810e-02,6.6794395e-02,6.6702604e-02,6.6627800e-02,6.6603482e-02,6.6625953e-02,6.6693485e-02,6.6800356e-02,6.6968143e-02,6.7198336e-02,6.7491174e-02,6.7835391e-02,6.8264365e-02,6.8740308e-02,6.9311857e-02,6.9962502e-02,7.0669889e-02,7.1464658e-02,7.2351813e-02,7.3335886e-02,7.4412048e-02,7.5553834e-02,7.6854944e-02,7.8261912e-02,7.9773784e-02,8.1421018e-02,8.3211482e-02,8.5145175e-02,8.7266207e-02,8.9507699e-02,9.1984093e-02,9.4640464e-02,9.7443014e-02,0.1004435,0.1036512,0.1070302,0.1105833,0.1142646,0.1181169,0.1221153,0.1261518,0.1302328,0.1343787,0.1385600,0.1426965,0.1467380,0.1507621,0.1547402,0.1586667,0.1625849,0.1665338,0.1706541,0.1749848,0.1796186,0.1847354,0.1905833,0.1971957,0.2049909,0.2139254,0.2248237,0.2376203,0.2528418,0.2709277,0.2928463,0.3186469,0.3488957,0.3830037,0.4221197,0.4660020,0.5138749,0.5658340,0.6209798,0.6789129,0.7381079,0.7963078,0.8540031,0.9097372,0.9625312,1.0109947,1.0552971,1.0955956,1.1319654,1.1634915,1.1917762,1.2166581,1.2386887,1.2580183,1.2744192,1.2888297,1.3011018,1.3116496,1.3198555,1.3264973,1.3313429,1.3351240,1.3376026,1.3387532,1.3389491,1.3381894,1.3362470,1.3332189,1.3286128,1.3220181,1.3134476,1.3023900,1.2890561,1.2730405,1.2548332,1.2347498,1.2131711,1.1904652,1.1666949,1.1423752,1.1182442,1.0937681,1.0691867,1.0447291,1.0207523,0.9973036,0.9739205,0.9510620,0.9285562,0.9065065,0.8850493,0.8635842,0.8425632,0.8222849,0.8021563,0.7826215,0.7632339,0.7443687,0.7262173,0.7082518,0.6908150,0.6737247,0.6572477,0.6413922,0.6257668,0.6106762,0.5961368,0.5820550,0.5686103,0.5553498,0.5426310,0.5305173,0.5187333,0.5074922,0.4964398,0.4858420,0.4758478,0.4660707,0.4567566,0.4476652,0.4390306,0.4308302,0.4227872,0.4151359,0.4077473,0.4007422,0.3940457,0.3875035,0.3812877,0.3752860,0.3696045,0.3641913,0.3588585,0.3537875,0.3489265,0.3442737,0.3398415,0.3354805,0.3312933,0.3273223,0.3235024,0.3198687,0.3162925,0.3128734,0.3096517,0.3064897,0.3035077,0.3005785,0.2977818,0.2951212,0.2925166,0.2900511,0.2876638,0.2853462,0.2831752,0.2810544,0.2790536,0.2771228,0.2752640,0.2734961,0.2717885,0.2702097,0.2686587,0.2671927,0.2658387,0.2645419,0.2633090,0.2621844,0.2611164,0.2601219,0.2592136,0.2583953,0.2576721,0.2569836,0.2564046,0.2558892,0.2555044,0.2551529,0.2549012,0.2547502,0.2546519,0.2546746,0.2547972,0.2549691,0.2552507,0.2556036,0.2560759,0.2566642,0.2573305,0.2580431,0.2589195,0.2598866,0.2609756,0.2621516,0.2634760,0.2649193,0.2664372,0.2681512,0.2700087,0.2719758,0.2741245,0.2763828,0.2788827,0.2815147,0.2843387,0.2873443,0.2904938,0.2939200,0.2975345,0.3013498,0.3053519,0.3095027,0.3139423,0.3185104,0.3232916,0.3282298,0.3332331,0.3384179,0.3436817,0.3490343,0.3543229,0.3595838,0.3647859,0.3698238,0.3747841,0.3794870,0.3838848,0.3880286,0.3917838,0.3953171,0.3984455,0.4011913,0.4035643,0.4055951,0.4073270,0.4086833,0.4098155,0.4106538,0.4113012,0.4117612,0.4121545,0.4124405,0.4126849,0.4129173,0.4131793,0.4135368,0.4140007,0.4146051,0.4153763,0.4163354,0.4175081,0.4189443,0.4207253,0.4228747,0.4253912,0.4283803,0.4319231,0.4360358,0.4410737,0.4469605,0.4538033,0.4616922,0.4708016,0.4815995,0.4942588,0.5091654,0.5264028,0.5465859,0.5703794,0.5978363,0.6308634,0.6686073,0.7123231,0.7635125,0.8230131,0.8933601,0.9758029,1.0714196,1.1790322,1.2996857,1.4344674,1.5806468,1.7443058,1.9154164,2.0904737,2.2605224,2.4077110,2.5279632,2.6130459,2.6711273,2.7180710,2.7544336,2.7657650,2.7741313,2.7828839,2.7963643,2.8147111,2.8321133,2.8445911,2.8544195,2.8580685,2.8624799,2.8704000,2.8833642,2.8991361,2.9270258,2.9426115,2.9540799,2.9575570,2.9609675,2.9627125,2.9627082,2.9595287,2.9556849,2.9500618,2.9350567,2.9256756,2.9114254,2.8923571,2.8831232,2.8681164,2.8617351,2.8532810,2.8510754,2.8454299,2.8408866,2.8335664,2.8188155,2.8006909,2.7819743,2.7704644,2.7591825,2.7518530,2.7442791,2.7322824,2.7044964,2.6723428,2.6506412,2.6260407,2.5968649,2.5747926,2.5478377,2.5241649,2.4856811,2.4613769,2.4271014,2.3957911,2.3655393,2.3345201,2.3037479,2.2734370,2.2454891,2.2092829,2.1817026,2.1492090,2.1197855,2.0893998,2.0596750,2.0291789,1.9994173,1.9711003,1.9423519,1.9133680,1.8835300,1.8567017,1.8272839,1.7992353,1.7706012,1.7435350,1.7162952,1.6897626,1.6645015,1.6389209,1.6137707,1.5893822,1.5651988,1.5419564,1.5185306,1.4957644,1.4738755,1.4521421,1.4305222,1.4097133,1.3888911,1.3692505,1.3493552,1.3297372,1.3117136,1.2921866,1.2743260,1.2566421,1.2397555,1.2228969,1.2066298,1.1905632,1.1751909,1.1603715,1.1460134,1.1317666,1.1182015,1.1052386,1.0924048,1.0802515,1.0683905,1.0569063,1.0459663,1.0352306,1.0250715,1.0151726,1.0058566,0.9963913,0.9876911,0.9791095,0.9711133,0.9632323,0.9556702,0.9485623,0.9418232,0.9351727,0.9285317,0.9225087,0.9170347,0.9113077,0.9063730,0.9011996,0.8965021,0.8921507,0.8879219,0.8839613,0.8804445,0.8768947,0.8734652,0.8706820,0.8680071,0.8653681,0.8632427,0.8611670,0.8593843,0.8578655,0.8565650,0.8555165,0.8547477,0.8539690,0.8538544,0.8534063,0.8533875,0.8539207,0.8544271,0.8549907,0.8557345,0.8571621,0.8584864,0.8600516,0.8620830,0.8640166,0.8663683,0.8689481,0.8717273,0.8747739,0.8782040,0.8818479,0.8856351,0.8896340,0.8939909,0.8984015,0.9034164,0.9085574,0.9138910,0.9193615,0.9251150,0.9312215,0.9375734,0.9441840,0.9513314,0.9583598,0.9660333,0.9737383,0.9817239,0.9901094,0.9987715,1.0077524,1.0170953,1.0266275,1.0363616,1.0465610,1.0571094,1.0676504,1.0788512,1.0901796,1.1016945,1.1139841,1.1262726,1.1391687,1.1517791,1.1647352,1.1786351,1.1925188,1.2063210,1.2211030,1.2350398,1.2511271,1.2654707,1.2812840,1.2970796,1.3139856,1.3301215,1.3469398,1.3635134,1.3816967,1.3983440,1.4170644,1.4347938,1.4540509,1.4716293,1.4908769,1.5098772,1.5298815,1.5493741,1.5712988,1.5894305,1.6089337,1.6318098,1.6518732,1.6716551,1.6922753,1.7129046,1.7338395,1.7554734,1.7777460,1.7997769,1.8191023,1.8404536,1.8631824,1.8844557,1.9058232,1.9296252,1.9475409,1.9714968,1.9942182,2.0127978,2.0374386,2.0562456,2.0794148,2.0965989,2.1155796,2.1385150,2.1602201,2.1794016,2.1957440,2.2223575,2.2421064,2.2544792,2.2711415,2.2845969,2.3016369,2.3213480,2.3360248,2.3483357,2.3699257,2.3937032,2.4090724,2.4134200,2.4169831,2.4197977,2.4254541,2.4368434,2.4401879,2.4521365,2.4592912,2.4674141,2.4716115,2.4743617,2.4736133,2.4732542,2.4737227,2.4772470,2.4747190,2.4768806,2.4774735,2.4770019,2.4739542,2.4737430,2.4708955,2.4706330,2.4682515,2.4640913,2.4630477,2.4583471,2.4594736,2.4558451
"w_0064",34.2999992,2.5935173e-02,2.3825169e-02,2.5015354e-02,2.5401354e-02,2.5242090e-02,2.4742842e-02,2.3138046e-02,2.3350716e-02,2.3702621e-02,2.3953438e-02,2.4750471e-02,2.2768259e-02,2.4861097e-02,2.4431705e-02,2.3949385e-02,2.4557590e-02,2.4031401e-02,2.4136782e-02,2.2837877e-02,2.3853540e-02,2.3618937e-02,2.2882462e-02,2.3824215e-02,2.4270535e-02,2.3851156e-02,2.3752689e-02,2.3682833e-02,2.3849010e-02,2.3455858e-02,2.2554159e-02,2.2149086e-02,2.3101807e-02,2.3164272e-02,2.3230791e-02,2.3244381e-02,2.3095846e-02,2.3158312e-02,2.2579432e-02,2.1465778e-02,2.2325277e-02,2.4063349e-02,2.3558140e-02,2.3740530e-02,2.3801088e-02,2.3745060e-02,2.2589445e-02,2.3871422e-02,2.3479700e-02,2.3867130e-02,2.4157047e-02,2.4152517e-02,2.4209261e-02,2.3641825e-02,2.3047447e-02,2.3438454e-02,2.3902655e-02,2.3595810e-02,2.4188995e-02,2.4692297e-02,2.3047209e-02,2.3197651e-02,2.3362875e-02,2.3613214e-02,2.4069786e-02,2.4741173e-02,2.3981094e-02,2.3967743e-02,2.4732113e-02,2.3836136e-02,2.3805141e-02,2.3699999e-02,2.4175167e-02,2.4445534e-02,2.4182558e-02,2.3973703e-02,2.3722410e-02,2.4170160e-02,2.3471117e-02,2.3072958e-02,2.3128986e-02,2.2886276e-02,2.3095131e-02,2.3640633e-02,2.3432970e-02,2.3227215e-02,2.2831202e-02,2.3674965e-02,2.3838282e-02,2.3329258e-02,2.3398876e-02,2.3615360e-02,2.3229837e-02,2.3404837e-02,2.2880554e-02,2.2664309e-02,2.2776842e-02,2.3488522e-02,2.3041248e-02,2.3418665e-02,2.3284912e-02,2.3028851e-02,2.3345947e-02,2.2894859e-02,2.3413897e-02,2.3176908e-02,2.3164392e-02,2.3360133e-02,2.2712827e-02,2.3193717e-02,2.3075700e-02,2.3170829e-02,2.3481250e-02,2.3278236e-02,2.3290396e-02,2.3272753e-02,2.3344994e-02,2.3231983e-02,2.3147941e-02,2.3131251e-02,2.3209453e-02,2.3166060e-02,2.3123026e-02,2.3098350e-02,2.3110271e-02,2.3121715e-02,2.3169041e-02,2.3003697e-02,2.2884488e-02,2.2883892e-02,2.2827983e-02,2.2872567e-02,2.2828937e-02,2.2822261e-02,2.2798181e-02,2.2781014e-02,2.2807479e-02,2.2812963e-02,2.2842765e-02,2.2839904e-02,2.2918463e-02,2.2941113e-02,2.2989631e-02,2.2960067e-02,2.2990942e-02,2.3021102e-02,2.3066878e-02,2.3047209e-02,2.3034334e-02,2.3081541e-02,2.3102522e-02,2.3078680e-02,2.3125648e-02,2.3151994e-02,2.3136973e-02,2.3153305e-02,2.3184180e-02,2.3188353e-02,2.3194551e-02,2.3221016e-02,2.3232102e-02,2.3288965e-02,2.3377895e-02,2.3460269e-02,2.3549557e-02,2.3648858e-02,2.3759365e-02,2.3868203e-02,2.3931384e-02,2.3998141e-02,2.4103880e-02,2.4140358e-02,2.4205089e-02,2.4211168e-02,2.4237275e-02,2.4252295e-02,2.4228454e-02,2.4195910e-02,2.4148345e-02,2.4088383e-02,2.4046540e-02,2.3980856e-02,2.3892522e-02,2.3862898e-02,2.3866475e-02,2.3901284e-02,2.3953855e-02,2.3971736e-02,2.3967206e-02,2.3948252e-02,2.3952842e-02,2.3950577e-02,2.3957849e-02,2.3937881e-02,2.3929775e-02,2.3917496e-02,2.3871362e-02,2.3859262e-02,2.3829520e-02,2.3821056e-02,2.3827076e-02,2.3804367e-02,2.3783028e-02,2.3782611e-02,2.3768663e-02,2.3768365e-02,2.3758888e-02,2.3748815e-02,2.3808062e-02,2.3828626e-02,2.3862422e-02,2.3890615e-02,2.3928463e-02,2.4006784e-02,2.4085879e-02,2.4173439e-02,2.4243355e-02,2.4331689e-02,2.4424314e-02,2.4498522e-02,2.4557054e-02,2.4627090e-02,2.4678826e-02,2.4720430e-02,2.4757445e-02,2.4773479e-02,2.4803102e-02,2.4846137e-02,2.4858713e-02,2.4909019e-02,2.4940908e-02,2.4966419e-02,2.4983764e-02,2.5009692e-02,2.5016010e-02,2.5040984e-02,2.5061250e-02,2.5094926e-02,2.5111079e-02,2.5161684e-02,2.5192559e-02,2.5231183e-02,2.5283158e-02,2.5312126e-02,2.5355637e-02,2.5398254e-02,2.5454819e-02,2.5496900e-02,2.5557756e-02,2.5613070e-02,2.5655508e-02,2.5718272e-02,2.5790453e-02,2.5866866e-02,2.5960922e-02,2.6071906e-02,2.6174664e-02,2.6300788e-02,2.6455164e-02,2.6624858e-02,2.6821613e-02,2.7069986e-02,2.7345479e-02,2.7666986e-02,2.8044224e-02,2.8464139e-02,2.8930783e-02,2.9448986e-02,3.0031264e-02,3.0654192e-02,3.1363666e-02,3.2140791e-02,3.2989383e-02,3.3957899e-02,3.5043716e-02,3.6220968e-02,3.7483633e-02,3.8776636e-02,4.0065646e-02,4.1235209e-02,4.2287171e-02,4.3174505e-02,4.3860555e-02,4.4355810e-02,4.4709861e-02,4.4931412e-02,4.5051038e-02,4.5089900e-02,4.5052052e-02,4.4966161e-02,4.4809043e-02,4.4619024e-02,4.4336736e-02,4.4027209e-02,4.3669403e-02,4.3275535e-02,4.2848647e-02,4.2378306e-02,4.1871369e-02,4.1373551e-02,4.0841341e-02,4.0317833e-02,3.9792955e-02,3.9242566e-02,3.8743675e-02,3.8198352e-02,3.7648678e-02,3.7113965e-02,3.6574781e-02,3.6043108e-02,3.5527170e-02,3.5019457e-02,3.4520090e-02,3.4048617e-02,3.3598006e-02,3.3154786e-02,3.2735407e-02,3.2327414e-02,3.1960964e-02,3.1590462e-02,3.1250060e-02,3.0936182e-02,3.0641973e-02,3.0368626e-02,3.0121028e-02,2.9889166e-02,2.9668689e-02,2.9481769e-02,2.9325962e-02,2.9178321e-02,2.9067993e-02,2.8980911e-02,2.8893530e-02,2.8843880e-02,2.8774738e-02,2.8771698e-02,2.8762162e-02,2.8792441e-02,2.8816760e-02,2.8895378e-02,2.8980434e-02,2.9102802e-02,2.9234171e-02,2.9377878e-02,2.9575944e-02,2.9780269e-02,2.9995561e-02,3.0236602e-02,3.0443907e-02,3.0730724e-02,3.0974150e-02,3.1763732e-02,3.2007813e-02,3.2269478e-02,3.2533884e-02,3.2810569e-02,3.3108294e-02,3.3405364e-02,3.3744395e-02,3.4119964e-02,3.4541905e-02,3.5060406e-02,3.5670102e-02,3.6400020e-02,3.7358820e-02,3.8502514e-02,3.9919376e-02,4.1635036e-02,4.3680251e-02,4.6062469e-02,4.8737049e-02,5.1577806e-02,5.4666281e-02,5.7731390e-02,6.0661495e-02,6.3462436e-02,6.5922499e-02,6.8020225e-02,6.9734156e-02,7.1023345e-02,7.2001159e-02,7.2673559e-02,7.3135316e-02,7.3430836e-02,7.3619783e-02,7.3720217e-02,7.3774397e-02,7.3811173e-02,7.3838532e-02,7.3888183e-02,7.3937297e-02,7.4012399e-02,7.4096084e-02,7.4209213e-02,7.4329019e-02,7.4436784e-02,7.4516773e-02,7.4570477e-02,7.4568391e-02,7.4505389e-02,7.4403584e-02,7.4242413e-02,7.4042737e-02,7.3819876e-02,7.3577940e-02,7.3293328e-02,7.3021233e-02,7.2736382e-02,7.2446704e-02,7.2164953e-02,7.1860373e-02,7.1576536e-02,7.1286321e-02,7.0994198e-02,7.0720911e-02,7.0432544e-02,7.0134461e-02,6.9860280e-02,6.9559574e-02,6.9265366e-02,6.8992019e-02,6.8708599e-02,6.8438530e-02,6.8174243e-02,6.7943871e-02,6.7695618e-02,6.7481458e-02,6.7297578e-02,6.7140341e-02,6.7003310e-02,6.6908002e-02,6.6837251e-02,6.6818237e-02,6.6844702e-02,6.6923201e-02,6.7042112e-02,6.7211688e-02,6.7448139e-02,6.7749381e-02,6.8098187e-02,6.8529069e-02,6.9008410e-02,6.9583595e-02,7.0234478e-02,7.0960164e-02,7.1749866e-02,7.2648823e-02,7.3627412e-02,7.4714661e-02,7.5861335e-02,7.7164650e-02,7.8578591e-02,8.0101967e-02,8.1738949e-02,8.3544493e-02,8.5488677e-02,8.7621689e-02,8.9882016e-02,9.2369199e-02,9.5035434e-02,9.7855985e-02,0.1008710,0.1040978,0.1074969,0.1110681,0.1147655,0.1186397,0.1226613,0.1267271,0.1308314,0.1349942,0.1392035,0.1433715,0.1474415,0.1514957,0.1555057,0.1594602,0.1634222,0.1674015,0.1715598,0.1759282,0.1806127,0.1857784,0.1916921,0.1983707,0.2062403,0.2152625,0.2262649,0.2391751,0.2545159,0.2727530,0.2948379,0.3208221,0.3512881,0.3856035,0.4249920,0.4691702,0.5173599,0.5696490,0.6251000,0.6834152,0.7429675,0.8015150,0.8594594,0.9154998,0.9685102,1.0171202,1.0614407,1.1016808,1.1379288,1.1692132,1.1972213,1.2217376,1.2433474,1.2620804,1.2783012,1.2922535,1.3040282,1.3137510,1.3213761,1.3277364,1.3321447,1.3354199,1.3373666,1.3383973,1.3379335,1.3368437,1.3347052,1.3311646,1.3263021,1.3196084,1.3109648,1.2995659,1.2861615,1.2695889,1.2512858,1.2311490,1.2093304,1.1865585,1.1626369,1.1383127,1.1140540,1.0893431,1.0648069,1.0404152,1.0162733,0.9929547,0.9694828,0.9465551,0.9241665,0.9021484,0.8807250,0.8593284,0.8383902,0.8181796,0.7981092,0.7786305,0.7592995,0.7404680,0.7224198,0.7045172,0.6871414,0.6701337,0.6537619,0.6380095,0.6224049,0.6074217,0.5929232,0.5789408,0.5655887,0.5524071,0.5397297,0.5277011,0.5159849,0.5048242,0.4938619,0.4833271,0.4733978,0.4637014,0.4544198,0.4453955,0.4368312,0.4286708,0.4206959,0.4131092,0.4057601,0.3987853,0.3921547,0.3856493,0.3794797,0.3735230,0.3678898,0.3625068,0.3572268,0.3521791,0.3473516,0.3427180,0.3383264,0.3339916,0.3298254,0.3258920,0.3221099,0.3184735,0.3149322,0.3115533,0.3083238,0.3052076,0.3022326,0.2993347,0.2965384,0.2939192,0.2913303,0.2888877,0.2864879,0.2842098,0.2820522,0.2799518,0.2779886,0.2760352,0.2741986,0.2724416,0.2707632,0.2691874,0.2676415,0.2662066,0.2648574,0.2635730,0.2623947,0.2612501,0.2601922,0.2592335,0.2583356,0.2575240,0.2568035,0.2561582,0.2556021,0.2550927,0.2547169,0.2543800,0.2541551,0.2540010,0.2539420,0.2539793,0.2540821,0.2542995,0.2545941,0.2549717,0.2554607,0.2560310,0.2567103,0.2574698,0.2583588,0.2593271,0.2604378,0.2616526,0.2629774,0.2644222,0.2659674,0.2677077,0.2695833,0.2715600,0.2737256,0.2760094,0.2785230,0.2811699,0.2840093,0.2870339,0.2901958,0.2936322,0.2972857,0.3011078,0.3051222,0.3092849,0.3137425,0.3183359,0.3231286,0.3280834,0.3330964,0.3383062,0.3435759,0.3489450,0.3542672,0.3595345,0.3647565,0.3698162,0.3748101,0.3795500,0.3839745,0.3881476,0.3919515,0.3955139,0.3986877,0.4014713,0.4038909,0.4059479,0.4077022,0.4091416,0.4102722,0.4112009,0.4118786,0.4124014,0.4127888,0.4131112,0.4134071,0.4136656,0.4140100,0.4143818,0.4148924,0.4155067,0.4162990,0.4172929,0.4185334,0.4200301,0.4218289,0.4239998,0.4265518,0.4295865,0.4331626,0.4373418,0.4424482,0.4483653,0.4552614,0.4632327,0.4724084,0.4832586,0.4960549,0.5110734,0.5284204,0.5487183,0.5726658,0.6002870,0.6335000,0.6714740,0.7154502,0.7669668,0.8268167,0.8975461,0.9805428,1.0767359,1.1848723,1.3062550,1.4417282,1.5885860,1.7522542,1.9244168,2.0995021,2.2701921,2.4138761,2.5332460,2.6162581,2.6734200,2.7237451,2.7538261,2.7619255,2.7698984,2.7795403,2.7977066,2.8148711,2.8370836,2.8450992,2.8507717,2.8550141,2.8607881,2.8788550,2.8921673,2.9147625,2.9280171,2.9409461,2.9482756,2.9486272,2.9539781,2.9543703,2.9560101,2.9544928,2.9525075,2.9495890,2.9382563,2.9321201,2.9165924,2.9001760,2.8797665,2.8686180,2.8588822,2.8511777,2.8483310,2.8440964,2.8364851,2.8305783,2.8150525,2.7974925,2.7810855,2.7684572,2.7559056,2.7490840,2.7396677,2.7269666,2.7002218,2.6691270,2.6459069,2.6224921,2.5913959,2.5700445,2.5434783,2.5177248,2.4790125,2.4560258,2.4207382,2.3893180,2.3596382,2.3288033,2.2970774,2.2684844,2.2363331,2.2030692,2.1741352,2.1433082,2.1126022,2.0815485,2.0534306,2.0217292,1.9923587,1.9651320,1.9342892,1.9037176,1.8775665,1.8465077,1.8189420,1.7919804,1.7649767,1.7372065,1.7098140,1.6837046,1.6573758,1.6323808,1.6070200,1.5833340,1.5587281,1.5360368,1.5138412,1.4905767,1.4683689,1.4472558,1.4256980,1.4045157,1.3843019,1.3644862,1.3449667,1.3252975,1.3069533,1.2885567,1.2706821,1.2526895,1.2356054,1.2190661,1.2031124,1.1875039,1.1719841,1.1573828,1.1430349,1.1289148,1.1153523,1.1023989,1.0899740,1.0776321,1.0661074,1.0546410,1.0441252,1.0333511,1.0234046,1.0133808,1.0040386,0.9949912,0.9861245,0.9778295,0.9696217,0.9620776,0.9545244,0.9475258,0.9406158,0.9340841,0.9278423,0.9219300,0.9161834,0.9106814,0.9057980,0.9006240,0.8961150,0.8918393,0.8876542,0.8837950,0.8803049,0.8768280,0.8734317,0.8706447,0.8681878,0.8654683,0.8633710,0.8614259,0.8596525,0.8581915,0.8569294,0.8559660,0.8550649,0.8545349,0.8542532,0.8539069,0.8541895,0.8545411,0.8550206,0.8556265,0.8568270,0.8578321,0.8593172,0.8609057,0.8627842,0.8649419,0.8672611,0.8698915,0.8728423,0.8759240,0.8791891,0.8832087,0.8867943,0.8909640,0.8952206,0.8999500,0.9045052,0.9097849,0.9150491,0.9206827,0.9265642,0.9324774,0.9390183,0.9457378,0.9526352,0.9598676,0.9675702,0.9750877,0.9833456,0.9917562,1.0003798,1.0092726,1.0185782,1.0282663,1.0380731,1.0486702,1.0585403,1.0692600,1.0803328,1.0918341,1.1037519,1.1154666,1.1278676,1.1403105,1.1530577,1.1660442,1.1800985,1.1941344,1.2078426,1.2224857,1.2373044,1.2522049,1.2671938,1.2827080,1.2984306,1.3152500,1.3312728,1.3483799,1.3651737,1.3836856,1.4008789,1.4186715,1.4365675,1.4554638,1.4734617,1.4925759,1.5113256,1.5318780,1.5516484,1.5722522,1.5905144,1.6095850,1.6326774,1.6534139,1.6723388,1.6939243,1.7138532,1.7352755,1.7566575,1.7793740,1.8024974,1.8199157,1.8428925,1.8633424,1.8861537,1.9074929,1.9299135,1.9507164,1.9744035,1.9944735,2.0135508,2.0401990,2.0567205,2.0790398,2.0974135,2.1160686,2.1417015,2.1630545,2.1791923,2.1989894,2.2278943,2.2411528,2.2568598,2.2713137,2.2847409,2.3021691,2.3222864,2.3352246,2.3505332,2.3769999,2.3950415,2.4061079,2.4102359,2.4127882,2.4205391,2.4256020,2.4334810,2.4477999,2.4593918,2.4636428,2.4674354,2.4645622,2.4678710,2.4674621,2.4690642,2.4708841,2.4721949,2.4718990,2.4718616,2.4744539,2.4740403,2.4733024,2.4706926,2.4712241,2.4660318,2.4677799,2.4654977,2.4610994,2.4606781,2.4546506,2.4504859
"w_0065",34.5000000,2.5914431e-02,2.3764372e-02,2.4993658e-02,2.5348425e-02,2.4975300e-02,2.4568081e-02,2.3003817e-02,2.3303509e-02,2.3687601e-02,2.3859501e-02,2.4662018e-02,2.2616386e-02,2.4754763e-02,2.4272919e-02,2.3725271e-02,2.4419308e-02,2.3967743e-02,2.4067879e-02,2.2921562e-02,2.3860216e-02,2.3521662e-02,2.2813082e-02,2.3730755e-02,2.4163485e-02,2.3829699e-02,2.3741722e-02,2.3691416e-02,2.3796082e-02,2.3367167e-02,2.2477627e-02,2.2112370e-02,2.3047447e-02,2.3130894e-02,2.3258686e-02,2.3191929e-02,2.3092270e-02,2.3177624e-02,2.2539139e-02,2.1398306e-02,2.2293329e-02,2.3994684e-02,2.3518562e-02,2.3762465e-02,2.3781776e-02,2.3786306e-02,2.2572994e-02,2.3769379e-02,2.3436069e-02,2.3812294e-02,2.4078131e-02,2.4111986e-02,2.4212360e-02,2.3636341e-02,2.3077965e-02,2.3333788e-02,2.3797750e-02,2.3544073e-02,2.4062157e-02,2.4648666e-02,2.3083687e-02,2.3198366e-02,2.3378134e-02,2.3601770e-02,2.3962498e-02,2.4646044e-02,2.3921490e-02,2.3956537e-02,2.4697542e-02,2.3815632e-02,2.3838282e-02,2.3842335e-02,2.4097443e-02,2.4385691e-02,2.4104595e-02,2.3874044e-02,2.3669958e-02,2.4114132e-02,2.3454189e-02,2.3036957e-02,2.3088694e-02,2.2825241e-02,2.3017168e-02,2.3567438e-02,2.3349524e-02,2.3225307e-02,2.2765875e-02,2.3689985e-02,2.3876429e-02,2.3323059e-02,2.3360252e-02,2.3523808e-02,2.3179531e-02,2.3365974e-02,2.2833347e-02,2.2643328e-02,2.2761583e-02,2.3422003e-02,2.3003817e-02,2.3338079e-02,2.3215055e-02,2.2972345e-02,2.3285627e-02,2.2851229e-02,2.3388863e-02,2.3152828e-02,2.3111463e-02,2.3313284e-02,2.2622705e-02,2.3094773e-02,2.2997260e-02,2.3127198e-02,2.3383975e-02,2.3181558e-02,2.3215532e-02,2.3157835e-02,2.3264766e-02,2.3144484e-02,2.3064017e-02,2.3088574e-02,2.3157716e-02,2.3127675e-02,2.3055434e-02,2.3036957e-02,2.3059487e-02,2.3059130e-02,2.3116469e-02,2.2946835e-02,2.2845387e-02,2.2817612e-02,2.2773862e-02,2.2814989e-02,2.2765040e-02,2.2746921e-02,2.2730708e-02,2.2725701e-02,2.2760987e-02,2.2756696e-02,2.2775173e-02,2.2789240e-02,2.2838593e-02,2.2865891e-02,2.2897720e-02,2.2886753e-02,2.2922754e-02,2.2951365e-02,2.3007989e-02,2.2978902e-02,2.2954702e-02,2.3010612e-02,2.3043871e-02,2.3015022e-02,2.3071170e-02,2.3105741e-02,2.3093104e-02,2.3112774e-02,2.3146152e-02,2.3141265e-02,2.3154140e-02,2.3177505e-02,2.3197889e-02,2.3260236e-02,2.3335576e-02,2.3416162e-02,2.3509145e-02,2.3604870e-02,2.3703933e-02,2.3813009e-02,2.3874283e-02,2.3943663e-02,2.4043918e-02,2.4079800e-02,2.4140120e-02,2.4154305e-02,2.4176598e-02,2.4189353e-02,2.4170041e-02,2.4147391e-02,2.4106860e-02,2.4045825e-02,2.4005413e-02,2.3921013e-02,2.3842454e-02,2.3797214e-02,2.3788273e-02,2.3818433e-02,2.3882270e-02,2.3917794e-02,2.3928106e-02,2.3929596e-02,2.3933411e-02,2.3924768e-02,2.3923635e-02,2.3905039e-02,2.3887753e-02,2.3880005e-02,2.3832619e-02,2.3821771e-02,2.3792505e-02,2.3780406e-02,2.3785651e-02,2.3762822e-02,2.3744166e-02,2.3750603e-02,2.3737490e-02,2.3735762e-02,2.3728549e-02,2.3722470e-02,2.3783803e-02,2.3803353e-02,2.3845136e-02,2.3875892e-02,2.3916245e-02,2.3998141e-02,2.4077892e-02,2.4165332e-02,2.4234354e-02,2.4320841e-02,2.4416208e-02,2.4491429e-02,2.4549484e-02,2.4614453e-02,2.4666131e-02,2.4704218e-02,2.4732828e-02,2.4747193e-02,2.4774969e-02,2.4813592e-02,2.4833202e-02,2.4874151e-02,2.4904668e-02,2.4933398e-02,2.4948359e-02,2.4974287e-02,2.4979532e-02,2.5008559e-02,2.5032699e-02,2.5070906e-02,2.5088310e-02,2.5139451e-02,2.5175750e-02,2.5215626e-02,2.5266528e-02,2.5298715e-02,2.5344253e-02,2.5389493e-02,2.5448918e-02,2.5489271e-02,2.5548816e-02,2.5605500e-02,2.5648654e-02,2.5705159e-02,2.5776029e-02,2.5853634e-02,2.5943220e-02,2.6051044e-02,2.6151657e-02,2.6281714e-02,2.6427507e-02,2.6587963e-02,2.6791394e-02,2.7039051e-02,2.7316451e-02,2.7642369e-02,2.8018355e-02,2.8437734e-02,2.8906941e-02,2.9433548e-02,3.0020237e-02,3.0647635e-02,3.1360745e-02,3.2142580e-02,3.2996476e-02,3.3967495e-02,3.5055995e-02,3.6234379e-02,3.7502527e-02,3.8796902e-02,4.0088892e-02,4.1262269e-02,4.2310417e-02,4.3199420e-02,4.3882549e-02,4.4377983e-02,4.4727623e-02,4.4944704e-02,4.5065105e-02,4.5101881e-02,4.5056999e-02,4.4972360e-02,4.4808924e-02,4.4614613e-02,4.4330359e-02,4.4020593e-02,4.3663263e-02,4.3268561e-02,4.2843580e-02,4.2374909e-02,4.1870415e-02,4.1373968e-02,4.0841460e-02,4.0323913e-02,3.9804518e-02,3.9256871e-02,3.8761318e-02,3.8217425e-02,3.7670195e-02,3.7138045e-02,3.6596596e-02,3.6066890e-02,3.5553396e-02,3.5042346e-02,3.4545660e-02,3.4071982e-02,3.3618569e-02,3.3174515e-02,3.2751858e-02,3.2341480e-02,3.1970739e-02,3.1605601e-02,3.1265497e-02,3.0950129e-02,3.0659556e-02,3.0389786e-02,3.0144036e-02,2.9911637e-02,2.9698908e-02,2.9503405e-02,2.9354930e-02,2.9231906e-02,2.9114366e-02,2.9028296e-02,2.8940141e-02,2.8894365e-02,2.8826475e-02,2.8818548e-02,2.8813303e-02,2.8827965e-02,2.8870106e-02,2.8943896e-02,2.9026926e-02,2.9141426e-02,2.9288232e-02,2.9439092e-02,2.9634476e-02,2.9812813e-02,3.0051947e-02,3.0287147e-02,3.0495882e-02,3.0775905e-02,3.1023264e-02,3.1807542e-02,3.2052457e-02,3.2313526e-02,3.2579422e-02,3.2853305e-02,3.3151448e-02,3.3452213e-02,3.3794165e-02,3.4173787e-02,3.4597576e-02,3.5118282e-02,3.5730779e-02,3.6470234e-02,3.7427962e-02,3.8565576e-02,3.9984882e-02,4.1713536e-02,4.3762445e-02,4.6144247e-02,4.8817039e-02,5.1654160e-02,5.4751039e-02,5.7808757e-02,6.0743690e-02,6.3541114e-02,6.6008329e-02,6.8104804e-02,6.9809377e-02,7.1096003e-02,7.2074294e-02,7.2739780e-02,7.3202491e-02,7.3497415e-02,7.3686600e-02,7.3788047e-02,7.3840857e-02,7.3874056e-02,7.3896945e-02,7.3948026e-02,7.4011266e-02,7.4075341e-02,7.4164867e-02,7.4273169e-02,7.4398577e-02,7.4496329e-02,7.4575603e-02,7.4627876e-02,7.4623346e-02,7.4558318e-02,7.4452639e-02,7.4294806e-02,7.4092925e-02,7.3864758e-02,7.3621094e-02,7.3331475e-02,7.3055089e-02,7.2778046e-02,7.2484851e-02,7.2201908e-02,7.1903467e-02,7.1613312e-02,7.1324170e-02,7.1030617e-02,7.0762217e-02,7.0477247e-02,7.0179045e-02,6.9898725e-02,6.9607735e-02,6.9310546e-02,6.9036603e-02,6.8757713e-02,6.8483293e-02,6.8217754e-02,6.7984998e-02,6.7738056e-02,6.7527235e-02,6.7350566e-02,6.7185998e-02,6.7049026e-02,6.6950142e-02,6.6881597e-02,6.6862524e-02,6.6888690e-02,6.6966295e-02,6.7080498e-02,6.7250073e-02,6.7495346e-02,6.7785561e-02,6.8130970e-02,6.8572223e-02,6.9059312e-02,6.9631755e-02,7.0281267e-02,7.1002603e-02,7.1796179e-02,7.2698116e-02,7.3678493e-02,7.4768960e-02,7.5915277e-02,7.7224076e-02,7.8638017e-02,8.0163002e-02,8.1799567e-02,8.3605051e-02,8.5553706e-02,8.7690413e-02,8.9948177e-02,9.2435360e-02,9.5102966e-02,9.7918808e-02,0.1009356,0.1041599,0.1075657,0.1111367,0.1148295,0.1187152,0.1227338,0.1268001,0.1309043,0.1350745,0.1392902,0.1434608,0.1475379,0.1515978,0.1556136,0.1595717,0.1635375,0.1675242,0.1716886,0.1760655,0.1807559,0.1859349,0.1918498,0.1985380,0.2064136,0.2154504,0.2264623,0.2393796,0.2547385,0.2729664,0.2950844,0.3210837,0.3515562,0.3858868,0.4252990,0.4695125,0.5177192,0.5700672,0.6255466,0.6839187,0.7434919,0.8020853,0.8601412,0.9162158,0.9692570,1.0178651,1.0621994,1.1024327,1.1386880,1.1699287,1.1979263,1.2223721,1.2439350,1.2626517,1.2787195,1.2926869,1.3042727,1.3139751,1.3216121,1.3279451,1.3322806,1.3354824,1.3373134,1.3383883,1.3379002,1.3368535,1.3345292,1.3310435,1.3261716,1.3194883,1.3107730,1.2993155,1.2857237,1.2692677,1.2509178,1.2307528,1.2089124,1.1862340,1.1621566,1.1377931,1.1135784,1.0889182,1.0643681,1.0399625,1.0158422,0.9924654,0.9689988,0.9460880,0.9237080,0.9016877,0.8802274,0.8588606,0.8379654,0.8177084,0.7976501,0.7781337,0.7588376,0.7400712,0.7220042,0.7041115,0.6867403,0.6697534,0.6533741,0.6376265,0.6220487,0.6070945,0.5925888,0.5786346,0.5652730,0.5521009,0.5394483,0.5274355,0.5157378,0.5045778,0.4936119,0.4831033,0.4731668,0.4634744,0.4542021,0.4451985,0.4366203,0.4284782,0.4205086,0.4129211,0.4055738,0.3986064,0.3919815,0.3854830,0.3793149,0.3733786,0.3677377,0.3623576,0.3570819,0.3520317,0.3472119,0.3425776,0.3381910,0.3338682,0.3297001,0.3257744,0.3219978,0.3183576,0.3148240,0.3114415,0.3082209,0.3051009,0.3021302,0.2992282,0.2964392,0.2938128,0.2912354,0.2887857,0.2863939,0.2841116,0.2819641,0.2798614,0.2778937,0.2759519,0.2741058,0.2723709,0.2706816,0.2691091,0.2675729,0.2661309,0.2647861,0.2635129,0.2623177,0.2611859,0.2601302,0.2591885,0.2582882,0.2574624,0.2567468,0.2560922,0.2555463,0.2550346,0.2546416,0.2543300,0.2540786,0.2539327,0.2538765,0.2539197,0.2540312,0.2542435,0.2545431,0.2549188,0.2554013,0.2559970,0.2566662,0.2574342,0.2583285,0.2592942,0.2604073,0.2616242,0.2629503,0.2644003,0.2659528,0.2676941,0.2695757,0.2715474,0.2737049,0.2759879,0.2784994,0.2811549,0.2839938,0.2870189,0.2901803,0.2936278,0.2972775,0.3011018,0.3051132,0.3092908,0.3137401,0.3183402,0.3231390,0.3280964,0.3331133,0.3383253,0.3436010,0.3489800,0.3543023,0.3595701,0.3647972,0.3698646,0.3748502,0.3795971,0.3840282,0.3882056,0.3920209,0.3955733,0.3987458,0.4015484,0.4039654,0.4060319,0.4077977,0.4092370,0.4103853,0.4113144,0.4119899,0.4125067,0.4129133,0.4132437,0.4135359,0.4138111,0.4141420,0.4145016,0.4150348,0.4156617,0.4164542,0.4174772,0.4186929,0.4201907,0.4219918,0.4241683,0.4267418,0.4297742,0.4333588,0.4375613,0.4426568,0.4485659,0.4554695,0.4634516,0.4726297,0.4835105,0.4963210,0.5113293,0.5287084,0.5490075,0.5729787,0.6006051,0.6338903,0.6718963,0.7158571,0.7674754,0.8273388,0.8981836,0.9811620,1.0774176,1.1856471,1.3070862,1.4426208,1.5894594,1.7535069,1.9255673,2.1011333,2.2718186,2.4167175,2.5344303,2.6173818,2.6743722,2.7244225,2.7564123,2.7660856,2.7719364,2.7835047,2.7961702,2.8178031,2.8360386,2.8463247,2.8524048,2.8558879,2.8645680,2.8736043,2.8867898,2.9145842,2.9322205,2.9439640,2.9498987,2.9555316,2.9570513,2.9586453,2.9573655,2.9576757,2.9563959,2.9488599,2.9378040,2.9328928,2.9078295,2.8976026,2.8814690,2.8687758,2.8588276,2.8575387,2.8513269,2.8425674,2.8363383,2.8303399,2.8188467,2.8017693,2.7816365,2.7699540,2.7570357,2.7499609,2.7431812,2.7302318,2.7047093,2.6675153,2.6481168,2.6230373,2.5922532,2.5697818,2.5461423,2.5196962,2.4807734,2.4549682,2.4202149,2.3885620,2.3601165,2.3295562,2.2968321,2.2682734,2.2355409,2.2025256,2.1725559,2.1422074,2.1126201,2.0807922,2.0530658,2.0215752,1.9914458,1.9644063,1.9333441,1.9031115,1.8768477,1.8461422,1.8180537,1.7906765,1.7643360,1.7359428,1.7094222,1.6831412,1.6569898,1.6322197,1.6064504,1.5829480,1.5582480,1.5356555,1.5132833,1.4903833,1.4677228,1.4469372,1.4253144,1.4043458,1.3840376,1.3641624,1.3446004,1.3249117,1.3065072,1.2880940,1.2704471,1.2523067,1.2352738,1.2186917,1.2027175,1.1872076,1.1719162,1.1571791,1.1427478,1.1286576,1.1151396,1.1022074,1.0897615,1.0775061,1.0659697,1.0544698,1.0439657,1.0331655,1.0232930,1.0133575,1.0039542,0.9950046,0.9861022,0.9777387,0.9694962,0.9620655,0.9545023,0.9475178,0.9405658,0.9340574,0.9278080,0.9219126,0.9162182,0.9107581,0.9058127,0.9006894,0.8961677,0.8918854,0.8876907,0.8838130,0.8803751,0.8769181,0.8735222,0.8707066,0.8682423,0.8655571,0.8634585,0.8615362,0.8597382,0.8582630,0.8569635,0.8560866,0.8552204,0.8546964,0.8543831,0.8540701,0.8543439,0.8546844,0.8552288,0.8557894,0.8570170,0.8580381,0.8595780,0.8610503,0.8629465,0.8651388,0.8674569,0.8701593,0.8730940,0.8761071,0.8793751,0.8833407,0.8869885,0.8912662,0.8954425,0.9001281,0.9046308,0.9099752,0.9152972,0.9209424,0.9268182,0.9327369,0.9391856,0.9459276,0.9528815,0.9601231,0.9677572,0.9753021,0.9835796,0.9919075,1.0006554,1.0094935,1.0188534,1.0285209,1.0383773,1.0489247,1.0586708,1.0694455,1.0805645,1.0921988,1.1039678,1.1156571,1.1280260,1.1406517,1.1533674,1.1664129,1.1803992,1.1944251,1.2080041,1.2227458,1.2376740,1.2525958,1.2676009,1.2830740,1.2986466,1.3154551,1.3315678,1.3486404,1.3654476,1.3839992,1.4010239,1.4189126,1.4369280,1.4558513,1.4737281,1.4930768,1.5115399,1.5317560,1.5521475,1.5726213,1.5909551,1.6102179,1.6330696,1.6538438,1.6730492,1.6943375,1.7146531,1.7357938,1.7575192,1.7799484,1.8035561,1.8212596,1.8432642,1.8647553,1.8866386,1.9075868,1.9307450,1.9516118,1.9750426,1.9948468,2.0139656,2.0415297,2.0578084,2.0809412,2.0989492,2.1186979,2.1410024,2.1638649,2.1807940,2.1989791,2.2289760,2.2433150,2.2574122,2.2724936,2.2859271,2.3065464,2.3237236,2.3369567,2.3523993,2.3745553,2.3962226,2.4098210,2.4132416,2.4161675,2.4197056,2.4260075,2.4346972,2.4438794,2.4585059,2.4640157,2.4671571,2.4662683,2.4680526,2.4703755,2.4709668,2.4708087,2.4709339,2.4717257,2.4714360,2.4744482,2.4764850,2.4737840,2.4721909,2.4734647,2.4702020,2.4664967,2.4632401,2.4667494,2.4590197,2.4571955,2.4521656
"w_0066",34.2999992,2.5894642e-02,2.3792267e-02,2.4939775e-02,2.5403500e-02,2.5052547e-02,2.4625301e-02,2.2982836e-02,2.3283243e-02,2.3678303e-02,2.3863077e-02,2.4673462e-02,2.2676706e-02,2.4793386e-02,2.4334669e-02,2.3722410e-02,2.4395227e-02,2.3998260e-02,2.4060249e-02,2.2845745e-02,2.3778915e-02,2.3538828e-02,2.2788286e-02,2.3747206e-02,2.4158716e-02,2.3816347e-02,2.3747206e-02,2.3667336e-02,2.3819447e-02,2.3331165e-02,2.2461891e-02,2.2045851e-02,2.3051262e-02,2.3105621e-02,2.3247004e-02,2.3205996e-02,2.3078203e-02,2.3218632e-02,2.2596359e-02,2.1384239e-02,2.2323847e-02,2.4019480e-02,2.3529053e-02,2.3731947e-02,2.3810387e-02,2.3810863e-02,2.2594213e-02,2.3774862e-02,2.3392916e-02,2.3844957e-02,2.4087667e-02,2.4131536e-02,2.4275303e-02,2.3651361e-02,2.3096085e-02,2.3410082e-02,2.3833990e-02,2.3541212e-02,2.4155378e-02,2.4629116e-02,2.3097992e-02,2.3215294e-02,2.3385763e-02,2.3540974e-02,2.3905039e-02,2.4534941e-02,2.3915052e-02,2.3926020e-02,2.4729252e-02,2.3817301e-02,2.3739100e-02,2.3778677e-02,2.4160147e-02,2.4380684e-02,2.4122238e-02,2.3938894e-02,2.3675680e-02,2.4112940e-02,2.3413181e-02,2.3058891e-02,2.3118258e-02,2.2823811e-02,2.3036003e-02,2.3553133e-02,2.3404598e-02,2.3215532e-02,2.2776842e-02,2.3675919e-02,2.3862600e-02,2.3275614e-02,2.3352623e-02,2.3511648e-02,2.3188591e-02,2.3368597e-02,2.2817135e-02,2.2638798e-02,2.2722960e-02,2.3434162e-02,2.2913694e-02,2.3341894e-02,2.3242235e-02,2.2954702e-02,2.3283958e-02,2.2852421e-02,2.3397207e-02,2.3110628e-02,2.3104787e-02,2.3265362e-02,2.2611022e-02,2.3087740e-02,2.2956729e-02,2.3105383e-02,2.3347020e-02,2.3186088e-02,2.3182631e-02,2.3146868e-02,2.3238182e-02,2.3134708e-02,2.3029327e-02,2.3046613e-02,2.3136616e-02,2.3085952e-02,2.3038745e-02,2.3021102e-02,2.3021460e-02,2.3029923e-02,2.3088217e-02,2.2920370e-02,2.2801161e-02,2.2786856e-02,2.2748947e-02,2.2781253e-02,2.2736192e-02,2.2721648e-02,2.2693038e-02,2.2686958e-02,2.2723794e-02,2.2729874e-02,2.2743821e-02,2.2761703e-02,2.2828221e-02,2.2840142e-02,2.2878766e-02,2.2864461e-02,2.2897840e-02,2.2922516e-02,2.2973180e-02,2.2955656e-02,2.2938967e-02,2.2990346e-02,2.3021817e-02,2.2985339e-02,2.3048997e-02,2.3076296e-02,2.3070335e-02,2.3087740e-02,2.3133874e-02,2.3132086e-02,2.3136020e-02,2.3167253e-02,2.3182273e-02,2.3236394e-02,2.3320556e-02,2.3396134e-02,2.3480177e-02,2.3573160e-02,2.3678899e-02,2.3780942e-02,2.3844481e-02,2.3910999e-02,2.4018764e-02,2.4053693e-02,2.4111509e-02,2.4121881e-02,2.4145484e-02,2.4165869e-02,2.4148703e-02,2.4122953e-02,2.4086356e-02,2.4025083e-02,2.3980141e-02,2.3892879e-02,2.3806095e-02,2.3758352e-02,2.3738742e-02,2.3763657e-02,2.3836315e-02,2.3878336e-02,2.3893297e-02,2.3896873e-02,2.3903608e-02,2.3894966e-02,2.3893595e-02,2.3870826e-02,2.3854494e-02,2.3845017e-02,2.3797452e-02,2.3786426e-02,2.3761153e-02,2.3745179e-02,2.3755074e-02,2.3734152e-02,2.3715258e-02,2.3721099e-02,2.3710728e-02,2.3712993e-02,2.3705959e-02,2.3700237e-02,2.3761630e-02,2.3784518e-02,2.3829579e-02,2.3855627e-02,2.3896694e-02,2.3978710e-02,2.4054885e-02,2.4144173e-02,2.4212360e-02,2.4295032e-02,2.4391115e-02,2.4467051e-02,2.4521530e-02,2.4585962e-02,2.4635315e-02,2.4671912e-02,2.4705470e-02,2.4718404e-02,2.4742246e-02,2.4787486e-02,2.4803281e-02,2.4845123e-02,2.4873614e-02,2.4904847e-02,2.4918318e-02,2.4948597e-02,2.4954915e-02,2.4981022e-02,2.5010705e-02,2.5046885e-02,2.5065064e-02,2.5118828e-02,2.5155067e-02,2.5196016e-02,2.5245368e-02,2.5279939e-02,2.5323033e-02,2.5366664e-02,2.5424957e-02,2.5464594e-02,2.5528014e-02,2.5579453e-02,2.5618434e-02,2.5678337e-02,2.5748193e-02,2.5824130e-02,2.5914729e-02,2.6021302e-02,2.6122451e-02,2.6254117e-02,2.6394844e-02,2.6561499e-02,2.6761234e-02,2.7010322e-02,2.7285993e-02,2.7609468e-02,2.7986944e-02,2.8410196e-02,2.8878152e-02,2.9406846e-02,2.9991925e-02,3.0623853e-02,3.1337380e-02,3.2121241e-02,3.2977045e-02,3.3948720e-02,3.5036564e-02,3.6219060e-02,3.7485778e-02,3.8783073e-02,4.0076196e-02,4.1247189e-02,4.2298317e-02,4.3185115e-02,4.3869376e-02,4.4362426e-02,4.4713855e-02,4.4928730e-02,4.5045495e-02,4.5081556e-02,4.5036376e-02,4.4947922e-02,4.4783235e-02,4.4588149e-02,4.4304132e-02,4.3993413e-02,4.3636501e-02,4.3242216e-02,4.2814374e-02,4.2345524e-02,4.1842878e-02,4.1347146e-02,4.0818393e-02,4.0300071e-02,3.9780796e-02,3.9233208e-02,3.8737416e-02,3.8194239e-02,3.7644207e-02,3.7113667e-02,3.6574006e-02,3.6042690e-02,3.5525382e-02,3.5016060e-02,3.4518182e-02,3.4045219e-02,3.3585548e-02,3.3139646e-02,3.2720387e-02,3.2311797e-02,3.1935275e-02,3.1573415e-02,3.1236589e-02,3.0917406e-02,3.0628383e-02,3.0359626e-02,3.0116796e-02,2.9880404e-02,2.9671967e-02,2.9487073e-02,2.9340565e-02,2.9203176e-02,2.9099286e-02,2.9008567e-02,2.8930426e-02,2.8872728e-02,2.8812945e-02,2.8809965e-02,2.8802276e-02,2.8813839e-02,2.8849185e-02,2.8925717e-02,2.9006720e-02,2.9130995e-02,2.9263794e-02,2.9415786e-02,2.9606104e-02,2.9796600e-02,3.0027866e-02,3.0265689e-02,3.0476451e-02,3.0755758e-02,3.0997157e-02,3.1780541e-02,3.2025814e-02,3.2287419e-02,3.2552600e-02,3.2826185e-02,3.3126771e-02,3.3422589e-02,3.3764362e-02,3.4146488e-02,3.4570277e-02,3.5086632e-02,3.5705984e-02,3.6444128e-02,3.7410557e-02,3.8547635e-02,3.9972126e-02,4.1701972e-02,4.3749869e-02,4.6137989e-02,4.8809171e-02,5.1649630e-02,5.4742634e-02,5.7801783e-02,6.0733974e-02,6.3530982e-02,6.5992773e-02,6.8088293e-02,6.9795907e-02,7.1081102e-02,7.2059870e-02,7.2723806e-02,7.3184729e-02,7.3479414e-02,7.3668301e-02,7.3764980e-02,7.3817551e-02,7.3848963e-02,7.3874772e-02,7.3924541e-02,7.3983848e-02,7.4051976e-02,7.4140310e-02,7.4245214e-02,7.4368358e-02,7.4465871e-02,7.4546218e-02,7.4594915e-02,7.4589074e-02,7.4525654e-02,7.4418187e-02,7.4254036e-02,7.4052870e-02,7.3825419e-02,7.3579192e-02,7.3293865e-02,7.3018670e-02,7.2733581e-02,7.2441816e-02,7.2161019e-02,7.1858704e-02,7.1568608e-02,7.1276844e-02,7.0983708e-02,7.0715725e-02,7.0431232e-02,7.0131719e-02,6.9854796e-02,6.9557488e-02,6.9264412e-02,6.8990588e-02,6.8707705e-02,6.8434536e-02,6.8172693e-02,6.7942917e-02,6.7694604e-02,6.7482471e-02,6.7301869e-02,6.7141354e-02,6.7007899e-02,6.6910088e-02,6.6839397e-02,6.6821635e-02,6.6843212e-02,6.6926479e-02,6.7044616e-02,6.7211807e-02,6.7446947e-02,6.7746937e-02,6.8094134e-02,6.8530142e-02,6.9009900e-02,6.9588006e-02,7.0240080e-02,7.0967615e-02,7.1759582e-02,7.2662890e-02,7.3639929e-02,7.4730754e-02,7.5878024e-02,7.7186763e-02,7.8602910e-02,8.0129981e-02,8.1767678e-02,8.3575070e-02,8.5524678e-02,8.7659061e-02,8.9920759e-02,9.2408061e-02,9.5077574e-02,9.7896487e-02,0.1009118,0.1041411,0.1075458,0.1111218,0.1148172,0.1187010,0.1227209,0.1267884,0.1308987,0.1350690,0.1392848,0.1434596,0.1475353,0.1515986,0.1556188,0.1595859,0.1635510,0.1675412,0.1717131,0.1760983,0.1807905,0.1859681,0.1918956,0.1985912,0.2064773,0.2155160,0.2265414,0.2394621,0.2548395,0.2731037,0.2952164,0.3212319,0.3517238,0.3861002,0.4255209,0.4697601,0.5180100,0.5703683,0.6258936,0.6843126,0.7439268,0.8025551,0.8606775,0.9167253,0.9698018,1.0184064,1.0627803,1.1030030,1.1392221,1.1704326,1.1984506,1.2228247,1.2444339,1.2630793,1.2790538,1.2929864,1.3044777,1.3141751,1.3217421,1.3279240,1.3323853,1.3354713,1.3372886,1.3383284,1.3377740,1.3367140,1.3342700,1.3307660,1.3258960,1.3191310,1.3104602,1.2989527,1.2853816,1.2689428,1.2505258,1.2303603,1.2085100,1.1857657,1.1616945,1.1372855,1.1130815,1.0884089,1.0638723,1.0394554,1.0153232,0.9919387,0.9684905,0.9455845,0.9231845,0.9011793,0.8797359,0.8583956,0.8374563,0.8172348,0.7971809,0.7776603,0.7583491,0.7396009,0.7215755,0.7036725,0.6863067,0.6693414,0.6529620,0.6372139,0.6216576,0.6067104,0.5922241,0.5782526,0.5649152,0.5517624,0.5390868,0.5270925,0.5153937,0.5042385,0.4932895,0.4827748,0.4728507,0.4631523,0.4539132,0.4449042,0.4363378,0.4281895,0.4202313,0.4126517,0.4053057,0.3983462,0.3917126,0.3852254,0.3790708,0.3731277,0.3674987,0.3621119,0.3568378,0.3518010,0.3469810,0.3423517,0.3379728,0.3336527,0.3294849,0.3255706,0.3217919,0.3181560,0.3146164,0.3112434,0.3080186,0.3049091,0.3019338,0.2990367,0.2962494,0.2936123,0.2910509,0.2885995,0.2862192,0.2839330,0.2817730,0.2796840,0.2777017,0.2757831,0.2739419,0.2721955,0.2705103,0.2689258,0.2673936,0.2659577,0.2646299,0.2633470,0.2621520,0.2610128,0.2599852,0.2590195,0.2581246,0.2573172,0.2565706,0.2559412,0.2553854,0.2549143,0.2545020,0.2541779,0.2539333,0.2538046,0.2537146,0.2537764,0.2538916,0.2540919,0.2543972,0.2547880,0.2552694,0.2558653,0.2565415,0.2573078,0.2581944,0.2591654,0.2602804,0.2615001,0.2628296,0.2642841,0.2658414,0.2675793,0.2694633,0.2714407,0.2736053,0.2758854,0.2783991,0.2810476,0.2838918,0.2869220,0.2900822,0.2935237,0.2971828,0.3009999,0.3050223,0.3091978,0.3136595,0.3182511,0.3230529,0.3280112,0.3330257,0.3382410,0.3435239,0.3488979,0.3542257,0.3594949,0.3647289,0.3697893,0.3747876,0.3795348,0.3839622,0.3881497,0.3919529,0.3955289,0.3987021,0.4015073,0.4039302,0.4059954,0.4077637,0.4092084,0.4103535,0.4112925,0.4119732,0.4125015,0.4129084,0.4132378,0.4135398,0.4138168,0.4141427,0.4145184,0.4150495,0.4156762,0.4164648,0.4175032,0.4187149,0.4202255,0.4220382,0.4242154,0.4267956,0.4298215,0.4334201,0.4376180,0.4427100,0.4486370,0.4555571,0.4635289,0.4727191,0.4836136,0.4964348,0.5114632,0.5288371,0.5491617,0.5731368,0.6007945,0.6340950,0.6721284,0.7161478,0.7677549,0.8276709,0.8985113,0.9816051,1.0778955,1.1861867,1.3076633,1.4433813,1.5903310,1.7542553,1.9264086,2.1021600,2.2724035,2.4171648,2.5363803,2.6189840,2.6770296,2.7265308,2.7575214,2.7663276,2.7736282,2.7862768,2.8000014,2.8174548,2.8358972,2.8442657,2.8534257,2.8597407,2.8655179,2.8784704,2.8943543,2.9140077,2.9273052,2.9426994,2.9523277,2.9562509,2.9564540,2.9572353,2.9578848,2.9530363,2.9530447,2.9493656,2.9403346,2.9233508,2.9115107,2.8968792,2.8863933,2.8723903,2.8661547,2.8554020,2.8497250,2.8416367,2.8387849,2.8316905,2.8200178,2.8038695,2.7858195,2.7714713,2.7593908,2.7493351,2.7409418,2.7298837,2.7064619,2.6711366,2.6497102,2.6235597,2.5929208,2.5697589,2.5441256,2.5191834,2.4802134,2.4552608,2.4214525,2.3896499,2.3594372,2.3292747,2.2970080,2.2670643,2.2350507,2.2027907,2.1725922,2.1417060,2.1116385,2.0807323,2.0519383,2.0210481,1.9907887,1.9632821,1.9325435,1.9030261,1.8759570,1.8453553,1.8174025,1.7902492,1.7636690,1.7352114,1.7088170,1.6823170,1.6563878,1.6317768,1.6058468,1.5826681,1.5578506,1.5350178,1.5123305,1.4897988,1.4669715,1.4465065,1.4247602,1.4039323,1.3834269,1.3636990,1.3440793,1.3245823,1.3061197,1.2876834,1.2700199,1.2518464,1.2347157,1.2183561,1.2022703,1.1868566,1.1715947,1.1568706,1.1423050,1.1283162,1.1148869,1.1019168,1.0895104,1.0772307,1.0657123,1.0542043,1.0436419,1.0328947,1.0231295,1.0131125,1.0036819,0.9948167,0.9859349,0.9774903,0.9693630,0.9619246,0.9543504,0.9473701,0.9404172,0.9338951,0.9276690,0.9218158,0.9160848,0.9105965,0.9055997,0.9005942,0.8960219,0.8918097,0.8876065,0.8837500,0.8803289,0.8768249,0.8734716,0.8706892,0.8681780,0.8654846,0.8634137,0.8614673,0.8597276,0.8582520,0.8570210,0.8560959,0.8551562,0.8547356,0.8543541,0.8540224,0.8543510,0.8546735,0.8552203,0.8558251,0.8570704,0.8580697,0.8595861,0.8611035,0.8629677,0.8651573,0.8674684,0.8702288,0.8730764,0.8761587,0.8794342,0.8833919,0.8870321,0.8913091,0.8954862,0.9001991,0.9047494,0.9100281,0.9153651,0.9210143,0.9269143,0.9328115,0.9392910,0.9460005,0.9529880,0.9602025,0.9678358,0.9754230,0.9836493,0.9920484,1.0008161,1.0096914,1.0189581,1.0285506,1.0385041,1.0491588,1.0588254,1.0696300,1.0807395,1.0922526,1.1040378,1.1157973,1.1280873,1.1408271,1.1534262,1.1666219,1.1804885,1.1944039,1.2081661,1.2228181,1.2378882,1.2527727,1.2676960,1.2832187,1.2988795,1.3155316,1.3316259,1.3486844,1.3656244,1.3840772,1.4010830,1.4191624,1.4370586,1.4557651,1.4741919,1.4933118,1.5119437,1.5324790,1.5524930,1.5725673,1.5911622,1.6102858,1.6329033,1.6542670,1.6729012,1.6943427,1.7147704,1.7361591,1.7572584,1.7795582,1.8039216,1.8213363,1.8449072,1.8651711,1.8869115,1.9084822,1.9303961,1.9529916,1.9759853,1.9945071,2.0145779,2.0412040,2.0578184,2.0805635,2.1000340,2.1186702,2.1421447,2.1653554,2.1809556,2.2002826,2.2298963,2.2428815,2.2589340,2.2725918,2.2873340,2.3051298,2.3264642,2.3379982,2.3559561,2.3772032,2.3973379,2.4089119,2.4132686,2.4153712,2.4213479,2.4276218,2.4386578,2.4493351,2.4563735,2.4649637,2.4676588,2.4701087,2.4691219,2.4732215,2.4740145,2.4743867,2.4740391,2.4752481,2.4756970,2.4783511,2.4770117,2.4808090,2.4749260,2.4761977,2.4736729,2.4722180,2.4684126,2.4651659,2.4602892,2.4582288,2.4556530
"w_0067",36.0999985,2.5871277e-02,2.3896456e-02,2.4967670e-02,2.5620937e-02,2.5073051e-02,2.4667740e-02,2.3044348e-02,2.3346901e-02,2.3725510e-02,2.3829937e-02,2.4693012e-02,2.2773504e-02,2.4787664e-02,2.4379969e-02,2.3730278e-02,2.4511576e-02,2.4156570e-02,2.4107933e-02,2.2872686e-02,2.3869514e-02,2.3632765e-02,2.2948980e-02,2.3913860e-02,2.4310827e-02,2.3914099e-02,2.3866415e-02,2.3768663e-02,2.3882151e-02,2.3571730e-02,2.2591591e-02,2.2207737e-02,2.3151398e-02,2.3183823e-02,2.3342133e-02,2.3282051e-02,2.3135185e-02,2.3258209e-02,2.2653580e-02,2.1437168e-02,2.2421837e-02,2.4127483e-02,2.3586988e-02,2.3772955e-02,2.3821592e-02,2.3804665e-02,2.2679806e-02,2.3786068e-02,2.3467541e-02,2.3906946e-02,2.4245024e-02,2.4213552e-02,2.4298906e-02,2.3680210e-02,2.3140669e-02,2.3526669e-02,2.3911476e-02,2.3691177e-02,2.4250746e-02,2.4697542e-02,2.3174047e-02,2.3278713e-02,2.3589373e-02,2.3685217e-02,2.4076939e-02,2.4777889e-02,2.3977995e-02,2.4021149e-02,2.4761677e-02,2.3838282e-02,2.3771048e-02,2.3816824e-02,2.4144888e-02,2.4427176e-02,2.4211884e-02,2.4009466e-02,2.3711920e-02,2.4158478e-02,2.3549795e-02,2.3069143e-02,2.3207188e-02,2.2917271e-02,2.3146152e-02,2.3607016e-02,2.3458004e-02,2.3295164e-02,2.2865772e-02,2.3783445e-02,2.3898840e-02,2.3396730e-02,2.3447990e-02,2.3630142e-02,2.3285866e-02,2.3442030e-02,2.2917747e-02,2.2732735e-02,2.2870779e-02,2.3545504e-02,2.3067236e-02,2.3412943e-02,2.3274660e-02,2.3090363e-02,2.3344517e-02,2.2906303e-02,2.3436308e-02,2.3172855e-02,2.3214221e-02,2.3368955e-02,2.2703528e-02,2.3172975e-02,2.3054481e-02,2.3164272e-02,2.3448825e-02,2.3262501e-02,2.3283601e-02,2.3238420e-02,2.3332238e-02,2.3218632e-02,2.3137569e-02,2.3150563e-02,2.3218393e-02,2.3179054e-02,2.3143291e-02,2.3133874e-02,2.3149610e-02,2.3149610e-02,2.3207426e-02,2.3033619e-02,2.2930145e-02,2.2900701e-02,2.2876382e-02,2.2921562e-02,2.2865891e-02,2.2832155e-02,2.2827029e-02,2.2822499e-02,2.2834897e-02,2.2840977e-02,2.2846937e-02,2.2851586e-02,2.2928238e-02,2.2951365e-02,2.2983551e-02,2.2977114e-02,2.3002625e-02,2.3043752e-02,2.3083448e-02,2.3071766e-02,2.3046374e-02,2.3093343e-02,2.3125172e-02,2.3099542e-02,2.3157597e-02,2.3191690e-02,2.3171544e-02,2.3199439e-02,2.3232102e-02,2.3229122e-02,2.3235440e-02,2.3260951e-02,2.3276567e-02,2.3334622e-02,2.3415208e-02,2.3499012e-02,2.3591876e-02,2.3692012e-02,2.3785472e-02,2.3902178e-02,2.3966908e-02,2.4034858e-02,2.4135947e-02,2.4170876e-02,2.4236083e-02,2.4244070e-02,2.4269938e-02,2.4282575e-02,2.4266481e-02,2.4239659e-02,2.4196506e-02,2.4144292e-02,2.4104118e-02,2.4039865e-02,2.3970842e-02,2.3944676e-02,2.3950875e-02,2.3970187e-02,2.4019778e-02,2.4033844e-02,2.4016380e-02,2.3998082e-02,2.3998976e-02,2.3995399e-02,2.3998916e-02,2.3977637e-02,2.3963094e-02,2.3954630e-02,2.3908436e-02,2.3899078e-02,2.3872137e-02,2.3856819e-02,2.3866832e-02,2.3843288e-02,2.3826182e-02,2.3830116e-02,2.3820698e-02,2.3821115e-02,2.3812890e-02,2.3815751e-02,2.3875237e-02,2.3899853e-02,2.3935676e-02,2.3971558e-02,2.4012625e-02,2.4091721e-02,2.4174333e-02,2.4259806e-02,2.4329245e-02,2.4421036e-02,2.4510980e-02,2.4584174e-02,2.4640679e-02,2.4707556e-02,2.4756312e-02,2.4794161e-02,2.4824858e-02,2.4837554e-02,2.4866581e-02,2.4901450e-02,2.4920702e-02,2.4956882e-02,2.4988115e-02,2.5017560e-02,2.5034487e-02,2.5058448e-02,2.5061250e-02,2.5090694e-02,2.5120318e-02,2.5150537e-02,2.5169849e-02,2.5224745e-02,2.5259256e-02,2.5299847e-02,2.5351167e-02,2.5381625e-02,2.5427461e-02,2.5470376e-02,2.5525868e-02,2.5569677e-02,2.5626242e-02,2.5679350e-02,2.5720179e-02,2.5776207e-02,2.5849640e-02,2.5922894e-02,2.6014268e-02,2.6118875e-02,2.6216984e-02,2.6347399e-02,2.6499093e-02,2.6665509e-02,2.6869714e-02,2.7126014e-02,2.7403533e-02,2.7734220e-02,2.8119922e-02,2.8549433e-02,2.9025674e-02,2.9558659e-02,3.0153215e-02,3.0788958e-02,3.1513929e-02,3.2304168e-02,3.3165693e-02,3.4148633e-02,3.5245061e-02,3.6440611e-02,3.7717164e-02,3.9031863e-02,4.0335715e-02,4.1522801e-02,4.2578101e-02,4.3478787e-02,4.4159532e-02,4.4650793e-02,4.4995248e-02,4.5201600e-02,4.5308948e-02,4.5329809e-02,4.5276105e-02,4.5173824e-02,4.4996440e-02,4.4786632e-02,4.4487417e-02,4.4162571e-02,4.3787718e-02,4.3383121e-02,4.2939603e-02,4.2459607e-02,4.1940868e-02,4.1434944e-02,4.0896177e-02,4.0367961e-02,3.9839804e-02,3.9284945e-02,3.8784325e-02,3.8234353e-02,3.7678063e-02,3.7144125e-02,3.6597431e-02,3.6066771e-02,3.5543859e-02,3.5033524e-02,3.4534514e-02,3.4054160e-02,3.3600628e-02,3.3152044e-02,3.2729983e-02,3.2324612e-02,3.1944871e-02,3.1588197e-02,3.1246603e-02,3.0935287e-02,3.0643702e-02,3.0378699e-02,3.0135393e-02,2.9895842e-02,2.9694617e-02,2.9508531e-02,2.9364288e-02,2.9210091e-02,2.9130936e-02,2.9033124e-02,2.8948188e-02,2.8901041e-02,2.8842151e-02,2.8840065e-02,2.8833687e-02,2.8855324e-02,2.8886735e-02,2.8961599e-02,2.9044390e-02,2.9166698e-02,2.9302955e-02,2.9449701e-02,2.9650450e-02,2.9818535e-02,3.0069351e-02,3.0310035e-02,3.0534029e-02,3.0800819e-02,3.1054497e-02,3.2254875e-02,3.2509267e-02,3.2767177e-02,3.3038437e-02,3.3320010e-02,3.3620358e-02,3.3935785e-02,3.4277439e-02,3.4664452e-02,3.5095692e-02,3.5627127e-02,3.6249876e-02,3.6994994e-02,3.7959218e-02,3.9113283e-02,4.0551484e-02,4.2293727e-02,4.4368744e-02,4.6783566e-02,4.9487770e-02,5.2371562e-02,5.5491209e-02,5.8605552e-02,6.1571181e-02,6.4404726e-02,6.6889048e-02,6.9007933e-02,7.0717812e-02,7.1990609e-02,7.2949827e-02,7.3592901e-02,7.4024200e-02,7.4284494e-02,7.4434340e-02,7.4509501e-02,7.4540734e-02,7.4529946e-02,7.4537516e-02,7.4552953e-02,7.4581802e-02,7.4628234e-02,7.4691832e-02,7.4784398e-02,7.4895859e-02,7.4971437e-02,7.5034738e-02,7.5059414e-02,7.5044394e-02,7.4953973e-02,7.4833870e-02,7.4665785e-02,7.4440300e-02,7.4196517e-02,7.3932111e-02,7.3647261e-02,7.3355913e-02,7.3059320e-02,7.2758079e-02,7.2467387e-02,7.2154701e-02,7.1858048e-02,7.1565568e-02,7.1269512e-02,7.0986748e-02,7.0695043e-02,7.0394635e-02,7.0112884e-02,6.9822431e-02,6.9529474e-02,6.9249034e-02,6.8968058e-02,6.8700910e-02,6.8438768e-02,6.8204582e-02,6.7951739e-02,6.7763805e-02,6.7580938e-02,6.7415833e-02,6.7278147e-02,6.7202568e-02,6.7143500e-02,6.7131877e-02,6.7153633e-02,6.7241073e-02,6.7372084e-02,6.7550123e-02,6.7774832e-02,6.8085790e-02,6.8448722e-02,6.8894565e-02,6.9385529e-02,6.9960594e-02,7.0641577e-02,7.1351647e-02,7.2165489e-02,7.3070049e-02,7.4063957e-02,7.5152814e-02,7.6322913e-02,7.7633619e-02,7.9060376e-02,8.0599844e-02,8.2251072e-02,8.4071755e-02,8.6047113e-02,8.8190019e-02,9.0469062e-02,9.2973471e-02,9.5671415e-02,9.8511338e-02,0.1015501,0.1047961,0.1082346,0.1118391,0.1155713,0.1194845,0.1235481,0.1276526,0.1318017,0.1360236,0.1402827,0.1445077,0.1486494,0.1527762,0.1568763,0.1609292,0.1649798,0.1690693,0.1733449,0.1778429,0.1826370,0.1879121,0.1939344,0.2007279,0.2087157,0.2178614,0.2290354,0.2421414,0.2577239,0.2762348,0.2986388,0.3249810,0.3558099,0.3905466,0.4303655,0.4750123,0.5237733,0.5766883,0.6327519,0.6917883,0.7520065,0.8112068,0.8698825,0.9263695,0.9797790,1.0286003,1.0730180,1.1131828,1.1489515,1.1799119,1.2073714,1.2312279,1.2520704,1.2700791,1.2850243,1.2981064,1.3089681,1.3177943,1.3246932,1.3297800,1.3336658,1.3358409,1.3368824,1.3370734,1.3362094,1.3342590,1.3315314,1.3279973,1.3223561,1.3153546,1.3059605,1.2940886,1.2804161,1.2636925,1.2447672,1.2242056,1.2022530,1.1791925,1.1549542,1.1303995,1.1060703,1.0813107,1.0566134,1.0320816,1.0080073,0.9845688,0.9611973,0.9383098,0.9159570,0.8939806,0.8726475,0.8513532,0.8304851,0.8103627,0.7903969,0.7710662,0.7518826,0.7332094,0.7152902,0.6975176,0.6803078,0.6634088,0.6471915,0.6315972,0.6161560,0.6012956,0.5869617,0.5731320,0.5599157,0.5468972,0.5343592,0.5224875,0.5108956,0.4998567,0.4890300,0.4786117,0.4688206,0.4592184,0.4500671,0.4411613,0.4327066,0.4246559,0.4167778,0.4092791,0.4020419,0.3951482,0.3885886,0.3821688,0.3760866,0.3702261,0.3646424,0.3593272,0.3540949,0.3491253,0.3443659,0.3397812,0.3354433,0.3311622,0.3270502,0.3231679,0.3194066,0.3158407,0.3123395,0.3089915,0.3058190,0.3027294,0.2998112,0.2969329,0.2941862,0.2915759,0.2890285,0.2866360,0.2842552,0.2820116,0.2798754,0.2777899,0.2758519,0.2739490,0.2721314,0.2704217,0.2687413,0.2672106,0.2656944,0.2642840,0.2629801,0.2617241,0.2605404,0.2594302,0.2584286,0.2575014,0.2566315,0.2558346,0.2551273,0.2545019,0.2539734,0.2535006,0.2531462,0.2528587,0.2526448,0.2525366,0.2524715,0.2525489,0.2526822,0.2529081,0.2532547,0.2536608,0.2541557,0.2547879,0.2554905,0.2562892,0.2572026,0.2582024,0.2593517,0.2605793,0.2619401,0.2634157,0.2650051,0.2667728,0.2686746,0.2706891,0.2728926,0.2751913,0.2777382,0.2804209,0.2832868,0.2863473,0.2895281,0.2930100,0.2966744,0.3005381,0.3045823,0.3087750,0.3132576,0.3178793,0.3227211,0.3277035,0.3327442,0.3379802,0.3433002,0.3487114,0.3540580,0.3593684,0.3646497,0.3697591,0.3747957,0.3795901,0.3840748,0.3883024,0.3921925,0.3958088,0.3990537,0.4019525,0.4044310,0.4065658,0.4083973,0.4099034,0.4111640,0.4121422,0.4128948,0.4134988,0.4139777,0.4143904,0.4147438,0.4151193,0.4155081,0.4159432,0.4165387,0.4172618,0.4181336,0.4192491,0.4205602,0.4221084,0.4240127,0.4262652,0.4289138,0.4320529,0.4357622,0.4400211,0.4452716,0.4513100,0.4582805,0.4663936,0.4756577,0.4867020,0.4996498,0.5148106,0.5323617,0.5529331,0.5771551,0.6051005,0.6386905,0.6771027,0.7214913,0.7737253,0.8342420,0.9058287,0.9897288,1.0868818,1.1961995,1.3186185,1.4553319,1.6035736,1.7681811,1.9405323,2.1165543,2.2854972,2.4295855,2.5457382,2.6253493,2.6810765,2.7285185,2.7607005,2.7694149,2.7759731,2.7855117,2.7995501,2.8121567,2.8334789,2.8482168,2.8545654,2.8579049,2.8659933,2.8734186,2.8821790,2.9027123,2.9150472,2.9381111,2.9493432,2.9594295,2.9604435,2.9617469,2.9630740,2.9623528,2.9588335,2.9468179,2.9257121,2.9171412,2.8997285,2.8873067,2.8730381,2.8684273,2.8617220,2.8589854,2.8531799,2.8480377,2.8417594,2.8289168,2.8123062,2.7939315,2.7778084,2.7685485,2.7580538,2.7522590,2.7411931,2.7236171,2.6936519,2.6610990,2.6444070,2.6139109,2.5876060,2.5652182,2.5423167,2.5054414,2.4736722,2.4444609,2.4110954,2.3801513,2.3515549,2.3221040,2.2847533,2.2580099,2.2274523,2.1933429,2.1605120,2.1305900,2.1009898,2.0684106,2.0392113,2.0090256,1.9807215,1.9506381,1.9199004,1.8926630,1.8630146,1.8340338,1.8063416,1.7809225,1.7519836,1.7242737,1.6994960,1.6713488,1.6460413,1.6209637,1.5963733,1.5720041,1.5484483,1.5261613,1.5029570,1.4807475,1.4589502,1.4379261,1.4165183,1.3954566,1.3759258,1.3558140,1.3368335,1.3177118,1.2994845,1.2810985,1.2632811,1.2462008,1.2290069,1.2128018,1.1972320,1.1814307,1.1661814,1.1519755,1.1375563,1.1243124,1.1106075,1.0979309,1.0854602,1.0734444,1.0622964,1.0510015,1.0403478,1.0300615,1.0200124,1.0105979,1.0011113,0.9921598,0.9835179,0.9753160,0.9674971,0.9599643,0.9527114,0.9458748,0.9387594,0.9327794,0.9263588,0.9207003,0.9151438,0.9096940,0.9047242,0.8999596,0.8955698,0.8912859,0.8875071,0.8834755,0.8801534,0.8766677,0.8734756,0.8707784,0.8683878,0.8657448,0.8637258,0.8619726,0.8602687,0.8588755,0.8577343,0.8567044,0.8559029,0.8556824,0.8551440,0.8550513,0.8554119,0.8557678,0.8562508,0.8570455,0.8581619,0.8593264,0.8608347,0.8625222,0.8645163,0.8669236,0.8690699,0.8719103,0.8747262,0.8779110,0.8812760,0.8850483,0.8889967,0.8930430,0.8975430,0.9022044,0.9072408,0.9123825,0.9174773,0.9232160,0.9291672,0.9351947,0.9418628,0.9483777,0.9553757,0.9623965,0.9702263,0.9782012,0.9863077,0.9946359,1.0035729,1.0125070,1.0216806,1.0311958,1.0412855,1.0513204,1.0616386,1.0725558,1.0838640,1.0948360,1.1065115,1.1188846,1.1309347,1.1436236,1.1564157,1.1697946,1.1830802,1.1970743,1.2108552,1.2261138,1.2401576,1.2555678,1.2699492,1.2861654,1.3018411,1.3189106,1.3349516,1.3511658,1.3682448,1.3865020,1.4040052,1.4218928,1.4396614,1.4581174,1.4772352,1.4958208,1.5152922,1.5354135,1.5548962,1.5746859,1.5935035,1.6127023,1.6352078,1.6562970,1.6758536,1.6974277,1.7174711,1.7388226,1.7599665,1.7823025,1.8061599,1.8235977,1.8465393,1.8674303,1.8892148,1.9109274,1.9338249,1.9552320,1.9790648,1.9982203,2.0180318,2.0441797,2.0608931,2.0853226,2.1023076,2.1215672,2.1455979,2.1682694,2.1845815,2.2031868,2.2335479,2.2490826,2.2626951,2.2770677,2.2893178,2.3081317,2.3272684,2.3424845,2.3546371,2.3776908,2.4000204,2.4140258,2.4193881,2.4231083,2.4262395,2.4314384,2.4379492,2.4451015,2.4543061,2.4671543,2.4712446,2.4760904,2.4773474,2.4762802,2.4787586,2.4779167,2.4803793,2.4793112,2.4804709,2.4812365,2.4819696,2.4805186,2.4776607,2.4785054,2.4736977,2.4714484,2.4685535,2.4681323,2.4659793,2.4595923,2.4597118
"w_0068",36.4000015,2.6039362e-02,2.3790598e-02,2.5000811e-02,2.5471449e-02,2.4918079e-02,2.4704695e-02,2.3123741e-02,2.3453474e-02,2.3785591e-02,2.3882866e-02,2.4797440e-02,2.2761345e-02,2.4886370e-02,2.4506330e-02,2.3810863e-02,2.4510860e-02,2.4133921e-02,2.4194002e-02,2.2999287e-02,2.3980379e-02,2.3720026e-02,2.2944927e-02,2.3913383e-02,2.4340630e-02,2.3962736e-02,2.3921013e-02,2.3784161e-02,2.3895979e-02,2.3573637e-02,2.2676468e-02,2.2281647e-02,2.3187160e-02,2.3204803e-02,2.3370028e-02,2.3333549e-02,2.3180485e-02,2.3318529e-02,2.2781372e-02,2.1487713e-02,2.2532225e-02,2.4149656e-02,2.3665667e-02,2.3785353e-02,2.3914814e-02,2.3883343e-02,2.2798538e-02,2.3872852e-02,2.3565769e-02,2.3968697e-02,2.4261236e-02,2.4210215e-02,2.4419785e-02,2.3702145e-02,2.3134708e-02,2.3548365e-02,2.3989201e-02,2.3746252e-02,2.4204493e-02,2.4722576e-02,2.3176670e-02,2.3306370e-02,2.3583651e-02,2.3733616e-02,2.4141550e-02,2.4791718e-02,2.4009943e-02,2.4038553e-02,2.4795771e-02,2.3888588e-02,2.3923635e-02,2.3877382e-02,2.4423361e-02,2.4473906e-02,2.4247885e-02,2.4041176e-02,2.3795366e-02,2.4188519e-02,2.3631573e-02,2.3102045e-02,2.3254871e-02,2.2966862e-02,2.3164272e-02,2.3660183e-02,2.3486376e-02,2.3328066e-02,2.2861958e-02,2.3803473e-02,2.3950815e-02,2.3441553e-02,2.3511648e-02,2.3644924e-02,2.3286343e-02,2.3473024e-02,2.2967815e-02,2.2774220e-02,2.2961378e-02,2.3594379e-02,2.3147106e-02,2.3489475e-02,2.3341417e-02,2.3104906e-02,2.3430109e-02,2.2975445e-02,2.3512840e-02,2.3251534e-02,2.3276448e-02,2.3444891e-02,2.2742152e-02,2.3233891e-02,2.3117661e-02,2.3235917e-02,2.3494005e-02,2.3325920e-02,2.3340940e-02,2.3288846e-02,2.3388863e-02,2.3282766e-02,2.3193240e-02,2.3201942e-02,2.3268819e-02,2.3233294e-02,2.3201704e-02,2.3180246e-02,2.3202181e-02,2.3199558e-02,2.3247838e-02,2.3076415e-02,2.2975683e-02,2.2939920e-02,2.2916317e-02,2.2960901e-02,2.2908568e-02,2.2895217e-02,2.2876143e-02,2.2863984e-02,2.2889495e-02,2.2886038e-02,2.2909045e-02,2.2909880e-02,2.2982121e-02,2.3006320e-02,2.3028493e-02,2.3024440e-02,2.3051620e-02,2.3079753e-02,2.3124456e-02,2.3113251e-02,2.3100972e-02,2.3136497e-02,2.3179770e-02,2.3152232e-02,2.3203254e-02,2.3233652e-02,2.3225904e-02,2.3246288e-02,2.3279548e-02,2.3281217e-02,2.3288369e-02,2.3322463e-02,2.3330450e-02,2.3391485e-02,2.3471951e-02,2.3556471e-02,2.3642659e-02,2.3746014e-02,2.3847580e-02,2.3948431e-02,2.4013638e-02,2.4081349e-02,2.4183989e-02,2.4220586e-02,2.4282694e-02,2.4290085e-02,2.4319291e-02,2.4331093e-02,2.4314642e-02,2.4283528e-02,2.4245977e-02,2.4180412e-02,2.4141908e-02,2.4062872e-02,2.3976326e-02,2.3938239e-02,2.3933232e-02,2.3953259e-02,2.4016082e-02,2.4048209e-02,2.4064302e-02,2.4059772e-02,2.4068236e-02,2.4060905e-02,2.4066567e-02,2.4036169e-02,2.4022460e-02,2.4007559e-02,2.3963928e-02,2.3954213e-02,2.3922384e-02,2.3912430e-02,2.3915648e-02,2.3891687e-02,2.3870111e-02,2.3874521e-02,2.3864567e-02,2.3862958e-02,2.3855269e-02,2.3859024e-02,2.3914814e-02,2.3944139e-02,2.3980916e-02,2.4017572e-02,2.4058461e-02,2.4135470e-02,2.4220765e-02,2.4312437e-02,2.4385095e-02,2.4476051e-02,2.4565876e-02,2.4643004e-02,2.4703503e-02,2.4771869e-02,2.4814069e-02,2.4852514e-02,2.4887800e-02,2.4897575e-02,2.4927497e-02,2.4958014e-02,2.4976075e-02,2.5012612e-02,2.5039196e-02,2.5067508e-02,2.5085449e-02,2.5107920e-02,2.5111914e-02,2.5135517e-02,2.5160909e-02,2.5193334e-02,2.5213897e-02,2.5264323e-02,2.5303423e-02,2.5343001e-02,2.5395572e-02,2.5424123e-02,2.5471628e-02,2.5513828e-02,2.5569081e-02,2.5616765e-02,2.5674880e-02,2.5730133e-02,2.5771260e-02,2.5827110e-02,2.5900006e-02,2.5974095e-02,2.6064456e-02,2.6170015e-02,2.6268244e-02,2.6396751e-02,2.6552320e-02,2.6715696e-02,2.6918411e-02,2.7167559e-02,2.7454436e-02,2.7785122e-02,2.8169513e-02,2.8599918e-02,2.9080033e-02,2.9612422e-02,3.0206800e-02,3.0844271e-02,3.1569421e-02,3.2360792e-02,3.3231735e-02,3.4212530e-02,3.5311759e-02,3.6505938e-02,3.7785709e-02,3.9108217e-02,4.0412545e-02,4.1604221e-02,4.2660594e-02,4.3563306e-02,4.4245481e-02,4.4738948e-02,4.5082867e-02,4.5287371e-02,4.5394778e-02,4.5412362e-02,4.5357347e-02,4.5248985e-02,4.5069814e-02,4.4856548e-02,4.4553936e-02,4.4223905e-02,4.3847144e-02,4.3437600e-02,4.2990685e-02,4.2505920e-02,4.1983843e-02,4.1478932e-02,4.0937245e-02,4.0403545e-02,3.9869785e-02,3.9315999e-02,3.8818836e-02,3.8264096e-02,3.7709951e-02,3.7172019e-02,3.6628187e-02,3.6093771e-02,3.5573244e-02,3.5063148e-02,3.4562349e-02,3.4086525e-02,3.3630967e-02,3.3189118e-02,3.2765865e-02,3.2360733e-02,3.1984389e-02,3.1624615e-02,3.1283498e-02,3.0964971e-02,3.0678988e-02,3.0412912e-02,3.0166388e-02,2.9927373e-02,2.9714823e-02,2.9534936e-02,2.9392123e-02,2.9249966e-02,2.9152691e-02,2.9061496e-02,2.8985858e-02,2.8932393e-02,2.8867006e-02,2.8866827e-02,2.8862119e-02,2.8870344e-02,2.8921247e-02,2.8995812e-02,2.9076755e-02,2.9199421e-02,2.9337645e-02,2.9492080e-02,2.9692531e-02,2.9878139e-02,3.0116320e-02,3.0348539e-02,3.0563235e-02,3.0845046e-02,3.1098366e-02,3.2320201e-02,3.2574654e-02,3.2843471e-02,3.3110082e-02,3.3393443e-02,3.3691168e-02,3.4004152e-02,3.4347117e-02,3.4734607e-02,3.5166621e-02,3.5701811e-02,3.6326289e-02,3.7068248e-02,3.8039327e-02,3.9195299e-02,4.0644288e-02,4.2393029e-02,4.4478297e-02,4.6895206e-02,4.9602151e-02,5.2484274e-02,5.5613816e-02,5.8738351e-02,6.1707556e-02,6.4547360e-02,6.7041337e-02,6.9148540e-02,7.0857346e-02,7.2134078e-02,7.3089421e-02,7.3732853e-02,7.4154913e-02,7.4407279e-02,7.4560404e-02,7.4627221e-02,7.4645042e-02,7.4634254e-02,7.4632406e-02,7.4643612e-02,7.4670732e-02,7.4710965e-02,7.4769616e-02,7.4859202e-02,7.4960232e-02,7.5032949e-02,7.5093031e-02,7.5117886e-02,7.5099111e-02,7.5004876e-02,7.4877977e-02,7.4708700e-02,7.4482203e-02,7.4235499e-02,7.3970079e-02,7.3683143e-02,7.3390007e-02,7.3093235e-02,7.2790802e-02,7.2499096e-02,7.2187185e-02,7.1890175e-02,7.1592510e-02,7.1299851e-02,7.1017683e-02,7.0723891e-02,7.0422173e-02,7.0135534e-02,6.9844186e-02,6.9549382e-02,6.9273412e-02,6.8994045e-02,6.8722785e-02,6.8460166e-02,6.8223476e-02,6.7978680e-02,6.7783654e-02,6.7598760e-02,6.7435086e-02,6.7310035e-02,6.7222178e-02,6.7162275e-02,6.7150772e-02,6.7182124e-02,6.7273021e-02,6.7413330e-02,6.7577302e-02,6.7810714e-02,6.8123043e-02,6.8485856e-02,6.8934739e-02,6.9428682e-02,7.0011675e-02,7.0684433e-02,7.1405709e-02,7.2219074e-02,7.3124886e-02,7.4120998e-02,7.5211942e-02,7.6381981e-02,7.7696323e-02,7.9119444e-02,8.0659389e-02,8.2316220e-02,8.4140241e-02,8.6114407e-02,8.8259280e-02,9.0543091e-02,9.3052387e-02,9.5750034e-02,9.8592907e-02,0.1016375,0.1048914,0.1083321,0.1119408,0.1156750,0.1195986,0.1236722,0.1277862,0.1319473,0.1361707,0.1404392,0.1446759,0.1488247,0.1529585,0.1570735,0.1611400,0.1652099,0.1693180,0.1736100,0.1781164,0.1829329,0.1882262,0.1942677,0.2010741,0.2090911,0.2182680,0.2294622,0.2425999,0.2582204,0.2767745,0.2992207,0.3256296,0.3565106,0.3913260,0.4312158,0.4759485,0.5247836,0.5778224,0.6340209,0.6931207,0.7534778,0.8128015,0.8715981,0.9281433,0.9816507,1.0304905,1.0748823,1.1150615,1.1508042,1.1817446,1.2090433,1.2327247,1.2534264,1.2713643,1.2861986,1.2991459,1.3098176,1.3184583,1.3251100,1.3300059,1.3337893,1.3358297,1.3367339,1.3366330,1.3356174,1.3338290,1.3310530,1.3270988,1.3216597,1.3144618,1.3051755,1.2931954,1.2795241,1.2626889,1.2437174,1.2230549,1.2010262,1.1778665,1.1536616,1.1290398,1.1046894,1.0799545,1.0551865,1.0306793,1.0065923,0.9831620,0.9597582,0.9368949,0.9145374,0.8925494,0.8712502,0.8499548,0.8291105,0.8090417,0.7890729,0.7697614,0.7505897,0.7319456,0.7140397,0.6963227,0.6791131,0.6622704,0.6460615,0.6305166,0.6150755,0.6002540,0.5859269,0.5721306,0.5589343,0.5459402,0.5334344,0.5215790,0.5100259,0.4989780,0.4881769,0.4778013,0.4680178,0.4584343,0.4493178,0.4404252,0.4319770,0.4239404,0.4160871,0.4086090,0.4013826,0.3945077,0.3879611,0.3815665,0.3754866,0.3696326,0.3640500,0.3587557,0.3535480,0.3485831,0.3438333,0.3392724,0.3349360,0.3306631,0.3265644,0.3227120,0.3189284,0.3153793,0.3118968,0.3085295,0.3053819,0.3022871,0.2993754,0.2965109,0.2937625,0.2911642,0.2886258,0.2862186,0.2838585,0.2816195,0.2794868,0.2774447,0.2754784,0.2735753,0.2717612,0.2700655,0.2683943,0.2668507,0.2653577,0.2639661,0.2626370,0.2613837,0.2602025,0.2591064,0.2580931,0.2571711,0.2563015,0.2555400,0.2548124,0.2541971,0.2536618,0.2532122,0.2528561,0.2525506,0.2523578,0.2522633,0.2521906,0.2522779,0.2524347,0.2526658,0.2529972,0.2534139,0.2539177,0.2545579,0.2552667,0.2560833,0.2569636,0.2579799,0.2591206,0.2603638,0.2617421,0.2632301,0.2648180,0.2665769,0.2684923,0.2705171,0.2727107,0.2750279,0.2775719,0.2802643,0.2831388,0.2861975,0.2893885,0.2928818,0.2965272,0.3004083,0.3044657,0.3086675,0.3131508,0.3177765,0.3226259,0.3276034,0.3326619,0.3378980,0.3432171,0.3486453,0.3539917,0.3593098,0.3645915,0.3697107,0.3747654,0.3795562,0.3840605,0.3883052,0.3922032,0.3958373,0.3990815,0.4019961,0.4044852,0.4066317,0.4084853,0.4100188,0.4112729,0.4122694,0.4130331,0.4136495,0.4141574,0.4145882,0.4149520,0.4153211,0.4157275,0.4161932,0.4167858,0.4175099,0.4184002,0.4195276,0.4208372,0.4224308,0.4243205,0.4265953,0.4292574,0.4324244,0.4361352,0.4404275,0.4456863,0.4517470,0.4587394,0.4668626,0.4761753,0.4872328,0.5001921,0.5153863,0.5329863,0.5535659,0.5778400,0.6058296,0.6394825,0.6779563,0.7224546,0.7747262,0.8353812,0.9071419,0.9911211,1.0884352,1.1979038,1.3205100,1.4573971,1.6059165,1.7707672,1.9433888,2.1189096,2.2877128,2.4320560,2.5491190,2.6256535,2.6826019,2.7295041,2.7598982,2.7703393,2.7779286,2.7857432,2.7987125,2.8119500,2.8345711,2.8507144,2.8566234,2.8619304,2.8663306,2.8736534,2.8860707,2.9043522,2.9247451,2.9409978,2.9505501,2.9602015,2.9585979,2.9609845,2.9613769,2.9626942,2.9562640,2.9509759,2.9351952,2.9224799,2.9052062,2.8864117,2.8804770,2.8695378,2.8635824,2.8582587,2.8540716,2.8491142,2.8424082,2.8313699,2.8123746,2.7927945,2.7797112,2.7698882,2.7600842,2.7525203,2.7435653,2.7224069,2.6933398,2.6623220,2.6440411,2.6139934,2.5885723,2.5656006,2.5420980,2.5043468,2.4735317,2.4417989,2.4093649,2.3784513,2.3486247,2.3184190,2.2833619,2.2564702,2.2246826,2.1914802,2.1588283,2.1295033,2.0981448,2.0666034,2.0373693,2.0066435,1.9782712,1.9484196,1.9174238,1.8907713,1.8606077,1.8320879,1.8041724,1.7775570,1.7496574,1.7222860,1.6961732,1.6695588,1.6442240,1.6193385,1.5946320,1.5702832,1.5466617,1.5246744,1.5013745,1.4790676,1.4572744,1.4364568,1.4148589,1.3941579,1.3742893,1.3547525,1.3354611,1.3162832,1.2982388,1.2798539,1.2622063,1.2449347,1.2277670,1.2115018,1.1960268,1.1805151,1.1653243,1.1511730,1.1365840,1.1232066,1.1097412,1.0970156,1.0846679,1.0726864,1.0613354,1.0502827,1.0397319,1.0293318,1.0193942,1.0098940,1.0006890,0.9917004,0.9831013,0.9748425,0.9670907,0.9595506,0.9523215,0.9454045,0.9384696,0.9323043,0.9260820,0.9204881,0.9147840,0.9095468,0.9045330,0.8998625,0.8953534,0.8911552,0.8873272,0.8833754,0.8800434,0.8765424,0.8734050,0.8707663,0.8683481,0.8657344,0.8637062,0.8619524,0.8602984,0.8588982,0.8578075,0.8567448,0.8560659,0.8557209,0.8552601,0.8552108,0.8555428,0.8559998,0.8564394,0.8572298,0.8584299,0.8596426,0.8610262,0.8627352,0.8647448,0.8671632,0.8693715,0.8723582,0.8749901,0.8781416,0.8816245,0.8853416,0.8893191,0.8933951,0.8978807,0.9024599,0.9076297,0.9126266,0.9178553,0.9235707,0.9295683,0.9355823,0.9422091,0.9488826,0.9557261,0.9629256,0.9706777,0.9785690,0.9868072,0.9949867,1.0040262,1.0128541,1.0221713,1.0316715,1.0417782,1.0516865,1.0620610,1.0729851,1.0842459,1.0952947,1.1070466,1.1192973,1.1313484,1.1441300,1.1566584,1.1702232,1.1834773,1.1974396,1.2111533,1.2263992,1.2407495,1.2562878,1.2704020,1.2864647,1.3022397,1.3193398,1.3354523,1.3517505,1.3687385,1.3867824,1.4043132,1.4223477,1.4400023,1.4582863,1.4778137,1.4962764,1.5157672,1.5362539,1.5556046,1.5749320,1.5937557,1.6130940,1.6353327,1.6566595,1.6762667,1.6981720,1.7179658,1.7398647,1.7605678,1.7827829,1.8066413,1.8245984,1.8485789,1.8679917,1.8901963,1.9124826,1.9342052,1.9570256,1.9793429,1.9991007,2.0186257,2.0454218,2.0619631,2.0851259,2.1034122,2.1237378,2.1461327,2.1680963,2.1856489,2.2028444,2.2311416,2.2487581,2.2624977,2.2780106,2.2912810,2.3094420,2.3287475,2.3421690,2.3539765,2.3788457,2.4005513,2.4151905,2.4201338,2.4237471,2.4263322,2.4306719,2.4394915,2.4473741,2.4554014,2.4659622,2.4762418,2.4762101,2.4779081,2.4767392,2.4778273,2.4784377,2.4791217,2.4815781,2.4807243,2.4810288,2.4812355,2.4794097,2.4769619,2.4778359,2.4754052,2.4712589,2.4690998,2.4666536,2.4627440,2.4633238,2.4606638
"w_0069",36.7000008,2.6072264e-02,2.3787022e-02,2.5182724e-02,2.5535107e-02,2.5046587e-02,2.4693012e-02,2.3103952e-02,2.3453236e-02,2.3753881e-02,2.3850918e-02,2.4737358e-02,2.2950172e-02,2.4883270e-02,2.4410009e-02,2.3839474e-02,2.4508715e-02,2.4255991e-02,2.4141550e-02,2.2928715e-02,2.3918152e-02,2.3654699e-02,2.2918701e-02,2.3857355e-02,2.4275541e-02,2.3968697e-02,2.3898602e-02,2.3782253e-02,2.3853064e-02,2.3543119e-02,2.2577524e-02,2.2191048e-02,2.3143053e-02,2.3182392e-02,2.3345709e-02,2.3298502e-02,2.3156404e-02,2.3339510e-02,2.2730827e-02,2.1422386e-02,2.2411823e-02,2.4130106e-02,2.3644447e-02,2.3767233e-02,2.3878574e-02,2.3857594e-02,2.2731066e-02,2.3820162e-02,2.3492098e-02,2.3952246e-02,2.4251223e-02,2.4196386e-02,2.4374962e-02,2.3694992e-02,2.3176432e-02,2.3486853e-02,2.3919821e-02,2.3659945e-02,2.4237633e-02,2.4697542e-02,2.3133278e-02,2.3211718e-02,2.3494005e-02,2.3647070e-02,2.4051428e-02,2.4790287e-02,2.4003506e-02,2.4053335e-02,2.4781466e-02,2.3852348e-02,2.3835421e-02,2.3901224e-02,2.4308681e-02,2.4434090e-02,2.4262428e-02,2.4026632e-02,2.3784399e-02,2.4189472e-02,2.3599863e-02,2.3100376e-02,2.3214340e-02,2.2948027e-02,2.3103714e-02,2.3645401e-02,2.3445845e-02,2.3342848e-02,2.2896051e-02,2.3774385e-02,2.3937702e-02,2.3371935e-02,2.3466349e-02,2.3604870e-02,2.3296118e-02,2.3473740e-02,2.2988796e-02,2.2735596e-02,2.2873878e-02,2.3569107e-02,2.3100615e-02,2.3465872e-02,2.3359537e-02,2.3146629e-02,2.3439646e-02,2.2989750e-02,2.3475170e-02,2.3245335e-02,2.3251414e-02,2.3414731e-02,2.2746205e-02,2.3205757e-02,2.3113966e-02,2.3241401e-02,2.3514032e-02,2.3309231e-02,2.3323774e-02,2.3280740e-02,2.3373008e-02,2.3269773e-02,2.3193121e-02,2.3187757e-02,2.3278475e-02,2.3213029e-02,2.3188472e-02,2.3172617e-02,2.3173928e-02,2.3176193e-02,2.3231864e-02,2.3064494e-02,2.2966862e-02,2.2941947e-02,2.2901416e-02,2.2928953e-02,2.2874832e-02,2.2862673e-02,2.2838354e-02,2.2831202e-02,2.2874117e-02,2.2867918e-02,2.2878170e-02,2.2886038e-02,2.2951961e-02,2.2981167e-02,2.3018599e-02,2.3011923e-02,2.3048282e-02,2.3076415e-02,2.3116350e-02,2.3111463e-02,2.3084521e-02,2.3133755e-02,2.3169279e-02,2.3142338e-02,2.3197174e-02,2.3226738e-02,2.3215890e-02,2.3232102e-02,2.3276091e-02,2.3270965e-02,2.3282051e-02,2.3317218e-02,2.3330569e-02,2.3383856e-02,2.3469925e-02,2.3544312e-02,2.3626924e-02,2.3732185e-02,2.3822427e-02,2.3937345e-02,2.3991227e-02,2.4062157e-02,2.4176598e-02,2.4208665e-02,2.4272680e-02,2.4281621e-02,2.4304271e-02,2.4315953e-02,2.4299622e-02,2.4272561e-02,2.4243355e-02,2.4179339e-02,2.4148941e-02,2.4071813e-02,2.3980618e-02,2.3928940e-02,2.3911893e-02,2.3929417e-02,2.3991704e-02,2.4029315e-02,2.4042785e-02,2.4044454e-02,2.4052083e-02,2.4040341e-02,2.4040937e-02,2.4010479e-02,2.3995101e-02,2.3982227e-02,2.3934960e-02,2.3922265e-02,2.3894966e-02,2.3879409e-02,2.3890078e-02,2.3867726e-02,2.3852110e-02,2.3857653e-02,2.3851156e-02,2.3847759e-02,2.3846149e-02,2.3848772e-02,2.3905337e-02,2.3934841e-02,2.3974895e-02,2.4011374e-02,2.4052918e-02,2.4129570e-02,2.4211824e-02,2.4301887e-02,2.4370968e-02,2.4464130e-02,2.4553061e-02,2.4625540e-02,2.4687707e-02,2.4757087e-02,2.4797261e-02,2.4835050e-02,2.4867117e-02,2.4872959e-02,2.4903178e-02,2.4939060e-02,2.4953067e-02,2.4992406e-02,2.5018752e-02,2.5048137e-02,2.5063276e-02,2.5088429e-02,2.5094688e-02,2.5120676e-02,2.5147021e-02,2.5183916e-02,2.5202811e-02,2.5257826e-02,2.5292635e-02,2.5332510e-02,2.5387228e-02,2.5418282e-02,2.5462270e-02,2.5505781e-02,2.5561988e-02,2.5606036e-02,2.5663376e-02,2.5716186e-02,2.5759518e-02,2.5812984e-02,2.5882900e-02,2.5955915e-02,2.6049912e-02,2.6159346e-02,2.6259661e-02,2.6390553e-02,2.6539028e-02,2.6701987e-02,2.6905239e-02,2.7156532e-02,2.7435958e-02,2.7770340e-02,2.8154969e-02,2.8585970e-02,2.9068947e-02,2.9603660e-02,3.0203164e-02,3.0841529e-02,3.1568766e-02,3.2361627e-02,3.3228040e-02,3.4215033e-02,3.5317898e-02,3.6515772e-02,3.7795603e-02,3.9118230e-02,4.0422797e-02,4.1617095e-02,4.2672336e-02,4.3575287e-02,4.4254601e-02,4.4749081e-02,4.5090199e-02,4.5293450e-02,4.5398772e-02,4.5415103e-02,4.5354187e-02,4.5247257e-02,4.5064867e-02,4.4847548e-02,4.4545770e-02,4.4212162e-02,4.3831825e-02,4.3422878e-02,4.2974651e-02,4.2490065e-02,4.1965187e-02,4.1459024e-02,4.0916502e-02,4.0386438e-02,3.9855003e-02,3.9296746e-02,3.8794756e-02,3.8241565e-02,3.7686586e-02,3.7148714e-02,3.6602199e-02,3.6067128e-02,3.5545826e-02,3.5033107e-02,3.4532666e-02,3.4053087e-02,3.3598304e-02,3.3148110e-02,3.2726645e-02,3.2318056e-02,3.1945288e-02,3.1578541e-02,3.1237841e-02,3.0918777e-02,3.0636966e-02,3.0365586e-02,3.0120790e-02,2.9891074e-02,2.9684663e-02,2.9492974e-02,2.9346466e-02,2.9201150e-02,2.9119313e-02,2.9024065e-02,2.8946102e-02,2.8896391e-02,2.8837383e-02,2.8833449e-02,2.8830647e-02,2.8849363e-02,2.8889418e-02,2.8965235e-02,2.9050171e-02,2.9172361e-02,2.9299021e-02,2.9455841e-02,2.9658198e-02,2.9827952e-02,3.0070543e-02,3.0309200e-02,3.0532837e-02,3.0804396e-02,3.1046510e-02,3.2338738e-02,3.2593846e-02,3.2857418e-02,3.3126712e-02,3.3407450e-02,3.3709049e-02,3.4019232e-02,3.4363091e-02,3.4757197e-02,3.5192907e-02,3.5727561e-02,3.6356091e-02,3.7097752e-02,3.8071156e-02,3.9229512e-02,4.0687144e-02,4.2432845e-02,4.4525206e-02,4.6949446e-02,4.9658298e-02,5.2547634e-02,5.5682719e-02,5.8807909e-02,6.1783731e-02,6.4626992e-02,6.7112744e-02,6.9226801e-02,7.0933998e-02,7.2204947e-02,7.3160052e-02,7.3796034e-02,7.4219942e-02,7.4469507e-02,7.4615598e-02,7.4678004e-02,7.4690640e-02,7.4674547e-02,7.4672997e-02,7.4676871e-02,7.4701667e-02,7.4743688e-02,7.4798524e-02,7.4884355e-02,7.4983537e-02,7.5052381e-02,7.5112224e-02,7.5133562e-02,7.5110972e-02,7.5015903e-02,7.4887693e-02,7.4712753e-02,7.4485898e-02,7.4237525e-02,7.3971033e-02,7.3676348e-02,7.3380709e-02,7.3085725e-02,7.2778523e-02,7.2486460e-02,7.2172284e-02,7.1873605e-02,7.1578860e-02,7.1282506e-02,7.0999086e-02,7.0703566e-02,7.0400774e-02,7.0117712e-02,6.9827557e-02,6.9533169e-02,6.9255948e-02,6.8978012e-02,6.8704486e-02,6.8446040e-02,6.8212867e-02,6.7963183e-02,6.7769051e-02,6.7588806e-02,6.7423582e-02,6.7295730e-02,6.7216039e-02,6.7158222e-02,6.7144096e-02,6.7177296e-02,6.7267776e-02,6.7410767e-02,6.7576408e-02,6.7809999e-02,6.8119824e-02,6.8483293e-02,6.8934202e-02,6.9428742e-02,7.0009649e-02,7.0683658e-02,7.1400046e-02,7.2219431e-02,7.3125601e-02,7.4119985e-02,7.5213790e-02,7.6387823e-02,7.7704549e-02,7.9129577e-02,8.0674469e-02,8.2334876e-02,8.4158242e-02,8.6135447e-02,8.8285804e-02,9.0573311e-02,9.3084455e-02,9.5788389e-02,9.8631889e-02,0.1016833,0.1049404,0.1083826,0.1119963,0.1157332,0.1196647,0.1237404,0.1278584,0.1320198,0.1362546,0.1405298,0.1447732,0.1489273,0.1530749,0.1571965,0.1612670,0.1653486,0.1694647,0.1737716,0.1782955,0.1831274,0.1884405,0.1944893,0.2013184,0.2093472,0.2185426,0.2297633,0.2429265,0.2585842,0.2771685,0.2996656,0.3261157,0.3570596,0.3918778,0.4318774,0.4766539,0.5255726,0.5786716,0.6349152,0.6941574,0.7545943,0.8139999,0.8728423,0.9294646,0.9830493,1.0319371,1.0763543,1.1164745,1.1521578,1.1830561,1.2102859,1.2339097,1.2544988,1.2723832,1.2870927,1.2998546,1.3103848,1.3188598,1.3254651,1.3303206,1.3338900,1.3358178,1.3366637,1.3363638,1.3353360,1.3334039,1.3305413,1.3264467,1.3211052,1.3137267,1.3044531,1.2924814,1.2784762,1.2616732,1.2428286,1.2220814,1.2000568,1.1768057,1.1526053,1.1279408,1.1036062,1.0787623,1.0540251,1.0295098,1.0054227,0.9819976,0.9586096,0.9357268,0.9133731,0.8914266,0.8701590,0.8488333,0.8280283,0.8079395,0.7880535,0.7686764,0.7495340,0.7309772,0.7130571,0.6953340,0.6781805,0.6613308,0.6451446,0.6296182,0.6141999,0.5993905,0.5850866,0.5713271,0.5581538,0.5451794,0.5326648,0.5208262,0.5093143,0.4982710,0.4874917,0.4771449,0.4673619,0.4577932,0.4486849,0.4398178,0.4313858,0.4233572,0.4155264,0.4080532,0.4008396,0.3939654,0.3874434,0.3810462,0.3749854,0.3691518,0.3635831,0.3583103,0.3530880,0.3481304,0.3433850,0.3388243,0.3345037,0.3302407,0.3261549,0.3223090,0.3185317,0.3149965,0.3114939,0.3081597,0.3049993,0.3019183,0.2990025,0.2961453,0.2934017,0.2908078,0.2882712,0.2858748,0.2835174,0.2812730,0.2791585,0.2771075,0.2751490,0.2732599,0.2714598,0.2697440,0.2680777,0.2665417,0.2650353,0.2636415,0.2623382,0.2610853,0.2599193,0.2588282,0.2577988,0.2568883,0.2560145,0.2552478,0.2545646,0.2539361,0.2533996,0.2529630,0.2526168,0.2523081,0.2521143,0.2520007,0.2519588,0.2520454,0.2521882,0.2524265,0.2527733,0.2531893,0.2537085,0.2543489,0.2550405,0.2558608,0.2567662,0.2577894,0.2589312,0.2601831,0.2615570,0.2630463,0.2646352,0.2664046,0.2683227,0.2703552,0.2725550,0.2748664,0.2774134,0.2801180,0.2829958,0.2860557,0.2892573,0.2927452,0.2964028,0.3002726,0.3043424,0.3085465,0.3130365,0.3176681,0.3225237,0.3275031,0.3325543,0.3378054,0.3431169,0.3485540,0.3539153,0.3592329,0.3645223,0.3696434,0.3747078,0.3795124,0.3840263,0.3882712,0.3921765,0.3958271,0.3990780,0.4019942,0.4044944,0.4066572,0.4085155,0.4100639,0.4113508,0.4123452,0.4131173,0.4137409,0.4142505,0.4146857,0.4150716,0.4154640,0.4158752,0.4163536,0.4169473,0.4176838,0.4186025,0.4197220,0.4210368,0.4226346,0.4245421,0.4268355,0.4295158,0.4326710,0.4363981,0.4407089,0.4459889,0.4520655,0.4590526,0.4672052,0.4765303,0.4876131,0.5005929,0.5158282,0.5334364,0.5540484,0.5783516,0.6063753,0.6400964,0.6786242,0.7231772,0.7755389,0.8362789,0.9081746,0.9922775,1.0897691,1.1992964,1.3221004,1.4590544,1.6075023,1.7728953,1.9454768,2.1210027,2.2899637,2.4342513,2.5506237,2.6276650,2.6831779,2.7268975,2.7626860,2.7710254,2.7779408,2.7885256,2.7980437,2.8147290,2.8359966,2.8505263,2.8588021,2.8635895,2.8689809,2.8766136,2.8868079,2.8960962,2.9229665,2.9418750,2.9528852,2.9621191,2.9618914,2.9662218,2.9659634,2.9596593,2.9637182,2.9544580,2.9443941,2.9242072,2.9122736,2.8899167,2.8810635,2.8736634,2.8660800,2.8593230,2.8551097,2.8483710,2.8406866,2.8317258,2.8162665,2.7998559,2.7825894,2.7705317,2.7592359,2.7537923,2.7462738,2.7245107,2.6900306,2.6614518,2.6435332,2.6131618,2.5870779,2.5626693,2.5411239,2.5025451,2.4727612,2.4416361,2.4071922,2.3774436,2.3475337,2.3169241,2.2816885,2.2554836,2.2223253,2.1888773,2.1570444,2.1286788,2.0956726,2.0650415,2.0357275,2.0052099,1.9752455,1.9463851,1.9162998,1.8884609,1.8589509,1.8306592,1.8027023,1.7756981,1.7483528,1.7205913,1.6943966,1.6682570,1.6429219,1.6184120,1.5936652,1.5692477,1.5454551,1.5230254,1.5000110,1.4776529,1.4563140,1.4349399,1.4136596,1.3931758,1.3730432,1.3538225,1.3342879,1.3150916,1.2971206,1.2790111,1.2612563,1.2437619,1.2269034,1.2107111,1.1951113,1.1796867,1.1646334,1.1504595,1.1358833,1.1223366,1.1091607,1.0963749,1.0839969,1.0721956,1.0606936,1.0497226,1.0393312,1.0288283,1.0190108,1.0093347,1.0003204,0.9914719,0.9827863,0.9744996,0.9666584,0.9592010,0.9520179,0.9451652,0.9382702,0.9320744,0.9259310,0.9203019,0.9145015,0.9093428,0.9043143,0.8997621,0.8952150,0.8910443,0.8872721,0.8832368,0.8798968,0.8764969,0.8733575,0.8707254,0.8683356,0.8656967,0.8637038,0.8619927,0.8603261,0.8590270,0.8578414,0.8567982,0.8561437,0.8557763,0.8553137,0.8552595,0.8556545,0.8561295,0.8565459,0.8573106,0.8585914,0.8598473,0.8612025,0.8628671,0.8649176,0.8672794,0.8695717,0.8725491,0.8753496,0.8783843,0.8819284,0.8856125,0.8895278,0.8936949,0.8981746,0.9027058,0.9078945,0.9128089,0.9181610,0.9238299,0.9298587,0.9358395,0.9424392,0.9492136,0.9560781,0.9633096,0.9710835,0.9788190,0.9871778,0.9953688,1.0043151,1.0130807,1.0225083,1.0321295,1.0420160,1.0520980,1.0623691,1.0733621,1.0846021,1.0958759,1.1075606,1.1196163,1.1316360,1.1444461,1.1571488,1.1705129,1.1838250,1.1979759,1.2116293,1.2266682,1.2410666,1.2567453,1.2708619,1.2872794,1.3026507,1.3196929,1.3358493,1.3521023,1.3690889,1.3871500,1.4045888,1.4225984,1.4403256,1.4588902,1.4783076,1.4966860,1.5161856,1.5367250,1.5557950,1.5749121,1.5943884,1.6139874,1.6360059,1.6570063,1.6766750,1.6985373,1.7185206,1.7412808,1.7610067,1.7832662,1.8071867,1.8251312,1.8487617,1.8689070,1.8908947,1.9126799,1.9351861,1.9576545,1.9804207,1.9997609,2.0192306,2.0465481,2.0631626,2.0860701,2.1050847,2.1244204,2.1466444,2.1694369,2.1862283,2.2042346,2.2344790,2.2492077,2.2632082,2.2789798,2.2924106,2.3100040,2.3295298,2.3439789,2.3575530,2.3781323,2.4002471,2.4169800,2.4216251,2.4236763,2.4264808,2.4302862,2.4398186,2.4449375,2.4588218,2.4714167,2.4776120,2.4768226,2.4773023,2.4786227,2.4819400,2.4814944,2.4804528,2.4811466,2.4813111,2.4813700,2.4797823,2.4796283,2.4801080,2.4781406,2.4771807,2.4727325,2.4701924,2.4679360,2.4653170,2.4647191,2.4611254
"w_0070",38.2999992,2.6168346e-02,2.3921013e-02,2.5150776e-02,2.5535107e-02,2.5143862e-02,2.4793625e-02,2.3135185e-02,2.3518324e-02,2.3753643e-02,2.3976088e-02,2.4834871e-02,2.2923708e-02,2.4957895e-02,2.4510860e-02,2.3926258e-02,2.4624109e-02,2.4142027e-02,2.4225950e-02,2.3031950e-02,2.3978472e-02,2.3697376e-02,2.2982359e-02,2.3920774e-02,2.4370670e-02,2.4036646e-02,2.3879290e-02,2.3843288e-02,2.3914337e-02,2.3657799e-02,2.2673130e-02,2.2382736e-02,2.3221970e-02,2.3237467e-02,2.3342371e-02,2.3326159e-02,2.3206711e-02,2.3329258e-02,2.2698402e-02,2.1439791e-02,2.2372246e-02,2.4122953e-02,2.3611069e-02,2.3802757e-02,2.3887157e-02,2.3874521e-02,2.2720337e-02,2.3864985e-02,2.3556471e-02,2.3970366e-02,2.4206638e-02,2.4201393e-02,2.4415016e-02,2.3720503e-02,2.3237467e-02,2.3566246e-02,2.3971796e-02,2.3711920e-02,2.4282932e-02,2.4729013e-02,2.3212910e-02,2.3278475e-02,2.3588181e-02,2.3704529e-02,2.4128675e-02,2.4855852e-02,2.4033546e-02,2.4044752e-02,2.4842024e-02,2.3908615e-02,2.3877621e-02,2.3902416e-02,2.4277925e-02,2.4484873e-02,2.4280310e-02,2.4080038e-02,2.3809910e-02,2.4201393e-02,2.3586750e-02,2.3133755e-02,2.3233652e-02,2.2947073e-02,2.3163557e-02,2.3680449e-02,2.3488998e-02,2.3322344e-02,2.2923231e-02,2.3833990e-02,2.3991823e-02,2.3447037e-02,2.3499489e-02,2.3686886e-02,2.3362398e-02,2.3507357e-02,2.3015976e-02,2.2798061e-02,2.2917032e-02,2.3590326e-02,2.3126602e-02,2.3488045e-02,2.3376703e-02,2.3157120e-02,2.3419380e-02,2.2971153e-02,2.3516178e-02,2.3299217e-02,2.3312211e-02,2.3461342e-02,2.2760153e-02,2.3254991e-02,2.3152471e-02,2.3265362e-02,2.3545027e-02,2.3357868e-02,2.3383856e-02,2.3330092e-02,2.3446202e-02,2.3306847e-02,2.3218036e-02,2.3221254e-02,2.3313642e-02,2.3254633e-02,2.3236036e-02,2.3222685e-02,2.3236036e-02,2.3224592e-02,2.3291349e-02,2.3121238e-02,2.3001909e-02,2.2982001e-02,2.2942066e-02,2.2992492e-02,2.2923946e-02,2.2924185e-02,2.2889853e-02,2.2865057e-02,2.2894025e-02,2.2906423e-02,2.2904038e-02,2.2935629e-02,2.2996902e-02,2.3016572e-02,2.3052692e-02,2.3060083e-02,2.3080111e-02,2.3114800e-02,2.3162961e-02,2.3149610e-02,2.3118615e-02,2.3171663e-02,2.3209810e-02,2.3173213e-02,2.3228407e-02,2.3252487e-02,2.3247004e-02,2.3263931e-02,2.3295164e-02,2.3297191e-02,2.3304582e-02,2.3338556e-02,2.3342013e-02,2.3406744e-02,2.3488522e-02,2.3565412e-02,2.3658872e-02,2.3756266e-02,2.3853660e-02,2.3975968e-02,2.4033427e-02,2.4101138e-02,2.4210095e-02,2.4241924e-02,2.4307013e-02,2.4319053e-02,2.4334431e-02,2.4356127e-02,2.4334550e-02,2.4311662e-02,2.4276018e-02,2.4215579e-02,2.4196863e-02,2.4133444e-02,2.4065495e-02,2.4035752e-02,2.4031639e-02,2.4044633e-02,2.4085045e-02,2.4091363e-02,2.4072707e-02,2.4054408e-02,2.4056256e-02,2.4045825e-02,2.4051726e-02,2.4025500e-02,2.4009943e-02,2.3996532e-02,2.3947299e-02,2.3939908e-02,2.3909092e-02,2.3896217e-02,2.3904860e-02,2.3881733e-02,2.3863912e-02,2.3868203e-02,2.3862243e-02,2.3862243e-02,2.3854017e-02,2.3857236e-02,2.3917019e-02,2.3942709e-02,2.3982406e-02,2.4022222e-02,2.4062991e-02,2.4137974e-02,2.4224699e-02,2.4312675e-02,2.4384975e-02,2.4473071e-02,2.4567664e-02,2.4643302e-02,2.4702072e-02,2.4772763e-02,2.4811685e-02,2.4851620e-02,2.4884582e-02,2.4890840e-02,2.4919748e-02,2.4950981e-02,2.4969280e-02,2.5004506e-02,2.5032938e-02,2.5060356e-02,2.5077999e-02,2.5100768e-02,2.5106907e-02,2.5130987e-02,2.5154531e-02,2.5189281e-02,2.5208175e-02,2.5259554e-02,2.5297999e-02,2.5335252e-02,2.5388360e-02,2.5419831e-02,2.5462508e-02,2.5504351e-02,2.5557160e-02,2.5604725e-02,2.5661290e-02,2.5717974e-02,2.5758266e-02,2.5821447e-02,2.5894761e-02,2.5967181e-02,2.6062369e-02,2.6170969e-02,2.6276708e-02,2.6404321e-02,2.6559412e-02,2.6729465e-02,2.6935875e-02,2.7193189e-02,2.7475357e-02,2.7817905e-02,2.8206646e-02,2.8642893e-02,2.9131055e-02,2.9673815e-02,3.0279458e-02,3.0927956e-02,3.1657219e-02,3.2462060e-02,3.3335865e-02,3.4331799e-02,3.5450041e-02,3.6657691e-02,3.7952542e-02,3.9290905e-02,4.0613294e-02,4.1820109e-02,4.2888165e-02,4.3798089e-02,4.4484913e-02,4.4977248e-02,4.5310140e-02,4.5505881e-02,4.5600951e-02,4.5603871e-02,4.5532942e-02,4.5411110e-02,4.5212507e-02,4.4979393e-02,4.4661701e-02,4.4310391e-02,4.3917179e-02,4.3489337e-02,4.3025076e-02,4.2523980e-02,4.1984320e-02,4.1466415e-02,4.0911376e-02,4.0368259e-02,3.9823413e-02,3.9257467e-02,3.8745105e-02,3.8184524e-02,3.7624538e-02,3.7077904e-02,3.6527157e-02,3.5988927e-02,3.5460651e-02,3.4945428e-02,3.4441173e-02,3.3962727e-02,3.3503413e-02,3.3055425e-02,3.2630265e-02,3.2223582e-02,3.1845272e-02,3.1482756e-02,3.1138301e-02,3.0830562e-02,3.0533791e-02,3.0268610e-02,3.0017853e-02,2.9789984e-02,2.9584885e-02,2.9398382e-02,2.9248834e-02,2.9096842e-02,2.9009998e-02,2.8921902e-02,2.8840005e-02,2.8797388e-02,2.8732777e-02,2.8731883e-02,2.8738141e-02,2.8753102e-02,2.8786957e-02,2.8868198e-02,2.8950393e-02,2.9074252e-02,2.9208183e-02,2.9358685e-02,2.9552698e-02,2.9741526e-02,2.9974461e-02,3.0225396e-02,3.0431271e-02,3.0719995e-02,3.0969977e-02,3.2714009e-02,3.2971323e-02,3.3240616e-02,3.3515155e-02,3.3802211e-02,3.4111500e-02,3.4432709e-02,3.4786642e-02,3.5179496e-02,3.5621047e-02,3.6161184e-02,3.6793172e-02,3.7545443e-02,3.8529158e-02,3.9711893e-02,4.1178405e-02,4.2938411e-02,4.5061767e-02,4.7504127e-02,5.0258100e-02,5.3179741e-02,5.6364775e-02,5.9534431e-02,6.2552989e-02,6.5431833e-02,6.7950666e-02,7.0076823e-02,7.1787238e-02,7.3051870e-02,7.3988318e-02,7.4599564e-02,7.4993014e-02,7.5206220e-02,7.5315893e-02,7.5337291e-02,7.5318992e-02,7.5275362e-02,7.5237632e-02,7.5212717e-02,7.5206161e-02,7.5225770e-02,7.5260639e-02,7.5329721e-02,7.5396001e-02,7.5459957e-02,7.5493395e-02,7.5497568e-02,7.5451910e-02,7.5342834e-02,7.5195313e-02,7.5001657e-02,7.4759543e-02,7.4492514e-02,7.4212193e-02,7.3905170e-02,7.3604524e-02,7.3285460e-02,7.2973132e-02,7.2658658e-02,7.2341859e-02,7.2042465e-02,7.1738243e-02,7.1435034e-02,7.1143150e-02,7.0843935e-02,7.0551157e-02,7.0251107e-02,6.9962084e-02,6.9670737e-02,6.9391131e-02,6.9110930e-02,6.8854690e-02,6.8583906e-02,6.8349957e-02,6.8126678e-02,6.7923725e-02,6.7739308e-02,6.7593336e-02,6.7471027e-02,6.7382753e-02,6.7335069e-02,6.7341626e-02,6.7399859e-02,6.7470193e-02,6.7592978e-02,6.7784846e-02,6.8028033e-02,6.8353176e-02,6.8722010e-02,6.9184780e-02,6.9681406e-02,7.0280433e-02,7.0961297e-02,7.1687400e-02,7.2506070e-02,7.3429108e-02,7.4435413e-02,7.5541675e-02,7.6716959e-02,7.8058124e-02,7.9502344e-02,8.1045389e-02,8.2724631e-02,8.4567368e-02,8.6551905e-02,8.8721156e-02,9.1022670e-02,9.3560755e-02,9.6286356e-02,9.9157065e-02,0.1022326,0.1055176,0.1089929,0.1126415,0.1164113,0.1203796,0.1244932,0.1286473,0.1328625,0.1371469,0.1414709,0.1457709,0.1499817,0.1542003,0.1583858,0.1625291,0.1666866,0.1708806,0.1752643,0.1798742,0.1847951,0.1902049,0.1963712,0.2033045,0.2114783,0.2208185,0.2322226,0.2455819,0.2614581,0.2803151,0.3031081,0.3298831,0.3611869,0.3964309,0.4368429,0.4821395,0.5315647,0.5852430,0.6421131,0.7020323,0.7631285,0.8231754,0.8826173,0.9397259,0.9936949,1.0427463,1.0872247,1.1272607,1.1626582,1.1931220,1.2198042,1.2427477,1.2626162,1.2794209,1.2933316,1.3051189,1.3148057,1.3224590,1.3280735,1.3319931,1.3345485,1.3357604,1.3358086,1.3348991,1.3332400,1.3307111,1.3273312,1.3227224,1.3167021,1.3092420,1.2992258,1.2869846,1.2725523,1.2554159,1.2361867,1.2153170,1.1928771,1.1694586,1.1450523,1.1203552,1.0956416,1.0707211,1.0459037,1.0213698,0.9972026,0.9737931,0.9504234,0.9275386,0.9052523,0.8834306,0.8621884,0.8409778,0.8202445,0.8002910,0.7805332,0.7613002,0.7422819,0.7238256,0.7060471,0.6884689,0.6714582,0.6547919,0.6387225,0.6232939,0.6080604,0.5933827,0.5792593,0.5655974,0.5525740,0.5397195,0.5273803,0.5156577,0.5042718,0.4933832,0.4827189,0.4724755,0.4628212,0.4533763,0.4443764,0.4356210,0.4272922,0.4193643,0.4116076,0.4042528,0.3971134,0.3903359,0.3838953,0.3775901,0.3716048,0.3658341,0.3603328,0.3551161,0.3499728,0.3450762,0.3403947,0.3358954,0.3316264,0.3274145,0.3233670,0.3195399,0.3158347,0.3123322,0.3088930,0.3055812,0.3024660,0.2994256,0.2965529,0.2937187,0.2910120,0.2884434,0.2859446,0.2835708,0.2812533,0.2790364,0.2769514,0.2749063,0.2729994,0.2711349,0.2693550,0.2676722,0.2660436,0.2645295,0.2630536,0.2616708,0.2603914,0.2591856,0.2580264,0.2569505,0.2559668,0.2550696,0.2542238,0.2534768,0.2528102,0.2522150,0.2517288,0.2512942,0.2509843,0.2507027,0.2505319,0.2504398,0.2504285,0.2505664,0.2507201,0.2509753,0.2513482,0.2517979,0.2523516,0.2529909,0.2537444,0.2545815,0.2555299,0.2565590,0.2577474,0.2590216,0.2604171,0.2619465,0.2635733,0.2653639,0.2673055,0.2693651,0.2716070,0.2739401,0.2765315,0.2792444,0.2821439,0.2852582,0.2884670,0.2919917,0.2956705,0.2995745,0.3036658,0.3079032,0.3124192,0.3170861,0.3219631,0.3269779,0.3320633,0.3373463,0.3426919,0.3481382,0.3535618,0.3589125,0.3642493,0.3694043,0.3745190,0.3793764,0.3839503,0.3882617,0.3922261,0.3959384,0.3992715,0.4022668,0.4048528,0.4071067,0.4090629,0.4106399,0.4119984,0.4130517,0.4139335,0.4146534,0.4152360,0.4157387,0.4161981,0.4166487,0.4171405,0.4176725,0.4183635,0.4191803,0.4201465,0.4213506,0.4227365,0.4244115,0.4263701,0.4287476,0.4314981,0.4347372,0.4385599,0.4429666,0.4483254,0.4545005,0.4616193,0.4698828,0.4793214,0.4905472,0.5036896,0.5190835,0.5369159,0.5577648,0.5823270,0.6106505,0.6447265,0.6836245,0.7286904,0.7815500,0.8428888,0.9154710,1.0004209,1.0989153,1.2094731,1.3333087,1.4715644,1.6209868,1.7873023,1.9605184,2.1352732,2.3020425,2.4465747,2.5648539,2.6357572,2.6887083,2.7363346,2.7621439,2.7716515,2.7792664,2.7881215,2.7998602,2.8146183,2.8368504,2.8534870,2.8567538,2.8634305,2.8709142,2.8740029,2.8836377,2.9087305,2.9180627,2.9411988,2.9549723,2.9567442,2.9620352,2.9639332,2.9621699,2.9615216,2.9592566,2.9481435,2.9328456,2.9172883,2.8969328,2.8844628,2.8747983,2.8666215,2.8628654,2.8583093,2.8549480,2.8482752,2.8379364,2.8286552,2.8099432,2.7891867,2.7783401,2.7671566,2.7589626,2.7506595,2.7424672,2.7158206,2.6855168,2.6579683,2.6364915,2.6061864,2.5810342,2.5548296,2.5316079,2.4921417,2.4635272,2.4311888,2.3970923,2.3694654,2.3355761,2.3031781,2.2730942,2.2410710,2.2062678,2.1762395,2.1445582,2.1141222,2.0820208,2.0546865,2.0210016,1.9922963,1.9633532,1.9331019,1.9028361,1.8759254,1.8453354,1.8168808,1.7908390,1.7630379,1.7358644,1.7083490,1.6821353,1.6560640,1.6312114,1.6059213,1.5820864,1.5578761,1.5349249,1.5131696,1.4897829,1.4680077,1.4467633,1.4253877,1.4044681,1.3842974,1.3646457,1.3451040,1.3259468,1.3076383,1.2895037,1.2713269,1.2540979,1.2372282,1.2203259,1.2050973,1.1886694,1.1736908,1.1588081,1.1449000,1.1308632,1.1173437,1.1041688,1.0920330,1.0795346,1.0678229,1.0568022,1.0459862,1.0354527,1.0252261,1.0156586,1.0062585,0.9971906,0.9882907,0.9798840,0.9720040,0.9643666,0.9569216,0.9498549,0.9432996,0.9366017,0.9302623,0.9242746,0.9189166,0.9132881,0.9081531,0.9031988,0.8986524,0.8943902,0.8902082,0.8862350,0.8827520,0.8792753,0.8761735,0.8730742,0.8705493,0.8681391,0.8656790,0.8637935,0.8621419,0.8606498,0.8592976,0.8581495,0.8572383,0.8569393,0.8563517,0.8559949,0.8562471,0.8565131,0.8569933,0.8575295,0.8585864,0.8595158,0.8608485,0.8623886,0.8643614,0.8663349,0.8686644,0.8710871,0.8738426,0.8766774,0.8801885,0.8835282,0.8872395,0.8913625,0.8956471,0.8998994,0.9045469,0.9096218,0.9149101,0.9203552,0.9260898,0.9319193,0.9380281,0.9446909,0.9515265,0.9584494,0.9659950,0.9734393,0.9811466,0.9893543,0.9976482,1.0066628,1.0156449,1.0250211,1.0345496,1.0445577,1.0547059,1.0654315,1.0758586,1.0870526,1.0984700,1.1104553,1.1224363,1.1348449,1.1469209,1.1600817,1.1734124,1.1868792,1.2006937,1.2143298,1.2288485,1.2439526,1.2604376,1.2741095,1.2901019,1.3050275,1.3216692,1.3380532,1.3551260,1.3720800,1.3894715,1.4066898,1.4246784,1.4426889,1.4612720,1.4801869,1.4988270,1.5186521,1.5382982,1.5576922,1.5774496,1.5972360,1.6168122,1.6379863,1.6585026,1.6787922,1.7017797,1.7213840,1.7431480,1.7635300,1.7849952,1.8081940,1.8276733,1.8525875,1.8722564,1.8925782,1.9154613,1.9364159,1.9613168,1.9845680,2.0012028,2.0208302,2.0485003,2.0659165,2.0875993,2.1063178,2.1264620,2.1492195,2.1721423,2.1883569,2.2071445,2.2381160,2.2501979,2.2654729,2.2809269,2.2942498,2.3147810,2.3330963,2.3457632,2.3574018,2.3822088,2.4041243,2.4176688,2.4233003,2.4249475,2.4281776,2.4356906,2.4414992,2.4488771,2.4553807,2.4660616,2.4731870,2.4744227,2.4798627,2.4818814,2.4823310,2.4826949,2.4827032,2.4841278,2.4839091,2.4851325,2.4846907,2.4820564,2.4807098,2.4770560,2.4773962,2.4743459,2.4705722,2.4704657,2.4686503,2.4666777,2.4630156
"w_0071",38.5999985,2.6171923e-02,2.4007797e-02,2.5248766e-02,2.5548458e-02,2.5154114e-02,2.4829149e-02,2.3333549e-02,2.3652077e-02,2.3910522e-02,2.3958921e-02,2.4903774e-02,2.2953749e-02,2.4930239e-02,2.4411678e-02,2.3941755e-02,2.4657249e-02,2.4246693e-02,2.4318457e-02,2.3053885e-02,2.4018526e-02,2.3667574e-02,2.2983313e-02,2.3993015e-02,2.4345875e-02,2.4036646e-02,2.3906708e-02,2.3855209e-02,2.3926735e-02,2.3624182e-02,2.2715092e-02,2.2350788e-02,2.3217201e-02,2.3236990e-02,2.3394346e-02,2.3372412e-02,2.3291588e-02,2.3413420e-02,2.2757530e-02,2.1475315e-02,2.2481441e-02,2.4159908e-02,2.3712158e-02,2.3826122e-02,2.3924351e-02,2.3890495e-02,2.2751808e-02,2.3861408e-02,2.3563385e-02,2.3951530e-02,2.4246693e-02,2.4218559e-02,2.4347544e-02,2.3735285e-02,2.3201704e-02,2.3506880e-02,2.3901224e-02,2.3727655e-02,2.4292469e-02,2.4722099e-02,2.3209333e-02,2.3251772e-02,2.3506880e-02,2.3648500e-02,2.4093866e-02,2.4816036e-02,2.4040461e-02,2.4086714e-02,2.4890900e-02,2.3904085e-02,2.3961067e-02,2.3983479e-02,2.4296284e-02,2.4484873e-02,2.4333715e-02,2.4065495e-02,2.3797750e-02,2.4197340e-02,2.3674965e-02,2.3191214e-02,2.3275614e-02,2.2966385e-02,2.3159742e-02,2.3737669e-02,2.3513079e-02,2.3350716e-02,2.2913933e-02,2.3890972e-02,2.4015903e-02,2.3461103e-02,2.3534775e-02,2.3683310e-02,2.3362875e-02,2.3542404e-02,2.3047924e-02,2.2809982e-02,2.2973299e-02,2.3595333e-02,2.3155451e-02,2.3529530e-02,2.3376703e-02,2.3199081e-02,2.3455381e-02,2.3021698e-02,2.3567438e-02,2.3322344e-02,2.3302197e-02,2.3447394e-02,2.2792101e-02,2.3265600e-02,2.3182511e-02,2.3294210e-02,2.3587346e-02,2.3401141e-02,2.3397803e-02,2.3364186e-02,2.3455977e-02,2.3362398e-02,2.3260832e-02,2.3288369e-02,2.3333788e-02,2.3296475e-02,2.3255944e-02,2.3237348e-02,2.3248076e-02,2.3252606e-02,2.3282409e-02,2.3122787e-02,2.3028970e-02,2.2984266e-02,2.2952557e-02,2.2988439e-02,2.2935271e-02,2.2914648e-02,2.2894263e-02,2.2882223e-02,2.2919536e-02,2.2912264e-02,2.2943616e-02,2.2947311e-02,2.3024321e-02,2.3037910e-02,2.3068666e-02,2.3077488e-02,2.3094535e-02,2.3125648e-02,2.3180723e-02,2.3162127e-02,2.3135900e-02,2.3181558e-02,2.3223162e-02,2.3193598e-02,2.3246050e-02,2.3285866e-02,2.3264527e-02,2.3291588e-02,2.3345470e-02,2.3329854e-02,2.3342252e-02,2.3370981e-02,2.3383260e-02,2.3438215e-02,2.3518085e-02,2.3599029e-02,2.3686647e-02,2.3785114e-02,2.3886085e-02,2.3997903e-02,2.4059534e-02,2.4130940e-02,2.4236321e-02,2.4270296e-02,2.4334788e-02,2.4345279e-02,2.4365664e-02,2.4380207e-02,2.4358273e-02,2.4328113e-02,2.4299502e-02,2.4236083e-02,2.4195433e-02,2.4121284e-02,2.4028659e-02,2.3986280e-02,2.3972809e-02,2.3995519e-02,2.4048865e-02,2.4079442e-02,2.4092853e-02,2.4083376e-02,2.4089515e-02,2.4079323e-02,2.4079204e-02,2.4051785e-02,2.4034500e-02,2.4017215e-02,2.3974180e-02,2.3966789e-02,2.3933411e-02,2.3923218e-02,2.3930073e-02,2.3905873e-02,2.3888230e-02,2.3891151e-02,2.3883581e-02,2.3882151e-02,2.3877323e-02,2.3881137e-02,2.3938417e-02,2.3968220e-02,2.4004161e-02,2.4045825e-02,2.4086297e-02,2.4163246e-02,2.4250329e-02,2.4338663e-02,2.4413049e-02,2.4506211e-02,2.4594963e-02,2.4674296e-02,2.4736106e-02,2.4805069e-02,2.4849057e-02,2.4887502e-02,2.4917305e-02,2.4926960e-02,2.4955451e-02,2.4986923e-02,2.5004447e-02,2.5040448e-02,2.5068760e-02,2.5091767e-02,2.5109231e-02,2.5132239e-02,2.5135159e-02,2.5162876e-02,2.5185823e-02,2.5217056e-02,2.5238276e-02,2.5288641e-02,2.5322258e-02,2.5361419e-02,2.5415003e-02,2.5443792e-02,2.5488555e-02,2.5530934e-02,2.5585830e-02,2.5633574e-02,2.5690854e-02,2.5745988e-02,2.5793791e-02,2.5850236e-02,2.5925457e-02,2.5999129e-02,2.6094675e-02,2.6204765e-02,2.6307225e-02,2.6442289e-02,2.6588738e-02,2.6763082e-02,2.6967645e-02,2.7225614e-02,2.7511775e-02,2.7848721e-02,2.8240204e-02,2.8673291e-02,2.9162645e-02,2.9706299e-02,3.0310154e-02,3.0961335e-02,3.1693339e-02,3.2499135e-02,3.3376634e-02,3.4374416e-02,3.5490811e-02,3.6701918e-02,3.8000643e-02,3.9341748e-02,4.0666580e-02,4.1876376e-02,4.2950630e-02,4.3860853e-02,4.4548452e-02,4.5044422e-02,4.5372367e-02,4.5571744e-02,4.5664072e-02,4.5666158e-02,4.5593739e-02,4.5466363e-02,4.5266569e-02,4.5027554e-02,4.4709444e-02,4.4351459e-02,4.3955088e-02,4.3527246e-02,4.3059349e-02,4.2554975e-02,4.2013884e-02,4.1492403e-02,4.0936649e-02,4.0387630e-02,3.9844453e-02,3.9276540e-02,3.8760900e-02,3.8200200e-02,3.7639201e-02,3.7092507e-02,3.6539912e-02,3.6000431e-02,3.5471499e-02,3.4960866e-02,3.4457445e-02,3.3978343e-02,3.3522427e-02,3.3072352e-02,3.2650888e-02,3.2238483e-02,3.1863987e-02,3.1502545e-02,3.1160355e-02,3.0841708e-02,3.0561566e-02,3.0292988e-02,3.0048966e-02,2.9816270e-02,2.9604912e-02,2.9420733e-02,2.9272079e-02,2.9140413e-02,2.9037237e-02,2.8945625e-02,2.8870106e-02,2.8825700e-02,2.8760433e-02,2.8757572e-02,2.8753459e-02,2.8769612e-02,2.8818607e-02,2.8893352e-02,2.8972507e-02,2.9103696e-02,2.9240251e-02,2.9392064e-02,2.9585719e-02,2.9772520e-02,3.0012012e-02,3.0258775e-02,3.0479431e-02,3.0755520e-02,3.1002164e-02,3.2816112e-02,3.3073485e-02,3.3340216e-02,3.3617675e-02,3.3903182e-02,3.4213603e-02,3.4532428e-02,3.4884989e-02,3.5281301e-02,3.5723984e-02,3.6270142e-02,3.6897242e-02,3.7658751e-02,3.8649440e-02,3.9827585e-02,4.1293979e-02,4.3078363e-02,4.5191228e-02,4.7652304e-02,5.0405681e-02,5.3333521e-02,5.6528032e-02,5.9695303e-02,6.2714994e-02,6.5605760e-02,6.8123639e-02,7.0254922e-02,7.1968853e-02,7.3229313e-02,7.4160993e-02,7.4768245e-02,7.5158477e-02,7.5365007e-02,7.5468481e-02,7.5487733e-02,7.5468361e-02,7.5409114e-02,7.5364292e-02,7.5338423e-02,7.5329304e-02,7.5340986e-02,7.5368226e-02,7.5428903e-02,7.5500488e-02,7.5555444e-02,7.5583816e-02,7.5586259e-02,7.5535178e-02,7.5426757e-02,7.5276077e-02,7.5079143e-02,7.4832618e-02,7.4566007e-02,7.4279785e-02,7.3966444e-02,7.3669970e-02,7.3347330e-02,7.3035002e-02,7.2717309e-02,7.2404921e-02,7.2105587e-02,7.1799994e-02,7.1494877e-02,7.1202278e-02,7.0905983e-02,7.0613503e-02,7.0313811e-02,7.0023596e-02,6.9729209e-02,6.9453835e-02,6.9169521e-02,6.8904936e-02,6.8638623e-02,6.8408251e-02,6.8178117e-02,6.7975283e-02,6.7794323e-02,6.7649305e-02,6.7520261e-02,6.7443848e-02,6.7396820e-02,6.7409992e-02,6.7447424e-02,6.7524195e-02,6.7659497e-02,6.7848623e-02,6.8109572e-02,6.8422258e-02,6.8807065e-02,6.9256902e-02,6.9758654e-02,7.0361614e-02,7.1040034e-02,7.1772158e-02,7.2593987e-02,7.3514163e-02,7.4527919e-02,7.5627625e-02,7.6808095e-02,7.8148723e-02,7.9594016e-02,8.1138909e-02,8.2822263e-02,8.4663212e-02,8.6652100e-02,8.8828981e-02,9.1131747e-02,9.3669802e-02,9.6399456e-02,9.9271864e-02,0.1023525,0.1056405,0.1091202,0.1127775,0.1165553,0.1205264,0.1246431,0.1288043,0.1330296,0.1373191,0.1416619,0.1459684,0.1501944,0.1544120,0.1586139,0.1627623,0.1669304,0.1711418,0.1755362,0.1801601,0.1850986,0.1905271,0.1967075,0.2036645,0.2118618,0.2212233,0.2326541,0.2460504,0.2619662,0.2808529,0.3036975,0.3305366,0.3618997,0.3972060,0.4377012,0.4830482,0.5326015,0.5863968,0.6433776,0.7033946,0.7646189,0.8247603,0.8842751,0.9414939,0.9955515,1.0446755,1.0891573,1.1291306,1.1644812,1.1948760,1.2215116,1.2443025,1.2640865,1.2806395,1.2944549,1.3061860,1.3155898,1.3231478,1.3285046,1.3323901,1.3347855,1.3357687,1.3356884,1.3347297,1.3329382,1.3304222,1.3268194,1.3221285,1.3161194,1.3083732,1.2982988,1.2861714,1.2716694,1.2543519,1.2351328,1.2141848,1.1917253,1.1682450,1.1438441,1.1190308,1.0943620,1.0693564,1.0446024,1.0200311,0.9958651,0.9724587,0.9490938,0.9261939,0.9039330,0.8820881,0.8608991,0.8396957,0.8189679,0.7990278,0.7792740,0.7600662,0.7410668,0.7226032,0.7048825,0.6872868,0.6703275,0.6536704,0.6376519,0.6222471,0.6070280,0.5923975,0.5782920,0.5646545,0.5516593,0.5388167,0.5265083,0.5148157,0.5034541,0.4925745,0.4819253,0.4717091,0.4620542,0.4526394,0.4436568,0.4349484,0.4266101,0.4187093,0.4109637,0.4036182,0.3964993,0.3897335,0.3833059,0.3770101,0.3710465,0.3652824,0.3597959,0.3545931,0.3494491,0.3445745,0.3399059,0.3354115,0.3311591,0.3269431,0.3229141,0.3190978,0.3153953,0.3118912,0.3084663,0.3051725,0.3020670,0.2990302,0.2961541,0.2933321,0.2906301,0.2880618,0.2855747,0.2832018,0.2808924,0.2786785,0.2766184,0.2745634,0.2726530,0.2707902,0.2690088,0.2673376,0.2657069,0.2642060,0.2627344,0.2613568,0.2600935,0.2588626,0.2577315,0.2566533,0.2556733,0.2547792,0.2539427,0.2531967,0.2525336,0.2519441,0.2514616,0.2510416,0.2507124,0.2504608,0.2502777,0.2502075,0.2502031,0.2503200,0.2504880,0.2507535,0.2511291,0.2515876,0.2521323,0.2527918,0.2535385,0.2543969,0.2553405,0.2563828,0.2575699,0.2588551,0.2602560,0.2617800,0.2634156,0.2652140,0.2671593,0.2692150,0.2714631,0.2738070,0.2763944,0.2791188,0.2820208,0.2851385,0.2883594,0.2918876,0.2955744,0.2994835,0.3035793,0.3078274,0.3123382,0.3170137,0.3218925,0.3269117,0.3320033,0.3372932,0.3426482,0.3480968,0.3535193,0.3588822,0.3642270,0.3693789,0.3745152,0.3793780,0.3839672,0.3882875,0.3922689,0.3960028,0.3993427,0.4023446,0.4049384,0.4072123,0.4091753,0.4107793,0.4121440,0.4132154,0.4141215,0.4148554,0.4154535,0.4159524,0.4164253,0.4169167,0.4174010,0.4179434,0.4186229,0.4194531,0.4204432,0.4216337,0.4230453,0.4247160,0.4267231,0.4290954,0.4318613,0.4351191,0.4389579,0.4433640,0.4487604,0.4549613,0.4621011,0.4703799,0.4798380,0.4910967,0.5042648,0.5197012,0.5375564,0.5584505,0.5830722,0.6114289,0.6455685,0.6845418,0.7296698,0.7826276,0.8440996,0.9167857,1.0019344,1.1005431,1.2112815,1.3353484,1.4737805,1.6235348,1.7903869,1.9638805,2.1384501,2.3044651,2.4491405,2.5696840,2.6387749,2.6915197,2.7358189,2.7625241,2.7708936,2.7773454,2.7894838,2.8021567,2.8204584,2.8342819,2.8511858,2.8569913,2.8617249,2.8693666,2.8760059,2.8916399,2.9122810,2.9330931,2.9435208,2.9592741,2.9632816,2.9646344,2.9631042,2.9641516,2.9609165,2.9593458,2.9559910,2.9394736,2.9273157,2.9100120,2.8959033,2.8814862,2.8708730,2.8627150,2.8574462,2.8539598,2.8459694,2.8393061,2.8306592,2.8180184,2.7969835,2.7781758,2.7671666,2.7572384,2.7482455,2.7398634,2.7195261,2.6856866,2.6591017,2.6371341,2.6045954,2.5797086,2.5532045,2.5330496,2.4918036,2.4632442,2.4304094,2.3971391,2.3678842,2.3341756,2.2996123,2.2717948,2.2393401,2.2040403,2.1739657,2.1433060,2.1115670,2.0794075,2.0514145,2.0192978,1.9900798,1.9612153,1.9311843,1.9009076,1.8732604,1.8434458,1.8146207,1.7880946,1.7611457,1.7327942,1.7067935,1.6802574,1.6542718,1.6298076,1.6039609,1.5809671,1.5562251,1.5332645,1.5108610,1.4881620,1.4660265,1.4453934,1.4240081,1.4032816,1.3827786,1.3635422,1.3437562,1.3246884,1.3060623,1.2880981,1.2703825,1.2528006,1.2359562,1.2191775,1.2036175,1.1877322,1.1726955,1.1578194,1.1439103,1.1297969,1.1164060,1.1033061,1.0911173,1.0787340,1.0671656,1.0560231,1.0453520,1.0348140,1.0247189,1.0152723,1.0056603,0.9966527,0.9879568,0.9794931,0.9716836,0.9639473,0.9566496,0.9494696,0.9429573,0.9362584,0.9300322,0.9240221,0.9187092,0.9130394,0.9079397,0.9030415,0.8984979,0.8942995,0.8900983,0.8861296,0.8827010,0.8792967,0.8760976,0.8730497,0.8705765,0.8682481,0.8657339,0.8638273,0.8621789,0.8606856,0.8593585,0.8582318,0.8573912,0.8570496,0.8564648,0.8562066,0.8565293,0.8566397,0.8572476,0.8576944,0.8588612,0.8597872,0.8611823,0.8626826,0.8644768,0.8666684,0.8689475,0.8713231,0.8741119,0.8769792,0.8804632,0.8839247,0.8876227,0.8917069,0.8958900,0.9002481,0.9049997,0.9099513,0.9152501,0.9206897,0.9264977,0.9324096,0.9385859,0.9450548,0.9518819,0.9589261,0.9663358,0.9740843,0.9816269,0.9897619,0.9981894,1.0071363,1.0162901,1.0253338,1.0350945,1.0450945,1.0551238,1.0657346,1.0766642,1.0875608,1.0989434,1.1111104,1.1227605,1.1350794,1.1473455,1.1603100,1.1736419,1.1876241,1.2010410,1.2148591,1.2294326,1.2442164,1.2610886,1.2748560,1.2902999,1.3058413,1.3222098,1.3385544,1.3560423,1.3727841,1.3900141,1.4073240,1.4252499,1.4433041,1.4619131,1.4804782,1.4993891,1.5190766,1.5384787,1.5582784,1.5778705,1.5985998,1.6178733,1.6383674,1.6590704,1.6789430,1.7025653,1.7225592,1.7443364,1.7641788,1.7854081,1.8080419,1.8277581,1.8537624,1.8738836,1.8928223,1.9161680,1.9373327,1.9638402,1.9861798,2.0021365,2.0229838,2.0494709,2.0664082,2.0873685,2.1071374,2.1291215,2.1502767,2.1734128,2.1884530,2.2074635,2.2386565,2.2501216,2.2673345,2.2815046,2.2947865,2.3151691,2.3330157,2.3459280,2.3606296,2.3847334,2.4084697,2.4181390,2.4209588,2.4235249,2.4277217,2.4323893,2.4418259,2.4485366,2.4607155,2.4704676,2.4728875,2.4750555,2.4784658,2.4784791,2.4790666,2.4792502,2.4798911,2.4804318,2.4824023,2.4804788,2.4800353,2.4799089,2.4804018,2.4759912,2.4757123,2.4725382,2.4710584,2.4680510,2.4645324,2.4621687,2.4587607
"w_0072",38.7999992,2.6112080e-02,2.3903131e-02,2.5023699e-02,2.5511742e-02,2.5287390e-02,2.4691582e-02,2.3276567e-02,2.3396015e-02,2.3818254e-02,2.3924589e-02,2.4814129e-02,2.2959948e-02,2.4942875e-02,2.4431705e-02,2.3921967e-02,2.4594069e-02,2.4133444e-02,2.4249554e-02,2.3006439e-02,2.3973227e-02,2.3671150e-02,2.3014307e-02,2.3916006e-02,2.4369240e-02,2.3940802e-02,2.3926735e-02,2.3801088e-02,2.3868084e-02,2.3640394e-02,2.2611380e-02,2.2222042e-02,2.3197174e-02,2.3217916e-02,2.3373842e-02,2.3329258e-02,2.3209333e-02,2.3308277e-02,2.2692442e-02,2.1502495e-02,2.2482634e-02,2.4167299e-02,2.3666859e-02,2.3794889e-02,2.3885727e-02,2.3909569e-02,2.2722721e-02,2.3879528e-02,2.3561954e-02,2.3963213e-02,2.4314404e-02,2.4209738e-02,2.4384260e-02,2.3763657e-02,2.3181915e-02,2.3511887e-02,2.3998499e-02,2.3779392e-02,2.4233341e-02,2.4704933e-02,2.3182392e-02,2.3273230e-02,2.3520470e-02,2.3685455e-02,2.4102926e-02,2.4740458e-02,2.3987770e-02,2.4009943e-02,2.4793148e-02,2.3854017e-02,2.3953915e-02,2.3915529e-02,2.4247169e-02,2.4514675e-02,2.4283886e-02,2.4047613e-02,2.3782730e-02,2.4169207e-02,2.3589373e-02,2.3098230e-02,2.3216963e-02,2.3000717e-02,2.3174286e-02,2.3671150e-02,2.3517132e-02,2.3307085e-02,2.2865295e-02,2.3836136e-02,2.3968697e-02,2.3400068e-02,2.3494244e-02,2.3671150e-02,2.3354292e-02,2.3505449e-02,2.2977352e-02,2.2791147e-02,2.2899389e-02,2.3566961e-02,2.3121595e-02,2.3484707e-02,2.3369789e-02,2.3141623e-02,2.3409605e-02,2.2978306e-02,2.3529053e-02,2.3294687e-02,2.3275733e-02,2.3443460e-02,2.2766829e-02,2.3250103e-02,2.3105502e-02,2.3257256e-02,2.3512244e-02,2.3343444e-02,2.3357749e-02,2.3301840e-02,2.3392677e-02,2.3301005e-02,2.3190618e-02,2.3211360e-02,2.3270726e-02,2.3254395e-02,2.3198009e-02,2.3179054e-02,2.3204207e-02,2.3204565e-02,2.3244381e-02,2.3078442e-02,2.2975922e-02,2.2937179e-02,2.2895098e-02,2.2939920e-02,2.2895694e-02,2.2879362e-02,2.2865057e-02,2.2844672e-02,2.2882342e-02,2.2876143e-02,2.2896409e-02,2.2899032e-02,2.2976995e-02,2.2989154e-02,2.3038507e-02,2.3028970e-02,2.3054242e-02,2.3072004e-02,2.3127437e-02,2.3113370e-02,2.3099780e-02,2.3147225e-02,2.3179770e-02,2.3142934e-02,2.3197293e-02,2.3230433e-02,2.3223996e-02,2.3248911e-02,2.3280501e-02,2.3287416e-02,2.3303628e-02,2.3333311e-02,2.3345470e-02,2.3398876e-02,2.3485899e-02,2.3563504e-02,2.3658037e-02,2.3755074e-02,2.3850799e-02,2.3966789e-02,2.4023414e-02,2.4092674e-02,2.4190426e-02,2.4236798e-02,2.4288297e-02,2.4303079e-02,2.4328470e-02,2.4338841e-02,2.4317861e-02,2.4290442e-02,2.4253249e-02,2.4199128e-02,2.4158239e-02,2.4090290e-02,2.4003863e-02,2.3951828e-02,2.3933470e-02,2.3953438e-02,2.4002969e-02,2.4034381e-02,2.4050355e-02,2.4051309e-02,2.4056017e-02,2.4044693e-02,2.4048865e-02,2.4017334e-02,2.3999691e-02,2.3989737e-02,2.3944795e-02,2.3934424e-02,2.3900568e-02,2.3893893e-02,2.3898304e-02,2.3877144e-02,2.3859620e-02,2.3864448e-02,2.3857713e-02,2.3857057e-02,2.3852468e-02,2.3851216e-02,2.3914635e-02,2.3942888e-02,2.3980737e-02,2.4018764e-02,2.4061978e-02,2.4140239e-02,2.4223685e-02,2.4312675e-02,2.4386704e-02,2.4479151e-02,2.4569511e-02,2.4651587e-02,2.4707377e-02,2.4777770e-02,2.4818897e-02,2.4854600e-02,2.4886250e-02,2.4897218e-02,2.4925470e-02,2.4957359e-02,2.4973273e-02,2.5009871e-02,2.5039613e-02,2.5063396e-02,2.5079846e-02,2.5102019e-02,2.5107980e-02,2.5133371e-02,2.5158584e-02,2.5189519e-02,2.5210798e-02,2.5262356e-02,2.5295734e-02,2.5334299e-02,2.5390327e-02,2.5416255e-02,2.5462389e-02,2.5503039e-02,2.5559187e-02,2.5604844e-02,2.5663257e-02,2.5718868e-02,2.5761008e-02,2.5820673e-02,2.5893688e-02,2.5968492e-02,2.6059628e-02,2.6172996e-02,2.6277483e-02,2.6409507e-02,2.6562750e-02,2.6729465e-02,2.6941776e-02,2.7199745e-02,2.7486563e-02,2.7825236e-02,2.8220534e-02,2.8658271e-02,2.9151142e-02,2.9697657e-02,3.0301034e-02,3.0955911e-02,3.1688511e-02,3.2496333e-02,3.3376753e-02,3.4376740e-02,3.5498738e-02,3.6712050e-02,3.8013995e-02,3.9356649e-02,4.0683627e-02,4.1892648e-02,4.2968512e-02,4.3879688e-02,4.4569790e-02,4.5063853e-02,4.5391917e-02,4.5588017e-02,4.5680106e-02,4.5679569e-02,4.5604527e-02,4.5476496e-02,4.5271754e-02,4.5035422e-02,4.4711351e-02,4.4355154e-02,4.3955982e-02,4.3524802e-02,4.3055058e-02,4.2552590e-02,4.2011261e-02,4.1489244e-02,4.0932059e-02,4.0384412e-02,3.9839983e-02,3.9270639e-02,3.8755298e-02,3.8195491e-02,3.7631273e-02,3.7084401e-02,3.6532700e-02,3.5992146e-02,3.5464346e-02,3.4949601e-02,3.4445167e-02,3.3963621e-02,3.3508837e-02,3.3058584e-02,3.2636046e-02,3.2227874e-02,3.1850278e-02,3.1487644e-02,3.1149149e-02,3.0839920e-02,3.0549943e-02,3.0281663e-02,3.0039251e-02,2.9811263e-02,2.9600680e-02,2.9422641e-02,2.9275954e-02,2.9134274e-02,2.9037297e-02,2.8953135e-02,2.8875411e-02,2.8836668e-02,2.8766990e-02,2.8769553e-02,2.8766632e-02,2.8784335e-02,2.8818667e-02,2.8898299e-02,2.8979123e-02,2.9106796e-02,2.9231787e-02,2.9389083e-02,2.9595375e-02,2.9773474e-02,3.0008793e-02,3.0264139e-02,3.0481577e-02,3.0759454e-02,3.1001925e-02,3.2887340e-02,3.3145964e-02,3.3411562e-02,3.3686399e-02,3.3968687e-02,3.4282625e-02,3.4599781e-02,3.4954548e-02,3.5349905e-02,3.5789907e-02,3.6347568e-02,3.6976039e-02,3.7730992e-02,3.8731456e-02,3.9905846e-02,4.1381419e-02,4.3174803e-02,4.5291662e-02,4.7755361e-02,5.0511837e-02,5.3451478e-02,5.6643307e-02,5.9815705e-02,6.2841058e-02,6.5730870e-02,6.8246841e-02,7.0381820e-02,7.2089553e-02,7.3351383e-02,7.4276865e-02,7.4882209e-02,7.5267255e-02,7.5468183e-02,7.5569987e-02,7.5590372e-02,7.5564921e-02,7.5500309e-02,7.5459123e-02,7.5423300e-02,7.5406909e-02,7.5418174e-02,7.5447857e-02,7.5507045e-02,7.5573385e-02,7.5622916e-02,7.5650811e-02,7.5659096e-02,7.5601995e-02,7.5487852e-02,7.5338840e-02,7.5134635e-02,7.4885130e-02,7.4617565e-02,7.4328125e-02,7.4013472e-02,7.3711932e-02,7.3388338e-02,7.3073268e-02,7.2757959e-02,7.2443306e-02,7.2143197e-02,7.1834445e-02,7.1528971e-02,7.1238279e-02,7.0936561e-02,7.0646524e-02,7.0348799e-02,7.0056856e-02,6.9770753e-02,6.9487512e-02,6.9204450e-02,6.8939388e-02,6.8672717e-02,6.8444133e-02,6.8210006e-02,6.8007052e-02,6.7832470e-02,6.7681730e-02,6.7555308e-02,6.7483008e-02,6.7441106e-02,6.7452967e-02,6.7474782e-02,6.7563295e-02,6.7703962e-02,6.7891002e-02,6.8152010e-02,6.8468034e-02,6.8857551e-02,6.9300711e-02,6.9811225e-02,7.0412338e-02,7.1086109e-02,7.1824729e-02,7.2652817e-02,7.3577166e-02,7.4585199e-02,7.5688779e-02,7.6867878e-02,7.8209639e-02,7.9656422e-02,8.1208706e-02,8.2895100e-02,8.4736168e-02,8.6729109e-02,8.8908613e-02,9.1210604e-02,9.3759209e-02,9.6487880e-02,9.9362552e-02,0.1024516,0.1057435,0.1092238,0.1128872,0.1166660,0.1206521,0.1247735,0.1289306,0.1331667,0.1374661,0.1418109,0.1461279,0.1503532,0.1545845,0.1587915,0.1629562,0.1671336,0.1713496,0.1757525,0.1803903,0.1853397,0.1907797,0.1969786,0.2039604,0.2121752,0.2215663,0.2330264,0.2464592,0.2624111,0.2813504,0.3042409,0.3311230,0.3625608,0.3979383,0.4384843,0.4839349,0.5335541,0.5874395,0.6445143,0.7046149,0.7659267,0.8261712,0.8857842,0.9430214,0.9971197,1.0462748,1.0907778,1.1307080,1.1660236,1.1963546,1.2228563,1.2455807,1.2652581,1.2817056,1.2954236,1.3069940,1.3162619,1.3235774,1.3288357,1.3327887,1.3349187,1.3358219,1.3356196,1.3345147,1.3327147,1.3302057,1.3262835,1.3215969,1.3156085,1.3076150,1.2976165,1.2854577,1.2709308,1.2535815,1.2341989,1.2131923,1.1907446,1.1672244,1.1426890,1.1179522,1.0932736,1.0682571,1.0434185,1.0188484,0.9947133,0.9712967,0.9479507,0.9250929,0.9028238,0.8809706,0.8598084,0.8386183,0.8178754,0.7979953,0.7782611,0.7590598,0.7400674,0.7216102,0.7038968,0.6863418,0.6693799,0.6527550,0.6367605,0.6214005,0.6061688,0.5915512,0.5774568,0.5638632,0.5508789,0.5380692,0.5257780,0.5140895,0.5027484,0.4919012,0.4812530,0.4710650,0.4614296,0.4520272,0.4430647,0.4343688,0.4260348,0.4181576,0.4104278,0.4030915,0.3959821,0.3892473,0.3828171,0.3765269,0.3705766,0.3648404,0.3593541,0.3541616,0.3490250,0.3441607,0.3395008,0.3350109,0.3307600,0.3265640,0.3225333,0.3187249,0.3150347,0.3115400,0.3081181,0.3048233,0.3017275,0.2987117,0.2958176,0.2930129,0.2903174,0.2877582,0.2852759,0.2829018,0.2805839,0.2783782,0.2763216,0.2742830,0.2723603,0.2705064,0.2687332,0.2670570,0.2654299,0.2639551,0.2624704,0.2610989,0.2598422,0.2586054,0.2574756,0.2564162,0.2554274,0.2545294,0.2537086,0.2529795,0.2523008,0.2517392,0.2512313,0.2508258,0.2504946,0.2502461,0.2500815,0.2499950,0.2500026,0.2501132,0.2502990,0.2505632,0.2509466,0.2513956,0.2519620,0.2526241,0.2533749,0.2542266,0.2551862,0.2562307,0.2574239,0.2587182,0.2601023,0.2616511,0.2632720,0.2650849,0.2670301,0.2690975,0.2713437,0.2737086,0.2762905,0.2790184,0.2819237,0.2850449,0.2882712,0.2918018,0.2954941,0.2994056,0.3035073,0.3077528,0.3122743,0.3169554,0.3218392,0.3268561,0.3319571,0.3372544,0.3426099,0.3480768,0.3534926,0.3588610,0.3642063,0.3693821,0.3745150,0.3793816,0.3839731,0.3883103,0.3923016,0.3960403,0.3993897,0.4024003,0.4050060,0.4072813,0.4092618,0.4108821,0.4122542,0.4133424,0.4142492,0.4149997,0.4156024,0.4161249,0.4166113,0.4170857,0.4175760,0.4181376,0.4188223,0.4196707,0.4206853,0.4218659,0.4232911,0.4249667,0.4269795,0.4293599,0.4321509,0.4354106,0.4392506,0.4436770,0.4490858,0.4552901,0.4624667,0.4707427,0.4802408,0.4915115,0.5047062,0.5201762,0.5380721,0.5590036,0.5836571,0.6121002,0.6462877,0.6853087,0.7305090,0.7835733,0.8451188,0.9179562,1.0032454,1.1019741,1.2129641,1.3372182,1.4757702,1.6258122,1.7928166,1.9665852,2.1411893,2.3068752,2.4509959,2.5707958,2.6419857,2.6942706,2.7388523,2.7615249,2.7705834,2.7784216,2.7887213,2.8034573,2.8255656,2.8444467,2.8526666,2.8572989,2.8628700,2.8690300,2.8836708,2.8948791,2.9225068,2.9359078,2.9506605,2.9579377,2.9605851,2.9601824,2.9620082,2.9633348,2.9594669,2.9594038,2.9538510,2.9420433,2.9296575,2.9144936,2.8962927,2.8845246,2.8701396,2.8638072,2.8571157,2.8518391,2.8448775,2.8419185,2.8309906,2.8185105,2.7951608,2.7784944,2.7680130,2.7556901,2.7485974,2.7406805,2.7188826,2.6906145,2.6578267,2.6361995,2.6044462,2.5808582,2.5542774,2.5325124,2.4911954,2.4622438,2.4300776,2.3953233,2.3656929,2.3321199,2.2995698,2.2707925,2.2383032,2.2027526,2.1720037,2.1422334,2.1103296,2.0775146,2.0497255,2.0175583,1.9875808,1.9592140,1.9295864,1.8994770,1.8712767,1.8419873,1.8133394,1.7868496,1.7598501,1.7313097,1.7055483,1.6787840,1.6528616,1.6285609,1.6028073,1.5798035,1.5551517,1.5316201,1.5093448,1.4867146,1.4645271,1.4444271,1.4227760,1.4024259,1.3815877,1.3623172,1.3424814,1.3236787,1.3051459,1.2871101,1.2694730,1.2516571,1.2346678,1.2183094,1.2025831,1.1869590,1.1719221,1.1571410,1.1432271,1.1289997,1.1157165,1.1027188,1.0904200,1.0781493,1.0665959,1.0553633,1.0447674,1.0343426,1.0243671,1.0147517,1.0052459,0.9961504,0.9876805,0.9791021,0.9714025,0.9636232,0.9563228,0.9491751,0.9426883,0.9359685,0.9298145,0.9238294,0.9185547,0.9129016,0.9077313,0.9029415,0.8983430,0.8942165,0.8900566,0.8861153,0.8826723,0.8792478,0.8760872,0.8730609,0.8705760,0.8682643,0.8658208,0.8638639,0.8621782,0.8606931,0.8593808,0.8582585,0.8575310,0.8571433,0.8565209,0.8563703,0.8566523,0.8567151,0.8573803,0.8579702,0.8589388,0.8599321,0.8614275,0.8628722,0.8646981,0.8668488,0.8690814,0.8715205,0.8743798,0.8772119,0.8806220,0.8842325,0.8879535,0.8919158,0.8961325,0.9005876,0.9053833,0.9103169,0.9154948,0.9210690,0.9267829,0.9327307,0.9388747,0.9453670,0.9521611,0.9593310,0.9665864,0.9743067,0.9820378,0.9901644,0.9986475,1.0075821,1.0166683,1.0257245,1.0355365,1.0455521,1.0555743,1.0660756,1.0770851,1.0878520,1.0992602,1.1114426,1.1230733,1.1353670,1.1478393,1.1606653,1.1740124,1.1879152,1.2014065,1.2154268,1.2299954,1.2445068,1.2611213,1.2750491,1.2905588,1.3064041,1.3225468,1.3388784,1.3564882,1.3734767,1.3904969,1.4079001,1.4256663,1.4437296,1.4625430,1.4809812,1.5000726,1.5194174,1.5387214,1.5588622,1.5785049,1.5990604,1.6186631,1.6389669,1.6596140,1.6793526,1.7029752,1.7233034,1.7449839,1.7649206,1.7860353,1.8080633,1.8287631,1.8549373,1.8758726,1.8939108,1.9168121,1.9378706,1.9645166,1.9883511,2.0024157,2.0242610,2.0499353,2.0683711,2.0879302,2.1084399,2.1287136,2.1509230,2.1741948,2.1893182,2.2111700,2.2392185,2.2501373,2.2668865,2.2813771,2.2960541,2.3165212,2.3351476,2.3459187,2.3671970,2.3886397,2.4075429,2.4156601,2.4190676,2.4229162,2.4288297,2.4325914,2.4430373,2.4545140,2.4653342,2.4693007,2.4769430,2.4767678,2.4768310,2.4767160,2.4762955,2.4795604,2.4796164,2.4797564,2.4798489,2.4827843,2.4801130,2.4810848,2.4757938,2.4776254,2.4760404,2.4719858,2.4702418,2.4678881,2.4649944,2.4624469,2.4595284
"w_0073",40.7999992,2.6008368e-02,2.3925543e-02,2.5216341e-02,2.5618315e-02,2.5161505e-02,2.4896383e-02,2.3176193e-02,2.3504734e-02,2.3845673e-02,2.3931026e-02,2.4926186e-02,2.2889376e-02,2.5063753e-02,2.4482965e-02,2.3899317e-02,2.4746180e-02,2.4219275e-02,2.4239302e-02,2.3025274e-02,2.4027824e-02,2.3718596e-02,2.3093462e-02,2.4052858e-02,2.4446487e-02,2.4079323e-02,2.3975134e-02,2.3917437e-02,2.3965597e-02,2.3768187e-02,2.2805214e-02,2.2489071e-02,2.3230553e-02,2.3311615e-02,2.3434162e-02,2.3389101e-02,2.3303270e-02,2.3481846e-02,2.2850275e-02,2.1558046e-02,2.2594452e-02,2.4232626e-02,2.3740292e-02,2.3828983e-02,2.3957253e-02,2.3937941e-02,2.2888899e-02,2.3965597e-02,2.3665428e-02,2.4017811e-02,2.4408102e-02,2.4276257e-02,2.4446487e-02,2.3846626e-02,2.3332596e-02,2.3605347e-02,2.4076939e-02,2.3914099e-02,2.4357080e-02,2.4794579e-02,2.3212910e-02,2.3385763e-02,2.3695469e-02,2.3804188e-02,2.4209976e-02,2.5079489e-02,2.4093390e-02,2.4237394e-02,2.4832010e-02,2.3902178e-02,2.3936987e-02,2.4009705e-02,2.4321556e-02,2.4528980e-02,2.4383783e-02,2.4069071e-02,2.3885250e-02,2.4215460e-02,2.3645639e-02,2.3200989e-02,2.3308277e-02,2.3055553e-02,2.3258924e-02,2.3697615e-02,2.3606539e-02,2.3416996e-02,2.2961855e-02,2.3895264e-02,2.4004459e-02,2.3530006e-02,2.3594379e-02,2.3802996e-02,2.3427248e-02,2.3636341e-02,2.3068905e-02,2.2842407e-02,2.3012877e-02,2.3674965e-02,2.3235321e-02,2.3603678e-02,2.3414373e-02,2.3255825e-02,2.3485184e-02,2.3031950e-02,2.3596287e-02,2.3291588e-02,2.3334146e-02,2.3513198e-02,2.2816420e-02,2.3294568e-02,2.3226738e-02,2.3295045e-02,2.3588538e-02,2.3387671e-02,2.3430586e-02,2.3383737e-02,2.3474693e-02,2.3334861e-02,2.3264050e-02,2.3282051e-02,2.3360610e-02,2.3333907e-02,2.3270369e-02,2.3254752e-02,2.3265243e-02,2.3294449e-02,2.3322940e-02,2.3168802e-02,2.3066640e-02,2.3028374e-02,2.3007274e-02,2.3067474e-02,2.2997499e-02,2.2969484e-02,2.2946715e-02,2.2930384e-02,2.2969842e-02,2.2962332e-02,2.2992253e-02,2.2991419e-02,2.3053527e-02,2.3082972e-02,2.3116589e-02,2.3117781e-02,2.3136377e-02,2.3159742e-02,2.3207664e-02,2.3199201e-02,2.3187637e-02,2.3217320e-02,2.3270488e-02,2.3233771e-02,2.3286343e-02,2.3312449e-02,2.3312926e-02,2.3331881e-02,2.3362041e-02,2.3355484e-02,2.3365140e-02,2.3395538e-02,2.3403645e-02,2.3469329e-02,2.3550391e-02,2.3635507e-02,2.3728728e-02,2.3832679e-02,2.3934245e-02,2.4054527e-02,2.4114966e-02,2.4185419e-02,2.4285197e-02,2.4325967e-02,2.4386287e-02,2.4398804e-02,2.4419665e-02,2.4431825e-02,2.4410367e-02,2.4380326e-02,2.4347782e-02,2.4283767e-02,2.4247527e-02,2.4185658e-02,2.4103165e-02,2.4074852e-02,2.4074554e-02,2.4090767e-02,2.4140418e-02,2.4152577e-02,2.4145067e-02,2.4133921e-02,2.4132729e-02,2.4126470e-02,2.4136305e-02,2.4105966e-02,2.4093091e-02,2.4078131e-02,2.4026871e-02,2.4017930e-02,2.3988128e-02,2.3978114e-02,2.3986101e-02,2.3958325e-02,2.3942769e-02,2.3944318e-02,2.3938060e-02,2.3934066e-02,2.3925483e-02,2.3930132e-02,2.3990154e-02,2.4023056e-02,2.4058998e-02,2.4098933e-02,2.4138510e-02,2.4219453e-02,2.4309158e-02,2.4402797e-02,2.4479330e-02,2.4575055e-02,2.4663746e-02,2.4747670e-02,2.4807632e-02,2.4878323e-02,2.4925053e-02,2.4957895e-02,2.4985075e-02,2.4996340e-02,2.5021732e-02,2.5054157e-02,2.5068104e-02,2.5101662e-02,2.5124609e-02,2.5151312e-02,2.5163770e-02,2.5185943e-02,2.5187552e-02,2.5206387e-02,2.5230706e-02,2.5259137e-02,2.5280476e-02,2.5325835e-02,2.5362492e-02,2.5401354e-02,2.5455296e-02,2.5483191e-02,2.5530040e-02,2.5572121e-02,2.5624514e-02,2.5670350e-02,2.5727391e-02,2.5786638e-02,2.5827289e-02,2.5882661e-02,2.5956988e-02,2.6026785e-02,2.6121736e-02,2.6233315e-02,2.6337981e-02,2.6469350e-02,2.6625276e-02,2.6802838e-02,2.7014971e-02,2.7277946e-02,2.7573586e-02,2.7920127e-02,2.8319359e-02,2.8766870e-02,2.9268444e-02,2.9821336e-02,3.0435979e-02,3.1098485e-02,3.1844497e-02,3.2665908e-02,3.3558547e-02,3.4569800e-02,3.5707593e-02,3.6938608e-02,3.8259983e-02,3.9625287e-02,4.0972054e-02,4.2198777e-02,4.3288887e-02,4.4211984e-02,4.4905901e-02,4.5396924e-02,4.5722663e-02,4.5909345e-02,4.5984685e-02,4.5966446e-02,4.5871198e-02,4.5725703e-02,4.5502305e-02,4.5240581e-02,4.4897974e-02,4.4519246e-02,4.4100702e-02,4.3646932e-02,4.3155074e-02,4.2633295e-02,4.2073131e-02,4.1534305e-02,4.0960968e-02,4.0396929e-02,3.9841890e-02,3.9263785e-02,3.8738668e-02,3.8169563e-02,3.7599146e-02,3.7046492e-02,3.6492169e-02,3.5950840e-02,3.5422266e-02,3.4905076e-02,3.4402609e-02,3.3922195e-02,3.3466756e-02,3.3018053e-02,3.2597780e-02,3.2190561e-02,3.1813204e-02,3.1453431e-02,3.1117260e-02,3.0804396e-02,3.0524850e-02,3.0254662e-02,3.0014455e-02,2.9783010e-02,2.9574573e-02,2.9392362e-02,2.9247165e-02,2.9100776e-02,2.9011965e-02,2.8920114e-02,2.8843045e-02,2.8802276e-02,2.8737307e-02,2.8744340e-02,2.8746247e-02,2.8762817e-02,2.8810441e-02,2.8888822e-02,2.8973222e-02,2.9112995e-02,2.9236972e-02,2.9398501e-02,2.9599309e-02,2.9774070e-02,3.0032754e-02,3.0282617e-02,3.0495524e-02,3.0792952e-02,3.1036258e-02,3.3382952e-02,3.3647060e-02,3.3923447e-02,3.4203112e-02,3.4498394e-02,3.4808576e-02,3.5134494e-02,3.5493255e-02,3.5891891e-02,3.6347508e-02,3.6893249e-02,3.7535071e-02,3.8309276e-02,3.9316058e-02,4.0515363e-02,4.2018592e-02,4.3816447e-02,4.5971692e-02,4.8479795e-02,5.1283240e-02,5.4266930e-02,5.7523966e-02,6.0754061e-02,6.3826501e-02,6.6763163e-02,6.9312096e-02,7.1467221e-02,7.3178947e-02,7.4430764e-02,7.5329781e-02,7.5908124e-02,7.6252818e-02,7.6415598e-02,7.6463223e-02,7.6432765e-02,7.6368213e-02,7.6272726e-02,7.6181471e-02,7.6105416e-02,7.6061368e-02,7.6037169e-02,7.6044619e-02,7.6063037e-02,7.6104403e-02,7.6129794e-02,7.6133549e-02,7.6109827e-02,7.6033950e-02,7.5899959e-02,7.5720489e-02,7.5504780e-02,7.5236738e-02,7.4945927e-02,7.4644208e-02,7.4315012e-02,7.3991716e-02,7.3668122e-02,7.3333859e-02,7.3011041e-02,7.2683752e-02,7.2365642e-02,7.2051823e-02,7.1749866e-02,7.1446836e-02,7.1142673e-02,7.0835769e-02,7.0547044e-02,7.0249677e-02,6.9951832e-02,6.9666982e-02,6.9406629e-02,6.9127858e-02,6.8861127e-02,6.8644404e-02,6.8406880e-02,6.8214417e-02,6.8041265e-02,6.7902386e-02,6.7803442e-02,6.7711592e-02,6.7664027e-02,6.7673385e-02,6.7728400e-02,6.7823827e-02,6.7983091e-02,6.8180859e-02,6.8441927e-02,6.8782151e-02,6.9167495e-02,6.9634795e-02,7.0160985e-02,7.0766926e-02,7.1453810e-02,7.2206140e-02,7.3050022e-02,7.3973954e-02,7.5006604e-02,7.6123178e-02,7.7317715e-02,7.8670084e-02,8.0132127e-02,8.1697047e-02,8.3399653e-02,8.5265756e-02,8.7278843e-02,8.9480281e-02,9.1810882e-02,9.4376862e-02,9.7136617e-02,0.1000457,0.1031662,0.1064917,0.1100163,0.1137188,0.1175434,0.1215752,0.1257476,0.1299523,0.1342576,0.1386156,0.1430235,0.1474118,0.1517108,0.1560143,0.1602977,0.1645432,0.1688011,0.1730995,0.1775939,0.1823357,0.1873951,0.1929595,0.1992979,0.2064286,0.2148381,0.2244330,0.2361390,0.2498308,0.2660809,0.2853561,0.3086102,0.3359198,0.3678311,0.4037277,0.4448900,0.4909445,0.5412586,0.5959073,0.6537505,0.7147125,0.7768552,0.8378767,0.8982005,0.9560910,1.0106347,1.0600002,1.1045797,1.1442401,1.1792102,1.2089044,1.2346756,1.2565761,1.2751112,1.2905295,1.3031564,1.3135757,1.3215747,1.3276994,1.3317872,1.3344223,1.3356817,1.3356037,1.3344882,1.3325828,1.3298365,1.3262184,1.3221003,1.3168035,1.3101314,1.3015831,1.2911532,1.2782705,1.2634230,1.2456138,1.2258291,1.2044609,1.1815960,1.1578070,1.1329782,1.1079816,1.0831318,1.0580127,1.0331943,1.0084248,0.9843159,0.9609309,0.9375821,0.9147995,0.8925605,0.8708676,0.8497292,0.8287210,0.8081124,0.7883756,0.7687498,0.7497337,0.7309251,0.7126291,0.6950999,0.6777387,0.6609268,0.6444591,0.6286409,0.6134626,0.5984184,0.5839999,0.5700973,0.5566755,0.5438704,0.5312303,0.5190850,0.5076033,0.4964005,0.4857125,0.4752409,0.4652049,0.4557196,0.4464521,0.4376436,0.4290782,0.4208760,0.4131133,0.4055137,0.3983050,0.3913146,0.3846619,0.3783511,0.3721613,0.3663146,0.3606459,0.3552641,0.3501332,0.3450989,0.3403168,0.3357189,0.3313026,0.3271117,0.3229849,0.3190101,0.3152675,0.3116333,0.3082078,0.3048226,0.3015785,0.2985326,0.2955465,0.2927282,0.2899420,0.2873033,0.2847907,0.2823223,0.2800056,0.2777416,0.2755881,0.2735292,0.2715293,0.2696651,0.2678262,0.2661013,0.2644767,0.2628722,0.2614060,0.2599651,0.2586243,0.2573922,0.2562124,0.2551118,0.2540843,0.2531221,0.2522529,0.2514662,0.2507724,0.2501311,0.2495925,0.2491254,0.2487199,0.2484464,0.2482195,0.2480940,0.2480484,0.2480820,0.2482398,0.2484569,0.2487820,0.2491648,0.2496589,0.2502440,0.2509577,0.2517322,0.2526245,0.2536094,0.2547297,0.2559261,0.2572474,0.2586979,0.2602579,0.2619234,0.2637783,0.2657748,0.2678807,0.2701469,0.2725438,0.2751717,0.2779397,0.2808933,0.2840273,0.2872882,0.2908569,0.2945921,0.2985455,0.3026816,0.3069478,0.3115143,0.3162229,0.3211514,0.3261995,0.3313425,0.3366869,0.3420809,0.3475804,0.3530543,0.3584579,0.3638713,0.3691022,0.3742910,0.3792332,0.3838896,0.3883069,0.3923659,0.3962137,0.3996589,0.4027540,0.4054607,0.4078201,0.4098991,0.4116267,0.4131030,0.4142908,0.4152907,0.4161191,0.4168178,0.4174507,0.4180264,0.4185990,0.4191752,0.4198059,0.4206079,0.4215169,0.4226040,0.4238949,0.4253834,0.4271404,0.4292513,0.4317105,0.4345927,0.4379640,0.4419401,0.4464781,0.4519883,0.4583147,0.4656098,0.4740936,0.4837545,0.4952210,0.5086226,0.5243514,0.5425173,0.5637639,0.5887684,0.6175972,0.6522529,0.6918174,0.7376467,0.7914314,0.8537856,0.9275264,1.0138383,1.1138715,1.2261502,1.3520373,1.4920053,1.6434251,1.8117347,1.9855976,2.1617718,2.3251467,2.4647326,2.5807474,2.6481342,2.6991396,2.7444425,2.7652426,2.7735245,2.7782819,2.7909627,2.8047547,2.8230178,2.8385856,2.8500597,2.8592768,2.8642631,2.8705893,2.8806322,2.8892179,2.9094992,2.9263144,2.9447508,2.9501956,2.9576671,2.9630563,2.9656029,2.9645920,2.9612098,2.9556143,2.9516726,2.9336364,2.9208627,2.9022460,2.8905101,2.8770072,2.8713369,2.8624837,2.8586745,2.8531799,2.8485849,2.8381846,2.8247716,2.8037004,2.7891665,2.7745275,2.7645209,2.7557364,2.7486360,2.7335835,2.7069502,2.6746600,2.6518788,2.6250570,2.5948739,2.5722365,2.5466623,2.5141630,2.4796014,2.4491386,2.4144986,2.3815262,2.3525436,2.3215287,2.2851632,2.2540717,2.2220433,2.1885562,2.1550007,2.1256502,2.0918701,2.0614448,2.0313647,2.0004904,1.9706135,1.9412405,1.9117634,1.8824826,1.8546522,1.8249233,1.7970413,1.7694310,1.7431883,1.7154415,1.6888001,1.6636040,1.6377172,1.6131537,1.5892106,1.5643766,1.5414064,1.5184503,1.4959811,1.4734532,1.4539372,1.4314368,1.4111556,1.3904508,1.3706188,1.3509398,1.3319795,1.3135173,1.2951744,1.2778115,1.2597481,1.2426746,1.2259533,1.2098386,1.1944549,1.1791000,1.1643881,1.1498652,1.1358438,1.1221431,1.1092489,1.0965120,1.0841398,1.0725639,1.0610454,1.0501962,1.0396932,1.0296837,1.0196917,1.0102556,1.0010872,0.9922583,0.9837152,0.9756516,0.9678604,0.9604158,0.9533702,0.9464106,0.9397461,0.9334855,0.9275851,0.9219973,0.9164052,0.9110978,0.9062505,0.9016461,0.8969991,0.8928133,0.8891326,0.8853300,0.8817601,0.8788792,0.8754079,0.8727140,0.8703766,0.8679345,0.8656933,0.8639004,0.8623109,0.8608861,0.8596975,0.8587325,0.8582820,0.8576040,0.8571498,0.8572012,0.8574842,0.8579046,0.8583566,0.8590653,0.8602344,0.8613877,0.8627491,0.8643466,0.8663325,0.8685848,0.8707964,0.8734462,0.8762618,0.8793615,0.8826870,0.8863703,0.8901820,0.8943956,0.8984498,0.9031174,0.9076619,0.9128314,0.9181903,0.9238261,0.9292973,0.9354373,0.9415841,0.9482676,0.9551271,0.9622907,0.9696581,0.9771724,0.9849812,0.9935762,1.0015928,1.0106875,1.0197418,1.0291615,1.0385971,1.0485654,1.0590096,1.0692530,1.0805333,1.0910156,1.1025252,1.1143467,1.1264224,1.1387299,1.1513096,1.1642113,1.1776240,1.1907887,1.2046493,1.2191869,1.2333974,1.2476250,1.2628835,1.2778794,1.2939079,1.3093492,1.3257294,1.3421659,1.3591994,1.3760523,1.3940088,1.4117903,1.4292684,1.4471260,1.4660100,1.4846238,1.5030653,1.5220002,1.5418072,1.5625272,1.5815269,1.6026475,1.6217631,1.6435802,1.6631670,1.6827880,1.7056419,1.7265503,1.7476265,1.7682008,1.7893585,1.8117306,1.8326845,1.8582655,1.8788084,1.8968379,1.9203589,1.9406112,1.9680017,1.9926796,2.0062642,2.0287485,2.0526724,2.0733204,2.0916026,2.1109569,2.1329718,2.1555028,2.1782899,2.1921635,2.2133813,2.2447863,2.2536097,2.2714276,2.2850685,2.3002527,2.3203399,2.3373232,2.3490653,2.3663337,2.3891652,2.4089401,2.4226596,2.4241593,2.4278240,2.4319241,2.4370718,2.4425809,2.4518521,2.4626403,2.4729147,2.4782567,2.4821191,2.4826713,2.4812422,2.4827523,2.4849236,2.4845300,2.4850914,2.4863951,2.4851100,2.4836681,2.4822726,2.4823723,2.4800768,2.4781404,2.4768281,2.4736376,2.4719121,2.4667861,2.4682894,2.4616053
"w_0074",41.2000008,2.6105404e-02,2.4018288e-02,2.5163651e-02,2.5650978e-02,2.5034904e-02,2.4862051e-02,2.3239136e-02,2.3565292e-02,2.3770332e-02,2.3969412e-02,2.4816275e-02,2.3007870e-02,2.5042534e-02,2.4634361e-02,2.3980379e-02,2.4647713e-02,2.4278402e-02,2.4340868e-02,2.3052454e-02,2.4036169e-02,2.3761034e-02,2.3044348e-02,2.4048328e-02,2.4384260e-02,2.4091244e-02,2.3982286e-02,2.3884535e-02,2.3930073e-02,2.3759127e-02,2.2757530e-02,2.2455454e-02,2.3204088e-02,2.3263216e-02,2.3371458e-02,2.3401022e-02,2.3306847e-02,2.3470640e-02,2.2894382e-02,2.1548033e-02,2.2626162e-02,2.4254799e-02,2.3782730e-02,2.3839235e-02,2.4041414e-02,2.3958921e-02,2.2813797e-02,2.3940086e-02,2.3614883e-02,2.4047375e-02,2.4439335e-02,2.4239302e-02,2.4455547e-02,2.3826122e-02,2.3290873e-02,2.3601055e-02,2.4047375e-02,2.3821354e-02,2.4352074e-02,2.4764299e-02,2.3225307e-02,2.3355722e-02,2.3642063e-02,2.3847818e-02,2.4194479e-02,2.4996519e-02,2.4093151e-02,2.4154186e-02,2.4834156e-02,2.3924828e-02,2.4025679e-02,2.3994446e-02,2.4461746e-02,2.4524450e-02,2.4388075e-02,2.4155140e-02,2.3905516e-02,2.4271250e-02,2.3712873e-02,2.3195267e-02,2.3265600e-02,2.3053169e-02,2.3259401e-02,2.3763895e-02,2.3564100e-02,2.3400068e-02,2.2944212e-02,2.3905516e-02,2.4014711e-02,2.3503065e-02,2.3587465e-02,2.3786545e-02,2.3410797e-02,2.3576498e-02,2.3053408e-02,2.2845268e-02,2.2982836e-02,2.3642778e-02,2.3236036e-02,2.3585081e-02,2.3400545e-02,2.3240328e-02,2.3500443e-02,2.3052692e-02,2.3597002e-02,2.3318291e-02,2.3364186e-02,2.3503780e-02,2.2828221e-02,2.3288012e-02,2.3195028e-02,2.3308992e-02,2.3603797e-02,2.3396492e-02,2.3421407e-02,2.3369431e-02,2.3474216e-02,2.3385644e-02,2.3263454e-02,2.3271680e-02,2.3343325e-02,2.3313046e-02,2.3277760e-02,2.3259521e-02,2.3259997e-02,2.3283124e-02,2.3312688e-02,2.3153543e-02,2.3044944e-02,2.3017645e-02,2.2974968e-02,2.3038983e-02,2.2985816e-02,2.2989154e-02,2.2947550e-02,2.2930503e-02,2.2965670e-02,2.2960186e-02,2.2985578e-02,2.2987962e-02,2.3064494e-02,2.3085356e-02,2.3119569e-02,2.3109794e-02,2.3139000e-02,2.3159385e-02,2.3212790e-02,2.3197055e-02,2.3177147e-02,2.3221135e-02,2.3263335e-02,2.3225546e-02,2.3282409e-02,2.3316622e-02,2.3313403e-02,2.3333192e-02,2.3369193e-02,2.3368001e-02,2.3386002e-02,2.3418427e-02,2.3422837e-02,2.3491740e-02,2.3572564e-02,2.3653150e-02,2.3746252e-02,2.3843646e-02,2.3950458e-02,2.4057746e-02,2.4117708e-02,2.4196029e-02,2.4299264e-02,2.4335980e-02,2.4396300e-02,2.4404645e-02,2.4429083e-02,2.4438500e-02,2.4420500e-02,2.4388194e-02,2.4359345e-02,2.4291635e-02,2.4250388e-02,2.4181247e-02,2.4088025e-02,2.4046004e-02,2.4038076e-02,2.4049819e-02,2.4101913e-02,2.4134576e-02,2.4148226e-02,2.4148643e-02,2.4154365e-02,2.4143636e-02,2.4145961e-02,2.4118066e-02,2.4100959e-02,2.4085104e-02,2.4039745e-02,2.4028242e-02,2.4001956e-02,2.3992538e-02,2.3996472e-02,2.3975849e-02,2.3958266e-02,2.3957074e-02,2.3951292e-02,2.3950458e-02,2.3948312e-02,2.3949504e-02,2.4008334e-02,2.4044037e-02,2.4083078e-02,2.4122000e-02,2.4166644e-02,2.4243534e-02,2.4333179e-02,2.4429858e-02,2.4505198e-02,2.4602532e-02,2.4695456e-02,2.4773657e-02,2.4836123e-02,2.4904728e-02,2.4949491e-02,2.4982214e-02,2.5010884e-02,2.5021195e-02,2.5045097e-02,2.5076449e-02,2.5094211e-02,2.5123179e-02,2.5146544e-02,2.5169611e-02,2.5183976e-02,2.5202870e-02,2.5207102e-02,2.5225103e-02,2.5248528e-02,2.5280774e-02,2.5300026e-02,2.5351107e-02,2.5383413e-02,2.5423467e-02,2.5476098e-02,2.5505602e-02,2.5551081e-02,2.5591612e-02,2.5647998e-02,2.5693238e-02,2.5748551e-02,2.5807559e-02,2.5853276e-02,2.5908172e-02,2.5976360e-02,2.6051939e-02,2.6142359e-02,2.6253462e-02,2.6356578e-02,2.6486337e-02,2.6641786e-02,2.6819408e-02,2.7033806e-02,2.7295232e-02,2.7590334e-02,2.7938008e-02,2.8342664e-02,2.8792381e-02,2.9293716e-02,2.9850483e-02,3.0470371e-02,3.1139970e-02,3.1888008e-02,3.2707930e-02,3.3606172e-02,3.4621239e-02,3.5763025e-02,3.6994159e-02,3.8321435e-02,3.9688885e-02,4.1041672e-02,4.2272568e-02,4.3366432e-02,4.4287860e-02,4.4983268e-02,4.5470715e-02,4.5794964e-02,4.5982540e-02,4.6053529e-02,4.6033859e-02,4.5935154e-02,4.5784235e-02,4.5555472e-02,4.5295835e-02,4.4943988e-02,4.4561803e-02,4.4138908e-02,4.3683767e-02,4.3187618e-02,4.2660296e-02,4.2100251e-02,4.1558683e-02,4.0985048e-02,4.0420115e-02,3.9857924e-02,3.9277613e-02,3.8753688e-02,3.8182735e-02,3.7609518e-02,3.7058532e-02,3.6503673e-02,3.5957992e-02,3.5429537e-02,3.4914076e-02,3.4409702e-02,3.3931911e-02,3.3474624e-02,3.3022821e-02,3.2606840e-02,3.2203138e-02,3.1825840e-02,3.1464994e-02,3.1126738e-02,3.0817449e-02,3.0532300e-02,3.0266762e-02,3.0024767e-02,2.9801488e-02,2.9591382e-02,2.9407382e-02,2.9265881e-02,2.9126525e-02,2.9036522e-02,2.8941751e-02,2.8866827e-02,2.8835237e-02,2.8763711e-02,2.8762758e-02,2.8762460e-02,2.8784513e-02,2.8830111e-02,2.8908432e-02,2.8991997e-02,2.9126465e-02,2.9252052e-02,2.9412627e-02,2.9620767e-02,2.9794097e-02,3.0055165e-02,3.0303597e-02,3.0524969e-02,3.0799985e-02,3.1055450e-02,3.3516824e-02,3.3779681e-02,3.4059882e-02,3.4338832e-02,3.4628987e-02,3.4940422e-02,3.5269260e-02,3.5627723e-02,3.6029816e-02,3.6485136e-02,3.7034094e-02,3.7684679e-02,3.8462937e-02,3.9474428e-02,4.0683866e-02,4.2181075e-02,4.3988407e-02,4.6159804e-02,4.8665404e-02,5.1476955e-02,5.4481208e-02,5.7741344e-02,6.0978651e-02,6.4065099e-02,6.6989422e-02,6.9547892e-02,7.1702480e-02,7.3423147e-02,7.4670315e-02,7.5563610e-02,7.6132834e-02,7.6465786e-02,7.6620162e-02,7.6664448e-02,7.6632440e-02,7.6549888e-02,7.6447129e-02,7.6346695e-02,7.6276839e-02,7.6217413e-02,7.6189399e-02,7.6183379e-02,7.6203942e-02,7.6242328e-02,7.6262772e-02,7.6262593e-02,7.6233089e-02,7.6151311e-02,7.6013029e-02,7.5832844e-02,7.5610518e-02,7.5334489e-02,7.5043499e-02,7.4738503e-02,7.4402869e-02,7.4078023e-02,7.3753238e-02,7.3413670e-02,7.3090494e-02,7.2758138e-02,7.2444141e-02,7.2128177e-02,7.1821570e-02,7.1520686e-02,7.1213663e-02,7.0905983e-02,7.0612431e-02,7.0318341e-02,7.0022702e-02,6.9742382e-02,6.9468856e-02,6.9202185e-02,6.8927824e-02,6.8713129e-02,6.8478703e-02,6.8288565e-02,6.8116128e-02,6.7988515e-02,6.7867637e-02,6.7783952e-02,6.7744493e-02,6.7754865e-02,6.7807496e-02,6.7912638e-02,6.8064809e-02,6.8266869e-02,6.8530083e-02,6.8877280e-02,6.9260180e-02,6.9728553e-02,7.0261657e-02,7.0870936e-02,7.1564376e-02,7.2316408e-02,7.3165774e-02,7.4091434e-02,7.5113893e-02,7.6237440e-02,7.7442169e-02,7.8788877e-02,8.0249727e-02,8.1819892e-02,8.3526313e-02,8.5402250e-02,8.7419569e-02,8.9622617e-02,9.1955781e-02,9.4529510e-02,9.7292066e-02,0.1002049,0.1033357,0.1066776,0.1102058,0.1139119,0.1177458,0.1217818,0.1259654,0.1301859,0.1344945,0.1388606,0.1432804,0.1476853,0.1520018,0.1563177,0.1606117,0.1648747,0.1691542,0.1734774,0.1779890,0.1827546,0.1878398,0.1934318,0.1997948,0.2069618,0.2153967,0.2250271,0.2367730,0.2505258,0.2668366,0.2861480,0.3094872,0.3368931,0.3688959,0.4048826,0.4461387,0.4923296,0.5427555,0.5975468,0.6555509,0.7166382,0.7789676,0.8401521,0.9006038,0.9586444,1.0131991,1.0626585,1.1071923,1.1468700,1.1817963,1.2113913,1.2370098,1.2587124,1.2770789,1.2923046,1.3046348,1.3147421,1.3224490,1.3284709,1.3323541,1.3347409,1.3357643,1.3355031,1.3342934,1.3323354,1.3292866,1.3256185,1.3211194,1.3157511,1.3090863,1.3004363,1.2901375,1.2770221,1.2619178,1.2440192,1.2242827,1.2028030,1.1799548,1.1559727,1.1312289,1.1061280,1.0812827,1.0560510,1.0312213,1.0064876,0.9823647,0.9590024,0.9356760,0.9128149,0.8906715,0.8689306,0.8478401,0.8268595,0.8062941,0.7865844,0.7669924,0.7479828,0.7292072,0.7109593,0.6934240,0.6761148,0.6593513,0.6429092,0.6271523,0.6119837,0.5969856,0.5826226,0.5687318,0.5553507,0.5425798,0.5299546,0.5178621,0.5064023,0.4952383,0.4845759,0.4741277,0.4641074,0.4546618,0.4454247,0.4366580,0.4280981,0.4199366,0.4121973,0.4046074,0.3974174,0.3904428,0.3838333,0.3775284,0.3713711,0.3655430,0.3598892,0.3545271,0.3494062,0.3443924,0.3396239,0.3350336,0.3306263,0.3264603,0.3223424,0.3183781,0.3146464,0.3110269,0.3076115,0.3042310,0.3010034,0.2979579,0.2949922,0.2921645,0.2894042,0.2867602,0.2842545,0.2818049,0.2794873,0.2772199,0.2750768,0.2730332,0.2710477,0.2691660,0.2673508,0.2656223,0.2639946,0.2624104,0.2609571,0.2595152,0.2581798,0.2569530,0.2557726,0.2546927,0.2536506,0.2527196,0.2518591,0.2510652,0.2503699,0.2497549,0.2492018,0.2487489,0.2483564,0.2480734,0.2478619,0.2477324,0.2477013,0.2477501,0.2479029,0.2481312,0.2484386,0.2488557,0.2493513,0.2499402,0.2506576,0.2514512,0.2523393,0.2533445,0.2544467,0.2556607,0.2569917,0.2584450,0.2600231,0.2616994,0.2635511,0.2655587,0.2676618,0.2699459,0.2723435,0.2749754,0.2777533,0.2807071,0.2838607,0.2871312,0.2907000,0.2944525,0.2984033,0.3025391,0.3068099,0.3113970,0.3160999,0.3210379,0.3260951,0.3312458,0.3365954,0.3419990,0.3475013,0.3529907,0.3584031,0.3638210,0.3690682,0.3742642,0.3792243,0.3838978,0.3883325,0.3924014,0.3962717,0.3997336,0.4028414,0.4055718,0.4079505,0.4100485,0.4117836,0.4133020,0.4145041,0.4155176,0.4163871,0.4171156,0.4177240,0.4183086,0.4188994,0.4195044,0.4201674,0.4209813,0.4219184,0.4230160,0.4243194,0.4258476,0.4276168,0.4297244,0.4322324,0.4351217,0.4385238,0.4424963,0.4470563,0.4525942,0.4589717,0.4662951,0.4747880,0.4844750,0.4960111,0.5094397,0.5252111,0.5434069,0.5647221,0.5897888,0.6187023,0.6534551,0.6931186,0.7390709,0.7929643,0.8554752,0.9295003,1.0159490,1.1161798,1.2286991,1.3547928,1.4949691,1.6467022,1.8152835,1.9894751,2.1654525,2.3305273,2.4680777,2.5829368,2.6494544,2.7012115,2.7467747,2.7659559,2.7724674,2.7804391,2.7893233,2.8049359,2.8243179,2.8448410,2.8540077,2.8565552,2.8647490,2.8702292,2.8793926,2.8918395,2.9131660,2.9276128,2.9410610,2.9538610,2.9582632,2.9631429,2.9629328,2.9618254,2.9616451,2.9561348,2.9490764,2.9372940,2.9224467,2.9046481,2.8890471,2.8757951,2.8668308,2.8613338,2.8575649,2.8534858,2.8446496,2.8408420,2.8284936,2.8065946,2.7882450,2.7734897,2.7639186,2.7551126,2.7460604,2.7340586,2.7033107,2.6731999,2.6517668,2.6239471,2.5936141,2.5704675,2.5451076,2.5109200,2.4763958,2.4457986,2.4120226,2.3791382,2.3496928,2.3170071,2.2809100,2.2512174,2.2178445,2.1846988,2.1523166,2.1236973,2.0883250,2.0575693,2.0283313,1.9969692,1.9670985,1.9391670,1.9092195,1.8797796,1.8513784,1.8232362,1.7951505,1.7663454,1.7394156,1.7121975,1.6858730,1.6604512,1.6349235,1.6102810,1.5858285,1.5623035,1.5388873,1.5154846,1.4934006,1.4711728,1.4506323,1.4286861,1.4086897,1.3883107,1.3684218,1.3488253,1.3302507,1.3115947,1.2932701,1.2756073,1.2579575,1.2410681,1.2245158,1.2082829,1.1928481,1.1776218,1.1631018,1.1482685,1.1347349,1.1210017,1.1081307,1.0953609,1.0830487,1.0714550,1.0601848,1.0492311,1.0385876,1.0287584,1.0188342,1.0094161,1.0002166,0.9917288,0.9831328,0.9749296,0.9672464,0.9597875,0.9527622,0.9459307,0.9393973,0.9329880,0.9272859,0.9214885,0.9158942,0.9107090,0.9058267,0.9012293,0.8967729,0.8926252,0.8888248,0.8851805,0.8816582,0.8787607,0.8753396,0.8726491,0.8703489,0.8679690,0.8657137,0.8639156,0.8623161,0.8609385,0.8597678,0.8588719,0.8584653,0.8577628,0.8573016,0.8574950,0.8576368,0.8580757,0.8586277,0.8592763,0.8604705,0.8617653,0.8630092,0.8646387,0.8665857,0.8689119,0.8711336,0.8738112,0.8766056,0.8797163,0.8830727,0.8867284,0.8905711,0.8948116,0.8988205,0.9035395,0.9082259,0.9134546,0.9186255,0.9242569,0.9298472,0.9358929,0.9421575,0.9489555,0.9556829,0.9629487,0.9704304,0.9777876,0.9856810,0.9942107,1.0021722,1.0113732,1.0203151,1.0299568,1.0391662,1.0492952,1.0595719,1.0700153,1.0810434,1.0917895,1.1032969,1.1149753,1.1270304,1.1394193,1.1521229,1.1648815,1.1781659,1.1915075,1.2055173,1.2195477,1.2338824,1.2483898,1.2634615,1.2783254,1.2947887,1.3097247,1.3265276,1.3426783,1.3596902,1.3765125,1.3947631,1.4121859,1.4301406,1.4477165,1.4664929,1.4856973,1.5033154,1.5227135,1.5427142,1.5631616,1.5819678,1.6031396,1.6225412,1.6445185,1.6638634,1.6833805,1.7060503,1.7277614,1.7476039,1.7693745,1.7899702,1.8130755,1.8337750,1.8597251,1.8798214,1.8984605,1.9211344,1.9415770,1.9681648,1.9929453,2.0071194,2.0301611,2.0536439,2.0754895,2.0922894,2.1129031,2.1334043,2.1550684,2.1774356,2.1937456,2.2168796,2.2434738,2.2546849,2.2702289,2.2847140,2.2987187,2.3201842,2.3375492,2.3482637,2.3678966,2.3891098,2.4096706,2.4211617,2.4246542,2.4269905,2.4283731,2.4365721,2.4410515,2.4552567,2.4622064,2.4684687,2.4781601,2.4795017,2.4799109,2.4796205,2.4823909,2.4814739,2.4816484,2.4848726,2.4819007,2.4819400,2.4845078,2.4811542,2.4797494,2.4782333,2.4761040,2.4734211,2.4711318,2.4706874,2.4673352,2.4633603,2.4599774
"w_0075",41.7000008,2.6161671e-02,2.3806095e-02,2.5193691e-02,2.5665998e-02,2.5330067e-02,2.4861336e-02,2.3418903e-02,2.3559570e-02,2.3900509e-02,2.3991585e-02,2.4908304e-02,2.3018122e-02,2.5065422e-02,2.4520159e-02,2.4039030e-02,2.4780750e-02,2.4353504e-02,2.4351358e-02,2.3063898e-02,2.4058819e-02,2.3755074e-02,2.3105383e-02,2.4081469e-02,2.4484158e-02,2.4077654e-02,2.3996115e-02,2.3896933e-02,2.3945093e-02,2.3804903e-02,2.2811174e-02,2.2428989e-02,2.3259401e-02,2.3329973e-02,2.3467779e-02,2.3420095e-02,2.3265839e-02,2.3520708e-02,2.2886515e-02,2.1539688e-02,2.2711277e-02,2.4310112e-02,2.3835659e-02,2.3828745e-02,2.4044037e-02,2.4005651e-02,2.2844076e-02,2.3935080e-02,2.3649931e-02,2.4084091e-02,2.4467707e-02,2.4265051e-02,2.4452925e-02,2.3832321e-02,2.3335218e-02,2.3599386e-02,2.4067879e-02,2.3865223e-02,2.4365425e-02,2.4751902e-02,2.3240805e-02,2.3390055e-02,2.3752451e-02,2.3757696e-02,2.4183035e-02,2.5059462e-02,2.4074316e-02,2.4156332e-02,2.4872303e-02,2.3933887e-02,2.3999929e-02,2.4094582e-02,2.4513245e-02,2.4539232e-02,2.4452686e-02,2.4252653e-02,2.3957729e-02,2.4261236e-02,2.3704529e-02,2.3236275e-02,2.3322821e-02,2.3068905e-02,2.3256063e-02,2.3767948e-02,2.3605347e-02,2.3486376e-02,2.2983551e-02,2.3919344e-02,2.4053574e-02,2.3527622e-02,2.3623705e-02,2.3767948e-02,2.3478508e-02,2.3617744e-02,2.3101091e-02,2.2908926e-02,2.2990465e-02,2.3698568e-02,2.3255587e-02,2.3607016e-02,2.3428917e-02,2.3286819e-02,2.3530245e-02,2.3093462e-02,2.3615837e-02,2.3360014e-02,2.3382783e-02,2.3532391e-02,2.2862554e-02,2.3330212e-02,2.3251534e-02,2.3332000e-02,2.3635626e-02,2.3418784e-02,2.3420095e-02,2.3405433e-02,2.3494482e-02,2.3380041e-02,2.3298502e-02,2.3306012e-02,2.3377061e-02,2.3322105e-02,2.3293018e-02,2.3270726e-02,2.3287773e-02,2.3303151e-02,2.3345828e-02,2.3170710e-02,2.3067713e-02,2.3042917e-02,2.3004532e-02,2.3051500e-02,2.3005009e-02,2.2990346e-02,2.2967935e-02,2.2962928e-02,2.3000360e-02,2.2991776e-02,2.2999763e-02,2.3017883e-02,2.3090482e-02,2.3116350e-02,2.3155212e-02,2.3139000e-02,2.3161650e-02,2.3181200e-02,2.3227692e-02,2.3231268e-02,2.3204923e-02,2.3242712e-02,2.3282528e-02,2.3247838e-02,2.3307920e-02,2.3347974e-02,2.3335338e-02,2.3352981e-02,2.3395181e-02,2.3394465e-02,2.3414135e-02,2.3443222e-02,2.3451686e-02,2.3514748e-02,2.3596287e-02,2.3678780e-02,2.3768544e-02,2.3871779e-02,2.3978353e-02,2.4091363e-02,2.4151206e-02,2.4224520e-02,2.4325609e-02,2.4362922e-02,2.4423957e-02,2.4437666e-02,2.4457216e-02,2.4471641e-02,2.4454117e-02,2.4425983e-02,2.4383783e-02,2.4315238e-02,2.4267554e-02,2.4197221e-02,2.4083972e-02,2.4031579e-02,2.4020135e-02,2.4033606e-02,2.4099469e-02,2.4148822e-02,2.4174929e-02,2.4182677e-02,2.4192154e-02,2.4178505e-02,2.4181128e-02,2.4150968e-02,2.4135113e-02,2.4116933e-02,2.4070799e-02,2.4056196e-02,2.4030507e-02,2.4019778e-02,2.4024904e-02,2.3998022e-02,2.3985386e-02,2.3984969e-02,2.3979843e-02,2.3979127e-02,2.3971677e-02,2.3976743e-02,2.4035633e-02,2.4073303e-02,2.4108469e-02,2.4150312e-02,2.4193823e-02,2.4273217e-02,2.4365485e-02,2.4458349e-02,2.4533451e-02,2.4631143e-02,2.4724543e-02,2.4805963e-02,2.4866939e-02,2.4937093e-02,2.4981678e-02,2.5015473e-02,2.5043607e-02,2.5052428e-02,2.5074840e-02,2.5108755e-02,2.5122702e-02,2.5153458e-02,2.5179505e-02,2.5200129e-02,2.5214970e-02,2.5234580e-02,2.5237918e-02,2.5252044e-02,2.5280356e-02,2.5312185e-02,2.5329232e-02,2.5379598e-02,2.5413454e-02,2.5452197e-02,2.5503397e-02,2.5530994e-02,2.5579453e-02,2.5620699e-02,2.5677085e-02,2.5723577e-02,2.5780797e-02,2.5839806e-02,2.5886834e-02,2.5940120e-02,2.6014447e-02,2.6090324e-02,2.6176035e-02,2.6289344e-02,2.6394427e-02,2.6527166e-02,2.6688516e-02,2.6861608e-02,2.7077854e-02,2.7343333e-02,2.7636230e-02,2.7983367e-02,2.8389692e-02,2.8842628e-02,2.9347539e-02,2.9908001e-02,3.0527711e-02,3.1197906e-02,3.1947494e-02,3.2772779e-02,3.3669114e-02,3.4686804e-02,3.5833180e-02,3.7067533e-02,3.8397968e-02,3.9769828e-02,4.1125119e-02,4.2359293e-02,4.3452680e-02,4.4379592e-02,4.5074999e-02,4.5563936e-02,4.5886278e-02,4.6071827e-02,4.6142817e-02,4.6120644e-02,4.6017647e-02,4.5860589e-02,4.5631647e-02,4.5369804e-02,4.5013070e-02,4.4629574e-02,4.4201374e-02,4.3741047e-02,4.3240666e-02,4.2710960e-02,4.2151988e-02,4.1606665e-02,4.1028142e-02,4.0461957e-02,3.9895892e-02,3.9315164e-02,3.8790107e-02,3.8215876e-02,3.7642539e-02,3.7087858e-02,3.6529720e-02,3.5986006e-02,3.5454154e-02,3.4938872e-02,3.4433782e-02,3.3954740e-02,3.3495545e-02,3.3049524e-02,3.2629728e-02,3.2226622e-02,3.1848729e-02,3.1486690e-02,3.1151414e-02,3.0838788e-02,3.0550599e-02,3.0285716e-02,3.0043185e-02,2.9815316e-02,2.9601634e-02,2.9421926e-02,2.9280484e-02,2.9132426e-02,2.9036343e-02,2.8953671e-02,2.8876603e-02,2.8841972e-02,2.8771698e-02,2.8775096e-02,2.8775930e-02,2.8795362e-02,2.8841615e-02,2.8913081e-02,2.8996825e-02,2.9126167e-02,2.9272854e-02,2.9421926e-02,2.9627562e-02,2.9807210e-02,3.0066013e-02,3.0311942e-02,3.0529261e-02,3.0817628e-02,3.1074643e-02,3.3635855e-02,3.3897519e-02,3.4175336e-02,3.4457207e-02,3.4748375e-02,3.5061896e-02,3.5384417e-02,3.5743415e-02,3.6145210e-02,3.6603212e-02,3.7156284e-02,3.7812710e-02,3.8587987e-02,3.9606333e-02,4.0807486e-02,4.2313576e-02,4.4138670e-02,4.6301603e-02,4.8820972e-02,5.1641762e-02,5.4649591e-02,5.7919085e-02,6.1160266e-02,6.4249039e-02,6.7187488e-02,6.9748342e-02,7.1902692e-02,7.3623955e-02,7.4865162e-02,7.5757921e-02,7.6320708e-02,7.6656044e-02,7.6794088e-02,7.6838195e-02,7.6795876e-02,7.6705456e-02,7.6602638e-02,7.6491952e-02,7.6418042e-02,7.6350152e-02,7.6324582e-02,7.6308191e-02,7.6331258e-02,7.6364100e-02,7.6371849e-02,7.6372325e-02,7.6341510e-02,7.6251686e-02,7.6107919e-02,7.5925469e-02,7.5698495e-02,7.5420499e-02,7.5126112e-02,7.4820220e-02,7.4484348e-02,7.4157476e-02,7.3826611e-02,7.3489487e-02,7.3166490e-02,7.2833538e-02,7.2514832e-02,7.2199464e-02,7.1889460e-02,7.1591496e-02,7.1281195e-02,7.0973337e-02,7.0675373e-02,7.0383668e-02,7.0087254e-02,6.9808066e-02,6.9531620e-02,6.9268286e-02,6.8997681e-02,6.8774462e-02,6.8547070e-02,6.8351507e-02,6.8188787e-02,6.8055749e-02,6.7924440e-02,6.7851901e-02,6.7816675e-02,6.7823946e-02,6.7876995e-02,6.7994714e-02,6.8137169e-02,6.8344951e-02,6.8620801e-02,6.8953991e-02,6.9342375e-02,6.9821060e-02,7.0349216e-02,7.0962369e-02,7.1657598e-02,7.2413743e-02,7.3254347e-02,7.4188530e-02,7.5210631e-02,7.6336920e-02,7.7543795e-02,7.8898370e-02,8.0361009e-02,8.1930697e-02,8.3646536e-02,8.5517645e-02,8.7533116e-02,8.9746475e-02,9.2083693e-02,9.4659388e-02,9.7431064e-02,0.1003460,0.1034774,0.1068230,0.1103576,0.1140727,0.1179115,0.1219576,0.1261480,0.1303730,0.1347016,0.1390752,0.1435055,0.1479143,0.1522384,0.1565709,0.1608814,0.1651530,0.1694495,0.1737858,0.1783167,0.1831035,0.1882010,0.1938186,0.2001960,0.2073919,0.2158577,0.2255186,0.2373107,0.2510903,0.2674422,0.2868303,0.3102104,0.3376929,0.3697597,0.4058162,0.4471697,0.4934482,0.5439864,0.5988817,0.6570452,0.7182567,0.7806779,0.8419467,0.9025556,0.9606590,1.0153205,1.0648167,1.1093476,1.1489661,1.1838160,1.2133372,1.2388258,1.2603772,1.2787404,1.2938218,1.3058730,1.3158562,1.3233829,1.3291786,1.3327861,1.3353356,1.3358941,1.3355315,1.3341345,1.3321103,1.3288863,1.3249795,1.3205831,1.3151163,1.3082106,1.2997110,1.2891362,1.2760401,1.2608480,1.2428217,1.2230251,1.2014065,1.1785415,1.1546080,1.1297489,1.1046419,1.0797169,1.0545135,1.0296402,1.0049382,0.9808139,0.9574442,0.9340978,0.9112961,0.8891659,0.8674073,0.8463483,0.8253237,0.8048305,0.7851161,0.7655753,0.7465302,0.7278110,0.7095749,0.6920917,0.6747817,0.6580627,0.6416556,0.6259312,0.6107855,0.5958447,0.5814716,0.5676244,0.5542840,0.5415490,0.5289479,0.5168887,0.5054590,0.4942945,0.4836612,0.4732501,0.4632627,0.4538315,0.4446207,0.4358788,0.4273257,0.4191866,0.4114548,0.4038949,0.3967217,0.3897712,0.3831677,0.3768831,0.3707501,0.3649157,0.3592894,0.3539294,0.3488412,0.3438330,0.3390692,0.3344948,0.3301029,0.3259342,0.3218273,0.3178815,0.3141484,0.3105497,0.3071280,0.3037638,0.3005472,0.2975132,0.2945508,0.2917418,0.2889715,0.2863395,0.2838371,0.2813966,0.2790885,0.2768183,0.2746783,0.2726537,0.2706628,0.2687904,0.2669918,0.2652578,0.2636392,0.2620535,0.2605923,0.2591751,0.2578423,0.2566165,0.2554602,0.2543547,0.2533320,0.2523995,0.2515445,0.2507612,0.2500658,0.2494488,0.2489186,0.2484603,0.2480798,0.2478094,0.2475863,0.2474666,0.2474397,0.2474740,0.2476540,0.2478730,0.2482039,0.2486195,0.2491129,0.2497189,0.2504405,0.2512219,0.2521329,0.2531332,0.2542418,0.2554595,0.2568066,0.2582598,0.2598432,0.2615257,0.2633843,0.2653970,0.2675047,0.2698022,0.2721914,0.2748386,0.2776310,0.2805789,0.2837387,0.2870135,0.2905909,0.2943434,0.2983117,0.3024509,0.3067192,0.3113086,0.3160286,0.3209803,0.3260354,0.3311902,0.3365410,0.3419514,0.3474651,0.3529614,0.3583833,0.3638095,0.3690627,0.3742748,0.3792363,0.3839176,0.3883635,0.3924543,0.3963368,0.3998173,0.4029334,0.4056767,0.4080642,0.4101856,0.4119380,0.4134708,0.4146799,0.4157204,0.4166015,0.4173371,0.4179539,0.4185531,0.4191721,0.4197986,0.4204571,0.4212798,0.4222395,0.4233496,0.4246745,0.4262061,0.4280080,0.4301125,0.4326510,0.4355676,0.4389680,0.4429470,0.4475359,0.4530982,0.4594950,0.4668514,0.4753525,0.4850704,0.4966101,0.5101097,0.5259080,0.5441463,0.5655253,0.5906535,0.6196206,0.6544367,0.6941838,0.7402146,0.7942743,0.8568944,0.9310060,1.0176783,1.1180942,1.2308801,1.3571618,1.4976948,1.6494650,1.8183963,1.9920380,2.1682231,2.3328853,2.4684329,2.5832140,2.6510780,2.6999927,2.7460897,2.7610765,2.7722077,2.7799091,2.7904582,2.8032770,2.8240924,2.8421764,2.8515680,2.8548021,2.8606377,2.8667128,2.8767991,2.8919709,2.9074950,2.9263268,2.9450469,2.9572079,2.9607587,2.9602695,2.9631295,2.9612017,2.9621868,2.9572046,2.9485626,2.9368787,2.9217336,2.9037857,2.8901322,2.8738708,2.8655229,2.8623807,2.8535862,2.8502259,2.8454220,2.8411236,2.8253229,2.8055968,2.7879002,2.7752447,2.7627110,2.7539601,2.7447386,2.7336295,2.7022829,2.6707628,2.6485591,2.6217306,2.5924778,2.5694542,2.5437858,2.5092056,2.4750371,2.4430745,2.4105935,2.3761590,2.3459790,2.3151419,2.2779496,2.2491257,2.2134771,2.1813400,2.1501951,2.1216254,2.0855310,2.0554895,2.0249813,1.9942653,1.9650644,1.9369903,1.9069138,1.8777888,1.8481579,1.8209110,1.7943217,1.7639517,1.7374730,1.7103204,1.6833353,1.6580044,1.6324005,1.6085285,1.5837268,1.5600573,1.5363243,1.5135225,1.4913189,1.4694787,1.4482417,1.4273125,1.4066042,1.3860450,1.3663690,1.3471668,1.3280871,1.3105304,1.2912583,1.2739332,1.2565650,1.2398825,1.2231594,1.2070398,1.1917509,1.1763480,1.1616904,1.1472684,1.1336962,1.1199216,1.1072094,1.0944382,1.0823433,1.0706582,1.0593959,1.0484562,1.0378944,1.0280124,1.0181565,1.0087245,0.9997185,0.9912018,0.9825511,0.9744209,0.9668441,0.9594390,0.9522414,0.9454737,0.9390114,0.9326681,0.9270372,0.9211113,0.9156581,0.9105020,0.9055279,0.9009995,0.8966324,0.8925412,0.8886560,0.8850394,0.8815301,0.8786837,0.8752525,0.8726240,0.8703070,0.8679405,0.8657216,0.8639377,0.8623878,0.8609666,0.8598313,0.8589995,0.8585625,0.8578929,0.8574711,0.8577155,0.8578279,0.8581913,0.8587881,0.8595181,0.8605955,0.8619074,0.8632654,0.8649579,0.8669041,0.8691287,0.8713728,0.8741797,0.8769791,0.8799894,0.8833818,0.8870667,0.8908920,0.8950416,0.8991827,0.9037936,0.9087002,0.9137933,0.9189392,0.9246094,0.9303657,0.9363162,0.9426470,0.9494063,0.9560447,0.9633253,0.9707816,0.9782041,0.9861744,0.9946033,1.0028577,1.0118574,1.0208026,1.0305294,1.0396414,1.0499051,1.0600749,1.0704964,1.0814425,1.0923709,1.1037567,1.1156253,1.1277685,1.1400816,1.1526889,1.1653626,1.1786640,1.1921183,1.2061589,1.2199630,1.2343599,1.2489195,1.2641265,1.2788439,1.2952948,1.3102210,1.3271507,1.3433621,1.3603829,1.3771439,1.3952293,1.4126788,1.4306649,1.4481460,1.4668131,1.4864043,1.5042659,1.5234765,1.5433611,1.5639402,1.5824883,1.6034147,1.6228027,1.6448830,1.6643343,1.6850152,1.7062662,1.7283496,1.7480114,1.7696611,1.7904222,1.8127167,1.8337721,1.8610338,1.8800480,1.8981848,1.9214082,1.9416550,1.9684783,1.9936903,2.0086598,2.0304508,2.0532386,2.0749998,2.0936527,2.1135979,2.1353002,2.1564729,2.1786537,2.1945767,2.2159905,2.2442541,2.2531574,2.2736897,2.2854970,2.3010225,2.3210161,2.3377812,2.3511543,2.3706365,2.3937304,2.4118571,2.4211850,2.4240983,2.4262342,2.4324815,2.4385862,2.4430077,2.4544723,2.4614613,2.4730096,2.4751501,2.4786987,2.4779108,2.4785478,2.4810565,2.4825249,2.4818549,2.4831665,2.4821193,2.4820092,2.4823654,2.4793868,2.4792581,2.4790938,2.4730885,2.4719357,2.4707518,2.4666264,2.4649472,2.4629047,2.4581981
"w_0076",44.0999985,2.6165962e-02,2.3956537e-02,2.5186300e-02,2.5691271e-02,2.5382757e-02,2.4693489e-02,2.3183107e-02,2.3592472e-02,2.3808718e-02,2.3928881e-02,2.4810553e-02,2.2882700e-02,2.5012493e-02,2.4502277e-02,2.3923635e-02,2.4579287e-02,2.4208307e-02,2.4341345e-02,2.3098707e-02,2.4074316e-02,2.3786783e-02,2.3077011e-02,2.4025440e-02,2.4417639e-02,2.4096727e-02,2.4010658e-02,2.3920536e-02,2.3980856e-02,2.3836851e-02,2.2789240e-02,2.2450209e-02,2.3253202e-02,2.3303509e-02,2.3435354e-02,2.3432493e-02,2.3315191e-02,2.3436785e-02,2.2809029e-02,2.1542072e-02,2.2511959e-02,2.4150372e-02,2.3726940e-02,2.3864508e-02,2.3936510e-02,2.3980856e-02,2.2859097e-02,2.3958445e-02,2.3603678e-02,2.3994923e-02,2.4294615e-02,2.4265766e-02,2.4464369e-02,2.3835182e-02,2.3348808e-02,2.3603678e-02,2.4075270e-02,2.3880243e-02,2.4303436e-02,2.4794817e-02,2.3300886e-02,2.3376703e-02,2.3712635e-02,2.3853302e-02,2.4214506e-02,2.4935961e-02,2.4102449e-02,2.4161816e-02,2.4844885e-02,2.3934603e-02,2.3973465e-02,2.3968220e-02,2.4354458e-02,2.4527550e-02,2.4365902e-02,2.4062395e-02,2.3894072e-02,2.4249792e-02,2.3677111e-02,2.3228168e-02,2.3311377e-02,2.3026943e-02,2.3217440e-02,2.3757696e-02,2.3597240e-02,2.3420334e-02,2.2952080e-02,2.3921251e-02,2.4051905e-02,2.3492336e-02,2.3584843e-02,2.3733377e-02,2.3398876e-02,2.3581505e-02,2.3087025e-02,2.2853613e-02,2.2995234e-02,2.3660183e-02,2.3248196e-02,2.3515463e-02,2.3406506e-02,2.3201466e-02,2.3442268e-02,2.3015022e-02,2.3543358e-02,2.3309708e-02,2.3285985e-02,2.3444414e-02,2.2761583e-02,2.3239970e-02,2.3111224e-02,2.3278236e-02,2.3513913e-02,2.3337364e-02,2.3369908e-02,2.3313880e-02,2.3383617e-02,2.3292422e-02,2.3205996e-02,2.3212671e-02,2.3299217e-02,2.3257971e-02,2.3224950e-02,2.3196459e-02,2.3223281e-02,2.3234487e-02,2.3274422e-02,2.3118138e-02,2.3032665e-02,2.2978425e-02,2.2955418e-02,2.3005843e-02,2.2946477e-02,2.2931933e-02,2.2905111e-02,2.2883296e-02,2.2927046e-02,2.2920370e-02,2.2932053e-02,2.2948503e-02,2.3005247e-02,2.3035169e-02,2.3079276e-02,2.3062706e-02,2.3093939e-02,2.3120403e-02,2.3167968e-02,2.3160577e-02,2.3140192e-02,2.3182511e-02,2.3214936e-02,2.3181915e-02,2.3241401e-02,2.3279667e-02,2.3258686e-02,2.3283124e-02,2.3321390e-02,2.3321986e-02,2.3330688e-02,2.3373604e-02,2.3374438e-02,2.3434401e-02,2.3518562e-02,2.3600936e-02,2.3692369e-02,2.3797631e-02,2.3899674e-02,2.4011135e-02,2.4077296e-02,2.4151921e-02,2.4260521e-02,2.4296284e-02,2.4354696e-02,2.4369478e-02,2.4389148e-02,2.4402857e-02,2.4374962e-02,2.4350524e-02,2.4314523e-02,2.4254918e-02,2.4216413e-02,2.4160385e-02,2.4074197e-02,2.4042785e-02,2.4045229e-02,2.4052978e-02,2.4097025e-02,2.4104953e-02,2.4100780e-02,2.4083197e-02,2.4087369e-02,2.4076223e-02,2.4081767e-02,2.4055600e-02,2.4039447e-02,2.4025202e-02,2.3979366e-02,2.3966670e-02,2.3942709e-02,2.3930430e-02,2.3940027e-02,2.3914099e-02,2.3898780e-02,2.3904085e-02,2.3895979e-02,2.3895204e-02,2.3895323e-02,2.3896933e-02,2.3959160e-02,2.3988605e-02,2.4027407e-02,2.4073601e-02,2.4120331e-02,2.4194479e-02,2.4289548e-02,2.4380982e-02,2.4458170e-02,2.4551630e-02,2.4646997e-02,2.4727881e-02,2.4788558e-02,2.4859309e-02,2.4901152e-02,2.4935305e-02,2.4963021e-02,2.4970889e-02,2.4994314e-02,2.5020301e-02,2.5039017e-02,2.5067508e-02,2.5091171e-02,2.5113344e-02,2.5127053e-02,2.5147736e-02,2.5148869e-02,2.5166988e-02,2.5193274e-02,2.5221229e-02,2.5242627e-02,2.5292397e-02,2.5325239e-02,2.5364161e-02,2.5411010e-02,2.5442302e-02,2.5488973e-02,2.5528252e-02,2.5581777e-02,2.5626957e-02,2.5683105e-02,2.5736034e-02,2.5783062e-02,2.5832295e-02,2.5906086e-02,2.5977969e-02,2.6073992e-02,2.6188195e-02,2.6291132e-02,2.6429355e-02,2.6593029e-02,2.6768684e-02,2.6987612e-02,2.7253985e-02,2.7565718e-02,2.7920187e-02,2.8334677e-02,2.8799593e-02,2.9312968e-02,2.9885054e-02,3.0516982e-02,3.1198680e-02,3.1961560e-02,3.2801032e-02,3.3711016e-02,3.4744918e-02,3.5906374e-02,3.7159681e-02,3.8509130e-02,3.9903760e-02,4.1281939e-02,4.2535722e-02,4.3642342e-02,4.4582725e-02,4.5276225e-02,4.5763969e-02,4.6075940e-02,4.6246946e-02,4.6300173e-02,4.6258748e-02,4.6135247e-02,4.5957267e-02,4.5703351e-02,4.5419097e-02,4.5039892e-02,4.4630110e-02,4.4181764e-02,4.3700218e-02,4.3179572e-02,4.2631745e-02,4.2050242e-02,4.1486561e-02,4.0889621e-02,4.0312350e-02,3.9737463e-02,3.9141953e-02,3.8605392e-02,3.8030803e-02,3.7447929e-02,3.6888123e-02,3.6318243e-02,3.5771251e-02,3.5235405e-02,3.4718990e-02,3.4209907e-02,3.3725142e-02,3.3270478e-02,3.2820761e-02,3.2397926e-02,3.1993032e-02,3.1619966e-02,3.1260848e-02,3.0925691e-02,3.0613422e-02,3.0339122e-02,3.0067086e-02,2.9828966e-02,2.9612482e-02,2.9398620e-02,2.9223204e-02,2.9080927e-02,2.8947055e-02,2.8853118e-02,2.8768599e-02,2.8692484e-02,2.8656840e-02,2.8595984e-02,2.8597176e-02,2.8601944e-02,2.8630197e-02,2.8675675e-02,2.8749824e-02,2.8829455e-02,2.8968394e-02,2.9099882e-02,2.9258668e-02,2.9467225e-02,2.9655814e-02,2.9902577e-02,3.0144572e-02,3.0368924e-02,3.0671954e-02,3.0919313e-02,3.4324765e-02,3.4587801e-02,3.4874320e-02,3.5162926e-02,3.5461247e-02,3.5787225e-02,3.6119998e-02,3.6483526e-02,3.6901832e-02,3.7361503e-02,3.7925124e-02,3.8593054e-02,3.9382994e-02,4.0411472e-02,4.1641355e-02,4.3176174e-02,4.5029759e-02,4.7229588e-02,4.9791455e-02,5.2667618e-02,5.5726171e-02,5.9066117e-02,6.2363744e-02,6.5514386e-02,6.8504393e-02,7.1103156e-02,7.3271394e-02,7.4990213e-02,7.6223612e-02,7.7084720e-02,7.7605128e-02,7.7894807e-02,7.7982605e-02,7.7969551e-02,7.7873647e-02,7.7738523e-02,7.7578187e-02,7.7433169e-02,7.7313364e-02,7.7205360e-02,7.7134311e-02,7.7098131e-02,7.7084839e-02,7.7082574e-02,7.7069044e-02,7.7039659e-02,7.6979935e-02,7.6869488e-02,7.6699913e-02,7.6491594e-02,7.6245189e-02,7.5947165e-02,7.5624168e-02,7.5294256e-02,7.4944675e-02,7.4597538e-02,7.4255705e-02,7.3898256e-02,7.3563099e-02,7.3220491e-02,7.2883904e-02,7.2566390e-02,7.2241664e-02,7.1939349e-02,7.1627200e-02,7.1316719e-02,7.1024299e-02,7.0720017e-02,7.0427239e-02,7.0142031e-02,6.9871664e-02,6.9601417e-02,6.9346368e-02,6.9123149e-02,6.8905652e-02,6.8715394e-02,6.8550050e-02,6.8409324e-02,6.8307221e-02,6.8248510e-02,6.8216324e-02,6.8237960e-02,6.8303287e-02,6.8425298e-02,6.8590641e-02,6.8803728e-02,6.9078147e-02,6.9433331e-02,6.9843769e-02,7.0330024e-02,7.0855319e-02,7.1483731e-02,7.2190166e-02,7.2961330e-02,7.3821068e-02,7.4763298e-02,7.5801909e-02,7.6948225e-02,7.8164339e-02,7.9535484e-02,8.1016600e-02,8.2599223e-02,8.4337890e-02,8.6231053e-02,8.8274360e-02,9.0508461e-02,9.2874765e-02,9.5486045e-02,9.8285675e-02,0.1012377,0.1044075,0.1077877,0.1113695,0.1151327,0.1190165,0.1231214,0.1273711,0.1316546,0.1360405,0.1404892,0.1449927,0.1494799,0.1538924,0.1583132,0.1627222,0.1671011,0.1715093,0.1759625,0.1806235,0.1855469,0.1907806,0.1965421,0.2030920,0.2104549,0.2191186,0.2290088,0.2410471,0.2551174,0.2718010,0.2915713,0.3153859,0.3433469,0.3759547,0.4125807,0.4545519,0.5015535,0.5528300,0.6085765,0.6675746,0.7297285,0.7931181,0.8552682,0.9165932,0.9753838,1.0305698,1.0802581,1.1248202,1.1640958,1.1985238,1.2272972,1.2519418,1.2725227,1.2895329,1.3033259,1.3140669,1.3227631,1.3289719,1.3332543,1.3358097,1.3368391,1.3364007,1.3349178,1.3324190,1.3292392,1.3252509,1.3206756,1.3154066,1.3093023,1.3017123,1.2925174,1.2815020,1.2677767,1.2522789,1.2337513,1.2134619,1.1915421,1.1681620,1.1438913,1.1187792,1.0934427,1.0683824,1.0430539,1.0181072,0.9933240,0.9691851,0.9458064,0.9225004,0.8998096,0.8777672,0.8561324,0.8351949,0.8143522,0.7940146,0.7744251,0.7550138,0.7362468,0.7176743,0.6996384,0.6823688,0.6652520,0.6487272,0.6325630,0.6169895,0.6020608,0.5873201,0.5731839,0.5595286,0.5463887,0.5338175,0.5214339,0.5095698,0.4983236,0.4873408,0.4768960,0.4666514,0.4568178,0.4475700,0.4385110,0.4299437,0.4215437,0.4135469,0.4059523,0.3985216,0.3914900,0.3846638,0.3781767,0.3720189,0.3659919,0.3602715,0.3547440,0.3494765,0.3444702,0.3395565,0.3348733,0.3303931,0.3260794,0.3219783,0.3179395,0.3140558,0.3103949,0.3068599,0.3034950,0.3001972,0.2970512,0.2940513,0.2911406,0.2883710,0.2856698,0.2830661,0.2806253,0.2782248,0.2759717,0.2737483,0.2716330,0.2696412,0.2676857,0.2658632,0.2640935,0.2624023,0.2608131,0.2592714,0.2578492,0.2564756,0.2551714,0.2539778,0.2528538,0.2517901,0.2508111,0.2498984,0.2490817,0.2483351,0.2476870,0.2470904,0.2466061,0.2461880,0.2458390,0.2456012,0.2454358,0.2453445,0.2453391,0.2454226,0.2456361,0.2458898,0.2462557,0.2467208,0.2472653,0.2478794,0.2486401,0.2494756,0.2504096,0.2514566,0.2526000,0.2538884,0.2552512,0.2567400,0.2583793,0.2600936,0.2619903,0.2640363,0.2661996,0.2685307,0.2709637,0.2736591,0.2764732,0.2794693,0.2826775,0.2859908,0.2896114,0.2933836,0.2973757,0.3015705,0.3059092,0.3105234,0.3152751,0.3202483,0.3253533,0.3305534,0.3359414,0.3414015,0.3469619,0.3524988,0.3579846,0.3634675,0.3687819,0.3740621,0.3791160,0.3838739,0.3884121,0.3925916,0.3965710,0.4001481,0.4033728,0.4062486,0.4087524,0.4109755,0.4128585,0.4144473,0.4158110,0.4169698,0.4179922,0.4188005,0.4195664,0.4202953,0.4209881,0.4217059,0.4224729,0.4234224,0.4244758,0.4256857,0.4271306,0.4287615,0.4306610,0.4329022,0.4355298,0.4385702,0.4421000,0.4462197,0.4509406,0.4566769,0.4631948,0.4707310,0.4794350,0.4893426,0.5011051,0.5148093,0.5308849,0.5494381,0.5711205,0.5966683,0.6260584,0.6613998,0.7017511,0.7484632,0.8032652,0.8668602,0.9420384,1.0298637,1.1316777,1.2459567,1.3736316,1.5156869,1.6692181,1.8384950,2.0127611,2.1879590,2.3508556,2.4822688,2.5899680,2.6548955,2.6985445,2.7374272,2.7664783,2.7769310,2.7833676,2.7891252,2.7987809,2.8079193,2.8279769,2.8410969,2.8548601,2.8634233,2.8691010,2.8741229,2.8779681,2.8869147,2.8944225,2.9130402,2.9237661,2.9319770,2.9417970,2.9391522,2.9478524,2.9389617,2.9264669,2.9165208,2.9010925,2.8895650,2.8807819,2.8747556,2.8706040,2.8668838,2.8622563,2.8560615,2.8482800,2.8350818,2.8234031,2.8039193,2.7891076,2.7792764,2.7700021,2.7623894,2.7538652,2.7375393,2.7075422,2.6789310,2.6580632,2.6310153,2.6051121,2.5813873,2.5562232,2.5256093,2.4884300,2.4602563,2.4257922,2.3920920,2.3593230,2.3287468,2.2926230,2.2654169,2.2260151,2.1937923,2.1602917,2.1285663,2.0987725,2.0670245,2.0341430,2.0034244,1.9746659,1.9440975,1.9129958,1.8877852,1.8560411,1.8280337,1.7997819,1.7729962,1.7449329,1.7181529,1.6920569,1.6654272,1.6407402,1.6151588,1.5914121,1.5663587,1.5432088,1.5209537,1.4983400,1.4761994,1.4554094,1.4341540,1.4130490,1.3928552,1.3731934,1.3536592,1.3346499,1.3161659,1.2982032,1.2802163,1.2629031,1.2460091,1.2294874,1.2134775,1.1973913,1.1821277,1.1671603,1.1532720,1.1388530,1.1255742,1.1123662,1.0997597,1.0875307,1.0753337,1.0641882,1.0531363,1.0424461,1.0322419,1.0223740,1.0131152,1.0038015,0.9948840,0.9864573,0.9781864,0.9702582,0.9630948,0.9556968,0.9489334,0.9422657,0.9360963,0.9298036,0.9243128,0.9187675,0.9133908,0.9084147,0.9036518,0.8991587,0.8949847,0.8910831,0.8873730,0.8838078,0.8804896,0.8774773,0.8745628,0.8721643,0.8697330,0.8674219,0.8655567,0.8639162,0.8624588,0.8611747,0.8600959,0.8594332,0.8589472,0.8584155,0.8582815,0.8585656,0.8586662,0.8592553,0.8598162,0.8608645,0.8618526,0.8632628,0.8647088,0.8665310,0.8686125,0.8707898,0.8732617,0.8759255,0.8788888,0.8822351,0.8855563,0.8892077,0.8931908,0.8973640,0.9016436,0.9062564,0.9113154,0.9162840,0.9214919,0.9272392,0.9331160,0.9391665,0.9455441,0.9521769,0.9588889,0.9660543,0.9736167,0.9815085,0.9893061,0.9976022,1.0062623,1.0151877,1.0239069,1.0334438,1.0431665,1.0535260,1.0631151,1.0738441,1.0845459,1.0957532,1.1074860,1.1186731,1.1309566,1.1430854,1.1557604,1.1683425,1.1824273,1.1958139,1.2091117,1.2232051,1.2375635,1.2525958,1.2672567,1.2818323,1.2978415,1.3137960,1.3303947,1.3461208,1.3629438,1.3802485,1.3976002,1.4149780,1.4333576,1.4509083,1.4694636,1.4894921,1.5066044,1.5265021,1.5460935,1.5664296,1.5850818,1.6055164,1.6249377,1.6471472,1.6667892,1.6870855,1.7087297,1.7304919,1.7504776,1.7717999,1.7926826,1.8146379,1.8361826,1.8625479,1.8821890,1.9003336,1.9224339,1.9438523,1.9705572,1.9949768,2.0095458,2.0297291,2.0555563,2.0736566,2.0941272,2.1142972,2.1348212,2.1565394,2.1779575,2.1947925,2.2131629,2.2416213,2.2579257,2.2711167,2.2875075,2.2990358,2.3144622,2.3343289,2.3492236,2.3581614,2.3763442,2.3975270,2.4161212,2.4293070,2.4316628,2.4327090,2.4357340,2.4401813,2.4425967,2.4472961,2.4499576,2.4542587,2.4615221,2.4661043,2.4740791,2.4761660,2.4774368,2.4823475,2.4813793,2.4809718,2.4844224,2.4836738,2.4826772,2.4793928,2.4787872,2.4785049,2.4760442,2.4710591,2.4707024,2.4674647,2.4629185,2.4617009
"w_0077",44.5999985,2.5995731e-02,2.4006128e-02,2.5175333e-02,2.5698185e-02,2.5294781e-02,2.4780035e-02,2.3249865e-02,2.3471832e-02,2.3948669e-02,2.3958206e-02,2.4807692e-02,2.3009777e-02,2.4951696e-02,2.4422169e-02,2.3885727e-02,2.4677038e-02,2.4263382e-02,2.4241924e-02,2.3030996e-02,2.4033785e-02,2.3731470e-02,2.3088455e-02,2.3976803e-02,2.4455547e-02,2.4003983e-02,2.4025679e-02,2.3910284e-02,2.3958683e-02,2.3670197e-02,2.2759438e-02,2.2380829e-02,2.3229837e-02,2.3275852e-02,2.3391485e-02,2.3392439e-02,2.3270369e-02,2.3416042e-02,2.2789955e-02,2.1540403e-02,2.2532940e-02,2.4215698e-02,2.3699760e-02,2.3868799e-02,2.4004698e-02,2.3957729e-02,2.2789478e-02,2.3892403e-02,2.3628712e-02,2.4034262e-02,2.4365425e-02,2.4277449e-02,2.4452209e-02,2.3848057e-02,2.3274660e-02,2.3649931e-02,2.4044752e-02,2.3818016e-02,2.4313450e-02,2.4785757e-02,2.3284435e-02,2.3328066e-02,2.3555756e-02,2.3729801e-02,2.4178028e-02,2.4788618e-02,2.4077415e-02,2.4096727e-02,2.4842739e-02,2.3934126e-02,2.3940802e-02,2.3992538e-02,2.4463654e-02,2.4550676e-02,2.4332523e-02,2.4155617e-02,2.3857832e-02,2.4256706e-02,2.3620844e-02,2.3153782e-02,2.3319721e-02,2.3017883e-02,2.3188114e-02,2.3761749e-02,2.3562908e-02,2.3373842e-02,2.2936106e-02,2.3862362e-02,2.4016619e-02,2.3480177e-02,2.3574114e-02,2.3737669e-02,2.3379326e-02,2.3534536e-02,2.3025751e-02,2.2820711e-02,2.2954226e-02,2.3633003e-02,2.3166656e-02,2.3526430e-02,2.3409605e-02,2.3157835e-02,2.3481369e-02,2.3004532e-02,2.3554564e-02,2.3312807e-02,2.3304343e-02,2.3461699e-02,2.2789717e-02,2.3248315e-02,2.3115396e-02,2.3249745e-02,2.3506284e-02,2.3327827e-02,2.3379087e-02,2.3317933e-02,2.3404598e-02,2.3294210e-02,2.3207784e-02,2.3232341e-02,2.3293972e-02,2.3261309e-02,2.3204684e-02,2.3192167e-02,2.3203135e-02,2.3227811e-02,2.3272991e-02,2.3094416e-02,2.3010373e-02,2.2965789e-02,2.2932887e-02,2.2987843e-02,2.2925258e-02,2.2922277e-02,2.2899628e-02,2.2889137e-02,2.2913337e-02,2.2906423e-02,2.2921562e-02,2.2940874e-02,2.2995234e-02,2.3026228e-02,2.3067236e-02,2.3048282e-02,2.3073077e-02,2.3107409e-02,2.3151875e-02,2.3138523e-02,2.3119450e-02,2.3166895e-02,2.3199201e-02,2.3177266e-02,2.3223400e-02,2.3264050e-02,2.3252487e-02,2.3274302e-02,2.3316026e-02,2.3314834e-02,2.3327947e-02,2.3360491e-02,2.3372054e-02,2.3427248e-02,2.3519635e-02,2.3596525e-02,2.3684740e-02,2.3788810e-02,2.3890138e-02,2.4008274e-02,2.4068594e-02,2.4137974e-02,2.4246693e-02,2.4283886e-02,2.4348497e-02,2.4359465e-02,2.4374962e-02,2.4393082e-02,2.4368167e-02,2.4340034e-02,2.4304509e-02,2.4235129e-02,2.4195075e-02,2.4117708e-02,2.4025202e-02,2.3972809e-02,2.3968458e-02,2.3964882e-02,2.4023116e-02,2.4061680e-02,2.4070382e-02,2.4076581e-02,2.4079621e-02,2.4074018e-02,2.4071217e-02,2.4040520e-02,2.4023414e-02,2.4005055e-02,2.3962200e-02,2.3950577e-02,2.3922205e-02,2.3911119e-02,2.3916721e-02,2.3895741e-02,2.3880064e-02,2.3885489e-02,2.3880124e-02,2.3879945e-02,2.3876548e-02,2.3880899e-02,2.3942292e-02,2.3975134e-02,2.4012327e-02,2.4056733e-02,2.4103701e-02,2.4182796e-02,2.4275005e-02,2.4369836e-02,2.4448514e-02,2.4543583e-02,2.4637282e-02,2.4716437e-02,2.4779558e-02,2.4847329e-02,2.4890542e-02,2.4925828e-02,2.4954438e-02,2.4961412e-02,2.4984539e-02,2.5010765e-02,2.5021791e-02,2.5054932e-02,2.5079250e-02,2.5100946e-02,2.5115430e-02,2.5132835e-02,2.5133610e-02,2.5156498e-02,2.5178671e-02,2.5209785e-02,2.5225163e-02,2.5282204e-02,2.5310040e-02,2.5345862e-02,2.5398850e-02,2.5425792e-02,2.5469601e-02,2.5512576e-02,2.5564909e-02,2.5608182e-02,2.5666535e-02,2.5721252e-02,2.5760710e-02,2.5821626e-02,2.5895119e-02,2.5970936e-02,2.6065409e-02,2.6173472e-02,2.6279509e-02,2.6418686e-02,2.6580095e-02,2.6760161e-02,2.6978850e-02,2.7247608e-02,2.7552903e-02,2.7911425e-02,2.8332949e-02,2.8797328e-02,2.9309154e-02,2.9882967e-02,3.0517161e-02,3.1196833e-02,3.1963468e-02,3.2804668e-02,3.3715785e-02,3.4756362e-02,3.5919607e-02,3.7176967e-02,3.8531184e-02,3.9927423e-02,4.1306198e-02,4.2564452e-02,4.3678463e-02,4.4615328e-02,4.5311809e-02,4.5800388e-02,4.6112359e-02,4.6279132e-02,4.6329081e-02,4.6287239e-02,4.6156287e-02,4.5972168e-02,4.5716286e-02,4.5423508e-02,4.5041859e-02,4.4628620e-02,4.4175565e-02,4.3687165e-02,4.3164790e-02,4.2611539e-02,4.2025030e-02,4.1458547e-02,4.0859163e-02,4.0279210e-02,3.9700568e-02,3.9103985e-02,3.8564861e-02,3.7985504e-02,3.7403762e-02,3.6842287e-02,3.6273420e-02,3.5723031e-02,3.5186589e-02,3.4664214e-02,3.4156799e-02,3.3674836e-02,3.3217013e-02,3.2764912e-02,3.2338679e-02,3.1937182e-02,3.1557024e-02,3.1202018e-02,3.0865908e-02,3.0550718e-02,3.0273199e-02,3.0002534e-02,2.9767573e-02,2.9533267e-02,2.9327691e-02,2.9155076e-02,2.9011965e-02,2.8877378e-02,2.8788149e-02,2.8703690e-02,2.8620243e-02,2.8587878e-02,2.8527021e-02,2.8529406e-02,2.8533995e-02,2.8550148e-02,2.8602123e-02,2.8675318e-02,2.8759241e-02,2.8895676e-02,2.9033959e-02,2.9190421e-02,2.9390097e-02,2.9595017e-02,2.9831171e-02,3.0076146e-02,3.0304074e-02,3.0599475e-02,3.0849218e-02,3.4514010e-02,3.4784138e-02,3.5064280e-02,3.5353363e-02,3.5653830e-02,3.5979092e-02,3.6311567e-02,3.6678314e-02,3.7095249e-02,3.7560761e-02,3.8133800e-02,3.8804770e-02,3.9597273e-02,4.0630281e-02,4.1867137e-02,4.3409824e-02,4.5261204e-02,4.7475874e-02,5.0038338e-02,5.2932084e-02,5.5996120e-02,5.9342802e-02,6.2651217e-02,6.5801859e-02,6.8797469e-02,7.1404517e-02,7.3572099e-02,7.5287521e-02,7.6514065e-02,7.7374279e-02,7.7888966e-02,7.8169346e-02,7.8253090e-02,7.8225851e-02,7.8126967e-02,7.7978134e-02,7.7814400e-02,7.7663422e-02,7.7532709e-02,7.7431858e-02,7.7355325e-02,7.7294648e-02,7.7282071e-02,7.7277720e-02,7.7260137e-02,7.7220500e-02,7.7152729e-02,7.7040017e-02,7.6868951e-02,7.6655686e-02,7.6403737e-02,7.6095641e-02,7.5771511e-02,7.5439155e-02,7.5092077e-02,7.4743688e-02,7.4389815e-02,7.4034870e-02,7.3700070e-02,7.3352456e-02,7.3019862e-02,7.2701514e-02,7.2378814e-02,7.2067440e-02,7.1753621e-02,7.1443260e-02,7.1150184e-02,7.0850134e-02,7.0548952e-02,7.0274770e-02,7.0001066e-02,6.9736183e-02,6.9472373e-02,6.9254637e-02,6.9041610e-02,6.8840384e-02,6.8679035e-02,6.8541944e-02,6.8442166e-02,6.8378389e-02,6.8349123e-02,6.8373680e-02,6.8450034e-02,6.8573415e-02,6.8727791e-02,6.8952143e-02,6.9230616e-02,6.9586039e-02,7.0004404e-02,7.0480824e-02,7.1015716e-02,7.1647406e-02,7.2359800e-02,7.3129654e-02,7.3986471e-02,7.4933171e-02,7.5976491e-02,7.7122331e-02,7.8342140e-02,7.9716146e-02,8.1199467e-02,8.2789600e-02,8.4528565e-02,8.6428225e-02,8.8473082e-02,9.0713263e-02,9.3078911e-02,9.5695704e-02,9.8503709e-02,0.1014594,0.1046351,0.1080203,0.1116124,0.1153831,0.1192821,0.1233910,0.1276470,0.1319463,0.1363505,0.1408094,0.1453260,0.1498261,0.1542515,0.1586966,0.1631248,0.1675238,0.1719556,0.1764144,0.1811135,0.1860600,0.1913214,0.1971171,0.2036858,0.2110857,0.2197812,0.2297029,0.2417843,0.2559100,0.2726491,0.2925004,0.3163872,0.3444237,0.3771260,0.4138524,0.4559762,0.5030624,0.5544782,0.6103470,0.6695281,0.7318275,0.7953539,0.8576735,0.9191779,0.9780519,1.0332859,1.0830637,1.1276128,1.1668425,1.2012180,1.2298851,1.2543049,1.2746952,1.2915063,1.3050752,1.3156524,1.3241713,1.3300929,1.3341594,1.3363303,1.3372221,1.3364797,1.3348241,1.3322446,1.3288199,1.3246764,1.3201747,1.3147938,1.3083743,1.3006543,1.2914140,1.2801690,1.2665719,1.2509086,1.2322822,1.2118695,1.1898648,1.1664500,1.1421623,1.1169980,1.0916357,1.0665121,1.0412035,1.0161853,0.9914023,0.9673170,0.9438922,0.9206086,0.8979067,0.8758868,0.8542644,0.8333610,0.8125266,0.7922201,0.7726588,0.7533078,0.7345375,0.7159724,0.6980139,0.6807601,0.6637069,0.6471925,0.6310605,0.6155413,0.6006241,0.5859383,0.5718098,0.5582157,0.5450963,0.5325722,0.5202286,0.5083970,0.4971927,0.4862424,0.4758071,0.4656073,0.4558137,0.4465855,0.4375569,0.4289983,0.4206237,0.4126485,0.4050829,0.3976876,0.3906738,0.3838738,0.3774031,0.3712638,0.3652475,0.3595436,0.3540345,0.3487841,0.3437955,0.3388912,0.3342357,0.3297591,0.3254593,0.3213789,0.3173635,0.3134764,0.3098275,0.3063102,0.3029563,0.2996580,0.2965161,0.2935389,0.2906345,0.2878737,0.2851804,0.2826017,0.2801457,0.2777554,0.2755080,0.2732897,0.2711849,0.2692006,0.2672565,0.2654396,0.2636848,0.2620041,0.2604232,0.2588781,0.2574582,0.2560825,0.2547868,0.2536117,0.2524767,0.2514322,0.2504483,0.2495513,0.2487474,0.2480125,0.2473563,0.2467763,0.2462959,0.2458715,0.2455264,0.2453023,0.2451208,0.2450570,0.2450664,0.2451552,0.2453531,0.2456245,0.2459876,0.2464601,0.2470139,0.2476440,0.2484117,0.2492659,0.2501970,0.2512450,0.2523998,0.2536947,0.2550668,0.2565624,0.2582008,0.2599220,0.2618352,0.2638774,0.2660497,0.2683925,0.2708262,0.2735294,0.2763590,0.2793547,0.2825724,0.2858928,0.2895231,0.2933068,0.2973074,0.3015091,0.3058434,0.3104659,0.3152282,0.3202069,0.3253210,0.3305256,0.3359230,0.3413913,0.3469635,0.3525095,0.3580044,0.3634973,0.3688246,0.3741194,0.3791854,0.3839668,0.3885056,0.3926966,0.3966995,0.4002944,0.4035391,0.4064432,0.4089609,0.4111970,0.4131092,0.4147169,0.4161191,0.4172667,0.4183010,0.4191507,0.4199474,0.4206922,0.4213865,0.4221331,0.4229332,0.4239012,0.4249679,0.4262204,0.4276494,0.4293074,0.4312524,0.4334937,0.4361245,0.4392107,0.4427410,0.4468993,0.4516554,0.4574249,0.4639735,0.4715255,0.4802601,0.4901963,0.5019982,0.5157541,0.5318712,0.5504757,0.5722326,0.5978355,0.6273055,0.6627474,0.7031782,0.7500267,0.8050269,0.8687203,0.9440973,1.0322292,1.1342627,1.2488171,1.3768967,1.5192192,1.6728123,1.8426309,2.0175214,2.1924150,2.3554127,2.4863319,2.5930078,2.6605337,2.7037616,2.7455697,2.7696912,2.7754455,2.7825184,2.7902396,2.8018148,2.8144047,2.8332658,2.8495898,2.8593781,2.8634217,2.8679218,2.8745787,2.8805480,2.8900809,2.9053946,2.9216845,2.9429307,2.9485383,2.9512420,2.9563086,2.9577932,2.9533291,2.9492872,2.9286253,2.9148874,2.9038248,2.8865154,2.8786671,2.8710563,2.8659554,2.8632569,2.8587656,2.8510258,2.8398204,2.8300080,2.8093171,2.7922103,2.7805867,2.7687938,2.7619588,2.7531900,2.7404501,2.7142396,2.6803505,2.6599872,2.6352160,2.6045504,2.5813329,2.5544155,2.5290139,2.4879849,2.4588184,2.4226820,2.3894444,2.3571601,2.3269191,2.2896700,2.2627134,2.2238679,2.1917777,2.1585736,2.1264467,2.0963337,2.0644939,2.0318270,2.0008957,1.9715880,1.9414958,1.9107847,1.8834877,1.8536404,1.8250912,1.7972258,1.7695289,1.7418761,1.7151998,1.6889213,1.6633859,1.6384398,1.6128256,1.5894452,1.5642680,1.5409213,1.5184600,1.4957082,1.4737912,1.4544648,1.4321005,1.4113458,1.3908894,1.3711272,1.3516452,1.3326577,1.3142219,1.2966046,1.2786319,1.2612085,1.2444628,1.2276143,1.2116550,1.1958728,1.1808494,1.1658123,1.1518136,1.1375955,1.1244980,1.1110253,1.0986669,1.0861638,1.0743331,1.0631149,1.0520872,1.0416250,1.0313834,1.0215802,1.0123720,1.0031471,0.9941739,0.9858369,0.9775724,0.9697541,0.9626403,0.9552815,0.9486749,0.9417897,0.9356191,0.9294780,0.9240939,0.9184412,0.9131181,0.9082814,0.9034861,0.8990389,0.8948494,0.8910513,0.8873408,0.8837810,0.8805041,0.8774516,0.8745880,0.8721642,0.8698865,0.8675047,0.8656666,0.8639858,0.8625705,0.8612927,0.8602853,0.8597902,0.8590857,0.8586034,0.8584790,0.8587307,0.8590141,0.8594630,0.8601298,0.8611135,0.8621445,0.8636262,0.8651030,0.8669415,0.8690728,0.8711938,0.8737084,0.8763701,0.8793312,0.8826084,0.8860809,0.8896254,0.8938224,0.8980657,0.9022681,0.9067343,0.9118280,0.9169228,0.9223046,0.9278375,0.9337650,0.9398165,0.9461440,0.9529773,0.9596357,0.9668681,0.9743055,0.9820337,0.9901436,0.9983519,1.0069622,1.0157831,1.0247980,1.0343287,1.0441386,1.0540518,1.0640138,1.0746827,1.0857728,1.0965803,1.1081634,1.1196179,1.1318603,1.1442077,1.1567082,1.1692733,1.1829597,1.1964278,1.2101119,1.2242169,1.2390907,1.2535332,1.2682335,1.2829599,1.2987921,1.3153399,1.3313974,1.3472071,1.3640054,1.3817971,1.3984400,1.4161749,1.4341381,1.4520159,1.4706156,1.4900347,1.5081793,1.5290968,1.5470374,1.5669082,1.5861934,1.6060158,1.6260512,1.6478071,1.6676857,1.6895380,1.7095546,1.7320937,1.7515528,1.7733966,1.7935950,1.8169143,1.8377609,1.8635552,1.8830215,1.9026785,1.9248592,1.9449462,1.9726233,1.9975026,2.0112712,2.0342667,2.0572443,2.0775754,2.0966325,2.1168008,2.1382921,2.1587508,2.1809716,2.1968451,2.2177744,2.2480626,2.2591147,2.2759163,2.2890384,2.3028033,2.3210776,2.3390374,2.3522425,2.3646750,2.3881540,2.4062779,2.4233460,2.4287734,2.4301369,2.4335396,2.4363050,2.4427259,2.4479423,2.4558332,2.4575686,2.4639759,2.4757221,2.4777930,2.4823728,2.4835379,2.4839771,2.4855201,2.4869509,2.4863420,2.4854131,2.4847066,2.4821265,2.4811432,2.4795754,2.4777064,2.4762642,2.4724569,2.4694088,2.4657211,2.4665494,2.4615197
"w_0078",45.2000008,2.6233196e-02,2.3884058e-02,2.5114298e-02,2.5547028e-02,2.5069952e-02,2.4786472e-02,2.3195267e-02,2.3485422e-02,2.3825169e-02,2.4021387e-02,2.4861336e-02,2.2897243e-02,2.4996758e-02,2.4538040e-02,2.3957014e-02,2.4643421e-02,2.4245024e-02,2.4313211e-02,2.3057222e-02,2.4011850e-02,2.3746490e-02,2.2996902e-02,2.3963213e-02,2.4353266e-02,2.4049759e-02,2.3931026e-02,2.3896217e-02,2.3967981e-02,2.3612261e-02,2.2732019e-02,2.2319555e-02,2.3210287e-02,2.3282766e-02,2.3440361e-02,2.3400307e-02,2.3282528e-02,2.3419142e-02,2.2777796e-02,2.1583796e-02,2.2552252e-02,2.4239063e-02,2.3742437e-02,2.3871183e-02,2.4011135e-02,2.3974419e-02,2.2789717e-02,2.3923874e-02,2.3607969e-02,2.4013758e-02,2.4280787e-02,2.4268150e-02,2.4394751e-02,2.3798943e-02,2.3277998e-02,2.3577929e-02,2.3983717e-02,2.3748398e-02,2.4284363e-02,2.4754047e-02,2.3219585e-02,2.3347855e-02,2.3621559e-02,2.3771286e-02,2.4158239e-02,2.4780989e-02,2.4069309e-02,2.4097919e-02,2.4917364e-02,2.3938417e-02,2.4011135e-02,2.3965597e-02,2.4432898e-02,2.4546146e-02,2.4349689e-02,2.4144411e-02,2.3895741e-02,2.4292469e-02,2.3686409e-02,2.3160219e-02,2.3310661e-02,2.3005247e-02,2.3221254e-02,2.3718119e-02,2.3539305e-02,2.3385763e-02,2.2932529e-02,2.3867846e-02,2.3989916e-02,2.3483992e-02,2.3561478e-02,2.3713827e-02,2.3371458e-02,2.3531437e-02,2.3015022e-02,2.2824287e-02,2.2941828e-02,2.3613214e-02,2.3161411e-02,2.3530722e-02,2.3338318e-02,2.3138046e-02,2.3452044e-02,2.3026228e-02,2.3573637e-02,2.3314714e-02,2.3307443e-02,2.3457527e-02,2.2788763e-02,2.3239970e-02,2.3120642e-02,2.3268580e-02,2.3503065e-02,2.3341417e-02,2.3372173e-02,2.3298144e-02,2.3404241e-02,2.3289442e-02,2.3199797e-02,2.3222446e-02,2.3293495e-02,2.3254633e-02,2.3208141e-02,2.3193836e-02,2.3214221e-02,2.3212075e-02,2.3271084e-02,2.3117185e-02,2.3015022e-02,2.2979259e-02,2.2941113e-02,2.2985697e-02,2.2932529e-02,2.2920728e-02,2.2900701e-02,2.2876740e-02,2.2915840e-02,2.2917986e-02,2.2940397e-02,2.2948742e-02,2.3013115e-02,2.3025274e-02,2.3064256e-02,2.3052096e-02,2.3082137e-02,2.3099899e-02,2.3152947e-02,2.3139000e-02,2.3116350e-02,2.3162961e-02,2.3194194e-02,2.3171425e-02,2.3224354e-02,2.3266435e-02,2.3253560e-02,2.3281217e-02,2.3318768e-02,2.3315072e-02,2.3333192e-02,2.3364902e-02,2.3371100e-02,2.3441076e-02,2.3523688e-02,2.3606777e-02,2.3696065e-02,2.3795843e-02,2.3902178e-02,2.4013281e-02,2.4080396e-02,2.4149060e-02,2.4250269e-02,2.4292111e-02,2.4348617e-02,2.4359465e-02,2.4378061e-02,2.4394631e-02,2.4368286e-02,2.4340868e-02,2.4299741e-02,2.4228811e-02,2.4177432e-02,2.4093032e-02,2.3990512e-02,2.3941100e-02,2.3924887e-02,2.3926020e-02,2.3999989e-02,2.4055183e-02,2.4076700e-02,2.4086893e-02,2.4094462e-02,2.4083853e-02,2.4080455e-02,2.4049163e-02,2.4034142e-02,2.4020433e-02,2.3972511e-02,2.3961306e-02,2.3931324e-02,2.3915589e-02,2.3924232e-02,2.3896694e-02,2.3878455e-02,2.3885310e-02,2.3876905e-02,2.3876369e-02,2.3868620e-02,2.3872972e-02,2.3932457e-02,2.3964584e-02,2.4004936e-02,2.4050236e-02,2.4098158e-02,2.4174511e-02,2.4267435e-02,2.4367213e-02,2.4447560e-02,2.4543703e-02,2.4640620e-02,2.4722695e-02,2.4789214e-02,2.4857163e-02,2.4902523e-02,2.4936438e-02,2.4962902e-02,2.4970233e-02,2.4993777e-02,2.5019765e-02,2.5032699e-02,2.5064230e-02,2.5085211e-02,2.5107026e-02,2.5116801e-02,2.5134265e-02,2.5132477e-02,2.5150061e-02,2.5171995e-02,2.5203824e-02,2.5221467e-02,2.5266886e-02,2.5299668e-02,2.5336921e-02,2.5387645e-02,2.5415599e-02,2.5463641e-02,2.5504649e-02,2.5559366e-02,2.5607824e-02,2.5663316e-02,2.5720417e-02,2.5766134e-02,2.5821567e-02,2.5894046e-02,2.5972307e-02,2.6065469e-02,2.6179731e-02,2.6283860e-02,2.6418924e-02,2.6583672e-02,2.6765525e-02,2.6983857e-02,2.7249038e-02,2.7561605e-02,2.7920246e-02,2.8336227e-02,2.8800488e-02,2.9317021e-02,2.9888809e-02,3.0524254e-02,3.1208158e-02,3.1975806e-02,3.2815218e-02,3.3731043e-02,3.4769416e-02,3.5936117e-02,3.7195742e-02,3.8551450e-02,3.9952755e-02,4.1338623e-02,4.2600572e-02,4.3715715e-02,4.4657588e-02,4.5352459e-02,4.5842350e-02,4.6157300e-02,4.6321273e-02,4.6367764e-02,4.6325147e-02,4.6191394e-02,4.6007156e-02,4.5745432e-02,4.5448780e-02,4.5061827e-02,4.4642568e-02,4.4186234e-02,4.3693900e-02,4.3165386e-02,4.2606413e-02,4.2016983e-02,4.1447878e-02,4.0842772e-02,4.0261030e-02,3.9677024e-02,3.9080501e-02,3.8541019e-02,3.7957609e-02,3.7376225e-02,3.6811233e-02,3.6239624e-02,3.5692990e-02,3.5155118e-02,3.4635842e-02,3.4127235e-02,3.3641815e-02,3.3186257e-02,3.2736123e-02,3.2311976e-02,3.1908989e-02,3.1532049e-02,3.1173348e-02,3.0834496e-02,3.0519605e-02,3.0240297e-02,2.9972434e-02,2.9729784e-02,2.9505730e-02,2.9296458e-02,2.9110789e-02,2.8965473e-02,2.8828561e-02,2.8731108e-02,2.8642535e-02,2.8565824e-02,2.8538585e-02,2.8477252e-02,2.8478563e-02,2.8477490e-02,2.8500915e-02,2.8555572e-02,2.8628945e-02,2.8720140e-02,2.8848052e-02,2.8983414e-02,2.9145360e-02,2.9344559e-02,2.9539585e-02,2.9788852e-02,3.0038953e-02,3.0263782e-02,3.0551553e-02,3.0814409e-02,3.4715950e-02,3.4986019e-02,3.5268128e-02,3.5558522e-02,3.5856426e-02,3.6179721e-02,3.6514580e-02,3.6884427e-02,3.7302375e-02,3.7772775e-02,3.8341463e-02,3.9012849e-02,3.9809465e-02,4.0848196e-02,4.2095661e-02,4.3630123e-02,4.5490563e-02,4.7707081e-02,5.0281703e-02,5.3178310e-02,5.6254625e-02,5.9601367e-02,6.2921584e-02,6.6082597e-02,6.9093287e-02,7.1701169e-02,7.3863566e-02,7.5582564e-02,7.6808393e-02,7.7661395e-02,7.8171432e-02,7.8450680e-02,7.8520358e-02,7.8491211e-02,7.8374624e-02,7.8223169e-02,7.8055501e-02,7.7896774e-02,7.7756047e-02,7.7647865e-02,7.7563822e-02,7.7506602e-02,7.7488303e-02,7.7467382e-02,7.7447534e-02,7.7408016e-02,7.7336311e-02,7.7217579e-02,7.7046394e-02,7.6826572e-02,7.6570928e-02,7.6264679e-02,7.5938523e-02,7.5604320e-02,7.5248063e-02,7.4900687e-02,7.4548006e-02,7.4192286e-02,7.3858261e-02,7.3510468e-02,7.3174417e-02,7.2852194e-02,7.2528958e-02,7.2220385e-02,7.1915388e-02,7.1601331e-02,7.1304142e-02,7.0999980e-02,7.0693552e-02,7.0422649e-02,7.0145428e-02,6.9880009e-02,6.9620728e-02,6.9403946e-02,6.9172204e-02,6.8981946e-02,6.8821430e-02,6.8688691e-02,6.8582952e-02,6.8523288e-02,6.8493128e-02,6.8533599e-02,6.8599343e-02,6.8717182e-02,6.8883896e-02,6.9107413e-02,6.9391727e-02,6.9749892e-02,7.0160091e-02,7.0653081e-02,7.1185887e-02,7.1818531e-02,7.2540164e-02,7.3307931e-02,7.4161947e-02,7.5119913e-02,7.6166153e-02,7.7305794e-02,7.8526974e-02,7.9904854e-02,8.1390977e-02,8.2976282e-02,8.4718108e-02,8.6624146e-02,8.8667989e-02,9.0914249e-02,9.3285382e-02,9.5902652e-02,9.8711729e-02,0.1016788,0.1048575,0.1082470,0.1118415,0.1156229,0.1195312,0.1236465,0.1279094,0.1322074,0.1366259,0.1411027,0.1456292,0.1501415,0.1545787,0.1590398,0.1634838,0.1678961,0.1723506,0.1768282,0.1815507,0.1865226,0.1918139,0.1976179,0.2042138,0.2116403,0.2203618,0.2303035,0.2424340,0.2565908,0.2733771,0.2932868,0.3172305,0.3453368,0.3781124,0.4149256,0.4571101,0.5043127,0.5558258,0.6118426,0.6711054,0.7335651,0.7972395,0.8596591,0.9212940,0.9802446,1.0355630,1.0853686,1.1299274,1.1691284,1.2034903,1.2319517,1.2562497,1.2764478,1.2930524,1.3065300,1.3170142,1.3251238,1.3309156,1.3348353,1.3371518,1.3374646,1.3366642,1.3349569,1.3321071,1.3284655,1.3243613,1.3196409,1.3140926,1.3076506,1.2998064,1.2906077,1.2791500,1.2656068,1.2497783,1.2312008,1.2106941,1.1886922,1.1651947,1.1408638,1.1156480,1.0902116,1.0650834,1.0397140,1.0147080,0.9899224,0.9658206,0.9424224,0.9191612,0.8964140,0.8743688,0.8527770,0.8319173,0.8111049,0.7908123,0.7712893,0.7519488,0.7332034,0.7146685,0.6967325,0.6795169,0.6624860,0.6460104,0.6298801,0.6143995,0.5995412,0.5848670,0.5707794,0.5571909,0.5441131,0.5315982,0.5192850,0.5074798,0.4962920,0.4853794,0.4749737,0.4647929,0.4550163,0.4458047,0.4368026,0.4282597,0.4199078,0.4119530,0.4044210,0.3970497,0.3900355,0.3832457,0.3767988,0.3706698,0.3646744,0.3589857,0.3534846,0.3482549,0.3432861,0.3383914,0.3337429,0.3292866,0.3249924,0.3209347,0.3169188,0.3130468,0.3094046,0.3058877,0.3025441,0.2992560,0.2961199,0.2931485,0.2902592,0.2875014,0.2848124,0.2822300,0.2797890,0.2773991,0.2751699,0.2729636,0.2708628,0.2688732,0.2669476,0.2651395,0.2633578,0.2616951,0.2601081,0.2585699,0.2571671,0.2557989,0.2545125,0.2533312,0.2522071,0.2511609,0.2501864,0.2492946,0.2484884,0.2477559,0.2471040,0.2465370,0.2460448,0.2456490,0.2453074,0.2450767,0.2449171,0.2448438,0.2448645,0.2449466,0.2451561,0.2454409,0.2458258,0.2462800,0.2468354,0.2474816,0.2482525,0.2491123,0.2500483,0.2511070,0.2522677,0.2535654,0.2549386,0.2564476,0.2580757,0.2598129,0.2617312,0.2637805,0.2659578,0.2683049,0.2707531,0.2734531,0.2762865,0.2792914,0.2825088,0.2858370,0.2894702,0.2932637,0.2972670,0.3014668,0.3058191,0.3104344,0.3152087,0.3201894,0.3253086,0.3305261,0.3359294,0.3414071,0.3469798,0.3525404,0.3580409,0.3635448,0.3688844,0.3741834,0.3792603,0.3840501,0.3886000,0.3928153,0.3968276,0.4004181,0.4036844,0.4066043,0.4091433,0.4114106,0.4133255,0.4149701,0.4163775,0.4175395,0.4185837,0.4194643,0.4202799,0.4210408,0.4217452,0.4225062,0.4233375,0.4243072,0.4254112,0.4266453,0.4281150,0.4297729,0.4317310,0.4339974,0.4366609,0.4397419,0.4433106,0.4474845,0.4522799,0.4580526,0.4646359,0.4722227,0.4809609,0.4909396,0.5027739,0.5165588,0.5327263,0.5513691,0.5731580,0.5988253,0.6283728,0.6638995,0.7044196,0.7513496,0.8064452,0.8703060,0.9457917,1.0341265,1.1363521,1.2511495,1.3794184,1.5219892,1.6761807,1.8458290,2.0207541,2.1965966,2.3587506,2.4907436,2.5962846,2.6626649,2.7082992,2.7501240,2.7688439,2.7765524,2.7821953,2.7935507,2.8051651,2.8220398,2.8432848,2.8554964,2.8595698,2.8660755,2.8698816,2.8756137,2.8890793,2.8991127,2.9214087,2.9424291,2.9598243,2.9629641,2.9615986,2.9622059,2.9608049,2.9590776,2.9549854,2.9465289,2.9330361,2.9093347,2.8975852,2.8903122,2.8704116,2.8666420,2.8624659,2.8558402,2.8515856,2.8447385,2.8353534,2.8214648,2.7981791,2.7855034,2.7705600,2.7614565,2.7531490,2.7427118,2.7178273,2.6855729,2.6592419,2.6360667,2.6054947,2.5819597,2.5553448,2.5310137,2.4875882,2.4593244,2.4231861,2.3899097,2.3566303,2.3259470,2.2897222,2.2622411,2.2223582,2.1911600,2.1571603,2.1245461,2.0942397,2.0621495,2.0298152,1.9988832,1.9687715,1.9395331,1.9091146,1.8803251,1.8515601,1.8227330,1.7948817,1.7662063,1.7398239,1.7124193,1.6869093,1.6608381,1.6354744,1.6106787,1.5868210,1.5620586,1.5391392,1.5164113,1.4937800,1.4719750,1.4521283,1.4299600,1.4096409,1.3894311,1.3698214,1.3499880,1.3314376,1.3128791,1.2950206,1.2774948,1.2598898,1.2429878,1.2264459,1.2103878,1.1948988,1.1796831,1.1648579,1.1509145,1.1364890,1.1234701,1.1100383,1.0977421,1.0852619,1.0735909,1.0621361,1.0512586,1.0409551,1.0308496,1.0210216,1.0115407,1.0025798,0.9936902,0.9852438,0.9772041,0.9694170,0.9621536,0.9549192,0.9483975,0.9414095,0.9353008,0.9292213,0.9239367,0.9182297,0.9129316,0.9081532,0.9033792,0.8989421,0.8947614,0.8909909,0.8872671,0.8838019,0.8805093,0.8774528,0.8745765,0.8721695,0.8700346,0.8676260,0.8656987,0.8640666,0.8626550,0.8614430,0.8605727,0.8599627,0.8592461,0.8587679,0.8587911,0.8589702,0.8594152,0.8597560,0.8605376,0.8615091,0.8625944,0.8638837,0.8655495,0.8672732,0.8692676,0.8715667,0.8741326,0.8768115,0.8797115,0.8829485,0.8866088,0.8900678,0.8941760,0.8982922,0.9026538,0.9071782,0.9122505,0.9173900,0.9229503,0.9283828,0.9342584,0.9403511,0.9466796,0.9535917,0.9602756,0.9675652,0.9748012,0.9827134,0.9906220,0.9989697,1.0074630,1.0164210,1.0254161,1.0350484,1.0447088,1.0546011,1.0647361,1.0754555,1.0866146,1.0971202,1.1086853,1.1205809,1.1325307,1.1449831,1.1574548,1.1702480,1.1834987,1.1969351,1.2107793,1.2248573,1.2396765,1.2539542,1.2690071,1.2835940,1.2993772,1.3158423,1.3318771,1.3478820,1.3648099,1.3824245,1.3990494,1.4168617,1.4346319,1.4527028,1.4713908,1.4902896,1.5088255,1.5296466,1.5476061,1.5679746,1.5874398,1.6070092,1.6274965,1.6479943,1.6683596,1.6911618,1.7106405,1.7332766,1.7531112,1.7745452,1.7950246,1.8179196,1.8390019,1.8635201,1.8831484,1.9035994,1.9271723,1.9463819,1.9721570,1.9969796,2.0133224,2.0371881,2.0574534,2.0804327,2.0989292,2.1180756,2.1401660,2.1612868,2.1831222,2.1987939,2.2216089,2.2486942,2.2590799,2.2773962,2.2893236,2.3064723,2.3264866,2.3434403,2.3528693,2.3721793,2.3939133,2.4149480,2.4245040,2.4284108,2.4306619,2.4328358,2.4394636,2.4461040,2.4515007,2.4673052,2.4716065,2.4792016,2.4825375,2.4833610,2.4839606,2.4828084,2.4849846,2.4842703,2.4852965,2.4821007,2.4846263,2.4841628,2.4843123,2.4822526,2.4799137,2.4780316,2.4764662,2.4727039,2.4712353,2.4662323,2.4650757,2.4640343
"w_0079",47.5999985,2.6315689e-02,2.4168491e-02,2.5400639e-02,2.5661230e-02,2.5484562e-02,2.4859905e-02,2.3363829e-02,2.3638725e-02,2.3849964e-02,2.4200916e-02,2.4981499e-02,2.3031712e-02,2.5002956e-02,2.4513483e-02,2.3999453e-02,2.4741888e-02,2.4217367e-02,2.4388790e-02,2.3177624e-02,2.4098158e-02,2.3762465e-02,2.3108482e-02,2.4063349e-02,2.4534941e-02,2.4194241e-02,2.4057150e-02,2.4030209e-02,2.4075270e-02,2.3844242e-02,2.2890091e-02,2.2507429e-02,2.3400784e-02,2.3435116e-02,2.3550987e-02,2.3531675e-02,2.3417950e-02,2.3543358e-02,2.2910833e-02,2.1675587e-02,2.2625208e-02,2.4287939e-02,2.3827553e-02,2.3966074e-02,2.4093628e-02,2.4091005e-02,2.2870779e-02,2.4067640e-02,2.3731470e-02,2.4121284e-02,2.4502516e-02,2.4378538e-02,2.4577856e-02,2.3968697e-02,2.3418665e-02,2.3676395e-02,2.4202108e-02,2.3913622e-02,2.4452448e-02,2.4926186e-02,2.3378372e-02,2.3547173e-02,2.3847818e-02,2.3890972e-02,2.4311543e-02,2.5009155e-02,2.4234056e-02,2.4213314e-02,2.4984837e-02,2.4096489e-02,2.4050474e-02,2.4054527e-02,2.4315596e-02,2.4640799e-02,2.4351358e-02,2.4112940e-02,2.3984432e-02,2.4376154e-02,2.3725510e-02,2.3294210e-02,2.3347139e-02,2.3111343e-02,2.3302078e-02,2.3819447e-02,2.3647308e-02,2.3443699e-02,2.3075104e-02,2.3998260e-02,2.4103403e-02,2.3534298e-02,2.3660421e-02,2.3816586e-02,2.3485899e-02,2.3661137e-02,2.3149967e-02,2.2964716e-02,2.3097515e-02,2.3718119e-02,2.3277044e-02,2.3619413e-02,2.3481131e-02,2.3269653e-02,2.3533821e-02,2.3107767e-02,2.3623705e-02,2.3339033e-02,2.3368001e-02,2.3545623e-02,2.2842288e-02,2.3295045e-02,2.3188472e-02,2.3332000e-02,2.3624897e-02,2.3412824e-02,2.3431540e-02,2.3365021e-02,2.3461103e-02,2.3361325e-02,2.3258805e-02,2.3276091e-02,2.3358583e-02,2.3320794e-02,2.3275018e-02,2.3259640e-02,2.3283482e-02,2.3291111e-02,2.3345232e-02,2.3189902e-02,2.3104310e-02,2.3061872e-02,2.3016214e-02,2.3068905e-02,2.3008108e-02,2.3002863e-02,2.2973657e-02,2.2949576e-02,2.2993445e-02,2.2979021e-02,2.3003101e-02,2.3003936e-02,2.3068666e-02,2.3093343e-02,2.3122430e-02,2.3117423e-02,2.3143649e-02,2.3177147e-02,2.3234844e-02,2.3207188e-02,2.3181796e-02,2.3219109e-02,2.3267150e-02,2.3242354e-02,2.3295283e-02,2.3330212e-02,2.3320913e-02,2.3346663e-02,2.3375392e-02,2.3377538e-02,2.3393035e-02,2.3424625e-02,2.3440599e-02,2.3497820e-02,2.3583412e-02,2.3669720e-02,2.3762584e-02,2.3870945e-02,2.3973107e-02,2.4085283e-02,2.4154544e-02,2.4225116e-02,2.4326444e-02,2.4369955e-02,2.4431944e-02,2.4440646e-02,2.4460316e-02,2.4473429e-02,2.4446130e-02,2.4420500e-02,2.4376273e-02,2.4312854e-02,2.4277687e-02,2.4208307e-02,2.4122834e-02,2.4088323e-02,2.4084389e-02,2.4094820e-02,2.4156511e-02,2.4168491e-02,2.4156332e-02,2.4149358e-02,2.4150789e-02,2.4141848e-02,2.4149835e-02,2.4122477e-02,2.4106085e-02,2.4092138e-02,2.4046779e-02,2.4035156e-02,2.4001837e-02,2.3990214e-02,2.4001360e-02,2.3975909e-02,2.3957908e-02,2.3959756e-02,2.3956835e-02,2.3954868e-02,2.3950398e-02,2.3953915e-02,2.4013221e-02,2.4051487e-02,2.4087250e-02,2.4134755e-02,2.4182975e-02,2.4265587e-02,2.4361968e-02,2.4459958e-02,2.4537683e-02,2.4639726e-02,2.4740934e-02,2.4822533e-02,2.4885952e-02,2.4956882e-02,2.5001764e-02,2.5035083e-02,2.5052190e-02,2.5065839e-02,2.5080800e-02,2.5113463e-02,2.5127709e-02,2.5152802e-02,2.5170505e-02,2.5194407e-02,2.5199473e-02,2.5217235e-02,2.5215924e-02,2.5230408e-02,2.5252342e-02,2.5281906e-02,2.5293589e-02,2.5343180e-02,2.5373280e-02,2.5409579e-02,2.5464058e-02,2.5488853e-02,2.5535285e-02,2.5577843e-02,2.5628269e-02,2.5678515e-02,2.5733173e-02,2.5789440e-02,2.5835514e-02,2.5889814e-02,2.5968671e-02,2.6039064e-02,2.6132226e-02,2.6249111e-02,2.6355803e-02,2.6496172e-02,2.6666939e-02,2.6846826e-02,2.7074695e-02,2.7351916e-02,2.7668774e-02,2.8043151e-02,2.8468728e-02,2.8941333e-02,2.9478490e-02,3.0063808e-02,3.0710697e-02,3.1413555e-02,3.2187521e-02,3.3047497e-02,3.3977330e-02,3.5035253e-02,3.6218405e-02,3.7501693e-02,3.8880587e-02,4.0307760e-02,4.1721165e-02,4.3001115e-02,4.4136703e-02,4.5083046e-02,4.5789719e-02,4.6268642e-02,4.6573281e-02,4.6726346e-02,4.6753407e-02,4.6689332e-02,4.6534419e-02,4.6326697e-02,4.6038389e-02,4.5717299e-02,4.5301259e-02,4.4862330e-02,4.4379115e-02,4.3859839e-02,4.3311596e-02,4.2729199e-02,4.2121410e-02,4.1534185e-02,4.0913999e-02,4.0313303e-02,3.9718390e-02,3.9106607e-02,3.8556516e-02,3.7966371e-02,3.7375569e-02,3.6805332e-02,3.6230922e-02,3.5676360e-02,3.5135269e-02,3.4615636e-02,3.4103334e-02,3.3620119e-02,3.3162534e-02,3.2714248e-02,3.2295287e-02,3.1888723e-02,3.1519890e-02,3.1163752e-02,3.0831635e-02,3.0514717e-02,3.0242324e-02,2.9973209e-02,2.9739022e-02,2.9517114e-02,2.9313087e-02,2.9128194e-02,2.8986454e-02,2.8854907e-02,2.8759122e-02,2.8673589e-02,2.8588891e-02,2.8570533e-02,2.8507769e-02,2.8510749e-02,2.8515041e-02,2.8542876e-02,2.8589606e-02,2.8672516e-02,2.8759956e-02,2.8892279e-02,2.9030740e-02,2.9190004e-02,2.9402256e-02,2.9599071e-02,2.9839158e-02,3.0094147e-02,3.0320168e-02,3.0619264e-02,3.0880690e-02,3.5487711e-02,3.5759926e-02,3.6052585e-02,3.6349118e-02,3.6654949e-02,3.6991537e-02,3.7331343e-02,3.7711024e-02,3.8136899e-02,3.8614631e-02,3.9196253e-02,3.9876282e-02,4.0684998e-02,4.1735649e-02,4.2998314e-02,4.4575870e-02,4.6461999e-02,4.8727214e-02,5.1354289e-02,5.4302514e-02,5.7438433e-02,6.0848713e-02,6.4240396e-02,6.7469180e-02,7.0523798e-02,7.3162973e-02,7.5356424e-02,7.7072918e-02,7.8275084e-02,7.9102397e-02,7.9563320e-02,7.9784930e-02,7.9808354e-02,7.9717457e-02,7.9552352e-02,7.9339683e-02,7.9118729e-02,7.8908324e-02,7.8723729e-02,7.8571677e-02,7.8448296e-02,7.8352332e-02,7.8295529e-02,7.8255594e-02,7.8203440e-02,7.8126669e-02,7.8031123e-02,7.7893019e-02,7.7679873e-02,7.7443957e-02,7.7159643e-02,7.6829970e-02,7.6484084e-02,7.6126277e-02,7.5754344e-02,7.5385213e-02,7.5016141e-02,7.4642599e-02,7.4295342e-02,7.3936105e-02,7.3592901e-02,7.3266149e-02,7.2930574e-02,7.2614431e-02,7.2294772e-02,7.1984529e-02,7.1691215e-02,7.1377575e-02,7.1081221e-02,7.0798755e-02,7.0533574e-02,7.0264995e-02,7.0018709e-02,6.9788814e-02,6.9570780e-02,6.9389164e-02,6.9234431e-02,6.9112778e-02,6.9014907e-02,6.8967462e-02,6.8947375e-02,6.8981528e-02,6.9064617e-02,6.9200039e-02,6.9374800e-02,6.9618940e-02,6.9912910e-02,7.0281982e-02,7.0705354e-02,7.1203947e-02,7.1756721e-02,7.2407484e-02,7.3133409e-02,7.3919415e-02,7.4794054e-02,7.5756490e-02,7.6814353e-02,7.7979743e-02,7.9212129e-02,8.0611050e-02,8.2102597e-02,8.3723545e-02,8.5481822e-02,8.7409735e-02,8.9481831e-02,9.1754973e-02,9.4146699e-02,9.6803188e-02,9.9649072e-02,0.1026470,0.1058693,0.1093049,0.1129433,0.1167771,0.1207376,0.1249077,0.1292362,0.1335981,0.1380872,0.1426321,0.1472446,0.1518464,0.1563704,0.1609314,0.1654840,0.1700149,0.1745793,0.1791938,0.1840457,0.1891560,0.1945999,0.2005700,0.2073435,0.2149669,0.2239003,0.2340858,0.2464950,0.2609722,0.2781227,0.2984267,0.3228471,0.3514842,0.3848151,0.4222637,0.4651104,0.5130714,0.5654155,0.6222757,0.6824953,0.7459350,0.8105610,0.8738916,0.9363934,0.9960170,1.0517979,1.1017704,1.1461914,1.1852078,1.2188976,1.2466351,1.2699887,1.2889427,1.3044028,1.3165060,1.3255017,1.3320849,1.3365362,1.3389370,1.3394874,1.3388464,1.3367162,1.3341216,1.3297801,1.3252964,1.3201723,1.3145328,1.3083172,1.3013201,1.2929494,1.2828145,1.2710071,1.2566993,1.2403613,1.2213460,1.2004490,1.1778973,1.1540525,1.1293703,1.1039960,1.0782727,1.0529646,1.0274769,1.0023286,0.9776239,0.9534310,0.9300834,0.9068269,0.8842607,0.8622940,0.8408328,0.8201273,0.7994865,0.7793119,0.7599320,0.7408118,0.7222642,0.7039521,0.6862130,0.6692331,0.6523988,0.6361571,0.6202642,0.6049801,0.5903564,0.5759103,0.5620359,0.5486900,0.5357949,0.5235028,0.5113797,0.4998156,0.4888101,0.4780675,0.4678630,0.4578550,0.4482788,0.4392237,0.4304306,0.4220258,0.4138409,0.4060253,0.3986565,0.3913984,0.3845248,0.3778724,0.3715597,0.3655602,0.3596687,0.3540939,0.3486944,0.3435667,0.3386968,0.3338999,0.3293338,0.3249575,0.3207495,0.3167653,0.3128264,0.3090306,0.3054619,0.3020123,0.2987335,0.2955149,0.2924182,0.2895058,0.2866657,0.2839774,0.2813322,0.2787893,0.2764112,0.2740883,0.2718742,0.2697265,0.2676470,0.2657104,0.2638244,0.2620608,0.2603139,0.2586849,0.2571539,0.2556557,0.2542814,0.2529587,0.2517033,0.2505729,0.2494840,0.2484859,0.2475250,0.2466878,0.2459205,0.2452031,0.2446156,0.2440683,0.2436189,0.2432479,0.2429477,0.2427596,0.2426362,0.2425915,0.2426478,0.2427750,0.2430354,0.2433515,0.2437695,0.2442701,0.2448520,0.2455501,0.2463528,0.2472473,0.2482304,0.2493412,0.2505308,0.2518788,0.2533092,0.2548413,0.2565159,0.2582915,0.2602565,0.2623534,0.2645568,0.2669486,0.2694523,0.2721914,0.2750764,0.2781170,0.2813738,0.2847411,0.2884116,0.2922456,0.2963026,0.3005409,0.3049226,0.3095878,0.3143929,0.3194252,0.3245940,0.3298374,0.3352842,0.3408054,0.3464395,0.3520501,0.3576218,0.3631711,0.3685793,0.3739584,0.3791153,0.3839877,0.3886440,0.3929594,0.3970629,0.4007752,0.4041795,0.4071898,0.4098470,0.4122628,0.4142788,0.4160801,0.4175831,0.4188895,0.4200660,0.4210589,0.4220004,0.4228784,0.4237013,0.4245875,0.4254977,0.4266142,0.4278134,0.4291748,0.4307680,0.4325348,0.4346168,0.4370040,0.4397866,0.4430013,0.4466937,0.4510254,0.4559635,0.4618945,0.4686567,0.4764445,0.4853573,0.4955553,0.5076236,0.5216612,0.5381384,0.5571082,0.5792983,0.6053785,0.6353740,0.6714878,0.7126700,0.7603389,0.8162810,0.8811265,0.9576319,1.0474231,1.1511116,1.2674432,1.3973024,1.5416660,1.6969776,1.8675342,2.0433135,2.2161310,2.3772619,2.5049863,2.6051428,2.6674306,2.7083726,2.7466986,2.7691572,2.7765603,2.7836068,2.7893503,2.8027143,2.8140841,2.8306663,2.8481095,2.8576300,2.8643568,2.8694794,2.8727915,2.8797169,2.8908820,2.9015160,2.9175322,2.9327402,2.9445963,2.9463708,2.9449134,2.9466302,2.9403548,2.9318085,2.9258168,2.9102013,2.8944807,2.8843670,2.8776500,2.8693707,2.8651838,2.8598979,2.8523173,2.8450429,2.8336132,2.8195784,2.8023419,2.7874644,2.7779741,2.7682893,2.7599838,2.7491035,2.7267151,2.6931834,2.6686065,2.6480072,2.6189275,2.5936241,2.5671790,2.5442834,2.5021102,2.4747031,2.4382627,2.4029219,2.3734415,2.3390651,2.3036125,2.2705863,2.2389884,2.2019777,2.1676652,2.1381309,2.1024663,2.0706840,2.0384130,2.0073915,1.9779387,1.9478167,1.9177604,1.8884513,1.8593841,1.8302600,1.8029504,1.7743011,1.7476242,1.7195021,1.6935415,1.6668282,1.6413779,1.6172217,1.5920091,1.5678098,1.5444022,1.5224642,1.4992733,1.4775701,1.4561710,1.4357643,1.4149543,1.3941010,1.3747284,1.3549671,1.3361175,1.3185488,1.2996736,1.2826333,1.2648102,1.2482632,1.2315845,1.2154044,1.1999967,1.1846129,1.1697651,1.1554142,1.1413187,1.1275904,1.1149232,1.1020164,1.0896220,1.0776905,1.0666029,1.0552883,1.0445303,1.0343817,1.0247250,1.0151591,1.0057588,0.9972560,0.9886582,0.9805158,0.9725497,0.9651051,0.9579717,0.9509765,0.9443590,0.9378535,0.9321202,0.9261819,0.9207591,0.9153926,0.9105037,0.9056454,0.9011214,0.8969638,0.8929179,0.8893698,0.8857319,0.8824664,0.8794951,0.8763272,0.8738359,0.8715993,0.8691741,0.8672047,0.8655248,0.8640051,0.8626380,0.8615329,0.8607713,0.8602562,0.8596537,0.8593995,0.8596792,0.8597637,0.8602087,0.8607173,0.8615587,0.8626066,0.8638771,0.8652209,0.8669240,0.8687857,0.8710597,0.8732076,0.8759563,0.8786627,0.8818440,0.8849760,0.8887441,0.8924450,0.8965783,0.9006921,0.9051651,0.9099059,0.9149506,0.9200578,0.9255256,0.9313179,0.9370070,0.9433660,0.9495732,0.9564141,0.9632298,0.9706754,0.9781470,0.9858125,0.9937689,1.0022495,1.0109564,1.0198514,1.0286398,1.0383375,1.0481420,1.0580326,1.0683882,1.0787125,1.0898358,1.1010671,1.1126516,1.1241866,1.1365790,1.1481549,1.1610340,1.1739066,1.1870941,1.2005669,1.2141688,1.2284598,1.2429497,1.2576650,1.2720230,1.2870895,1.3028768,1.3192928,1.3348203,1.3515058,1.3681535,1.3859340,1.4025277,1.4201784,1.4378313,1.4563113,1.4742892,1.4930934,1.5118561,1.5319798,1.5507529,1.5717351,1.5905654,1.6099319,1.6310378,1.6508808,1.6713854,1.6937765,1.7130390,1.7355304,1.7558078,1.7773538,1.7980552,1.8203124,1.8419191,1.8661849,1.8864297,1.9065506,1.9293612,1.9478722,1.9752020,2.0001922,2.0167472,2.0384045,2.0604143,2.0820265,2.1008201,2.1196463,2.1425631,2.1633174,2.1851001,2.2023416,2.2211208,2.2506821,2.2621489,2.2770727,2.2925680,2.3055944,2.3238709,2.3423176,2.3540800,2.3660340,2.3845332,2.4073148,2.4227319,2.4320087,2.4343812,2.4378157,2.4411561,2.4445338,2.4466980,2.4544847,2.4578669,2.4591424,2.4679239,2.4714706,2.4771693,2.4785593,2.4806669,2.4841633,2.4861979,2.4864271,2.4853525,2.4881916,2.4842229,2.4818413,2.4780259,2.4781020,2.4756429,2.4714441,2.4676855,2.4670465,2.4621410,2.4583204
"w_0080",48.2000008,2.6330948e-02,2.4086475e-02,2.5367498e-02,2.5788069e-02,2.5333643e-02,2.4851084e-02,2.3171186e-02,2.3641586e-02,2.3928165e-02,2.4111986e-02,2.4956465e-02,2.3016214e-02,2.5131464e-02,2.4646044e-02,2.4126053e-02,2.4749517e-02,2.4256706e-02,2.4375439e-02,2.3165703e-02,2.4142504e-02,2.3870945e-02,2.3199797e-02,2.4080276e-02,2.4492979e-02,2.4160862e-02,2.4087906e-02,2.4026632e-02,2.4091244e-02,2.3795366e-02,2.2888660e-02,2.2471666e-02,2.3376703e-02,2.3382902e-02,2.3545504e-02,2.3519278e-02,2.3422003e-02,2.3557901e-02,2.3008347e-02,2.1663189e-02,2.2668123e-02,2.4299383e-02,2.3853779e-02,2.3981094e-02,2.4126053e-02,2.4137497e-02,2.2908926e-02,2.4096489e-02,2.3717165e-02,2.4142981e-02,2.4528503e-02,2.4395466e-02,2.4568319e-02,2.3970366e-02,2.3441553e-02,2.3784161e-02,2.4189234e-02,2.3956060e-02,2.4376631e-02,2.4945021e-02,2.3347616e-02,2.3481131e-02,2.3736954e-02,2.3891211e-02,2.4327040e-02,2.4847507e-02,2.4187803e-02,2.4249792e-02,2.4965525e-02,2.4013042e-02,2.4126053e-02,2.4083853e-02,2.4501324e-02,2.4642229e-02,2.4380922e-02,2.4198294e-02,2.3957491e-02,2.4351120e-02,2.3736954e-02,2.3314953e-02,2.3394585e-02,2.3145676e-02,2.3329496e-02,2.3814917e-02,2.3645401e-02,2.3500204e-02,2.3037195e-02,2.3981333e-02,2.4107218e-02,2.3624420e-02,2.3641348e-02,2.3783445e-02,2.3453236e-02,2.3672819e-02,2.3114920e-02,2.2893906e-02,2.3056269e-02,2.3673773e-02,2.3262262e-02,2.3591280e-02,2.3469448e-02,2.3268223e-02,2.3537874e-02,2.3077965e-02,2.3610353e-02,2.3352861e-02,2.3391843e-02,2.3526192e-02,2.2820950e-02,2.3303032e-02,2.3194432e-02,2.3326397e-02,2.3566723e-02,2.3408890e-02,2.3433566e-02,2.3391128e-02,2.3463964e-02,2.3356199e-02,2.3256660e-02,2.3269534e-02,2.3351550e-02,2.3311138e-02,2.3289680e-02,2.3284316e-02,2.3275614e-02,2.3289084e-02,2.3342848e-02,2.3164511e-02,2.3090959e-02,2.3049593e-02,2.3021221e-02,2.3071885e-02,2.3007154e-02,2.2983789e-02,2.2963643e-02,2.2950172e-02,2.2982001e-02,2.2977114e-02,2.3001075e-02,2.3003697e-02,2.3089409e-02,2.3095369e-02,2.3133397e-02,2.3118615e-02,2.3164988e-02,2.3185849e-02,2.3235083e-02,2.3227334e-02,2.3205519e-02,2.3250341e-02,2.3280382e-02,2.3251176e-02,2.3303986e-02,2.3345828e-02,2.3329973e-02,2.3349762e-02,2.3405313e-02,2.3402929e-02,2.3416996e-02,2.3449063e-02,2.3462415e-02,2.3522615e-02,2.3609996e-02,2.3684621e-02,2.3772955e-02,2.3877501e-02,2.3977399e-02,2.4094105e-02,2.4158597e-02,2.4232745e-02,2.4342299e-02,2.4375200e-02,2.4435520e-02,2.4457693e-02,2.4478912e-02,2.4482727e-02,2.4461865e-02,2.4433851e-02,2.4393559e-02,2.4341464e-02,2.4302959e-02,2.4237394e-02,2.4137139e-02,2.4098575e-02,2.4089873e-02,2.4073243e-02,2.4134398e-02,2.4158537e-02,2.4162114e-02,2.4163842e-02,2.4166942e-02,2.4154365e-02,2.4156153e-02,2.4121881e-02,2.4106145e-02,2.4093211e-02,2.4044275e-02,2.4034619e-02,2.4009943e-02,2.4002433e-02,2.4008155e-02,2.3985982e-02,2.3974538e-02,2.3977697e-02,2.3971319e-02,2.3977220e-02,2.3971915e-02,2.3982644e-02,2.4044931e-02,2.4080753e-02,2.4120629e-02,2.4166942e-02,2.4212718e-02,2.4290085e-02,2.4389744e-02,2.4490714e-02,2.4563611e-02,2.4659038e-02,2.4760485e-02,2.4839222e-02,2.4899423e-02,2.4967790e-02,2.5010645e-02,2.5039256e-02,2.5065839e-02,2.5072992e-02,2.5089800e-02,2.5115728e-02,2.5131226e-02,2.5158942e-02,2.5176823e-02,2.5201440e-02,2.5208116e-02,2.5228262e-02,2.5228798e-02,2.5242031e-02,2.5270164e-02,2.5300503e-02,2.5315046e-02,2.5364757e-02,2.5402129e-02,2.5438249e-02,2.5488555e-02,2.5515079e-02,2.5562286e-02,2.5604784e-02,2.5652945e-02,2.5703669e-02,2.5754213e-02,2.5810182e-02,2.5854051e-02,2.5904357e-02,2.5977135e-02,2.6055217e-02,2.6143193e-02,2.6262462e-02,2.6370227e-02,2.6509583e-02,2.6678145e-02,2.6865125e-02,2.7092755e-02,2.7374983e-02,2.7692914e-02,2.8069198e-02,2.8503120e-02,2.8980255e-02,2.9521286e-02,3.0110061e-02,3.0762315e-02,3.1466067e-02,3.2253742e-02,3.3115745e-02,3.4050643e-02,3.5109818e-02,3.6303818e-02,3.7587225e-02,3.8971484e-02,4.0398061e-02,4.1815639e-02,4.3098390e-02,4.4236958e-02,4.5185864e-02,4.5890868e-02,4.6371937e-02,4.6670854e-02,4.6817899e-02,4.6843588e-02,4.6768606e-02,4.6612322e-02,4.6400309e-02,4.6108782e-02,4.5783341e-02,4.5360565e-02,4.4915438e-02,4.4427574e-02,4.3905079e-02,4.3353617e-02,4.2769134e-02,4.2160273e-02,4.1571200e-02,4.0949821e-02,4.0344357e-02,3.9748967e-02,3.9134681e-02,3.8581669e-02,3.7990987e-02,3.7398338e-02,3.6825418e-02,3.6248088e-02,3.5690904e-02,3.5146356e-02,3.4623981e-02,3.4112036e-02,3.3626854e-02,3.3168733e-02,3.2715321e-02,3.2292604e-02,3.1885684e-02,3.1514287e-02,3.1155407e-02,3.0820191e-02,3.0504167e-02,3.0233502e-02,2.9964864e-02,2.9730141e-02,2.9513061e-02,2.9298782e-02,2.9119015e-02,2.8975606e-02,2.8830826e-02,2.8758466e-02,2.8669178e-02,2.8585374e-02,2.8570950e-02,2.8503418e-02,2.8510630e-02,2.8512001e-02,2.8540194e-02,2.8589666e-02,2.8670132e-02,2.8755903e-02,2.8891861e-02,2.9026449e-02,2.9190779e-02,2.9392362e-02,2.9584408e-02,2.9835463e-02,3.0086875e-02,3.0302525e-02,3.0613899e-02,3.0865669e-02,3.5780489e-02,3.6051989e-02,3.6344588e-02,3.6638975e-02,3.6946237e-02,3.7281811e-02,3.7627518e-02,3.8002849e-02,3.8433790e-02,3.8913548e-02,3.9502144e-02,4.0188372e-02,4.0999293e-02,4.2066097e-02,4.3337405e-02,4.4908583e-02,4.6812952e-02,4.9089253e-02,5.1719368e-02,5.4679394e-02,5.7827592e-02,6.1250269e-02,6.4652860e-02,6.7882419e-02,7.0946872e-02,7.3594213e-02,7.5778604e-02,7.7492535e-02,7.8694165e-02,7.9506218e-02,7.9964757e-02,8.0172122e-02,8.0183208e-02,8.0082536e-02,7.9904675e-02,7.9687953e-02,7.9458475e-02,7.9236746e-02,7.9046786e-02,7.8885674e-02,7.8757703e-02,7.8653455e-02,7.8601718e-02,7.8549027e-02,7.8486741e-02,7.8411818e-02,7.8312933e-02,7.8159750e-02,7.7948928e-02,7.7706337e-02,7.7421069e-02,7.7085316e-02,7.6729059e-02,7.6369941e-02,7.5991392e-02,7.5619817e-02,7.5249374e-02,7.4872553e-02,7.4517667e-02,7.4160576e-02,7.3814809e-02,7.3484063e-02,7.3143005e-02,7.2835267e-02,7.2515070e-02,7.2202742e-02,7.1898282e-02,7.1602225e-02,7.1301281e-02,7.1017981e-02,7.0739627e-02,7.0489347e-02,7.0228219e-02,7.0007682e-02,6.9790184e-02,6.9613338e-02,6.9464445e-02,6.9334686e-02,6.9242179e-02,6.9193840e-02,6.9180489e-02,6.9221020e-02,6.9295883e-02,6.9439530e-02,6.9629312e-02,6.9857955e-02,7.0154190e-02,7.0522964e-02,7.0946276e-02,7.1452439e-02,7.2005153e-02,7.2658479e-02,7.3387980e-02,7.4174166e-02,7.5043678e-02,7.6014400e-02,7.7082098e-02,7.8245938e-02,7.9488397e-02,8.0886245e-02,8.2380116e-02,8.4005237e-02,8.5775435e-02,8.7705612e-02,8.9783669e-02,9.2058063e-02,9.4462126e-02,9.7125441e-02,9.9980861e-02,0.1029831,0.1062055,0.1096547,0.1133051,0.1171431,0.1211099,0.1252931,0.1296297,0.1340086,0.1385083,0.1430659,0.1476932,0.1523123,0.1568528,0.1614271,0.1660034,0.1705507,0.1751478,0.1797712,0.1846520,0.1897915,0.1952670,0.2012649,0.2080704,0.2157258,0.2247144,0.2349514,0.2474169,0.2619542,0.2791725,0.2995690,0.3240678,0.3528062,0.3862501,0.4238159,0.4667616,0.5148895,0.5673631,0.6244323,0.6847634,0.7484242,0.8132477,0.8767348,0.9393927,0.9991194,1.0550416,1.1050775,1.1494081,1.1884313,1.2220240,1.2496016,1.2728240,1.2915167,1.3067465,1.3184657,1.3272722,1.3334857,1.3375602,1.3397670,1.3402253,1.3393030,1.3368495,1.3339028,1.3295047,1.3247867,1.3195176,1.3138731,1.3073231,1.3000311,1.2919121,1.2815361,1.2693806,1.2552272,1.2386888,1.2196257,1.1986315,1.1760178,1.1520903,1.1273198,1.1018873,1.0761378,1.0507907,1.0252614,1.0001419,0.9754583,0.9512197,0.9278632,0.9046361,0.8820509,0.8601736,0.8387285,0.8180381,0.7974012,0.7773056,0.7579463,0.7388883,0.7203540,0.7020789,0.6843935,0.6674080,0.6506101,0.6344239,0.6185658,0.6033511,0.5887271,0.5743418,0.5605221,0.5472006,0.5343778,0.5221139,0.5100352,0.4984972,0.4875247,0.4768285,0.4666660,0.4567105,0.4471427,0.4381331,0.4293568,0.4209896,0.4128339,0.4050561,0.3977008,0.3904811,0.3836306,0.3769999,0.3707103,0.3647410,0.3588805,0.3533275,0.3479398,0.3428285,0.3379849,0.3331990,0.3286398,0.3242941,0.3201068,0.3161283,0.3121947,0.3084326,0.3048710,0.3014324,0.2981679,0.2949687,0.2918889,0.2889694,0.2861362,0.2834668,0.2808290,0.2782929,0.2759333,0.2736122,0.2714061,0.2692463,0.2672021,0.2652720,0.2633846,0.2616127,0.2598914,0.2582732,0.2567409,0.2552526,0.2538901,0.2525562,0.2513244,0.2501918,0.2491275,0.2481119,0.2471833,0.2463388,0.2455774,0.2448838,0.2442796,0.2437603,0.2433228,0.2429478,0.2426452,0.2424658,0.2423565,0.2423139,0.2423868,0.2425153,0.2427840,0.2431059,0.2435119,0.2440364,0.2446335,0.2453333,0.2461419,0.2470467,0.2480454,0.2491533,0.2503473,0.2517031,0.2531364,0.2546847,0.2563768,0.2581585,0.2601264,0.2622383,0.2644452,0.2668489,0.2693620,0.2721074,0.2749938,0.2780457,0.2813109,0.2846856,0.2883651,0.2922047,0.2962595,0.3005133,0.3048973,0.3095697,0.3143898,0.3194309,0.3246069,0.3298638,0.3353241,0.3408530,0.3464965,0.3521113,0.3576895,0.3632644,0.3686793,0.3740707,0.3792449,0.3841357,0.3888071,0.3931343,0.3972653,0.4010013,0.4044200,0.4074666,0.4101499,0.4125739,0.4146141,0.4164209,0.4179591,0.4193197,0.4204884,0.4215227,0.4224822,0.4233799,0.4242265,0.4251259,0.4260851,0.4271994,0.4284214,0.4298429,0.4314146,0.4332323,0.4353342,0.4377322,0.4405446,0.4437847,0.4474945,0.4518497,0.4568125,0.4627863,0.4695745,0.4773899,0.4863534,0.4965907,0.5087181,0.5227954,0.5393191,0.5583663,0.5806206,0.6067745,0.6369014,0.6731020,0.7144082,0.7622564,0.8183305,0.8833909,0.9601487,1.0501546,1.1542120,1.2707816,1.4009713,1.5456325,1.7014537,1.8723998,2.0483689,2.2211773,2.3814716,2.5124931,2.6067603,2.6705251,2.7128663,2.7543366,2.7658517,2.7712443,2.7792532,2.7864530,2.7998440,2.8180149,2.8380976,2.8482528,2.8522179,2.8581750,2.8613567,2.8694179,2.8845887,2.9029021,2.9212155,2.9345648,2.9496813,2.9527211,2.9557278,2.9553592,2.9554338,2.9564071,2.9500997,2.9362299,2.9215918,2.9015198,2.8891764,2.8759105,2.8672376,2.8572421,2.8546300,2.8495116,2.8437304,2.8364999,2.8248668,2.8078747,2.7893305,2.7735169,2.7598591,2.7528226,2.7434077,2.7314177,2.6997938,2.6675050,2.6470685,2.6204183,2.5903070,2.5650868,2.5413752,2.5017138,2.4716370,2.4372094,2.4000928,2.3686070,2.3356948,2.3008156,2.2670906,2.2367442,2.1972232,2.1635723,2.1343157,2.0984271,2.0665407,2.0345941,2.0033455,1.9748905,1.9435774,1.9125876,1.8853970,1.8547459,1.8259619,1.7990485,1.7709645,1.7432119,1.7156730,1.6896482,1.6633184,1.6384716,1.6129925,1.5889821,1.5643485,1.5412225,1.5189755,1.4965842,1.4742832,1.4536978,1.4326534,1.4119917,1.3915895,1.3722508,1.3529179,1.3339198,1.3158503,1.2975948,1.2802188,1.2629532,1.2465916,1.2297448,1.2137121,1.1979961,1.1828816,1.1678780,1.1537063,1.1399138,1.1262143,1.1133188,1.1005555,1.0884733,1.0765055,1.0652775,1.0541208,1.0435410,1.0334268,1.0235586,1.0142519,1.0049073,0.9965266,0.9878990,0.9796634,0.9719123,0.9644298,0.9573742,0.9504212,0.9438158,0.9374203,0.9316725,0.9257846,0.9203697,0.9150788,0.9102132,0.9053830,0.9008759,0.8967727,0.8927097,0.8893511,0.8856522,0.8824232,0.8795169,0.8764074,0.8738583,0.8716736,0.8692830,0.8672622,0.8655536,0.8640985,0.8627710,0.8617414,0.8611981,0.8604183,0.8598923,0.8598144,0.8600639,0.8600520,0.8605236,0.8610479,0.8620968,0.8630430,0.8642334,0.8657304,0.8676051,0.8692144,0.8714369,0.8737788,0.8766453,0.8792459,0.8822862,0.8855155,0.8892546,0.8930070,0.8973150,0.9012396,0.9058950,0.9104888,0.9154825,0.9209530,0.9262595,0.9319700,0.9377941,0.9441501,0.9504383,0.9571358,0.9639250,0.9715276,0.9789985,0.9866050,0.9945741,1.0030624,1.0118371,1.0206412,1.0297066,1.0392474,1.0492333,1.0587434,1.0691423,1.0799818,1.0907141,1.1016936,1.1138182,1.1249745,1.1372297,1.1490067,1.1619148,1.1748916,1.1884128,1.2015178,1.2150755,1.2290993,1.2442162,1.2596186,1.2733029,1.2886779,1.3040096,1.3205006,1.3363302,1.3521197,1.3690428,1.3868978,1.4040254,1.4213380,1.4391651,1.4577585,1.4755272,1.4942111,1.5126168,1.5322880,1.5519522,1.5735434,1.5913584,1.6110084,1.6327333,1.6528542,1.6728289,1.6945553,1.7144628,1.7358762,1.7564617,1.7784656,1.8000785,1.8209380,1.8425121,1.8655473,1.8862143,1.9078690,1.9317631,1.9501692,1.9744809,1.9986491,2.0169933,2.0411670,2.0596552,2.0849597,2.1019914,2.1202846,2.1440213,2.1661632,2.1846139,2.2022088,2.2270896,2.2502780,2.2621231,2.2785373,2.2913895,2.3089440,2.3285215,2.3436422,2.3545027,2.3744056,2.3970139,2.4160047,2.4237659,2.4268720,2.4291825,2.4313445,2.4380107,2.4445639,2.4518979,2.4629056,2.4702504,2.4755774,2.4773479,2.4808021,2.4798958,2.4800344,2.4809184,2.4809504,2.4845307,2.4839952,2.4826291,2.4836361,2.4809065,2.4786355,2.4790194,2.4759102,2.4732175,2.4705861,2.4679003,2.4655788,2.4634376,2.4594529
"w_0081",48.7999992,2.6698828e-02,2.4317503e-02,2.5511503e-02,2.5798798e-02,2.5373936e-02,2.4937630e-02,2.3434877e-02,2.3753643e-02,2.4096012e-02,2.4199247e-02,2.5073528e-02,2.3150206e-02,2.5209665e-02,2.4662018e-02,2.4192095e-02,2.4854422e-02,2.4352551e-02,2.4519444e-02,2.3266792e-02,2.4198771e-02,2.3892164e-02,2.3232937e-02,2.4184227e-02,2.4673939e-02,2.4249792e-02,2.4151802e-02,2.4059057e-02,2.4148226e-02,2.3910761e-02,2.2882462e-02,2.2593737e-02,2.3401976e-02,2.3435116e-02,2.3560047e-02,2.3583412e-02,2.3428679e-02,2.3651838e-02,2.3036003e-02,2.1744490e-02,2.2750854e-02,2.4366617e-02,2.3977757e-02,2.4047613e-02,2.4257898e-02,2.4204731e-02,2.3010731e-02,2.4101257e-02,2.3819923e-02,2.4222612e-02,2.4595737e-02,2.4471283e-02,2.4696827e-02,2.4030924e-02,2.3509979e-02,2.3813248e-02,2.4215460e-02,2.3998499e-02,2.4570465e-02,2.4962425e-02,2.3464918e-02,2.3564816e-02,2.3881912e-02,2.3985147e-02,2.4361610e-02,2.5053740e-02,2.4255037e-02,2.4311066e-02,2.5021553e-02,2.4141073e-02,2.4237156e-02,2.4186850e-02,2.4635077e-02,2.4730682e-02,2.4496078e-02,2.4295807e-02,2.4037361e-02,2.4438858e-02,2.3840904e-02,2.3380041e-02,2.3456097e-02,2.3193359e-02,2.3375034e-02,2.3903847e-02,2.3729801e-02,2.3546219e-02,2.3154974e-02,2.4082661e-02,2.4182081e-02,2.3623705e-02,2.3719311e-02,2.3848772e-02,2.3533821e-02,2.3725033e-02,2.3228168e-02,2.2950649e-02,2.3103714e-02,2.3797274e-02,2.3321390e-02,2.3656130e-02,2.3528099e-02,2.3324728e-02,2.3592710e-02,2.3157835e-02,2.3683786e-02,2.3427486e-02,2.3430467e-02,2.3601890e-02,2.2870421e-02,2.3389697e-02,2.3244143e-02,2.3385048e-02,2.3643494e-02,2.3472190e-02,2.3484349e-02,2.3426890e-02,2.3503184e-02,2.3407698e-02,2.3309469e-02,2.3339987e-02,2.3399830e-02,2.3370266e-02,2.3340344e-02,2.3308754e-02,2.3312926e-02,2.3329020e-02,2.3381591e-02,2.3217678e-02,2.3119569e-02,2.3080707e-02,2.3046374e-02,2.3097992e-02,2.3037553e-02,2.3030281e-02,2.3000121e-02,2.2982717e-02,2.3033857e-02,2.3033738e-02,2.3040414e-02,2.3052573e-02,2.3121834e-02,2.3140550e-02,2.3173928e-02,2.3168802e-02,2.3189902e-02,2.3223639e-02,2.3265481e-02,2.3270965e-02,2.3238540e-02,2.3283482e-02,2.3323774e-02,2.3295760e-02,2.3344159e-02,2.3379326e-02,2.3383737e-02,2.3396969e-02,2.3438454e-02,2.3430705e-02,2.3452997e-02,2.3483634e-02,2.3495197e-02,2.3550510e-02,2.3642302e-02,2.3717761e-02,2.3813486e-02,2.3918629e-02,2.4018407e-02,2.4143219e-02,2.4202943e-02,2.4275422e-02,2.4379134e-02,2.4423838e-02,2.4483204e-02,2.4500132e-02,2.4509072e-02,2.4524570e-02,2.4499178e-02,2.4472117e-02,2.4435401e-02,2.4370432e-02,2.4330378e-02,2.4263740e-02,2.4154305e-02,2.4103105e-02,2.4081945e-02,2.4070442e-02,2.4135232e-02,2.4172544e-02,2.4181068e-02,2.4197400e-02,2.4202168e-02,2.4187386e-02,2.4186850e-02,2.4150133e-02,2.4137199e-02,2.4121046e-02,2.4075687e-02,2.4067461e-02,2.4039984e-02,2.4027467e-02,2.4037898e-02,2.4015784e-02,2.4002850e-02,2.4007678e-02,2.4006903e-02,2.4006069e-02,2.4007201e-02,2.4017513e-02,2.4075806e-02,2.4117410e-02,2.4159729e-02,2.4203241e-02,2.4248898e-02,2.4328113e-02,2.4428487e-02,2.4524212e-02,2.4601281e-02,2.4703145e-02,2.4798214e-02,2.4876952e-02,2.4940193e-02,2.5006652e-02,2.5048494e-02,2.5077581e-02,2.5101185e-02,2.5108159e-02,2.5122702e-02,2.5153875e-02,2.5166273e-02,2.5194108e-02,2.5215447e-02,2.5235951e-02,2.5246263e-02,2.5261104e-02,2.5261343e-02,2.5280714e-02,2.5306165e-02,2.5336921e-02,2.5352657e-02,2.5402844e-02,2.5433242e-02,2.5472343e-02,2.5522649e-02,2.5549233e-02,2.5595069e-02,2.5635302e-02,2.5691032e-02,2.5737643e-02,2.5789022e-02,2.5847375e-02,2.5887966e-02,2.5945365e-02,2.6017845e-02,2.6096225e-02,2.6181877e-02,2.6305079e-02,2.6411057e-02,2.6546478e-02,2.6717424e-02,2.6904047e-02,2.7133822e-02,2.7410269e-02,2.7735353e-02,2.8110921e-02,2.8546810e-02,2.9028893e-02,2.9568195e-02,3.0160308e-02,3.0817568e-02,3.1521201e-02,3.2308042e-02,3.3172488e-02,3.4110248e-02,3.5173357e-02,3.6369681e-02,3.7660301e-02,3.9048254e-02,4.0479302e-02,4.1901588e-02,4.3188393e-02,4.4327497e-02,4.5277834e-02,4.5984685e-02,4.6468198e-02,4.6765149e-02,4.6908021e-02,4.6932042e-02,4.6855927e-02,4.6694696e-02,4.6478987e-02,4.6181262e-02,4.5856297e-02,4.5424223e-02,4.4979095e-02,4.4486344e-02,4.3958127e-02,4.3403983e-02,4.2815804e-02,4.2203128e-02,4.1608572e-02,4.0984511e-02,4.0377736e-02,3.9780915e-02,3.9162576e-02,3.8603961e-02,3.8013816e-02,3.7417233e-02,3.6843419e-02,3.6263525e-02,3.5706222e-02,3.5162210e-02,3.4636855e-02,3.4123302e-02,3.3635676e-02,3.3177197e-02,3.2720089e-02,3.2299519e-02,3.1894386e-02,3.1515658e-02,3.1159580e-02,3.0825257e-02,3.0516326e-02,3.0238748e-02,2.9967666e-02,2.9724479e-02,2.9500306e-02,2.9300034e-02,2.9118896e-02,2.8975010e-02,2.8828144e-02,2.8751969e-02,2.8663576e-02,2.8582633e-02,2.8556764e-02,2.8498292e-02,2.8502882e-02,2.8512776e-02,2.8533995e-02,2.8582454e-02,2.8658807e-02,2.8748930e-02,2.8873622e-02,2.9012859e-02,2.9169261e-02,2.9383421e-02,2.9567838e-02,2.9819489e-02,3.0071735e-02,3.0295253e-02,3.0595183e-02,3.0853748e-02,3.6031663e-02,3.6308467e-02,3.6597371e-02,3.6893845e-02,3.7202597e-02,3.7536800e-02,3.7876725e-02,3.8261831e-02,3.8693070e-02,3.9177477e-02,3.9768755e-02,4.0453851e-02,4.1278601e-02,4.2339742e-02,4.3610930e-02,4.5200706e-02,4.7116160e-02,4.9391627e-02,5.2032471e-02,5.5000722e-02,5.8151126e-02,6.1585188e-02,6.4998448e-02,6.8239093e-02,7.1315885e-02,7.3965251e-02,7.6154530e-02,7.7863276e-02,7.9055369e-02,7.9859674e-02,8.0314934e-02,8.0522656e-02,8.0517888e-02,8.0410898e-02,8.0220640e-02,7.9989731e-02,7.9752326e-02,7.9523802e-02,7.9335570e-02,7.9161406e-02,7.9029620e-02,7.8924417e-02,7.8859806e-02,7.8806698e-02,7.8741014e-02,7.8654528e-02,7.8550160e-02,7.8397751e-02,7.8184724e-02,7.7934206e-02,7.7642441e-02,7.7300549e-02,7.6945007e-02,7.6587975e-02,7.6198816e-02,7.5831532e-02,7.5448811e-02,7.5074613e-02,7.4726939e-02,7.4359953e-02,7.4014246e-02,7.3676288e-02,7.3338151e-02,7.3027492e-02,7.2705746e-02,7.2394907e-02,7.2090447e-02,7.1783423e-02,7.1489990e-02,7.1207702e-02,7.0937097e-02,7.0679247e-02,7.0413649e-02,7.0204496e-02,6.9984496e-02,6.9811285e-02,6.9656789e-02,6.9528639e-02,6.9441140e-02,6.9398999e-02,6.9379807e-02,6.9423854e-02,6.9517255e-02,6.9656670e-02,6.9829285e-02,7.0070803e-02,7.0367455e-02,7.0737600e-02,7.1167052e-02,7.1676314e-02,7.2236300e-02,7.2885931e-02,7.3617876e-02,7.4404776e-02,7.5280011e-02,7.6250911e-02,7.7321589e-02,7.8484595e-02,7.9726994e-02,8.1124246e-02,8.2631946e-02,8.4257007e-02,8.6024940e-02,8.7955892e-02,9.0049148e-02,9.2323363e-02,9.4729722e-02,9.7398311e-02,0.1002514,0.1032699,0.1064947,0.1099500,0.1136076,0.1174528,0.1214309,0.1256286,0.1299693,0.1343580,0.1388720,0.1434382,0.1480850,0.1527147,0.1572649,0.1618576,0.1664465,0.1710123,0.1756181,0.1802669,0.1851709,0.1903295,0.1958266,0.2018579,0.2086865,0.2163829,0.2254037,0.2356742,0.2481865,0.2627754,0.2800406,0.3004920,0.3250818,0.3538765,0.3874034,0.4250624,0.4681627,0.5163602,0.5689876,0.6261977,0.6866965,0.7504761,0.8154351,0.8790756,0.9418905,1.0017477,1.0577452,1.1078250,1.1521931,1.1911306,1.2246287,1.2520350,1.2750881,1.2937373,1.3086498,1.3201984,1.3286815,1.3348693,1.3387883,1.3406188,1.3407729,1.3395787,1.3370482,1.3338344,1.3293095,1.3244658,1.3190637,1.3132544,1.3066630,1.2991474,1.2908831,1.2805914,1.2683378,1.2540298,1.2375098,1.2182633,1.1972398,1.1745634,1.1505480,1.1257389,1.1002781,1.0745246,1.0490667,1.0235567,0.9984416,0.9736071,0.9495265,0.9261192,0.9029263,0.8803627,0.8584310,0.8370563,0.8163679,0.7957735,0.7756784,0.7564226,0.7372965,0.7188238,0.7005764,0.6829001,0.6659805,0.6492137,0.6330618,0.6172228,0.6020532,0.5874890,0.5731154,0.5593240,0.5460514,0.5332214,0.5210259,0.5089875,0.4974560,0.4865108,0.4758554,0.4657185,0.4557844,0.4462531,0.4372712,0.4285223,0.4201733,0.4120425,0.4043016,0.3969586,0.3897568,0.3829370,0.3763251,0.3700551,0.3641006,0.3582524,0.3527217,0.3473579,0.3422648,0.3374287,0.3326526,0.3281211,0.3237693,0.3195819,0.3156213,0.3117095,0.3079587,0.3044135,0.3009725,0.2977117,0.2945270,0.2914601,0.2885618,0.2857344,0.2830579,0.2804286,0.2779155,0.2755547,0.2732274,0.2710356,0.2688924,0.2668554,0.2649289,0.2630464,0.2612851,0.2595746,0.2579574,0.2564271,0.2549449,0.2535853,0.2522715,0.2510279,0.2499063,0.2488428,0.2478342,0.2469108,0.2460782,0.2453238,0.2446269,0.2440275,0.2435158,0.2430761,0.2427211,0.2424214,0.2422608,0.2421343,0.2421056,0.2421706,0.2423164,0.2425944,0.2429235,0.2433373,0.2438547,0.2444629,0.2451797,0.2459867,0.2468983,0.2479088,0.2490177,0.2502210,0.2515829,0.2530262,0.2545737,0.2562703,0.2580636,0.2600399,0.2621539,0.2643746,0.2667826,0.2693009,0.2720556,0.2749485,0.2780075,0.2812787,0.2846577,0.2883468,0.2921894,0.2962578,0.3005105,0.3049098,0.3095887,0.3144071,0.3194587,0.3246426,0.3299038,0.3353708,0.3408986,0.3465619,0.3521925,0.3577736,0.3633629,0.3687845,0.3741876,0.3793682,0.3842842,0.3889681,0.3933244,0.3974651,0.4012190,0.4046483,0.4077012,0.4104200,0.4128621,0.4149258,0.4167473,0.4183289,0.4196984,0.4208776,0.4219325,0.4229107,0.4238147,0.4247040,0.4256082,0.4265768,0.4277081,0.4289527,0.4303761,0.4320000,0.4338226,0.4359269,0.4383586,0.4412051,0.4444776,0.4481904,0.4525620,0.4575439,0.4635510,0.4703646,0.4782117,0.4871989,0.4974829,0.5096479,0.5237916,0.5403764,0.5594651,0.5817658,0.6079780,0.6381376,0.6744831,0.7158707,0.7638255,0.8200960,0.8852949,0.9621841,1.0524576,1.1567305,1.2736088,1.4042522,1.5491313,1.7050581,1.8761818,2.0513358,2.2253802,2.3839798,2.5175123,2.6097422,2.6711090,2.7221336,2.7540045,2.7615650,2.7686806,2.7796736,2.7925828,2.8090353,2.8267839,2.8408115,2.8467159,2.8504753,2.8563330,2.8713815,2.8836663,2.8999963,2.9181795,2.9281158,2.9450421,2.9494689,2.9507942,2.9528639,2.9503760,2.9516776,2.9512823,2.9505584,2.9472520,2.9365690,2.9261494,2.9043660,2.8843496,2.8719530,2.8618388,2.8542783,2.8470502,2.8404291,2.8357010,2.8256254,2.8151097,2.7937930,2.7753119,2.7612588,2.7500637,2.7411456,2.7297869,2.7048833,2.6702671,2.6453381,2.6193724,2.5900502,2.5655379,2.5391915,2.5018263,2.4695973,2.4345407,2.3979766,2.3665178,2.3328648,2.2982571,2.2643504,2.2343791,2.1955705,2.1620917,2.1321003,2.0959082,2.0639768,2.0314975,2.0009885,1.9721680,1.9402138,1.9089892,1.8829811,1.8515649,1.8228259,1.7951630,1.7683209,1.7393979,1.7135360,1.6864454,1.6611778,1.6363614,1.6107486,1.5873134,1.5623757,1.5390332,1.5164956,1.4942017,1.4720066,1.4524122,1.4308194,1.4101658,1.3897600,1.3702840,1.3510532,1.3320160,1.3139832,1.2961223,1.2785549,1.2612131,1.2449495,1.2283267,1.2125442,1.1964784,1.1814549,1.1666889,1.1526117,1.1386992,1.1251773,1.1124097,1.0995593,1.0876431,1.0755440,1.0643295,1.0534723,1.0426726,1.0326995,1.0227740,1.0136949,1.0043300,0.9957977,0.9872813,0.9791430,0.9715394,0.9639319,0.9568844,0.9500271,0.9433755,0.9371606,0.9313232,0.9256182,0.9201967,0.9148717,0.9100270,0.9052439,0.9007540,0.8966587,0.8927006,0.8893126,0.8856161,0.8825519,0.8795462,0.8765359,0.8739317,0.8717111,0.8695619,0.8674350,0.8657223,0.8642457,0.8630280,0.8622570,0.8613908,0.8606393,0.8601005,0.8600441,0.8601660,0.8604574,0.8608370,0.8614372,0.8623683,0.8633633,0.8648146,0.8661114,0.8679093,0.8698047,0.8719221,0.8744494,0.8770496,0.8798038,0.8828249,0.8863403,0.8898575,0.8936143,0.8976292,0.9017997,0.9063631,0.9110860,0.9162495,0.9214564,0.9270840,0.9325877,0.9385511,0.9447694,0.9511745,0.9579897,0.9648516,0.9723043,0.9796871,0.9874716,0.9955437,1.0037315,1.0124440,1.0215615,1.0304673,1.0401465,1.0499816,1.0596744,1.0701357,1.0807432,1.0914354,1.1023781,1.1142673,1.1257396,1.1378307,1.1500002,1.1626149,1.1755556,1.1894705,1.2023531,1.2161101,1.2301407,1.2449661,1.2609702,1.2747757,1.2899698,1.3048424,1.3212469,1.3371742,1.3530622,1.3699825,1.3876721,1.4051855,1.4223853,1.4400303,1.4583526,1.4768219,1.4954417,1.5140461,1.5341771,1.5537167,1.5743759,1.5924606,1.6117982,1.6347036,1.6552387,1.6742157,1.6949512,1.7158949,1.7364721,1.7576352,1.7806983,1.8038818,1.8222457,1.8443098,1.8669820,1.8884369,1.9099748,1.9336009,1.9555540,1.9783740,1.9989932,2.0177119,2.0451825,2.0613668,2.0850596,2.1043930,2.1235473,2.1467881,2.1704431,2.1852202,2.2041101,2.2383587,2.2489986,2.2659676,2.2799194,2.2941332,2.3139622,2.3323708,2.3454485,2.3601696,2.3848081,2.4080660,2.4188676,2.4241254,2.4253960,2.4287324,2.4345231,2.4397857,2.4562926,2.4629014,2.4750762,2.4750757,2.4798672,2.4778955,2.4795010,2.4797399,2.4804802,2.4793959,2.4805577,2.4812052,2.4822562,2.4807467,2.4821746,2.4779484,2.4764385,2.4761653,2.4744122,2.4715872,2.4686418,2.4662359,2.4619174,2.4621248,2.4583242
"w_0082",51.5000000,2.6406050e-02,2.4301291e-02,2.5494099e-02,2.5896788e-02,2.5561810e-02,2.4981022e-02,2.3491621e-02,2.3849249e-02,2.4095297e-02,2.4271011e-02,2.5070190e-02,2.3138046e-02,2.5245905e-02,2.4729729e-02,2.4172068e-02,2.4957180e-02,2.4466276e-02,2.4576664e-02,2.3310661e-02,2.4203300e-02,2.3939848e-02,2.3220301e-02,2.4215221e-02,2.4615288e-02,2.4299622e-02,2.4243832e-02,2.4106503e-02,2.4173737e-02,2.3936033e-02,2.3013830e-02,2.2564650e-02,2.3488760e-02,2.3549318e-02,2.3659468e-02,2.3630142e-02,2.3478985e-02,2.3631096e-02,2.3019314e-02,2.1759033e-02,2.2749662e-02,2.4459124e-02,2.3910284e-02,2.4078608e-02,2.4200678e-02,2.4138451e-02,2.3004055e-02,2.4171829e-02,2.3806095e-02,2.4260759e-02,2.4575472e-02,2.4508953e-02,2.4660587e-02,2.4117231e-02,2.3515463e-02,2.3839474e-02,2.4247885e-02,2.4102211e-02,2.4621010e-02,2.5021315e-02,2.3525238e-02,2.3602247e-02,2.3880005e-02,2.4039507e-02,2.4425507e-02,2.5132418e-02,2.4327755e-02,2.4431467e-02,2.5102854e-02,2.4173021e-02,2.4185658e-02,2.4190903e-02,2.4546146e-02,2.4776220e-02,2.4502277e-02,2.4303675e-02,2.4080992e-02,2.4480581e-02,2.3842335e-02,2.3461580e-02,2.3509264e-02,2.3201466e-02,2.3436069e-02,2.3969889e-02,2.3782969e-02,2.3659229e-02,2.3200274e-02,2.4063110e-02,2.4234295e-02,2.3652077e-02,2.3766756e-02,2.3921013e-02,2.3617744e-02,2.3758411e-02,2.3262262e-02,2.3047686e-02,2.3139954e-02,2.3844242e-02,2.3356199e-02,2.3729086e-02,2.3591995e-02,2.3411751e-02,2.3682356e-02,2.3155689e-02,2.3746967e-02,2.3474693e-02,2.3460984e-02,2.3659706e-02,2.2965312e-02,2.3448706e-02,2.3293853e-02,2.3455739e-02,2.3714304e-02,2.3541451e-02,2.3572564e-02,2.3491979e-02,2.3587346e-02,2.3487091e-02,2.3399711e-02,2.3420811e-02,2.3475170e-02,2.3426294e-02,2.3408771e-02,2.3378372e-02,2.3392081e-02,2.3412108e-02,2.3467779e-02,2.3293138e-02,2.3207545e-02,2.3172498e-02,2.3115277e-02,2.3171067e-02,2.3113847e-02,2.3096442e-02,2.3080349e-02,2.3065448e-02,2.3093343e-02,2.3089528e-02,2.3096681e-02,2.3114085e-02,2.3179293e-02,2.3206711e-02,2.3246288e-02,2.3233294e-02,2.3261189e-02,2.3301721e-02,2.3335218e-02,2.3320436e-02,2.3302555e-02,2.3339391e-02,2.3387432e-02,2.3362041e-02,2.3404837e-02,2.3445129e-02,2.3437023e-02,2.3454428e-02,2.3504853e-02,2.3496985e-02,2.3510814e-02,2.3545027e-02,2.3558497e-02,2.3617625e-02,2.3708582e-02,2.3791909e-02,2.3887157e-02,2.3990750e-02,2.4095774e-02,2.4216175e-02,2.4280071e-02,2.4354100e-02,2.4468780e-02,2.4502397e-02,2.4557114e-02,2.4572492e-02,2.4580002e-02,2.4595618e-02,2.4568200e-02,2.4531841e-02,2.4501443e-02,2.4440169e-02,2.4400711e-02,2.4340153e-02,2.4260521e-02,2.4230063e-02,2.4218023e-02,2.4218619e-02,2.4266005e-02,2.4269283e-02,2.4245918e-02,2.4236262e-02,2.4237812e-02,2.4228454e-02,2.4235070e-02,2.4206638e-02,2.4191797e-02,2.4176538e-02,2.4130106e-02,2.4115860e-02,2.4086595e-02,2.4078667e-02,2.4083912e-02,2.4059236e-02,2.4046123e-02,2.4051070e-02,2.4040699e-02,2.4040878e-02,2.4039388e-02,2.4042606e-02,2.4106622e-02,2.4144471e-02,2.4188519e-02,2.4232268e-02,2.4280131e-02,2.4364710e-02,2.4463058e-02,2.4566948e-02,2.4646759e-02,2.4748623e-02,2.4853528e-02,2.4934828e-02,2.4997771e-02,2.5070786e-02,2.5111675e-02,2.5142074e-02,2.5165439e-02,2.5172472e-02,2.5186181e-02,2.5217533e-02,2.5225759e-02,2.5250852e-02,2.5267959e-02,2.5285304e-02,2.5293231e-02,2.5303662e-02,2.5301635e-02,2.5319695e-02,2.5342286e-02,2.5366068e-02,2.5377810e-02,2.5425136e-02,2.5452375e-02,2.5488913e-02,2.5538862e-02,2.5566995e-02,2.5612533e-02,2.5652647e-02,2.5707006e-02,2.5752902e-02,2.5810063e-02,2.5869012e-02,2.5912464e-02,2.5970817e-02,2.6050389e-02,2.6123941e-02,2.6221454e-02,2.6338160e-02,2.6450992e-02,2.6601076e-02,2.6777804e-02,2.6967406e-02,2.7200878e-02,2.7489007e-02,2.7820289e-02,2.8203249e-02,2.8644979e-02,2.9133558e-02,2.9684842e-02,3.0286133e-02,3.0954599e-02,3.1674981e-02,3.2472908e-02,3.3347130e-02,3.4302950e-02,3.5378873e-02,3.6598265e-02,3.7916064e-02,3.9331079e-02,4.0787816e-02,4.2243421e-02,4.3556929e-02,4.4717431e-02,4.5685053e-02,4.6397746e-02,4.6873927e-02,4.7163367e-02,4.7283113e-02,4.7287226e-02,4.7190368e-02,4.6998501e-02,4.6753287e-02,4.6426237e-02,4.6068847e-02,4.5609415e-02,4.5124352e-02,4.4602990e-02,4.4045091e-02,4.3461859e-02,4.2844474e-02,4.2205274e-02,4.1587830e-02,4.0940106e-02,4.0313542e-02,3.9696038e-02,3.9067149e-02,3.8500547e-02,3.7891567e-02,3.7290931e-02,3.6710560e-02,3.6120534e-02,3.5559952e-02,3.5014033e-02,3.4488082e-02,3.3974051e-02,3.3483624e-02,3.3026278e-02,3.2574534e-02,3.2153547e-02,3.1749010e-02,3.1371117e-02,3.1019092e-02,3.0685902e-02,3.0380309e-02,3.0101001e-02,2.9833019e-02,2.9597878e-02,2.9372931e-02,2.9165924e-02,2.8984606e-02,2.8846860e-02,2.8700709e-02,2.8613508e-02,2.8527260e-02,2.8455853e-02,2.8435707e-02,2.8373718e-02,2.8385043e-02,2.8401077e-02,2.8419435e-02,2.8474629e-02,2.8555870e-02,2.8640151e-02,2.8784454e-02,2.8924644e-02,2.9087663e-02,2.9303432e-02,2.9483438e-02,2.9742479e-02,2.9994369e-02,3.0221701e-02,3.0537367e-02,3.0790448e-02,3.6955535e-02,3.7233770e-02,3.7540913e-02,3.7844360e-02,3.8159490e-02,3.8504839e-02,3.8855970e-02,3.9245903e-02,3.9692640e-02,4.0185094e-02,4.0782809e-02,4.1484177e-02,4.2326212e-02,4.3413043e-02,4.4713318e-02,4.6334565e-02,4.8283756e-02,5.0608754e-02,5.3309619e-02,5.6341767e-02,5.9570491e-02,6.3094616e-02,6.6584408e-02,6.9895148e-02,7.3026776e-02,7.5723767e-02,7.7940345e-02,7.9658508e-02,8.0828130e-02,8.1591785e-02,8.1984818e-02,8.2128048e-02,8.2062006e-02,8.1886113e-02,8.1628859e-02,8.1331909e-02,8.1028402e-02,8.0736399e-02,8.0486774e-02,8.0269873e-02,8.0084205e-02,7.9937756e-02,7.9832196e-02,7.9733431e-02,7.9636514e-02,7.9517961e-02,7.9376221e-02,7.9188764e-02,7.8942239e-02,7.8659832e-02,7.8338504e-02,7.7969849e-02,7.7595115e-02,7.7204943e-02,7.6803088e-02,7.6409221e-02,7.6010883e-02,7.5622022e-02,7.5256646e-02,7.4882746e-02,7.4524343e-02,7.4178636e-02,7.3835969e-02,7.3516428e-02,7.3194265e-02,7.2872937e-02,7.2564602e-02,7.2262585e-02,7.1963549e-02,7.1685731e-02,7.1415126e-02,7.1153224e-02,7.0895910e-02,7.0694566e-02,7.0478082e-02,7.0309460e-02,7.0166707e-02,7.0052505e-02,6.9979548e-02,6.9944084e-02,6.9935739e-02,6.9988787e-02,7.0087016e-02,7.0238590e-02,7.0430875e-02,7.0688784e-02,7.1004450e-02,7.1392000e-02,7.1837485e-02,7.2366357e-02,7.2928786e-02,7.3602915e-02,7.4351311e-02,7.5150788e-02,7.6044559e-02,7.7033341e-02,7.8120768e-02,7.9303145e-02,8.0564916e-02,8.1975043e-02,8.3504260e-02,8.5153639e-02,8.6951137e-02,8.8903129e-02,9.1022670e-02,9.3328178e-02,9.5763743e-02,9.8469496e-02,0.1013655,0.1044214,0.1076941,0.1111974,0.1149164,0.1188180,0.1228632,0.1271229,0.1315109,0.1359976,0.1406054,0.1452616,0.1500021,0.1547221,0.1593785,0.1640869,0.1687849,0.1734667,0.1781963,0.1829798,0.1880269,0.1933342,0.1989925,0.2052056,0.2122686,0.2201994,0.2294959,0.2400827,0.2529244,0.2678969,0.2855864,0.3065218,0.3316091,0.3610275,0.3952205,0.4335845,0.4774897,0.5265799,0.5801554,0.6383756,0.6999519,0.7648779,0.8309824,0.8956882,0.9593979,1.0200828,1.0766320,1.1268868,1.1712644,1.2097687,1.2424784,1.2689538,1.2908316,1.3079798,1.3214542,1.3313017,1.3380508,1.3424042,1.3447918,1.3450043,1.3434858,1.3409256,1.3366466,1.3317335,1.3263836,1.3201725,1.3137542,1.3067329,1.2995241,1.2913322,1.2821522,1.2712619,1.2585310,1.2434368,1.2264581,1.2066300,1.1849819,1.1618798,1.1374738,1.1124475,1.0864904,1.0604529,1.0348766,1.0092132,0.9840257,0.9591855,0.9350466,0.9117315,0.8885674,0.8661325,0.8443438,0.8231708,0.8026259,0.7822027,0.7623249,0.7432482,0.7243743,0.7061150,0.6881454,0.6707560,0.6540333,0.6375665,0.6216448,0.6060814,0.5911490,0.5768464,0.5627562,0.5492138,0.5362005,0.5236129,0.5116608,0.4998713,0.4885684,0.4778551,0.4674250,0.4575083,0.4477736,0.4384643,0.4297043,0.4211419,0.4129694,0.4050120,0.3974387,0.3902657,0.3832413,0.3765842,0.3701161,0.3640041,0.3581728,0.3524606,0.3470454,0.3418041,0.3368333,0.3321171,0.3274515,0.3230199,0.3187748,0.3146847,0.3108131,0.3069789,0.3033056,0.2998406,0.2964886,0.2933086,0.2901615,0.2871695,0.2843394,0.2815917,0.2789628,0.2763947,0.2739550,0.2716327,0.2693623,0.2672217,0.2651207,0.2631330,0.2612607,0.2594312,0.2577100,0.2560447,0.2544676,0.2529825,0.2515652,0.2502462,0.2489632,0.2477927,0.2466914,0.2456643,0.2447073,0.2438322,0.2430548,0.2423326,0.2416742,0.2411204,0.2406417,0.2402588,0.2399397,0.2396897,0.2395575,0.2394988,0.2395003,0.2396162,0.2397969,0.2401106,0.2404857,0.2409628,0.2415190,0.2421751,0.2429281,0.2438018,0.2447356,0.2457913,0.2469564,0.2482128,0.2496169,0.2511049,0.2527091,0.2544425,0.2562920,0.2583160,0.2604704,0.2627493,0.2652045,0.2677585,0.2705719,0.2735013,0.2766250,0.2799369,0.2833892,0.2871069,0.2909950,0.2951317,0.2994183,0.3038500,0.3085770,0.3134496,0.3185539,0.3237796,0.3290879,0.3346131,0.3401969,0.3459094,0.3516094,0.3572606,0.3629102,0.3684162,0.3739156,0.3791886,0.3842059,0.3889861,0.3934613,0.3977298,0.4016194,0.4052036,0.4083990,0.4112437,0.4138296,0.4160347,0.4180375,0.4197606,0.4212609,0.4226250,0.4238167,0.4249046,0.4259592,0.4269807,0.4280306,0.4291418,0.4303915,0.4317690,0.4333002,0.4350520,0.4370115,0.4392451,0.4418226,0.4448052,0.4481836,0.4520946,0.4566232,0.4618079,0.4679649,0.4749850,0.4830363,0.4923040,0.5028318,0.5152800,0.5297548,0.5466897,0.5662149,0.5889832,0.6157033,0.6464956,0.6835127,0.7256684,0.7745212,0.8318120,0.8981530,0.9764167,1.0681028,1.1740568,1.2928579,1.4255447,1.5720532,1.7296267,1.9032016,2.0776548,2.2495751,2.4032478,2.5332408,2.6201119,2.6791008,2.7139406,2.7499218,2.7693119,2.7753801,2.7802541,2.7891414,2.8002853,2.8115616,2.8295836,2.8401439,2.8551118,2.8617272,2.8668468,2.8719091,2.8771009,2.8869247,2.8955855,2.9078958,2.9228063,2.9322798,2.9395537,2.9408131,2.9455736,2.9380991,2.9293177,2.9165845,2.8974700,2.8846030,2.8755546,2.8683982,2.8651958,2.8609419,2.8582804,2.8506532,2.8412719,2.8256879,2.8085017,2.7919550,2.7797496,2.7706344,2.7611570,2.7538328,2.7339711,2.7061884,2.6747661,2.6542861,2.6287932,2.6010146,2.5782135,2.5507939,2.5149550,2.4805295,2.4479802,2.4108498,2.3775716,2.3421125,2.3067641,2.2753663,2.2397721,2.2043047,2.1689291,2.1363573,2.1029711,2.0697773,2.0389881,2.0054598,1.9749131,1.9455107,1.9140172,1.8851393,1.8545825,1.8268144,1.7997317,1.7707710,1.7433568,1.7152395,1.6894665,1.6630042,1.6379272,1.6124117,1.5887066,1.5641687,1.5413405,1.5189900,1.4961001,1.4743824,1.4535249,1.4328121,1.4120560,1.3920473,1.3725054,1.3531382,1.3343647,1.3165414,1.2982144,1.2808058,1.2638385,1.2471882,1.2309334,1.2147169,1.1994683,1.1842314,1.1692002,1.1551014,1.1411483,1.1277591,1.1147375,1.1022617,1.0897257,1.0780642,1.0668238,1.0555336,1.0449085,1.0347483,1.0251151,1.0155836,1.0065399,0.9978726,0.9893208,0.9812546,0.9733257,0.9661261,0.9586551,0.9518883,0.9452386,0.9388441,0.9329855,0.9274970,0.9218889,0.9165823,0.9115759,0.9068738,0.9023654,0.8981645,0.8944230,0.8905749,0.8869722,0.8837866,0.8807214,0.8777527,0.8752891,0.8729237,0.8704997,0.8686086,0.8668865,0.8653342,0.8639804,0.8628134,0.8619943,0.8615221,0.8609134,0.8605195,0.8605534,0.8607664,0.8613480,0.8617160,0.8625050,0.8635706,0.8647170,0.8660150,0.8676809,0.8694152,0.8714575,0.8736987,0.8762851,0.8789279,0.8817409,0.8850830,0.8885156,0.8920338,0.8961116,0.9003698,0.9045436,0.9091321,0.9141644,0.9191877,0.9242541,0.9299111,0.9358414,0.9417356,0.9479504,0.9543706,0.9613219,0.9682558,0.9757085,0.9831399,0.9909332,0.9991524,1.0077070,1.0164571,1.0250299,1.0343620,1.0438974,1.0538088,1.0637698,1.0738672,1.0847037,1.0953923,1.1065366,1.1181546,1.1298310,1.1421335,1.1542047,1.1668624,1.1797750,1.1930232,1.2061311,1.2207865,1.2344329,1.2485007,1.2636077,1.2781483,1.2931515,1.3088490,1.3245566,1.3406588,1.3570683,1.3742065,1.3910463,1.4083099,1.4259152,1.4434121,1.4615383,1.4807237,1.4987651,1.5180391,1.5380839,1.5573851,1.5770446,1.5956509,1.6150259,1.6379164,1.6584334,1.6777028,1.6983850,1.7189273,1.7402385,1.7612503,1.7832305,1.8053133,1.8250827,1.8472383,1.8702904,1.8917110,1.9127429,1.9373034,1.9549814,1.9806854,2.0044260,2.0216873,2.0458961,2.0659211,2.0887978,2.1070464,2.1264868,2.1481104,2.1703534,2.1908863,2.2073536,2.2303851,2.2575345,2.2667518,2.2846684,2.2970803,2.3097265,2.3288336,2.3460720,2.3594284,2.3712854,2.3900313,2.4084744,2.4271224,2.4359655,2.4400086,2.4416583,2.4434209,2.4459472,2.4510250,2.4557769,2.4558706,2.4637425,2.4648051,2.4725013,2.4760089,2.4779370,2.4826260,2.4823930,2.4822118,2.4870024,2.4873960,2.4858582,2.4824405,2.4823415,2.4836152,2.4807088,2.4765453,2.4754419,2.4724126,2.4643059,2.4602644,2.4646571
"w_0083",52.4000015,2.6445389e-02,2.4107218e-02,2.5476217e-02,2.5806904e-02,2.5407314e-02,2.4979591e-02,2.3436308e-02,2.3833752e-02,2.4078608e-02,2.4269342e-02,2.5033951e-02,2.3029089e-02,2.5253057e-02,2.4776936e-02,2.4147034e-02,2.4811506e-02,2.4379015e-02,2.4515867e-02,2.3317337e-02,2.4182796e-02,2.3920774e-02,2.3277760e-02,2.4184227e-02,2.4600506e-02,2.4315119e-02,2.4219513e-02,2.4097681e-02,2.4163485e-02,2.3893356e-02,2.2981405e-02,2.2549391e-02,2.3450851e-02,2.3501635e-02,2.3615837e-02,2.3609161e-02,2.3515463e-02,2.3601294e-02,2.3051262e-02,2.1728516e-02,2.2799492e-02,2.4417877e-02,2.4026632e-02,2.4076700e-02,2.4197102e-02,2.4195433e-02,2.3058653e-02,2.4118423e-02,2.3862123e-02,2.4310589e-02,2.4600267e-02,2.4490833e-02,2.4718761e-02,2.4083614e-02,2.3532391e-02,2.3843050e-02,2.4247408e-02,2.4061441e-02,2.4572372e-02,2.5053978e-02,2.3569107e-02,2.3514986e-02,2.3853779e-02,2.3979187e-02,2.4460793e-02,2.5080204e-02,2.4328947e-02,2.4334192e-02,2.5018454e-02,2.4120569e-02,2.4153709e-02,2.4166584e-02,2.4658918e-02,2.4738073e-02,2.4581432e-02,2.4322033e-02,2.4116516e-02,2.4446487e-02,2.3864508e-02,2.3402452e-02,2.3497343e-02,2.3283243e-02,2.3420334e-02,2.3970127e-02,2.3800135e-02,2.3569822e-02,2.3200512e-02,2.4104118e-02,2.4212122e-02,2.3649216e-02,2.3769617e-02,2.3885965e-02,2.3620129e-02,2.3818016e-02,2.3228645e-02,2.3012161e-02,2.3162842e-02,2.3808002e-02,2.3416042e-02,2.3730278e-02,2.3596525e-02,2.3402691e-02,2.3643017e-02,2.3213863e-02,2.3730278e-02,2.3440838e-02,2.3495078e-02,2.3618460e-02,2.2962570e-02,2.3438096e-02,2.3334980e-02,2.3450851e-02,2.3727536e-02,2.3517251e-02,2.3541689e-02,2.3500919e-02,2.3593664e-02,2.3478270e-02,2.3373127e-02,2.3401976e-02,2.3474455e-02,2.3411632e-02,2.3379326e-02,2.3370743e-02,2.3377538e-02,2.3391485e-02,2.3451209e-02,2.3296475e-02,2.3202538e-02,2.3128986e-02,2.3101687e-02,2.3150682e-02,2.3109913e-02,2.3102283e-02,2.3070574e-02,2.3049235e-02,2.3087382e-02,2.3079872e-02,2.3097634e-02,2.3111939e-02,2.3168206e-02,2.3194313e-02,2.3229480e-02,2.3235202e-02,2.3262620e-02,2.3289680e-02,2.3327112e-02,2.3330808e-02,2.3302197e-02,2.3343205e-02,2.3386240e-02,2.3362160e-02,2.3402691e-02,2.3439050e-02,2.3440242e-02,2.3450971e-02,2.3510337e-02,2.3496747e-02,2.3512840e-02,2.3547292e-02,2.3560882e-02,2.3622870e-02,2.3709774e-02,2.3787618e-02,2.3882508e-02,2.3986459e-02,2.4095416e-02,2.4219275e-02,2.4288058e-02,2.4357438e-02,2.4458051e-02,2.4505854e-02,2.4561882e-02,2.4580717e-02,2.4592519e-02,2.4607778e-02,2.4576902e-02,2.4549127e-02,2.4514437e-02,2.4436593e-02,2.4393439e-02,2.4320602e-02,2.4216413e-02,2.4166763e-02,2.4153590e-02,2.4145067e-02,2.4198174e-02,2.4235547e-02,2.4245441e-02,2.4242282e-02,2.4251223e-02,2.4234533e-02,2.4234712e-02,2.4200976e-02,2.4186850e-02,2.4166822e-02,2.4119079e-02,2.4113238e-02,2.4081588e-02,2.4073899e-02,2.4083138e-02,2.4062216e-02,2.4048865e-02,2.4054110e-02,2.4051189e-02,2.4055064e-02,2.4053752e-02,2.4065673e-02,2.4125695e-02,2.4166942e-02,2.4211764e-02,2.4260640e-02,2.4307013e-02,2.4390101e-02,2.4487734e-02,2.4590015e-02,2.4668932e-02,2.4770021e-02,2.4871945e-02,2.4953485e-02,2.5013626e-02,2.5082469e-02,2.5127292e-02,2.5153995e-02,2.5177121e-02,2.5179088e-02,2.5193632e-02,2.5220633e-02,2.5231779e-02,2.5256693e-02,2.5274396e-02,2.5292754e-02,2.5300920e-02,2.5313258e-02,2.5315106e-02,2.5333345e-02,2.5358260e-02,2.5383651e-02,2.5397182e-02,2.5444984e-02,2.5475442e-02,2.5510848e-02,2.5562644e-02,2.5590241e-02,2.5635064e-02,2.5674760e-02,2.5723338e-02,2.5771976e-02,2.5821149e-02,2.5881827e-02,2.5927782e-02,2.5983572e-02,2.6060164e-02,2.6133895e-02,2.6232541e-02,2.6350617e-02,2.6462555e-02,2.6607215e-02,2.6786149e-02,2.6977479e-02,2.7212441e-02,2.7504325e-02,2.7829885e-02,2.8215110e-02,2.8664172e-02,2.9153347e-02,2.9713869e-02,3.0321896e-02,3.0990899e-02,3.1714141e-02,3.2517135e-02,3.3398151e-02,3.4358144e-02,3.5440803e-02,3.6658347e-02,3.7982285e-02,3.9399981e-02,4.0865660e-02,4.2326331e-02,4.3639541e-02,4.4804156e-02,4.5770109e-02,4.6482325e-02,4.6960294e-02,4.7241926e-02,4.7360897e-02,4.7360420e-02,4.7254264e-02,4.7058761e-02,4.6804249e-02,4.6472907e-02,4.6108782e-02,4.5643330e-02,4.5155823e-02,4.4626176e-02,4.4063330e-02,4.3477416e-02,4.2853832e-02,4.2213202e-02,4.1593790e-02,4.0942967e-02,4.0314019e-02,3.9695621e-02,3.9062500e-02,3.8495123e-02,3.7882864e-02,3.7277997e-02,3.6692679e-02,3.6103249e-02,3.5540521e-02,3.4992933e-02,3.4460783e-02,3.3942699e-02,3.3454657e-02,3.2991946e-02,3.2540262e-02,3.2118201e-02,3.1714320e-02,3.1331241e-02,3.0978799e-02,3.0640543e-02,3.0330420e-02,3.0053258e-02,2.9792368e-02,2.9554248e-02,2.9326797e-02,2.9120624e-02,2.8944194e-02,2.8796256e-02,2.8653264e-02,2.8575242e-02,2.8490365e-02,2.8419197e-02,2.8383732e-02,2.8334916e-02,2.8347909e-02,2.8357029e-02,2.8377593e-02,2.8433263e-02,2.8511703e-02,2.8609395e-02,2.8737366e-02,2.8875709e-02,2.9037416e-02,2.9249430e-02,2.9432893e-02,2.9690742e-02,2.9941201e-02,3.0181766e-02,3.0471325e-02,3.0735970e-02,3.7361801e-02,3.7642896e-02,3.7950695e-02,3.8255334e-02,3.8568318e-02,3.8913488e-02,3.9264500e-02,3.9660811e-02,4.0110528e-02,4.0603817e-02,4.1207194e-02,4.1916013e-02,4.2760849e-02,4.3856740e-02,4.5162320e-02,4.6786308e-02,4.8746049e-02,5.1085532e-02,5.3800881e-02,5.6840956e-02,6.0084164e-02,6.3615084e-02,6.7119360e-02,7.0443213e-02,7.3583663e-02,7.6284111e-02,7.8500092e-02,8.0204606e-02,8.1372857e-02,8.2132101e-02,8.2512319e-02,8.2647979e-02,8.2562864e-02,8.2377851e-02,8.2102597e-02,8.1796408e-02,8.1484437e-02,8.1181884e-02,8.0919445e-02,8.0698431e-02,8.0505788e-02,8.0349743e-02,8.0236018e-02,8.0135345e-02,8.0030382e-02,7.9911411e-02,7.9761505e-02,7.9565227e-02,7.9315305e-02,7.9032600e-02,7.8699768e-02,7.8329563e-02,7.7945828e-02,7.7552915e-02,7.7146947e-02,7.6739192e-02,7.6345086e-02,7.5957537e-02,7.5582445e-02,7.5208008e-02,7.4851513e-02,7.4501693e-02,7.4155331e-02,7.3835731e-02,7.3514223e-02,7.3186874e-02,7.2885096e-02,7.2579443e-02,7.2277844e-02,7.2002411e-02,7.1726203e-02,7.1463406e-02,7.1216762e-02,7.1007848e-02,7.0797741e-02,7.0633173e-02,7.0498109e-02,7.0380092e-02,7.0300102e-02,7.0271850e-02,7.0270538e-02,7.0324302e-02,7.0421338e-02,7.0579648e-02,7.0783317e-02,7.1041703e-02,7.1350515e-02,7.1749628e-02,7.2198927e-02,7.2719753e-02,7.3296487e-02,7.3963284e-02,7.4710190e-02,7.5517833e-02,7.6412439e-02,7.7409506e-02,7.8488886e-02,7.9681516e-02,8.0941916e-02,8.2356632e-02,8.3899319e-02,8.5551083e-02,8.7348580e-02,8.9312017e-02,9.1430366e-02,9.3745530e-02,9.6197963e-02,9.8903805e-02,0.1018037,0.1048753,0.1081610,0.1116738,0.1153990,0.1193142,0.1233679,0.1276417,0.1320477,0.1365500,0.1411611,0.1458381,0.1505906,0.1553289,0.1600151,0.1647378,0.1694635,0.1741736,0.1789310,0.1837416,0.1888189,0.1941592,0.1998569,0.2061081,0.2132102,0.2211904,0.2305358,0.2411731,0.2540880,0.2691419,0.2869137,0.3079363,0.3331378,0.3626881,0.3970064,0.4355149,0.4795603,0.5288142,0.5825553,0.6410179,0.7027697,0.7679312,0.8342338,0.8991046,0.9630821,1.0238088,1.0804381,1.1307206,1.1750740,1.2134881,1.2461367,1.2724454,1.2938545,1.3107291,1.3238139,1.3334309,1.3400097,1.3443620,1.3459725,1.3458767,1.3441622,1.3415357,1.3368156,1.3315618,1.3259506,1.3195342,1.3130031,1.3058949,1.2982595,1.2902439,1.2806683,1.2697723,1.2569206,1.2417569,1.2246485,1.2046146,1.1829207,1.1597334,1.1352127,1.1101367,1.0841341,1.0580339,1.0324547,1.0067912,0.9815463,0.9566751,0.9325883,0.9093107,0.8861619,0.8637326,0.8420062,0.8207885,0.8002951,0.7798980,0.7601136,0.7410271,0.7222363,0.7040301,0.6861098,0.6687077,0.6520793,0.6356357,0.6197833,0.6042650,0.5893615,0.5751345,0.5610662,0.5475942,0.5345970,0.5220846,0.5101457,0.4984238,0.4871706,0.4764900,0.4660951,0.4562249,0.4465277,0.4372544,0.4285360,0.4200064,0.4118764,0.4039569,0.3964181,0.3892818,0.3822795,0.3756449,0.3692171,0.3631322,0.3573326,0.3516370,0.3462451,0.3410304,0.3360822,0.3313855,0.3267407,0.3223228,0.3180912,0.3140211,0.3101589,0.3063431,0.3026865,0.2992370,0.2959096,0.2927388,0.2896118,0.2866274,0.2838096,0.2810602,0.2784601,0.2758997,0.2734601,0.2711525,0.2689125,0.2667670,0.2646790,0.2627071,0.2608268,0.2589977,0.2573032,0.2556348,0.2540680,0.2526028,0.2511785,0.2498738,0.2486150,0.2474123,0.2463333,0.2453168,0.2443732,0.2435149,0.2427239,0.2420219,0.2413754,0.2408158,0.2403600,0.2399640,0.2396639,0.2394355,0.2392947,0.2392463,0.2392695,0.2393944,0.2395715,0.2398913,0.2402778,0.2407614,0.2413310,0.2419880,0.2427612,0.2436333,0.2445889,0.2456468,0.2468162,0.2480887,0.2494934,0.2509907,0.2526144,0.2543456,0.2562048,0.2582409,0.2604101,0.2626927,0.2651501,0.2677263,0.2705503,0.2734820,0.2766118,0.2799329,0.2833867,0.2871217,0.2910188,0.2951716,0.2994608,0.3038945,0.3086308,0.3135234,0.3186370,0.3238695,0.3291865,0.3347224,0.3403142,0.3460348,0.3517480,0.3574108,0.3630794,0.3686031,0.3741037,0.3794038,0.3844401,0.3892493,0.3937288,0.3980267,0.4019480,0.4055449,0.4087674,0.4116552,0.4142602,0.4164785,0.4185247,0.4202732,0.4218112,0.4231757,0.4243948,0.4255455,0.4266095,0.4276883,0.4287574,0.4298878,0.4311747,0.4325609,0.4341197,0.4358962,0.4378920,0.4401596,0.4427497,0.4457547,0.4491892,0.4531238,0.4576913,0.4628616,0.4690934,0.4761623,0.4842581,0.4935513,0.5041540,0.5166327,0.5311839,0.5481813,0.5678182,0.5906549,0.6174880,0.6483929,0.6855620,0.7278454,0.7768747,0.8343587,0.9009324,0.9795932,1.0715384,1.1778080,1.2970603,1.4300579,1.5769398,1.7349218,1.9087048,2.0836792,2.2548654,2.4076328,2.5345559,2.6194694,2.6778553,2.7282791,2.7530813,2.7600710,2.7664657,2.7764196,2.7893097,2.8051517,2.8236530,2.8370798,2.8428075,2.8472531,2.8513105,2.8596528,2.8727658,2.8876083,2.9016194,2.9256959,2.9310870,2.9405260,2.9414048,2.9449732,2.9452715,2.9443567,2.9421496,2.9388604,2.9314308,2.9212744,2.9098539,2.8930955,2.8674397,2.8587930,2.8501530,2.8469217,2.8415260,2.8362639,2.8302455,2.8208926,2.7975516,2.7770748,2.7643964,2.7521594,2.7427256,2.7314916,2.7124846,2.6774406,2.6502795,2.6290967,2.5956943,2.5737445,2.5459163,2.5184906,2.4757829,2.4448690,2.4083967,2.3750596,2.3387363,2.3043952,2.2713156,2.2353969,2.1995897,2.1642892,2.1319087,2.0996737,2.0660350,2.0340807,2.0011590,1.9712775,1.9403050,1.9090925,1.8810415,1.8499377,1.8218930,1.7940016,1.7665713,1.7381978,1.7117289,1.6852293,1.6591289,1.6347210,1.6085627,1.5856409,1.5607462,1.5375104,1.5151237,1.4925097,1.4707510,1.4507496,1.4296625,1.4091796,1.3891699,1.3696731,1.3506600,1.3315032,1.3136313,1.2958657,1.2782769,1.2615204,1.2450925,1.2288342,1.2127455,1.1972402,1.1820828,1.1672131,1.1532936,1.1394128,1.1259557,1.1130651,1.1005285,1.0883800,1.0766436,1.0652405,1.0542929,1.0437195,1.0335684,1.0239127,1.0145956,1.0055578,0.9967507,0.9884611,0.9803423,0.9724941,0.9651641,0.9579272,0.9511490,0.9446088,0.9382867,0.9324245,0.9270451,0.9213898,0.9161490,0.9112038,0.9065377,0.9021252,0.8979024,0.8942058,0.8904888,0.8869582,0.8836406,0.8806847,0.8777459,0.8752133,0.8730044,0.8706945,0.8686414,0.8669456,0.8654293,0.8640702,0.8630402,0.8624561,0.8616608,0.8610612,0.8609145,0.8612199,0.8612376,0.8615579,0.8620675,0.8630114,0.8638916,0.8651605,0.8664358,0.8679947,0.8699418,0.8721434,0.8742819,0.8768774,0.8796128,0.8824576,0.8856286,0.8891948,0.8929943,0.8967111,0.9008304,0.9052410,0.9097286,0.9147309,0.9198084,0.9251515,0.9306566,0.9365988,0.9424618,0.9488878,0.9553410,0.9621177,0.9690795,0.9766400,0.9841483,0.9922033,1.0000707,1.0087299,1.0172319,1.0261250,1.0353882,1.0449163,1.0550473,1.0645531,1.0749938,1.0855678,1.0965409,1.1079078,1.1193244,1.1311959,1.1430769,1.1554394,1.1677437,1.1808068,1.1940277,1.2074752,1.2213297,1.2350850,1.2496604,1.2639419,1.2789143,1.2944796,1.3095751,1.3254980,1.3415498,1.3586771,1.3755227,1.3919930,1.4095279,1.4266841,1.4444319,1.4626707,1.4811602,1.4997066,1.5193256,1.5386878,1.5577154,1.5773544,1.5966030,1.6158592,1.6374848,1.6584527,1.6782322,1.7002780,1.7197750,1.7419380,1.7622718,1.7842715,1.8082470,1.8264604,1.8500998,1.8713059,1.8922347,1.9143378,1.9364171,1.9601498,1.9844978,2.0024636,2.0231404,2.0497968,2.0660150,2.0878890,2.1076045,2.1286273,2.1497245,2.1736770,2.1901152,2.2096643,2.2394462,2.2511261,2.2679882,2.2816596,2.2958136,2.3139389,2.3340955,2.3465524,2.3608510,2.3845797,2.4037707,2.4187286,2.4227953,2.4260018,2.4298191,2.4333589,2.4425213,2.4499865,2.4546654,2.4648647,2.4755547,2.4778488,2.4768887,2.4808221,2.4790583,2.4791546,2.4801793,2.4791191,2.4803164,2.4796150,2.4808576,2.4787552,2.4778152,2.4767935,2.4754009,2.4729910,2.4694309,2.4683006,2.4659619,2.4637604,2.4609354,2.4572651
"w_0084",53.2000008,2.6424170e-02,2.4121284e-02,2.5345802e-02,2.6005507e-02,2.5457382e-02,2.4942636e-02,2.3414135e-02,2.3799658e-02,2.4077654e-02,2.4374485e-02,2.5045633e-02,2.3219585e-02,2.5249720e-02,2.4760485e-02,2.4112225e-02,2.4889231e-02,2.4436474e-02,2.4560213e-02,2.3275852e-02,2.4233580e-02,2.3969889e-02,2.3297310e-02,2.4180174e-02,2.4602175e-02,2.4311781e-02,2.4180174e-02,2.4107218e-02,2.4164200e-02,2.3933887e-02,2.2989511e-02,2.2629261e-02,2.3444891e-02,2.3518801e-02,2.3629189e-02,2.3614168e-02,2.3504734e-02,2.3640156e-02,2.3078442e-02,2.1755934e-02,2.2834539e-02,2.4458647e-02,2.4008512e-02,2.4053097e-02,2.4292707e-02,2.4209499e-02,2.3059607e-02,2.4140835e-02,2.3856163e-02,2.4242640e-02,2.4601221e-02,2.4508953e-02,2.4726152e-02,2.4083614e-02,2.3519993e-02,2.3864031e-02,2.4217129e-02,2.4084806e-02,2.4515867e-02,2.4992943e-02,2.3423672e-02,2.3568153e-02,2.3888350e-02,2.3996353e-02,2.4402142e-02,2.5092125e-02,2.4287701e-02,2.4361372e-02,2.5089741e-02,2.4191856e-02,2.4234772e-02,2.4265528e-02,2.4752617e-02,2.4786234e-02,2.4568558e-02,2.4343014e-02,2.4074793e-02,2.4507046e-02,2.3868084e-02,2.3449898e-02,2.3526192e-02,2.3277998e-02,2.3442030e-02,2.3933172e-02,2.3743868e-02,2.3621082e-02,2.3138523e-02,2.4140835e-02,2.4235010e-02,2.3748636e-02,2.3805380e-02,2.3868322e-02,2.3569822e-02,2.3744106e-02,2.3313046e-02,2.3034573e-02,2.3162127e-02,2.3833513e-02,2.3401737e-02,2.3754120e-02,2.3580551e-02,2.3450613e-02,2.3684502e-02,2.3233414e-02,2.3771763e-02,2.3487091e-02,2.3522735e-02,2.3657918e-02,2.2937775e-02,2.3426771e-02,2.3335457e-02,2.3474097e-02,2.3708820e-02,2.3542166e-02,2.3552656e-02,2.3520589e-02,2.3605108e-02,2.3473620e-02,2.3386002e-02,2.3402095e-02,2.3471713e-02,2.3428440e-02,2.3399115e-02,2.3395777e-02,2.3378491e-02,2.3400307e-02,2.3462057e-02,2.3293495e-02,2.3195267e-02,2.3155212e-02,2.3125529e-02,2.3187637e-02,2.3128629e-02,2.3111105e-02,2.3085475e-02,2.3079515e-02,2.3114920e-02,2.3108840e-02,2.3117542e-02,2.3134828e-02,2.3203969e-02,2.3221731e-02,2.3263693e-02,2.3242950e-02,2.3267746e-02,2.3301840e-02,2.3340702e-02,2.3338675e-02,2.3313046e-02,2.3347735e-02,2.3397326e-02,2.3358226e-02,2.3414254e-02,2.3459196e-02,2.3448586e-02,2.3471594e-02,2.3525476e-02,2.3523211e-02,2.3538470e-02,2.3573756e-02,2.3580790e-02,2.3648381e-02,2.3743153e-02,2.3821235e-02,2.3918748e-02,2.4017215e-02,2.4123311e-02,2.4242043e-02,2.4309874e-02,2.4383783e-02,2.4489641e-02,2.4532199e-02,2.4584413e-02,2.4597526e-02,2.4610162e-02,2.4622321e-02,2.4590611e-02,2.4551988e-02,2.4517775e-02,2.4446249e-02,2.4397969e-02,2.4331808e-02,2.4217010e-02,2.4166763e-02,2.4144113e-02,2.4138987e-02,2.4199188e-02,2.4247766e-02,2.4266958e-02,2.4271011e-02,2.4284601e-02,2.4268448e-02,2.4263322e-02,2.4230897e-02,2.4219215e-02,2.4196208e-02,2.4153054e-02,2.4141550e-02,2.4111629e-02,2.4102032e-02,2.4106503e-02,2.4083495e-02,2.4068296e-02,2.4071038e-02,2.4064898e-02,2.4067223e-02,2.4064541e-02,2.4070740e-02,2.4132311e-02,2.4176955e-02,2.4221480e-02,2.4266779e-02,2.4316847e-02,2.4401844e-02,2.4500370e-02,2.4606347e-02,2.4684310e-02,2.4793804e-02,2.4892032e-02,2.4981260e-02,2.5041699e-02,2.5111377e-02,2.5160849e-02,2.5184929e-02,2.5212407e-02,2.5214195e-02,2.5230587e-02,2.5256217e-02,2.5265276e-02,2.5289237e-02,2.5304794e-02,2.5320351e-02,2.5326490e-02,2.5336981e-02,2.5334299e-02,2.5346875e-02,2.5370479e-02,2.5393963e-02,2.5408924e-02,2.5455594e-02,2.5484324e-02,2.5521874e-02,2.5568724e-02,2.5594473e-02,2.5641739e-02,2.5683165e-02,2.5734007e-02,2.5787175e-02,2.5838852e-02,2.5900126e-02,2.5947094e-02,2.6003718e-02,2.6083946e-02,2.6160717e-02,2.6256204e-02,2.6382208e-02,2.6494026e-02,2.6639044e-02,2.6818216e-02,2.7005672e-02,2.7245879e-02,2.7530789e-02,2.7863801e-02,2.8254032e-02,2.8699994e-02,2.9195487e-02,2.9749930e-02,3.0356348e-02,3.1029582e-02,3.1755507e-02,3.2558560e-02,3.3441305e-02,3.4398735e-02,3.5486996e-02,3.6709666e-02,3.8036466e-02,3.9462447e-02,4.0928125e-02,4.2393982e-02,4.3718755e-02,4.4883132e-02,4.5855999e-02,4.6570659e-02,4.7045827e-02,4.7329724e-02,4.7450721e-02,4.7446668e-02,4.7336102e-02,4.7136247e-02,4.6875894e-02,4.6541512e-02,4.6169341e-02,4.5700312e-02,4.5203686e-02,4.4671655e-02,4.4104099e-02,4.3509066e-02,4.2882025e-02,4.2233527e-02,4.1606069e-02,4.0953815e-02,4.0318787e-02,3.9696336e-02,3.9060652e-02,3.8489044e-02,3.7875354e-02,3.7269592e-02,3.6685884e-02,3.6093116e-02,3.5529792e-02,3.4982920e-02,3.4451842e-02,3.3935845e-02,3.3446431e-02,3.2985687e-02,3.2533288e-02,3.2109141e-02,3.1702578e-02,3.1328380e-02,3.0968368e-02,3.0633867e-02,3.0319095e-02,3.0045092e-02,2.9774368e-02,2.9535413e-02,2.9309988e-02,2.9101193e-02,2.8905809e-02,2.8766155e-02,2.8609574e-02,2.8535545e-02,2.8446376e-02,2.8371274e-02,2.8353214e-02,2.8292775e-02,2.8302908e-02,2.8311908e-02,2.8326929e-02,2.8393984e-02,2.8472602e-02,2.8563142e-02,2.8697252e-02,2.8837025e-02,2.9002786e-02,2.9213428e-02,2.9393077e-02,2.9664636e-02,2.9915452e-02,3.0135155e-02,3.0451655e-02,3.0710101e-02,3.7668169e-02,3.7949741e-02,3.8257778e-02,3.8563073e-02,3.8877368e-02,3.9223850e-02,3.9578795e-02,3.9973736e-02,4.0417910e-02,4.0916562e-02,4.1521072e-02,4.2238355e-02,4.3080568e-02,4.4180334e-02,4.5490503e-02,4.7123730e-02,4.9095452e-02,5.1444829e-02,5.4165542e-02,5.7214320e-02,6.0471654e-02,6.4015388e-02,6.7530513e-02,7.0857286e-02,7.4013054e-02,7.6712906e-02,7.8932405e-02,8.0638051e-02,8.1801653e-02,8.2547486e-02,8.2915425e-02,8.3045304e-02,8.2948983e-02,8.2749844e-02,8.2475841e-02,8.2154453e-02,8.1830919e-02,8.1517756e-02,8.1251740e-02,8.1021309e-02,8.0823958e-02,8.0653965e-02,8.0539405e-02,8.0432296e-02,8.0318749e-02,8.0189407e-02,8.0039442e-02,7.9844058e-02,7.9583943e-02,7.9292417e-02,7.8958988e-02,7.8591466e-02,7.8199625e-02,7.7807128e-02,7.7395916e-02,7.6992929e-02,7.6598465e-02,7.6197445e-02,7.5829029e-02,7.5454831e-02,7.5093865e-02,7.4742675e-02,7.4400008e-02,7.4073553e-02,7.3756993e-02,7.3427081e-02,7.3127985e-02,7.2816730e-02,7.2515845e-02,7.2241902e-02,7.1964860e-02,7.1708083e-02,7.1451426e-02,7.1243703e-02,7.1035087e-02,7.0873499e-02,7.0724726e-02,7.0614159e-02,7.0541203e-02,7.0506036e-02,7.0505977e-02,7.0562541e-02,7.0668817e-02,7.0829391e-02,7.1034253e-02,7.1287334e-02,7.1613789e-02,7.2013974e-02,7.2455823e-02,7.2986484e-02,7.3564708e-02,7.4234307e-02,7.4986041e-02,7.5792789e-02,7.6691926e-02,7.7688813e-02,7.8773856e-02,7.9971194e-02,8.1233561e-02,8.2650006e-02,8.4189355e-02,8.5850358e-02,8.7650597e-02,8.9619160e-02,9.1740072e-02,9.4058603e-02,9.6512705e-02,9.9232256e-02,0.1021383,0.1052064,0.1084996,0.1120237,0.1157591,0.1196852,0.1237399,0.1280300,0.1324420,0.1369615,0.1415888,0.1462755,0.1510446,0.1558040,0.1605036,0.1652469,0.1699891,0.1747155,0.1794972,0.1843281,0.1894299,0.1948091,0.2005286,0.2068092,0.2139381,0.2219520,0.2313441,0.2420280,0.2549879,0.2700939,0.2879360,0.3090246,0.3343174,0.3639491,0.3983852,0.4370151,0.4812021,0.5305686,0.5844651,0.6430393,0.7049783,0.7702982,0.8367649,0.9018294,0.9658775,1.0267861,1.0834649,1.1337295,1.1780779,1.2164021,1.2489867,1.2750673,1.2963812,1.3132038,1.3259637,1.3352813,1.3415178,1.3454016,1.3469136,1.3465977,1.3447540,1.3417056,1.3368994,1.3314296,1.3256104,1.3191171,1.3123472,1.3050858,1.2972846,1.2892189,1.2796121,1.2686133,1.2554814,1.2403584,1.2230790,1.2030957,1.1813965,1.1580858,1.1335127,1.1083417,1.0822901,1.0561218,1.0305443,1.0048500,0.9796332,0.9547404,0.9306303,0.9073666,0.8842308,0.8618103,0.8401517,0.8189687,0.7984698,0.7781100,0.7583032,0.7393125,0.7205224,0.7023677,0.6844723,0.6671228,0.6505145,0.6341126,0.6182938,0.6027984,0.5879344,0.5737593,0.5597191,0.5463163,0.5333152,0.5208563,0.5089545,0.4972599,0.4860447,0.4753998,0.4650352,0.4552081,0.4455310,0.4362907,0.4276000,0.4190852,0.4110000,0.4031059,0.3956032,0.3884670,0.3814987,0.3748798,0.3684673,0.3624016,0.3566165,0.3509619,0.3455837,0.3403904,0.3354590,0.3307720,0.3261390,0.3217491,0.3175316,0.3134671,0.3096325,0.3058442,0.3021935,0.2987526,0.2954155,0.2922639,0.2891505,0.2861820,0.2833583,0.2806259,0.2780282,0.2754805,0.2730644,0.2707612,0.2684996,0.2663799,0.2642881,0.2623250,0.2604592,0.2586385,0.2569534,0.2552927,0.2537418,0.2522686,0.2508543,0.2495489,0.2482948,0.2471130,0.2460461,0.2450204,0.2441040,0.2432298,0.2424404,0.2417429,0.2411171,0.2405686,0.2401035,0.2397201,0.2394266,0.2392012,0.2390748,0.2390099,0.2390562,0.2391730,0.2393667,0.2396959,0.2400928,0.2405824,0.2411514,0.2418127,0.2425898,0.2434657,0.2444546,0.2455162,0.2466818,0.2479611,0.2493670,0.2508755,0.2525205,0.2542579,0.2561233,0.2581511,0.2603366,0.2626289,0.2650931,0.2676655,0.2705019,0.2734465,0.2765815,0.2799051,0.2833735,0.2871183,0.2910141,0.2951719,0.2994783,0.3039192,0.3086751,0.3135591,0.3186740,0.3239154,0.3292426,0.3347975,0.3403921,0.3461271,0.3518372,0.3575175,0.3631933,0.3687265,0.3742501,0.3795581,0.3846020,0.3894289,0.3939140,0.3982450,0.4021740,0.4058095,0.4090425,0.4119564,0.4145880,0.4168289,0.4188910,0.4206495,0.4222151,0.4236139,0.4248598,0.4260314,0.4271300,0.4282030,0.4292913,0.4304541,0.4317623,0.4331841,0.4347514,0.4365718,0.4385486,0.4408563,0.4434758,0.4465065,0.4499590,0.4539263,0.4585119,0.4636908,0.4699689,0.4770863,0.4852199,0.4945613,0.5051806,0.5177061,0.5323110,0.5493782,0.5690420,0.5919732,0.6188875,0.6498840,0.6871295,0.7295575,0.7787249,0.8363907,0.9031421,0.9819715,1.0741749,1.1806978,1.3002154,1.4334904,1.5807784,1.7392086,1.9126422,2.0881867,2.2598226,2.4119391,2.5363226,2.6216929,2.6793435,2.7323332,2.7528405,2.7590401,2.7678337,2.7778823,2.7925377,2.8126893,2.8284063,2.8360305,2.8399332,2.8463187,2.8515282,2.8635819,2.8812869,2.8951454,2.9132338,2.9262223,2.9367955,2.9402289,2.9402368,2.9407771,2.9417493,2.9445646,2.9419963,2.9377880,2.9345078,2.9233987,2.9170570,2.9048731,2.8848546,2.8710947,2.8558269,2.8447156,2.8396811,2.8311179,2.8256552,2.8166332,2.8001568,2.7791789,2.7627873,2.7492507,2.7405283,2.7301803,2.7127137,2.6781576,2.6507747,2.6274185,2.5982516,2.5707700,2.5430903,2.5167093,2.4748418,2.4422846,2.4056506,2.3724408,2.3360627,2.3012929,2.2689297,2.2321875,2.1971111,2.1614072,2.1295996,2.0941472,2.0619953,2.0302734,1.9986126,1.9684321,1.9366128,1.9051085,1.8775600,1.8464401,1.8183026,1.7904227,1.7636553,1.7340761,1.7083039,1.6819774,1.6560155,1.6314542,1.6061637,1.5827938,1.5580599,1.5347497,1.5124522,1.4899317,1.4682958,1.4481370,1.4270480,1.4069557,1.3868002,1.3675833,1.3481588,1.3294978,1.3113492,1.2938484,1.2764819,1.2595774,1.2430577,1.2270122,1.2114499,1.1954455,1.1804843,1.1658370,1.1519368,1.1380379,1.1247252,1.1117808,1.0994675,1.0872703,1.0754704,1.0641063,1.0535018,1.0427246,1.0326885,1.0230018,1.0136564,1.0048033,0.9958375,0.9877266,0.9795504,0.9719444,0.9645151,0.9575178,0.9507018,0.9440705,0.9379234,0.9319656,0.9267533,0.9209723,0.9159463,0.9109572,0.9063145,0.9019121,0.8977550,0.8940855,0.8903061,0.8868757,0.8836091,0.8806505,0.8777652,0.8752341,0.8730440,0.8707849,0.8687335,0.8670410,0.8655409,0.8642758,0.8634641,0.8626307,0.8618494,0.8612931,0.8612184,0.8614002,0.8614627,0.8618838,0.8623768,0.8634322,0.8643291,0.8655162,0.8668709,0.8686420,0.8703312,0.8725229,0.8746941,0.8773190,0.8800650,0.8830500,0.8861333,0.8899362,0.8934497,0.8973417,0.9015913,0.9058850,0.9104918,0.9153388,0.9204804,0.9260071,0.9313301,0.9372768,0.9431670,0.9495378,0.9561750,0.9629170,0.9699227,0.9773575,0.9848355,0.9928421,1.0007982,1.0093759,1.0179309,1.0270698,1.0362101,1.0459021,1.0556117,1.0654060,1.0758241,1.0863568,1.0974511,1.1089585,1.1199797,1.1318848,1.1438534,1.1561115,1.1685810,1.1821338,1.1952482,1.2083746,1.2223035,1.2359433,1.2510719,1.2650272,1.2799423,1.2954535,1.3103006,1.3265246,1.3427900,1.3591547,1.3760761,1.3932616,1.4106969,1.4275572,1.4457074,1.4641143,1.4819216,1.5006348,1.5199761,1.5390131,1.5590355,1.5785508,1.5983690,1.6173046,1.6382364,1.6588094,1.6788267,1.7011877,1.7211121,1.7441181,1.7630802,1.7852007,1.8082054,1.8281554,1.8529249,1.8724179,1.8936224,1.9164257,1.9370373,1.9642113,1.9879508,2.0033569,2.0239053,2.0495365,2.0687897,2.0898662,2.1098678,2.1307614,2.1519985,2.1750753,2.1913059,2.2157435,2.2410161,2.2527449,2.2696698,2.2841108,2.2995067,2.3200073,2.3363383,2.3485982,2.3699789,2.3903823,2.4104414,2.4181676,2.4228919,2.4265838,2.4301417,2.4364200,2.4510083,2.4563968,2.4691551,2.4733539,2.4752321,2.4755499,2.4758072,2.4779189,2.4784532,2.4784527,2.4807403,2.4792538,2.4806366,2.4812937,2.4796348,2.4805870,2.4791677,2.4808874,2.4775555,2.4732935,2.4739861,2.4683273,2.4647338,2.4637082,2.4581454,2.4557142
"w_0085",56.2000008,2.6544809e-02,2.4181366e-02,2.5497675e-02,2.5968790e-02,2.5556803e-02,2.5046587e-02,2.3370028e-02,2.3815393e-02,2.4049997e-02,2.4304152e-02,2.5123596e-02,2.3248911e-02,2.5314093e-02,2.4784088e-02,2.4223566e-02,2.4872303e-02,2.4416447e-02,2.4583578e-02,2.3311853e-02,2.4220705e-02,2.3940086e-02,2.3305416e-02,2.4264336e-02,2.4725199e-02,2.4329424e-02,2.4231195e-02,2.4135590e-02,2.4225473e-02,2.3950100e-02,2.3038149e-02,2.2697210e-02,2.3492813e-02,2.3566961e-02,2.3675203e-02,2.3643494e-02,2.3574352e-02,2.3655653e-02,2.3083448e-02,2.1756411e-02,2.2799969e-02,2.4484396e-02,2.3999214e-02,2.4101019e-02,2.4235487e-02,2.4245977e-02,2.3089170e-02,2.4161100e-02,2.3889780e-02,2.4328947e-02,2.4676800e-02,2.4520874e-02,2.4711847e-02,2.4133921e-02,2.3579836e-02,2.3869753e-02,2.4284840e-02,2.4101973e-02,2.4608612e-02,2.5061131e-02,2.3542881e-02,2.3620367e-02,2.3949385e-02,2.4063349e-02,2.4485826e-02,2.5232077e-02,2.4399281e-02,2.4346590e-02,2.5112391e-02,2.4210930e-02,2.4205208e-02,2.4169922e-02,2.4596930e-02,2.4770975e-02,2.4557352e-02,2.4317026e-02,2.4065971e-02,2.4505615e-02,2.3931980e-02,2.3420334e-02,2.3528337e-02,2.3298502e-02,2.3489714e-02,2.3945808e-02,2.3783922e-02,2.3626089e-02,2.3217916e-02,2.4118662e-02,2.4260759e-02,2.3664951e-02,2.3803234e-02,2.4009228e-02,2.3644209e-02,2.3784399e-02,2.3291826e-02,2.3055077e-02,2.3202896e-02,2.3874998e-02,2.3429155e-02,2.3763418e-02,2.3602962e-02,2.3392439e-02,2.3638248e-02,2.3197174e-02,2.3729324e-02,2.3496866e-02,2.3500800e-02,2.3645878e-02,2.2936583e-02,2.3421884e-02,2.3330927e-02,2.3444772e-02,2.3701310e-02,2.3522735e-02,2.3553729e-02,2.3512721e-02,2.3596764e-02,2.3490071e-02,2.3379803e-02,2.3407698e-02,2.3482800e-02,2.3419261e-02,2.3404479e-02,2.3375273e-02,2.3384213e-02,2.3415327e-02,2.3471475e-02,2.3303270e-02,2.3208976e-02,2.3160934e-02,2.3131013e-02,2.3186803e-02,2.3131013e-02,2.3125052e-02,2.3082972e-02,2.3062706e-02,2.3090720e-02,2.3092031e-02,2.3106337e-02,2.3127437e-02,2.3186684e-02,2.3203135e-02,2.3246527e-02,2.3230672e-02,2.3268580e-02,2.3305774e-02,2.3335457e-02,2.3333549e-02,2.3313046e-02,2.3338199e-02,2.3391724e-02,2.3364425e-02,2.3416638e-02,2.3449302e-02,2.3450136e-02,2.3465157e-02,2.3505330e-02,2.3507357e-02,2.3523331e-02,2.3553729e-02,2.3562670e-02,2.3636580e-02,2.3727536e-02,2.3805499e-02,2.3910046e-02,2.4018526e-02,2.4127841e-02,2.4248600e-02,2.4310589e-02,2.4384618e-02,2.4490952e-02,2.4532437e-02,2.4592280e-02,2.4599791e-02,2.4612665e-02,2.4624705e-02,2.4596214e-02,2.4556756e-02,2.4517894e-02,2.4453878e-02,2.4413466e-02,2.4341345e-02,2.4269104e-02,2.4239957e-02,2.4227858e-02,2.4232447e-02,2.4267256e-02,2.4270654e-02,2.4242222e-02,2.4231374e-02,2.4226844e-02,2.4218261e-02,2.4225414e-02,2.4190843e-02,2.4179697e-02,2.4167538e-02,2.4114370e-02,2.4106801e-02,2.4080694e-02,2.4070799e-02,2.4078071e-02,2.4053752e-02,2.4040699e-02,2.4043143e-02,2.4042547e-02,2.4041951e-02,2.4045527e-02,2.4051666e-02,2.4113476e-02,2.4156451e-02,2.4202883e-02,2.4250031e-02,2.4300456e-02,2.4386883e-02,2.4487257e-02,2.4591684e-02,2.4672210e-02,2.4781168e-02,2.4883926e-02,2.4967194e-02,2.5030255e-02,2.5099576e-02,2.5144696e-02,2.5169969e-02,2.5195301e-02,2.5197029e-02,2.5207639e-02,2.5234878e-02,2.5243342e-02,2.5262833e-02,2.5278032e-02,2.5294244e-02,2.5298536e-02,2.5309384e-02,2.5306344e-02,2.5319576e-02,2.5338054e-02,2.5362968e-02,2.5377691e-02,2.5422633e-02,2.5449753e-02,2.5484681e-02,2.5532603e-02,2.5559247e-02,2.5601983e-02,2.5642216e-02,2.5697052e-02,2.5745511e-02,2.5797725e-02,2.5860488e-02,2.5912941e-02,2.5968790e-02,2.6046872e-02,2.6128590e-02,2.6224434e-02,2.6351869e-02,2.6468635e-02,2.6611388e-02,2.6800871e-02,2.6998699e-02,2.7245700e-02,2.7543008e-02,2.7882993e-02,2.8283775e-02,2.8746665e-02,2.9256344e-02,2.9827833e-02,3.0453563e-02,3.1142771e-02,3.1882942e-02,3.2705963e-02,3.3605158e-02,3.4589112e-02,3.5694778e-02,3.6943138e-02,3.8295865e-02,3.9747238e-02,4.1252315e-02,4.2744577e-02,4.4091940e-02,4.5285285e-02,4.6267688e-02,4.6987355e-02,4.7460437e-02,4.7726870e-02,4.7827065e-02,4.7795594e-02,4.7659516e-02,4.7425210e-02,4.7137916e-02,4.6766877e-02,4.6359181e-02,4.5860589e-02,4.5329988e-02,4.4765353e-02,4.4165850e-02,4.3542147e-02,4.2888701e-02,4.2216718e-02,4.1568518e-02,4.0890217e-02,4.0242851e-02,3.9603055e-02,3.8946807e-02,3.8365126e-02,3.7744343e-02,3.7126303e-02,3.6537349e-02,3.5941184e-02,3.5374880e-02,3.4821093e-02,3.4289181e-02,3.3771217e-02,3.3282816e-02,3.2820404e-02,3.2365978e-02,3.1945646e-02,3.1544447e-02,3.1162381e-02,3.0816078e-02,3.0482531e-02,3.0168474e-02,2.9906332e-02,2.9636145e-02,2.9398918e-02,2.9173911e-02,2.8981924e-02,2.8795004e-02,2.8650820e-02,2.8502703e-02,2.8435290e-02,2.8352380e-02,2.8283834e-02,2.8253496e-02,2.8210104e-02,2.8224647e-02,2.8234303e-02,2.8253555e-02,2.8321207e-02,2.8400958e-02,2.8494000e-02,2.8629541e-02,2.8773189e-02,2.8941154e-02,2.9151201e-02,2.9327750e-02,2.9606819e-02,2.9858589e-02,3.0100942e-02,3.0413270e-02,3.0677557e-02,3.9001465e-02,3.9298296e-02,3.9611220e-02,3.9920866e-02,4.0250719e-02,4.0602267e-02,4.0974915e-02,4.1382849e-02,4.1838586e-02,4.2349815e-02,4.2971909e-02,4.3699443e-02,4.4563591e-02,4.5687675e-02,4.7030330e-02,4.8703313e-02,5.0709903e-02,5.3107798e-02,5.5893660e-02,5.9028566e-02,6.2364042e-02,6.5994322e-02,6.9591403e-02,7.3005497e-02,7.6224029e-02,7.8970194e-02,8.1213295e-02,8.2910359e-02,8.4041297e-02,8.4747374e-02,8.5051239e-02,8.5103393e-02,8.4936678e-02,8.4657311e-02,8.4302902e-02,8.3912611e-02,8.3516002e-02,8.3144486e-02,8.2813740e-02,8.2526505e-02,8.2277656e-02,8.2062483e-02,8.1902683e-02,8.1758797e-02,8.1603885e-02,8.1436694e-02,8.1254721e-02,8.1019819e-02,8.0726683e-02,8.0400348e-02,8.0043793e-02,7.9641402e-02,7.9222500e-02,7.8804672e-02,7.8363895e-02,7.7944458e-02,7.7529728e-02,7.7117026e-02,7.6732337e-02,7.6339006e-02,7.5964093e-02,7.5608611e-02,7.5256705e-02,7.4924767e-02,7.4592113e-02,7.4266970e-02,7.3964059e-02,7.3654890e-02,7.3348880e-02,7.3073804e-02,7.2807789e-02,7.2551370e-02,7.2311103e-02,7.2103322e-02,7.1903884e-02,7.1741760e-02,7.1610570e-02,7.1510971e-02,7.1443915e-02,7.1424127e-02,7.1440697e-02,7.1515262e-02,7.1631908e-02,7.1808338e-02,7.2029352e-02,7.2299659e-02,7.2634757e-02,7.3046565e-02,7.3510766e-02,7.4054897e-02,7.4647903e-02,7.5334668e-02,7.6102376e-02,7.6933742e-02,7.7852786e-02,7.8860521e-02,7.9966486e-02,8.1170440e-02,8.2448542e-02,8.3897054e-02,8.5462987e-02,8.7143660e-02,8.8972926e-02,9.0967298e-02,9.3125761e-02,9.5477134e-02,9.7965628e-02,0.1007213,0.1036745,0.1067896,0.1101348,0.1137097,0.1175036,0.1214940,0.1256198,0.1299675,0.1344752,0.1390817,0.1438026,0.1485863,0.1534607,0.1583285,0.1631417,0.1680115,0.1728892,0.1777624,0.1826784,0.1876868,0.1929559,0.1985123,0.2044367,0.2109328,0.2183038,0.2265866,0.2362747,0.2472823,0.2606217,0.2761486,0.2944519,0.3160654,0.3419586,0.3722350,0.4074157,0.4468084,0.4918887,0.5421976,0.5970947,0.6567717,0.7198844,0.7864234,0.8540798,0.9202067,0.9853284,1.0469520,1.1041975,1.1545892,1.1988165,1.2365907,1.2682687,1.2933081,1.3132585,1.3283656,1.3393381,1.3469906,1.3513113,1.3532844,1.3529059,1.3509760,1.3471477,1.3423023,1.3363670,1.3294207,1.3221484,1.3143309,1.3067844,1.2983630,1.2898285,1.2807016,1.2702932,1.2588370,1.2451842,1.2290773,1.2113286,1.1907829,1.1683998,1.1446517,1.1197186,1.0941840,1.0678421,1.0414499,1.0156322,0.9897799,0.9645207,0.9396336,0.9155524,0.8923271,0.8693333,0.8470656,0.8254988,0.8044800,0.7841836,0.7640693,0.7444698,0.7256889,0.7071654,0.6892747,0.6716277,0.6545352,0.6382107,0.6220785,0.6065523,0.5913686,0.5767918,0.5628474,0.5491166,0.5359318,0.5232691,0.5110432,0.4994522,0.4879696,0.4770026,0.4665894,0.4564895,0.4468518,0.4374214,0.4284301,0.4199221,0.4116200,0.4037130,0.3960311,0.3886948,0.3817460,0.3749399,0.3685056,0.3622770,0.3563346,0.3507048,0.3451729,0.3399364,0.3348766,0.3300516,0.3254896,0.3209712,0.3166855,0.3125614,0.3085966,0.3048527,0.3011523,0.2975940,0.2942418,0.2909911,0.2879078,0.2848622,0.2819762,0.2792221,0.2765545,0.2740126,0.2715467,0.2691660,0.2669219,0.2647223,0.2626560,0.2606252,0.2587101,0.2569083,0.2551318,0.2534816,0.2518962,0.2503732,0.2489743,0.2475850,0.2463370,0.2451156,0.2440038,0.2429695,0.2419877,0.2410914,0.2402798,0.2395486,0.2388944,0.2382904,0.2377970,0.2373930,0.2370574,0.2367927,0.2366105,0.2365301,0.2365244,0.2366082,0.2367768,0.2370067,0.2374046,0.2378224,0.2383595,0.2389802,0.2396915,0.2405064,0.2414504,0.2424704,0.2435745,0.2447989,0.2461148,0.2475979,0.2491498,0.2508412,0.2526552,0.2545384,0.2566386,0.2588735,0.2612009,0.2637227,0.2663620,0.2692326,0.2722609,0.2754234,0.2788070,0.2823106,0.2861027,0.2900679,0.2942338,0.2986147,0.3031114,0.3079079,0.3128472,0.3180126,0.3233077,0.3286956,0.3342879,0.3399521,0.3457556,0.3515370,0.3572810,0.3630379,0.3686545,0.3742710,0.3796850,0.3848301,0.3897912,0.3944162,0.3988681,0.4029297,0.4067217,0.4101175,0.4131646,0.4159303,0.4183782,0.4205891,0.4225318,0.4242585,0.4258446,0.4272378,0.4285603,0.4298301,0.4310586,0.4323125,0.4335847,0.4350774,0.4366403,0.4383818,0.4403474,0.4424860,0.4449486,0.4477182,0.4509059,0.4545499,0.4586906,0.4634664,0.4688741,0.4753733,0.4827135,0.4910821,0.5007025,0.5116214,0.5245006,0.5394423,0.5569379,0.5770553,0.6004966,0.6280080,0.6596612,0.6977074,0.7410008,0.7912012,0.8500118,0.9180230,0.9983377,1.0923243,1.2008661,1.3223395,1.4577794,1.6073027,1.7672459,1.9419780,2.1173987,2.2890356,2.4366794,2.5539246,2.6351793,2.6899462,2.7329478,2.7616720,2.7719636,2.7764370,2.7831659,2.7931733,2.8030858,2.8169491,2.8347545,2.8465352,2.8531876,2.8633170,2.8672040,2.8723323,2.8772595,2.8857656,2.8997283,2.9099019,2.9181492,2.9350636,2.9428875,2.9447415,2.9488814,2.9365697,2.9262044,2.9150198,2.8965826,2.8854971,2.8757923,2.8723633,2.8667500,2.8617101,2.8565271,2.8489819,2.8366289,2.8180883,2.7979116,2.7859631,2.7740626,2.7657514,2.7586155,2.7438030,2.7154074,2.6871271,2.6636834,2.6388063,2.6095040,2.5834405,2.5587518,2.5292330,2.4886222,2.4545226,2.4177930,2.3840573,2.3486581,2.3141372,2.2791562,2.2405827,2.2043595,2.1686778,2.1345556,2.1019051,2.0678384,2.0353746,2.0022516,1.9710238,1.9399037,1.9077847,1.8788804,1.8488330,1.8194578,1.7921643,1.7648066,1.7357877,1.7096395,1.6828282,1.6570551,1.6320648,1.6072931,1.5830448,1.5589440,1.5352690,1.5129815,1.4904051,1.4687003,1.4484642,1.4275206,1.4078393,1.3872892,1.3686335,1.3489639,1.3305010,1.3124393,1.2946315,1.2774584,1.2606139,1.2444270,1.2283651,1.2127526,1.1968994,1.1820972,1.1674230,1.1535068,1.1396141,1.1261740,1.1134984,1.1008666,1.0889752,1.0771133,1.0658159,1.0549469,1.0442362,1.0342946,1.0245302,1.0152606,1.0061129,0.9974983,0.9890970,0.9810823,0.9733992,0.9660876,0.9588284,0.9521096,0.9455847,0.9392298,0.9334137,0.9278398,0.9224336,0.9171642,0.9124237,0.9079332,0.9033083,0.8991342,0.8952676,0.8916589,0.8881564,0.8850805,0.8821028,0.8790418,0.8764603,0.8743103,0.8718425,0.8699841,0.8683345,0.8667759,0.8653960,0.8642191,0.8632641,0.8628629,0.8622184,0.8617941,0.8618380,0.8621489,0.8623732,0.8629112,0.8636707,0.8646437,0.8657351,0.8670677,0.8686207,0.8704140,0.8725500,0.8744909,0.8770353,0.8796341,0.8824521,0.8854414,0.8890359,0.8923409,0.8961712,0.9003016,0.9043733,0.9089397,0.9136490,0.9186895,0.9239229,0.9293140,0.9350007,0.9407240,0.9469424,0.9531468,0.9598805,0.9667500,0.9739175,0.9814745,0.9887922,0.9968499,1.0050184,1.0137526,1.0222970,1.0312378,1.0406367,1.0502682,1.0599931,1.0702659,1.0802429,1.0910859,1.1022609,1.1132815,1.1249129,1.1365540,1.1487103,1.1608864,1.1737601,1.1863784,1.1996461,1.2130316,1.2271800,1.2412627,1.2556968,1.2698390,1.2845148,1.2995620,1.3157970,1.3315662,1.3475072,1.3636019,1.3805267,1.3980319,1.4154969,1.4328147,1.4503471,1.4688751,1.4868435,1.5051388,1.5243176,1.5435995,1.5634720,1.5829586,1.6031044,1.6219554,1.6429228,1.6637201,1.6838099,1.7067312,1.7257446,1.7480222,1.7680789,1.7907099,1.8144833,1.8333185,1.8565609,1.8771439,1.8986357,1.9211118,1.9441460,1.9660833,1.9895492,2.0108304,2.0293529,2.0572228,2.0723388,2.0971904,2.1151972,2.1355088,2.1590140,2.1816401,2.1988091,2.2168772,2.2432296,2.2654178,2.2758934,2.2928984,2.3067346,2.3201175,2.3390100,2.3566017,2.3686574,2.3832181,2.4024386,2.4214394,2.4376109,2.4484258,2.4503105,2.4508295,2.4536023,2.4557071,2.4557319,2.4606011,2.4630499,2.4677029,2.4720531,2.4757495,2.4802842,2.4829276,2.4837215,2.4862978,2.4892690,2.4915609,2.4891429,2.4901688,2.4909892,2.4891593,2.4877679,2.4834995,2.4782238,2.4764333,2.4736822,2.4697304,2.4666433,2.4614184
"w_0086",57.0000000,2.6466370e-02,2.4297953e-02,2.5468826e-02,2.5808573e-02,2.5509596e-02,2.5002956e-02,2.3350716e-02,2.3909807e-02,2.4122000e-02,2.4282217e-02,2.5115490e-02,2.3118496e-02,2.5219679e-02,2.4687052e-02,2.4164200e-02,2.4862051e-02,2.4433136e-02,2.4560690e-02,2.3389816e-02,2.4269819e-02,2.3960352e-02,2.3264647e-02,2.4250984e-02,2.4644613e-02,2.4326086e-02,2.4214745e-02,2.4102449e-02,2.4187326e-02,2.3951769e-02,2.2963047e-02,2.2673845e-02,2.3465157e-02,2.3543835e-02,2.3647308e-02,2.3657560e-02,2.3545027e-02,2.3680925e-02,2.3018122e-02,2.1769524e-02,2.2825003e-02,2.4457932e-02,2.4069548e-02,2.4070263e-02,2.4235725e-02,2.4224281e-02,2.3110867e-02,2.4169683e-02,2.3883820e-02,2.4343967e-02,2.4648905e-02,2.4535179e-02,2.4761200e-02,2.4147511e-02,2.3568630e-02,2.3831129e-02,2.4266720e-02,2.4057865e-02,2.4593592e-02,2.5069475e-02,2.3557425e-02,2.3636580e-02,2.3929119e-02,2.4084330e-02,2.4479628e-02,2.5162697e-02,2.4353266e-02,2.4379015e-02,2.5066376e-02,2.4202108e-02,2.4218321e-02,2.4250507e-02,2.4577379e-02,2.4798632e-02,2.4609327e-02,2.4361610e-02,2.4125338e-02,2.4493694e-02,2.3905754e-02,2.3461342e-02,2.3523569e-02,2.3219824e-02,2.3472309e-02,2.3952007e-02,2.3787498e-02,2.3665428e-02,2.3175478e-02,2.4142742e-02,2.4266958e-02,2.3705006e-02,2.3782253e-02,2.3962021e-02,2.3630857e-02,2.3790836e-02,2.3301840e-02,2.3040056e-02,2.3169041e-02,2.3821354e-02,2.3438931e-02,2.3736000e-02,2.3580790e-02,2.3425102e-02,2.3669958e-02,2.3226023e-02,2.3753881e-02,2.3492098e-02,2.3496032e-02,2.3655534e-02,2.2980571e-02,2.3448706e-02,2.3328543e-02,2.3445725e-02,2.3707628e-02,2.3535609e-02,2.3549676e-02,2.3502111e-02,2.3601174e-02,2.3494363e-02,2.3383379e-02,2.3408651e-02,2.3501158e-02,2.3450613e-02,2.3407459e-02,2.3381948e-02,2.3402214e-02,2.3414850e-02,2.3474932e-02,2.3314476e-02,2.3205519e-02,2.3162723e-02,2.3129344e-02,2.3198247e-02,2.3123622e-02,2.3121595e-02,2.3093104e-02,2.3074031e-02,2.3111939e-02,2.3112535e-02,2.3117900e-02,2.3127913e-02,2.3196340e-02,2.3217440e-02,2.3262143e-02,2.3246050e-02,2.3279428e-02,2.3309946e-02,2.3346901e-02,2.3351312e-02,2.3322821e-02,2.3357391e-02,2.3409605e-02,2.3372531e-02,2.3434639e-02,2.3474813e-02,2.3463249e-02,2.3481131e-02,2.3527741e-02,2.3522973e-02,2.3544908e-02,2.3588896e-02,2.3596287e-02,2.3667932e-02,2.3755431e-02,2.3836613e-02,2.3943782e-02,2.4040461e-02,2.4145365e-02,2.4271488e-02,2.4330616e-02,2.4410963e-02,2.4513483e-02,2.4556398e-02,2.4616599e-02,2.4627924e-02,2.4638176e-02,2.4647236e-02,2.4618268e-02,2.4582267e-02,2.4548054e-02,2.4474621e-02,2.4433374e-02,2.4369240e-02,2.4271965e-02,2.4223983e-02,2.4203241e-02,2.4199784e-02,2.4245799e-02,2.4262667e-02,2.4265289e-02,2.4258077e-02,2.4259686e-02,2.4247348e-02,2.4248123e-02,2.4215281e-02,2.4201572e-02,2.4185121e-02,2.4134338e-02,2.4129331e-02,2.4098814e-02,2.4089038e-02,2.4098217e-02,2.4079382e-02,2.4065137e-02,2.4070978e-02,2.4071038e-02,2.4074078e-02,2.4075508e-02,2.4082363e-02,2.4146318e-02,2.4190307e-02,2.4236619e-02,2.4285972e-02,2.4336278e-02,2.4421930e-02,2.4522662e-02,2.4628341e-02,2.4708509e-02,2.4819374e-02,2.4916470e-02,2.5003076e-02,2.5065601e-02,2.5133908e-02,2.5181174e-02,2.5201797e-02,2.5227547e-02,2.5229216e-02,2.5238872e-02,2.5266171e-02,2.5274754e-02,2.5294125e-02,2.5307298e-02,2.5322080e-02,2.5328398e-02,2.5336862e-02,2.5336444e-02,2.5348365e-02,2.5371850e-02,2.5393963e-02,2.5410116e-02,2.5455534e-02,2.5484264e-02,2.5519490e-02,2.5567293e-02,2.5591671e-02,2.5636852e-02,2.5677443e-02,2.5727153e-02,2.5774300e-02,2.5825083e-02,2.5888443e-02,2.5934339e-02,2.5990009e-02,2.6069999e-02,2.6150703e-02,2.6249290e-02,2.6372731e-02,2.6488245e-02,2.6632130e-02,2.6816487e-02,2.7021408e-02,2.7267873e-02,2.7571380e-02,2.7912557e-02,2.8314650e-02,2.8782725e-02,2.9290378e-02,2.9868186e-02,3.0495107e-02,3.1183958e-02,3.1930506e-02,3.2757223e-02,3.3660054e-02,3.4642875e-02,3.5755277e-02,3.7004411e-02,3.8362384e-02,3.9818525e-02,4.1328549e-02,4.2823970e-02,4.4177949e-02,4.5375109e-02,4.6359420e-02,4.7074735e-02,4.7544420e-02,4.7809839e-02,4.7904849e-02,4.7869146e-02,4.7724128e-02,4.7487915e-02,4.7190011e-02,4.6813786e-02,4.6402514e-02,4.5894563e-02,4.5357585e-02,4.4787169e-02,4.4183969e-02,4.3553591e-02,4.2894721e-02,4.2217076e-02,4.1563570e-02,4.0882111e-02,4.0232658e-02,3.9587438e-02,3.8927555e-02,3.8343847e-02,3.7717223e-02,3.7098885e-02,3.6503851e-02,3.5905004e-02,3.5336494e-02,3.4779847e-02,3.4243584e-02,3.3724248e-02,3.3235729e-02,3.2769203e-02,3.2314479e-02,3.1890094e-02,3.1486034e-02,3.1109631e-02,3.0756056e-02,3.0421436e-02,3.0105531e-02,2.9837966e-02,2.9568732e-02,2.9330671e-02,2.9102385e-02,2.8896451e-02,2.8720856e-02,2.8576314e-02,2.8432429e-02,2.8349161e-02,2.8268397e-02,2.8200090e-02,2.8175831e-02,2.8121948e-02,2.8136075e-02,2.8156698e-02,2.8169096e-02,2.8231859e-02,2.8309226e-02,2.8387904e-02,2.8539777e-02,2.8675139e-02,2.8843582e-02,2.9061198e-02,2.9236674e-02,2.9505372e-02,2.9762506e-02,2.9996157e-02,3.0313969e-02,3.0576706e-02,3.9533973e-02,3.9828062e-02,4.0142775e-02,4.0456712e-02,4.0782630e-02,4.1141093e-02,4.1511118e-02,4.1923523e-02,4.2381704e-02,4.2898595e-02,4.3516636e-02,4.4254124e-02,4.5123816e-02,4.6260118e-02,4.7609746e-02,4.9281359e-02,5.1305652e-02,5.3714931e-02,5.6517899e-02,5.9655368e-02,6.3005209e-02,6.6649854e-02,7.0263088e-02,7.3686481e-02,7.6912642e-02,7.9671144e-02,8.1906021e-02,8.3605170e-02,8.4728122e-02,8.5415959e-02,8.5714817e-02,8.5749567e-02,8.5566223e-02,8.5277259e-02,8.4904850e-02,8.4504366e-02,8.4101677e-02,8.3712041e-02,8.3377600e-02,8.3083868e-02,8.2818985e-02,8.2601547e-02,8.2434475e-02,8.2275629e-02,8.2117379e-02,8.1948042e-02,8.1755161e-02,8.1518531e-02,8.1215739e-02,8.0883801e-02,8.0523014e-02,8.0112994e-02,7.9693019e-02,7.9268456e-02,7.8825474e-02,7.8402340e-02,7.7983320e-02,7.7568889e-02,7.7184737e-02,7.6785982e-02,7.6408327e-02,7.6048195e-02,7.5694680e-02,7.5365961e-02,7.5036407e-02,7.4709117e-02,7.4401081e-02,7.4092329e-02,7.3789954e-02,7.3514879e-02,7.3242247e-02,7.2991431e-02,7.2745919e-02,7.2542548e-02,7.2346032e-02,7.2188079e-02,7.2057188e-02,7.1954250e-02,7.1892023e-02,7.1881115e-02,7.1900487e-02,7.1976483e-02,7.2093368e-02,7.2264075e-02,7.2484612e-02,7.2768688e-02,7.3103130e-02,7.3520124e-02,7.3988020e-02,7.4533165e-02,7.5129807e-02,7.5815678e-02,7.6597154e-02,7.7422440e-02,7.8338623e-02,7.9357147e-02,8.0467582e-02,8.1669450e-02,8.2953036e-02,8.4409237e-02,8.5983396e-02,8.7663054e-02,8.9495122e-02,9.1501355e-02,9.3656242e-02,9.6015930e-02,9.8520994e-02,0.1012782,0.1042378,0.1073626,0.1107148,0.1143045,0.1181074,0.1221066,0.1262466,0.1305971,0.1351271,0.1397463,0.1444788,0.1492847,0.1541752,0.1590652,0.1639044,0.1688016,0.1737068,0.1786082,0.1835597,0.1885983,0.1939042,0.1995004,0.2054563,0.2119921,0.2194132,0.2277420,0.2374710,0.2485332,0.2619492,0.2775385,0.2959295,0.3176478,0.3436427,0.3740482,0.4093437,0.4488919,0.4940716,0.5445885,0.5996819,0.6595486,0.7228467,0.7896013,0.8574715,0.9237874,0.9890859,1.0508435,1.1081047,1.1585534,1.2027371,1.2403853,1.2718718,1.2966344,1.3162608,1.3311348,1.3419874,1.3491057,1.3532119,1.3550479,1.3543475,1.3516670,1.3477347,1.3426468,1.3362484,1.3291252,1.3216048,1.3135470,1.3056271,1.2974259,1.2885044,1.2791531,1.2689748,1.2571963,1.2434418,1.2272326,1.2093458,1.1887519,1.1663132,1.1424671,1.1174252,1.0918658,1.0654596,1.0390399,1.0131984,0.9873642,0.9620564,0.9371486,0.9130898,0.8899071,0.8669096,0.8446908,0.8231491,0.8021739,0.7818826,0.7618307,0.7422705,0.7235718,0.7050478,0.6871794,0.6696182,0.6526070,0.6363201,0.6202346,0.6047558,0.5896042,0.5750840,0.5611827,0.5475187,0.5343844,0.5217608,0.5095775,0.4980149,0.4865960,0.4756832,0.4653159,0.4552390,0.4456591,0.4362653,0.4273103,0.4188518,0.4105741,0.4027049,0.3950503,0.3877398,0.3808311,0.3740785,0.3676614,0.3614458,0.3555372,0.3499281,0.3444300,0.3392175,0.3341751,0.3293745,0.3248338,0.3203359,0.3160735,0.3119688,0.3080196,0.3042854,0.3006096,0.2970749,0.2937395,0.2904811,0.2874164,0.2843983,0.2815130,0.2787750,0.2761158,0.2736116,0.2711378,0.2687662,0.2665248,0.2643391,0.2622950,0.2602797,0.2583512,0.2565541,0.2548015,0.2531533,0.2515737,0.2500683,0.2486577,0.2472940,0.2460570,0.2448470,0.2437229,0.2426828,0.2417294,0.2408563,0.2400278,0.2393117,0.2386635,0.2380870,0.2376039,0.2371868,0.2368572,0.2366093,0.2364306,0.2363584,0.2363609,0.2364512,0.2366256,0.2368820,0.2372726,0.2376982,0.2382393,0.2388760,0.2396009,0.2404205,0.2413669,0.2423948,0.2435108,0.2447471,0.2460680,0.2475578,0.2491222,0.2508177,0.2526461,0.2545344,0.2566410,0.2588921,0.2612308,0.2637664,0.2664133,0.2692835,0.2723173,0.2754968,0.2788853,0.2823902,0.2861956,0.2901678,0.2943496,0.2987381,0.3032398,0.3080422,0.3129987,0.3181778,0.3234775,0.3288702,0.3344731,0.3401538,0.3459597,0.3517477,0.3575042,0.3632767,0.3689049,0.3745398,0.3799661,0.3851339,0.3901105,0.3947727,0.3992482,0.4033352,0.4071337,0.4105665,0.4136606,0.4164502,0.4189218,0.4211930,0.4231396,0.4249094,0.4264976,0.4279271,0.4292768,0.4305826,0.4318461,0.4331354,0.4344600,0.4359523,0.4375418,0.4393148,0.4412987,0.4434781,0.4459693,0.4487668,0.4520047,0.4556637,0.4598387,0.4646601,0.4700999,0.4766448,0.4840204,0.4924579,0.5020889,0.5130743,0.5259990,0.5410414,0.5585737,0.5787998,0.6023238,0.6299427,0.6616967,0.6998794,0.7433039,0.7936895,0.8526858,0.9208977,1.0015366,1.0957158,1.2046132,1.3263637,1.4620507,1.6117750,1.7722869,1.9460731,2.1210949,2.2929287,2.4379823,2.5534964,2.6306934,2.6854496,2.7329345,2.7486999,2.7553215,2.7620478,2.7717266,2.7842889,2.8028498,2.8171074,2.8288000,2.8339808,2.8386719,2.8424454,2.8531501,2.8656094,2.8794613,2.8950167,2.9113445,2.9224677,2.9315977,2.9337256,2.9350805,2.9352117,2.9331691,2.9335985,2.9273245,2.9213874,2.9127579,2.8969023,2.8705735,2.8613236,2.8509617,2.8405056,2.8362126,2.8296342,2.8250673,2.8168972,2.8012340,2.7801127,2.7638209,2.7511945,2.7399039,2.7311125,2.7135277,2.6812294,2.6515408,2.6311994,2.6023753,2.5743308,2.5474844,2.5218985,2.4797714,2.4488621,2.4106264,2.3752954,2.3410509,2.3078127,2.2705939,2.2340624,2.1964300,2.1609466,2.1276884,2.0945981,2.0612624,2.0285606,1.9962522,1.9654349,1.9328965,1.9022254,1.8728427,1.8430734,1.8138371,1.7869501,1.7592609,1.7303197,1.7038515,1.6785746,1.6521429,1.6267442,1.6024985,1.5777242,1.5544525,1.5311558,1.5082681,1.4870158,1.4647292,1.4442320,1.4235533,1.4036895,1.3840292,1.3649446,1.3458260,1.3274302,1.3095682,1.2916882,1.2749691,1.2576619,1.2416503,1.2253641,1.2106115,1.1945456,1.1796939,1.1652740,1.1513319,1.1377573,1.1242580,1.1116997,1.0991987,1.0873137,1.0753214,1.0640883,1.0534118,1.0427610,1.0329580,1.0231184,1.0139885,1.0048490,0.9963577,0.9879734,0.9800140,0.9723909,0.9650697,0.9580342,0.9512450,0.9448074,0.9385418,0.9327371,0.9271725,0.9218466,0.9166526,0.9119593,0.9074435,0.9028709,0.8987517,0.8948705,0.8912845,0.8877958,0.8847743,0.8818018,0.8788786,0.8762641,0.8742710,0.8718195,0.8698667,0.8682081,0.8667070,0.8653926,0.8642677,0.8637021,0.8629328,0.8623250,0.8620454,0.8622015,0.8623412,0.8628368,0.8633088,0.8640131,0.8650213,0.8662052,0.8674709,0.8689970,0.8707056,0.8727729,0.8749673,0.8775090,0.8800248,0.8829056,0.8860798,0.8893907,0.8929274,0.8967443,0.9007684,0.9050749,0.9095116,0.9143491,0.9192799,0.9245034,0.9300888,0.9355204,0.9414850,0.9476851,0.9541023,0.9605209,0.9674132,0.9746470,0.9822478,0.9895638,0.9975817,1.0057356,1.0144526,1.0230953,1.0321043,1.0413831,1.0513248,1.0605147,1.0707924,1.0812362,1.0918869,1.1029304,1.1142318,1.1257415,1.1378577,1.1492431,1.1615727,1.1743609,1.1870183,1.2004243,1.2135109,1.2279582,1.2414681,1.2560886,1.2700913,1.2850376,1.3001097,1.3163705,1.3320373,1.3478851,1.3640771,1.3816255,1.3979772,1.4152871,1.4329730,1.4503647,1.4684887,1.4881049,1.5051360,1.5247632,1.5439138,1.5641241,1.5826569,1.6032785,1.6224561,1.6436505,1.6634095,1.6825364,1.7059838,1.7259445,1.7474415,1.7675571,1.7891817,1.8108548,1.8319638,1.8584657,1.8785065,1.8971233,1.9197754,1.9407333,1.9685897,1.9918076,2.0079505,2.0275626,2.0528431,2.0713730,2.0911520,2.1104553,2.1338742,2.1544020,2.1783221,2.1929207,2.2149370,2.2421856,2.2536676,2.2711227,2.2849562,2.2987988,2.3180940,2.3362389,2.3474846,2.3643451,2.3875461,2.4058347,2.4179833,2.4224946,2.4253552,2.4286778,2.4343362,2.4371457,2.4474127,2.4560776,2.4631264,2.4730282,2.4735725,2.4734125,2.4743688,2.4755118,2.4775898,2.4774311,2.4769135,2.4772418,2.4761174,2.4761689,2.4730942,2.4745574,2.4729936,2.4718289,2.4698541,2.4657605,2.4643955,2.4614565,2.4584320,2.4566035,2.4519107
"w_0087",57.7999992,2.6345015e-02,2.4266481e-02,2.5609016e-02,2.5782347e-02,2.5591612e-02,2.5008202e-02,2.3448944e-02,2.3880720e-02,2.4095774e-02,2.4344444e-02,2.5189877e-02,2.3278236e-02,2.5299311e-02,2.4780273e-02,2.4263620e-02,2.4901390e-02,2.4422646e-02,2.4554491e-02,2.3419857e-02,2.4338007e-02,2.4008512e-02,2.3319244e-02,2.4255037e-02,2.4617434e-02,2.4322033e-02,2.4245739e-02,2.4212599e-02,2.4205208e-02,2.4006128e-02,2.3012638e-02,2.2691727e-02,2.3495197e-02,2.3550510e-02,2.3653269e-02,2.3690462e-02,2.3587227e-02,2.3747921e-02,2.3119211e-02,2.1806479e-02,2.2909164e-02,2.4470806e-02,2.4047852e-02,2.4147034e-02,2.4299145e-02,2.4271488e-02,2.3124695e-02,2.4145365e-02,2.3922443e-02,2.4359703e-02,2.4718523e-02,2.4551392e-02,2.4740219e-02,2.4090052e-02,2.3639441e-02,2.3868799e-02,2.4285793e-02,2.4108171e-02,2.4605751e-02,2.5068045e-02,2.3561001e-02,2.3631334e-02,2.3918390e-02,2.4069309e-02,2.4428368e-02,2.5192499e-02,2.4358749e-02,2.4357080e-02,2.5157928e-02,2.4233580e-02,2.4330854e-02,2.4301767e-02,2.4708033e-02,2.4815321e-02,2.4622202e-02,2.4378061e-02,2.4147272e-02,2.4533749e-02,2.3887396e-02,2.3453474e-02,2.3562908e-02,2.3244619e-02,2.3491383e-02,2.4023294e-02,2.3756504e-02,2.3650169e-02,2.3208141e-02,2.4166822e-02,2.4282932e-02,2.3720264e-02,2.3776054e-02,2.3923397e-02,2.3625612e-02,2.3806572e-02,2.3291826e-02,2.3092270e-02,2.3232460e-02,2.3840189e-02,2.3410320e-02,2.3761988e-02,2.3603201e-02,2.3395061e-02,2.3681402e-02,2.3240089e-02,2.3776531e-02,2.3520231e-02,2.3513675e-02,2.3687243e-02,2.2990227e-02,2.3437619e-02,2.3347020e-02,2.3459315e-02,2.3777723e-02,2.3555040e-02,2.3571730e-02,2.3517728e-02,2.3613572e-02,2.3509145e-02,2.3396969e-02,2.3417115e-02,2.3488641e-02,2.3466587e-02,2.3446321e-02,2.3402214e-02,2.3414612e-02,2.3426056e-02,2.3483872e-02,2.3305893e-02,2.3210883e-02,2.3182631e-02,2.3138523e-02,2.3194790e-02,2.3124695e-02,2.3131132e-02,2.3101687e-02,2.3088336e-02,2.3117423e-02,2.3123741e-02,2.3137093e-02,2.3152113e-02,2.3200870e-02,2.3228645e-02,2.3277164e-02,2.3252487e-02,2.3279548e-02,2.3320079e-02,2.3351192e-02,2.3346543e-02,2.3329020e-02,2.3359418e-02,2.3417115e-02,2.3381829e-02,2.3437262e-02,2.3475647e-02,2.3477435e-02,2.3492336e-02,2.3553491e-02,2.3543596e-02,2.3569465e-02,2.3609996e-02,2.3619533e-02,2.3684621e-02,2.3776770e-02,2.3853898e-02,2.3951650e-02,2.4050832e-02,2.4161935e-02,2.4278522e-02,2.4346590e-02,2.4413466e-02,2.4528027e-02,2.4552584e-02,2.4612665e-02,2.4624825e-02,2.4637103e-02,2.4643540e-02,2.4613857e-02,2.4572968e-02,2.4539948e-02,2.4474263e-02,2.4433613e-02,2.4368644e-02,2.4264574e-02,2.4213850e-02,2.4194717e-02,2.4182916e-02,2.4238169e-02,2.4258733e-02,2.4262846e-02,2.4269700e-02,2.4274230e-02,2.4259210e-02,2.4263382e-02,2.4229288e-02,2.4212241e-02,2.4192691e-02,2.4146795e-02,2.4132013e-02,2.4102509e-02,2.4094522e-02,2.4096489e-02,2.4077356e-02,2.4057090e-02,2.4064183e-02,2.4058402e-02,2.4060249e-02,2.4058461e-02,2.4065077e-02,2.4126589e-02,2.4172962e-02,2.4218142e-02,2.4266183e-02,2.4320960e-02,2.4410844e-02,2.4514258e-02,2.4619401e-02,2.4702311e-02,2.4814904e-02,2.4917126e-02,2.5007665e-02,2.5073409e-02,2.5142193e-02,2.5187075e-02,2.5210083e-02,2.5236070e-02,2.5237262e-02,2.5247157e-02,2.5269806e-02,2.5277615e-02,2.5297701e-02,2.5312304e-02,2.5319934e-02,2.5323570e-02,2.5329769e-02,2.5326788e-02,2.5337040e-02,2.5357962e-02,2.5378406e-02,2.5389969e-02,2.5435627e-02,2.5462747e-02,2.5496304e-02,2.5548935e-02,2.5574684e-02,2.5619626e-02,2.5659502e-02,2.5716722e-02,2.5768459e-02,2.5823236e-02,2.5882781e-02,2.5931656e-02,2.5993705e-02,2.6071608e-02,2.6160359e-02,2.6254654e-02,2.6380241e-02,2.6499689e-02,2.6649296e-02,2.6834130e-02,2.7034819e-02,2.7282536e-02,2.7585924e-02,2.7925968e-02,2.8328896e-02,2.8792679e-02,2.9302537e-02,2.9883742e-02,3.0512869e-02,3.1207442e-02,3.1952620e-02,3.2779932e-02,3.3681810e-02,3.4667909e-02,3.5786569e-02,3.7042141e-02,3.8404346e-02,3.9868474e-02,4.1380286e-02,4.2882204e-02,4.4243574e-02,4.5445621e-02,4.6431482e-02,4.7150552e-02,4.7623038e-02,4.7883630e-02,4.7979116e-02,4.7941923e-02,4.7794521e-02,4.7553360e-02,4.7249138e-02,4.6865761e-02,4.6450734e-02,4.5933187e-02,4.5391083e-02,4.4812679e-02,4.4200361e-02,4.3565571e-02,4.2898476e-02,4.2216897e-02,4.1557252e-02,4.0870249e-02,4.0216386e-02,3.9565325e-02,3.8900793e-02,3.8316250e-02,3.7688375e-02,3.7067413e-02,3.6471844e-02,3.5871923e-02,3.5302103e-02,3.4748673e-02,3.4210742e-02,3.3690989e-02,3.3200026e-02,3.2738388e-02,3.2280207e-02,3.1857789e-02,3.1446993e-02,3.1072736e-02,3.0716538e-02,3.0377805e-02,3.0052781e-02,2.9787660e-02,2.9515028e-02,2.9272914e-02,2.9038370e-02,2.8832197e-02,2.8647661e-02,2.8498828e-02,2.8346181e-02,2.8265476e-02,2.8170168e-02,2.8109550e-02,2.8078377e-02,2.8030097e-02,2.8051734e-02,2.8059959e-02,2.8073728e-02,2.8145075e-02,2.8221726e-02,2.8310895e-02,2.8451979e-02,2.8592348e-02,2.8757393e-02,2.8972745e-02,2.9166102e-02,2.9423475e-02,2.9683590e-02,2.9914379e-02,3.0228376e-02,3.0498624e-02,3.9941430e-02,4.0237129e-02,4.0550530e-02,4.0865004e-02,4.1195869e-02,4.1551769e-02,4.1922450e-02,4.2336762e-02,4.2796493e-02,4.3311536e-02,4.3943703e-02,4.4677973e-02,4.5550823e-02,4.6682298e-02,4.8029602e-02,4.9718797e-02,5.1750839e-02,5.4165483e-02,5.6976557e-02,6.0130417e-02,6.3487947e-02,6.7139328e-02,7.0764542e-02,7.4198544e-02,7.7434659e-02,8.0194294e-02,8.2435668e-02,8.4131777e-02,8.5251093e-02,8.5934460e-02,8.6218953e-02,8.6251020e-02,8.6053133e-02,8.5750997e-02,8.5375607e-02,8.4962666e-02,8.4546030e-02,8.4144711e-02,8.3800137e-02,8.3498836e-02,8.3233118e-02,8.3006382e-02,8.2825422e-02,8.2663059e-02,8.2499921e-02,8.2326770e-02,8.2126498e-02,8.1877112e-02,8.1573069e-02,8.1241250e-02,8.0872893e-02,8.0457449e-02,8.0032825e-02,7.9602361e-02,7.9162240e-02,7.8740537e-02,7.8315198e-02,7.7902853e-02,7.7509344e-02,7.7113867e-02,7.6738894e-02,7.6383412e-02,7.6028168e-02,7.5695395e-02,7.5365543e-02,7.5036347e-02,7.4732661e-02,7.4417889e-02,7.4113965e-02,7.3837399e-02,7.3578358e-02,7.3314011e-02,7.3064506e-02,7.2870135e-02,7.2667778e-02,7.2508156e-02,7.2385550e-02,7.2284460e-02,7.2228193e-02,7.2211981e-02,7.2230875e-02,7.2300255e-02,7.2423816e-02,7.2603881e-02,7.2825372e-02,7.3107123e-02,7.3452532e-02,7.3863864e-02,7.4334264e-02,7.4887335e-02,7.5484693e-02,7.6182008e-02,7.6959431e-02,7.7790499e-02,7.8713000e-02,7.9729021e-02,8.0843031e-02,8.2047582e-02,8.3336055e-02,8.4794879e-02,8.6364627e-02,8.8053942e-02,8.9891255e-02,9.1897249e-02,9.4055444e-02,9.6420884e-02,9.8925233e-02,0.1016915,0.1046617,0.1077888,0.1111554,0.1147453,0.1185602,0.1225668,0.1267194,0.1310889,0.1356258,0.1402559,0.1450040,0.1498198,0.1547282,0.1596420,0.1645060,0.1694167,0.1743480,0.1792740,0.1842594,0.1893257,0.1946617,0.2002915,0.2062763,0.2128496,0.2203027,0.2286654,0.2384370,0.2495482,0.2630100,0.2786499,0.2971193,0.3189341,0.3450179,0.3755158,0.4109278,0.4505974,0.4959388,0.5465633,0.6017927,0.6618277,0.7253455,0.7922386,0.8602809,0.9267230,0.9921755,1.0540043,1.1113819,1.1617489,1.2059599,1.2434702,1.2749059,1.2994863,1.3190086,1.3335203,1.3440104,1.3509219,1.3547318,1.3564792,1.3555024,1.3526853,1.3482485,1.3430372,1.3362732,1.3289430,1.3212504,1.3130381,1.3048414,1.2963439,1.2875023,1.2782009,1.2678730,1.2557425,1.2418184,1.2258060,1.2078534,1.1871881,1.1646705,1.1407653,1.1157334,1.0900161,1.0635359,1.0370924,1.0112191,0.9853581,0.9601387,0.9351878,0.9111722,0.8879372,0.8649775,0.8427747,0.8212457,0.8003024,0.7801118,0.7600042,0.7404803,0.7217814,0.7033641,0.6855445,0.6679947,0.6509972,0.6347694,0.6187242,0.6032377,0.5881718,0.5736896,0.5598234,0.5461754,0.5331196,0.5205191,0.5083733,0.4968567,0.4854695,0.4746023,0.4642710,0.4542151,0.4446693,0.4353159,0.4263941,0.4179635,0.4097052,0.4018755,0.3942300,0.3869554,0.3800899,0.3733441,0.3669493,0.3607666,0.3548748,0.3492920,0.3438080,0.3386120,0.3335832,0.3288115,0.3242730,0.3198010,0.3155401,0.3114574,0.3075288,0.3038260,0.3001450,0.2966202,0.2932850,0.2900616,0.2870063,0.2839855,0.2811044,0.2783895,0.2757285,0.2732417,0.2707644,0.2684161,0.2661886,0.2640143,0.2619726,0.2599507,0.2580418,0.2562483,0.2545022,0.2528649,0.2512966,0.2497964,0.2483829,0.2470181,0.2457961,0.2446034,0.2434907,0.2424630,0.2415076,0.2406327,0.2398424,0.2391207,0.2384723,0.2378904,0.2373981,0.2369900,0.2366804,0.2364448,0.2363003,0.2362078,0.2362141,0.2362933,0.2364933,0.2367557,0.2371399,0.2375852,0.2381272,0.2387825,0.2395057,0.2403357,0.2412825,0.2423157,0.2434444,0.2446856,0.2460154,0.2475094,0.2490754,0.2507857,0.2526173,0.2545173,0.2566338,0.2588887,0.2612395,0.2637798,0.2664213,0.2693098,0.2723554,0.2755414,0.2789315,0.2824478,0.2862639,0.2902387,0.2944278,0.2988237,0.3033361,0.3081444,0.3131033,0.3182955,0.3235995,0.3289969,0.3346093,0.3402906,0.3461149,0.3519147,0.3576853,0.3634687,0.3691067,0.3747634,0.3801939,0.3853905,0.3903854,0.3950482,0.3995401,0.4036590,0.4074821,0.4109370,0.4140499,0.4168446,0.4193622,0.4216478,0.4236304,0.4254040,0.4270232,0.4284843,0.4298597,0.4311869,0.4324743,0.4337736,0.4351392,0.4366641,0.4382791,0.4400696,0.4420907,0.4442928,0.4468229,0.4496505,0.4528866,0.4565802,0.4607751,0.4656589,0.4711338,0.4776999,0.4851086,0.4935839,0.5032666,0.5142592,0.5272501,0.5423516,0.5599481,0.5802400,0.6038343,0.6315461,0.6633896,0.7016935,0.7452573,0.7957842,0.8549745,0.9233984,1.0042355,1.0987635,1.2079130,1.3299710,1.4660565,1.6160655,1.7766641,1.9512539,2.1254716,2.2979035,2.4422100,2.5583444,2.6353083,2.6919096,2.7348366,2.7470047,2.7556038,2.7632031,2.7750058,2.7901409,2.8081884,2.8208866,2.8281026,2.8325605,2.8387382,2.8466361,2.8564219,2.8679450,2.8843253,2.9019876,2.9163752,2.9259334,2.9310546,2.9327385,2.9343228,2.9321225,2.9337904,2.9313350,2.9298952,2.9256172,2.9191499,2.8987451,2.8848765,2.8729229,2.8552678,2.8451009,2.8348153,2.8286028,2.8232007,2.8164196,2.8041823,2.7869141,2.7673872,2.7510798,2.7392981,2.7293777,2.7162151,2.6866064,2.6524472,2.6310270,2.6004181,2.5731254,2.5458491,2.5200493,2.4779615,2.4462945,2.4084725,2.3733335,2.3381045,2.3029947,2.2690034,2.2304065,2.1943517,2.1585948,2.1251874,2.0905113,2.0576251,2.0247340,1.9933736,1.9613496,1.9295902,1.8989345,1.8700418,1.8400030,1.8111594,1.7827573,1.7547450,1.7273195,1.7007382,1.6748000,1.6490260,1.6239271,1.5991490,1.5745921,1.5515299,1.5284171,1.5054377,1.4834104,1.4620888,1.4417658,1.4211215,1.4008938,1.3820029,1.3623203,1.3432642,1.3253863,1.3071320,1.2900901,1.2726594,1.2556792,1.2394056,1.2234145,1.2083268,1.1929463,1.1780846,1.1635916,1.1497591,1.1359875,1.1228147,1.1099750,1.0979000,1.0857099,1.0740741,1.0628651,1.0521263,1.0417615,1.0318246,1.0222206,1.0128403,1.0040401,0.9955434,0.9870430,0.9793133,0.9717088,0.9644240,0.9575272,0.9507753,0.9443014,0.9381316,0.9323382,0.9268039,0.9215293,0.9163430,0.9116447,0.9071928,0.9026910,0.8985696,0.8947954,0.8912365,0.8877000,0.8847174,0.8817752,0.8789409,0.8762914,0.8742615,0.8719588,0.8699692,0.8683231,0.8668368,0.8655619,0.8646191,0.8639424,0.8631264,0.8625232,0.8623705,0.8626150,0.8627729,0.8630676,0.8635550,0.8644740,0.8653401,0.8666749,0.8678831,0.8694456,0.8712460,0.8733706,0.8755063,0.8781310,0.8806857,0.8834677,0.8865944,0.8900644,0.8933911,0.8975201,0.9015087,0.9057083,0.9102414,0.9150687,0.9200431,0.9251609,0.9306611,0.9362535,0.9422055,0.9483430,0.9548206,0.9614035,0.9683701,0.9754833,0.9829664,0.9904683,0.9988364,1.0064456,1.0151914,1.0240183,1.0329866,1.0423403,1.0520737,1.0614477,1.0717621,1.0822704,1.0926726,1.1037064,1.1154146,1.1265979,1.1385117,1.1500843,1.1625354,1.1755019,1.1881746,1.2015811,1.2145057,1.2285827,1.2426157,1.2574729,1.2709854,1.2863961,1.3010556,1.3172197,1.3326479,1.3490961,1.3651576,1.3826960,1.3988577,1.4163774,1.4338927,1.4514118,1.4695567,1.4892443,1.5066192,1.5267346,1.5452414,1.5652455,1.5838106,1.6043876,1.6237658,1.6454118,1.6647549,1.6845939,1.7066131,1.7279890,1.7481254,1.7692472,1.7905375,1.8131737,1.8340007,1.8603085,1.8795434,1.8989733,1.9213634,1.9419857,1.9675626,1.9936597,2.0093334,2.0320215,2.0542166,2.0748556,2.0945458,2.1148345,2.1361997,2.1582537,2.1798294,2.1958385,2.2198305,2.2436035,2.2555048,2.2728770,2.2862408,2.3032386,2.3237803,2.3398974,2.3518641,2.3718612,2.3956487,2.4072044,2.4177446,2.4233916,2.4270663,2.4305837,2.4412301,2.4500074,2.4543958,2.4652450,2.4716794,2.4741480,2.4787469,2.4745324,2.4742787,2.4769218,2.4754846,2.4779482,2.4769123,2.4785767,2.4787154,2.4801059,2.4751267,2.4770401,2.4754527,2.4715214,2.4680340,2.4687207,2.4655342,2.4615531,2.4578698,2.4550369,2.4541368
"w_0088",59.7000008,2.6700735e-02,2.4378061e-02,2.5736094e-02,2.6279688e-02,2.5676012e-02,2.5193930e-02,2.3527861e-02,2.4012804e-02,2.4307251e-02,2.4433851e-02,2.5251865e-02,2.3362160e-02,2.5339127e-02,2.4888754e-02,2.4321556e-02,2.5081873e-02,2.4464130e-02,2.4677753e-02,2.3478746e-02,2.4384975e-02,2.4108648e-02,2.3400784e-02,2.4372339e-02,2.4737835e-02,2.4416208e-02,2.4345636e-02,2.4314165e-02,2.4341583e-02,2.4096489e-02,2.3128748e-02,2.2806883e-02,2.3581505e-02,2.3656845e-02,2.3709774e-02,2.3722649e-02,2.3659945e-02,2.3768425e-02,2.3134470e-02,2.1888971e-02,2.2898674e-02,2.4508953e-02,2.4028063e-02,2.4190664e-02,2.4284124e-02,2.4279594e-02,2.3144484e-02,2.4250746e-02,2.3951530e-02,2.4368763e-02,2.4739981e-02,2.4593830e-02,2.4817705e-02,2.4224043e-02,2.3669481e-02,2.3943901e-02,2.4375916e-02,2.4159670e-02,2.4601460e-02,2.5152206e-02,2.3628950e-02,2.3694515e-02,2.3975611e-02,2.4111032e-02,2.4594069e-02,2.5298834e-02,2.4454594e-02,2.4489880e-02,2.5133371e-02,2.4294615e-02,2.4316311e-02,2.4282932e-02,2.4740696e-02,2.4872780e-02,2.4643421e-02,2.4437428e-02,2.4205208e-02,2.4603367e-02,2.4011374e-02,2.3551464e-02,2.3629904e-02,2.3350716e-02,2.3561001e-02,2.4029732e-02,2.3894310e-02,2.3702860e-02,2.3296595e-02,2.4232864e-02,2.4303436e-02,2.3797035e-02,2.3885250e-02,2.4048805e-02,2.3715973e-02,2.3832798e-02,2.3384809e-02,2.3160934e-02,2.3284674e-02,2.3963451e-02,2.3535013e-02,2.3873806e-02,2.3688078e-02,2.3525476e-02,2.3746967e-02,2.3313761e-02,2.3873329e-02,2.3596525e-02,2.3607135e-02,2.3781896e-02,2.3076534e-02,2.3540735e-02,2.3459673e-02,2.3563623e-02,2.3851275e-02,2.3650289e-02,2.3680687e-02,2.3634434e-02,2.3702025e-02,2.3581028e-02,2.3503065e-02,2.3528695e-02,2.3590446e-02,2.3546457e-02,2.3531437e-02,2.3515344e-02,2.3510814e-02,2.3536444e-02,2.3579359e-02,2.3420572e-02,2.3329854e-02,2.3275137e-02,2.3253918e-02,2.3306251e-02,2.3246884e-02,2.3232698e-02,2.3198724e-02,2.3177981e-02,2.3202896e-02,2.3205161e-02,2.3213029e-02,2.3213863e-02,2.3300052e-02,2.3312449e-02,2.3362637e-02,2.3339868e-02,2.3366213e-02,2.3411512e-02,2.3447752e-02,2.3439050e-02,2.3422360e-02,2.3462772e-02,2.3501635e-02,2.3475766e-02,2.3524165e-02,2.3558259e-02,2.3559928e-02,2.3579240e-02,2.3627520e-02,2.3622394e-02,2.3642898e-02,2.3684502e-02,2.3690224e-02,2.3762822e-02,2.3862362e-02,2.3936510e-02,2.4039388e-02,2.4150252e-02,2.4261594e-02,2.4374604e-02,2.4440408e-02,2.4516463e-02,2.4619341e-02,2.4655223e-02,2.4725914e-02,2.4732113e-02,2.4736404e-02,2.4751425e-02,2.4719834e-02,2.4676085e-02,2.4636984e-02,2.4561048e-02,2.4523139e-02,2.4455786e-02,2.4372458e-02,2.4341404e-02,2.4329484e-02,2.4339497e-02,2.4370253e-02,2.4369121e-02,2.4342239e-02,2.4324536e-02,2.4320900e-02,2.4310112e-02,2.4321914e-02,2.4280965e-02,2.4269164e-02,2.4254084e-02,2.4202108e-02,2.4193108e-02,2.4166465e-02,2.4153948e-02,2.4163425e-02,2.4137735e-02,2.4122894e-02,2.4128437e-02,2.4121761e-02,2.4125636e-02,2.4128675e-02,2.4133265e-02,2.4197638e-02,2.4239659e-02,2.4284184e-02,2.4334252e-02,2.4389625e-02,2.4475992e-02,2.4577141e-02,2.4687052e-02,2.4769187e-02,2.4883509e-02,2.4984479e-02,2.5072515e-02,2.5134325e-02,2.5207937e-02,2.5251210e-02,2.5274575e-02,2.5298178e-02,2.5300264e-02,2.5311291e-02,2.5336087e-02,2.5337517e-02,2.5355637e-02,2.5375366e-02,2.5386631e-02,2.5395095e-02,2.5398493e-02,2.5392234e-02,2.5403857e-02,2.5422752e-02,2.5445163e-02,2.5453627e-02,2.5502563e-02,2.5525987e-02,2.5559068e-02,2.5606275e-02,2.5631666e-02,2.5673330e-02,2.5714636e-02,2.5767207e-02,2.5817633e-02,2.5868416e-02,2.5934756e-02,2.5990248e-02,2.6048243e-02,2.6132405e-02,2.6218593e-02,2.6317120e-02,2.6448548e-02,2.6566327e-02,2.6717246e-02,2.6913226e-02,2.7116299e-02,2.7366757e-02,2.7681530e-02,2.8027058e-02,2.8439999e-02,2.8914094e-02,2.9435039e-02,3.0022383e-02,3.0663252e-02,3.1363785e-02,3.2119691e-02,3.2958031e-02,3.3873141e-02,3.4869790e-02,3.6000669e-02,3.7275016e-02,3.8651168e-02,4.0132344e-02,4.1662812e-02,4.3191612e-02,4.4567883e-02,4.5776963e-02,4.6773612e-02,4.7496200e-02,4.7966123e-02,4.8218429e-02,4.8293412e-02,4.8238575e-02,4.8066080e-02,4.7808588e-02,4.7476053e-02,4.7075748e-02,4.6640038e-02,4.6096385e-02,4.5533359e-02,4.4932365e-02,4.4299245e-02,4.3645144e-02,4.2961597e-02,4.2261243e-02,4.1591048e-02,4.0885627e-02,4.0220201e-02,3.9556682e-02,3.8884521e-02,3.8290560e-02,3.7651181e-02,3.7024617e-02,3.6420822e-02,3.5817742e-02,3.5242081e-02,3.4684241e-02,3.4143984e-02,3.3621192e-02,3.3131182e-02,3.2665730e-02,3.2205880e-02,3.1783938e-02,3.1380117e-02,3.1002522e-02,3.0652702e-02,3.0312777e-02,2.9999614e-02,2.9731691e-02,2.9461980e-02,2.9227734e-02,2.9002428e-02,2.8795242e-02,2.8614342e-02,2.8467655e-02,2.8318644e-02,2.8238833e-02,2.8148115e-02,2.8085709e-02,2.8066397e-02,2.8024197e-02,2.8040111e-02,2.8053105e-02,2.8072417e-02,2.8138816e-02,2.8218806e-02,2.8309166e-02,2.8459251e-02,2.8584540e-02,2.8746724e-02,2.8968453e-02,2.9152274e-02,2.9420972e-02,2.9680014e-02,2.9908776e-02,3.0233502e-02,3.0511141e-02,4.0945172e-02,4.1251063e-02,4.1571081e-02,4.1896880e-02,4.2230844e-02,4.2599022e-02,4.2979598e-02,4.3398678e-02,4.3874025e-02,4.4395864e-02,4.5039535e-02,4.5777142e-02,4.6665549e-02,4.7820747e-02,4.9196064e-02,5.0904393e-02,5.2968025e-02,5.5423200e-02,5.8273375e-02,6.1476290e-02,6.4886391e-02,6.8613470e-02,7.2302520e-02,7.5784385e-02,7.9064548e-02,8.1853509e-02,8.4109843e-02,8.5804701e-02,8.6903453e-02,8.7551415e-02,8.7788403e-02,8.7761998e-02,8.7507784e-02,8.7155759e-02,8.6720288e-02,8.6250842e-02,8.5793734e-02,8.5350752e-02,8.4962428e-02,8.4615409e-02,8.4316432e-02,8.4056199e-02,8.3852887e-02,8.3667576e-02,8.3474696e-02,8.3269179e-02,8.3050430e-02,8.2780361e-02,8.2451761e-02,8.2097530e-02,8.1709504e-02,8.1275046e-02,8.0827355e-02,8.0380201e-02,7.9926312e-02,7.9484999e-02,7.9052508e-02,7.8626990e-02,7.8225791e-02,7.7819824e-02,7.7433348e-02,7.7073932e-02,7.6707661e-02,7.6373279e-02,7.6043129e-02,7.5709820e-02,7.5394273e-02,7.5090706e-02,7.4788511e-02,7.4519575e-02,7.4247003e-02,7.3999882e-02,7.3754907e-02,7.3564053e-02,7.3373497e-02,7.3222518e-02,7.3099017e-02,7.3005259e-02,7.2952509e-02,7.2947502e-02,7.2973549e-02,7.3060632e-02,7.3188066e-02,7.3381186e-02,7.3612034e-02,7.3900461e-02,7.4253023e-02,7.4678004e-02,7.5158775e-02,7.5719476e-02,7.6337397e-02,7.7039301e-02,7.7826262e-02,7.8667104e-02,7.9600573e-02,8.0630958e-02,8.1744671e-02,8.2973480e-02,8.4277630e-02,8.5750937e-02,8.7336540e-02,8.9040756e-02,9.0899825e-02,9.2922926e-02,9.5105320e-02,9.7494781e-02,0.1000248,0.1028155,0.1058111,0.1089690,0.1123684,0.1160070,0.1198536,0.1239066,0.1281082,0.1325214,0.1371191,0.1418093,0.1466152,0.1515073,0.1564837,0.1614710,0.1664095,0.1714171,0.1764441,0.1814521,0.1865502,0.1917252,0.1971833,0.2029429,0.2090636,0.2158001,0.2234198,0.2319681,0.2419531,0.2532895,0.2670068,0.2829482,0.3017349,0.3238698,0.3503880,0.3813363,0.4172556,0.4574258,0.5033557,0.5546347,0.6105539,0.6712709,0.7355963,0.8033391,0.8721803,0.9393790,1.0054574,1.0678215,1.1255655,1.1759669,1.2199886,1.2571814,1.2879527,1.3117111,1.3302646,1.3435884,1.3528852,1.3587453,1.3612373,1.3614992,1.3591591,1.3555908,1.3495810,1.3432795,1.3354235,1.3270912,1.3187195,1.3097707,1.3009238,1.2917895,1.2821350,1.2723746,1.2614557,1.2489543,1.2345669,1.2181727,1.1999147,1.1786293,1.1558349,1.1316261,1.1063769,1.0803829,1.0537378,1.0271299,1.0011784,0.9752677,0.9499150,0.9250043,0.9009533,0.8778515,0.8549604,0.8328466,0.8114330,0.7905924,0.7705183,0.7505959,0.7312292,0.7126968,0.6944554,0.6768048,0.6594061,0.6426364,0.6265768,0.6107304,0.5954565,0.5805327,0.5662468,0.5526019,0.5391456,0.5262361,0.5138280,0.5018839,0.4905223,0.4793135,0.4686078,0.4584525,0.4485609,0.4391614,0.4299564,0.4211730,0.4128812,0.4047720,0.3970791,0.3895562,0.3824110,0.3756567,0.3690259,0.3627533,0.3566703,0.3508869,0.3453881,0.3400091,0.3349051,0.3299670,0.3252652,0.3208084,0.3164081,0.3122228,0.3082150,0.3043489,0.3006955,0.2970922,0.2936206,0.2903457,0.2871724,0.2841737,0.2812057,0.2783768,0.2756987,0.2730881,0.2706303,0.2682010,0.2658857,0.2637045,0.2615628,0.2595493,0.2575756,0.2557027,0.2539468,0.2522215,0.2506344,0.2490940,0.2476262,0.2462435,0.2449180,0.2437181,0.2425331,0.2414630,0.2404655,0.2395425,0.2386960,0.2379204,0.2372341,0.2366176,0.2360692,0.2356256,0.2352647,0.2349623,0.2347446,0.2346115,0.2345848,0.2346160,0.2347394,0.2349427,0.2352506,0.2356687,0.2361529,0.2367180,0.2373998,0.2381497,0.2390213,0.2399952,0.2410739,0.2422254,0.2434971,0.2448715,0.2463902,0.2479967,0.2497350,0.2515905,0.2535480,0.2556820,0.2579599,0.2603522,0.2629219,0.2655971,0.2685328,0.2715903,0.2748128,0.2782511,0.2818044,0.2856492,0.2896609,0.2938807,0.2983041,0.3028577,0.3077056,0.3126950,0.3179020,0.3232513,0.3286956,0.3343420,0.3400583,0.3459274,0.3517703,0.3575937,0.3634301,0.3691210,0.3748550,0.3803556,0.3856351,0.3906954,0.3954360,0.4000195,0.4042552,0.4081879,0.4117198,0.4149377,0.4178665,0.4204962,0.4228978,0.4249933,0.4269056,0.4286442,0.4302055,0.4317058,0.4331299,0.4345394,0.4359458,0.4374061,0.4390344,0.4407816,0.4426821,0.4447899,0.4471163,0.4497496,0.4526623,0.4560641,0.4598566,0.4642007,0.4691572,0.4748085,0.4815288,0.4891121,0.4977603,0.5076651,0.5188435,0.5320753,0.5473987,0.5653089,0.5859078,0.6098716,0.6379833,0.6703041,0.7091172,0.7533043,0.8045061,0.8644724,0.9338169,1.0157020,1.1113822,1.2218497,1.3453313,1.4828013,1.6344311,1.7957827,1.9714856,2.1455631,2.3147366,2.4579592,2.5716586,2.6441126,2.6951261,2.7385097,2.7563987,2.7617245,2.7672279,2.7750242,2.7860415,2.8022175,2.8219075,2.8349171,2.8400986,2.8458104,2.8492410,2.8527620,2.8585541,2.8750451,2.8819556,2.8986740,2.9207690,2.9277844,2.9336748,2.9350066,2.9426460,2.9401193,2.9358032,2.9323840,2.9151714,2.9018242,2.8837817,2.8690450,2.8571515,2.8540215,2.8469439,2.8423424,2.8357420,2.8290415,2.8160799,2.7970123,2.7755144,2.7598913,2.7514753,2.7447839,2.7289555,2.7025752,2.6686707,2.6465566,2.6195238,2.5896225,2.5670707,2.5422440,2.5020134,2.4668951,2.4327078,2.3942273,2.3581028,2.3255816,2.2851036,2.2507095,2.2114785,2.1764164,2.1430044,2.1057050,2.0719013,2.0378482,2.0054584,1.9742892,1.9423379,1.9105101,1.8807113,1.8496200,1.8217483,1.7948716,1.7644777,1.7368397,1.7102238,1.6826242,1.6569293,1.6321031,1.6067082,1.5828832,1.5584788,1.5362130,1.5128844,1.4906489,1.4687608,1.4482545,1.4276316,1.4073255,1.3878253,1.3685656,1.3497974,1.3309535,1.3132222,1.2955244,1.2780430,1.2616882,1.2453561,1.2292703,1.2135746,1.1986749,1.1837339,1.1693422,1.1546559,1.1411183,1.1279023,1.1150569,1.1026056,1.0902339,1.0789145,1.0675141,1.0565119,1.0458878,1.0357599,1.0261135,1.0166862,1.0077170,0.9989458,0.9907908,0.9828286,0.9749109,0.9676506,0.9604139,0.9535817,0.9469812,0.9408856,0.9350197,0.9294341,0.9238823,0.9189532,0.9138043,0.9095678,0.9048158,0.9006665,0.8967993,0.8930768,0.8898042,0.8863222,0.8835331,0.8805826,0.8777938,0.8755220,0.8732526,0.8712623,0.8696184,0.8680638,0.8666849,0.8653993,0.8643895,0.8639616,0.8632611,0.8627551,0.8627025,0.8630381,0.8632649,0.8636605,0.8642021,0.8653542,0.8663032,0.8675132,0.8689318,0.8707053,0.8724014,0.8745758,0.8767598,0.8794114,0.8821763,0.8851870,0.8881872,0.8917981,0.8954707,0.8992146,0.9032855,0.9077859,0.9121379,0.9172106,0.9221510,0.9273065,0.9330100,0.9387807,0.9446949,0.9507641,0.9572441,0.9639065,0.9709655,0.9781482,0.9855041,0.9931232,1.0012864,1.0096228,1.0184246,1.0266181,1.0360453,1.0451733,1.0548486,1.0646187,1.0747892,1.0855665,1.0956924,1.1064804,1.1180751,1.1295489,1.1413147,1.1534910,1.1655718,1.1784871,1.1917886,1.2045614,1.2178426,1.2316451,1.2460328,1.2616311,1.2744448,1.2901540,1.3044032,1.3210670,1.3358541,1.3524365,1.3682041,1.3859179,1.4017384,1.4197134,1.4369123,1.4546242,1.4727168,1.4920192,1.5099226,1.5300946,1.5482953,1.5684679,1.5869818,1.6072886,1.6266124,1.6489016,1.6676484,1.6876026,1.7099952,1.7309240,1.7515759,1.7727880,1.7939415,1.8165677,1.8375216,1.8637060,1.8836378,1.9025031,1.9253054,1.9458915,1.9740918,1.9974556,2.0133786,2.0324662,2.0594895,2.0791504,2.0990660,2.1188903,2.1391647,2.1616633,2.1850574,2.2010903,2.2209032,2.2497075,2.2634795,2.2796462,2.2942579,2.3086531,2.3269558,2.3438842,2.3573570,2.3691847,2.3865328,2.4104922,2.4281275,2.4372599,2.4412093,2.4429190,2.4457526,2.4473877,2.4507570,2.4571617,2.4601417,2.4687357,2.4719872,2.4798458,2.4824052,2.4823785,2.4854889,2.4869516,2.4917977,2.4921553,2.4886670,2.4913571,2.4861338,2.4870009,2.4869385,2.4854283,2.4812474,2.4817331,2.4769897,2.4767258,2.4706655,2.4675658,2.4613810
"w_0089",60.2000008,2.6657343e-02,2.4284124e-02,2.5726557e-02,2.6198864e-02,2.5805235e-02,2.5240421e-02,2.3538589e-02,2.4091721e-02,2.4263859e-02,2.4515867e-02,2.5233746e-02,2.3320436e-02,2.5381804e-02,2.4848700e-02,2.4422646e-02,2.5026560e-02,2.4651527e-02,2.4743319e-02,2.3479939e-02,2.4422407e-02,2.4125576e-02,2.3442507e-02,2.4396658e-02,2.4766684e-02,2.4438620e-02,2.4362564e-02,2.4206638e-02,2.4329424e-02,2.4112701e-02,2.3108006e-02,2.2786617e-02,2.3604393e-02,2.3651123e-02,2.3771286e-02,2.3764610e-02,2.3633957e-02,2.3799896e-02,2.3221016e-02,2.1944761e-02,2.2936106e-02,2.4506330e-02,2.4154663e-02,2.4217367e-02,2.4394989e-02,2.4357796e-02,2.3208618e-02,2.4324894e-02,2.4059296e-02,2.4446011e-02,2.4745226e-02,2.4644136e-02,2.4798632e-02,2.4187803e-02,2.3647785e-02,2.3996592e-02,2.4426699e-02,2.4243116e-02,2.4682999e-02,2.5180340e-02,2.3636580e-02,2.3728371e-02,2.3985624e-02,2.4106741e-02,2.4580956e-02,2.5229931e-02,2.4525404e-02,2.4480343e-02,2.5192022e-02,2.4320841e-02,2.4388790e-02,2.4314404e-02,2.4702311e-02,2.4930716e-02,2.4697065e-02,2.4455070e-02,2.4241924e-02,2.4604559e-02,2.4037600e-02,2.3606539e-02,2.3678064e-02,2.3409605e-02,2.3587465e-02,2.4098635e-02,2.3965597e-02,2.3755074e-02,2.3254395e-02,2.4260044e-02,2.4360657e-02,2.3810387e-02,2.3899078e-02,2.4054766e-02,2.3726225e-02,2.3936510e-02,2.3389339e-02,2.3119926e-02,2.3293018e-02,2.3932695e-02,2.3508787e-02,2.3880243e-02,2.3735046e-02,2.3526192e-02,2.3773193e-02,2.3331165e-02,2.3855448e-02,2.3594141e-02,2.3631215e-02,2.3767233e-02,2.3091435e-02,2.3558497e-02,2.3461342e-02,2.3567557e-02,2.3839593e-02,2.3643732e-02,2.3670673e-02,2.3625374e-02,2.3716569e-02,2.3609996e-02,2.3518682e-02,2.3524165e-02,2.3600817e-02,2.3568153e-02,2.3524284e-02,2.3517251e-02,2.3525357e-02,2.3532152e-02,2.3586392e-02,2.3404360e-02,2.3314714e-02,2.3269057e-02,2.3231149e-02,2.3300648e-02,2.3223281e-02,2.3225546e-02,2.3196816e-02,2.3178935e-02,2.3211956e-02,2.3213506e-02,2.3217201e-02,2.3232698e-02,2.3305297e-02,2.3326039e-02,2.3367405e-02,2.3348570e-02,2.3380518e-02,2.3410916e-02,2.3455501e-02,2.3454547e-02,2.3432612e-02,2.3470640e-02,2.3519397e-02,2.3493648e-02,2.3528218e-02,2.3577571e-02,2.3572445e-02,2.3596644e-02,2.3639798e-02,2.3638606e-02,2.3660421e-02,2.3691058e-02,2.3702979e-02,2.3771882e-02,2.3866296e-02,2.3940563e-02,2.4054885e-02,2.4154782e-02,2.4268508e-02,2.4392009e-02,2.4456978e-02,2.4531364e-02,2.4640560e-02,2.4675369e-02,2.4736404e-02,2.4749041e-02,2.4765253e-02,2.4774909e-02,2.4742126e-02,2.4696469e-02,2.4658203e-02,2.4583817e-02,2.4528146e-02,2.4457216e-02,2.4349451e-02,2.4302781e-02,2.4291575e-02,2.4280667e-02,2.4327815e-02,2.4357736e-02,2.4356604e-02,2.4350762e-02,2.4352074e-02,2.4340272e-02,2.4341702e-02,2.4304330e-02,2.4288952e-02,2.4272263e-02,2.4222612e-02,2.4210393e-02,2.4180770e-02,2.4175763e-02,2.4182439e-02,2.4157703e-02,2.4143994e-02,2.4151862e-02,2.4146497e-02,2.4152040e-02,2.4154544e-02,2.4162173e-02,2.4226487e-02,2.4271369e-02,2.4318039e-02,2.4367630e-02,2.4425626e-02,2.4514437e-02,2.4617374e-02,2.4728894e-02,2.4810433e-02,2.4925470e-02,2.5026977e-02,2.5113761e-02,2.5177479e-02,2.5247633e-02,2.5292993e-02,2.5311708e-02,2.5339246e-02,2.5339365e-02,2.5346577e-02,2.5369287e-02,2.5372446e-02,2.5385201e-02,2.5405526e-02,2.5414348e-02,2.5419295e-02,2.5424957e-02,2.5422096e-02,2.5428474e-02,2.5451958e-02,2.5470972e-02,2.5484502e-02,2.5530934e-02,2.5556803e-02,2.5591791e-02,2.5641978e-02,2.5665045e-02,2.5709867e-02,2.5748074e-02,2.5799096e-02,2.5849044e-02,2.5901377e-02,2.5965333e-02,2.6015639e-02,2.6075006e-02,2.6156902e-02,2.6242018e-02,2.6345789e-02,2.6473105e-02,2.6593566e-02,2.6747823e-02,2.6936412e-02,2.7139425e-02,2.7390897e-02,2.7697444e-02,2.8047442e-02,2.8461397e-02,2.8932989e-02,2.9456854e-02,3.0052483e-02,3.0694067e-02,3.1403363e-02,3.2161891e-02,3.2999337e-02,3.3917129e-02,3.4915626e-02,3.6051095e-02,3.7326336e-02,3.8706720e-02,4.0191352e-02,4.1727185e-02,4.3257236e-02,4.4635415e-02,4.5849979e-02,4.6846330e-02,4.7567427e-02,4.8035383e-02,4.8287392e-02,4.8355699e-02,4.8300326e-02,4.8127949e-02,4.7860801e-02,4.7524571e-02,4.7116280e-02,4.6672642e-02,4.6129286e-02,4.5559049e-02,4.4957161e-02,4.4317305e-02,4.3660104e-02,4.2971671e-02,4.2269289e-02,4.1593254e-02,4.0888190e-02,4.0219426e-02,3.9556742e-02,3.8881600e-02,3.8282037e-02,3.7645578e-02,3.7014842e-02,3.6411107e-02,3.5807192e-02,3.5228372e-02,3.4666777e-02,3.4126937e-02,3.3600807e-02,3.3108354e-02,3.2641292e-02,3.2184422e-02,3.1758368e-02,3.1345665e-02,3.0969203e-02,3.0612588e-02,3.0273676e-02,2.9956460e-02,2.9684782e-02,2.9408216e-02,2.9168248e-02,2.8954983e-02,2.8724909e-02,2.8544664e-02,2.8396845e-02,2.8257012e-02,2.8160512e-02,2.8075933e-02,2.8009295e-02,2.7995825e-02,2.7947843e-02,2.7965486e-02,2.7981102e-02,2.8004229e-02,2.8063476e-02,2.8137088e-02,2.8221667e-02,2.8380990e-02,2.8502285e-02,2.8672695e-02,2.8888822e-02,2.9076219e-02,2.9338360e-02,2.9595494e-02,2.9826283e-02,3.0145049e-02,3.0416131e-02,4.1457772e-02,4.1762054e-02,4.2081535e-02,4.2404890e-02,4.2740643e-02,4.3106198e-02,4.3488264e-02,4.3906152e-02,4.4384122e-02,4.4910610e-02,4.5550585e-02,4.6295345e-02,4.7191322e-02,4.8345923e-02,4.9724162e-02,5.1446557e-02,5.3509116e-02,5.5971920e-02,5.8838367e-02,6.2048376e-02,6.5465987e-02,6.9197714e-02,7.2890878e-02,7.6380193e-02,7.9661787e-02,8.2457840e-02,8.4711254e-02,8.6405516e-02,8.7495565e-02,8.8136435e-02,8.8365078e-02,8.8335216e-02,8.8069618e-02,8.7707639e-02,8.7268472e-02,8.6789787e-02,8.6322188e-02,8.5876048e-02,8.5479915e-02,8.5133851e-02,8.4822297e-02,8.4562242e-02,8.4352911e-02,8.4154665e-02,8.3966374e-02,8.3759427e-02,8.3529651e-02,8.3254635e-02,8.2930624e-02,8.2567692e-02,8.2178950e-02,8.1740320e-02,8.1285000e-02,8.0840111e-02,8.0385447e-02,7.9942882e-02,7.9510391e-02,7.9077780e-02,7.8674972e-02,7.8268886e-02,7.7890456e-02,7.7522814e-02,7.7161670e-02,7.6825082e-02,7.6490045e-02,7.6160491e-02,7.5850904e-02,7.5536191e-02,7.5237691e-02,7.4960589e-02,7.4700117e-02,7.4448168e-02,7.4209929e-02,7.4017823e-02,7.3816836e-02,7.3667824e-02,7.3550820e-02,7.3460639e-02,7.3407471e-02,7.3399782e-02,7.3432982e-02,7.3519111e-02,7.3645413e-02,7.3835909e-02,7.4071765e-02,7.4362457e-02,7.4721575e-02,7.5146317e-02,7.5625777e-02,7.6196611e-02,7.6806426e-02,7.7516377e-02,7.8294516e-02,7.9151154e-02,8.0087543e-02,8.1108332e-02,8.2230449e-02,8.3458841e-02,8.4764242e-02,8.6244881e-02,8.7829709e-02,8.9543939e-02,9.1398835e-02,9.3424380e-02,9.5613569e-02,9.8007828e-02,0.1005388,0.1033365,0.1063390,0.1095001,0.1129072,0.1165478,0.1204068,0.1244670,0.1286699,0.1330894,0.1377054,0.1424075,0.1472296,0.1521261,0.1571182,0.1621166,0.1670736,0.1720878,0.1771324,0.1821639,0.1872850,0.1924741,0.1979607,0.2037491,0.2098965,0.2166493,0.2242992,0.2328771,0.2429035,0.2542692,0.2680381,0.2840263,0.3028756,0.3250751,0.3516659,0.3827001,0.4187010,0.4589563,0.5050210,0.5564036,0.6124305,0.6733001,0.7377022,0.8055783,0.8745748,0.9418426,1.0080224,1.0704892,1.1282207,1.1786411,1.2226307,1.2597430,1.2904170,1.3140688,1.3322840,1.3456485,1.3547373,1.3602090,1.3625739,1.3624140,1.3600826,1.3558848,1.3503526,1.3434498,1.3356860,1.3271410,1.3186177,1.3095425,1.3005339,1.2912784,1.2815990,1.2717471,1.2607442,1.2481573,1.2337904,1.2172557,1.1989322,1.1776593,1.1547567,1.1305010,1.1051561,1.0791901,1.0525103,1.0258783,0.9998956,0.9739565,0.9486175,0.9236991,0.8996811,0.8765627,0.8537298,0.8315732,0.8101906,0.7893879,0.7693571,0.7494351,0.7301345,0.7116238,0.6934103,0.6757751,0.6584237,0.6416690,0.6256421,0.6097815,0.5945743,0.5796822,0.5654466,0.5518255,0.5383825,0.5255174,0.5131145,0.5012088,0.4898810,0.4786913,0.4680153,0.4578768,0.4480140,0.4386441,0.4294688,0.4207135,0.4124381,0.4043406,0.3966696,0.3891794,0.3820530,0.3753119,0.3686829,0.3624455,0.3563754,0.3506056,0.3451268,0.3397513,0.3346650,0.3297403,0.3250615,0.3206086,0.3162262,0.3120512,0.3080560,0.3042051,0.3005585,0.2969652,0.2934902,0.2902352,0.2870670,0.2840698,0.2811196,0.2783032,0.2756228,0.2730193,0.2705751,0.2681559,0.2658404,0.2636669,0.2615258,0.2595183,0.2575575,0.2556853,0.2539363,0.2522175,0.2506380,0.2491006,0.2476349,0.2462586,0.2449377,0.2437458,0.2425659,0.2415122,0.2405133,0.2396019,0.2387511,0.2379714,0.2372847,0.2366877,0.2361440,0.2357014,0.2353483,0.2350406,0.2348440,0.2347229,0.2346840,0.2347229,0.2348418,0.2350479,0.2353719,0.2357793,0.2362722,0.2368507,0.2375266,0.2382951,0.2391607,0.2401468,0.2412268,0.2423860,0.2436644,0.2450327,0.2465694,0.2481764,0.2499143,0.2517850,0.2537377,0.2558904,0.2581691,0.2605708,0.2631434,0.2658329,0.2687636,0.2718298,0.2750579,0.2784979,0.2820483,0.2859055,0.2899257,0.2941490,0.2985831,0.3031390,0.3079855,0.3129809,0.3182097,0.3235487,0.3290029,0.3346642,0.3403870,0.3462528,0.3521030,0.3579324,0.3637877,0.3694999,0.3752151,0.3807260,0.3860286,0.3910961,0.3958704,0.4004582,0.4046964,0.4086390,0.4122197,0.4154473,0.4183948,0.4210351,0.4234554,0.4255673,0.4274960,0.4292648,0.4308471,0.4323701,0.4338188,0.4352197,0.4366380,0.4381391,0.4397769,0.4415319,0.4434571,0.4455941,0.4479184,0.4505590,0.4535167,0.4569153,0.4607784,0.4651321,0.4701123,0.4757722,0.4825386,0.4901552,0.4988252,0.5087433,0.5199602,0.5332369,0.5486165,0.5665683,0.5872011,0.6112298,0.6394279,0.6718228,0.7107002,0.7549901,0.8062980,0.8664194,0.9359185,1.0180401,1.1139499,1.2245860,1.3483139,1.4860775,1.6377801,1.7994344,1.9750304,2.1485834,2.3167570,2.4617214,2.5732889,2.6473634,2.7033858,2.7387433,2.7470675,2.7540445,2.7645526,2.7759855,2.7984505,2.8106184,2.8187561,2.8260808,2.8306715,2.8356602,2.8462658,2.8577611,2.8764863,2.8899190,2.9086885,2.9175291,2.9228551,2.9239316,2.9255898,2.9251101,2.9254835,2.9255972,2.9260669,2.9227495,2.9200919,2.9141650,2.9030583,2.8916073,2.8741024,2.8575795,2.8412323,2.8298335,2.8240128,2.8189096,2.8128407,2.8011854,2.7839708,2.7618799,2.7433946,2.7320092,2.7224455,2.7073135,2.6737230,2.6414058,2.6189668,2.5870345,2.5612864,2.5343874,2.5009561,2.4633934,2.4282172,2.3900337,2.3547561,2.3204665,2.2819748,2.2466977,2.2095838,2.1732934,2.1387465,2.1026449,2.0682573,2.0350409,2.0021715,1.9717176,1.9393585,1.9074944,1.8779385,1.8466437,1.8187282,1.7921169,1.7617493,1.7339755,1.7074652,1.6800671,1.6540562,1.6297574,1.6044832,1.5809220,1.5564814,1.5335172,1.5105941,1.4883125,1.4667137,1.4463085,1.4256704,1.4055444,1.3858750,1.3671535,1.3481179,1.3292857,1.3116599,1.2941155,1.2765045,1.2602358,1.2439959,1.2279377,1.2122536,1.1974727,1.1823927,1.1681523,1.1536577,1.1401343,1.1268752,1.1141182,1.1017159,1.0894387,1.0779085,1.0666430,1.0557115,1.0452340,1.0351387,1.0255163,1.0161048,1.0072182,0.9984101,0.9903190,0.9824841,0.9745246,0.9672478,0.9600837,0.9532773,0.9467956,0.9406047,0.9348428,0.9293166,0.9238133,0.9188985,0.9138050,0.9093764,0.9048139,0.9006418,0.8969049,0.8930061,0.8896525,0.8863766,0.8833992,0.8806621,0.8780081,0.8756511,0.8737353,0.8714119,0.8697029,0.8681488,0.8667819,0.8657054,0.8649757,0.8640932,0.8634888,0.8631432,0.8632354,0.8632751,0.8636904,0.8640232,0.8647586,0.8656484,0.8666934,0.8679873,0.8694092,0.8711029,0.8731040,0.8750038,0.8773739,0.8800181,0.8826551,0.8856555,0.8887621,0.8923531,0.8959732,0.8999484,0.9040618,0.9083519,0.9128380,0.9177131,0.9227681,0.9281038,0.9335349,0.9393773,0.9453284,0.9514834,0.9578590,0.9645994,0.9715392,0.9787679,0.9864247,0.9939238,1.0020003,1.0103955,1.0189887,1.0272840,1.0366812,1.0459213,1.0559446,1.0653633,1.0753031,1.0859228,1.0964975,1.1074927,1.1188152,1.1302394,1.1421446,1.1542292,1.1664801,1.1794106,1.1920334,1.2049673,1.2189553,1.2327008,1.2463495,1.2619151,1.2755594,1.2906334,1.3052026,1.3215506,1.3368450,1.3527027,1.3690026,1.3869561,1.4029415,1.4204351,1.4377415,1.4560174,1.4731832,1.4918629,1.5101408,1.5301591,1.5484195,1.5689676,1.5877639,1.6073653,1.6273978,1.6475824,1.6679647,1.6904405,1.7098484,1.7316682,1.7520998,1.7732537,1.7945042,1.8165206,1.8376981,1.8610563,1.8821752,1.9028360,1.9271274,1.9453228,1.9708290,1.9948062,2.0128040,2.0370767,2.0559206,2.0809107,2.0986249,2.1179636,2.1412992,2.1635852,2.1814446,2.1999428,2.2293930,2.2452316,2.2609124,2.2746489,2.2886407,2.3078089,2.3263490,2.3414714,2.3548169,2.3798301,2.4010594,2.4138358,2.4183729,2.4216976,2.4261301,2.4336097,2.4409781,2.4500887,2.4555271,2.4661658,2.4717903,2.4765129,2.4744096,2.4753957,2.4747083,2.4735229,2.4760926,2.4754996,2.4763079,2.4747243,2.4770913,2.4754970,2.4751787,2.4754026,2.4715357,2.4720724,2.4676363,2.4657378,2.4638329,2.4589660,2.4573979,2.4550688,2.4499757
"w_0090",60.5999985,2.6820183e-02,2.4394989e-02,2.5681019e-02,2.6228905e-02,2.5609493e-02,2.5178909e-02,2.3613453e-02,2.4044991e-02,2.4394751e-02,2.4526119e-02,2.5308847e-02,2.3353338e-02,2.5418043e-02,2.4986267e-02,2.4365187e-02,2.4997711e-02,2.4577618e-02,2.4698257e-02,2.3492336e-02,2.4394512e-02,2.4141788e-02,2.3474932e-02,2.4347305e-02,2.4770260e-02,2.4453163e-02,2.4382830e-02,2.4258137e-02,2.4327993e-02,2.4078131e-02,2.3092747e-02,2.2738218e-02,2.3585558e-02,2.3631334e-02,2.3798466e-02,2.3810863e-02,2.3681164e-02,2.3828745e-02,2.3250580e-02,2.1898031e-02,2.2946596e-02,2.4634838e-02,2.4170160e-02,2.4249554e-02,2.4395227e-02,2.4391651e-02,2.3221016e-02,2.4289608e-02,2.4024010e-02,2.4431705e-02,2.4804831e-02,2.4678946e-02,2.4852753e-02,2.4194717e-02,2.3634195e-02,2.3980379e-02,2.4424553e-02,2.4178267e-02,2.4732351e-02,2.5204182e-02,2.3666620e-02,2.3772001e-02,2.3935795e-02,2.4121284e-02,2.4545193e-02,2.5177479e-02,2.4472237e-02,2.4491072e-02,2.5285482e-02,2.4369955e-02,2.4370670e-02,2.4321079e-02,2.4710178e-02,2.4944544e-02,2.4723053e-02,2.4437904e-02,2.4212599e-02,2.4642229e-02,2.4015188e-02,2.3574114e-02,2.3648739e-02,2.3378849e-02,2.3536682e-02,2.4083614e-02,2.3892164e-02,2.3747206e-02,2.3335695e-02,2.4196625e-02,2.4368286e-02,2.3791075e-02,2.3900747e-02,2.4109602e-02,2.3742437e-02,2.3916483e-02,2.3395300e-02,2.3181915e-02,2.3307562e-02,2.3951769e-02,2.3544788e-02,2.3879051e-02,2.3735523e-02,2.3507833e-02,2.3791075e-02,2.3362398e-02,2.3887634e-02,2.3630857e-02,2.3629546e-02,2.3783207e-02,2.3116231e-02,2.3558140e-02,2.3458958e-02,2.3605227e-02,2.3862958e-02,2.3670554e-02,2.3696542e-02,2.3650289e-02,2.3743987e-02,2.3633003e-02,2.3523569e-02,2.3565888e-02,2.3620367e-02,2.3573995e-02,2.3547173e-02,2.3522019e-02,2.3517728e-02,2.3535490e-02,2.3588181e-02,2.3417830e-02,2.3317814e-02,2.3266554e-02,2.3242116e-02,2.3299456e-02,2.3235202e-02,2.3233294e-02,2.3195863e-02,2.3178577e-02,2.3225665e-02,2.3218632e-02,2.3224711e-02,2.3249745e-02,2.3320794e-02,2.3345351e-02,2.3390293e-02,2.3367167e-02,2.3409128e-02,2.3442745e-02,2.3471832e-02,2.3473024e-02,2.3446441e-02,2.3491859e-02,2.3530483e-02,2.3496628e-02,2.3547530e-02,2.3592710e-02,2.3587227e-02,2.3603797e-02,2.3652196e-02,2.3654699e-02,2.3674130e-02,2.3715019e-02,2.3723483e-02,2.3791194e-02,2.3885489e-02,2.3962140e-02,2.4069428e-02,2.4172544e-02,2.4288416e-02,2.4407744e-02,2.4469972e-02,2.4545789e-02,2.4653196e-02,2.4683595e-02,2.4745941e-02,2.4755359e-02,2.4768114e-02,2.4776459e-02,2.4740696e-02,2.4706841e-02,2.4667621e-02,2.4590015e-02,2.4546146e-02,2.4466276e-02,2.4365783e-02,2.4311006e-02,2.4284780e-02,2.4278104e-02,2.4331033e-02,2.4361372e-02,2.4364233e-02,2.4362683e-02,2.4364650e-02,2.4350882e-02,2.4352252e-02,2.4313390e-02,2.4298787e-02,2.4283767e-02,2.4230421e-02,2.4218500e-02,2.4189711e-02,2.4180532e-02,2.4188638e-02,2.4159670e-02,2.4141729e-02,2.4151683e-02,2.4145782e-02,2.4146497e-02,2.4148881e-02,2.4154425e-02,2.4221480e-02,2.4264872e-02,2.4311244e-02,2.4362564e-02,2.4421632e-02,2.4510086e-02,2.4615407e-02,2.4723589e-02,2.4810791e-02,2.4927616e-02,2.5029421e-02,2.5120020e-02,2.5183797e-02,2.5254309e-02,2.5296688e-02,2.5316894e-02,2.5342524e-02,2.5345922e-02,2.5351703e-02,2.5375009e-02,2.5376260e-02,2.5393307e-02,2.5406420e-02,2.5415301e-02,2.5420189e-02,2.5425196e-02,2.5417924e-02,2.5428057e-02,2.5449753e-02,2.5468707e-02,2.5479734e-02,2.5525033e-02,2.5550306e-02,2.5583982e-02,2.5632203e-02,2.5657415e-02,2.5702119e-02,2.5743365e-02,2.5798261e-02,2.5848448e-02,2.5898635e-02,2.5964975e-02,2.6018322e-02,2.6076555e-02,2.6160836e-02,2.6247740e-02,2.6347041e-02,2.6475132e-02,2.6595831e-02,2.6756048e-02,2.6944399e-02,2.7144969e-02,2.7402580e-02,2.7714550e-02,2.8059363e-02,2.8475225e-02,2.8952897e-02,2.9470742e-02,3.0063391e-02,3.0705094e-02,3.1411529e-02,3.2172143e-02,3.3016324e-02,3.3932090e-02,3.4937501e-02,3.6069334e-02,3.7345231e-02,3.8729966e-02,4.0217161e-02,4.1753232e-02,4.3288052e-02,4.4670761e-02,4.5886040e-02,4.6884000e-02,4.7609985e-02,4.8077047e-02,4.8328519e-02,4.8397481e-02,4.8336446e-02,4.8158884e-02,4.7895432e-02,4.7553360e-02,4.7143161e-02,4.6698570e-02,4.6145856e-02,4.5574903e-02,4.4967234e-02,4.4324040e-02,4.3660939e-02,4.2968273e-02,4.2261660e-02,4.1582942e-02,4.0874660e-02,4.0200353e-02,3.9533973e-02,3.8860381e-02,3.8259447e-02,3.7618697e-02,3.6984801e-02,3.6377609e-02,3.5772741e-02,3.5194337e-02,3.4631789e-02,3.4089923e-02,3.3563793e-02,3.3070385e-02,3.2598913e-02,3.2140434e-02,3.1713247e-02,3.1305015e-02,3.0921519e-02,3.0566216e-02,3.0225992e-02,2.9902935e-02,2.9626846e-02,2.9354572e-02,2.9109001e-02,2.8872311e-02,2.8655350e-02,2.8467476e-02,2.8312862e-02,2.8153121e-02,2.8072655e-02,2.7979314e-02,2.7909160e-02,2.7891874e-02,2.7857900e-02,2.7871430e-02,2.7881920e-02,2.7897835e-02,2.7967274e-02,2.8046727e-02,2.8131843e-02,2.8273046e-02,2.8407335e-02,2.8577030e-02,2.8788924e-02,2.8979421e-02,2.9250979e-02,2.9509306e-02,2.9730439e-02,3.0059934e-02,3.0329347e-02,4.1848421e-02,4.2150259e-02,4.2478621e-02,4.2802036e-02,4.3138444e-02,4.3505967e-02,4.3887138e-02,4.4310033e-02,4.4783950e-02,4.5313060e-02,4.5949101e-02,4.6705961e-02,4.7596097e-02,4.8761189e-02,5.0147712e-02,5.1865995e-02,5.3936899e-02,5.6404948e-02,5.9270918e-02,6.2489510e-02,6.5913737e-02,6.9652975e-02,7.3349833e-02,7.6850414e-02,8.0137372e-02,8.2927704e-02,8.5185051e-02,8.6872041e-02,8.7966919e-02,8.8604271e-02,8.8822246e-02,8.8791490e-02,8.8513672e-02,8.8139296e-02,8.7697804e-02,8.7217450e-02,8.6737871e-02,8.6290240e-02,8.5885465e-02,8.5535705e-02,8.5226715e-02,8.4957540e-02,8.4742486e-02,8.4548831e-02,8.4345102e-02,8.4133983e-02,8.3903611e-02,8.3629191e-02,8.3294332e-02,8.2930923e-02,8.2538605e-02,8.2098722e-02,8.1642210e-02,8.1195951e-02,8.0736876e-02,8.0293000e-02,7.9867482e-02,7.9433203e-02,7.9029202e-02,7.8623176e-02,7.8239024e-02,7.7870905e-02,7.7510774e-02,7.7172875e-02,7.6845407e-02,7.6511741e-02,7.6195896e-02,7.5889707e-02,7.5588703e-02,7.5309515e-02,7.5044990e-02,7.4795783e-02,7.4560165e-02,7.4358523e-02,7.4168861e-02,7.4015915e-02,7.3896229e-02,7.3805094e-02,7.3758245e-02,7.3754489e-02,7.3780417e-02,7.3866367e-02,7.4001431e-02,7.4190915e-02,7.4428618e-02,7.4730039e-02,7.5074553e-02,7.5509906e-02,7.6004028e-02,7.6563656e-02,7.7178299e-02,7.7880681e-02,7.8677177e-02,7.9522550e-02,8.0458522e-02,8.1478655e-02,8.2603991e-02,8.3842218e-02,8.5150599e-02,8.6629808e-02,8.8215947e-02,8.9926183e-02,9.1784537e-02,9.3816161e-02,9.6004725e-02,9.8402888e-02,0.1009341,0.1037441,0.1067416,0.1099158,0.1133203,0.1169693,0.1208264,0.1248948,0.1291051,0.1335260,0.1381561,0.1428644,0.1476961,0.1526018,0.1576009,0.1626150,0.1675851,0.1726154,0.1776697,0.1827157,0.1878513,0.1930622,0.1985734,0.2043735,0.2105396,0.2173180,0.2249888,0.2335906,0.2436332,0.2550273,0.2688230,0.2848511,0.3037402,0.3259864,0.3526346,0.3837289,0.4197918,0.4601350,0.5062426,0.5577300,0.6138597,0.6748676,0.7393607,0.8073475,0.8764125,0.9438180,1.0100651,1.0726259,1.1303911,1.1808510,1.2248093,1.2617867,1.2923826,1.3159794,1.3342309,1.3473489,1.3561542,1.3617203,1.3638306,1.3634108,1.3610625,1.3566550,1.3508821,1.3438380,1.3361003,1.3273520,1.3187349,1.3094895,1.3004034,1.2910616,1.2812898,1.2714127,1.2603500,1.2477415,1.2332356,1.2166830,1.1982828,1.1769623,1.1540602,1.1297176,1.1043909,1.0783200,1.0516059,1.0249580,0.9989655,0.9730312,0.9476618,0.9227986,0.8987488,0.8756211,0.8527638,0.8306415,0.8092854,0.7884805,0.7684606,0.7485679,0.7292650,0.7107994,0.6925887,0.6749820,0.6576532,0.6409103,0.6249071,0.6090932,0.5938977,0.5790443,0.5648097,0.5512255,0.5378003,0.5249618,0.5125895,0.5006993,0.4893957,0.4782272,0.4675536,0.4574253,0.4475860,0.4382345,0.4290874,0.4203442,0.4120937,0.4040015,0.3963526,0.3888698,0.3817544,0.3750313,0.3684315,0.3621962,0.3561398,0.3503862,0.3449219,0.3395569,0.3344787,0.3295663,0.3248911,0.3204539,0.3160812,0.3119090,0.3079209,0.3040740,0.3004472,0.2968563,0.2933851,0.2901424,0.2869761,0.2839826,0.2810374,0.2782264,0.2755539,0.2729608,0.2705157,0.2681035,0.2657931,0.2636236,0.2614849,0.2594871,0.2575237,0.2556631,0.2539175,0.2522016,0.2506239,0.2490931,0.2476346,0.2462649,0.2449403,0.2437478,0.2425817,0.2415316,0.2405368,0.2396378,0.2387779,0.2380126,0.2373238,0.2367309,0.2362001,0.2357505,0.2353953,0.2351044,0.2349005,0.2347821,0.2347399,0.2347860,0.2349184,0.2351374,0.2354417,0.2358546,0.2363599,0.2369501,0.2376225,0.2383925,0.2392672,0.2402503,0.2413361,0.2425017,0.2437872,0.2451566,0.2467070,0.2483172,0.2500506,0.2519254,0.2538821,0.2560407,0.2583332,0.2607389,0.2633049,0.2659985,0.2689343,0.2720154,0.2752407,0.2786892,0.2822413,0.2861039,0.2901259,0.2943549,0.2987908,0.3033463,0.3082049,0.3132032,0.3184380,0.3237965,0.3292369,0.3349106,0.3406337,0.3465134,0.3523772,0.3581997,0.3640642,0.3697753,0.3755073,0.3810279,0.3863330,0.3914180,0.3962029,0.4008158,0.4050462,0.4090066,0.4125896,0.4158409,0.4188277,0.4214700,0.4238969,0.4260526,0.4279724,0.4297502,0.4313325,0.4328806,0.4343500,0.4357655,0.4372306,0.4387170,0.4403551,0.4421331,0.4440747,0.4462430,0.4485944,0.4512114,0.4542205,0.4576324,0.4614844,0.4658632,0.4708821,0.4765612,0.4833339,0.4909797,0.4996695,0.5095894,0.5208644,0.5341740,0.5495932,0.5675669,0.5882525,0.6123226,0.6405612,0.6730114,0.7119777,0.7563701,0.8077809,0.8679867,0.9376014,1.0198445,1.1159232,1.2267582,1.3507749,1.4890456,1.6406714,1.8029186,1.9783361,2.1530621,2.3199093,2.4647765,2.5752273,2.6539834,2.7161973,2.7344289,2.7441807,2.7569366,2.7756493,2.7931969,2.8060348,2.8107381,2.8173702,2.8246884,2.8400936,2.8582675,2.8765101,2.8892393,2.8986034,2.9019694,2.9075069,2.9087343,2.9126902,2.9163744,2.9143591,2.9173467,2.9170635,2.9181838,2.9165432,2.9156194,2.9136932,2.9078505,2.9040084,2.8964915,2.8959532,2.8833511,2.8734393,2.8601341,2.8397961,2.8206987,2.8100529,2.8019226,2.7939034,2.7773640,2.7508333,2.7331595,2.7172832,2.7073560,2.6870737,2.6500587,2.6213598,2.5937800,2.5611534,2.5335002,2.5050850,2.4642553,2.4286566,2.3911440,2.3579879,2.3187981,2.2811999,2.2465720,2.2101820,2.1713555,2.1359401,2.1024692,2.0674891,2.0338800,2.0014422,1.9702443,1.9373243,1.9058769,1.8765206,1.8455867,1.8177527,1.7908127,1.7601774,1.7323930,1.7059075,1.6786922,1.6528850,1.6285855,1.6031619,1.5794781,1.5551372,1.5319612,1.5092814,1.4870883,1.4656446,1.4449173,1.4244792,1.4045964,1.3848594,1.3661232,1.3469678,1.3282866,1.3106095,1.2930567,1.2756290,1.2592647,1.2431986,1.2272642,1.2115350,1.1967877,1.1816669,1.1673980,1.1530299,1.1395173,1.1262386,1.1135709,1.1011676,1.0889795,1.0774834,1.0662736,1.0553327,1.0448179,1.0348053,1.0251763,1.0157937,1.0069581,0.9982067,0.9900715,0.9822814,0.9743257,0.9670154,0.9600285,0.9532492,0.9466928,0.9406700,0.9348275,0.9292416,0.9237778,0.9187766,0.9137979,0.9092827,0.9048842,0.9007699,0.8968484,0.8933163,0.8898684,0.8866520,0.8836812,0.8809948,0.8782098,0.8758093,0.8739130,0.8719134,0.8699628,0.8684696,0.8672301,0.8662890,0.8652035,0.8643835,0.8637578,0.8635638,0.8636482,0.8637488,0.8640499,0.8645052,0.8652170,0.8661262,0.8672173,0.8684105,0.8699831,0.8716023,0.8736678,0.8755865,0.8780267,0.8805748,0.8832046,0.8861225,0.8894681,0.8928653,0.8965757,0.9008598,0.9045442,0.9089841,0.9136074,0.9183623,0.9234904,0.9289149,0.9341883,0.9400470,0.9459130,0.9521505,0.9587594,0.9652444,0.9723485,0.9795734,0.9870587,0.9948434,1.0026692,1.0110332,1.0194904,1.0282110,1.0374144,1.0468134,1.0566651,1.0660111,1.0762678,1.0866927,1.0974023,1.1084157,1.1197519,1.1313055,1.1431375,1.1552708,1.1673050,1.1800064,1.1929516,1.2061681,1.2199842,1.2336000,1.2472280,1.2618724,1.2761104,1.2910595,1.3064823,1.3219912,1.3376721,1.3538681,1.3699985,1.3876361,1.4043442,1.4218065,1.4388517,1.4570816,1.4747281,1.4934533,1.5115421,1.5309523,1.5502404,1.5712627,1.5894077,1.6084911,1.6302111,1.6500938,1.6699157,1.6911812,1.7112076,1.7319856,1.7533457,1.7751151,1.7980247,1.8174746,1.8393384,1.8617949,1.8834101,1.9056967,1.9284544,1.9495497,1.9750133,1.9940760,2.0142410,2.0409636,2.0580587,2.0801387,2.1007087,2.1219232,2.1442811,2.1665757,2.1834226,2.2073143,2.2314386,2.2442956,2.2617500,2.2762074,2.2965393,2.3150640,2.3303356,2.3486178,2.3740962,2.3937924,2.4032819,2.4074481,2.4129159,2.4209344,2.4335949,2.4452782,2.4562695,2.4661191,2.4681170,2.4706089,2.4692006,2.4687109,2.4707727,2.4728420,2.4797137,2.4844728,2.4887168,2.4905851,2.4935062,2.4923713,2.4911864,2.4991882,2.4973953,2.4986660,2.4944518,2.4969664,2.4913964,2.4938309,2.4853084,2.4810667,2.4790850,2.4738765,2.4600554
"w_0091",61.5999985,2.6694536e-02,2.4443626e-02,2.5677919e-02,2.5990248e-02,2.5647163e-02,2.5131226e-02,2.3456335e-02,2.3958921e-02,2.4275303e-02,2.4512291e-02,2.5216579e-02,2.3139238e-02,2.5327444e-02,2.4701357e-02,2.4312019e-02,2.4877071e-02,2.4491549e-02,2.4642467e-02,2.3379803e-02,2.4331093e-02,2.4108887e-02,2.3369074e-02,2.4311543e-02,2.4726391e-02,2.4410486e-02,2.4290562e-02,2.4235249e-02,2.4343491e-02,2.3945093e-02,2.3092747e-02,2.2640944e-02,2.3586988e-02,2.3642778e-02,2.3809910e-02,2.3753166e-02,2.3581028e-02,2.3698330e-02,2.3067474e-02,2.1873713e-02,2.2798300e-02,2.4549723e-02,2.4048805e-02,2.4290085e-02,2.4294853e-02,2.4283171e-02,2.3100138e-02,2.4301052e-02,2.3950577e-02,2.4359941e-02,2.4653912e-02,2.4650335e-02,2.4800301e-02,2.4198532e-02,2.3573399e-02,2.3944139e-02,2.4403095e-02,2.4084568e-02,2.4649382e-02,2.5238991e-02,2.3622274e-02,2.3764133e-02,2.3977995e-02,2.4096251e-02,2.4553061e-02,2.5122404e-02,2.4532795e-02,2.4533749e-02,2.5190115e-02,2.4335623e-02,2.4201870e-02,2.4262428e-02,2.4579287e-02,2.4873257e-02,2.4540424e-02,2.4374008e-02,2.4125338e-02,2.4582386e-02,2.3909569e-02,2.3490191e-02,2.3593664e-02,2.3350954e-02,2.3528576e-02,2.4042845e-02,2.3834229e-02,2.3666620e-02,2.3240566e-02,2.4178505e-02,2.4327993e-02,2.3806572e-02,2.3837805e-02,2.3971558e-02,2.3672342e-02,2.3875475e-02,2.3286343e-02,2.3109198e-02,2.3150444e-02,2.3884296e-02,2.3471355e-02,2.3769855e-02,2.3633480e-02,2.3420811e-02,2.3726940e-02,2.3279428e-02,2.3778439e-02,2.3505926e-02,2.3528934e-02,2.3694396e-02,2.2987485e-02,2.3450375e-02,2.3356676e-02,2.3497224e-02,2.3738146e-02,2.3551583e-02,2.3575187e-02,2.3527741e-02,2.3626328e-02,2.3533702e-02,2.3407936e-02,2.3427248e-02,2.3515463e-02,2.3449063e-02,2.3444891e-02,2.3429632e-02,2.3432016e-02,2.3441434e-02,2.3472786e-02,2.3323417e-02,2.3236394e-02,2.3202181e-02,2.3160934e-02,2.3204088e-02,2.3151040e-02,2.3139358e-02,2.3114800e-02,2.3091197e-02,2.3130655e-02,2.3133278e-02,2.3134232e-02,2.3157239e-02,2.3218274e-02,2.3242474e-02,2.3276210e-02,2.3268580e-02,2.3295999e-02,2.3334026e-02,2.3369789e-02,2.3365736e-02,2.3343682e-02,2.3372650e-02,2.3432851e-02,2.3398042e-02,2.3442507e-02,2.3483753e-02,2.3480654e-02,2.3497581e-02,2.3554325e-02,2.3535013e-02,2.3557901e-02,2.3593545e-02,2.3600221e-02,2.3675203e-02,2.3766756e-02,2.3848891e-02,2.3960114e-02,2.4067163e-02,2.4183512e-02,2.4314404e-02,2.4379253e-02,2.4454713e-02,2.4564147e-02,2.4599791e-02,2.4656415e-02,2.4673700e-02,2.4674773e-02,2.4689674e-02,2.4657726e-02,2.4619579e-02,2.4578452e-02,2.4501801e-02,2.4459124e-02,2.4393916e-02,2.4301529e-02,2.4275362e-02,2.4268687e-02,2.4259269e-02,2.4304569e-02,2.4308443e-02,2.4280906e-02,2.4263620e-02,2.4260223e-02,2.4247289e-02,2.4257779e-02,2.4224758e-02,2.4210870e-02,2.4193764e-02,2.4144948e-02,2.4130642e-02,2.4103642e-02,2.4094284e-02,2.4099886e-02,2.4073780e-02,2.4062037e-02,2.4068594e-02,2.4062812e-02,2.4067044e-02,2.4062932e-02,2.4075031e-02,2.4140120e-02,2.4184883e-02,2.4231434e-02,2.4283111e-02,2.4340808e-02,2.4429262e-02,2.4533391e-02,2.4647951e-02,2.4733365e-02,2.4849594e-02,2.4951339e-02,2.5039971e-02,2.5106013e-02,2.5174260e-02,2.5218129e-02,2.5242150e-02,2.5261581e-02,2.5261760e-02,2.5268137e-02,2.5290251e-02,2.5291562e-02,2.5309086e-02,2.5320232e-02,2.5331855e-02,2.5332808e-02,2.5339901e-02,2.5333822e-02,2.5342941e-02,2.5358975e-02,2.5382340e-02,2.5390625e-02,2.5437891e-02,2.5461733e-02,2.5493801e-02,2.5543928e-02,2.5565624e-02,2.5613368e-02,2.5654435e-02,2.5707006e-02,2.5752485e-02,2.5808632e-02,2.5871396e-02,2.5922894e-02,2.5982618e-02,2.6063502e-02,2.6152670e-02,2.6249528e-02,2.6381254e-02,2.6502728e-02,2.6657224e-02,2.6842117e-02,2.7052581e-02,2.7305365e-02,2.7626157e-02,2.7977347e-02,2.8394341e-02,2.8874695e-02,2.9399574e-02,2.9992759e-02,3.0640781e-02,3.1351745e-02,3.2117784e-02,3.2965958e-02,3.3890367e-02,3.4900725e-02,3.6042511e-02,3.7328959e-02,3.8722515e-02,4.0219843e-02,4.1767061e-02,4.3312848e-02,4.4705510e-02,4.5928955e-02,4.6928525e-02,4.7654986e-02,4.8121512e-02,4.8367321e-02,4.8429906e-02,4.8357785e-02,4.8171937e-02,4.7894359e-02,4.7545016e-02,4.7124267e-02,4.6668053e-02,4.6107173e-02,4.5521021e-02,4.4905007e-02,4.4257462e-02,4.3584704e-02,4.2885184e-02,4.2168498e-02,4.1481555e-02,4.0770471e-02,4.0091872e-02,3.9419651e-02,3.8749456e-02,3.8135827e-02,3.7501454e-02,3.6867976e-02,3.6260664e-02,3.5653889e-02,3.5076976e-02,3.4515560e-02,3.3972979e-02,3.3450842e-02,3.2954395e-02,3.2492995e-02,3.2033086e-02,3.1608939e-02,3.1203210e-02,3.0833900e-02,3.0465424e-02,3.0133247e-02,2.9812157e-02,2.9554784e-02,2.9275239e-02,2.9032111e-02,2.8818965e-02,2.8600931e-02,2.8418839e-02,2.8276265e-02,2.8135538e-02,2.8038740e-02,2.7952015e-02,2.7883172e-02,2.7884305e-02,2.7830064e-02,2.7848661e-02,2.7856588e-02,2.7887166e-02,2.7952969e-02,2.8032064e-02,2.8108776e-02,2.8270602e-02,2.8404355e-02,2.8575361e-02,2.8788686e-02,2.8979182e-02,2.9240489e-02,2.9500961e-02,2.9726386e-02,3.0066729e-02,3.0333638e-02,4.2278945e-02,4.2583704e-02,4.2909145e-02,4.3232799e-02,4.3574750e-02,4.3948948e-02,4.4333637e-02,4.4758618e-02,4.5233727e-02,4.5762479e-02,4.6404183e-02,4.7164261e-02,4.8061550e-02,4.9231350e-02,5.0621271e-02,5.2351832e-02,5.4437280e-02,5.6927264e-02,5.9808969e-02,6.3059330e-02,6.6513538e-02,7.0279717e-02,7.4012756e-02,7.7533185e-02,8.0843687e-02,8.3659172e-02,8.5922658e-02,8.7601364e-02,8.8683963e-02,8.9298904e-02,8.9506388e-02,8.9446008e-02,8.9144170e-02,8.8742018e-02,8.8275075e-02,8.7768078e-02,8.7269723e-02,8.6791456e-02,8.6376965e-02,8.6003542e-02,8.5672855e-02,8.5389733e-02,8.5166037e-02,8.4955990e-02,8.4747374e-02,8.4522784e-02,8.4279895e-02,8.3997428e-02,8.3654046e-02,8.3279312e-02,8.2876205e-02,8.2423866e-02,8.1966400e-02,8.1510782e-02,8.1047833e-02,8.0595970e-02,8.0153644e-02,7.9719305e-02,7.9308271e-02,7.8901529e-02,7.8511953e-02,7.8142464e-02,7.7779114e-02,7.7442944e-02,7.7100098e-02,7.6767087e-02,7.6453865e-02,7.6150239e-02,7.5844288e-02,7.5570703e-02,7.5312436e-02,7.5065315e-02,7.4819505e-02,7.4634552e-02,7.4444771e-02,7.4294150e-02,7.4181080e-02,7.4096084e-02,7.4046016e-02,7.4041605e-02,7.4076533e-02,7.4169457e-02,7.4306905e-02,7.4506521e-02,7.4750364e-02,7.5041413e-02,7.5400710e-02,7.5844288e-02,7.6334715e-02,7.6905549e-02,7.7521503e-02,7.8235686e-02,7.9033017e-02,7.9883635e-02,8.0823064e-02,8.1853271e-02,8.2986057e-02,8.4226012e-02,8.5545897e-02,8.7025404e-02,8.8620245e-02,9.0342283e-02,9.2217207e-02,9.4251007e-02,9.6457243e-02,9.8861307e-02,0.1014057,0.1042230,0.1072339,0.1104228,0.1138520,0.1175181,0.1214023,0.1254882,0.1297148,0.1341714,0.1388204,0.1435517,0.1484151,0.1533506,0.1583811,0.1634370,0.1684335,0.1735086,0.1785916,0.1836757,0.1888425,0.1940940,0.1996398,0.2054800,0.2117072,0.2185493,0.2263099,0.2349995,0.2451654,0.2566820,0.2706405,0.2868101,0.3058609,0.3282714,0.3551157,0.3864326,0.4227485,0.4633549,0.5097730,0.5615647,0.6180613,0.6794194,0.7442436,0.8126523,0.8821389,0.9498743,1.0164757,1.0792146,1.1371093,1.1875861,1.2313724,1.2682507,1.2984186,1.3215256,1.3392236,1.3518869,1.3604357,1.3650545,1.3665155,1.3655622,1.3624345,1.3575102,1.3513448,1.3438208,1.3354120,1.3263052,1.3169483,1.3076067,1.2981143,1.2884696,1.2785823,1.2682507,1.2570531,1.2444229,1.2297399,1.2129011,1.1943107,1.1728821,1.1497483,1.1252449,1.0997791,1.0735923,1.0467463,1.0200937,0.9940773,0.9680964,0.9427377,0.9178298,0.8938370,0.8707734,0.8479872,0.8258913,0.8045489,0.7838405,0.7638617,0.7440480,0.7248318,0.7064391,0.6882929,0.6708077,0.6535558,0.6368902,0.6209652,0.6052342,0.5901443,0.5754129,0.5612602,0.5477265,0.5344158,0.5216473,0.5093856,0.4975773,0.4863415,0.4752518,0.4646551,0.4546296,0.4448497,0.4355756,0.4264944,0.4178213,0.4096336,0.4016300,0.3940245,0.3866108,0.3795587,0.3728775,0.3663300,0.3601575,0.3541557,0.3484518,0.3430194,0.3377066,0.3326750,0.3277911,0.3231629,0.3187560,0.3144084,0.3102726,0.3063192,0.3025039,0.2989106,0.2953397,0.2919108,0.2886662,0.2855490,0.2825725,0.2796648,0.2768565,0.2742140,0.2716705,0.2692280,0.2668372,0.2645424,0.2623879,0.2602696,0.2582877,0.2563481,0.2545008,0.2527578,0.2510830,0.2495096,0.2479788,0.2465438,0.2452030,0.2438778,0.2427029,0.2415623,0.2405070,0.2395274,0.2386270,0.2378152,0.2370510,0.2363839,0.2358035,0.2352746,0.2348443,0.2344963,0.2342340,0.2340404,0.2339229,0.2339278,0.2339620,0.2341161,0.2343464,0.2346548,0.2351156,0.2356182,0.2362119,0.2369122,0.2376932,0.2385845,0.2395824,0.2406774,0.2418570,0.2431763,0.2445642,0.2461079,0.2477461,0.2494958,0.2513810,0.2533613,0.2555268,0.2578314,0.2602603,0.2628541,0.2655616,0.2685178,0.2716038,0.2748535,0.2783093,0.2818849,0.2857606,0.2897965,0.2940482,0.2984977,0.3030669,0.3079412,0.3129620,0.3182019,0.3235787,0.3290397,0.3347239,0.3404706,0.3463702,0.3522353,0.3580932,0.3639839,0.3697313,0.3754888,0.3810380,0.3863772,0.3915049,0.3963185,0.4009749,0.4052567,0.4092664,0.4129077,0.4161985,0.4192303,0.4219169,0.4243997,0.4266073,0.4285884,0.4304150,0.4320583,0.4336459,0.4351829,0.4366359,0.4381427,0.4396859,0.4413915,0.4431977,0.4451763,0.4473709,0.4497777,0.4524726,0.4554971,0.4589786,0.4628722,0.4672788,0.4723606,0.4781055,0.4849470,0.4926619,0.5014592,0.5114905,0.5228826,0.5362998,0.5518185,0.5699678,0.5908300,0.6150742,0.6435103,0.6762040,0.7154342,0.7601308,0.8119256,0.8724749,0.9426040,1.0253186,1.1219561,1.2335124,1.3580821,1.4968393,1.6493229,1.8125105,1.9881113,2.1620152,2.3277907,2.4722497,2.5809431,2.6572211,2.7185404,2.7415242,2.7487502,2.7579389,2.7711070,2.7858057,2.8034289,2.8150043,2.8204577,2.8273480,2.8377271,2.8493114,2.8587492,2.8779039,2.8923428,2.9081767,2.9145036,2.9190035,2.9206924,2.9232063,2.9261215,2.9256539,2.9259832,2.9232733,2.9237797,2.9228070,2.9203937,2.9157572,2.9088581,2.8992088,2.8876946,2.8724010,2.8575850,2.8390591,2.8287430,2.8181634,2.8102093,2.8039608,2.7860432,2.7659194,2.7459779,2.7299170,2.7210107,2.7042027,2.6741686,2.6394663,2.6153419,2.5843077,2.5586085,2.5304401,2.4939888,2.4572515,2.4206038,2.3822327,2.3465948,2.3132296,2.2724128,2.2400985,2.1979158,2.1624594,2.1274865,2.0941746,2.0588086,2.0258911,1.9916112,1.9600275,1.9272503,1.8967021,1.8666991,1.8360370,1.8075123,1.7783670,1.7510998,1.7231174,1.6969509,1.6698868,1.6443347,1.6197426,1.5945861,1.5704874,1.5468898,1.5253333,1.5018537,1.4798752,1.4584587,1.4379250,1.4177287,1.3972226,1.3782846,1.3587475,1.3406144,1.3227445,1.3045181,1.2877225,1.2701647,1.2539318,1.2377017,1.2220583,1.2067031,1.1917942,1.1771322,1.1629238,1.1488812,1.1353011,1.1222208,1.1093469,1.0974497,1.0852823,1.0740367,1.0627315,1.0520697,1.0416640,1.0318922,1.0220900,1.0128706,1.0045024,0.9958666,0.9874818,0.9795480,0.9721108,0.9647870,0.9579942,0.9512725,0.9447902,0.9387038,0.9329907,0.9275182,0.9222056,0.9173843,0.9123585,0.9079573,0.9037473,0.8996414,0.8958454,0.8922580,0.8891369,0.8857692,0.8829722,0.8801637,0.8775299,0.8752840,0.8732820,0.8711935,0.8695537,0.8681024,0.8667896,0.8658050,0.8651257,0.8643277,0.8636942,0.8634659,0.8636463,0.8637266,0.8642227,0.8646334,0.8654223,0.8662842,0.8674848,0.8686913,0.8703213,0.8719579,0.8740381,0.8760042,0.8784215,0.8810388,0.8837999,0.8867693,0.8901480,0.8934715,0.8972119,0.9014232,0.9052610,0.9097235,0.9143289,0.9193197,0.9242278,0.9296418,0.9351858,0.9408896,0.9467817,0.9531132,0.9597481,0.9663461,0.9734179,0.9805527,0.9881516,0.9958544,1.0037167,1.0120714,1.0207093,1.0294363,1.0387042,1.0480249,1.0576481,1.0672461,1.0775864,1.0878249,1.0986887,1.1098698,1.1209743,1.1327300,1.1442941,1.1565614,1.1686456,1.1814582,1.1942843,1.2074839,1.2211612,1.2346996,1.2485160,1.2630818,1.2772963,1.2924100,1.3075044,1.3231860,1.3389379,1.3551759,1.3710968,1.3887230,1.4055722,1.4228605,1.4398012,1.4581764,1.4759328,1.4944293,1.5124751,1.5319458,1.5511816,1.5723374,1.5902655,1.6095554,1.6305568,1.6502812,1.6706980,1.6923351,1.7122289,1.7335958,1.7540393,1.7753128,1.7973610,1.8181331,1.8398629,1.8631335,1.8842684,1.9054004,1.9294553,1.9490463,1.9738557,1.9959983,2.0144589,2.0414782,2.0589061,2.0825069,2.1010389,2.1217442,2.1451223,2.1678808,2.1839726,2.2037940,2.2336524,2.2472565,2.2628493,2.2782543,2.2936153,2.3132772,2.3312218,2.3440456,2.3623867,2.3850577,2.4078102,2.4150107,2.4187624,2.4239428,2.4289229,2.4394042,2.4458859,2.4574859,2.4668310,2.4701581,2.4720366,2.4735329,2.4757686,2.4770296,2.4752171,2.4762115,2.4779885,2.4770694,2.4766750,2.4810965,2.4809308,2.4816754,2.4792712,2.4814761,2.4771104,2.4751017,2.4742682,2.4709222,2.4675224,2.4651940,2.4623339,2.4596496,2.4545887
[truncated: 284,173 more chars]
