# Supplementary material for: Evaluating Spectral Signals to Identify Spectral Error
Source: PLoS One. 2016 Jan 5;11(1):e0146249. doi: 10.1371/journal.pone.0146249 (PMC4701180; doi:10.1371/journal.pone.0146249)
Supplement: S1 File — Additional data sets and short “read me” files with explanations are provided to show results of repeated tests supporting the statement on the instrument flaw. (ZIP) [file pone.0146249.s001.zip › PONE_Bazar-et-al_rawdata-files-captioncorrected/extra_watertemp/XDS_watertemp-2.TXT]

"temperature","400.00","400.50","401.00","401.50","402.00","402.50","403.00","403.50","404.00","404.50","405.00","405.50","406.00","406.50","407.00","407.50","408.00","408.50","409.00","409.50","410.00","410.50","411.00","411.50","412.00","412.50","413.00","413.50","414.00","414.50","415.00","415.50","416.00","416.50","417.00","417.50","418.00","418.50","419.00","419.50","420.00","420.50","421.00","421.50","422.00","422.50","423.00","423.50","424.00","424.50","425.00","425.50","426.00","426.50","427.00","427.50","428.00","428.50","429.00","429.50","430.00","430.50","431.00","431.50","432.00","432.50","433.00","433.50","434.00","434.50","435.00","435.50","436.00","436.50","437.00","437.50","438.00","438.50","439.00","439.50","440.00","440.50","441.00","441.50","442.00","442.50","443.00","443.50","444.00","444.50","445.00","445.50","446.00","446.50","447.00","447.50","448.00","448.50","449.00","449.50","450.00","450.50","451.00","451.50","452.00","452.50","453.00","453.50","454.00","454.50","455.00","455.50","456.00","456.50","457.00","457.50","458.00","458.50","459.00","459.50","460.00","460.50","461.00","461.50","462.00","462.50","463.00","463.50","464.00","464.50","465.00","465.50","466.00","466.50","467.00","467.50","468.00","468.50","469.00","469.50","470.00","470.50","471.00","471.50","472.00","472.50","473.00","473.50","474.00","474.50","475.00","475.50","476.00","476.50","477.00","477.50","478.00","478.50","479.00","479.50","480.00","480.50","481.00","481.50","482.00","482.50","483.00","483.50","484.00","484.50","485.00","485.50","486.00","486.50","487.00","487.50","488.00","488.50","489.00","489.50","490.00","490.50","491.00","491.50","492.00","492.50","493.00","493.50","494.00","494.50","495.00","495.50","496.00","496.50","497.00","497.50","498.00","498.50","499.00","499.50","500.00","500.50","501.00","501.50","502.00","502.50","503.00","503.50","504.00","504.50","505.00","505.50","506.00","506.50","507.00","507.50","508.00","508.50","509.00","509.50","510.00","510.50","511.00","511.50","512.00","512.50","513.00","513.50","514.00","514.50","515.00","515.50","516.00","516.50","517.00","517.50","518.00","518.50","519.00","519.50","520.00","520.50","521.00","521.50","522.00","522.50","523.00","523.50","524.00","524.50","525.00","525.50","526.00","526.50","527.00","527.50","528.00","528.50","529.00","529.50","530.00","530.50","531.00","531.50","532.00","532.50","533.00","533.50","534.00","534.50","535.00","535.50","536.00","536.50","537.00","537.50","538.00","538.50","539.00","539.50","540.00","540.50","541.00","541.50","542.00","542.50","543.00","543.50","544.00","544.50","545.00","545.50","546.00","546.50","547.00","547.50","548.00","548.50","549.00","549.50","550.00","550.50","551.00","551.50","552.00","552.50","553.00","553.50","554.00","554.50","555.00","555.50","556.00","556.50","557.00","557.50","558.00","558.50","559.00","559.50","560.00","560.50","561.00","561.50","562.00","562.50","563.00","563.50","564.00","564.50","565.00","565.50","566.00","566.50","567.00","567.50","568.00","568.50","569.00","569.50","570.00","570.50","571.00","571.50","572.00","572.50","573.00","573.50","574.00","574.50","575.00","575.50","576.00","576.50","577.00","577.50","578.00","578.50","579.00","579.50","580.00","580.50","581.00","581.50","582.00","582.50","583.00","583.50","584.00","584.50","585.00","585.50","586.00","586.50","587.00","587.50","588.00","588.50","589.00","589.50","590.00","590.50","591.00","591.50","592.00","592.50","593.00","593.50","594.00","594.50","595.00","595.50","596.00","596.50","597.00","597.50","598.00","598.50","599.00","599.50","600.00","600.50","601.00","601.50","602.00","602.50","603.00","603.50","604.00","604.50","605.00","605.50","606.00","606.50","607.00","607.50","608.00","608.50","609.00","609.50","610.00","610.50","611.00","611.50","612.00","612.50","613.00","613.50","614.00","614.50","615.00","615.50","616.00","616.50","617.00","617.50","618.00","618.50","619.00","619.50","620.00","620.50","621.00","621.50","622.00","622.50","623.00","623.50","624.00","624.50","625.00","625.50","626.00","626.50","627.00","627.50","628.00","628.50","629.00","629.50","630.00","630.50","631.00","631.50","632.00","632.50","633.00","633.50","634.00","634.50","635.00","635.50","636.00","636.50","637.00","637.50","638.00","638.50","639.00","639.50","640.00","640.50","641.00","641.50","642.00","642.50","643.00","643.50","644.00","644.50","645.00","645.50","646.00","646.50","647.00","647.50","648.00","648.50","649.00","649.50","650.00","650.50","651.00","651.50","652.00","652.50","653.00","653.50","654.00","654.50","655.00","655.50","656.00","656.50","657.00","657.50","658.00","658.50","659.00","659.50","660.00","660.50","661.00","661.50","662.00","662.50","663.00","663.50","664.00","664.50","665.00","665.50","666.00","666.50","667.00","667.50","668.00","668.50","669.00","669.50","670.00","670.50","671.00","671.50","672.00","672.50","673.00","673.50","674.00","674.50","675.00","675.50","676.00","676.50","677.00","677.50","678.00","678.50","679.00","679.50","680.00","680.50","681.00","681.50","682.00","682.50","683.00","683.50","684.00","684.50","685.00","685.50","686.00","686.50","687.00","687.50","688.00","688.50","689.00","689.50","690.00","690.50","691.00","691.50","692.00","692.50","693.00","693.50","694.00","694.50","695.00","695.50","696.00","696.50","697.00","697.50","698.00","698.50","699.00","699.50","700.00","700.50","701.00","701.50","702.00","702.50","703.00","703.50","704.00","704.50","705.00","705.50","706.00","706.50","707.00","707.50","708.00","708.50","709.00","709.50","710.00","710.50","711.00","711.50","712.00","712.50","713.00","713.50","714.00","714.50","715.00","715.50","716.00","716.50","717.00","717.50","718.00","718.50","719.00","719.50","720.00","720.50","721.00","721.50","722.00","722.50","723.00","723.50","724.00","724.50","725.00","725.50","726.00","726.50","727.00","727.50","728.00","728.50","729.00","729.50","730.00","730.50","731.00","731.50","732.00","732.50","733.00","733.50","734.00","734.50","735.00","735.50","736.00","736.50","737.00","737.50","738.00","738.50","739.00","739.50","740.00","740.50","741.00","741.50","742.00","742.50","743.00","743.50","744.00","744.50","745.00","745.50","746.00","746.50","747.00","747.50","748.00","748.50","749.00","749.50","750.00","750.50","751.00","751.50","752.00","752.50","753.00","753.50","754.00","754.50","755.00","755.50","756.00","756.50","757.00","757.50","758.00","758.50","759.00","759.50","760.00","760.50","761.00","761.50","762.00","762.50","763.00","763.50","764.00","764.50","765.00","765.50","766.00","766.50","767.00","767.50","768.00","768.50","769.00","769.50","770.00","770.50","771.00","771.50","772.00","772.50","773.00","773.50","774.00","774.50","775.00","775.50","776.00","776.50","777.00","777.50","778.00","778.50","779.00","779.50","780.00","780.50","781.00","781.50","782.00","782.50","783.00","783.50","784.00","784.50","785.00","785.50","786.00","786.50","787.00","787.50","788.00","788.50","789.00","789.50","790.00","790.50","791.00","791.50","792.00","792.50","793.00","793.50","794.00","794.50","795.00","795.50","796.00","796.50","797.00","797.50","798.00","798.50","799.00","799.50","800.00","800.50","801.00","801.50","802.00","802.50","803.00","803.50","804.00","804.50","805.00","805.50","806.00","806.50","807.00","807.50","808.00","808.50","809.00","809.50","810.00","810.50","811.00","811.50","812.00","812.50","813.00","813.50","814.00","814.50","815.00","815.50","816.00","816.50","817.00","817.50","818.00","818.50","819.00","819.50","820.00","820.50","821.00","821.50","822.00","822.50","823.00","823.50","824.00","824.50","825.00","825.50","826.00","826.50","827.00","827.50","828.00","828.50","829.00","829.50","830.00","830.50","831.00","831.50","832.00","832.50","833.00","833.50","834.00","834.50","835.00","835.50","836.00","836.50","837.00","837.50","838.00","838.50","839.00","839.50","840.00","840.50","841.00","841.50","842.00","842.50","843.00","843.50","844.00","844.50","845.00","845.50","846.00","846.50","847.00","847.50","848.00","848.50","849.00","849.50","850.00","850.50","851.00","851.50","852.00","852.50","853.00","853.50","854.00","854.50","855.00","855.50","856.00","856.50","857.00","857.50","858.00","858.50","859.00","859.50","860.00","860.50","861.00","861.50","862.00","862.50","863.00","863.50","864.00","864.50","865.00","865.50","866.00","866.50","867.00","867.50","868.00","868.50","869.00","869.50","870.00","870.50","871.00","871.50","872.00","872.50","873.00","873.50","874.00","874.50","875.00","875.50","876.00","876.50","877.00","877.50","878.00","878.50","879.00","879.50","880.00","880.50","881.00","881.50","882.00","882.50","883.00","883.50","884.00","884.50","885.00","885.50","886.00","886.50","887.00","887.50","888.00","888.50","889.00","889.50","890.00","890.50","891.00","891.50","892.00","892.50","893.00","893.50","894.00","894.50","895.00","895.50","896.00","896.50","897.00","897.50","898.00","898.50","899.00","899.50","900.00","900.50","901.00","901.50","902.00","902.50","903.00","903.50","904.00","904.50","905.00","905.50","906.00","906.50","907.00","907.50","908.00","908.50","909.00","909.50","910.00","910.50","911.00","911.50","912.00","912.50","913.00","913.50","914.00","914.50","915.00","915.50","916.00","916.50","917.00","917.50","918.00","918.50","919.00","919.50","920.00","920.50","921.00","921.50","922.00","922.50","923.00","923.50","924.00","924.50","925.00","925.50","926.00","926.50","927.00","927.50","928.00","928.50","929.00","929.50","930.00","930.50","931.00","931.50","932.00","932.50","933.00","933.50","934.00","934.50","935.00","935.50","936.00","936.50","937.00","937.50","938.00","938.50","939.00","939.50","940.00","940.50","941.00","941.50","942.00","942.50","943.00","943.50","944.00","944.50","945.00","945.50","946.00","946.50","947.00","947.50","948.00","948.50","949.00","949.50","950.00","950.50","951.00","951.50","952.00","952.50","953.00","953.50","954.00","954.50","955.00","955.50","956.00","956.50","957.00","957.50","958.00","958.50","959.00","959.50","960.00","960.50","961.00","961.50","962.00","962.50","963.00","963.50","964.00","964.50","965.00","965.50","966.00","966.50","967.00","967.50","968.00","968.50","969.00","969.50","970.00","970.50","971.00","971.50","972.00","972.50","973.00","973.50","974.00","974.50","975.00","975.50","976.00","976.50","977.00","977.50","978.00","978.50","979.00","979.50","980.00","980.50","981.00","981.50","982.00","982.50","983.00","983.50","984.00","984.50","985.00","985.50","986.00","986.50","987.00","987.50","988.00","988.50","989.00","989.50","990.00","990.50","991.00","991.50","992.00","992.50","993.00","993.50","994.00","994.50","995.00","995.50","996.00","996.50","997.00","997.50","998.00","998.50","999.00","999.50","1000.00","1000.50","1001.00","1001.50","1002.00","1002.50","1003.00","1003.50","1004.00","1004.50","1005.00","1005.50","1006.00","1006.50","1007.00","1007.50","1008.00","1008.50","1009.00","1009.50","1010.00","1010.50","1011.00","1011.50","1012.00","1012.50","1013.00","1013.50","1014.00","1014.50","1015.00","1015.50","1016.00","1016.50","1017.00","1017.50","1018.00","1018.50","1019.00","1019.50","1020.00","1020.50","1021.00","1021.50","1022.00","1022.50","1023.00","1023.50","1024.00","1024.50","1025.00","1025.50","1026.00","1026.50","1027.00","1027.50","1028.00","1028.50","1029.00","1029.50","1030.00","1030.50","1031.00","1031.50","1032.00","1032.50","1033.00","1033.50","1034.00","1034.50","1035.00","1035.50","1036.00","1036.50","1037.00","1037.50","1038.00","1038.50","1039.00","1039.50","1040.00","1040.50","1041.00","1041.50","1042.00","1042.50","1043.00","1043.50","1044.00","1044.50","1045.00","1045.50","1046.00","1046.50","1047.00","1047.50","1048.00","1048.50","1049.00","1049.50","1050.00","1050.50","1051.00","1051.50","1052.00","1052.50","1053.00","1053.50","1054.00","1054.50","1055.00","1055.50","1056.00","1056.50","1057.00","1057.50","1058.00","1058.50","1059.00","1059.50","1060.00","1060.50","1061.00","1061.50","1062.00","1062.50","1063.00","1063.50","1064.00","1064.50","1065.00","1065.50","1066.00","1066.50","1067.00","1067.50","1068.00","1068.50","1069.00","1069.50","1070.00","1070.50","1071.00","1071.50","1072.00","1072.50","1073.00","1073.50","1074.00","1074.50","1075.00","1075.50","1076.00","1076.50","1077.00","1077.50","1078.00","1078.50","1079.00","1079.50","1080.00","1080.50","1081.00","1081.50","1082.00","1082.50","1083.00","1083.50","1084.00","1084.50","1085.00","1085.50","1086.00","1086.50","1087.00","1087.50","1088.00","1088.50","1089.00","1089.50","1090.00","1090.50","1091.00","1091.50","1092.00","1092.50","1093.00","1093.50","1094.00","1094.50","1095.00","1095.50","1096.00","1096.50","1097.00","1097.50","1098.00","1098.50","1099.00","1099.50","1100.00","1100.50","1101.00","1101.50","1102.00","1102.50","1103.00","1103.50","1104.00","1104.50","1105.00","1105.50","1106.00","1106.50","1107.00","1107.50","1108.00","1108.50","1109.00","1109.50","1110.00","1110.50","1111.00","1111.50","1112.00","1112.50","1113.00","1113.50","1114.00","1114.50","1115.00","1115.50","1116.00","1116.50","1117.00","1117.50","1118.00","1118.50","1119.00","1119.50","1120.00","1120.50","1121.00","1121.50","1122.00","1122.50","1123.00","1123.50","1124.00","1124.50","1125.00","1125.50","1126.00","1126.50","1127.00","1127.50","1128.00","1128.50","1129.00","1129.50","1130.00","1130.50","1131.00","1131.50","1132.00","1132.50","1133.00","1133.50","1134.00","1134.50","1135.00","1135.50","1136.00","1136.50","1137.00","1137.50","1138.00","1138.50","1139.00","1139.50","1140.00","1140.50","1141.00","1141.50","1142.00","1142.50","1143.00","1143.50","1144.00","1144.50","1145.00","1145.50","1146.00","1146.50","1147.00","1147.50","1148.00","1148.50","1149.00","1149.50","1150.00","1150.50","1151.00","1151.50","1152.00","1152.50","1153.00","1153.50","1154.00","1154.50","1155.00","1155.50","1156.00","1156.50","1157.00","1157.50","1158.00","1158.50","1159.00","1159.50","1160.00","1160.50","1161.00","1161.50","1162.00","1162.50","1163.00","1163.50","1164.00","1164.50","1165.00","1165.50","1166.00","1166.50","1167.00","1167.50","1168.00","1168.50","1169.00","1169.50","1170.00","1170.50","1171.00","1171.50","1172.00","1172.50","1173.00","1173.50","1174.00","1174.50","1175.00","1175.50","1176.00","1176.50","1177.00","1177.50","1178.00","1178.50","1179.00","1179.50","1180.00","1180.50","1181.00","1181.50","1182.00","1182.50","1183.00","1183.50","1184.00","1184.50","1185.00","1185.50","1186.00","1186.50","1187.00","1187.50","1188.00","1188.50","1189.00","1189.50","1190.00","1190.50","1191.00","1191.50","1192.00","1192.50","1193.00","1193.50","1194.00","1194.50","1195.00","1195.50","1196.00","1196.50","1197.00","1197.50","1198.00","1198.50","1199.00","1199.50","1200.00","1200.50","1201.00","1201.50","1202.00","1202.50","1203.00","1203.50","1204.00","1204.50","1205.00","1205.50","1206.00","1206.50","1207.00","1207.50","1208.00","1208.50","1209.00","1209.50","1210.00","1210.50","1211.00","1211.50","1212.00","1212.50","1213.00","1213.50","1214.00","1214.50","1215.00","1215.50","1216.00","1216.50","1217.00","1217.50","1218.00","1218.50","1219.00","1219.50","1220.00","1220.50","1221.00","1221.50","1222.00","1222.50","1223.00","1223.50","1224.00","1224.50","1225.00","1225.50","1226.00","1226.50","1227.00","1227.50","1228.00","1228.50","1229.00","1229.50","1230.00","1230.50","1231.00","1231.50","1232.00","1232.50","1233.00","1233.50","1234.00","1234.50","1235.00","1235.50","1236.00","1236.50","1237.00","1237.50","1238.00","1238.50","1239.00","1239.50","1240.00","1240.50","1241.00","1241.50","1242.00","1242.50","1243.00","1243.50","1244.00","1244.50","1245.00","1245.50","1246.00","1246.50","1247.00","1247.50","1248.00","1248.50","1249.00","1249.50","1250.00","1250.50","1251.00","1251.50","1252.00","1252.50","1253.00","1253.50","1254.00","1254.50","1255.00","1255.50","1256.00","1256.50","1257.00","1257.50","1258.00","1258.50","1259.00","1259.50","1260.00","1260.50","1261.00","1261.50","1262.00","1262.50","1263.00","1263.50","1264.00","1264.50","1265.00","1265.50","1266.00","1266.50","1267.00","1267.50","1268.00","1268.50","1269.00","1269.50","1270.00","1270.50","1271.00","1271.50","1272.00","1272.50","1273.00","1273.50","1274.00","1274.50","1275.00","1275.50","1276.00","1276.50","1277.00","1277.50","1278.00","1278.50","1279.00","1279.50","1280.00","1280.50","1281.00","1281.50","1282.00","1282.50","1283.00","1283.50","1284.00","1284.50","1285.00","1285.50","1286.00","1286.50","1287.00","1287.50","1288.00","1288.50","1289.00","1289.50","1290.00","1290.50","1291.00","1291.50","1292.00","1292.50","1293.00","1293.50","1294.00","1294.50","1295.00","1295.50","1296.00","1296.50","1297.00","1297.50","1298.00","1298.50","1299.00","1299.50","1300.00","1300.50","1301.00","1301.50","1302.00","1302.50","1303.00","1303.50","1304.00","1304.50","1305.00","1305.50","1306.00","1306.50","1307.00","1307.50","1308.00","1308.50","1309.00","1309.50","1310.00","1310.50","1311.00","1311.50","1312.00","1312.50","1313.00","1313.50","1314.00","1314.50","1315.00","1315.50","1316.00","1316.50","1317.00","1317.50","1318.00","1318.50","1319.00","1319.50","1320.00","1320.50","1321.00","1321.50","1322.00","1322.50","1323.00","1323.50","1324.00","1324.50","1325.00","1325.50","1326.00","1326.50","1327.00","1327.50","1328.00","1328.50","1329.00","1329.50","1330.00","1330.50","1331.00","1331.50","1332.00","1332.50","1333.00","1333.50","1334.00","1334.50","1335.00","1335.50","1336.00","1336.50","1337.00","1337.50","1338.00","1338.50","1339.00","1339.50","1340.00","1340.50","1341.00","1341.50","1342.00","1342.50","1343.00","1343.50","1344.00","1344.50","1345.00","1345.50","1346.00","1346.50","1347.00","1347.50","1348.00","1348.50","1349.00","1349.50","1350.00","1350.50","1351.00","1351.50","1352.00","1352.50","1353.00","1353.50","1354.00","1354.50","1355.00","1355.50","1356.00","1356.50","1357.00","1357.50","1358.00","1358.50","1359.00","1359.50","1360.00","1360.50","1361.00","1361.50","1362.00","1362.50","1363.00","1363.50","1364.00","1364.50","1365.00","1365.50","1366.00","1366.50","1367.00","1367.50","1368.00","1368.50","1369.00","1369.50","1370.00","1370.50","1371.00","1371.50","1372.00","1372.50","1373.00","1373.50","1374.00","1374.50","1375.00","1375.50","1376.00","1376.50","1377.00","1377.50","1378.00","1378.50","1379.00","1379.50","1380.00","1380.50","1381.00","1381.50","1382.00","1382.50","1383.00","1383.50","1384.00","1384.50","1385.00","1385.50","1386.00","1386.50","1387.00","1387.50","1388.00","1388.50","1389.00","1389.50","1390.00","1390.50","1391.00","1391.50","1392.00","1392.50","1393.00","1393.50","1394.00","1394.50","1395.00","1395.50","1396.00","1396.50","1397.00","1397.50","1398.00","1398.50","1399.00","1399.50","1400.00","1400.50","1401.00","1401.50","1402.00","1402.50","1403.00","1403.50","1404.00","1404.50","1405.00","1405.50","1406.00","1406.50","1407.00","1407.50","1408.00","1408.50","1409.00","1409.50","1410.00","1410.50","1411.00","1411.50","1412.00","1412.50","1413.00","1413.50","1414.00","1414.50","1415.00","1415.50","1416.00","1416.50","1417.00","1417.50","1418.00","1418.50","1419.00","1419.50","1420.00","1420.50","1421.00","1421.50","1422.00","1422.50","1423.00","1423.50","1424.00","1424.50","1425.00","1425.50","1426.00","1426.50","1427.00","1427.50","1428.00","1428.50","1429.00","1429.50","1430.00","1430.50","1431.00","1431.50","1432.00","1432.50","1433.00","1433.50","1434.00","1434.50","1435.00","1435.50","1436.00","1436.50","1437.00","1437.50","1438.00","1438.50","1439.00","1439.50","1440.00","1440.50","1441.00","1441.50","1442.00","1442.50","1443.00","1443.50","1444.00","1444.50","1445.00","1445.50","1446.00","1446.50","1447.00","1447.50","1448.00","1448.50","1449.00","1449.50","1450.00","1450.50","1451.00","1451.50","1452.00","1452.50","1453.00","1453.50","1454.00","1454.50","1455.00","1455.50","1456.00","1456.50","1457.00","1457.50","1458.00","1458.50","1459.00","1459.50","1460.00","1460.50","1461.00","1461.50","1462.00","1462.50","1463.00","1463.50","1464.00","1464.50","1465.00","1465.50","1466.00","1466.50","1467.00","1467.50","1468.00","1468.50","1469.00","1469.50","1470.00","1470.50","1471.00","1471.50","1472.00","1472.50","1473.00","1473.50","1474.00","1474.50","1475.00","1475.50","1476.00","1476.50","1477.00","1477.50","1478.00","1478.50","1479.00","1479.50","1480.00","1480.50","1481.00","1481.50","1482.00","1482.50","1483.00","1483.50","1484.00","1484.50","1485.00","1485.50","1486.00","1486.50","1487.00","1487.50","1488.00","1488.50","1489.00","1489.50","1490.00","1490.50","1491.00","1491.50","1492.00","1492.50","1493.00","1493.50","1494.00","1494.50","1495.00","1495.50","1496.00","1496.50","1497.00","1497.50","1498.00","1498.50","1499.00","1499.50","1500.00","1500.50","1501.00","1501.50","1502.00","1502.50","1503.00","1503.50","1504.00","1504.50","1505.00","1505.50","1506.00","1506.50","1507.00","1507.50","1508.00","1508.50","1509.00","1509.50","1510.00","1510.50","1511.00","1511.50","1512.00","1512.50","1513.00","1513.50","1514.00","1514.50","1515.00","1515.50","1516.00","1516.50","1517.00","1517.50","1518.00","1518.50","1519.00","1519.50","1520.00","1520.50","1521.00","1521.50","1522.00","1522.50","1523.00","1523.50","1524.00","1524.50","1525.00","1525.50","1526.00","1526.50","1527.00","1527.50","1528.00","1528.50","1529.00","1529.50","1530.00","1530.50","1531.00","1531.50","1532.00","1532.50","1533.00","1533.50","1534.00","1534.50","1535.00","1535.50","1536.00","1536.50","1537.00","1537.50","1538.00","1538.50","1539.00","1539.50","1540.00","1540.50","1541.00","1541.50","1542.00","1542.50","1543.00","1543.50","1544.00","1544.50","1545.00","1545.50","1546.00","1546.50","1547.00","1547.50","1548.00","1548.50","1549.00","1549.50","1550.00","1550.50","1551.00","1551.50","1552.00","1552.50","1553.00","1553.50","1554.00","1554.50","1555.00","1555.50","1556.00","1556.50","1557.00","1557.50","1558.00","1558.50","1559.00","1559.50","1560.00","1560.50","1561.00","1561.50","1562.00","1562.50","1563.00","1563.50","1564.00","1564.50","1565.00","1565.50","1566.00","1566.50","1567.00","1567.50","1568.00","1568.50","1569.00","1569.50","1570.00","1570.50","1571.00","1571.50","1572.00","1572.50","1573.00","1573.50","1574.00","1574.50","1575.00","1575.50","1576.00","1576.50","1577.00","1577.50","1578.00","1578.50","1579.00","1579.50","1580.00","1580.50","1581.00","1581.50","1582.00","1582.50","1583.00","1583.50","1584.00","1584.50","1585.00","1585.50","1586.00","1586.50","1587.00","1587.50","1588.00","1588.50","1589.00","1589.50","1590.00","1590.50","1591.00","1591.50","1592.00","1592.50","1593.00","1593.50","1594.00","1594.50","1595.00","1595.50","1596.00","1596.50","1597.00","1597.50","1598.00","1598.50","1599.00","1599.50","1600.00","1600.50","1601.00","1601.50","1602.00","1602.50","1603.00","1603.50","1604.00","1604.50","1605.00","1605.50","1606.00","1606.50","1607.00","1607.50","1608.00","1608.50","1609.00","1609.50","1610.00","1610.50","1611.00","1611.50","1612.00","1612.50","1613.00","1613.50","1614.00","1614.50","1615.00","1615.50","1616.00","1616.50","1617.00","1617.50","1618.00","1618.50","1619.00","1619.50","1620.00","1620.50","1621.00","1621.50","1622.00","1622.50","1623.00","1623.50","1624.00","1624.50","1625.00","1625.50","1626.00","1626.50","1627.00","1627.50","1628.00","1628.50","1629.00","1629.50","1630.00","1630.50","1631.00","1631.50","1632.00","1632.50","1633.00","1633.50","1634.00","1634.50","1635.00","1635.50","1636.00","1636.50","1637.00","1637.50","1638.00","1638.50","1639.00","1639.50","1640.00","1640.50","1641.00","1641.50","1642.00","1642.50","1643.00","1643.50","1644.00","1644.50","1645.00","1645.50","1646.00","1646.50","1647.00","1647.50","1648.00","1648.50","1649.00","1649.50","1650.00","1650.50","1651.00","1651.50","1652.00","1652.50","1653.00","1653.50","1654.00","1654.50","1655.00","1655.50","1656.00","1656.50","1657.00","1657.50","1658.00","1658.50","1659.00","1659.50","1660.00","1660.50","1661.00","1661.50","1662.00","1662.50","1663.00","1663.50","1664.00","1664.50","1665.00","1665.50","1666.00","1666.50","1667.00","1667.50","1668.00","1668.50","1669.00","1669.50","1670.00","1670.50","1671.00","1671.50","1672.00","1672.50","1673.00","1673.50","1674.00","1674.50","1675.00","1675.50","1676.00","1676.50","1677.00","1677.50","1678.00","1678.50","1679.00","1679.50","1680.00","1680.50","1681.00","1681.50","1682.00","1682.50","1683.00","1683.50","1684.00","1684.50","1685.00","1685.50","1686.00","1686.50","1687.00","1687.50","1688.00","1688.50","1689.00","1689.50","1690.00","1690.50","1691.00","1691.50","1692.00","1692.50","1693.00","1693.50","1694.00","1694.50","1695.00","1695.50","1696.00","1696.50","1697.00","1697.50","1698.00","1698.50","1699.00","1699.50","1700.00","1700.50","1701.00","1701.50","1702.00","1702.50","1703.00","1703.50","1704.00","1704.50","1705.00","1705.50","1706.00","1706.50","1707.00","1707.50","1708.00","1708.50","1709.00","1709.50","1710.00","1710.50","1711.00","1711.50","1712.00","1712.50","1713.00","1713.50","1714.00","1714.50","1715.00","1715.50","1716.00","1716.50","1717.00","1717.50","1718.00","1718.50","1719.00","1719.50","1720.00","1720.50","1721.00","1721.50","1722.00","1722.50","1723.00","1723.50","1724.00","1724.50","1725.00","1725.50","1726.00","1726.50","1727.00","1727.50","1728.00","1728.50","1729.00","1729.50","1730.00","1730.50","1731.00","1731.50","1732.00","1732.50","1733.00","1733.50","1734.00","1734.50","1735.00","1735.50","1736.00","1736.50","1737.00","1737.50","1738.00","1738.50","1739.00","1739.50","1740.00","1740.50","1741.00","1741.50","1742.00","1742.50","1743.00","1743.50","1744.00","1744.50","1745.00","1745.50","1746.00","1746.50","1747.00","1747.50","1748.00","1748.50","1749.00","1749.50","1750.00","1750.50","1751.00","1751.50","1752.00","1752.50","1753.00","1753.50","1754.00","1754.50","1755.00","1755.50","1756.00","1756.50","1757.00","1757.50","1758.00","1758.50","1759.00","1759.50","1760.00","1760.50","1761.00","1761.50","1762.00","1762.50","1763.00","1763.50","1764.00","1764.50","1765.00","1765.50","1766.00","1766.50","1767.00","1767.50","1768.00","1768.50","1769.00","1769.50","1770.00","1770.50","1771.00","1771.50","1772.00","1772.50","1773.00","1773.50","1774.00","1774.50","1775.00","1775.50","1776.00","1776.50","1777.00","1777.50","1778.00","1778.50","1779.00","1779.50","1780.00","1780.50","1781.00","1781.50","1782.00","1782.50","1783.00","1783.50","1784.00","1784.50","1785.00","1785.50","1786.00","1786.50","1787.00","1787.50","1788.00","1788.50","1789.00","1789.50","1790.00","1790.50","1791.00","1791.50","1792.00","1792.50","1793.00","1793.50","1794.00","1794.50","1795.00","1795.50","1796.00","1796.50","1797.00","1797.50","1798.00","1798.50","1799.00","1799.50","1800.00","1800.50","1801.00","1801.50","1802.00","1802.50","1803.00","1803.50","1804.00","1804.50","1805.00","1805.50","1806.00","1806.50","1807.00","1807.50","1808.00","1808.50","1809.00","1809.50","1810.00","1810.50","1811.00","1811.50","1812.00","1812.50","1813.00","1813.50","1814.00","1814.50","1815.00","1815.50","1816.00","1816.50","1817.00","1817.50","1818.00","1818.50","1819.00","1819.50","1820.00","1820.50","1821.00","1821.50","1822.00","1822.50","1823.00","1823.50","1824.00","1824.50","1825.00","1825.50","1826.00","1826.50","1827.00","1827.50","1828.00","1828.50","1829.00","1829.50","1830.00","1830.50","1831.00","1831.50","1832.00","1832.50","1833.00","1833.50","1834.00","1834.50","1835.00","1835.50","1836.00","1836.50","1837.00","1837.50","1838.00","1838.50","1839.00","1839.50","1840.00","1840.50","1841.00","1841.50","1842.00","1842.50","1843.00","1843.50","1844.00","1844.50","1845.00","1845.50","1846.00","1846.50","1847.00","1847.50","1848.00","1848.50","1849.00","1849.50","1850.00","1850.50","1851.00","1851.50","1852.00","1852.50","1853.00","1853.50","1854.00","1854.50","1855.00","1855.50","1856.00","1856.50","1857.00","1857.50","1858.00","1858.50","1859.00","1859.50","1860.00","1860.50","1861.00","1861.50","1862.00","1862.50","1863.00","1863.50","1864.00","1864.50","1865.00","1865.50","1866.00","1866.50","1867.00","1867.50","1868.00","1868.50","1869.00","1869.50","1870.00","1870.50","1871.00","1871.50","1872.00","1872.50","1873.00","1873.50","1874.00","1874.50","1875.00","1875.50","1876.00","1876.50","1877.00","1877.50","1878.00","1878.50","1879.00","1879.50","1880.00","1880.50","1881.00","1881.50","1882.00","1882.50","1883.00","1883.50","1884.00","1884.50","1885.00","1885.50","1886.00","1886.50","1887.00","1887.50","1888.00","1888.50","1889.00","1889.50","1890.00","1890.50","1891.00","1891.50","1892.00","1892.50","1893.00","1893.50","1894.00","1894.50","1895.00","1895.50","1896.00","1896.50","1897.00","1897.50","1898.00","1898.50","1899.00","1899.50","1900.00","1900.50","1901.00","1901.50","1902.00","1902.50","1903.00","1903.50","1904.00","1904.50","1905.00","1905.50","1906.00","1906.50","1907.00","1907.50","1908.00","1908.50","1909.00","1909.50","1910.00","1910.50","1911.00","1911.50","1912.00","1912.50","1913.00","1913.50","1914.00","1914.50","1915.00","1915.50","1916.00","1916.50","1917.00","1917.50","1918.00","1918.50","1919.00","1919.50","1920.00","1920.50","1921.00","1921.50","1922.00","1922.50","1923.00","1923.50","1924.00","1924.50","1925.00","1925.50","1926.00","1926.50","1927.00","1927.50","1928.00","1928.50","1929.00","1929.50","1930.00","1930.50","1931.00","1931.50","1932.00","1932.50","1933.00","1933.50","1934.00","1934.50","1935.00","1935.50","1936.00","1936.50","1937.00","1937.50","1938.00","1938.50","1939.00","1939.50","1940.00","1940.50","1941.00","1941.50","1942.00","1942.50","1943.00","1943.50","1944.00","1944.50","1945.00","1945.50","1946.00","1946.50","1947.00","1947.50","1948.00","1948.50","1949.00","1949.50","1950.00","1950.50","1951.00","1951.50","1952.00","1952.50","1953.00","1953.50","1954.00","1954.50","1955.00","1955.50","1956.00","1956.50","1957.00","1957.50","1958.00","1958.50","1959.00","1959.50","1960.00","1960.50","1961.00","1961.50","1962.00","1962.50","1963.00","1963.50","1964.00","1964.50","1965.00","1965.50","1966.00","1966.50","1967.00","1967.50","1968.00","1968.50","1969.00","1969.50","1970.00","1970.50","1971.00","1971.50","1972.00","1972.50","1973.00","1973.50","1974.00","1974.50","1975.00","1975.50","1976.00","1976.50","1977.00","1977.50","1978.00","1978.50","1979.00","1979.50","1980.00","1980.50","1981.00","1981.50","1982.00","1982.50","1983.00","1983.50","1984.00","1984.50","1985.00","1985.50","1986.00","1986.50","1987.00","1987.50","1988.00","1988.50","1989.00","1989.50","1990.00","1990.50","1991.00","1991.50","1992.00","1992.50","1993.00","1993.50","1994.00","1994.50","1995.00","1995.50","1996.00","1996.50","1997.00","1997.50","1998.00","1998.50","1999.00","1999.50","2000.00","2000.50","2001.00","2001.50","2002.00","2002.50","2003.00","2003.50","2004.00","2004.50","2005.00","2005.50","2006.00","2006.50","2007.00","2007.50","2008.00","2008.50","2009.00","2009.50","2010.00","2010.50","2011.00","2011.50","2012.00","2012.50","2013.00","2013.50","2014.00","2014.50","2015.00","2015.50","2016.00","2016.50","2017.00","2017.50","2018.00","2018.50","2019.00","2019.50","2020.00","2020.50","2021.00","2021.50","2022.00","2022.50","2023.00","2023.50","2024.00","2024.50","2025.00","2025.50","2026.00","2026.50","2027.00","2027.50","2028.00","2028.50","2029.00","2029.50","2030.00","2030.50","2031.00","2031.50","2032.00","2032.50","2033.00","2033.50","2034.00","2034.50","2035.00","2035.50","2036.00","2036.50","2037.00","2037.50","2038.00","2038.50","2039.00","2039.50","2040.00","2040.50","2041.00","2041.50","2042.00","2042.50","2043.00","2043.50","2044.00","2044.50","2045.00","2045.50","2046.00","2046.50","2047.00","2047.50","2048.00","2048.50","2049.00","2049.50","2050.00","2050.50","2051.00","2051.50","2052.00","2052.50","2053.00","2053.50","2054.00","2054.50","2055.00","2055.50","2056.00","2056.50","2057.00","2057.50","2058.00","2058.50","2059.00","2059.50","2060.00","2060.50","2061.00","2061.50","2062.00","2062.50","2063.00","2063.50","2064.00","2064.50","2065.00","2065.50","2066.00","2066.50","2067.00","2067.50","2068.00","2068.50","2069.00","2069.50","2070.00","2070.50","2071.00","2071.50","2072.00","2072.50","2073.00","2073.50","2074.00","2074.50","2075.00","2075.50","2076.00","2076.50","2077.00","2077.50","2078.00","2078.50","2079.00","2079.50","2080.00","2080.50","2081.00","2081.50","2082.00","2082.50","2083.00","2083.50","2084.00","2084.50","2085.00","2085.50","2086.00","2086.50","2087.00","2087.50","2088.00","2088.50","2089.00","2089.50","2090.00","2090.50","2091.00","2091.50","2092.00","2092.50","2093.00","2093.50","2094.00","2094.50","2095.00","2095.50","2096.00","2096.50","2097.00","2097.50","2098.00","2098.50","2099.00","2099.50","2100.00","2100.50","2101.00","2101.50","2102.00","2102.50","2103.00","2103.50","2104.00","2104.50","2105.00","2105.50","2106.00","2106.50","2107.00","2107.50","2108.00","2108.50","2109.00","2109.50","2110.00","2110.50","2111.00","2111.50","2112.00","2112.50","2113.00","2113.50","2114.00","2114.50","2115.00","2115.50","2116.00","2116.50","2117.00","2117.50","2118.00","2118.50","2119.00","2119.50","2120.00","2120.50","2121.00","2121.50","2122.00","2122.50","2123.00","2123.50","2124.00","2124.50","2125.00","2125.50","2126.00","2126.50","2127.00","2127.50","2128.00","2128.50","2129.00","2129.50","2130.00","2130.50","2131.00","2131.50","2132.00","2132.50","2133.00","2133.50","2134.00","2134.50","2135.00","2135.50","2136.00","2136.50","2137.00","2137.50","2138.00","2138.50","2139.00","2139.50","2140.00","2140.50","2141.00","2141.50","2142.00","2142.50","2143.00","2143.50","2144.00","2144.50","2145.00","2145.50","2146.00","2146.50","2147.00","2147.50","2148.00","2148.50","2149.00","2149.50","2150.00","2150.50","2151.00","2151.50","2152.00","2152.50","2153.00","2153.50","2154.00","2154.50","2155.00","2155.50","2156.00","2156.50","2157.00","2157.50","2158.00","2158.50","2159.00","2159.50","2160.00","2160.50","2161.00","2161.50","2162.00","2162.50","2163.00","2163.50","2164.00","2164.50","2165.00","2165.50","2166.00","2166.50","2167.00","2167.50","2168.00","2168.50","2169.00","2169.50","2170.00","2170.50","2171.00","2171.50","2172.00","2172.50","2173.00","2173.50","2174.00","2174.50","2175.00","2175.50","2176.00","2176.50","2177.00","2177.50","2178.00","2178.50","2179.00","2179.50","2180.00","2180.50","2181.00","2181.50","2182.00","2182.50","2183.00","2183.50","2184.00","2184.50","2185.00","2185.50","2186.00","2186.50","2187.00","2187.50","2188.00","2188.50","2189.00","2189.50","2190.00","2190.50","2191.00","2191.50","2192.00","2192.50","2193.00","2193.50","2194.00","2194.50","2195.00","2195.50","2196.00","2196.50","2197.00","2197.50","2198.00","2198.50","2199.00","2199.50","2200.00","2200.50","2201.00","2201.50","2202.00","2202.50","2203.00","2203.50","2204.00","2204.50","2205.00","2205.50","2206.00","2206.50","2207.00","2207.50","2208.00","2208.50","2209.00","2209.50","2210.00","2210.50","2211.00","2211.50","2212.00","2212.50","2213.00","2213.50","2214.00","2214.50","2215.00","2215.50","2216.00","2216.50","2217.00","2217.50","2218.00","2218.50","2219.00","2219.50","2220.00","2220.50","2221.00","2221.50","2222.00","2222.50","2223.00","2223.50","2224.00","2224.50","2225.00","2225.50","2226.00","2226.50","2227.00","2227.50","2228.00","2228.50","2229.00","2229.50","2230.00","2230.50","2231.00","2231.50","2232.00","2232.50","2233.00","2233.50","2234.00","2234.50","2235.00","2235.50","2236.00","2236.50","2237.00","2237.50","2238.00","2238.50","2239.00","2239.50","2240.00","2240.50","2241.00","2241.50","2242.00","2242.50","2243.00","2243.50","2244.00","2244.50","2245.00","2245.50","2246.00","2246.50","2247.00","2247.50","2248.00","2248.50","2249.00","2249.50","2250.00","2250.50","2251.00","2251.50","2252.00","2252.50","2253.00","2253.50","2254.00","2254.50","2255.00","2255.50","2256.00","2256.50","2257.00","2257.50","2258.00","2258.50","2259.00","2259.50","2260.00","2260.50","2261.00","2261.50","2262.00","2262.50","2263.00","2263.50","2264.00","2264.50","2265.00","2265.50","2266.00","2266.50","2267.00","2267.50","2268.00","2268.50","2269.00","2269.50","2270.00","2270.50","2271.00","2271.50","2272.00","2272.50","2273.00","2273.50","2274.00","2274.50","2275.00","2275.50","2276.00","2276.50","2277.00","2277.50","2278.00","2278.50","2279.00","2279.50","2280.00","2280.50","2281.00","2281.50","2282.00","2282.50","2283.00","2283.50","2284.00","2284.50","2285.00","2285.50","2286.00","2286.50","2287.00","2287.50","2288.00","2288.50","2289.00","2289.50","2290.00","2290.50","2291.00","2291.50","2292.00","2292.50","2293.00","2293.50","2294.00","2294.50","2295.00","2295.50","2296.00","2296.50","2297.00","2297.50","2298.00","2298.50","2299.00","2299.50","2300.00","2300.50","2301.00","2301.50","2302.00","2302.50","2303.00","2303.50","2304.00","2304.50","2305.00","2305.50","2306.00","2306.50","2307.00","2307.50","2308.00","2308.50","2309.00","2309.50","2310.00","2310.50","2311.00","2311.50","2312.00","2312.50","2313.00","2313.50","2314.00","2314.50","2315.00","2315.50","2316.00","2316.50","2317.00","2317.50","2318.00","2318.50","2319.00","2319.50","2320.00","2320.50","2321.00","2321.50","2322.00","2322.50","2323.00","2323.50","2324.00","2324.50","2325.00","2325.50","2326.00","2326.50","2327.00","2327.50","2328.00","2328.50","2329.00","2329.50","2330.00","2330.50","2331.00","2331.50","2332.00","2332.50","2333.00","2333.50","2334.00","2334.50","2335.00","2335.50","2336.00","2336.50","2337.00","2337.50","2338.00","2338.50","2339.00","2339.50","2340.00","2340.50","2341.00","2341.50","2342.00","2342.50","2343.00","2343.50","2344.00","2344.50","2345.00","2345.50","2346.00","2346.50","2347.00","2347.50","2348.00","2348.50","2349.00","2349.50","2350.00","2350.50","2351.00","2351.50","2352.00","2352.50","2353.00","2353.50","2354.00","2354.50","2355.00","2355.50","2356.00","2356.50","2357.00","2357.50","2358.00","2358.50","2359.00","2359.50","2360.00","2360.50","2361.00","2361.50","2362.00","2362.50","2363.00","2363.50","2364.00","2364.50","2365.00","2365.50","2366.00","2366.50","2367.00","2367.50","2368.00","2368.50","2369.00","2369.50","2370.00","2370.50","2371.00","2371.50","2372.00","2372.50","2373.00","2373.50","2374.00","2374.50","2375.00","2375.50","2376.00","2376.50","2377.00","2377.50","2378.00","2378.50","2379.00","2379.50","2380.00","2380.50","2381.00","2381.50","2382.00","2382.50","2383.00","2383.50","2384.00","2384.50","2385.00","2385.50","2386.00","2386.50","2387.00","2387.50","2388.00","2388.50","2389.00","2389.50","2390.00","2390.50","2391.00","2391.50","2392.00","2392.50","2393.00","2393.50","2394.00","2394.50","2395.00","2395.50","2396.00","2396.50","2397.00","2397.50","2398.00","2398.50","2399.00","2399.50","2400.00","2400.50","2401.00","2401.50","2402.00","2402.50","2403.00","2403.50","2404.00","2404.50","2405.00","2405.50","2406.00","2406.50","2407.00","2407.50","2408.00","2408.50","2409.00","2409.50","2410.00","2410.50","2411.00","2411.50","2412.00","2412.50","2413.00","2413.50","2414.00","2414.50","2415.00","2415.50","2416.00","2416.50","2417.00","2417.50","2418.00","2418.50","2419.00","2419.50","2420.00","2420.50","2421.00","2421.50","2422.00","2422.50","2423.00","2423.50","2424.00","2424.50","2425.00","2425.50","2426.00","2426.50","2427.00","2427.50","2428.00","2428.50","2429.00","2429.50","2430.00","2430.50","2431.00","2431.50","2432.00","2432.50","2433.00","2433.50","2434.00","2434.50","2435.00","2435.50","2436.00","2436.50","2437.00","2437.50","2438.00","2438.50","2439.00","2439.50","2440.00","2440.50","2441.00","2441.50","2442.00","2442.50","2443.00","2443.50","2444.00","2444.50","2445.00","2445.50","2446.00","2446.50","2447.00","2447.50","2448.00","2448.50","2449.00","2449.50","2450.00","2450.50","2451.00","2451.50","2452.00","2452.50","2453.00","2453.50","2454.00","2454.50","2455.00","2455.50","2456.00","2456.50","2457.00","2457.50","2458.00","2458.50","2459.00","2459.50","2460.00","2460.50","2461.00","2461.50","2462.00","2462.50","2463.00","2463.50","2464.00","2464.50","2465.00","2465.50","2466.00","2466.50","2467.00","2467.50","2468.00","2468.50","2469.00","2469.50","2470.00","2470.50","2471.00","2471.50","2472.00","2472.50","2473.00","2473.50","2474.00","2474.50","2475.00","2475.50","2476.00","2476.50","2477.00","2477.50","2478.00","2478.50","2479.00","2479.50","2480.00","2480.50","2481.00","2481.50","2482.00","2482.50","2483.00","2483.50","2484.00","2484.50","2485.00","2485.50","2486.00","2486.50","2487.00","2487.50","2488.00","2488.50","2489.00","2489.50","2490.00","2490.50","2491.00","2491.50","2492.00","2492.50","2493.00","2493.50","2494.00","2494.50","2495.00","2495.50","2496.00","2496.50","2497.00","2497.50","2498.00","2498.50","2499.00","2499.50"
"w2-01",20.0000000,1.8714428e-02,1.8644571e-02,1.8579960e-02,1.8524408e-02,1.8480539e-02,1.8448353e-02,1.8425465e-02,1.8408060e-02,1.8394470e-02,1.8376827e-02,1.8350124e-02,1.8312931e-02,1.8264294e-02,1.8200874e-02,1.8128633e-02,1.8052340e-02,1.7977238e-02,1.7909288e-02,1.7852306e-02,1.7815113e-02,1.7793894e-02,1.7788410e-02,1.7792940e-02,1.7802000e-02,1.7807484e-02,1.7803192e-02,1.7789364e-02,1.7766953e-02,1.7739296e-02,1.7713308e-02,1.7692804e-02,1.7682076e-02,1.7682076e-02,1.7691612e-02,1.7706156e-02,1.7719507e-02,1.7728329e-02,1.7731905e-02,1.7728329e-02,1.7724991e-02,1.7721176e-02,1.7717123e-02,1.7715931e-02,1.7715216e-02,1.7712355e-02,1.7704964e-02,1.7693043e-02,1.7677546e-02,1.7665625e-02,1.7658472e-02,1.7659187e-02,1.7667532e-02,1.7680168e-02,1.7697573e-02,1.7714500e-02,1.7731190e-02,1.7744541e-02,1.7752886e-02,1.7755747e-02,1.7753839e-02,1.7750025e-02,1.7741919e-02,1.7732143e-02,1.7721891e-02,1.7711878e-02,1.7703056e-02,1.7694473e-02,1.7688036e-02,1.7681599e-02,1.7674923e-02,1.7668486e-02,1.7665148e-02,1.7666817e-02,1.7677546e-02,1.7694712e-02,1.7717361e-02,1.7740965e-02,1.7762899e-02,1.7776966e-02,1.7780781e-02,1.7773151e-02,1.7758846e-02,1.7738581e-02,1.7717600e-02,1.7696619e-02,1.7681837e-02,1.7672658e-02,1.7669797e-02,1.7670989e-02,1.7675042e-02,1.7681718e-02,1.7692447e-02,1.7708421e-02,1.7731309e-02,1.7757773e-02,1.7786622e-02,1.7815590e-02,1.7842054e-02,1.7862439e-02,1.7877460e-02,1.7885685e-02,1.7888427e-02,1.7885923e-02,1.7879367e-02,1.7872572e-02,1.7867923e-02,1.7866611e-02,1.7870426e-02,1.7878771e-02,1.7889738e-02,1.7902374e-02,1.7914295e-02,1.7923594e-02,1.7929196e-02,1.7932177e-02,1.7934561e-02,1.7939329e-02,1.7948270e-02,1.7961740e-02,1.7978072e-02,1.7994642e-02,1.8008828e-02,1.8020630e-02,1.8027544e-02,1.8031597e-02,1.8033028e-02,1.8031955e-02,1.8031955e-02,1.8034458e-02,1.8041134e-02,1.8050313e-02,1.8059492e-02,1.8068671e-02,1.8075943e-02,1.8079162e-02,1.8077254e-02,1.8073916e-02,1.8070698e-02,1.8069744e-02,1.8071771e-02,1.8079162e-02,1.8091798e-02,1.8108130e-02,1.8126011e-02,1.8144011e-02,1.8159270e-02,1.8170118e-02,1.8177152e-02,1.8181324e-02,1.8181562e-02,1.8179536e-02,1.8178582e-02,1.8180132e-02,1.8184185e-02,1.8190861e-02,1.8199086e-02,1.8207550e-02,1.8216252e-02,1.8224955e-02,1.8235564e-02,1.8247604e-02,1.8262148e-02,1.8276811e-02,1.8289924e-02,1.8300653e-02,1.8308878e-02,1.8313050e-02,1.8314719e-02,1.8316031e-02,1.8316746e-02,1.8318653e-02,1.8320441e-02,1.8322229e-02,1.8324256e-02,1.8326044e-02,1.8326640e-02,1.8327713e-02,1.8328905e-02,1.8332481e-02,1.8338323e-02,1.8346548e-02,1.8356681e-02,1.8367171e-02,1.8377662e-02,1.8385530e-02,1.8390298e-02,1.8392324e-02,1.8392444e-02,1.8390298e-02,1.8387794e-02,1.8385887e-02,1.8383980e-02,1.8383145e-02,1.8382311e-02,1.8381476e-02,1.8380642e-02,1.8381119e-02,1.8382072e-02,1.8385410e-02,1.8391371e-02,1.8399835e-02,1.8410683e-02,1.8422127e-02,1.8432140e-02,1.8439770e-02,1.8446326e-02,1.8450499e-02,1.8452287e-02,1.8453717e-02,1.8453479e-02,1.8450737e-02,1.8447995e-02,1.8443942e-02,1.8440485e-02,1.8439651e-02,1.8440962e-02,1.8445015e-02,1.8451691e-02,1.8459439e-02,1.8469214e-02,1.8477201e-02,1.8480897e-02,1.8482208e-02,1.8480659e-02,1.8474340e-02,1.8467307e-02,1.8460155e-02,1.8453002e-02,1.8446922e-02,1.8442988e-02,1.8439651e-02,1.8436551e-02,1.8434048e-02,1.8431544e-02,1.8429160e-02,1.8426657e-02,1.8424988e-02,1.8425345e-02,1.8429041e-02,1.8435121e-02,1.8443823e-02,1.8452764e-02,1.8461823e-02,1.8468618e-02,1.8475294e-02,1.8479705e-02,1.8481731e-02,1.8482208e-02,1.8482566e-02,1.8480659e-02,1.8478870e-02,1.8477201e-02,1.8475652e-02,1.8475175e-02,1.8476844e-02,1.8481016e-02,1.8486619e-02,1.8493414e-02,1.8500328e-02,1.8507123e-02,1.8513799e-02,1.8518329e-02,1.8520713e-02,1.8523097e-02,1.8525243e-02,1.8528223e-02,1.8531203e-02,1.8536568e-02,1.8543720e-02,1.8551230e-02,1.8559098e-02,1.8567085e-02,1.8576622e-02,1.8586993e-02,1.8597603e-02,1.8608332e-02,1.8616796e-02,1.8623114e-02,1.8627048e-02,1.8629432e-02,1.8629789e-02,1.8628597e-02,1.8627167e-02,1.8625736e-02,1.8625140e-02,1.8624902e-02,1.8625617e-02,1.8628597e-02,1.8633962e-02,1.8640161e-02,1.8646598e-02,1.8651962e-02,1.8657088e-02,1.8661141e-02,1.8664956e-02,1.8667459e-02,1.8667698e-02,1.8666625e-02,1.8665195e-02,1.8663645e-02,1.8661499e-02,1.8658876e-02,1.8656373e-02,1.8654823e-02,1.8654346e-02,1.8654227e-02,1.8656015e-02,1.8658876e-02,1.8663883e-02,1.8669367e-02,1.8675208e-02,1.8681407e-02,1.8687367e-02,1.8692493e-02,1.8697500e-02,1.8702507e-02,1.8706679e-02,1.8710732e-02,1.8714905e-02,1.8718839e-02,1.8722892e-02,1.8726826e-02,1.8730760e-02,1.8735051e-02,1.8739223e-02,1.8743277e-02,1.8745542e-02,1.8745542e-02,1.8743873e-02,1.8741488e-02,1.8738270e-02,1.8733859e-02,1.8727422e-02,1.8720269e-02,1.8712997e-02,1.8705726e-02,1.8698454e-02,1.8691182e-02,1.8684983e-02,1.8680334e-02,1.8676281e-02,1.8672347e-02,1.8669248e-02,1.8666506e-02,1.8664002e-02,1.8661976e-02,1.8660188e-02,1.8660069e-02,1.8661499e-02,1.8663406e-02,1.8666387e-02,1.8671155e-02,1.8677115e-02,1.8683195e-02,1.8690825e-02,1.8699050e-02,1.8707156e-02,1.8715024e-02,1.8721342e-02,1.8726230e-02,1.8729568e-02,1.8731713e-02,1.8733621e-02,1.8735051e-02,1.8737078e-02,1.8741131e-02,1.8747091e-02,1.8753529e-02,1.8760085e-02,1.8766642e-02,1.8772960e-02,1.8778920e-02,1.8784761e-02,1.8790603e-02,1.8795609e-02,1.8799424e-02,1.8803716e-02,1.8808722e-02,1.8813729e-02,1.8818259e-02,1.8822908e-02,1.8827319e-02,1.8831611e-02,1.8834114e-02,1.8834591e-02,1.8833756e-02,1.8832922e-02,1.8832922e-02,1.8833756e-02,1.8835187e-02,1.8836856e-02,1.8839121e-02,1.8842340e-02,1.8845558e-02,1.8847704e-02,1.8849611e-02,1.8851399e-02,1.8853188e-02,1.8855095e-02,1.8857479e-02,1.8861055e-02,1.8865347e-02,1.8869042e-02,1.8871784e-02,1.8873692e-02,1.8875599e-02,1.8876314e-02,1.8874884e-02,1.8872023e-02,1.8868208e-02,1.8865108e-02,1.8864274e-02,1.8865705e-02,1.8868685e-02,1.8871784e-02,1.8874884e-02,1.8877983e-02,1.8881083e-02,1.8883467e-02,1.8884659e-02,1.8886089e-02,1.8888950e-02,1.8893838e-02,1.8899679e-02,1.8905401e-02,1.8911123e-02,1.8916845e-02,1.8921137e-02,1.8923759e-02,1.8924475e-02,1.8923402e-02,1.8920541e-02,1.8917084e-02,1.8913507e-02,1.8910766e-02,1.8909812e-02,1.8910646e-02,1.8911958e-02,1.8913269e-02,1.8914580e-02,1.8915892e-02,1.8916965e-02,1.8917918e-02,1.8918157e-02,1.8916965e-02,1.8914223e-02,1.8911600e-02,1.8910527e-02,1.8911481e-02,1.8913746e-02,1.8915772e-02,1.8917680e-02,1.8919587e-02,1.8921375e-02,1.8923163e-02,1.8924832e-02,1.8926144e-02,1.8927097e-02,1.8927693e-02,1.8927097e-02,1.8926620e-02,1.8925905e-02,1.8925190e-02,1.8924236e-02,1.8922091e-02,1.8920064e-02,1.8918157e-02,1.8917084e-02,1.8916368e-02,1.8916130e-02,1.8916130e-02,1.8916488e-02,1.8918633e-02,1.8922210e-02,1.8925905e-02,1.8929482e-02,1.8932819e-02,1.8935561e-02,1.8938303e-02,1.8940032e-02,1.8940032e-02,1.8939257e-02,1.8937767e-02,1.8936574e-02,1.8935859e-02,1.8936157e-02,1.8936157e-02,1.8936694e-02,1.8936932e-02,1.8937051e-02,1.8937409e-02,1.8937588e-02,1.8936813e-02,1.8935502e-02,1.8934727e-02,1.8934250e-02,1.8934309e-02,1.8933475e-02,1.8932581e-02,1.8931568e-02,1.8929422e-02,1.8926740e-02,1.8924892e-02,1.8923283e-02,1.8921733e-02,1.8921018e-02,1.8921316e-02,1.8921733e-02,1.8923461e-02,1.8926442e-02,1.8929482e-02,1.8933058e-02,1.8936694e-02,1.8940032e-02,1.8942833e-02,1.8945277e-02,1.8946588e-02,1.8947184e-02,1.8947065e-02,1.8945932e-02,1.8944621e-02,1.8943191e-02,1.8941879e-02,1.8940926e-02,1.8940926e-02,1.8941164e-02,1.8942416e-02,1.8944919e-02,1.8947780e-02,1.8950820e-02,1.8954635e-02,1.8958688e-02,1.8962741e-02,1.8966973e-02,1.8971145e-02,1.8975675e-02,1.8980026e-02,1.8984020e-02,1.8987656e-02,1.8990755e-02,1.8993258e-02,1.8995106e-02,1.8996119e-02,1.8996775e-02,1.8997312e-02,1.8997908e-02,1.8998563e-02,1.8999755e-02,1.9001722e-02,1.9003928e-02,1.9006431e-02,1.9010067e-02,1.9013882e-02,1.9018114e-02,1.9022226e-02,1.9025326e-02,1.9028306e-02,1.9031346e-02,1.9034147e-02,1.9036949e-02,1.9039750e-02,1.9042790e-02,1.9046307e-02,1.9050360e-02,1.9055009e-02,1.9059777e-02,1.9064605e-02,1.9068897e-02,1.9073188e-02,1.9077480e-02,1.9081533e-02,1.9085050e-02,1.9088268e-02,1.9091427e-02,1.9094408e-02,1.9096136e-02,1.9096792e-02,1.9096613e-02,1.9096434e-02,1.9096255e-02,1.9096911e-02,1.9097626e-02,1.9099414e-02,1.9102216e-02,1.9105077e-02,1.9108117e-02,1.9112170e-02,1.9115448e-02,1.9118011e-02,1.9120574e-02,1.9123137e-02,1.9125700e-02,1.9128144e-02,1.9130647e-02,1.9133031e-02,1.9135475e-02,1.9137442e-02,1.9139409e-02,1.9141436e-02,1.9143581e-02,1.9146681e-02,1.9149899e-02,1.9153893e-02,1.9158185e-02,1.9162774e-02,1.9168258e-02,1.9173741e-02,1.9179285e-02,1.9184828e-02,1.9190371e-02,1.9195855e-02,1.9201338e-02,1.9206464e-02,1.9210577e-02,1.9213974e-02,1.9217253e-02,1.9220769e-02,1.9225061e-02,1.9229412e-02,1.9233942e-02,1.9239426e-02,1.9244969e-02,1.9250631e-02,1.9257128e-02,1.9263625e-02,1.9270122e-02,1.9276679e-02,1.9283235e-02,1.9289911e-02,1.9297242e-02,1.9305527e-02,1.9314229e-02,1.9322991e-02,1.9332469e-02,1.9341886e-02,1.9350469e-02,1.9358635e-02,1.9366920e-02,1.9375145e-02,1.9383311e-02,1.9391596e-02,1.9400060e-02,1.9409359e-02,1.9419014e-02,1.9428909e-02,1.9439518e-02,1.9450486e-02,1.9462407e-02,1.9474924e-02,1.9488513e-02,1.9502759e-02,1.9517899e-02,1.9533157e-02,1.9548833e-02,1.9564331e-02,1.9579113e-02,1.9593894e-02,1.9608855e-02,1.9624114e-02,1.9639730e-02,1.9655466e-02,1.9671559e-02,1.9687653e-02,1.9703805e-02,1.9720197e-02,1.9736826e-02,1.9753695e-02,1.9770801e-02,1.9787550e-02,1.9803345e-02,1.9817889e-02,1.9831121e-02,1.9843102e-02,1.9853711e-02,1.9863129e-02,1.9871354e-02,1.9878328e-02,1.9884229e-02,1.9889712e-02,1.9895077e-02,1.9900322e-02,1.9905448e-02,1.9910574e-02,1.9915581e-02,1.9920528e-02,1.9925356e-02,1.9929826e-02,1.9933343e-02,1.9935787e-02,1.9937456e-02,1.9939005e-02,1.9940376e-02,1.9941270e-02,1.9941151e-02,1.9940555e-02,1.9939840e-02,1.9938648e-02,1.9937277e-02,1.9935608e-02,1.9933283e-02,1.9930601e-02,1.9927859e-02,1.9924819e-02,1.9921839e-02,1.9918621e-02,1.9915283e-02,1.9912183e-02,1.9909322e-02,1.9906521e-02,1.9903898e-02,1.9901574e-02,1.9899428e-02,1.9897223e-02,1.9895077e-02,1.9892633e-02,1.9889772e-02,1.9886792e-02,1.9883752e-02,1.9880831e-02,1.9878030e-02,1.9875288e-02,1.9872785e-02,1.9870937e-02,1.9869566e-02,1.9868672e-02,1.9868553e-02,1.9869208e-02,1.9870341e-02,1.9871950e-02,1.9873917e-02,1.9875824e-02,1.9877493e-02,1.9878685e-02,1.9879282e-02,1.9879222e-02,1.9878685e-02,1.9877791e-02,1.9876599e-02,1.9875050e-02,1.9873559e-02,1.9872010e-02,1.9870281e-02,1.9868374e-02,1.9866168e-02,1.9863486e-02,1.9860566e-02,1.9857526e-02,1.9854248e-02,1.9850969e-02,1.9847453e-02,1.9843698e-02,1.9839227e-02,1.9834220e-02,1.9828618e-02,1.9822538e-02,1.9816279e-02,1.9809663e-02,1.9802451e-02,1.9795001e-02,1.9787490e-02,1.9780219e-02,1.9773185e-02,1.9766629e-02,1.9760668e-02,1.9755363e-02,1.9750237e-02,1.9745588e-02,1.9741297e-02,1.9736946e-02,1.9732594e-02,1.9728184e-02,1.9723654e-02,1.9719183e-02,1.9714653e-02,1.9710302e-02,1.9706011e-02,1.9701719e-02,1.9697547e-02,1.9693375e-02,1.9689381e-02,1.9685328e-02,1.9681573e-02,1.9678354e-02,1.9675434e-02,1.9672573e-02,1.9669771e-02,1.9666910e-02,1.9663990e-02,1.9661009e-02,1.9657552e-02,1.9653440e-02,1.9649208e-02,1.9644916e-02,1.9640863e-02,1.9637048e-02,1.9633293e-02,1.9630194e-02,1.9627690e-02,1.9625306e-02,1.9623160e-02,1.9621670e-02,1.9620478e-02,1.9618630e-02,1.9616306e-02,1.9613326e-02,1.9609928e-02,1.9606531e-02,1.9603133e-02,1.9600391e-02,1.9598842e-02,1.9598484e-02,1.9599259e-02,1.9601345e-02,1.9604385e-02,1.9607902e-02,1.9611418e-02,1.9614935e-02,1.9618332e-02,1.9621491e-02,1.9624531e-02,1.9627392e-02,1.9630075e-02,1.9632816e-02,1.9635558e-02,1.9638360e-02,1.9641578e-02,1.9645452e-02,1.9649506e-02,1.9654036e-02,1.9659460e-02,1.9665837e-02,1.9672751e-02,1.9680321e-02,1.9689143e-02,1.9698620e-02,1.9708335e-02,1.9718945e-02,1.9730568e-02,1.9742608e-02,1.9755244e-02,1.9768894e-02,1.9783139e-02,1.9797504e-02,1.9811869e-02,1.9826174e-02,1.9840539e-02,1.9854605e-02,1.9869030e-02,1.9884288e-02,1.9900203e-02,1.9917250e-02,1.9934893e-02,1.9952655e-02,1.9970655e-02,1.9989371e-02,2.0008564e-02,2.0027757e-02,2.0047128e-02,2.0066500e-02,2.0085990e-02,2.0105541e-02,2.0125031e-02,2.0144463e-02,2.0163834e-02,2.0183146e-02,2.0202339e-02,2.0220816e-02,2.0238519e-02,2.0255923e-02,2.0272970e-02,2.0289123e-02,2.0304084e-02,2.0317972e-02,2.0330787e-02,2.0343065e-02,2.0355463e-02,2.0367384e-02,2.0378888e-02,2.0389736e-02,2.0399451e-02,2.0407915e-02,2.0415068e-02,2.0421505e-02,2.0426810e-02,2.0431459e-02,2.0435929e-02,2.0439863e-02,2.0444095e-02,2.0449162e-02,2.0454526e-02,2.0460129e-02,2.0466089e-02,2.0471990e-02,2.0478010e-02,2.0484149e-02,2.0490289e-02,2.0496428e-02,2.0502687e-02,2.0509422e-02,2.0516574e-02,2.0523369e-02,2.0529926e-02,2.0536482e-02,2.0542443e-02,2.0547807e-02,2.0553172e-02,2.0558536e-02,2.0563662e-02,2.0568788e-02,2.0573914e-02,2.0579159e-02,2.0584285e-02,2.0589411e-02,2.0594835e-02,2.0600557e-02,2.0606339e-02,2.0611703e-02,2.0616829e-02,2.0621836e-02,2.0626903e-02,2.0632088e-02,2.0637572e-02,2.0643771e-02,2.0650446e-02,2.0657182e-02,2.0663977e-02,2.0671308e-02,2.0679057e-02,2.0686805e-02,2.0694494e-02,2.0701706e-02,2.0708501e-02,2.0715356e-02,2.0722151e-02,2.0729005e-02,2.0735860e-02,2.0743072e-02,2.0750701e-02,2.0758808e-02,2.0767450e-02,2.0776153e-02,2.0784974e-02,2.0793736e-02,2.0802677e-02,2.0811915e-02,2.0821393e-02,2.0831287e-02,2.0842135e-02,2.0853579e-02,2.0865083e-02,2.0876825e-02,2.0888746e-02,2.0900607e-02,2.0912468e-02,2.0924389e-02,2.0936370e-02,2.0948410e-02,2.0960331e-02,2.0972371e-02,2.0984232e-02,2.0995975e-02,2.1007478e-02,2.1018982e-02,2.1030486e-02,2.1041930e-02,2.1053493e-02,2.1065354e-02,2.1077693e-02,2.1090329e-02,2.1103740e-02,2.1117806e-02,2.1131814e-02,2.1145701e-02,2.1159530e-02,2.1172822e-02,2.1185398e-02,2.1197915e-02,2.1210432e-02,2.1222651e-02,2.1234930e-02,2.1247327e-02,2.1259904e-02,2.1272480e-02,2.1285117e-02,2.1297932e-02,2.1311164e-02,2.1324396e-02,2.1337628e-02,2.1351218e-02,2.1364987e-02,2.1379054e-02,2.1393299e-02,2.1407545e-02,2.1421552e-02,2.1435052e-02,2.1448195e-02,2.1461338e-02,2.1474600e-02,2.1487981e-02,2.1501482e-02,2.1515161e-02,2.1529108e-02,2.1543443e-02,2.1558106e-02,2.1573216e-02,2.1588922e-02,2.1605104e-02,2.1621495e-02,2.1637887e-02,2.1654457e-02,2.1671385e-02,2.1688670e-02,2.1706313e-02,2.1724671e-02,2.1743745e-02,2.1763712e-02,2.1784782e-02,2.1806866e-02,2.1829873e-02,2.1853775e-02,2.1878690e-02,2.1904498e-02,2.1931112e-02,2.1958351e-02,2.1986574e-02,2.2015959e-02,2.2046447e-02,2.2078216e-02,2.2111207e-02,2.2145540e-02,2.2181541e-02,2.2219449e-02,2.2259146e-02,2.2300661e-02,2.2344351e-02,2.2390336e-02,2.2438377e-02,2.2488624e-02,2.2541404e-02,2.2596806e-02,2.2654563e-02,2.2714347e-02,2.2776276e-02,2.2840619e-02,2.2907615e-02,2.2977322e-02,2.3049891e-02,2.3125619e-02,2.3204684e-02,2.3286670e-02,2.3371428e-02,2.3459047e-02,2.3549467e-02,2.3642719e-02,2.3738801e-02,2.3837984e-02,2.3940027e-02,2.4044842e-02,2.4152666e-02,2.4263501e-02,2.4377406e-02,2.4494559e-02,2.4614960e-02,2.4738610e-02,2.4865448e-02,2.4995267e-02,2.5127977e-02,2.5263369e-02,2.5401741e-02,2.5543720e-02,2.5689334e-02,2.5838256e-02,2.5990874e-02,2.6147157e-02,2.6307046e-02,2.6470900e-02,2.6638746e-02,2.6810795e-02,2.6987076e-02,2.7167767e-02,2.7353287e-02,2.7544141e-02,2.7740568e-02,2.7942598e-02,2.8150499e-02,2.8364569e-02,2.8584957e-02,2.8811634e-02,2.9045016e-02,2.9285222e-02,2.9532164e-02,2.9786110e-02,3.0046999e-02,3.0314595e-02,3.0588865e-02,3.0869275e-02,3.1155437e-02,3.1447098e-02,3.1743750e-02,3.2044470e-02,3.2348678e-02,3.2655895e-02,3.2965198e-02,3.3275664e-02,3.3585995e-02,3.3895314e-02,3.4202799e-02,3.4507349e-02,3.4807697e-02,3.5102710e-02,3.5391763e-02,3.5673946e-02,3.5948142e-02,3.6213726e-02,3.6470219e-02,3.6716998e-02,3.6953360e-02,3.7179157e-02,3.7394300e-02,3.7598342e-02,3.7791356e-02,3.7973285e-02,3.8144007e-02,3.8303703e-02,3.8452566e-02,3.8591012e-02,3.8719624e-02,3.8839027e-02,3.8949579e-02,3.9051667e-02,3.9145738e-02,3.9232239e-02,3.9311618e-02,3.9384499e-02,3.9451301e-02,3.9512321e-02,3.9567918e-02,3.9618716e-02,3.9664894e-02,3.9706364e-02,3.9743453e-02,3.9776430e-02,3.9805442e-02,3.9830744e-02,3.9852560e-02,3.9870739e-02,3.9885238e-02,3.9896160e-02,3.9903745e-02,3.9908156e-02,3.9909184e-02,3.9906919e-02,3.9901495e-02,3.9892808e-02,3.9880574e-02,3.9864883e-02,3.9846018e-02,3.9823815e-02,3.9798230e-02,3.9769396e-02,3.9737180e-02,3.9701626e-02,3.9662883e-02,3.9620981e-02,3.9576024e-02,3.9527923e-02,3.9476663e-02,3.9422542e-02,3.9365798e-02,3.9306432e-02,3.9244443e-02,3.9179862e-02,3.9112687e-02,3.9043069e-02,3.8971275e-02,3.8896829e-02,3.8819999e-02,3.8741171e-02,3.8660318e-02,3.8577110e-02,3.8491607e-02,3.8404375e-02,3.8315475e-02,3.8225114e-02,3.8133234e-02,3.8039804e-02,3.7944615e-02,3.7847608e-02,3.7748665e-02,3.7648082e-02,3.7546217e-02,3.7443131e-02,3.7338763e-02,3.7233233e-02,3.7126571e-02,3.7018627e-02,3.6909461e-02,3.6799043e-02,3.6687434e-02,3.6574960e-02,3.6461323e-02,3.6346406e-02,3.6230445e-02,3.6113769e-02,3.5996169e-02,3.5877883e-02,3.5758883e-02,3.5639018e-02,3.5518169e-02,3.5396636e-02,3.5274506e-02,3.5151690e-02,3.5028279e-02,3.4904212e-02,3.4779608e-02,3.4654379e-02,3.4528852e-02,3.4402698e-02,3.4276098e-02,3.4149438e-02,3.4022480e-02,3.3895135e-02,3.3767641e-02,3.3640027e-02,3.3512086e-02,3.3383638e-02,3.3255249e-02,3.3126861e-02,3.2998472e-02,3.2870084e-02,3.2741755e-02,3.2613426e-02,3.2485366e-02,3.2357275e-02,3.2229573e-02,3.2101959e-02,3.1974941e-02,3.1848580e-02,3.1722754e-02,3.1597584e-02,3.1472921e-02,3.1348795e-02,3.1224996e-02,3.1101823e-02,3.0979186e-02,3.0857176e-02,3.0735612e-02,3.0614734e-02,3.0494660e-02,3.0375272e-02,3.0256987e-02,3.0139387e-02,3.0022442e-02,2.9906511e-02,2.9791325e-02,2.9677331e-02,2.9564023e-02,2.9451787e-02,2.9340893e-02,2.9231191e-02,2.9122591e-02,2.9015392e-02,2.8909326e-02,2.8804451e-02,2.8700471e-02,2.8597713e-02,2.8495699e-02,2.8394550e-02,2.8294683e-02,2.8195769e-02,2.8097540e-02,2.8000534e-02,2.7904779e-02,2.7810335e-02,2.7717412e-02,2.7626216e-02,2.7536392e-02,2.7448267e-02,2.7361929e-02,2.7276933e-02,2.7193278e-02,2.7110845e-02,2.7029723e-02,2.6949823e-02,2.6871234e-02,2.6793897e-02,2.6717544e-02,2.6642501e-02,2.6568770e-02,2.6496649e-02,2.6426047e-02,2.6356727e-02,2.6289284e-02,2.6223630e-02,2.6159406e-02,2.6096165e-02,2.6033968e-02,2.5972575e-02,2.5912702e-02,2.5853872e-02,2.5796354e-02,2.5739610e-02,2.5684297e-02,2.5631368e-02,2.5579691e-02,2.5529504e-02,2.5480628e-02,2.5433600e-02,2.5388002e-02,2.5343716e-02,2.5300860e-02,2.5259435e-02,2.5219321e-02,2.5180280e-02,2.5142550e-02,2.5106132e-02,2.5071025e-02,2.5037110e-02,2.5004983e-02,2.4974287e-02,2.4945259e-02,2.4917662e-02,2.4891436e-02,2.4866819e-02,2.4843156e-02,2.4820745e-02,2.4799228e-02,2.4778783e-02,2.4759352e-02,2.4740696e-02,2.4723351e-02,2.4706662e-02,2.4691284e-02,2.4677038e-02,2.4664104e-02,2.4653137e-02,2.4643540e-02,2.4635494e-02,2.4629176e-02,2.4624705e-02,2.4621606e-02,2.4619997e-02,2.4619937e-02,2.4621069e-02,2.4624169e-02,2.4628699e-02,2.4635017e-02,2.4642706e-02,2.4651945e-02,2.4662435e-02,2.4674475e-02,2.4687946e-02,2.4702787e-02,2.4718940e-02,2.4736404e-02,2.4754584e-02,2.4773479e-02,2.4793446e-02,2.4814308e-02,2.4836361e-02,2.4859667e-02,2.4884284e-02,2.4910569e-02,2.4939001e-02,2.4969041e-02,2.5000453e-02,2.5033236e-02,2.5067449e-02,2.5103092e-02,2.5139868e-02,2.5177896e-02,2.5216579e-02,2.5256217e-02,2.5297046e-02,2.5339067e-02,2.5382280e-02,2.5426686e-02,2.5472403e-02,2.5519252e-02,2.5567174e-02,2.5615990e-02,2.5665998e-02,2.5717020e-02,2.5768816e-02,2.5821388e-02,2.5874734e-02,2.5928795e-02,2.5983691e-02,2.6039422e-02,2.6095688e-02,2.6152432e-02,2.6209176e-02,2.6265144e-02,2.6319563e-02,2.6371062e-02,2.6418328e-02,2.6460052e-02,2.6495516e-02,2.6524723e-02,2.6548564e-02,2.9073866e-02,2.9112851e-02,2.9159298e-02,2.9212419e-02,2.9272504e-02,2.9339038e-02,2.9411234e-02,2.9487059e-02,2.9563196e-02,2.9636914e-02,2.9707160e-02,2.9774282e-02,2.9839335e-02,2.9903386e-02,2.9967081e-02,3.0030742e-02,3.0094637e-02,3.0159049e-02,3.0224200e-02,3.0290255e-02,3.0357365e-02,3.0425625e-02,3.0495100e-02,3.0565798e-02,3.0637696e-02,3.0710807e-02,3.0785162e-02,3.0860797e-02,3.0937761e-02,3.1016059e-02,3.1095762e-02,3.1177055e-02,3.1260304e-02,3.1346049e-02,3.1434972e-02,3.1527754e-02,3.1625066e-02,3.1727482e-02,3.1835441e-02,3.1949282e-02,3.2069340e-02,3.2195952e-02,3.2329515e-02,3.2470487e-02,3.2619420e-02,3.2776892e-02,3.2943446e-02,3.3119656e-02,3.3306032e-02,3.3503018e-02,3.3711128e-02,3.3930942e-02,3.4163058e-02,3.4408167e-02,3.4667075e-02,3.4940556e-02,3.5229355e-02,3.5534173e-02,3.5855673e-02,3.6194533e-02,3.6551416e-02,3.6926955e-02,3.7321724e-02,3.7736341e-02,3.8171314e-02,3.8627006e-02,3.9103590e-02,3.9601132e-02,4.0119499e-02,4.0658489e-02,4.1217789e-02,4.1797031e-02,4.2395804e-02,4.3013602e-02,4.3649625e-02,4.4302959e-02,4.4972565e-02,4.5657177e-02,4.6355508e-02,4.7066409e-02,4.7788642e-02,4.8520938e-02,4.9262065e-02,5.0010551e-02,5.0764766e-02,5.1522847e-02,5.2282825e-02,5.3042807e-02,5.3800937e-02,5.4555617e-02,5.5305198e-02,5.6048159e-02,5.6782950e-02,5.7507887e-02,5.8221333e-02,5.8921713e-02,5.9607569e-02,6.0277615e-02,6.0930736e-02,6.1566014e-02,6.2182602e-02,6.2779710e-02,6.3356586e-02,6.3912556e-02,6.4447105e-02,6.4959869e-02,6.5450788e-02,6.5919980e-02,6.6367730e-02,6.6794336e-02,6.7200236e-02,6.7585886e-02,6.7951739e-02,6.8298355e-02,6.8626285e-02,6.8936251e-02,6.9229051e-02,6.9505423e-02,6.9766223e-02,7.0012368e-02,7.0244655e-02,7.0463851e-02,7.0670784e-02,7.0866071e-02,7.1050234e-02,7.1223788e-02,7.1387298e-02,7.1541421e-02,7.1686901e-02,7.1824521e-02,7.1954936e-02,7.2078750e-02,7.2196484e-02,7.2308615e-02,7.2415575e-02,7.2517753e-02,7.2615564e-02,7.2709337e-02,7.2799295e-02,7.2885677e-02,7.2968736e-02,7.3048823e-02,7.3126376e-02,7.3201865e-02,7.3275842e-02,7.3348701e-02,7.3420733e-02,7.3492125e-02,7.3562786e-02,7.3632613e-02,7.3701479e-02,7.3769346e-02,7.3836304e-02,7.3902667e-02,7.3968947e-02,7.4035689e-02,7.4103460e-02,7.4172527e-02,7.4243031e-02,7.4314803e-02,7.4387580e-02,7.4461088e-02,7.4535057e-02,7.4609302e-02,7.4683666e-02,7.4758038e-02,7.4832335e-02,7.4906364e-02,7.4979961e-02,7.5053006e-02,7.5125404e-02,7.5197123e-02,7.5268134e-02,7.5338371e-02,7.5407714e-02,7.5475939e-02,7.5542741e-02,7.5607821e-02,7.5670749e-02,7.5731225e-02,7.5788930e-02,7.5843602e-02,7.5895011e-02,7.5942956e-02,7.5987309e-02,7.6028027e-02,7.6065086e-02,7.6098531e-02,7.6128423e-02,7.6154768e-02,7.6177523e-02,7.6196544e-02,7.6211601e-02,7.6222517e-02,7.6229133e-02,7.6231569e-02,7.6230004e-02,7.6224819e-02,7.6216273e-02,7.6204598e-02,7.6189801e-02,7.6171771e-02,7.6150328e-02,7.6125324e-02,7.6096669e-02,7.6064482e-02,7.6029137e-02,7.5991072e-02,7.5950757e-02,7.5908557e-02,7.5864762e-02,7.5819485e-02,7.5772852e-02,7.5724840e-02,7.5675458e-02,7.5624757e-02,7.5572789e-02,7.5519577e-02,7.5465158e-02,7.5409584e-02,7.5352915e-02,7.5295269e-02,7.5236797e-02,7.5177580e-02,7.5117685e-02,7.5057089e-02,7.4995771e-02,7.4933693e-02,7.4870929e-02,7.4807614e-02,7.4743897e-02,7.4679911e-02,7.4615598e-02,7.4550793e-02,7.4485242e-02,7.4418835e-02,7.4351557e-02,7.4283510e-02,7.4214861e-02,7.4145764e-02,7.4076355e-02,7.4006692e-02,7.3936827e-02,7.3866762e-02,7.3796511e-02,7.3726088e-02,7.3655494e-02,7.3584750e-02,7.3513865e-02,7.3442735e-02,7.3371314e-02,7.3299497e-02,7.3227227e-02,7.3154420e-02,7.3081076e-02,7.3007159e-02,7.2932646e-02,7.2857566e-02,7.2782040e-02,7.2706178e-02,7.2630122e-02,7.2554052e-02,7.2478011e-02,7.2401866e-02,7.2325461e-02,7.2248593e-02,7.2171047e-02,7.2092690e-02,7.2013572e-02,7.1933858e-02,7.1853690e-02,7.1773365e-02,7.1693167e-02,7.1613275e-02,7.1533784e-02,7.1454734e-02,7.1376041e-02,7.1297519e-02,7.1218997e-02,7.1140364e-02,7.1061619e-02,7.0982799e-02,7.0904061e-02,7.0825554e-02,7.0747390e-02,7.0669569e-02,7.0592158e-02,7.0515163e-02,7.0438728e-02,7.0362926e-02,7.0287846e-02,7.0213564e-02,7.0140071e-02,7.0067383e-02,6.9995493e-02,6.9924355e-02,6.9853961e-02,6.9784358e-02,6.9715664e-02,6.9648005e-02,6.9581501e-02,6.9516331e-02,6.9452599e-02,6.9390319e-02,6.9329485e-02,6.9270015e-02,6.9211856e-02,6.9155037e-02,6.9099702e-02,6.9046080e-02,6.8994373e-02,6.8944752e-02,6.8897448e-02,6.8852507e-02,6.8809889e-02,6.8769604e-02,6.8731576e-02,6.8695724e-02,6.8662062e-02,6.8630658e-02,6.8601638e-02,6.8575114e-02,6.8551175e-02,6.8529814e-02,6.8510965e-02,6.8494543e-02,6.8480447e-02,6.8468660e-02,6.8459347e-02,6.8452835e-02,6.8449497e-02,6.8449765e-02,6.8453938e-02,6.8462081e-02,6.8474025e-02,6.8489641e-02,6.8508819e-02,6.8531416e-02,6.8557531e-02,6.8587348e-02,6.8621024e-02,6.8658665e-02,6.8700165e-02,6.8745464e-02,6.8794459e-02,6.8847150e-02,6.8903729e-02,6.8964407e-02,6.9029376e-02,6.9098786e-02,6.9172576e-02,6.9250621e-02,6.9332838e-02,6.9419220e-02,6.9509968e-02,6.9605440e-02,6.9706030e-02,6.9811970e-02,6.9923349e-02,7.0040002e-02,7.0161700e-02,7.0288226e-02,7.0419431e-02,7.0555329e-02,7.0696086e-02,7.0841864e-02,7.0992768e-02,7.1148872e-02,7.1310163e-02,7.1476661e-02,7.1648464e-02,7.1825728e-02,7.2008528e-02,7.2196834e-02,7.2390579e-02,7.2589681e-02,7.2794005e-02,7.3003665e-02,7.3218867e-02,7.3439911e-02,7.3667206e-02,7.3900998e-02,7.4141450e-02,7.4388579e-02,7.4642375e-02,7.4902803e-02,7.5169802e-02,7.5443402e-02,7.5723685e-02,7.6010689e-02,7.6304473e-02,7.6605052e-02,7.6912597e-02,7.7227101e-02,7.7548504e-02,7.7876881e-02,7.8212246e-02,7.8554891e-02,7.8905053e-02,7.9262957e-02,7.9628713e-02,8.0002576e-02,8.0384612e-02,8.0774873e-02,8.1173234e-02,8.1579655e-02,8.1994191e-02,8.2416996e-02,8.2848340e-02,8.3288550e-02,8.3738148e-02,8.4197491e-02,8.4667049e-02,8.5146934e-02,8.5637234e-02,8.6137846e-02,8.6648665e-02,8.7169431e-02,8.7700240e-02,8.8241175e-02,8.8792585e-02,8.9354753e-02,8.9928061e-02,9.0512797e-02,9.1109112e-02,9.1717198e-02,9.2336908e-02,9.2968114e-02,9.3610652e-02,9.4264477e-02,9.4929427e-02,9.5605612e-02,9.6293241e-02,9.6992522e-02,9.7703561e-02,9.8426618e-02,9.9161565e-02,9.9908322e-02,0.1006667,0.1014363,0.1022173,0.1030095,0.1038126,0.1046267,0.1054514,0.1062868,0.1071329,0.1079897,0.1088573,0.1097357,0.1106243,0.1115228,0.1124304,0.1133469,0.1142717,0.1152045,0.1161453,0.1170941,0.1180506,0.1190148,0.1199862,0.1209645,0.1219492,0.1229397,0.1239353,0.1249355,0.1259398,0.1269479,0.1279596,0.1289743,0.1299914,0.1310102,0.1320302,0.1330505,0.1340707,0.1350899,0.1361080,0.1371243,0.1381388,0.1391508,0.1401599,0.1411657,0.1421674,0.1431648,0.1441573,0.1451448,0.1461269,0.1471037,0.1480751,0.1490413,0.1500022,0.1509580,0.1519087,0.1528545,0.1537957,0.1547324,0.1556646,0.1565926,0.1575169,0.1584375,0.1593551,0.1602701,0.1611836,0.1620965,0.1630102,0.1639257,0.1648442,0.1657669,0.1666949,0.1676291,0.1685707,0.1695211,0.1704817,0.1714546,0.1724413,0.1734443,0.1744654,0.1755069,0.1765710,0.1776601,0.1787766,0.1799230,0.1811015,0.1823148,0.1835655,0.1848563,0.1861903,0.1875706,0.1890008,0.1904844,0.1920249,0.1936261,0.1952918,0.1970261,0.1988330,0.2007166,0.2026812,0.2047317,0.2068721,0.2091071,0.2114418,0.2138811,0.2164304,0.2190953,0.2218825,0.2247982,0.2278490,0.2310421,0.2343839,0.2378813,0.2415421,0.2453739,0.2493840,0.2535796,0.2579694,0.2625616,0.2673630,0.2723818,0.2776243,0.2830977,0.2888083,0.2947614,0.3009622,0.3074137,0.3141213,0.3210895,0.3283211,0.3358181,0.3435845,0.3516229,0.3599334,0.3685154,0.3773705,0.3864986,0.3958984,0.4055717,0.4155177,0.4257342,0.4362177,0.4469673,0.4579803,0.4692509,0.4807712,0.4925358,0.5045373,0.5167636,0.5292061,0.5418537,0.5546958,0.5677201,0.5809141,0.5942651,0.6077548,0.6213688,0.6350909,0.6489022,0.6627831,0.6767186,0.6906935,0.7046902,0.7186913,0.7326847,0.7466526,0.7605807,0.7744589,0.7882707,0.8020002,0.8156322,0.8291557,0.8425604,0.8558334,0.8689616,0.8819361,0.8947480,0.9073845,0.9198390,0.9321054,0.9441746,0.9560368,0.9676964,0.9791532,0.9903975,1.0014291,1.0122476,1.0228518,1.0332412,1.0434183,1.0533849,1.0631411,1.0726875,1.0820278,1.0911653,1.1001004,1.1088405,1.1173916,1.1257561,1.1339322,1.1419294,1.1497540,1.1574051,1.1648855,1.1722007,1.1793565,1.1863554,1.1932029,1.1999024,1.2064524,1.2128569,1.2191190,1.2252380,1.2312142,1.2370505,1.2427495,1.2483134,1.2537417,1.2590406,1.2642152,1.2692641,1.2741877,1.2789857,1.2836574,1.2882011,1.2926190,1.2969120,1.3010800,1.3051245,1.3090478,1.3128532,1.3165432,1.3201203,1.3235866,1.3269413,1.3301800,1.3333040,1.3363129,1.3392030,1.3419743,1.3446299,1.3471758,1.3496168,1.3519574,1.3542017,1.3563521,1.3584090,1.3603741,1.3622482,1.3640325,1.3657281,1.3673372,1.3688608,1.3702970,1.3716483,1.3729160,1.3740988,1.3751971,1.3762112,1.3771423,1.3779911,1.3787587,1.3794442,1.3800462,1.3805630,1.3809913,1.3813280,1.3815695,1.3817127,1.3817554,1.3816953,1.3815275,1.3812522,1.3808661,1.3803608,1.3797289,1.3789639,1.3780606,1.3770150,1.3758252,1.3744901,1.3730083,1.3713777,1.3695959,1.3676598,1.3655663,1.3633145,1.3609033,1.3583310,1.3555950,1.3527007,1.3496523,1.3464485,1.3430911,1.3395820,1.3359218,1.3321128,1.3281591,1.3240678,1.3198462,1.3155024,1.3110451,1.3064793,1.3018099,1.2970399,1.2921690,1.2871983,1.2821287,1.2769668,1.2717190,1.2663900,1.2609880,1.2555196,1.2499888,1.2443995,1.2387556,1.2330580,1.2273083,1.2215111,1.2156689,1.2097856,1.2038497,1.1978730,1.1918736,1.1858523,1.1798118,1.1737529,1.1676788,1.1615901,1.1554871,1.1493742,1.1432567,1.1371355,1.1310132,1.1248919,1.1187698,1.1126478,1.1065246,1.1003993,1.0942729,1.0881463,1.0820211,1.0758972,1.0697778,1.0636625,1.0575521,1.0514500,1.0453572,1.0392758,1.0332072,1.0271512,1.0211084,1.0150766,1.0090563,1.0030484,0.9970577,0.9910854,0.9851335,0.9792052,0.9732998,0.9674189,0.9615625,0.9557304,0.9499235,0.9441392,0.9383812,0.9326488,0.9269431,0.9212662,0.9156193,0.9100034,0.9044176,0.8988625,0.8933352,0.8878375,0.8823709,0.8769321,0.8715271,0.8661562,0.8608178,0.8555132,0.8502421,0.8450060,0.8398030,0.8346350,0.8294998,0.8244006,0.8193384,0.8143100,0.8093179,0.8043590,0.7994336,0.7945386,0.7896760,0.7848468,0.7800500,0.7752897,0.7705632,0.7658716,0.7612174,0.7565968,0.7520111,0.7474569,0.7429348,0.7384418,0.7339807,0.7295527,0.7251564,0.7207937,0.7164633,0.7121649,0.7079010,0.7036679,0.6994691,0.6953027,0.6911696,0.6870688,0.6830006,0.6789671,0.6749657,0.6709965,0.6670569,0.6631467,0.6592652,0.6554137,0.6515927,0.6478006,0.6440396,0.6403084,0.6366070,0.6329380,0.6292980,0.6256896,0.6221320,0.6185992,0.6150946,0.6116183,0.6081694,0.6047506,0.6013609,0.5980011,0.5946690,0.5913640,0.5880869,0.5848357,0.5816113,0.5784137,0.5752410,0.5720956,0.5689759,0.5658851,0.5628208,0.5597823,0.5567701,0.5537834,0.5508227,0.5478871,0.5449761,0.5420914,0.5392302,0.5363946,0.5335834,0.5307959,0.5280334,0.5252956,0.5225809,0.5198900,0.5172223,0.5145806,0.5119605,0.5093645,0.5067922,0.5042418,0.5017145,0.4992095,0.4967273,0.4942681,0.4918308,0.4894152,0.4870211,0.4846490,0.4822986,0.4799697,0.4776632,0.4753776,0.4731143,0.4708738,0.4686537,0.4664544,0.4642757,0.4621158,0.4599747,0.4578516,0.4557478,0.4536628,0.4515971,0.4495513,0.4475251,0.4455189,0.4435326,0.4415650,0.4396173,0.4376882,0.4357777,0.4338868,0.4320136,0.4301593,0.4283231,0.4265060,0.4247063,0.4229235,0.4211580,0.4194092,0.4176773,0.4159632,0.4142654,0.4125848,0.4109207,0.4092737,0.4076432,0.4060289,0.4044306,0.4028483,0.4012816,0.3997306,0.3981950,0.3966758,0.3951713,0.3936822,0.3922083,0.3907490,0.3893046,0.3878748,0.3864591,0.3850578,0.3836704,0.3822976,0.3809389,0.3795945,0.3782650,0.3769481,0.3756444,0.3743533,0.3730751,0.3718095,0.3705561,0.3693150,0.3680861,0.3668697,0.3656657,0.3644738,0.3632945,0.3621269,0.3609709,0.3598261,0.3586924,0.3575701,0.3564594,0.3553598,0.3542717,0.3531945,0.3521284,0.3510731,0.3500285,0.3489941,0.3479692,0.3469537,0.3459475,0.3449511,0.3439643,0.3429876,0.3420213,0.3410652,0.3401194,0.3391833,0.3382565,0.3373385,0.3364292,0.3355280,0.3346353,0.3337511,0.3328756,0.3320088,0.3311500,0.3302993,0.3294563,0.3286212,0.3277935,0.3269733,0.3261609,0.3253559,0.3245584,0.3237686,0.3229866,0.3222121,0.3214449,0.3206851,0.3199326,0.3191873,0.3184488,0.3177170,0.3169917,0.3162733,0.3155614,0.3148564,0.3141586,0.3134677,0.3127842,0.3121076,0.3114379,0.3107745,0.3101174,0.3094663,0.3088210,0.3081818,0.3075487,0.3069216,0.3063006,0.3056858,0.3050776,0.3044756,0.3038795,0.3032892,0.3027046,0.3021256,0.3015520,0.3009840,0.3004214,0.2998640,0.2993123,0.2987661,0.2982257,0.2976911,0.2971621,0.2966388,0.2961209,0.2956085,0.2951013,0.2945992,0.2941027,0.2936113,0.2931250,0.2926441,0.2921686,0.2916986,0.2912336,0.2907735,0.2903183,0.2898678,0.2894222,0.2889820,0.2885472,0.2881176,0.2876935,0.2872749,0.2868618,0.2864540,0.2860510,0.2856528,0.2852597,0.2848718,0.2844889,0.2841114,0.2837392,0.2833720,0.2830101,0.2826531,0.2823008,0.2819534,0.2816108,0.2812732,0.2809405,0.2806128,0.2802901,0.2799723,0.2796593,0.2793509,0.2790472,0.2787481,0.2784536,0.2781637,0.2778787,0.2775985,0.2773232,0.2770529,0.2767873,0.2765265,0.2762705,0.2760194,0.2757732,0.2755322,0.2752963,0.2750655,0.2748402,0.2746205,0.2744065,0.2741981,0.2739954,0.2737986,0.2736076,0.2734224,0.2732430,0.2730690,0.2729003,0.2727372,0.2725797,0.2724278,0.2722814,0.2721404,0.2720050,0.2718750,0.2717503,0.2716312,0.2715179,0.2714103,0.2713084,0.2712123,0.2711219,0.2710369,0.2709573,0.2708828,0.2708130,0.2707480,0.2706880,0.2706332,0.2705840,0.2705403,0.2705021,0.2704695,0.2704424,0.2704210,0.2704054,0.2703953,0.2703909,0.2703925,0.2704000,0.2704136,0.2704334,0.2704593,0.2704915,0.2705303,0.2705755,0.2706270,0.2706849,0.2707490,0.2708192,0.2708951,0.2709768,0.2710642,0.2711575,0.2712570,0.2713630,0.2714756,0.2715950,0.2717217,0.2718554,0.2719961,0.2721436,0.2722978,0.2724587,0.2726263,0.2728007,0.2729818,0.2731700,0.2733652,0.2735673,0.2737763,0.2739919,0.2742144,0.2744438,0.2746800,0.2749230,0.2751730,0.2754298,0.2756941,0.2759660,0.2762457,0.2765334,0.2768295,0.2771335,0.2774452,0.2777650,0.2780928,0.2784287,0.2787728,0.2791251,0.2794857,0.2798548,0.2802324,0.2806189,0.2810147,0.2814195,0.2818337,0.2822573,0.2826907,0.2831340,0.2835872,0.2840504,0.2845234,0.2850062,0.2854991,0.2860023,0.2865163,0.2870411,0.2875765,0.2881230,0.2886802,0.2892487,0.2898284,0.2904186,0.2910198,0.2916323,0.2922561,0.2928914,0.2935386,0.2941974,0.2948679,0.2955504,0.2962447,0.2969507,0.2976687,0.2983988,0.2991412,0.2998960,0.3006634,0.3014433,0.3022362,0.3030410,0.3038581,0.3046879,0.3055303,0.3063852,0.3072535,0.3081352,0.3090301,0.3099387,0.3108609,0.3117965,0.3127451,0.3137060,0.3146797,0.3156662,0.3166659,0.3176787,0.3187052,0.3197442,0.3207961,0.3218607,0.3229377,0.3240268,0.3251275,0.3262399,0.3273638,0.3284990,0.3296448,0.3308011,0.3319678,0.3331445,0.3343317,0.3355278,0.3367336,0.3379483,0.3391718,0.3404034,0.3416424,0.3428890,0.3441426,0.3454029,0.3466694,0.3479414,0.3492180,0.3504985,0.3517826,0.3530692,0.3543579,0.3556482,0.3569393,0.3582306,0.3595214,0.3608114,0.3620992,0.3633843,0.3646662,0.3659439,0.3672171,0.3684826,0.3697374,0.3709837,0.3722213,0.3734502,0.3746691,0.3758775,0.3770747,0.3782596,0.3794320,0.3805906,0.3817349,0.3828637,0.3839766,0.3850737,0.3861541,0.3872170,0.3882619,0.3892881,0.3902951,0.3912822,0.3922490,0.3931946,0.3941185,0.3950204,0.3958997,0.3967564,0.3975899,0.3984004,0.3991876,0.3999506,0.4006904,0.4014058,0.4020967,0.4027626,0.4034033,0.4040192,0.4046102,0.4051768,0.4057195,0.4062383,0.4067334,0.4072054,0.4076546,0.4080812,0.4084854,0.4088673,0.4092264,0.4095625,0.4098776,0.4101714,0.4104446,0.4106978,0.4109315,0.4111463,0.4113428,0.4115212,0.4116819,0.4118255,0.4119527,0.4120640,0.4121600,0.4122413,0.4123083,0.4123619,0.4124023,0.4124300,0.4124463,0.4124513,0.4124458,0.4124304,0.4124060,0.4123734,0.4123333,0.4122864,0.4122331,0.4121743,0.4121107,0.4120428,0.4119709,0.4118955,0.4118175,0.4117371,0.4116550,0.4115721,0.4114889,0.4114060,0.4113241,0.4112440,0.4111660,0.4110908,0.4110191,0.4109515,0.4108886,0.4108306,0.4107782,0.4107318,0.4106919,0.4106589,0.4106332,0.4106154,0.4106063,0.4106061,0.4106153,0.4106346,0.4106648,0.4107062,0.4107598,0.4108259,0.4109046,0.4109964,0.4111016,0.4112209,0.4113548,0.4115039,0.4116690,0.4118507,0.4120496,0.4122665,0.4125019,0.4127567,0.4130301,0.4133239,0.4136384,0.4139749,0.4143340,0.4147163,0.4151228,0.4155540,0.4160108,0.4164940,0.4170044,0.4175433,0.4181119,0.4187113,0.4193427,0.4200075,0.4207071,0.4214438,0.4222166,0.4230286,0.4238820,0.4247788,0.4257210,0.4267107,0.4277506,0.4288424,0.4299880,0.4311892,0.4324476,0.4337645,0.4351409,0.4365771,0.4380735,0.4396304,0.4412498,0.4429335,0.4446789,0.4464901,0.4483690,0.4503189,0.4523423,0.4544423,0.4566223,0.4588872,0.4612406,0.4636876,0.4662327,0.4688805,0.4716370,0.4745064,0.4774938,0.4806032,0.4838400,0.4872123,0.4907158,0.4943605,0.4981503,0.5020915,0.5061924,0.5104599,0.5149002,0.5195221,0.5243365,0.5293518,0.5345781,0.5400250,0.5457016,0.5516194,0.5577859,0.5642090,0.5708984,0.5778656,0.5851022,0.5926241,0.6004381,0.6085515,0.6169752,0.6257166,0.6347857,0.6441928,0.6539490,0.6640719,0.6745758,0.6854785,0.6967994,0.7085592,0.7207853,0.7335044,0.7467521,0.7605184,0.7748449,0.7897600,0.8052834,0.8214365,0.8382374,0.8557118,0.8738749,0.8927439,0.9123337,0.9326561,0.9537315,0.9755688,0.9981802,1.0215772,1.0457704,1.0707884,1.0966566,1.1233337,1.1508619,1.1792687,1.2085705,1.2387764,1.2699125,1.3019979,1.3350663,1.3691336,1.4042208,1.4403464,1.4775255,1.5157888,1.5551457,1.5956109,1.6371936,1.6799090,1.7238033,1.7687783,1.8148772,1.8620847,1.9104021,1.9597955,2.0102317,2.0616627,2.1140246,2.1672659,2.2212944,2.2760177,2.3313310,2.3871162,2.4432697,2.4996436,2.5560834,2.6124067,2.6684270,2.7239385,2.7786920,2.8324273,2.8848755,2.9357986,2.9849503,3.0321279,3.0771666,3.1199419,3.1603842,3.1984282,3.2340381,3.2671933,3.2978904,3.3261607,3.3520441,3.3755944,3.3968630,3.4161155,3.4333980,3.4488564,3.4626741,3.4750617,3.4862645,3.4965322,3.5060973,3.5151420,3.5237722,3.5320220,3.5398664,3.5472651,3.5541949,3.5606718,3.5667362,3.5724287,3.5777528,3.5827031,3.5872138,3.5912499,3.5948455,3.5981300,3.6013131,3.6046274,3.6082420,3.6121974,3.6163814,3.6205683,3.6245031,3.6279922,3.6309729,3.6335301,3.6358578,3.6381891,3.6407304,3.6435776,3.6467571,3.6502104,3.6538286,3.6574891,3.6610847,3.6645386,3.6678100,3.6708868,3.6737795,3.6765137,3.6791301,3.6816800,3.6842260,3.6868374,3.6895783,3.6924944,3.6955969,3.6988456,3.7021890,3.7055533,3.7088737,3.7121091,3.7152548,3.7183383,3.7214022,3.7244754,3.7275510,3.7305782,3.7334728,3.7361484,3.7385404,3.7406347,3.7424700,3.7441282,3.7457128,3.7473226,3.7490273,3.7508576,3.7527933,3.7547569,3.7566240,3.7582524,3.7595272,3.7604086,3.7609663,3.7613730,3.7618597,3.7626307,3.7637851,3.7652698,3.7668989,3.7684250,3.7696373,3.7704842,3.7710135,3.7713869,3.7717881,3.7723548,3.7731388,3.7741179,3.7752349,3.7764366,3.7776923,3.7789776,3.7802486,3.7814236,3.7823911,3.7830379,3.7832949,3.7831604,3.7827072,3.7820833,3.7814281,3.7808807,3.7805483,3.7804871,3.7806988,3.7811308,3.7816885,3.7822537,3.7827125,3.7829719,3.7829719,3.7826817,3.7820871,3.7811782,3.7799473,3.7784047,3.7766194,3.7746663,3.7726502,3.7706556,3.7687042,3.7667212,3.7645414,3.7619495,3.7587607,3.7548816,3.7503495,3.7453170,3.7399900,3.7345562,3.7291269,3.7237232,3.7183025,3.7128048,3.7072139,3.7015438,3.6958392,3.6901398,3.6844513,3.6787343,3.6729152,3.6669116,3.6606553,3.6541076,3.6472530,3.6400850,3.6326046,3.6248069,3.6167073,3.6083434,3.5997734,3.5910571,3.5822296,3.5732584,3.5640535,3.5544846,3.5444274,3.5338271,3.5227256,3.5112557,3.4996045,3.4879444,3.4763963,3.4649992,3.4537199,3.4424913,3.4312236,3.4198465,3.4083009,3.3965330,3.3845098,3.3721902,3.3595538,3.3466110,3.3334038,3.3199961,3.3064752,3.2929296,3.2794342,3.2660432,3.2527778,3.2396381,3.2265937,3.2135935,3.2005756,3.1874766,3.1742558,3.1608937,3.1474104,3.1338220,3.1201644,3.1064692,3.0927601,3.0790563,3.0653677,3.0517168,3.0381258,3.0246158,3.0112062,2.9978874,2.9846456,2.9714530,2.9582777,2.9450886,2.9318724,2.9186292,2.9053762,2.8921428,2.8789582,2.8658600,2.8528717,2.8400035,2.8272505,2.8145869,2.8019855,2.7894149,2.7768519,2.7642839,2.7517009,2.7391071,2.7265100,2.7139142,2.7013235,2.6887517,2.6762111,2.6637201,2.6512959,2.6389477,2.6266870,2.6145194,2.6024458,2.5904667,2.5785754,2.5667644,2.5550213,2.5433369,2.5317001,2.5200999,2.5085392,2.4970281,2.4855833,2.4742186,2.4629440,2.4517663,2.4406815,2.4296768,2.4187312,2.4078264,2.3969424,2.3860736,2.3752146,2.3643639,2.3535306,2.3427289,2.3319745,2.3212757,2.3106451,2.3000882,2.2896080,2.2792044,2.2688634,2.2585840,2.2483599,2.2381878,2.2280657,2.2179904,2.2079656,2.1979957,2.1880841,2.1782370,2.1684506,2.1587269,2.1490645,2.1394613,2.1299088,2.1204054,2.1109478,2.1015370,2.0921705,2.0828466,2.0735672,2.0643291,2.0551317,2.0459723,2.0368450,2.0277653,2.0187266,2.0097380,2.0008066,1.9919353,1.9831258,1.9743758,1.9656806,1.9570347,1.9484365,1.9398750,1.9313556,1.9228801,1.9144516,1.9060717,1.8977406,1.8894567,1.8812159,1.8730159,1.8648547,1.8567253,1.8486292,1.8405687,1.8325458,1.8245633,1.8166238,1.8087307,1.8008873,1.7930930,1.7853429,1.7776399,1.7699815,1.7623656,1.7547904,1.7472537,1.7397538,1.7322915,1.7248672,1.7174838,1.7101367,1.7028294,1.6955693,1.6883547,1.6811869,1.6740644,1.6669872,1.6599503,1.6529541,1.6459919,1.6390655,1.6321733,1.6253145,1.6184890,1.6116979,1.6049417,1.5982218,1.5915396,1.5848985,1.5782939,1.5717292,1.5652061,1.5587234,1.5522801,1.5458763,1.5395079,1.5331757,1.5268795,1.5206141,1.5143814,1.5081826,1.5020190,1.4958913,1.4897999,1.4837447,1.4777267,1.4717470,1.4657998,1.4598862,1.4540062,1.4481595,1.4423454,1.4365642,1.4308138,1.4250965,1.4194131,1.4137666,1.4081531,1.4025764,1.3970375,1.3915347,1.3860679,1.3806354,1.3752372,1.3698727,1.3645436,1.3592470,1.3539870,1.3487631,1.3435758,1.3384259,1.3333097,1.3282269,1.3231767,1.3181593,1.3131762,1.3082254,1.3033088,1.2984284,1.2935836,1.2887745,1.2840004,1.2792614,1.2745570,1.2698880,1.2652508,1.2606468,1.2560769,1.2515421,1.2470403,1.2425723,1.2381375,1.2337359,1.2293677,1.2250330,1.2207270,1.2164545,1.2122136,1.2080039,1.2038255,1.1996793,1.1955655,1.1914847,1.1874379,1.1834229,1.1794423,1.1754975,1.1715862,1.1677079,1.1638621,1.1600477,1.1562636,1.1525093,1.1487850,1.1450912,1.1414287,1.1377982,1.1342003,1.1306345,1.1271000,1.1235956,1.1201208,1.1166756,1.1132578,1.1098692,1.1065085,1.1031768,1.0998750,1.0966022,1.0933578,1.0901415,1.0869529,1.0837899,1.0806540,1.0775449,1.0744631,1.0714095,1.0683836,1.0653850,1.0624142,1.0594710,1.0565560,1.0536675,1.0508052,1.0479705,1.0451638,1.0423849,1.0396334,1.0369091,1.0342115,1.0315405,1.0288937,1.0262722,1.0236752,1.0211029,1.0185550,1.0160316,1.0135332,1.0110593,1.0086097,1.0061853,1.0037839,1.0014066,0.9990531,0.9967235,0.9944171,0.9921325,0.9898729,0.9876348,0.9854177,0.9832208,0.9810469,0.9788928,0.9767568,0.9746418,0.9725491,0.9704764,0.9684243,0.9663932,0.9643841,0.9623951,0.9604259,0.9584762,0.9565483,0.9546402,0.9527519,0.9508826,0.9490325,0.9472002,0.9453854,0.9435897,0.9418120,0.9400543,0.9383165,0.9365991,0.9349023,0.9332272,0.9315730,0.9299393,0.9283253,0.9267318,0.9251582,0.9236023,0.9220655,0.9205460,0.9190445,0.9175620,0.9160975,0.9146517,0.9132242,0.9118151,0.9104255,0.9090551,0.9077041,0.9063718,0.9050589,0.9037627,0.9024843,0.9012224,0.8999778,0.8987495,0.8975384,0.8963438,0.8951663,0.8940054,0.8928615,0.8917333,0.8906224,0.8895270,0.8884482,0.8873856,0.8863391,0.8853081,0.8842940,0.8832975,0.8823180,0.8813561,0.8804106,0.8794815,0.8785675,0.8776695,0.8767867,0.8759194,0.8750677,0.8742328,0.8734148,0.8726138,0.8718297,0.8710626,0.8703127,0.8695797,0.8688630,0.8681629,0.8674791,0.8668118,0.8661596,0.8655233,0.8649021,0.8642967,0.8637066,0.8631322,0.8625740,0.8620321,0.8615066,0.8609978,0.8605046,0.8600271,0.8595648,0.8591165,0.8586823,0.8582621,0.8578566,0.8574665,0.8570910,0.8567300,0.8563842,0.8560530,0.8557369,0.8554352,0.8551484,0.8548763,0.8546181,0.8543733,0.8541418,0.8539233,0.8537179,0.8535263,0.8533490,0.8531871,0.8530409,0.8529100,0.8527955,0.8526961,0.8526108,0.8525402,0.8524832,0.8524402,0.8524106,0.8523948,0.8523928,0.8524052,0.8524323,0.8524734,0.8525282,0.8525968,0.8526803,0.8527780,0.8528908,0.8530189,0.8531626,0.8533219,0.8534966,0.8536859,0.8538900,0.8541088,0.8543417,0.8545893,0.8548512,0.8551270,0.8554167,0.8557208,0.8560399,0.8563743,0.8567243,0.8570893,0.8574699,0.8578657,0.8582773,0.8587040,0.8591452,0.8596022,0.8600741,0.8605621,0.8610649,0.8615838,0.8621181,0.8626686,0.8632349,0.8638181,0.8644167,0.8650305,0.8656588,0.8663026,0.8669612,0.8676352,0.8683227,0.8690253,0.8697428,0.8704761,0.8712246,0.8719901,0.8727721,0.8735710,0.8743851,0.8752152,0.8760605,0.8769219,0.8777988,0.8786918,0.8795993,0.8805232,0.8814624,0.8824162,0.8833860,0.8843725,0.8853760,0.8863961,0.8874338,0.8884877,0.8895581,0.8906443,0.8917470,0.8928656,0.8940009,0.8951529,0.8963225,0.8975086,0.8987118,0.8999308,0.9011680,0.9024212,0.9036914,0.9049770,0.9062806,0.9076011,0.9089401,0.9102970,0.9116733,0.9130672,0.9144804,0.9159114,0.9173613,0.9188284,0.9203137,0.9218172,0.9233376,0.9248760,0.9264313,0.9280053,0.9295977,0.9312106,0.9328423,0.9344934,0.9361623,0.9378489,0.9395533,0.9412764,0.9430164,0.9447765,0.9465551,0.9483535,0.9501700,0.9520064,0.9538599,0.9557313,0.9576191,0.9595242,0.9614453,0.9633852,0.9653425,0.9673202,0.9693168,0.9713343,0.9733723,0.9754321,0.9775125,0.9796113,0.9817321,0.9838716,0.9860308,0.9882073,0.9904032,0.9926161,0.9948482,0.9970971,0.9993656,1.0016530,1.0039613,1.0062909,1.0086442,1.0110184,1.0134153,1.0158323,1.0182705,1.0207274,1.0232049,1.0257013,1.0282201,1.0307585,1.0333216,1.0359058,1.0385141,1.0411415,1.0437928,1.0464631,1.0491534,1.0518615,1.0545857,1.0573283,1.0600883,1.0628685,1.0656676,1.0684899,1.0713338,1.0742023,1.0770934,1.0800078,1.0829450,1.0859048,1.0888838,1.0918829,1.0949014,1.0979403,1.1009995,1.1040816,1.1071842,1.1103104,1.1134564,1.1166242,1.1198108,1.1230186,1.1262425,1.1294889,1.1327535,1.1360391,1.1393429,1.1426690,1.1460150,1.1493808,1.1527725,1.1561868,1.1596234,1.1630841,1.1665677,1.1700746,1.1736041,1.1771547,1.1807251,1.1843151,1.1879247,1.1915534,1.1952021,1.1988699,1.2025578,1.2062662,1.2099956,1.2137463,1.2175182,1.2213130,1.2251312,1.2289726,1.2328362,1.2367207,1.2406243,1.2445457,1.2484844,1.2524408,1.2564149,1.2604067,1.2644175,1.2684482,1.2725006,1.2765754,1.2806741,1.2847964,1.2889422,1.2931092,1.2972950,1.3014976,1.3057157,1.3099495,1.3141994,1.3184674,1.3227580,1.3270729,1.3314128,1.3357780,1.3401670,1.3445818,1.3490216,1.3534858,1.3579731,1.3624823,1.3670108,1.3715558,1.3761165,1.3806926,1.3852841,1.3898926,1.3945205,1.3991678,1.4038359,1.4085242,1.4132346,1.4179652,1.4227163,1.4274882,1.4322811,1.4370958,1.4419314,1.4467895,1.4516679,1.4565641,1.4614743,1.4663966,1.4713303,1.4762777,1.4812424,1.4862287,1.4912407,1.4962798,1.5013460,1.5064371,1.5115503,1.5166817,1.5218291,1.5269922,1.5321691,1.5373615,1.5425695,1.5477940,1.5530351,1.5582979,1.5635830,1.5688909,1.5742213,1.5795717,1.5849394,1.5903230,1.5957202,1.6011311,1.6065564,1.6119947,1.6174458,1.6229100,1.6283900,1.6338884,1.6394067,1.6449465,1.6505080,1.6560906,1.6616939,1.6673181,1.6729649,1.6786327,1.6843209,1.6900290,1.6957566,1.7015049,1.7072769,1.7130736,1.7188942,1.7247353,1.7305917,1.7364582,1.7423316,1.7482109,1.7540978,1.7599970,1.7659107,1.7718415,1.7777894,1.7837532,1.7897321,1.7957263,1.8017354,1.8077633,1.8138133,1.8198904,1.8259988,1.8321395,1.8383105,1.8445053,1.8507140,1.8569239,1.8631269,1.8693193,1.8755052,1.8816926,1.8878942,1.8941189,1.9003736,1.9066609,1.9129812,1.9193333,1.9257156,1.9321263,1.9385622,1.9450202,1.9514967,1.9579873,1.9644898,1.9710017,1.9775190,1.9840381,1.9905579,1.9970806,2.0036111,2.0101578,2.0167341,2.0233459,2.0299950,2.0366778,2.0433867,2.0501113,2.0568423,2.0635695,2.0702884,2.0769937,2.0836868,2.0903740,2.0970669,2.1037800,2.1105266,2.1173179,2.1241620,2.1310618,2.1380165,2.1450183,2.1520572,2.1591237,2.1662028,2.1732855,2.1803715,2.1874640,2.1945708,2.2017009,2.2088559,2.2160349,2.2232299,2.2304375,2.2376561,2.2448945,2.2521653,2.2594771,2.2668359,2.2742410,2.2816868,2.2891638,2.2966704,2.3042009,2.3117542,2.3193266,2.3269165,2.3345203,2.3421416,2.3497856,2.3574543,2.3651435,2.3728404,2.3805273,2.3881865,2.3958156,2.4034300,2.4110606,2.4187465,2.4265144,2.4343700,2.4422951,2.4502566,2.4582262,2.4661920,2.4741597,2.4821477,2.4901741,2.4982436,2.5063474,2.5144684,2.5225859,2.5306849,2.5387604,2.5468121,2.5548432,2.5628638,2.5708809,2.5789063,2.5869575,2.5950534,2.6032171,2.6114645,2.6198037,2.6282349,2.6367493,2.6453347,2.6539757,2.6626561,2.6713603,2.6800809,2.6888075,2.6975381,2.7062614,2.7149658,2.7236338,2.7322438,2.7407823,2.7492473,2.7576544,2.7660332,2.7744169,2.7828279,2.7912724,2.7997417,2.8082268,2.8167331,2.8252859,2.8339250,2.8426940,2.8516147,2.8606768,2.8698297,2.8789907,2.8880589,2.8969407,2.9055760,2.9139545,2.9221234,2.9301698,2.9381981,2.9462986,2.9545264,2.9628916,2.9713573,2.9798536,2.9882889,2.9965711,3.0046308,3.0124397,3.0200226,3.0274510,3.0348301,3.0422742,3.0498843,3.0577250,3.0658119,3.0741026,3.0824995,3.0908689,3.0990756,3.1070147,3.1146362,3.1219444,3.1289840,3.1358173,3.1424990,3.1490626,3.1555119,3.1618264,3.1679871,3.1739986,3.1799061,3.1857839,3.1916959,3.1976519,3.2035871,3.2093894,3.2149668,3.2203162,3.2255588,3.2309115,3.2366049,3.2427926,3.2494862,3.2565551,3.2637839,3.2709560,3.2779157,3.2845809,3.2909057,3.2968247,3.3022239,3.3069615,3.3109362,3.3141747,3.3168790,3.3194127,3.3221989,3.3255765,3.3296630,3.3342907,3.3390517,3.3434350,3.3469987,3.3494942,3.3509152,3.3514557,3.3514347,3.3512075,3.3511052,3.3513942,3.3522465,3.3537166,3.3557277,3.3580859,3.3605263,3.3627813,3.3646555,3.3660612,3.3670104,3.3675683,3.3678031,3.3677766,3.3675659,3.3672996,3.3671677,3.3673925,3.3681815,3.3696883,3.3720005,3.3751466,3.3790998,3.3837681,3.3889840,3.3947279
"w2-02",22.0000000,1.8468857e-02,1.8389702e-02,1.8312454e-02,1.8237591e-02,1.8166304e-02,1.8101215e-02,1.8044949e-02,1.7995358e-02,1.7956018e-02,1.7924309e-02,1.7897367e-02,1.7870188e-02,1.7840862e-02,1.7806053e-02,1.7767668e-02,1.7726660e-02,1.7686367e-02,1.7651081e-02,1.7622709e-02,1.7603874e-02,1.7596722e-02,1.7596245e-02,1.7600775e-02,1.7606020e-02,1.7606258e-02,1.7596960e-02,1.7578602e-02,1.7552137e-02,1.7522335e-02,1.7495394e-02,1.7475367e-02,1.7467976e-02,1.7472506e-02,1.7489672e-02,1.7509699e-02,1.7524719e-02,1.7533302e-02,1.7528772e-02,1.7514229e-02,1.7490864e-02,1.7466545e-02,1.7444372e-02,1.7426252e-02,1.7408133e-02,1.7390490e-02,1.7377138e-02,1.7365217e-02,1.7358065e-02,1.7357349e-02,1.7366648e-02,1.7386198e-02,1.7412663e-02,1.7442226e-02,1.7472029e-02,1.7495632e-02,1.7513037e-02,1.7520189e-02,1.7519474e-02,1.7513514e-02,1.7502069e-02,1.7490387e-02,1.7479897e-02,1.7474174e-02,1.7472267e-02,1.7476797e-02,1.7486095e-02,1.7497778e-02,1.7509460e-02,1.7516136e-02,1.7514229e-02,1.7503500e-02,1.7492056e-02,1.7479420e-02,1.7471075e-02,1.7468691e-02,1.7472029e-02,1.7480373e-02,1.7493725e-02,1.7506361e-02,1.7513752e-02,1.7515898e-02,1.7512321e-02,1.7498612e-02,1.7479539e-02,1.7459393e-02,1.7440319e-02,1.7425299e-02,1.7413020e-02,1.7405629e-02,1.7402887e-02,1.7405629e-02,1.7413259e-02,1.7426014e-02,1.7443538e-02,1.7464995e-02,1.7487645e-02,1.7510056e-02,1.7529964e-02,1.7545223e-02,1.7556071e-02,1.7562032e-02,1.7562628e-02,1.7558336e-02,1.7551064e-02,1.7542362e-02,1.7533422e-02,1.7527819e-02,1.7527103e-02,1.7532825e-02,1.7541409e-02,1.7552376e-02,1.7563343e-02,1.7573237e-02,1.7580628e-02,1.7585754e-02,1.7590642e-02,1.7596245e-02,1.7606139e-02,1.7619133e-02,1.7636657e-02,1.7656565e-02,1.7676592e-02,1.7694354e-02,1.7707705e-02,1.7716169e-02,1.7719388e-02,1.7717361e-02,1.7712951e-02,1.7709494e-02,1.7708540e-02,1.7710090e-02,1.7716289e-02,1.7726660e-02,1.7737508e-02,1.7747760e-02,1.7755389e-02,1.7761707e-02,1.7767906e-02,1.7773986e-02,1.7782331e-02,1.7793298e-02,1.7806768e-02,1.7820239e-02,1.7833471e-02,1.7843843e-02,1.7850995e-02,1.7853141e-02,1.7852545e-02,1.7849326e-02,1.7846107e-02,1.7843485e-02,1.7843246e-02,1.7845631e-02,1.7850399e-02,1.7857790e-02,1.7865062e-02,1.7872572e-02,1.7879963e-02,1.7887473e-02,1.7896771e-02,1.7910480e-02,1.7926812e-02,1.7945409e-02,1.7962694e-02,1.7977357e-02,1.7989635e-02,1.7997742e-02,1.8002629e-02,1.8004537e-02,1.8004179e-02,1.8003941e-02,1.8004656e-02,1.8005729e-02,1.8004417e-02,1.8000722e-02,1.7994523e-02,1.7990112e-02,1.7988443e-02,1.7990232e-02,1.7994642e-02,1.8004417e-02,1.8017292e-02,1.8032670e-02,1.8048167e-02,1.8061280e-02,1.8070102e-02,1.8074989e-02,1.8076181e-02,1.8074632e-02,1.8072724e-02,1.8070459e-02,1.8070698e-02,1.8071651e-02,1.8072724e-02,1.8073797e-02,1.8074870e-02,1.8074632e-02,1.8074155e-02,1.8076062e-02,1.8080711e-02,1.8087864e-02,1.8096209e-02,1.8104434e-02,1.8112779e-02,1.8118858e-02,1.8124700e-02,1.8128514e-02,1.8129945e-02,1.8130898e-02,1.8131495e-02,1.8131614e-02,1.8129349e-02,1.8124819e-02,1.8120050e-02,1.8116355e-02,1.8115282e-02,1.8116355e-02,1.8120170e-02,1.8124700e-02,1.8131018e-02,1.8136621e-02,1.8141985e-02,1.8144727e-02,1.8144727e-02,1.8140316e-02,1.8134832e-02,1.8129349e-02,1.8123627e-02,1.8118024e-02,1.8113732e-02,1.8109679e-02,1.8106580e-02,1.8104315e-02,1.8102288e-02,1.8100142e-02,1.8098354e-02,1.8099070e-02,1.8102050e-02,1.8106103e-02,1.8111587e-02,1.8118262e-02,1.8125057e-02,1.8131971e-02,1.8137693e-02,1.8143654e-02,1.8149376e-02,1.8152714e-02,1.8153787e-02,1.8154740e-02,1.8153310e-02,1.8151879e-02,1.8148541e-02,1.8145442e-02,1.8142939e-02,1.8143058e-02,1.8145800e-02,1.8151045e-02,1.8158793e-02,1.8166661e-02,1.8174648e-02,1.8181562e-02,1.8186212e-02,1.8188238e-02,1.8189430e-02,1.8190622e-02,1.8191576e-02,1.8192291e-02,1.8195391e-02,1.8201232e-02,1.8208742e-02,1.8217087e-02,1.8225789e-02,1.8234730e-02,1.8244505e-02,1.8254399e-02,1.8264294e-02,1.8272161e-02,1.8277645e-02,1.8280387e-02,1.8282890e-02,1.8283725e-02,1.8283606e-02,1.8283248e-02,1.8282771e-02,1.8283129e-02,1.8283963e-02,1.8285394e-02,1.8289089e-02,1.8294573e-02,1.8300295e-02,1.8306017e-02,1.8311143e-02,1.8316269e-02,1.8320203e-02,1.8324018e-02,1.8327117e-02,1.8327951e-02,1.8328071e-02,1.8328071e-02,1.8327475e-02,1.8325329e-02,1.8322825e-02,1.8320322e-02,1.8317699e-02,1.8316388e-02,1.8315554e-02,1.8316627e-02,1.8319726e-02,1.8325210e-02,1.8331289e-02,1.8338442e-02,1.8345833e-02,1.8353462e-02,1.8359065e-02,1.8364072e-02,1.8369079e-02,1.8373370e-02,1.8376946e-02,1.8380284e-02,1.8382907e-02,1.8384695e-02,1.8386364e-02,1.8388748e-02,1.8391609e-02,1.8394351e-02,1.8397212e-02,1.8399477e-02,1.8400192e-02,1.8399358e-02,1.8397927e-02,1.8396378e-02,1.8393993e-02,1.8389583e-02,1.8384099e-02,1.8378258e-02,1.8372416e-02,1.8366575e-02,1.8360615e-02,1.8355608e-02,1.8351078e-02,1.8346667e-02,1.8343210e-02,1.8340349e-02,1.8337488e-02,1.8335342e-02,1.8333554e-02,1.8332005e-02,1.8330932e-02,1.8331289e-02,1.8332243e-02,1.8333912e-02,1.8337488e-02,1.8342614e-02,1.8348098e-02,1.8355250e-02,1.8363118e-02,1.8370986e-02,1.8378854e-02,1.8386006e-02,1.8392086e-02,1.8396378e-02,1.8399596e-02,1.8402696e-02,1.8405557e-02,1.8408537e-02,1.8413186e-02,1.8419504e-02,1.8426657e-02,1.8433809e-02,1.8441200e-02,1.8447638e-02,1.8452644e-02,1.8457294e-02,1.8461466e-02,1.8464208e-02,1.8465877e-02,1.8468380e-02,1.8472075e-02,1.8476725e-02,1.8481493e-02,1.8486261e-02,1.8491030e-02,1.8495321e-02,1.8497944e-02,1.8498421e-02,1.8497348e-02,1.8496037e-02,1.8495440e-02,1.8496275e-02,1.8497944e-02,1.8499732e-02,1.8501520e-02,1.8504262e-02,1.8507242e-02,1.8509746e-02,1.8512249e-02,1.8514633e-02,1.8516898e-02,1.8518806e-02,1.8520832e-02,1.8523574e-02,1.8526912e-02,1.8529177e-02,1.8530488e-02,1.8531799e-02,1.8532872e-02,1.8533230e-02,1.8531680e-02,1.8528938e-02,1.8525362e-02,1.8522501e-02,1.8521190e-02,1.8522024e-02,1.8524408e-02,1.8526554e-02,1.8528938e-02,1.8531442e-02,1.8534184e-02,1.8536687e-02,1.8539190e-02,1.8542290e-02,1.8546939e-02,1.8553138e-02,1.8560529e-02,1.8568039e-02,1.8575668e-02,1.8583179e-02,1.8590093e-02,1.8594861e-02,1.8597126e-02,1.8596888e-02,1.8594265e-02,1.8589616e-02,1.8584132e-02,1.8579364e-02,1.8576384e-02,1.8575430e-02,1.8575311e-02,1.8575430e-02,1.8575668e-02,1.8575788e-02,1.8575907e-02,1.8576145e-02,1.8576026e-02,1.8574715e-02,1.8572569e-02,1.8571019e-02,1.8571258e-02,1.8573046e-02,1.8575907e-02,1.8578768e-02,1.8581152e-02,1.8583298e-02,1.8585443e-02,1.8587470e-02,1.8589139e-02,1.8590331e-02,1.8591166e-02,1.8590689e-02,1.8589377e-02,1.8588066e-02,1.8586516e-02,1.8585205e-02,1.8583655e-02,1.8582582e-02,1.8581510e-02,1.8580675e-02,1.8580437e-02,1.8580198e-02,1.8580198e-02,1.8580317e-02,1.8580675e-02,1.8582702e-02,1.8585682e-02,1.8588424e-02,1.8591285e-02,1.8593431e-02,1.8594980e-02,1.8595815e-02,1.8595815e-02,1.8594086e-02,1.8592179e-02,1.8591166e-02,1.8590569e-02,1.8590510e-02,1.8591821e-02,1.8593132e-02,1.8594801e-02,1.8596470e-02,1.8597841e-02,1.8598676e-02,1.8598855e-02,1.8597603e-02,1.8595695e-02,1.8594265e-02,1.8592477e-02,1.8591106e-02,1.8588960e-02,1.8586814e-02,1.8584609e-02,1.8581748e-02,1.8579066e-02,1.8577337e-02,1.8575728e-02,1.8574119e-02,1.8573642e-02,1.8573701e-02,1.8573821e-02,1.8575191e-02,1.8577754e-02,1.8580675e-02,1.8583834e-02,1.8587112e-02,1.8590271e-02,1.8593311e-02,1.8596113e-02,1.8597782e-02,1.8598497e-02,1.8598378e-02,1.8597424e-02,1.8595874e-02,1.8594265e-02,1.8592715e-02,1.8591344e-02,1.8590808e-02,1.8590689e-02,1.8591523e-02,1.8593729e-02,1.8596590e-02,1.8599629e-02,1.8603206e-02,1.8606842e-02,1.8610597e-02,1.8614709e-02,1.8619299e-02,1.8624961e-02,1.8630505e-02,1.8635750e-02,1.8640459e-02,1.8644273e-02,1.8647373e-02,1.8649638e-02,1.8651187e-02,1.8652081e-02,1.8652439e-02,1.8653035e-02,1.8653631e-02,1.8654406e-02,1.8656015e-02,1.8657804e-02,1.8660545e-02,1.8663883e-02,1.8667161e-02,1.8671453e-02,1.8675566e-02,1.8678963e-02,1.8682301e-02,1.8685520e-02,1.8688023e-02,1.8690467e-02,1.8693089e-02,1.8695772e-02,1.8699110e-02,1.8702507e-02,1.8706322e-02,1.8710256e-02,1.8714547e-02,1.8718779e-02,1.8722951e-02,1.8727064e-02,1.8731117e-02,1.8734872e-02,1.8738627e-02,1.8742442e-02,1.8745899e-02,1.8748283e-02,1.8749475e-02,1.8749774e-02,1.8750012e-02,1.8750310e-02,1.8750906e-02,1.8751621e-02,1.8752754e-02,1.8754900e-02,1.8756986e-02,1.8759191e-02,1.8761575e-02,1.8763542e-02,1.8765688e-02,1.8767774e-02,1.8769920e-02,1.8772602e-02,1.8775403e-02,1.8778622e-02,1.8781781e-02,1.8784940e-02,1.8787622e-02,1.8790305e-02,1.8793046e-02,1.8795907e-02,1.8799126e-02,1.8802583e-02,1.8806815e-02,1.8811047e-02,1.8815398e-02,1.8820405e-02,1.8825293e-02,1.8830359e-02,1.8835187e-02,1.8840134e-02,1.8845081e-02,1.8849850e-02,1.8854439e-02,1.8858492e-02,1.8862545e-02,1.8866718e-02,1.8871188e-02,1.8876612e-02,1.8882096e-02,1.8887699e-02,1.8894017e-02,1.8900394e-02,1.8906713e-02,1.8912971e-02,1.8919289e-02,1.8925607e-02,1.8931925e-02,1.8938243e-02,1.8944800e-02,1.8952250e-02,1.8960714e-02,1.8969595e-02,1.8978655e-02,1.8988431e-02,1.8998325e-02,1.9007802e-02,1.9016504e-02,1.9024849e-02,1.9032657e-02,1.9040465e-02,1.9048274e-02,1.9056439e-02,1.9065499e-02,1.9074917e-02,1.9084752e-02,1.9095421e-02,1.9106448e-02,1.9118190e-02,1.9130886e-02,1.9144475e-02,1.9158542e-02,1.9173622e-02,1.9189000e-02,1.9204676e-02,1.9220352e-02,1.9236028e-02,1.9251883e-02,1.9267857e-02,1.9283950e-02,1.9300401e-02,1.9317031e-02,1.9333780e-02,1.9350529e-02,1.9367278e-02,1.9384146e-02,1.9401252e-02,1.9418359e-02,1.9435406e-02,1.9452333e-02,1.9468486e-02,1.9483566e-02,1.9497514e-02,1.9509912e-02,1.9520998e-02,1.9530773e-02,1.9538999e-02,1.9545794e-02,1.9551396e-02,1.9556224e-02,1.9560993e-02,1.9565582e-02,1.9569814e-02,1.9574106e-02,1.9578338e-02,1.9582450e-02,1.9586563e-02,1.9590497e-02,1.9593894e-02,1.9596338e-02,1.9598067e-02,1.9599617e-02,1.9600987e-02,1.9601941e-02,1.9602299e-02,1.9602656e-02,1.9602716e-02,1.9602120e-02,1.9601464e-02,1.9600332e-02,1.9598067e-02,1.9595206e-02,1.9592047e-02,1.9588530e-02,1.9585013e-02,1.9581199e-02,1.9576967e-02,1.9572854e-02,1.9569159e-02,1.9565403e-02,1.9561827e-02,1.9558609e-02,1.9555509e-02,1.9552708e-02,1.9550145e-02,1.9547820e-02,1.9545674e-02,1.9543648e-02,1.9541442e-02,1.9539118e-02,1.9536614e-02,1.9534111e-02,1.9531548e-02,1.9529402e-02,1.9527972e-02,1.9527197e-02,1.9527376e-02,1.9528449e-02,1.9530058e-02,1.9532084e-02,1.9534171e-02,1.9536257e-02,1.9537926e-02,1.9539058e-02,1.9539654e-02,1.9539595e-02,1.9539237e-02,1.9538403e-02,1.9537389e-02,1.9536138e-02,1.9534826e-02,1.9533396e-02,1.9531727e-02,1.9529879e-02,1.9527733e-02,1.9525051e-02,1.9522250e-02,1.9519210e-02,1.9516051e-02,1.9512892e-02,1.9509554e-02,1.9505799e-02,1.9501388e-02,1.9496322e-02,1.9490898e-02,1.9484878e-02,1.9478679e-02,1.9472122e-02,1.9465148e-02,1.9457877e-02,1.9450426e-02,1.9442976e-02,1.9435644e-02,1.9428670e-02,1.9422472e-02,1.9416928e-02,1.9411743e-02,1.9406557e-02,1.9401789e-02,1.9397259e-02,1.9392490e-02,1.9387543e-02,1.9382477e-02,1.9377470e-02,1.9372404e-02,1.9367814e-02,1.9363523e-02,1.9359410e-02,1.9355655e-02,1.9352019e-02,1.9348621e-02,1.9345343e-02,1.9342184e-02,1.9339383e-02,1.9336760e-02,1.9334137e-02,1.9331515e-02,1.9328892e-02,1.9326210e-02,1.9323528e-02,1.9320250e-02,1.9316494e-02,1.9312501e-02,1.9308329e-02,1.9304335e-02,1.9300401e-02,1.9296467e-02,1.9292951e-02,1.9289911e-02,1.9286871e-02,1.9284070e-02,1.9281566e-02,1.9279063e-02,1.9276142e-02,1.9272864e-02,1.9269288e-02,1.9265473e-02,1.9262195e-02,1.9259512e-02,1.9257426e-02,1.9256413e-02,1.9256353e-02,1.9256830e-02,1.9258380e-02,1.9260883e-02,1.9263804e-02,1.9266784e-02,1.9270301e-02,1.9274235e-02,1.9278228e-02,1.9282222e-02,1.9286156e-02,1.9290030e-02,1.9293904e-02,1.9297779e-02,1.9301832e-02,1.9306123e-02,1.9310772e-02,1.9315839e-02,1.9321203e-02,1.9327223e-02,1.9333899e-02,1.9340992e-02,1.9348502e-02,1.9357145e-02,1.9366503e-02,1.9376218e-02,1.9386709e-02,1.9398332e-02,1.9410431e-02,1.9423187e-02,1.9437015e-02,1.9451380e-02,1.9465685e-02,1.9480109e-02,1.9494474e-02,1.9508719e-02,1.9522548e-02,1.9536793e-02,1.9551635e-02,1.9567192e-02,1.9584060e-02,1.9601882e-02,1.9620240e-02,1.9639075e-02,1.9658804e-02,1.9678593e-02,1.9698083e-02,1.9717395e-02,1.9736528e-02,1.9755661e-02,1.9774854e-02,1.9794106e-02,1.9813597e-02,1.9833148e-02,1.9852638e-02,1.9872010e-02,1.9890964e-02,1.9909561e-02,1.9928098e-02,1.9946337e-02,1.9963562e-02,1.9979894e-02,1.9995034e-02,2.0008862e-02,2.0021915e-02,2.0034790e-02,2.0046890e-02,2.0057917e-02,2.0067871e-02,2.0076573e-02,2.0083964e-02,2.0090163e-02,2.0095646e-02,2.0100415e-02,2.0104527e-02,2.0108640e-02,2.0112514e-02,2.0116746e-02,2.0121574e-02,2.0126522e-02,2.0131648e-02,2.0137072e-02,2.0142496e-02,2.0148039e-02,2.0153642e-02,2.0159662e-02,2.0165980e-02,2.0172358e-02,2.0178735e-02,2.0185292e-02,2.0191371e-02,2.0197213e-02,2.0202756e-02,2.0207703e-02,2.0212233e-02,2.0216584e-02,2.0220995e-02,2.0225346e-02,2.0229340e-02,2.0233274e-02,2.0237207e-02,2.0241082e-02,2.0245075e-02,2.0249665e-02,2.0254970e-02,2.0260274e-02,2.0265281e-02,2.0270109e-02,2.0274937e-02,2.0279586e-02,2.0284057e-02,2.0288944e-02,2.0294666e-02,2.0300865e-02,2.0307124e-02,2.0313740e-02,2.0321310e-02,2.0329356e-02,2.0337403e-02,2.0345330e-02,2.0352900e-02,2.0360172e-02,2.0367503e-02,2.0374656e-02,2.0381868e-02,2.0389140e-02,2.0396709e-02,2.0404577e-02,2.0412803e-02,2.0421505e-02,2.0430207e-02,2.0438850e-02,2.0447493e-02,2.0456731e-02,2.0466805e-02,2.0477057e-02,2.0487607e-02,2.0499170e-02,2.0511389e-02,2.0523608e-02,2.0535886e-02,2.0548224e-02,2.0560503e-02,2.0572782e-02,2.0584941e-02,2.0596802e-02,2.0608604e-02,2.0620465e-02,2.0632327e-02,2.0644248e-02,2.0656168e-02,2.0668030e-02,2.0679891e-02,2.0691633e-02,2.0703375e-02,2.0715117e-02,2.0727396e-02,2.0740330e-02,2.0753324e-02,2.0766973e-02,2.0781219e-02,2.0795405e-02,2.0809472e-02,2.0823181e-02,2.0836413e-02,2.0848989e-02,2.0861626e-02,2.0874083e-02,2.0886481e-02,2.0898819e-02,2.0911396e-02,2.0924151e-02,2.0936906e-02,2.0949543e-02,2.0962358e-02,2.0975232e-02,2.0988107e-02,2.1001041e-02,2.1014214e-02,2.1027505e-02,2.1041095e-02,2.1054983e-02,2.1068990e-02,2.1082908e-02,2.1096557e-02,2.1109909e-02,2.1123141e-02,2.1136582e-02,2.1150172e-02,2.1163881e-02,2.1177888e-02,2.1192044e-02,2.1206528e-02,2.1221131e-02,2.1236002e-02,2.1251291e-02,2.1267027e-02,2.1283060e-02,2.1299064e-02,2.1315277e-02,2.1332026e-02,2.1349251e-02,2.1366984e-02,2.1385342e-02,2.1404505e-02,2.1424770e-02,2.1446139e-02,2.1468520e-02,2.1491826e-02,2.1516085e-02,2.1541327e-02,2.1567494e-02,2.1594465e-02,2.1622121e-02,2.1650672e-02,2.1680474e-02,2.1711558e-02,2.1743864e-02,2.1777540e-02,2.1812648e-02,2.1849483e-02,2.1888226e-02,2.1928906e-02,2.1971583e-02,2.2016436e-02,2.2063524e-02,2.2112697e-02,2.2163928e-02,2.2217453e-02,2.2273540e-02,2.2331923e-02,2.2392303e-02,2.2454828e-02,2.2520006e-02,2.2588164e-02,2.2658944e-02,2.2732586e-02,2.2809386e-02,2.2889525e-02,2.2972614e-02,2.3058474e-02,2.3147285e-02,2.3239195e-02,2.3333937e-02,2.3431540e-02,2.3532242e-02,2.3635954e-02,2.3742527e-02,2.3852199e-02,2.3964882e-02,2.4080604e-02,2.4199545e-02,2.4321735e-02,2.4447143e-02,2.4575621e-02,2.4707049e-02,2.4841368e-02,2.4978548e-02,2.5119007e-02,2.5263041e-02,2.5410533e-02,2.5561363e-02,2.5715858e-02,2.5873929e-02,2.6035845e-02,2.6201636e-02,2.6371598e-02,2.6545882e-02,2.6724517e-02,2.6907533e-02,2.7095467e-02,2.7288616e-02,2.7487189e-02,2.7691424e-02,2.7901560e-02,2.8117806e-02,2.8340608e-02,2.8569877e-02,2.8805941e-02,2.9048949e-02,2.9298782e-02,2.9555708e-02,2.9819548e-02,3.0090213e-02,3.0367762e-02,3.0651450e-02,3.0940950e-02,3.1235784e-02,3.1535566e-02,3.1839490e-02,3.2147020e-02,3.2457560e-02,3.2770172e-02,3.3083931e-02,3.3397719e-02,3.3710599e-02,3.4021705e-02,3.4329951e-02,3.4634039e-02,3.4932822e-02,3.5225540e-02,3.5511240e-02,3.5788909e-02,3.6057919e-02,3.6317587e-02,3.6567405e-02,3.6806375e-02,3.7034348e-02,3.7251666e-02,3.7457600e-02,3.7652105e-02,3.7835106e-02,3.8006887e-02,3.8167626e-02,3.8317516e-02,3.8456962e-02,3.8586259e-02,3.8705707e-02,3.8815901e-02,3.8917467e-02,3.9010778e-02,3.9096281e-02,3.9174631e-02,3.9246246e-02,3.9311513e-02,3.9371058e-02,3.9425135e-02,3.9474130e-02,3.9518386e-02,3.9557949e-02,3.9593056e-02,3.9624020e-02,3.9650977e-02,3.9674029e-02,3.9693221e-02,3.9708525e-02,3.9720103e-02,3.9728209e-02,3.9732993e-02,3.9734483e-02,3.9732471e-02,3.9727136e-02,3.9718673e-02,3.9706931e-02,3.9691508e-02,3.9672658e-02,3.9650589e-02,3.9625168e-02,3.9596334e-02,3.9564103e-02,3.9528549e-02,3.9489597e-02,3.9447471e-02,3.9402142e-02,3.9353818e-02,3.9302319e-02,3.9247692e-02,3.9190203e-02,3.9130032e-02,3.9067268e-02,3.9001882e-02,3.8933873e-02,3.8863212e-02,3.8790166e-02,3.8714916e-02,3.8637072e-02,3.8556755e-02,3.8474411e-02,3.8390011e-02,3.8303435e-02,3.8214773e-02,3.8124323e-02,3.8032293e-02,3.7938893e-02,3.7844092e-02,3.7747651e-02,3.7649602e-02,3.7549704e-02,3.7447900e-02,3.7344545e-02,3.7239879e-02,3.7133902e-02,3.7026614e-02,3.6918163e-02,3.6808819e-02,3.6698192e-02,3.6586523e-02,3.6473572e-02,3.6359489e-02,3.6244601e-02,3.6128491e-02,3.6011189e-02,3.5893023e-02,3.5774052e-02,3.5654068e-02,3.5533369e-02,3.5412014e-02,3.5290003e-02,3.5167158e-02,3.5043657e-02,3.4919620e-02,3.4794867e-02,3.4669548e-02,3.4543782e-02,3.4417540e-02,3.4290761e-02,3.4163833e-02,3.4036398e-02,3.3908516e-02,3.3780575e-02,3.3652395e-02,3.3523798e-02,3.3395112e-02,3.3266366e-02,3.3137143e-02,3.3007473e-02,3.2877982e-02,3.2748550e-02,3.2619119e-02,3.2489777e-02,3.2360494e-02,3.2231241e-02,3.2102317e-02,3.1973422e-02,3.1844944e-02,3.1716704e-02,3.1589061e-02,3.1462133e-02,3.1335741e-02,3.1210065e-02,3.1084716e-02,3.0959994e-02,3.0835807e-02,3.0712217e-02,3.0589134e-02,3.0466676e-02,3.0344576e-02,3.0223161e-02,3.0102670e-02,2.9982805e-02,2.9864132e-02,2.9746264e-02,2.9629052e-02,2.9513031e-02,2.9397905e-02,2.9283941e-02,2.9170692e-02,2.9058665e-02,2.8947890e-02,2.8838426e-02,2.8730124e-02,2.8622985e-02,2.8517127e-02,2.8412491e-02,2.8308570e-02,2.8205961e-02,2.8103977e-02,2.8003007e-02,2.7903259e-02,2.7804524e-02,2.7706593e-02,2.7609944e-02,2.7514488e-02,2.7420372e-02,2.7327746e-02,2.7236581e-02,2.7146786e-02,2.7058572e-02,2.6972145e-02,2.6887000e-02,2.6803434e-02,2.6721627e-02,2.6641220e-02,2.6562124e-02,2.6484340e-02,2.6407838e-02,2.6332110e-02,2.6257724e-02,2.6184559e-02,2.6112974e-02,2.6042670e-02,2.5973737e-02,2.5906682e-02,2.5841385e-02,2.5777519e-02,2.5714666e-02,2.5652945e-02,2.5592148e-02,2.5532901e-02,2.5474638e-02,2.5417775e-02,2.5361836e-02,2.5307238e-02,2.5255024e-02,2.5204182e-02,2.5154710e-02,2.5106609e-02,2.5060594e-02,2.5015950e-02,2.4972618e-02,2.4930775e-02,2.4890363e-02,2.4851263e-02,2.4813235e-02,2.4776578e-02,2.4741292e-02,2.4707079e-02,2.4674058e-02,2.4642706e-02,2.4612606e-02,2.4583995e-02,2.4556637e-02,2.4530590e-02,2.4505913e-02,2.4482727e-02,2.4461031e-02,2.4440289e-02,2.4420857e-02,2.4402380e-02,2.4384797e-02,2.4368465e-02,2.4352789e-02,2.4338245e-02,2.4325013e-02,2.4312973e-02,2.4302661e-02,2.4293780e-02,2.4286211e-02,2.4280667e-02,2.4276376e-02,2.4273574e-02,2.4272084e-02,2.4272203e-02,2.4273634e-02,2.4276614e-02,2.4280846e-02,2.4287224e-02,2.4295092e-02,2.4304748e-02,2.4315894e-02,2.4328649e-02,2.4342775e-02,2.4358451e-02,2.4375379e-02,2.4393141e-02,2.4411738e-02,2.4430752e-02,2.4451017e-02,2.4471939e-02,2.4493933e-02,2.4517238e-02,2.4541855e-02,2.4568200e-02,2.4596810e-02,2.4626970e-02,2.4658561e-02,2.4691939e-02,2.4726748e-02,2.4762988e-02,2.4800479e-02,2.4839163e-02,2.4878442e-02,2.4918675e-02,2.4960160e-02,2.5002658e-02,2.5046289e-02,2.5091171e-02,2.5137305e-02,2.5184631e-02,2.5232852e-02,2.5281966e-02,2.5332212e-02,2.5383234e-02,2.5434852e-02,2.5487185e-02,2.5540113e-02,2.5593519e-02,2.5647640e-02,2.5702357e-02,2.5757372e-02,2.5812328e-02,2.5866866e-02,2.5920331e-02,2.5971770e-02,2.6020348e-02,2.6064456e-02,2.6103079e-02,2.6135623e-02,2.6162028e-02,2.6183605e-02,2.8910778e-02,2.8948963e-02,2.8995525e-02,2.9050551e-02,2.9113840e-02,2.9183716e-02,2.9258750e-02,2.9336989e-02,2.9415227e-02,2.9490670e-02,2.9562483e-02,2.9631229e-02,2.9697860e-02,2.9763265e-02,2.9828135e-02,2.9892946e-02,2.9958036e-02,3.0023672e-02,3.0090038e-02,3.0157281e-02,3.0225545e-02,3.0294895e-02,3.0365305e-02,3.0436652e-02,3.0508801e-02,3.0581677e-02,3.0655326e-02,3.0729908e-02,3.0805714e-02,3.0883111e-02,3.0962482e-02,3.1044204e-02,3.1128746e-02,3.1216543e-02,3.1308029e-02,3.1403653e-02,3.1503744e-02,3.1608671e-02,3.1718835e-02,3.1834695e-02,3.1956781e-02,3.2085672e-02,3.2221913e-02,3.2365985e-02,3.2518271e-02,3.2679129e-02,3.2848857e-02,3.3027820e-02,3.3216484e-02,3.3415377e-02,3.3625163e-02,3.3846572e-02,3.4080394e-02,3.4327500e-02,3.4588784e-02,3.4865141e-02,3.5157464e-02,3.5466537e-02,3.5793066e-02,3.6137626e-02,3.6500655e-02,3.6882587e-02,3.7283674e-02,3.7704274e-02,3.8144775e-02,3.8605541e-02,3.9086908e-02,3.9589137e-02,4.0112339e-02,4.0656544e-02,4.1221716e-02,4.1807652e-02,4.2413972e-02,4.3040048e-02,4.3685015e-02,4.4347838e-02,4.5027282e-02,4.5722011e-02,4.6430599e-02,4.7151677e-02,4.7883797e-02,4.8625652e-02,4.9375888e-02,5.0133169e-02,5.0895989e-02,5.1662758e-02,5.2431721e-02,5.3201046e-02,5.3968877e-02,5.4733377e-02,5.5492837e-02,5.6245565e-02,5.6989927e-02,5.7724200e-02,5.8446683e-02,5.9155717e-02,5.9849739e-02,6.0527340e-02,6.1187368e-02,6.1828870e-02,6.2450971e-02,6.3052915e-02,6.3634023e-02,6.4193688e-02,6.4731374e-02,6.5246791e-02,6.5739751e-02,6.6210389e-02,6.6658974e-02,6.7086034e-02,6.7492105e-02,6.7877740e-02,6.8243489e-02,6.8589829e-02,6.8917215e-02,6.9226131e-02,6.9517240e-02,6.9791272e-02,7.0049047e-02,7.0291430e-02,7.0519269e-02,7.0733398e-02,7.0934542e-02,7.1123384e-02,7.1300581e-02,7.1466930e-02,7.1623318e-02,7.1770594e-02,7.1909539e-02,7.2040886e-02,7.2165117e-02,7.2282612e-02,7.2393700e-02,7.2498709e-02,7.2598025e-02,7.2692156e-02,7.2781578e-02,7.2866783e-02,7.2948322e-02,7.3026612e-02,7.3102020e-02,7.3174879e-02,7.3245473e-02,7.3314056e-02,7.3380873e-02,7.3446125e-02,7.3510028e-02,7.3572740e-02,7.3634520e-02,7.3695660e-02,7.3756479e-02,7.3817298e-02,7.3878378e-02,7.3939867e-02,7.4001819e-02,7.4064314e-02,7.4127391e-02,7.4191153e-02,7.4255705e-02,7.4321099e-02,7.4387282e-02,7.4454203e-02,7.4521661e-02,7.4589521e-02,7.4657649e-02,7.4725948e-02,7.4794427e-02,7.4863017e-02,7.4931554e-02,7.4999861e-02,7.5067744e-02,7.5134911e-02,7.5201154e-02,7.5266413e-02,7.5330727e-02,7.5394049e-02,7.5456232e-02,7.5517014e-02,7.5575992e-02,7.5632542e-02,7.5686157e-02,7.5736418e-02,7.5783119e-02,7.5826257e-02,7.5865909e-02,7.5902164e-02,7.5935066e-02,7.5964555e-02,7.5990379e-02,7.6012254e-02,7.6029845e-02,7.6043040e-02,7.6051839e-02,7.6056361e-02,7.6056868e-02,7.6053746e-02,7.6047316e-02,7.6037824e-02,7.6025367e-02,7.6009884e-02,7.5991251e-02,7.5969353e-02,7.5944126e-02,7.5915575e-02,7.5883821e-02,7.5849012e-02,7.5811356e-02,7.5771011e-02,7.5728044e-02,7.5682551e-02,7.5634614e-02,7.5584501e-02,7.5532511e-02,7.5478941e-02,7.5424142e-02,7.5368367e-02,7.5311810e-02,7.5254530e-02,7.5196534e-02,7.5137824e-02,7.5078398e-02,7.5018197e-02,7.4957192e-02,7.4895322e-02,7.4832484e-02,7.4768603e-02,7.4703634e-02,7.4637756e-02,7.4571118e-02,7.4503921e-02,7.4436411e-02,7.4368820e-02,7.4301258e-02,7.4233770e-02,7.4166298e-02,7.4098751e-02,7.4030966e-02,7.3962718e-02,7.3893845e-02,7.3824286e-02,7.3753983e-02,7.3682904e-02,7.3611066e-02,7.3538586e-02,7.3465653e-02,7.3392421e-02,7.3319070e-02,7.3245667e-02,7.3172174e-02,7.3098451e-02,7.3024459e-02,7.2950259e-02,7.2875962e-02,7.2801717e-02,7.2727658e-02,7.2653763e-02,7.2579861e-02,7.2505623e-02,7.2430819e-02,7.2355255e-02,7.2278827e-02,7.2201565e-02,7.2123557e-02,7.2044969e-02,7.1965843e-02,7.1886331e-02,7.1806490e-02,7.1726352e-02,7.1645997e-02,7.1565539e-02,7.1485013e-02,7.1404532e-02,7.1324266e-02,7.1244322e-02,7.1164787e-02,7.1085632e-02,7.1006745e-02,7.0928000e-02,7.0849299e-02,7.0770524e-02,7.0691697e-02,7.0612863e-02,7.0534199e-02,7.0455834e-02,7.0377924e-02,7.0300542e-02,7.0223719e-02,7.0147358e-02,7.0071399e-02,6.9995739e-02,6.9920346e-02,6.9845356e-02,6.9770910e-02,6.9697328e-02,6.9624834e-02,6.9553532e-02,6.9483429e-02,6.9414496e-02,6.9346651e-02,6.9279931e-02,6.9214500e-02,6.9150515e-02,6.9088168e-02,6.9027551e-02,6.8968564e-02,6.8911098e-02,6.8854988e-02,6.8800151e-02,6.8746552e-02,6.8694308e-02,6.8643719e-02,6.8595164e-02,6.8548985e-02,6.8505414e-02,6.8464473e-02,6.8426043e-02,6.8389803e-02,6.8355449e-02,6.8322830e-02,6.8291888e-02,6.8262763e-02,6.8235703e-02,6.8210967e-02,6.8188831e-02,6.8169564e-02,6.8153441e-02,6.8140648e-02,6.8131380e-02,6.8125680e-02,6.8123549e-02,6.8124861e-02,6.8129480e-02,6.8137214e-02,6.8147965e-02,6.8161726e-02,6.8178624e-02,6.8198957e-02,6.8222992e-02,6.8250984e-02,6.8283185e-02,6.8319634e-02,6.8360247e-02,6.8404898e-02,6.8453379e-02,6.8505540e-02,6.8561226e-02,6.8620414e-02,6.8683207e-02,6.8749756e-02,6.8820305e-02,6.8895131e-02,6.8974510e-02,6.9058597e-02,6.9147408e-02,6.9240980e-02,6.9339320e-02,6.9442466e-02,6.9550574e-02,6.9663741e-02,6.9782048e-02,6.9905490e-02,7.0033967e-02,7.0167348e-02,7.0305526e-02,7.0448585e-02,7.0596725e-02,7.0750125e-02,7.0908979e-02,7.1073376e-02,7.1243286e-02,7.1418598e-02,7.1599171e-02,7.1784921e-02,7.1975872e-02,7.2172090e-02,7.2373666e-02,7.2580650e-02,7.2793104e-02,7.3011100e-02,7.3234826e-02,7.3464558e-02,7.3700577e-02,7.3943228e-02,7.4192733e-02,7.4449219e-02,7.4712589e-02,7.4982643e-02,7.5259089e-02,7.5541705e-02,7.5830519e-02,7.6125726e-02,7.6427653e-02,7.6736726e-02,7.7053189e-02,7.7377215e-02,7.7708945e-02,7.8048214e-02,7.8394949e-02,7.8749180e-02,7.9110980e-02,7.9480410e-02,7.9857528e-02,8.0242373e-02,8.0634996e-02,8.1035480e-02,8.1444144e-02,8.1861362e-02,8.2287624e-02,8.2723379e-02,8.3168931e-02,8.3624482e-02,8.4089845e-02,8.4564880e-02,8.5049458e-02,8.5543707e-02,8.6047716e-02,8.6561784e-02,8.7086141e-02,8.7621182e-02,8.8167027e-02,8.8723809e-02,8.9291587e-02,8.9870565e-02,9.0460673e-02,9.1061994e-02,9.1674708e-02,9.2298746e-02,9.2934191e-02,9.3581095e-02,9.4239488e-02,9.4909348e-02,9.5590919e-02,9.6284360e-02,9.6989520e-02,9.7706363e-02,9.8434985e-02,9.9175259e-02,9.9927135e-02,0.1006904,0.1014651,0.1022512,0.1030487,0.1038578,0.1046784,0.1055105,0.1063541,0.1072089,0.1080745,0.1089505,0.1098365,0.1107322,0.1116376,0.1125524,0.1134767,0.1144101,0.1153523,0.1163029,0.1172617,0.1182282,0.1192024,0.1201837,0.1211721,0.1221669,0.1231678,0.1241741,0.1251850,0.1261998,0.1272178,0.1282387,0.1292620,0.1302875,0.1313148,0.1323437,0.1333738,0.1344049,0.1354358,0.1364659,0.1374944,0.1385208,0.1395444,0.1405649,0.1415821,0.1425955,0.1436049,0.1446099,0.1456099,0.1466046,0.1475938,0.1485774,0.1495558,0.1505290,0.1514975,0.1524615,0.1534210,0.1543760,0.1553264,0.1562723,0.1572136,0.1581509,0.1590848,0.1600159,0.1609451,0.1618733,0.1628012,0.1637297,0.1646596,0.1655921,0.1665284,0.1674700,0.1684183,0.1693750,0.1703413,0.1713187,0.1723092,0.1733142,0.1743358,0.1753759,0.1764365,0.1775199,0.1786283,0.1797642,0.1809301,0.1821285,0.1833625,0.1846347,0.1859483,0.1873060,0.1887107,0.1901656,0.1916739,0.1932393,0.1948657,0.1965573,0.1983184,0.2001535,0.2020669,0.2040629,0.2061463,0.2083209,0.2105910,0.2129617,0.2154379,0.2180251,0.2207293,0.2235574,0.2265157,0.2296106,0.2328492,0.2362379,0.2397835,0.2434939,0.2473770,0.2514403,0.2556910,0.2601380,0.2647893,0.2696516,0.2747331,0.2800400,0.2855797,0.2913586,0.2973819,0.3036554,0.3101821,0.3169675,0.3240165,0.3313316,0.3389146,0.3467691,0.3548980,0.3633012,0.3719782,0.3809308,0.3901587,0.3996606,0.4094384,0.4194915,0.4298176,0.4404135,0.4512782,0.4624095,0.4738014,0.4854461,0.4973381,0.5094700,0.5218294,0.5344076,0.5471937,0.5601767,0.5733438,0.5866820,0.6001783,0.6138144,0.6275761,0.6414480,0.6554112,0.6694461,0.6835374,0.6976686,0.7118212,0.7259768,0.7401224,0.7542404,0.7683157,0.7823383,0.7962909,0.8101570,0.8239212,0.8375728,0.8511006,0.8644915,0.8777318,0.8908128,0.9037250,0.9164560,0.9289988,0.9413474,0.9534920,0.9654222,0.9771414,0.9886490,0.9999338,1.0109948,1.0218316,1.0324430,1.0428287,1.0529926,1.0629375,1.0726650,1.0821767,1.0914769,1.1005700,1.1094561,1.1181409,1.1266285,1.1349185,1.1430066,1.1509026,1.1586143,1.1661419,1.1734909,1.1806695,1.1876853,1.1945421,1.2012448,1.2077960,1.2141923,1.2204349,1.2265259,1.2324646,1.2382525,1.2438948,1.2493975,1.2547663,1.2600029,1.2651144,1.2701056,1.2749724,1.2797116,1.2843198,1.2887949,1.2931340,1.2973392,1.3014144,1.3053639,1.3091927,1.3129058,1.3165064,1.3199946,1.3233699,1.3266311,1.3297768,1.3328028,1.3357137,1.3385124,1.3411958,1.3437650,1.3462230,1.3485739,1.3508216,1.3529711,1.3550273,1.3569932,1.3588700,1.3606582,1.3623564,1.3639648,1.3654840,1.3669159,1.3682631,1.3695260,1.3707080,1.3718121,1.3728368,1.3737812,1.3746436,1.3754228,1.3761185,1.3767310,1.3772615,1.3777111,1.3780801,1.3783685,1.3785734,1.3786905,1.3787136,1.3786370,1.3784549,1.3781600,1.3777523,1.3772311,1.3765926,1.3758339,1.3749517,1.3739423,1.3728008,1.3715209,1.3700945,1.3685154,1.3667793,1.3648847,1.3628321,1.3606237,1.3582634,1.3557527,1.3530918,1.3502760,1.3473059,1.3441830,1.3409033,1.3374679,1.3338785,1.3301374,1.3262484,1.3222167,1.3180491,1.3137501,1.3093265,1.3047850,1.3001313,1.2953708,1.2905085,1.2855479,1.2804935,1.2753482,1.2701181,1.2648089,1.2594216,1.2539618,1.2484342,1.2428416,1.2371892,1.2314835,1.2257280,1.2199260,1.2140813,1.2081966,1.2022748,1.1963029,1.1902909,1.1842561,1.1781995,1.1721247,1.1660333,1.1599288,1.1538122,1.1476842,1.1415491,1.1354109,1.1292698,1.1231275,1.1169860,1.1108439,1.1047029,1.0985632,1.0924239,1.0862865,1.0801518,1.0740201,1.0678918,1.0617698,1.0556540,1.0495441,1.0434418,1.0373470,1.0312613,1.0251877,1.0191280,1.0130854,1.0070596,1.0010509,0.9950592,0.9890867,0.9831327,0.9771981,0.9712850,0.9653934,0.9595253,0.9536809,0.9478608,0.9420671,0.9362985,0.9305584,0.9248468,0.9191636,0.9135092,0.9078837,0.9022876,0.8967199,0.8911819,0.8856725,0.8801944,0.8747497,0.8693356,0.8639578,0.8586160,0.8533077,0.8480337,0.8427934,0.8375880,0.8324152,0.8272771,0.8221709,0.8170990,0.8120614,0.8070558,0.8020853,0.7971480,0.7922450,0.7873746,0.7825397,0.7777420,0.7729798,0.7682565,0.7635674,0.7589125,0.7542934,0.7497056,0.7451515,0.7406288,0.7361390,0.7316799,0.7272538,0.7228614,0.7185006,0.7141725,0.7098762,0.7056108,0.7013793,0.6971794,0.6930146,0.6888826,0.6847838,0.6807168,0.6766811,0.6726787,0.6687071,0.6647677,0.6608577,0.6569785,0.6531285,0.6493099,0.6455227,0.6417655,0.6380400,0.6343443,0.6306777,0.6270423,0.6234347,0.6198577,0.6163307,0.6128287,0.6093550,0.6059096,0.6024916,0.5991027,0.5957420,0.5924098,0.5891047,0.5858265,0.5825772,0.5793551,0.5761614,0.5729956,0.5698550,0.5667418,0.5636543,0.5605950,0.5575617,0.5545537,0.5515715,0.5486142,0.5456830,0.5427771,0.5398956,0.5370403,0.5342081,0.5314006,0.5286175,0.5258582,0.5231237,0.5204146,0.5177292,0.5150679,0.5124296,0.5098163,0.5072240,0.5046549,0.5021095,0.4995860,0.4970862,0.4946088,0.4921546,0.4897229,0.4873124,0.4849234,0.4825553,0.4802089,0.4778842,0.4755806,0.4732992,0.4710383,0.4687989,0.4665812,0.4643822,0.4622033,0.4600442,0.4579037,0.4557824,0.4536800,0.4515975,0.4495345,0.4474913,0.4454679,0.4434637,0.4414793,0.4395140,0.4375675,0.4356408,0.4337326,0.4318433,0.4299739,0.4281225,0.4262900,0.4244754,0.4226793,0.4209003,0.4191377,0.4173920,0.4156627,0.4139507,0.4122567,0.4105787,0.4089175,0.4072722,0.4056429,0.4040291,0.4024303,0.4008470,0.3992796,0.3977280,0.3961923,0.3946722,0.3931687,0.3916800,0.3902066,0.3887485,0.3873051,0.3858770,0.3844637,0.3830648,0.3816800,0.3803087,0.3789511,0.3776067,0.3762760,0.3749598,0.3736560,0.3723655,0.3710876,0.3698226,0.3685699,0.3673294,0.3661008,0.3648840,0.3636798,0.3624879,0.3613082,0.3601413,0.3589865,0.3578435,0.3567118,0.3555910,0.3544812,0.3533826,0.3522943,0.3512166,0.3501495,0.3490933,0.3480480,0.3470137,0.3459901,0.3449762,0.3439722,0.3429777,0.3419927,0.3410170,0.3400508,0.3390941,0.3381472,0.3372096,0.3362815,0.3353630,0.3344536,0.3335531,0.3326610,0.3317775,0.3309024,0.3300358,0.3291777,0.3283274,0.3274848,0.3266502,0.3258233,0.3250040,0.3241920,0.3233877,0.3225907,0.3218010,0.3210190,0.3202447,0.3194780,0.3187185,0.3179666,0.3172219,0.3164844,0.3157540,0.3150306,0.3143143,0.3136050,0.3129024,0.3122067,0.3115176,0.3108351,0.3101592,0.3094894,0.3088260,0.3081689,0.3075182,0.3068737,0.3062353,0.3056031,0.3049769,0.3043566,0.3037422,0.3031337,0.3025314,0.3019352,0.3013451,0.3007608,0.3001827,0.2996106,0.2990445,0.2984844,0.2979300,0.2973807,0.2968367,0.2962977,0.2957638,0.2952347,0.2947104,0.2941914,0.2936779,0.2931699,0.2926680,0.2921720,0.2916818,0.2911972,0.2907182,0.2902444,0.2897756,0.2893121,0.2888537,0.2884002,0.2879518,0.2875084,0.2870699,0.2866366,0.2862084,0.2857853,0.2853673,0.2849548,0.2845479,0.2841464,0.2837500,0.2833586,0.2829725,0.2825915,0.2822155,0.2818446,0.2814787,0.2811179,0.2807623,0.2804117,0.2800658,0.2797247,0.2793884,0.2790571,0.2787311,0.2784101,0.2780940,0.2777828,0.2774765,0.2771748,0.2768776,0.2765849,0.2762964,0.2760124,0.2757331,0.2754586,0.2751891,0.2749247,0.2746656,0.2744116,0.2741629,0.2739193,0.2736810,0.2734478,0.2732198,0.2729967,0.2727788,0.2725663,0.2723591,0.2721573,0.2719610,0.2717703,0.2715852,0.2714056,0.2712316,0.2710630,0.2708998,0.2707422,0.2705902,0.2704441,0.2703038,0.2701696,0.2700413,0.2699191,0.2698024,0.2696911,0.2695850,0.2694842,0.2693887,0.2692985,0.2692137,0.2691345,0.2690610,0.2689932,0.2689307,0.2688735,0.2688214,0.2687747,0.2687331,0.2686968,0.2686657,0.2686400,0.2686197,0.2686049,0.2685958,0.2685924,0.2685950,0.2686036,0.2686180,0.2686386,0.2686653,0.2686979,0.2687367,0.2687820,0.2688335,0.2688911,0.2689549,0.2690251,0.2691014,0.2691839,0.2692725,0.2693677,0.2694694,0.2695777,0.2696926,0.2698140,0.2699418,0.2700766,0.2702181,0.2703664,0.2705214,0.2706832,0.2708517,0.2710271,0.2712092,0.2713979,0.2715935,0.2717959,0.2720051,0.2722212,0.2724442,0.2726741,0.2729111,0.2731550,0.2734061,0.2736646,0.2739299,0.2742025,0.2744823,0.2747698,0.2750648,0.2753674,0.2756778,0.2759961,0.2763226,0.2766574,0.2770002,0.2773512,0.2777103,0.2780780,0.2784541,0.2788389,0.2792329,0.2796365,0.2800494,0.2804716,0.2809031,0.2813441,0.2817945,0.2822545,0.2827243,0.2832040,0.2836938,0.2841940,0.2847047,0.2852258,0.2857578,0.2863004,0.2868541,0.2874189,0.2879951,0.2885827,0.2891811,0.2897903,0.2904105,0.2910419,0.2916846,0.2923389,0.2930050,0.2936831,0.2943737,0.2950767,0.2957917,0.2965181,0.2972564,0.2980065,0.2987682,0.2995417,0.3003274,0.3011260,0.3019369,0.3027605,0.3035972,0.3044469,0.3053095,0.3061852,0.3070737,0.3079756,0.3088906,0.3098193,0.3107613,0.3117166,0.3126850,0.3136662,0.3146606,0.3156685,0.3166898,0.3177249,0.3187724,0.3198326,0.3209053,0.3219900,0.3230864,0.3241940,0.3253129,0.3264430,0.3275845,0.3287366,0.3298995,0.3310733,0.3322575,0.3334526,0.3346567,0.3358705,0.3370928,0.3383236,0.3395623,0.3408086,0.3420625,0.3433233,0.3445911,0.3458656,0.3471458,0.3484307,0.3497198,0.3510125,0.3523081,0.3536054,0.3549041,0.3562036,0.3575033,0.3588026,0.3601010,0.3613974,0.3626909,0.3639811,0.3652671,0.3665487,0.3678232,0.3690875,0.3703443,0.3715932,0.3728339,0.3740652,0.3752861,0.3764958,0.3776931,0.3788779,0.3800488,0.3812050,0.3823459,0.3834712,0.3845807,0.3856735,0.3867491,0.3878070,0.3888467,0.3898677,0.3908694,0.3918512,0.3928121,0.3937518,0.3946696,0.3955646,0.3964367,0.3972853,0.3981103,0.3989115,0.3996884,0.4004423,0.4011725,0.4018789,0.4025612,0.4032193,0.4038534,0.4044632,0.4050487,0.4056099,0.4061469,0.4066600,0.4071497,0.4076161,0.4080595,0.4084802,0.4088784,0.4092538,0.4096065,0.4099382,0.4102490,0.4105395,0.4108102,0.4110615,0.4112937,0.4115075,0.4117032,0.4118809,0.4120414,0.4121853,0.4123127,0.4124248,0.4125219,0.4126047,0.4126740,0.4127304,0.4127740,0.4128065,0.4128276,0.4128380,0.4128386,0.4128299,0.4128125,0.4127873,0.4127550,0.4127162,0.4126718,0.4126226,0.4125687,0.4125112,0.4124500,0.4123859,0.4123195,0.4122513,0.4121818,0.4121120,0.4120424,0.4119737,0.4119066,0.4118413,0.4117786,0.4117193,0.4116639,0.4116131,0.4115674,0.4115273,0.4114930,0.4114650,0.4114439,0.4114301,0.4114243,0.4114269,0.4114389,0.4114602,0.4114918,0.4115343,0.4115880,0.4116536,0.4117318,0.4118228,0.4119273,0.4120458,0.4121788,0.4123270,0.4124907,0.4126706,0.4128669,0.4130805,0.4133115,0.4135609,0.4138293,0.4141159,0.4144226,0.4147499,0.4150991,0.4154710,0.4158665,0.4162866,0.4167321,0.4172039,0.4177025,0.4182290,0.4187841,0.4193691,0.4199850,0.4206328,0.4213141,0.4220304,0.4227836,0.4235731,0.4244019,0.4252720,0.4261855,0.4271446,0.4281514,0.4292085,0.4303183,0.4314824,0.4327027,0.4339806,0.4353177,0.4367143,0.4381712,0.4396889,0.4412677,0.4429096,0.4446165,0.4463859,0.4482215,0.4501254,0.4521006,0.4541495,0.4562752,0.4584812,0.4607724,0.4631529,0.4656275,0.4682012,0.4708786,0.4736658,0.4765673,0.4795877,0.4827313,0.4860036,0.4894124,0.4929534,0.4966367,0.5004662,0.5044482,0.5085912,0.5129021,0.5173875,0.5220563,0.5269192,0.5319852,0.5372637,0.5427645,0.5484965,0.5544713,0.5606961,0.5671796,0.5739313,0.5809635,0.5882682,0.5958612,0.6037496,0.6119404,0.6204444,0.6292689,0.6384234,0.6479188,0.6577662,0.6679838,0.6785862,0.6895917,0.7010201,0.7128921,0.7252351,0.7380760,0.7514499,0.7653466,0.7798074,0.7948609,0.8105273,0.8268283,0.8437834,0.8614198,0.8797535,0.8988024,0.9185812,0.9391009,0.9603812,0.9824294,1.0052570,1.0288756,1.0532956,1.0785472,1.1046563,1.1315819,1.1593663,1.1880373,1.2176104,1.2480950,1.2795179,1.3118970,1.3452672,1.3796434,1.4150467,1.4514942,1.4890004,1.5275960,1.5672901,1.6080964,1.6500260,1.6930948,1.7373521,1.7827016,1.8291885,1.8767986,1.9255326,1.9753540,2.0262258,2.0780962,2.1308985,2.1845787,2.2390430,2.2941966,2.3499317,2.4061227,2.4626544,2.5193589,2.5760522,2.6325171,2.6885281,2.7438664,2.7982762,2.8515298,2.9034214,2.9537938,3.0024810,3.0493369,3.0942121,3.1369541,3.1774368,3.2155292,3.2511401,3.2842128,3.3147254,3.3427022,3.3681860,3.3912456,3.4119735,3.4307065,3.4475822,3.4628417,3.4767351,3.4894826,3.5012765,3.5122609,3.5225439,3.5321867,3.5412016,3.5495551,3.5571778,3.5640039,3.5700076,3.5752339,3.5797906,3.5838344,3.5875332,3.5910621,3.5945399,3.5980711,3.6017344,3.6055737,3.6095846,3.6137116,3.6178510,3.6218863,3.6257248,3.6293252,3.6327016,3.6358957,3.6389499,3.6418843,3.6447024,3.6474059,3.6500337,3.6526749,3.6554430,3.6584594,3.6618059,3.6654892,3.6694238,3.6734438,3.6773393,3.6809044,3.6840026,3.6866021,3.6887820,3.6906905,3.6924887,3.6942945,3.6961572,3.6980729,3.7000201,3.7019944,3.7040267,3.7061656,3.7084498,3.7108850,3.7134354,3.7160344,3.7186100,3.7211175,3.7235608,3.7259979,3.7285216,3.7312150,3.7341044,3.7371249,3.7401266,3.7429152,3.7453206,3.7473054,3.7489119,3.7502985,3.7516742,3.7532210,3.7550354,3.7570958,3.7592750,3.7613854,3.7632430,3.7647285,3.7658319,3.7666595,3.7674098,3.7683198,3.7696004,3.7713792,3.7736611,3.7762802,3.7790186,3.7815988,3.7837744,3.7854018,3.7864778,3.7871289,3.7875528,3.7879395,3.7883904,3.7888880,3.7893138,3.7895129,3.7893701,3.7888598,3.7880602,3.7871122,3.7861702,3.7853389,3.7846632,3.7841303,3.7836821,3.7832344,3.7826931,3.7819691,3.7810011,3.7797837,3.7783871,3.7769454,3.7756221,3.7745483,3.7737703,3.7732341,3.7728071,3.7723322,3.7716978,3.7708464,3.7697785,3.7685232,3.7671037,3.7655129,3.7637098,3.7616291,3.7592015,3.7563725,3.7531147,3.7494342,3.7453671,3.7409716,3.7363064,3.7314105,3.7262836,3.7208819,3.7151673,3.7090750,3.7025783,3.6956882,3.6884582,3.6809614,3.6732690,3.6654425,3.6575241,3.6495500,3.6415503,3.6335444,3.6255336,3.6174736,3.6092830,3.6008449,3.5920348,3.5827496,3.5729821,3.5627484,3.5521441,3.5413027,3.5303612,3.5194376,3.5086038,3.4978814,3.4872441,3.4766214,3.4659200,3.4550281,3.4438338,3.4322557,3.4202485,3.4078410,3.3951244,3.3822348,3.3693147,3.3564618,3.3437133,3.3310342,3.3183353,3.3055000,3.2924373,3.2791042,3.2655225,3.2517703,3.2379510,3.2241776,3.2105300,3.1970437,3.1837068,3.1704650,3.1572533,3.1440046,3.1306777,3.1172440,3.1037064,3.0900846,3.0764110,3.0627239,3.0490487,3.0354080,3.0218089,3.0082459,2.9947162,2.9811983,2.9676895,2.9541907,2.9407113,2.9272604,2.9138567,2.9005113,2.8872302,2.8740230,2.8608875,2.8478239,2.8348320,2.8219080,2.8090484,2.7962437,2.7834871,2.7707663,2.7580712,2.7453942,2.7327273,2.7200747,2.7074475,2.6948602,2.6823268,2.6698668,2.6574905,2.6452105,2.6330307,2.6209435,2.6089404,2.5970058,2.5851212,2.5732729,2.5614476,2.5496440,2.5378668,2.5261321,2.5144577,2.5028529,2.4913285,2.4798865,2.4685247,2.4572327,2.4459984,2.4348199,2.4236977,2.4126332,2.4016252,2.3906736,2.3797734,2.3689208,2.3581095,2.3473339,2.3365960,2.3258996,2.3152511,2.3046525,2.2941120,2.2836332,2.2732215,2.2628829,2.2526102,2.2424057,2.2322659,2.2221861,2.2121608,2.2021809,2.1922450,2.1823528,2.1725070,2.1627133,2.1529732,2.1432936,2.1336770,2.1241252,2.1146324,2.1051972,2.0958161,2.0864873,2.0772057,2.0679684,2.0587759,2.0496273,2.0405204,2.0314550,2.0224245,2.0134432,2.0045004,1.9956021,1.9867532,1.9779563,1.9692124,1.9605234,1.9518881,1.9433061,1.9347773,1.9262897,1.9178472,1.9094490,1.9010949,1.8927851,1.8845192,1.8762964,1.8681154,1.8599752,1.8518758,1.8438100,1.8357825,1.8277961,1.8198532,1.8119563,1.8041072,1.7963082,1.7885613,1.7808644,1.7732120,1.7656070,1.7580484,1.7505343,1.7430608,1.7356255,1.7282255,1.7208604,1.7135311,1.7062404,1.6989853,1.6917690,1.6845971,1.6774673,1.6703789,1.6633307,1.6563222,1.6493512,1.6424212,1.6355263,1.6286678,1.6218452,1.6150584,1.6083071,1.6015921,1.5949119,1.5882657,1.5816541,1.5750791,1.5685385,1.5620360,1.5555749,1.5491555,1.5427786,1.5364445,1.5301497,1.5238934,1.5176747,1.5114877,1.5053341,1.4992136,1.4931251,1.4870698,1.4810493,1.4750651,1.4691180,1.4632096,1.4573357,1.4514978,1.4456942,1.4399238,1.4341861,1.4284809,1.4228060,1.4171641,1.4115555,1.4059813,1.4004381,1.3949296,1.3894545,1.3840134,1.3786064,1.3732343,1.3678973,1.3625965,1.3573337,1.3521050,1.3469126,1.3417561,1.3366338,1.3315457,1.3264894,1.3214660,1.3164753,1.3115176,1.3065960,1.3017067,1.2968513,1.2920305,1.2872455,1.2824955,1.2777792,1.2730960,1.2684463,1.2638314,1.2592473,1.2546960,1.2501783,1.2456958,1.2412465,1.2368307,1.2324481,1.2280988,1.2237828,1.2195004,1.2152476,1.2110295,1.2068443,1.2026913,1.1985707,1.1944828,1.1904275,1.1864061,1.1824198,1.1784650,1.1745434,1.1706548,1.1667967,1.1629689,1.1591711,1.1554037,1.1516666,1.1479597,1.1442828,1.1406367,1.1370215,1.1334372,1.1298841,1.1263622,1.1228714,1.1194109,1.1159809,1.1125817,1.1092113,1.1058716,1.1025603,1.0992780,1.0960244,1.0927988,1.0896003,1.0864284,1.0832832,1.0801632,1.0770694,1.0740026,1.0709633,1.0679519,1.0649685,1.0620136,1.0590869,1.0561883,1.0533180,1.0504743,1.0476571,1.0448669,1.0421031,1.0393649,1.0366527,1.0339663,1.0313059,1.0286720,1.0260624,1.0234779,1.0209185,1.0183837,1.0158734,1.0133874,1.0109266,1.0084904,1.0060794,1.0036937,1.0013309,0.9989913,0.9966745,0.9943812,0.9921102,0.9898601,0.9876346,0.9854304,0.9832481,0.9810861,0.9789484,0.9768311,0.9747319,0.9726524,0.9705937,0.9685532,0.9665316,0.9645298,0.9625489,0.9605886,0.9586486,0.9567280,0.9548297,0.9529520,0.9510944,0.9492566,0.9474383,0.9456387,0.9438571,0.9420944,0.9403496,0.9386244,0.9369186,0.9352319,0.9335645,0.9319176,0.9302912,0.9286852,0.9270986,0.9255326,0.9239857,0.9224566,0.9209464,0.9194534,0.9179792,0.9165241,0.9150867,0.9136683,0.9122688,0.9108877,0.9095258,0.9081816,0.9068564,0.9055487,0.9042590,0.9029850,0.9017286,0.9004889,0.8992664,0.8980608,0.8968728,0.8957016,0.8945481,0.8934114,0.8922915,0.8911870,0.8900996,0.8890279,0.8879727,0.8869337,0.8859110,0.8849038,0.8839129,0.8829390,0.8819817,0.8810410,0.8801166,0.8792088,0.8783170,0.8774416,0.8765828,0.8757408,0.8749148,0.8741052,0.8733113,0.8725329,0.8717698,0.8710220,0.8702902,0.8695744,0.8688745,0.8681911,0.8675238,0.8668728,0.8662374,0.8656182,0.8650144,0.8644266,0.8638545,0.8632982,0.8627582,0.8622352,0.8617287,0.8612384,0.8607637,0.8603047,0.8598607,0.8594307,0.8590149,0.8586128,0.8582247,0.8578520,0.8574940,0.8571515,0.8568243,0.8565129,0.8562168,0.8559353,0.8556686,0.8554153,0.8551758,0.8549497,0.8547368,0.8545370,0.8543514,0.8541796,0.8540217,0.8538779,0.8537484,0.8536329,0.8535318,0.8534447,0.8533719,0.8533140,0.8532710,0.8532431,0.8532298,0.8532314,0.8532479,0.8532786,0.8533238,0.8533829,0.8534558,0.8535423,0.8536424,0.8537562,0.8538839,0.8540251,0.8541808,0.8543512,0.8545371,0.8547379,0.8549542,0.8551854,0.8554314,0.8556925,0.8559679,0.8562573,0.8565616,0.8568808,0.8572147,0.8575629,0.8579264,0.8583051,0.8586994,0.8591093,0.8595349,0.8599759,0.8604327,0.8609053,0.8613932,0.8618970,0.8624157,0.8629503,0.8635002,0.8640653,0.8646446,0.8652399,0.8658490,0.8664734,0.8671122,0.8677667,0.8684371,0.8691241,0.8698267,0.8705461,0.8712811,0.8720321,0.8727977,0.8735782,0.8743739,0.8751855,0.8760123,0.8768553,0.8777135,0.8785878,0.8794773,0.8803816,0.8812995,0.8822340,0.8831837,0.8841493,0.8851318,0.8861310,0.8871476,0.8881800,0.8892291,0.8902937,0.8913752,0.8924736,0.8935901,0.8947235,0.8958746,0.8970414,0.8982248,0.8994234,0.9006380,0.9018664,0.9031119,0.9043733,0.9056525,0.9069474,0.9082613,0.9095924,0.9109427,0.9123108,0.9136976,0.9151015,0.9165236,0.9179621,0.9194180,0.9208901,0.9223790,0.9238863,0.9254116,0.9269571,0.9285224,0.9301089,0.9317145,0.9333405,0.9349846,0.9366472,0.9383264,0.9400228,0.9417363,0.9434674,0.9452140,0.9469798,0.9487628,0.9505649,0.9523852,0.9542255,0.9560848,0.9579642,0.9598612,0.9617764,0.9637078,0.9656571,0.9676233,0.9696089,0.9716133,0.9736388,0.9756850,0.9777529,0.9798409,0.9819462,0.9840715,0.9862139,0.9883754,0.9905546,0.9927536,0.9949710,0.9972087,0.9994646,1.0017412,1.0040364,1.0063514,1.0086868,1.0110443,1.0134219,1.0158219,1.0182422,1.0206842,1.0231451,1.0256270,1.0281278,1.0306501,1.0331913,1.0357567,1.0383432,1.0409529,1.0435814,1.0462338,1.0489058,1.0515993,1.0543126,1.0570439,1.0597945,1.0625626,1.0653503,1.0681560,1.0709826,1.0738288,1.0766993,1.0795916,1.0825074,1.0854462,1.0884076,1.0913868,1.0943849,1.0973998,1.1004345,1.1034876,1.1065631,1.1096616,1.1127862,1.1159346,1.1191086,1.1223027,1.1255175,1.1287464,1.1319959,1.1352606,1.1385448,1.1418445,1.1451640,1.1485034,1.1518608,1.1552432,1.1586484,1.1620784,1.1655328,1.1690109,1.1725144,1.1760411,1.1795896,1.1831603,1.1867521,1.1903653,1.1940000,1.1976548,1.2013288,1.2050225,1.2087345,1.2124654,1.2162163,1.2199882,1.2237805,1.2275937,1.2314279,1.2352824,1.2391576,1.2430518,1.2469645,1.2508944,1.2548440,1.2588111,1.2627971,1.2668031,1.2708308,1.2748809,1.2789533,1.2830493,1.2871681,1.2913077,1.2954679,1.2996465,1.3038433,1.3080584,1.3122936,1.3165519,1.3208344,1.3251423,1.3294747,1.3338296,1.3382046,1.3425982,1.3470099,1.3514409,1.3558917,1.3603641,1.3648582,1.3693737,1.3739102,1.3784676,1.3830454,1.3876438,1.3922620,1.3968995,1.4015541,1.4062256,1.4109114,1.4156131,1.4203316,1.4250696,1.4298277,1.4346070,1.4394077,1.4442292,1.4490719,1.4539351,1.4588200,1.4637284,1.4686611,1.4736161,1.4785906,1.4835814,1.4885876,1.4936099,1.4986511,1.5037161,1.5088062,1.5139228,1.5190641,1.5242263,1.5294056,1.5345986,1.5398046,1.5450239,1.5502583,1.5555096,1.5607834,1.5660809,1.5714031,1.5767494,1.5821178,1.5875039,1.5929061,1.5983198,1.6037441,1.6091774,1.6146202,1.6200737,1.6255400,1.6310221,1.6365213,1.6420393,1.6475756,1.6531290,1.6587007,1.6642913,1.6699045,1.6755450,1.6812160,1.6869195,1.6926562,1.6984241,1.7042212,1.7100428,1.7158837,1.7217371,1.7275982,1.7334622,1.7393261,1.7451887,1.7510517,1.7569174,1.7627912,1.7686796,1.7745892,1.7805238,1.7864857,1.7924749,1.7984886,1.8045232,1.8105751,1.8166440,1.8227302,1.8288378,1.8349718,1.8411347,1.8473278,1.8535480,1.8597900,1.8660454,1.8723059,1.8785660,1.8848234,1.8910785,1.8973378,1.9036102,1.9099082,1.9162409,1.9226136,1.9290249,1.9354671,1.9419286,1.9483953,1.9548568,1.9613078,1.9677502,1.9741918,1.9806455,1.9871272,1.9936504,2.0002251,2.0068524,2.0135241,2.0202231,2.0269279,2.0336204,2.0402896,2.0469360,2.0535681,2.0602045,2.0668590,2.0735433,2.0802624,2.0870166,2.0938027,2.1006117,2.1074414,2.1142912,2.1211648,2.1280687,2.1350076,2.1419826,2.1489899,2.1560237,2.1630733,2.1701298,2.1771936,2.1842692,2.1913671,2.1985002,2.2056799,2.2129095,2.2201879,2.2275035,2.2348416,2.2421827,2.2495136,2.2568307,2.2641425,2.2714679,2.2788367,2.2862728,2.2937899,2.3013844,2.3090382,2.3167210,2.3244045,2.3320673,2.3396986,2.3472965,2.3548670,2.3624189,2.3699641,2.3775172,2.3850961,2.3927150,2.4003851,2.4081097,2.4158833,2.4236937,2.4315245,2.4393551,2.4471741,2.4549809,2.4627919,2.4706397,2.4785643,2.4865990,2.4947531,2.5030053,2.5113039,2.5195847,2.5277932,2.5359056,2.5439377,2.5519354,2.5599585,2.5680554,2.5762477,2.5845292,2.5928714,2.6012394,2.6096032,2.6179457,2.6262610,2.6345577,2.6428485,2.6511517,2.6594908,2.6678903,2.6763721,2.6849518,2.6936300,2.7023954,2.7112255,2.7200916,2.7289710,2.7378454,2.7467010,2.7555151,2.7642558,2.7728860,2.7813849,2.7897670,2.7980864,2.8064263,2.8148654,2.8234448,2.8321548,2.8409405,2.8497317,2.8584747,2.8671458,2.8757501,2.8843043,2.8928213,2.9013081,2.9097679,2.9182150,2.9266763,2.9351842,2.9437528,2.9523592,2.9609382,2.9693940,2.9776411,2.9856439,2.9934454,3.0011637,3.0089562,3.0169592,3.0252352,3.0337417,3.0423372,3.0508146,3.0589697,3.0666556,3.0738292,3.0805647,3.0870335,3.0934477,3.0999925,3.1067655,3.1137474,3.1208217,3.1278312,3.1346526,3.1412520,3.1477003,3.1541414,3.1607282,3.1675589,3.1746392,3.1818883,3.1891694,3.1963332,3.2032540,3.2098436,3.2160516,3.2218602,3.2272933,3.2324226,3.2373753,3.2423139,3.2474029,3.2527623,3.2584338,3.2643738,3.2704611,3.2765253,3.2823756,3.2878332,3.2927618,3.2970922,3.3008392,3.3041022,3.3070471,3.3098736,3.3127708,3.3158836,3.3192835,3.3229651,3.3268564,3.3308401,3.3347764,3.3385301,3.3419876,3.3450773,3.3477738,3.3500922,3.3520675,3.3537338,3.3551242,3.3562958,3.3573532,3.3584516,3.3597691,3.3614528,3.3635776,3.3661263,3.3689971,3.3720207,3.3749900,3.3776979,3.3799946,3.3818452,3.3833537,3.3847337,3.3862205,3.3879633,3.3899477,3.3919959,3.3938396,3.3952322,3.3960512,3.3963470,3.3963275
"w2-03",24.0000000,1.8781424e-02,1.8698215e-02,1.8615007e-02,1.8533230e-02,1.8453836e-02,1.8375874e-02,1.8301249e-02,1.8232107e-02,1.8169641e-02,1.8112659e-02,1.8059015e-02,1.8005848e-02,1.7951727e-02,1.7895699e-02,1.7839670e-02,1.7783403e-02,1.7730713e-02,1.7683029e-02,1.7645836e-02,1.7621040e-02,1.7606974e-02,1.7599106e-02,1.7596483e-02,1.7592907e-02,1.7584085e-02,1.7565727e-02,1.7539501e-02,1.7507792e-02,1.7474890e-02,1.7446995e-02,1.7430544e-02,1.7428398e-02,1.7441273e-02,1.7465115e-02,1.7492294e-02,1.7513752e-02,1.7525911e-02,1.7523527e-02,1.7510891e-02,1.7489910e-02,1.7467737e-02,1.7450333e-02,1.7435789e-02,1.7421961e-02,1.7408848e-02,1.7395496e-02,1.7379761e-02,1.7367601e-02,1.7360687e-02,1.7364264e-02,1.7381191e-02,1.7409801e-02,1.7446280e-02,1.7482996e-02,1.7516375e-02,1.7539501e-02,1.7549515e-02,1.7543793e-02,1.7525911e-02,1.7501593e-02,1.7470837e-02,1.7438173e-02,1.7410040e-02,1.7386913e-02,1.7372370e-02,1.7363310e-02,1.7359018e-02,1.7359972e-02,1.7362118e-02,1.7359972e-02,1.7355919e-02,1.7351389e-02,1.7351151e-02,1.7356157e-02,1.7366171e-02,1.7381907e-02,1.7399073e-02,1.7416477e-02,1.7433882e-02,1.7441750e-02,1.7442465e-02,1.7435312e-02,1.7422438e-02,1.7407417e-02,1.7390966e-02,1.7377138e-02,1.7366171e-02,1.7359734e-02,1.7356873e-02,1.7355442e-02,1.7356396e-02,1.7360210e-02,1.7368317e-02,1.7382026e-02,1.7400384e-02,1.7421484e-02,1.7442703e-02,1.7463088e-02,1.7480850e-02,1.7493486e-02,1.7501354e-02,1.7503858e-02,1.7501235e-02,1.7493844e-02,1.7483830e-02,1.7475486e-02,1.7469883e-02,1.7469049e-02,1.7473340e-02,1.7480135e-02,1.7489195e-02,1.7497420e-02,1.7503023e-02,1.7506123e-02,1.7508149e-02,1.7510295e-02,1.7514229e-02,1.7523050e-02,1.7537117e-02,1.7554045e-02,1.7575741e-02,1.7597556e-02,1.7618895e-02,1.7636299e-02,1.7648578e-02,1.7657757e-02,1.7662048e-02,1.7663598e-02,1.7663479e-02,1.7664909e-02,1.7668843e-02,1.7674804e-02,1.7680645e-02,1.7686367e-02,1.7691374e-02,1.7693758e-02,1.7693400e-02,1.7692924e-02,1.7693996e-02,1.7698169e-02,1.7706752e-02,1.7719984e-02,1.7736673e-02,1.7755032e-02,1.7773151e-02,1.7789006e-02,1.7800212e-02,1.7806053e-02,1.7807484e-02,1.7804027e-02,1.7799258e-02,1.7795086e-02,1.7793298e-02,1.7794251e-02,1.7798305e-02,1.7803788e-02,1.7809510e-02,1.7815590e-02,1.7821908e-02,1.7830849e-02,1.7842293e-02,1.7856240e-02,1.7872691e-02,1.7889142e-02,1.7904043e-02,1.7916083e-02,1.7925143e-02,1.7931700e-02,1.7936230e-02,1.7940521e-02,1.7943144e-02,1.7944217e-02,1.7943621e-02,1.7940640e-02,1.7936110e-02,1.7929554e-02,1.7923355e-02,1.7919660e-02,1.7919421e-02,1.7921925e-02,1.7928720e-02,1.7938256e-02,1.7949820e-02,1.7961621e-02,1.7971039e-02,1.7977238e-02,1.7980814e-02,1.7982125e-02,1.7982006e-02,1.7981648e-02,1.7981648e-02,1.7982960e-02,1.7984509e-02,1.7986417e-02,1.7986178e-02,1.7985821e-02,1.7984271e-02,1.7983437e-02,1.7985344e-02,1.7989516e-02,1.7996430e-02,1.8006682e-02,1.8017769e-02,1.8028140e-02,1.8036246e-02,1.8042564e-02,1.8047333e-02,1.8049717e-02,1.8050909e-02,1.8051744e-02,1.8051267e-02,1.8048763e-02,1.8044591e-02,1.8040299e-02,1.8036962e-02,1.8036008e-02,1.8037200e-02,1.8041372e-02,1.8045902e-02,1.8052340e-02,1.8057704e-02,1.8062115e-02,1.8064022e-02,1.8063307e-02,1.8058181e-02,1.8052816e-02,1.8047214e-02,1.8041492e-02,1.8035889e-02,1.8030524e-02,1.8025517e-02,1.8022418e-02,1.8020272e-02,1.8018484e-02,1.8016696e-02,1.8017054e-02,1.8020272e-02,1.8025994e-02,1.8033862e-02,1.8043160e-02,1.8052101e-02,1.8060327e-02,1.8067122e-02,1.8071413e-02,1.8074870e-02,1.8077493e-02,1.8077850e-02,1.8077135e-02,1.8076420e-02,1.8073440e-02,1.8070221e-02,1.8067002e-02,1.8063784e-02,1.8062472e-02,1.8063307e-02,1.8066525e-02,1.8072128e-02,1.8080235e-02,1.8088460e-02,1.8096685e-02,1.8103838e-02,1.8108845e-02,1.8111229e-02,1.8112540e-02,1.8113732e-02,1.8115759e-02,1.8117785e-02,1.8121839e-02,1.8128395e-02,1.8135786e-02,1.8143177e-02,1.8150687e-02,1.8159389e-02,1.8168211e-02,1.8176913e-02,1.8185496e-02,1.8194199e-02,1.8200397e-02,1.8204212e-02,1.8206596e-02,1.8208265e-02,1.8208027e-02,1.8207312e-02,1.8206596e-02,1.8206000e-02,1.8205404e-02,1.8206000e-02,1.8208981e-02,1.8213630e-02,1.8219113e-02,1.8224835e-02,1.8230915e-02,1.8236995e-02,1.8242002e-02,1.8246770e-02,1.8250585e-02,1.8252254e-02,1.8251419e-02,1.8250227e-02,1.8248200e-02,1.8245339e-02,1.8241882e-02,1.8238783e-02,1.8237233e-02,1.8236995e-02,1.8237233e-02,1.8239141e-02,1.8242359e-02,1.8247724e-02,1.8253326e-02,1.8259287e-02,1.8265128e-02,1.8270850e-02,1.8275380e-02,1.8279314e-02,1.8283486e-02,1.8287539e-02,1.8291593e-02,1.8295527e-02,1.8299580e-02,1.8303514e-02,1.8307567e-02,1.8311501e-02,1.8315196e-02,1.8318892e-02,1.8321753e-02,1.8322587e-02,1.8321037e-02,1.8317819e-02,1.8314242e-02,1.8310428e-02,1.8306255e-02,1.8301010e-02,1.8295169e-02,1.8289566e-02,1.8283844e-02,1.8278003e-02,1.8272281e-02,1.8267274e-02,1.8262744e-02,1.8258333e-02,1.8254399e-02,1.8251419e-02,1.8248916e-02,1.8246651e-02,1.8244743e-02,1.8242955e-02,1.8241763e-02,1.8241525e-02,1.8241763e-02,1.8242717e-02,1.8245816e-02,1.8250704e-02,1.8256307e-02,1.8263459e-02,1.8271685e-02,1.8280268e-02,1.8289208e-02,1.8297076e-02,1.8303394e-02,1.8307567e-02,1.8310547e-02,1.8313050e-02,1.8314958e-02,1.8316865e-02,1.8320322e-02,1.8325925e-02,1.8332720e-02,1.8339515e-02,1.8347025e-02,1.8354416e-02,1.8361330e-02,1.8368244e-02,1.8375039e-02,1.8381000e-02,1.8385172e-02,1.8389463e-02,1.8394113e-02,1.8398285e-02,1.8401980e-02,1.8405557e-02,1.8409014e-02,1.8411875e-02,1.8412948e-02,1.8411636e-02,1.8409491e-02,1.8408418e-02,1.8408775e-02,1.8410683e-02,1.8412828e-02,1.8415570e-02,1.8418789e-02,1.8422127e-02,1.8425107e-02,1.8427491e-02,1.8429875e-02,1.8432140e-02,1.8434525e-02,1.8436909e-02,1.8439770e-02,1.8443704e-02,1.8447995e-02,1.8451333e-02,1.8453479e-02,1.8455029e-02,1.8456340e-02,1.8456578e-02,1.8454790e-02,1.8451452e-02,1.8446922e-02,1.8442750e-02,1.8441200e-02,1.8442154e-02,1.8445134e-02,1.8448353e-02,1.8451810e-02,1.8455267e-02,1.8458843e-02,1.8461823e-02,1.8463731e-02,1.8465877e-02,1.8469334e-02,1.8474460e-02,1.8480420e-02,1.8486619e-02,1.8492579e-02,1.8498898e-02,1.8504500e-02,1.8508077e-02,1.8509030e-02,1.8507957e-02,1.8505573e-02,1.8502355e-02,1.8499136e-02,1.8496752e-02,1.8495560e-02,1.8495679e-02,1.8496275e-02,1.8496871e-02,1.8497467e-02,1.8497944e-02,1.8498540e-02,1.8498898e-02,1.8498898e-02,1.8497467e-02,1.8494010e-02,1.8490672e-02,1.8488169e-02,1.8488050e-02,1.8489718e-02,1.8491983e-02,1.8494129e-02,1.8496394e-02,1.8498659e-02,1.8500805e-02,1.8502831e-02,1.8504620e-02,1.8506050e-02,1.8506408e-02,1.8505216e-02,1.8503785e-02,1.8502235e-02,1.8500447e-02,1.8498778e-02,1.8497229e-02,1.8495798e-02,1.8494487e-02,1.8494368e-02,1.8494010e-02,1.8494010e-02,1.8494010e-02,1.8494129e-02,1.8496037e-02,1.8499255e-02,1.8502474e-02,1.8505692e-02,1.8508673e-02,1.8511355e-02,1.8513680e-02,1.8515289e-02,1.8515229e-02,1.8514872e-02,1.8514931e-02,1.8515348e-02,1.8516183e-02,1.8518150e-02,1.8519938e-02,1.8521965e-02,1.8523991e-02,1.8525422e-02,1.8526912e-02,1.8527210e-02,1.8526614e-02,1.8525720e-02,1.8525302e-02,1.8524408e-02,1.8524051e-02,1.8522859e-02,1.8521488e-02,1.8519521e-02,1.8517256e-02,1.8515050e-02,1.8513083e-02,1.8511176e-02,1.8509328e-02,1.8508613e-02,1.8507898e-02,1.8507242e-02,1.8507838e-02,1.8509626e-02,1.8511891e-02,1.8514276e-02,1.8516779e-02,1.8519461e-02,1.8522203e-02,1.8524826e-02,1.8526673e-02,1.8527687e-02,1.8528044e-02,1.8527269e-02,1.8526077e-02,1.8524826e-02,1.8523633e-02,1.8522739e-02,1.8522620e-02,1.8522859e-02,1.8523932e-02,1.8526316e-02,1.8529415e-02,1.8532574e-02,1.8536329e-02,1.8540144e-02,1.8544078e-02,1.8548071e-02,1.8552780e-02,1.8558323e-02,1.8563509e-02,1.8568456e-02,1.8572986e-02,1.8576801e-02,1.8579721e-02,1.8582106e-02,1.8583536e-02,1.8584669e-02,1.8585563e-02,1.8586695e-02,1.8587649e-02,1.8589020e-02,1.8590808e-02,1.8592596e-02,1.8595040e-02,1.8597841e-02,1.8600643e-02,1.8603921e-02,1.8607259e-02,1.8610358e-02,1.8613458e-02,1.8616498e-02,1.8618822e-02,1.8621206e-02,1.8623590e-02,1.8626094e-02,1.8629611e-02,1.8633127e-02,1.8637419e-02,1.8641829e-02,1.8646896e-02,1.8651366e-02,1.8655717e-02,1.8660009e-02,1.8664300e-02,1.8668294e-02,1.8672049e-02,1.8675685e-02,1.8679082e-02,1.8681288e-02,1.8682301e-02,1.8682480e-02,1.8682599e-02,1.8682778e-02,1.8683255e-02,1.8683732e-02,1.8684924e-02,1.8687010e-02,1.8689096e-02,1.8691182e-02,1.8694043e-02,1.8696666e-02,1.8699229e-02,1.8701732e-02,1.8704236e-02,1.8706679e-02,1.8709242e-02,1.8712044e-02,1.8714905e-02,1.8717766e-02,1.8720269e-02,1.8722832e-02,1.8725395e-02,1.8728137e-02,1.8731296e-02,1.8734694e-02,1.8738806e-02,1.8742979e-02,1.8747389e-02,1.8752635e-02,1.8757999e-02,1.8763304e-02,1.8768609e-02,1.8773973e-02,1.8779218e-02,1.8784463e-02,1.8789589e-02,1.8793941e-02,1.8797696e-02,1.8801510e-02,1.8805563e-02,1.8810213e-02,1.8814862e-02,1.8819749e-02,1.8825650e-02,1.8831491e-02,1.8837392e-02,1.8843770e-02,1.8850207e-02,1.8856585e-02,1.8863022e-02,1.8869519e-02,1.8876314e-02,1.8884242e-02,1.8893242e-02,1.8902838e-02,1.8912494e-02,1.8922508e-02,1.8932700e-02,1.8942714e-02,1.8952727e-02,1.8962502e-02,1.8971741e-02,1.8980920e-02,1.8990099e-02,1.8999398e-02,1.9009113e-02,1.9018888e-02,1.9028902e-02,1.9039810e-02,1.9050837e-02,1.9062579e-02,1.9075096e-02,1.9088626e-02,1.9102931e-02,1.9118309e-02,1.9134045e-02,1.9150138e-02,1.9166231e-02,1.9182324e-02,1.9198120e-02,1.9213200e-02,1.9228578e-02,1.9244552e-02,1.9260883e-02,1.9277573e-02,1.9294322e-02,1.9311190e-02,1.9328237e-02,1.9345641e-02,1.9363165e-02,1.9380689e-02,1.9398212e-02,1.9415140e-02,1.9430876e-02,1.9445419e-02,1.9458652e-02,1.9470632e-02,1.9481480e-02,1.9491017e-02,1.9499362e-02,1.9506514e-02,1.9512713e-02,1.9518197e-02,1.9523025e-02,1.9527197e-02,1.9531369e-02,1.9535422e-02,1.9539356e-02,1.9543231e-02,1.9546747e-02,1.9550025e-02,1.9552648e-02,1.9554734e-02,1.9556582e-02,1.9558132e-02,1.9559145e-02,1.9559383e-02,1.9559503e-02,1.9559503e-02,1.9559443e-02,1.9559264e-02,1.9558668e-02,1.9557178e-02,1.9555151e-02,1.9552767e-02,1.9550085e-02,1.9547403e-02,1.9544244e-02,1.9540429e-02,1.9536555e-02,1.9532621e-02,1.9528627e-02,1.9524813e-02,1.9521415e-02,1.9518197e-02,1.9515157e-02,1.9512475e-02,1.9509733e-02,1.9506872e-02,1.9504070e-02,1.9501328e-02,1.9498765e-02,1.9496202e-02,1.9493818e-02,1.9491673e-02,1.9490242e-02,1.9489110e-02,1.9488215e-02,1.9487798e-02,1.9487798e-02,1.9487917e-02,1.9488156e-02,1.9488454e-02,1.9488871e-02,1.9488931e-02,1.9488633e-02,1.9487917e-02,1.9486725e-02,1.9485533e-02,1.9484162e-02,1.9482851e-02,1.9481599e-02,1.9480467e-02,1.9479156e-02,1.9477904e-02,1.9476473e-02,1.9474566e-02,1.9471824e-02,1.9468844e-02,1.9465446e-02,1.9461572e-02,1.9457638e-02,1.9453526e-02,1.9449115e-02,1.9444287e-02,1.9438982e-02,1.9433379e-02,1.9427478e-02,1.9421577e-02,1.9415379e-02,1.9409060e-02,1.9402564e-02,1.9396067e-02,1.9389510e-02,1.9383013e-02,1.9376636e-02,1.9370675e-02,1.9365251e-02,1.9359887e-02,1.9354403e-02,1.9349039e-02,1.9343555e-02,1.9337952e-02,1.9332349e-02,1.9326687e-02,1.9321203e-02,1.9315898e-02,1.9311309e-02,1.9307256e-02,1.9303381e-02,1.9299984e-02,1.9297004e-02,1.9294202e-02,1.9291520e-02,1.9289136e-02,1.9286990e-02,1.9284785e-02,1.9282520e-02,1.9280136e-02,1.9277573e-02,1.9274890e-02,1.9272089e-02,1.9268394e-02,1.9264221e-02,1.9259691e-02,1.9254863e-02,1.9250333e-02,1.9246101e-02,1.9241989e-02,1.9238651e-02,1.9236028e-02,1.9233465e-02,1.9231200e-02,1.9229233e-02,1.9227266e-02,1.9224882e-02,1.9222081e-02,1.9218743e-02,1.9215167e-02,1.9211650e-02,1.9208431e-02,1.9206107e-02,1.9205093e-02,1.9204915e-02,1.9205511e-02,1.9207418e-02,1.9210458e-02,1.9213915e-02,1.9217432e-02,1.9221008e-02,1.9224524e-02,1.9227922e-02,1.9231439e-02,1.9235015e-02,1.9238532e-02,1.9242167e-02,1.9245923e-02,1.9249737e-02,1.9253790e-02,1.9258499e-02,1.9263506e-02,1.9268572e-02,1.9274175e-02,1.9280553e-02,1.9287229e-02,1.9294620e-02,1.9303203e-02,1.9312620e-02,1.9322991e-02,1.9334316e-02,1.9346654e-02,1.9359589e-02,1.9373119e-02,1.9387484e-02,1.9402564e-02,1.9417703e-02,1.9432843e-02,1.9447863e-02,1.9462109e-02,1.9475579e-02,1.9489467e-02,1.9504488e-02,1.9520819e-02,1.9538462e-02,1.9557059e-02,1.9576013e-02,1.9595265e-02,1.9615054e-02,1.9634724e-02,1.9653857e-02,1.9672632e-02,1.9690990e-02,1.9709468e-02,1.9728184e-02,1.9747317e-02,1.9766688e-02,1.9786239e-02,1.9806147e-02,1.9826055e-02,1.9845843e-02,1.9865334e-02,1.9884646e-02,1.9903302e-02,1.9920766e-02,1.9936919e-02,1.9951940e-02,1.9965649e-02,1.9978762e-02,1.9991815e-02,2.0004332e-02,2.0015836e-02,2.0026386e-02,2.0035625e-02,2.0043552e-02,2.0050228e-02,2.0056069e-02,2.0060897e-02,2.0065129e-02,2.0069361e-02,2.0073295e-02,2.0077467e-02,2.0082355e-02,2.0087183e-02,2.0092368e-02,2.0097971e-02,2.0103514e-02,2.0109057e-02,2.0114720e-02,2.0120740e-02,2.0126998e-02,2.0133317e-02,2.0139813e-02,2.0146489e-02,2.0152509e-02,2.0157874e-02,2.0162761e-02,2.0166814e-02,2.0170510e-02,2.0174205e-02,2.0177960e-02,2.0181715e-02,2.0185828e-02,2.0190179e-02,2.0194590e-02,2.0199001e-02,2.0203352e-02,2.0208120e-02,2.0213366e-02,2.0218551e-02,2.0223260e-02,2.0227373e-02,2.0231247e-02,2.0235181e-02,2.0238936e-02,2.0243347e-02,2.0248771e-02,2.0254493e-02,2.0260334e-02,2.0266354e-02,2.0273209e-02,2.0280659e-02,2.0288110e-02,2.0295441e-02,2.0302474e-02,2.0309508e-02,2.0316601e-02,2.0323515e-02,2.0330489e-02,2.0337582e-02,2.0345032e-02,2.0353079e-02,2.0361483e-02,2.0370483e-02,2.0379424e-02,2.0388424e-02,2.0397365e-02,2.0406485e-02,2.0415962e-02,2.0425618e-02,2.0435631e-02,2.0446658e-02,2.0458341e-02,2.0470142e-02,2.0482004e-02,2.0493984e-02,2.0505905e-02,2.0517826e-02,2.0529866e-02,2.0542026e-02,2.0554125e-02,2.0566285e-02,2.0578384e-02,2.0590425e-02,2.0602405e-02,2.0614207e-02,2.0626009e-02,2.0637751e-02,2.0649493e-02,2.0661116e-02,2.0673037e-02,2.0685375e-02,2.0697653e-02,2.0710647e-02,2.0724118e-02,2.0737708e-02,2.0751357e-02,2.0764947e-02,2.0778298e-02,2.0791233e-02,2.0804167e-02,2.0816982e-02,2.0829678e-02,2.0842314e-02,2.0854950e-02,2.0867646e-02,2.0880342e-02,2.0893157e-02,2.0906031e-02,2.0919025e-02,2.0932019e-02,2.0945132e-02,2.0958245e-02,2.0971596e-02,2.0985067e-02,2.0998836e-02,2.1012604e-02,2.1026254e-02,2.1039635e-02,2.1052778e-02,2.1065772e-02,2.1078914e-02,2.1092147e-02,2.1105528e-02,2.1119237e-02,2.1133214e-02,2.1147609e-02,2.1162361e-02,2.1177560e-02,2.1193296e-02,2.1209478e-02,2.1225750e-02,2.1242112e-02,2.1258682e-02,2.1275699e-02,2.1293074e-02,2.1310866e-02,2.1329463e-02,2.1348834e-02,2.1369129e-02,2.1390498e-02,2.1412879e-02,2.1436274e-02,2.1460563e-02,2.1485895e-02,2.1512300e-02,2.1539539e-02,2.1567494e-02,2.1596462e-02,2.1626651e-02,2.1658242e-02,2.1691084e-02,2.1725297e-02,2.1760941e-02,2.1798223e-02,2.1837413e-02,2.1878511e-02,2.1921545e-02,2.1966755e-02,2.2014320e-02,2.2064149e-02,2.2116035e-02,2.2170335e-02,2.2227228e-02,2.2286415e-02,2.2347659e-02,2.2411048e-02,2.2477210e-02,2.2546470e-02,2.2618413e-02,2.2693247e-02,2.2771299e-02,2.2852629e-02,2.2936970e-02,2.3024142e-02,2.3114294e-02,2.3207426e-02,2.3303509e-02,2.3402452e-02,2.3504496e-02,2.3609579e-02,2.3717493e-02,2.3828566e-02,2.3942649e-02,2.4059772e-02,2.4180114e-02,2.4303675e-02,2.4430513e-02,2.4560630e-02,2.4694026e-02,2.4830550e-02,2.4969935e-02,2.5112331e-02,2.5258303e-02,2.5407732e-02,2.5560558e-02,2.5716990e-02,2.5877029e-02,2.6040822e-02,2.6208580e-02,2.6380450e-02,2.6556820e-02,2.6737541e-02,2.6922613e-02,2.7112514e-02,2.7307689e-02,2.7508199e-02,2.7714312e-02,2.7926356e-02,2.8144509e-02,2.8369248e-02,2.8600603e-02,2.8838784e-02,2.9083878e-02,2.9335827e-02,2.9594928e-02,2.9860944e-02,3.0134052e-02,3.0414134e-02,3.0700475e-02,3.0992836e-02,3.1290695e-02,3.1593502e-02,3.1900555e-02,3.2211363e-02,3.2525122e-02,3.2840997e-02,3.3158094e-02,3.3475295e-02,3.3791512e-02,3.4105808e-02,3.4417033e-02,3.4724250e-02,3.5026282e-02,3.5322130e-02,3.5610765e-02,3.5891443e-02,3.6163315e-02,3.6425725e-02,3.6678061e-02,3.6919415e-02,3.7149549e-02,3.7368625e-02,3.7576288e-02,3.7772283e-02,3.7956685e-02,3.8129568e-02,3.8290963e-02,3.8441196e-02,3.8580671e-02,3.8709864e-02,3.8829193e-02,3.8939029e-02,3.9039999e-02,3.9132610e-02,3.9217189e-02,3.9294571e-02,3.9365172e-02,3.9429337e-02,3.9487571e-02,3.9540201e-02,3.9587542e-02,3.9629892e-02,3.9667502e-02,3.9700642e-02,3.9729655e-02,3.9754495e-02,3.9775342e-02,3.9792329e-02,3.9805353e-02,3.9814636e-02,3.9820388e-02,3.9822787e-02,3.9821908e-02,3.9817497e-02,3.9809749e-02,3.9798796e-02,3.9784387e-02,3.9766356e-02,3.9744765e-02,3.9719895e-02,3.9691672e-02,3.9659977e-02,3.9624840e-02,3.9586291e-02,3.9544418e-02,3.9499253e-02,3.9450958e-02,3.9399594e-02,3.9345056e-02,3.9287388e-02,3.9226800e-02,3.9163530e-02,3.9097607e-02,3.9029062e-02,3.8957894e-02,3.8884163e-02,3.8807988e-02,3.8729608e-02,3.8648635e-02,3.8565248e-02,3.8479865e-02,3.8392484e-02,3.8303107e-02,3.8211793e-02,3.8118809e-02,3.8024336e-02,3.7928373e-02,3.7830979e-02,3.7731886e-02,3.7631124e-02,3.7528485e-02,3.7424058e-02,3.7318110e-02,3.7210792e-02,3.7102252e-02,3.6992371e-02,3.6881357e-02,3.6769509e-02,3.6656469e-02,3.6542654e-02,3.6427617e-02,3.6311418e-02,3.6194474e-02,3.6076277e-02,3.5957009e-02,3.5837054e-02,3.5716355e-02,3.5594702e-02,3.5472333e-02,3.5349339e-02,3.5225570e-02,3.5100937e-02,3.4975708e-02,3.4849852e-02,3.4723341e-02,3.4596235e-02,3.4468770e-02,3.4340888e-02,3.4212530e-02,3.4084111e-02,3.3955187e-02,3.3825815e-02,3.3696383e-02,3.3566922e-02,3.3437103e-02,3.3307225e-02,3.3177376e-02,3.3047289e-02,3.2917082e-02,3.2787025e-02,3.2656997e-02,3.2526970e-02,3.2397121e-02,3.2267213e-02,3.2137394e-02,3.2007784e-02,3.1878203e-02,3.1749010e-02,3.1620115e-02,3.1491905e-02,3.1364352e-02,3.1237423e-02,3.1111181e-02,3.0985683e-02,3.0860811e-02,3.0736387e-02,3.0612528e-02,3.0489266e-02,3.0366570e-02,3.0244291e-02,3.0122727e-02,3.0002177e-02,2.9882222e-02,2.9763430e-02,2.9645383e-02,2.9528081e-02,2.9411942e-02,2.9296845e-02,2.9182851e-02,2.9069632e-02,2.8957635e-02,2.8846920e-02,2.8737515e-02,2.8629273e-02,2.8522253e-02,2.8416425e-02,2.8311402e-02,2.8207153e-02,2.8104156e-02,2.8001845e-02,2.7900666e-02,2.7800769e-02,2.7701765e-02,2.7603894e-02,2.7507246e-02,2.7411819e-02,2.7317762e-02,2.7225286e-02,2.7134359e-02,2.7044803e-02,2.6956558e-02,2.6870131e-02,2.6784986e-02,2.6701212e-02,2.6619136e-02,2.6538521e-02,2.6459187e-02,2.6381224e-02,2.6304543e-02,2.6228905e-02,2.6154637e-02,2.6081622e-02,2.6010245e-02,2.5940210e-02,2.5871485e-02,2.5804609e-02,2.5739402e-02,2.5675625e-02,2.5612831e-02,2.5551498e-02,2.5490969e-02,2.5432110e-02,2.5374323e-02,2.5317818e-02,2.5262296e-02,2.5207937e-02,2.5156140e-02,2.5105596e-02,2.5056601e-02,2.5008976e-02,2.4963319e-02,2.4918973e-02,2.4875939e-02,2.4834335e-02,2.4794102e-02,2.4755061e-02,2.4717152e-02,2.4680614e-02,2.4645388e-02,2.4611354e-02,2.4578691e-02,2.4547815e-02,2.4518311e-02,2.4490595e-02,2.4464190e-02,2.4438977e-02,2.4415135e-02,2.4392128e-02,2.4370313e-02,2.4349630e-02,2.4330020e-02,2.4311602e-02,2.4294078e-02,2.4277925e-02,2.4262428e-02,2.4248183e-02,2.4235129e-02,2.4223447e-02,2.4213731e-02,2.4205506e-02,2.4198771e-02,2.4193883e-02,2.4190605e-02,2.4188995e-02,2.4188697e-02,2.4189711e-02,2.4192035e-02,2.4195552e-02,2.4200261e-02,2.4206758e-02,2.4214923e-02,2.4224579e-02,2.4235666e-02,2.4248421e-02,2.4262488e-02,2.4278164e-02,2.4295151e-02,2.4312973e-02,2.4330974e-02,2.4349749e-02,2.4369597e-02,2.4391055e-02,2.4413764e-02,2.4437845e-02,2.4463058e-02,2.4490178e-02,2.4519622e-02,2.4550557e-02,2.4582803e-02,2.4616361e-02,2.4650991e-02,2.4686933e-02,2.4723589e-02,2.4761260e-02,2.4799466e-02,2.4838567e-02,2.4878979e-02,2.4920583e-02,2.4963677e-02,2.5008261e-02,2.5054276e-02,2.5101542e-02,2.5150120e-02,2.5199592e-02,2.5250256e-02,2.5301874e-02,2.5354147e-02,2.5407016e-02,2.5460660e-02,2.5514781e-02,2.5569558e-02,2.5624931e-02,2.5680363e-02,2.5735974e-02,2.5791168e-02,2.5845408e-02,2.5897622e-02,2.5946856e-02,2.5991917e-02,2.6031733e-02,2.6065409e-02,2.6092947e-02,2.6115477e-02,2.9046128e-02,2.9083351e-02,2.9128673e-02,2.9182268e-02,2.9244263e-02,2.9313395e-02,2.9388286e-02,2.9466584e-02,2.9544678e-02,2.9620042e-02,2.9692767e-02,2.9764045e-02,2.9834362e-02,2.9903527e-02,2.9971436e-02,3.0038260e-02,3.0104352e-02,3.0170256e-02,3.0236637e-02,3.0304048e-02,3.0372906e-02,3.0443504e-02,3.0515991e-02,3.0590318e-02,3.0666240e-02,3.0743398e-02,3.0821405e-02,3.0899957e-02,3.0978888e-02,3.1058282e-02,3.1138439e-02,3.1219915e-02,3.1303443e-02,3.1389918e-02,3.1480271e-02,3.1575348e-02,3.1675827e-02,3.1782143e-02,3.1894501e-02,3.2012947e-02,3.2137502e-02,3.2268271e-02,3.2405537e-02,3.2549705e-02,3.2701369e-02,3.2861214e-02,3.3030000e-02,3.3208553e-02,3.3397716e-02,3.3598281e-02,3.3810958e-02,3.4036279e-02,3.4274645e-02,3.4526356e-02,3.4791857e-02,3.5071723e-02,3.5366811e-02,3.5678104e-02,3.6006644e-02,3.6353424e-02,3.6719218e-02,3.7104532e-02,3.7509710e-02,3.7934981e-02,3.8380623e-02,3.8846917e-02,3.9334185e-02,3.9842710e-02,4.0372677e-02,4.0924121e-02,4.1496832e-02,4.2090315e-02,4.2703915e-02,4.3336842e-02,4.3988176e-02,4.4656828e-02,4.5341726e-02,4.6041764e-02,4.6755880e-02,4.7483031e-02,4.8222098e-02,4.8971843e-02,4.9730849e-02,5.0497528e-02,5.1270120e-02,5.2046768e-02,5.2825458e-02,5.3604156e-02,5.4380879e-02,5.5153780e-02,5.5921100e-02,5.6681182e-02,5.7432476e-02,5.8173452e-02,5.8902550e-02,5.9618149e-02,6.0318705e-02,6.1002783e-02,6.1669119e-02,6.2316641e-02,6.2944502e-02,6.3551925e-02,6.4138278e-02,6.4702965e-02,6.5245405e-02,6.5765157e-02,6.6262051e-02,6.6736013e-02,6.7187153e-02,6.7615829e-02,6.8022490e-02,6.8407580e-02,6.8771601e-02,6.9115132e-02,6.9438830e-02,6.9743440e-02,7.0029862e-02,7.0299089e-02,7.0552096e-02,7.0789859e-02,7.1013227e-02,7.1223006e-02,7.1419880e-02,7.1604416e-02,7.1777128e-02,7.1938679e-02,7.2089717e-02,7.2230965e-02,7.2363183e-02,7.2487175e-02,7.2603762e-02,7.2713569e-02,7.2817281e-02,7.2915405e-02,7.3008358e-02,7.3096499e-02,7.3180184e-02,7.3259763e-02,7.3335640e-02,7.3408209e-02,7.3477834e-02,7.3544860e-02,7.3609605e-02,7.3672280e-02,7.3733106e-02,7.3792376e-02,7.3850304e-02,7.3907159e-02,7.3963210e-02,7.4018799e-02,7.4074209e-02,7.4129723e-02,7.4185558e-02,7.4241847e-02,7.4298665e-02,7.4356079e-02,7.4414022e-02,7.4472502e-02,7.4531503e-02,7.4591130e-02,7.4651495e-02,7.4712723e-02,7.4774832e-02,7.4837700e-02,7.4901029e-02,7.4964508e-02,7.5027972e-02,7.5091295e-02,7.5154476e-02,7.5217582e-02,7.5280637e-02,7.5343587e-02,7.5406298e-02,7.5468466e-02,7.5529695e-02,7.5589582e-02,7.5647771e-02,7.5703979e-02,7.5757943e-02,7.5809434e-02,7.5858265e-02,7.5904250e-02,7.5947277e-02,7.5987205e-02,7.6023854e-02,7.6057062e-02,7.6086625e-02,7.6112285e-02,7.6133788e-02,7.6150894e-02,7.6163530e-02,7.6171771e-02,7.6175764e-02,7.6175794e-02,7.6172180e-02,7.6165102e-02,7.6154672e-02,7.6140970e-02,7.6123953e-02,7.6103657e-02,7.6080136e-02,7.6053455e-02,7.6023705e-02,7.5990990e-02,7.5955421e-02,7.5917199e-02,7.5876459e-02,7.5833321e-02,7.5787984e-02,7.5740531e-02,7.5690940e-02,7.5639255e-02,7.5585626e-02,7.5530171e-02,7.5473100e-02,7.5414628e-02,7.5354941e-02,7.5294197e-02,7.5232498e-02,7.5169958e-02,7.5106665e-02,7.5042740e-02,7.4978217e-02,7.4913144e-02,7.4847572e-02,7.4781537e-02,7.4715033e-02,7.4648038e-02,7.4580476e-02,7.4512333e-02,7.4443594e-02,7.4374244e-02,7.4304305e-02,7.4233755e-02,7.4162632e-02,7.4090995e-02,7.4018851e-02,7.3946312e-02,7.3873535e-02,7.3800676e-02,7.3727861e-02,7.3655210e-02,7.3582709e-02,7.3510282e-02,7.3437840e-02,7.3365211e-02,7.3292181e-02,7.3218681e-02,7.3144741e-02,7.3070332e-02,7.2995618e-02,7.2920702e-02,7.2845712e-02,7.2770581e-02,7.2695218e-02,7.2619438e-02,7.2543129e-02,7.2466254e-02,7.2388962e-02,7.2311372e-02,7.2233595e-02,7.2155602e-02,7.2077274e-02,7.1998432e-02,7.1918979e-02,7.1839020e-02,7.1758717e-02,7.1678288e-02,7.1597874e-02,7.1517512e-02,7.1437135e-02,7.1356535e-02,7.1275584e-02,7.1194395e-02,7.1113154e-02,7.1032241e-02,7.0951909e-02,7.0872337e-02,7.0793517e-02,7.0715293e-02,7.0637502e-02,7.0559882e-02,7.0482284e-02,7.0404634e-02,7.0326962e-02,7.0249371e-02,7.0172012e-02,7.0095018e-02,7.0018500e-02,6.9942571e-02,6.9867268e-02,6.9792733e-02,6.9719061e-02,6.9646284e-02,6.9574445e-02,6.9503650e-02,6.9433965e-02,6.9365501e-02,6.9298357e-02,6.9232568e-02,6.9168121e-02,6.9105022e-02,6.9043279e-02,6.8982832e-02,6.8923734e-02,6.8866082e-02,6.8810038e-02,6.8755753e-02,6.8703361e-02,6.8652965e-02,6.8604566e-02,6.8558201e-02,6.8513930e-02,6.8471707e-02,6.8431593e-02,6.8393640e-02,6.8357818e-02,6.8324201e-02,6.8292774e-02,6.8263546e-02,6.8236500e-02,6.8211690e-02,6.8189278e-02,6.8169452e-02,6.8152383e-02,6.8138242e-02,6.8127163e-02,6.8119206e-02,6.8114385e-02,6.8112671e-02,6.8114147e-02,6.8118930e-02,6.8127103e-02,6.8138786e-02,6.8154052e-02,6.8173021e-02,6.8195701e-02,6.8222210e-02,6.8252549e-02,6.8286762e-02,6.8324864e-02,6.8366870e-02,6.8412729e-02,6.8462424e-02,6.8515882e-02,6.8573065e-02,6.8634018e-02,6.8698898e-02,6.8767875e-02,6.8841159e-02,6.8918884e-02,6.9001004e-02,6.9087535e-02,6.9178373e-02,6.9273531e-02,6.9373131e-02,6.9477387e-02,6.9586560e-02,6.9700882e-02,6.9820434e-02,6.9945231e-02,7.0075184e-02,7.0210218e-02,7.0350349e-02,7.0495665e-02,7.0646271e-02,7.0802189e-02,7.0963413e-02,7.1129814e-02,7.1301311e-02,7.1477830e-02,7.1659558e-02,7.1846649e-02,7.2039366e-02,7.2237909e-02,7.2442330e-02,7.2652534e-02,7.2868347e-02,7.3089547e-02,7.3316097e-02,7.3548198e-02,7.3786072e-02,7.4030146e-02,7.4280769e-02,7.4538238e-02,7.4802712e-02,7.5074211e-02,7.5352654e-02,7.5637981e-02,7.5929947e-02,7.6228514e-02,7.6533690e-02,7.6845482e-02,7.7164188e-02,7.7490218e-02,7.7823997e-02,7.8165732e-02,7.8515507e-02,7.8873076e-02,7.9238243e-02,7.9610802e-02,7.9990715e-02,8.0377981e-02,8.0773011e-02,8.1176251e-02,8.1588089e-02,8.2008854e-02,8.2438774e-02,8.2877919e-02,8.3326347e-02,8.3784260e-02,8.4251791e-02,8.4729180e-02,8.5216455e-02,8.5713863e-02,8.6221606e-02,8.6739756e-02,8.7268390e-02,8.7807633e-02,8.8357568e-02,8.8918358e-02,8.9490168e-02,9.0073213e-02,9.0667553e-02,9.1273211e-02,9.1890350e-02,9.2518903e-02,9.3158953e-02,9.3810514e-02,9.4473682e-02,9.5148474e-02,9.5835015e-02,9.6533313e-02,9.7243264e-02,9.7964890e-02,9.8698311e-02,9.9443495e-02,0.1002007,0.1009699,0.1017510,0.1025440,0.1033485,0.1041641,0.1049907,0.1058281,0.1066763,0.1075355,0.1084057,0.1092868,0.1101787,0.1110812,0.1119939,0.1129164,0.1138484,0.1147895,0.1157393,0.1166975,0.1176637,0.1186377,0.1196191,0.1206076,0.1216029,0.1226043,0.1236119,0.1246248,0.1256427,0.1266652,0.1276920,0.1287227,0.1297567,0.1307936,0.1318325,0.1328726,0.1339128,0.1349530,0.1359921,0.1370298,0.1380658,0.1390999,0.1401319,0.1411613,0.1421878,0.1432108,0.1442303,0.1452458,0.1462571,0.1472638,0.1482655,0.1492620,0.1502530,0.1512381,0.1522175,0.1531913,0.1541598,0.1551233,0.1560823,0.1570371,0.1579880,0.1589357,0.1598807,0.1608235,0.1617646,0.1627049,0.1636450,0.1645858,0.1655282,0.1664735,0.1674229,0.1683779,0.1693398,0.1703101,0.1712901,0.1722814,0.1732859,0.1743052,0.1753415,0.1763967,0.1774729,0.1785723,0.1796970,0.1808496,0.1820325,0.1832484,0.1845003,0.1857910,0.1871238,0.1885014,0.1899270,0.1914039,0.1929355,0.1945253,0.1961771,0.1978946,0.1996819,0.2015433,0.2034829,0.2055053,0.2076158,0.2098183,0.2121179,0.2145196,0.2170283,0.2196490,0.2223875,0.2252505,0.2282443,0.2313758,0.2346523,0.2380805,0.2416671,0.2454200,0.2493471,0.2534556,0.2577532,0.2622486,0.2669502,0.2718649,0.2770008,0.2823639,0.2879614,0.2937993,0.2998829,0.3062181,0.3128078,0.3196580,0.3267737,0.3341577,0.3418121,0.3497406,0.3579459,0.3664280,0.3751861,0.3842220,0.3935353,0.4031252,0.4129934,0.4231392,0.4335604,0.4442536,0.4552179,0.4664506,0.4779457,0.4896952,0.5016934,0.5139334,0.5264031,0.5390942,0.5519957,0.5650969,0.5783849,0.5918463,0.6054681,0.6192309,0.6331203,0.6471203,0.6612120,0.6753761,0.6895972,0.7038586,0.7181414,0.7324258,0.7466978,0.7609394,0.7751360,0.7892777,0.8033485,0.8173327,0.8312137,0.8449793,0.8586170,0.8721125,0.8854513,0.8986242,0.9116219,0.9244317,0.9370469,0.9494612,0.9616649,0.9736466,0.9854096,0.9969528,1.0082656,1.0193468,1.0301957,1.0408105,1.0511909,1.0613403,1.0712627,1.0809604,1.0904350,1.0996907,1.1087308,1.1175545,1.1261681,1.1345770,1.1427835,1.1507869,1.1585988,1.1662271,1.1736705,1.1809306,1.1880119,1.1949189,1.2016534,1.2082207,1.2146260,1.2208703,1.2269598,1.2329004,1.2386931,1.2443388,1.2498397,1.2551985,1.2604175,1.2654955,1.2704393,1.2752538,1.2799366,1.2844871,1.2889059,1.2931939,1.2973518,1.3013829,1.3052911,1.3090785,1.3127459,1.3162944,1.3197234,1.3230306,1.3262165,1.3292816,1.3322281,1.3350563,1.3377738,1.3403872,1.3428966,1.3453032,1.3476079,1.3498106,1.3519113,1.3539103,1.3558093,1.3576099,1.3593138,1.3609251,1.3624471,1.3638829,1.3652345,1.3665045,1.3676956,1.3688073,1.3698437,1.3708065,1.3716943,1.3725079,1.3732471,1.3739115,1.3744997,1.3750103,1.3754404,1.3757862,1.3760459,1.3762188,1.3763037,1.3762997,1.3762050,1.3760157,1.3757267,1.3753299,1.3748221,1.3742012,1.3734616,1.3726026,1.3716223,1.3705173,1.3692820,1.3679107,1.3663967,1.3647343,1.3629211,1.3609555,1.3588371,1.3565655,1.3541396,1.3515569,1.3488146,1.3459076,1.3428400,1.3396161,1.3362362,1.3327043,1.3290248,1.3252019,1.3212407,1.3171442,1.3129166,1.3085597,1.3040767,1.2994726,1.2947531,1.2899251,1.2849956,1.2799697,1.2748532,1.2696507,1.2643684,1.2590108,1.2535785,1.2480762,1.2425064,1.2368715,1.2311760,1.2254260,1.2196250,1.2137769,1.2078874,1.2019597,1.1959969,1.1899862,1.1839371,1.1778663,1.1717751,1.1656672,1.1595451,1.1534135,1.1472740,1.1411272,1.1349758,1.1288220,1.1226652,1.1165067,1.1103498,1.1041942,1.0980424,1.0918951,1.0857515,1.0796127,1.0734787,1.0673494,1.0612245,1.0551062,1.0489938,1.0428876,1.0367899,1.0307004,1.0246203,1.0185517,1.0124962,1.0064571,1.0004345,0.9944302,0.9884444,0.9824799,0.9765368,0.9706146,0.9647151,0.9588373,0.9529820,0.9471499,0.9413422,0.9355620,0.9298080,0.9240838,0.9183885,0.9127218,0.9070841,0.9014757,0.8958980,0.8903507,0.8848363,0.8793522,0.8739005,0.8684818,0.8630916,0.8577353,0.8524125,0.8471224,0.8418671,0.8366478,0.8314651,0.8263175,0.8212062,0.8161274,0.8110834,0.8060745,0.8010978,0.7961560,0.7912475,0.7863734,0.7815320,0.7767259,0.7719560,0.7672211,0.7625241,0.7578610,0.7532310,0.7486355,0.7440709,0.7395391,0.7350379,0.7305691,0.7261312,0.7217278,0.7173604,0.7130268,0.7087286,0.7044637,0.7002308,0.6960320,0.6918639,0.6877288,0.6836246,0.6795524,0.6755112,0.6715010,0.6675242,0.6635787,0.6596666,0.6557853,0.6519353,0.6481155,0.6443269,0.6405691,0.6368402,0.6331421,0.6294732,0.6258335,0.6222254,0.6186459,0.6150975,0.6115994,0.6081263,0.6046813,0.6012641,0.5978743,0.5945135,0.5911807,0.5878764,0.5845994,0.5813491,0.5781271,0.5749317,0.5717639,0.5686234,0.5655079,0.5624195,0.5593563,0.5563205,0.5533099,0.5503242,0.5473645,0.5444300,0.5415220,0.5386398,0.5357826,0.5329520,0.5301457,0.5273649,0.5246088,0.5218760,0.5191675,0.5164827,0.5138201,0.5111802,0.5085625,0.5059702,0.5033997,0.5008531,0.4983308,0.4958301,0.4933522,0.4908961,0.4884619,0.4860498,0.4836589,0.4812894,0.4789415,0.4766162,0.4743132,0.4720321,0.4697737,0.4675359,0.4653190,0.4631231,0.4609450,0.4587861,0.4566466,0.4545252,0.4524230,0.4503402,0.4482778,0.4462358,0.4442141,0.4422125,0.4402298,0.4382665,0.4363214,0.4343939,0.4324849,0.4305932,0.4287194,0.4268644,0.4250266,0.4232077,0.4214070,0.4196252,0.4178613,0.4161143,0.4143847,0.4126716,0.4109754,0.4092966,0.4076334,0.4059867,0.4043562,0.4027419,0.4011435,0.3995608,0.3979940,0.3964431,0.3949077,0.3933879,0.3918833,0.3903947,0.3889205,0.3874612,0.3860166,0.3845860,0.3831697,0.3817676,0.3803793,0.3790050,0.3776443,0.3762980,0.3749655,0.3736473,0.3723438,0.3710528,0.3697750,0.3685095,0.3672563,0.3660153,0.3647865,0.3635699,0.3623654,0.3611734,0.3599936,0.3588255,0.3576696,0.3565251,0.3553916,0.3542691,0.3531575,0.3520570,0.3509683,0.3498905,0.3488236,0.3477671,0.3467214,0.3456855,0.3446599,0.3436441,0.3426377,0.3416408,0.3406537,0.3396767,0.3387099,0.3377532,0.3368062,0.3358689,0.3349408,0.3340215,0.3331112,0.3322096,0.3313167,0.3304322,0.3295562,0.3286887,0.3278298,0.3269793,0.3261366,0.3253019,0.3244748,0.3236553,0.3228433,0.3220389,0.3212419,0.3204524,0.3196703,0.3188957,0.3181289,0.3173695,0.3166171,0.3158717,0.3151338,0.3144027,0.3136786,0.3129614,0.3122511,0.3115479,0.3108515,0.3101619,0.3094792,0.3088033,0.3081341,0.3074711,0.3068143,0.3061635,0.3055188,0.3048798,0.3042466,0.3036198,0.3029992,0.3023852,0.3017776,0.3011761,0.3005811,0.2999920,0.2994086,0.2988313,0.2982597,0.2976940,0.2971340,0.2965797,0.2960311,0.2954877,0.2949497,0.2944168,0.2938893,0.2933666,0.2928486,0.2923357,0.2918281,0.2913258,0.2908294,0.2903388,0.2898542,0.2893755,0.2889027,0.2884354,0.2879731,0.2875156,0.2870628,0.2866145,0.2861710,0.2857322,0.2852983,0.2848699,0.2844467,0.2840292,0.2836171,0.2832105,0.2828096,0.2824140,0.2820234,0.2816379,0.2812576,0.2808822,0.2805116,0.2801459,0.2797853,0.2794297,0.2790795,0.2787344,0.2783943,0.2780594,0.2777295,0.2774045,0.2770844,0.2767689,0.2764581,0.2761519,0.2758506,0.2755540,0.2752623,0.2749753,0.2746928,0.2744150,0.2741417,0.2738730,0.2736090,0.2733498,0.2730955,0.2728464,0.2726026,0.2723639,0.2721305,0.2719024,0.2716796,0.2714620,0.2712495,0.2710423,0.2708404,0.2706439,0.2704531,0.2702678,0.2700882,0.2699139,0.2697453,0.2695822,0.2694247,0.2692732,0.2691275,0.2689881,0.2688546,0.2687272,0.2686055,0.2684896,0.2683790,0.2682734,0.2681729,0.2680774,0.2679870,0.2679017,0.2678217,0.2677473,0.2676789,0.2676163,0.2675594,0.2675083,0.2674628,0.2674229,0.2673885,0.2673593,0.2673353,0.2673164,0.2673028,0.2672945,0.2672918,0.2672948,0.2673036,0.2673185,0.2673396,0.2673668,0.2674003,0.2674395,0.2674848,0.2675361,0.2675932,0.2676561,0.2677251,0.2678004,0.2678821,0.2679702,0.2680647,0.2681658,0.2682736,0.2683878,0.2685086,0.2686359,0.2687699,0.2689108,0.2690585,0.2692129,0.2693740,0.2695418,0.2697165,0.2698979,0.2700861,0.2702809,0.2704828,0.2706916,0.2709073,0.2711297,0.2713591,0.2715956,0.2718391,0.2720898,0.2723477,0.2726131,0.2728856,0.2731653,0.2734523,0.2737469,0.2740490,0.2743585,0.2746757,0.2750004,0.2753331,0.2756737,0.2760222,0.2763790,0.2767443,0.2771181,0.2775005,0.2778916,0.2782919,0.2787019,0.2791213,0.2795503,0.2799885,0.2804363,0.2808934,0.2813600,0.2818362,0.2823221,0.2828182,0.2833244,0.2838412,0.2843684,0.2849064,0.2854550,0.2860148,0.2865858,0.2871682,0.2877622,0.2883668,0.2889822,0.2896089,0.2902465,0.2908953,0.2915557,0.2922275,0.2929109,0.2936063,0.2943138,0.2950335,0.2957649,0.2965084,0.2972642,0.2980321,0.2988121,0.2996045,0.3004100,0.3012277,0.3020583,0.3029020,0.3037589,0.3046291,0.3055122,0.3064083,0.3073176,0.3082399,0.3091754,0.3101241,0.3110861,0.3120611,0.3130489,0.3140495,0.3150629,0.3160891,0.3171284,0.3181798,0.3192438,0.3203205,0.3214096,0.3225110,0.3236244,0.3247498,0.3258868,0.3270353,0.3281944,0.3293642,0.3305442,0.3317344,0.3329352,0.3341450,0.3353649,0.3365938,0.3378319,0.3390782,0.3403322,0.3415934,0.3428615,0.3441359,0.3454165,0.3467024,0.3479930,0.3492877,0.3505864,0.3518878,0.3531913,0.3544965,0.3558028,0.3571096,0.3584163,0.3597224,0.3610269,0.3623288,0.3636278,0.3649233,0.3662144,0.3674987,0.3687727,0.3700389,0.3712969,0.3725462,0.3737856,0.3750145,0.3762324,0.3774381,0.3786316,0.3798121,0.3809790,0.3821312,0.3832683,0.3843900,0.3854950,0.3865829,0.3876525,0.3887036,0.3897355,0.3907477,0.3917399,0.3927113,0.3936620,0.3945913,0.3954985,0.3963835,0.3972457,0.3980848,0.3989004,0.3996918,0.4004599,0.4012040,0.4019242,0.4026205,0.4032927,0.4039409,0.4045650,0.4051651,0.4057413,0.4062935,0.4068218,0.4073264,0.4078076,0.4082655,0.4087004,0.4091129,0.4095030,0.4098707,0.4102179,0.4105437,0.4108487,0.4111330,0.4113972,0.4116422,0.4118686,0.4120770,0.4122680,0.4124418,0.4125991,0.4127406,0.4128670,0.4129785,0.4130758,0.4131593,0.4132296,0.4132870,0.4133330,0.4133679,0.4133923,0.4134067,0.4134116,0.4134080,0.4133965,0.4133778,0.4133524,0.4133208,0.4132840,0.4132420,0.4131956,0.4131453,0.4130921,0.4130364,0.4129791,0.4129210,0.4128627,0.4128048,0.4127480,0.4126929,0.4126397,0.4125890,0.4125414,0.4124975,0.4124579,0.4124231,0.4123937,0.4123703,0.4123534,0.4123433,0.4123403,0.4123454,0.4123593,0.4123824,0.4124153,0.4124586,0.4125130,0.4125786,0.4126561,0.4127457,0.4128480,0.4129632,0.4130916,0.4132343,0.4133916,0.4135644,0.4137533,0.4139588,0.4141817,0.4144228,0.4146825,0.4149621,0.4152607,0.4155799,0.4159201,0.4162825,0.4166677,0.4170765,0.4175096,0.4179679,0.4184523,0.4189633,0.4195021,0.4200697,0.4206672,0.4212959,0.4219567,0.4226513,0.4233811,0.4241485,0.4249525,0.4257962,0.4266818,0.4276115,0.4285870,0.4296108,0.4306852,0.4318122,0.4329938,0.4342318,0.4355276,0.4368826,0.4382977,0.4397733,0.4413098,0.4429078,0.4445690,0.4462956,0.4480848,0.4499407,0.4518652,0.4538614,0.4559316,0.4580792,0.4603075,0.4626218,0.4650261,0.4675253,0.4701245,0.4728283,0.4756426,0.4785717,0.4816205,0.4847934,0.4880958,0.4915361,0.4951099,0.4988275,0.5026928,0.5067121,0.5108933,0.5152437,0.5197692,0.5244790,0.5293839,0.5344930,0.5398164,0.5453640,0.5511447,0.5571704,0.5634484,0.5699871,0.5767962,0.5838878,0.5912538,0.5989101,0.6068642,0.6151229,0.6236975,0.6325954,0.6418263,0.6514009,0.6613308,0.6716336,0.6823238,0.6934195,0.7049406,0.7169080,0.7293496,0.7422926,0.7557735,0.7697824,0.7843615,0.7995402,0.8153386,0.8317780,0.8488775,0.8666627,0.8851491,0.9043540,0.9242924,0.9449759,0.9664253,0.9886489,1.0116588,1.0354668,1.0600827,1.0855364,1.1118535,1.1389925,1.1669970,1.1958947,1.2257023,1.2564290,1.2881010,1.3207359,1.3543674,1.3890110,1.4246885,1.4614187,1.4992176,1.5381174,1.5781267,1.6192584,1.6615202,1.7049239,1.7495131,1.7951874,1.8419890,1.8899028,1.9389288,1.9890327,2.0401800,2.0923216,2.1453924,2.1993403,2.2540722,2.3094921,2.3654885,2.4219284,2.4786878,2.5355868,2.5924332,2.6490026,2.7050703,2.7604251,2.8148124,2.8680027,2.9197741,2.9699459,3.0183203,3.0647218,3.1089852,3.1509576,3.1905296,3.2275999,3.2621176,3.2940760,3.3235116,3.3505068,3.3751473,3.3975117,3.4176505,3.4358072,3.4520137,3.4664142,3.4792047,3.4906151,3.5008972,3.5102844,3.5189824,3.5271549,3.5349231,3.5423734,3.5495548,3.5564826,3.5631421,3.5695045,3.5755310,3.5811906,3.5864592,3.5913515,3.5958383,3.5998969,3.6035099,3.6066856,3.6094797,3.6120024,3.6144066,3.6168633,3.6195252,3.6224947,3.6257982,3.6293786,3.6331141,3.6368558,3.6404829,3.6439385,3.6472580,3.6505542,3.6539481,3.6575387,3.6613543,3.6653447,3.6694007,3.6733873,3.6771793,3.6806784,3.6838236,3.6865900,3.6889908,3.6910715,3.6929080,3.6945987,3.6962476,3.6979482,3.6997707,3.7017381,3.7038555,3.7060957,3.7084124,3.7107515,3.7130678,3.7153394,3.7175822,3.7198496,3.7222173,3.7247505,3.7274675,3.7303150,3.7331672,3.7358680,3.7382882,3.7403817,3.7422109,3.7439346,3.7457030,3.7476246,3.7497125,3.7518861,3.7540100,3.7559576,3.7576571,3.7591107,3.7603836,3.7615707,3.7627602,3.7640028,3.7653015,3.7666163,3.7678924,3.7690954,3.7702434,3.7714152,3.7727108,3.7742155,3.7759511,3.7778599,3.7798233,3.7817016,3.7833753,3.7847619,3.7858131,3.7865000,3.7868137,3.7867746,3.7864468,3.7859378,3.7853761,3.7848775,3.7845156,3.7842956,3.7841964,3.7841737,3.7841911,3.7842321,3.7843034,3.7844176,3.7845697,3.7847123,3.7847457,3.7845278,3.7839122,3.7827997,3.7811766,3.7791243,3.7767868,3.7743187,3.7718341,3.7693682,3.7668989,3.7643726,3.7617464,3.7590027,3.7561581,3.7532480,3.7503138,3.7473853,3.7444634,3.7415063,3.7384105,3.7350159,3.7311258,3.7265530,3.7211699,3.7149558,3.7080896,3.7007642,3.6932476,3.6857784,3.6785178,3.6715097,3.6647010,3.6579719,3.6511858,3.6442327,3.6370432,3.6295812,3.6218269,3.6137502,3.6053185,3.5965047,3.5873067,3.5777624,3.5679636,3.5579793,3.5478630,3.5376148,3.5271740,3.5164535,3.5053687,3.4938793,3.4820139,3.4698560,3.4575346,3.4451754,3.4328685,3.4206536,3.4085004,3.3963478,3.3841152,3.3717301,3.3591616,3.3464024,3.3334799,3.3204429,3.3073444,3.2942147,3.2810650,3.2678730,3.2545900,3.2411578,3.2275221,3.2136648,3.1996019,3.1853900,3.1711116,3.1568515,3.1426930,3.1286943,3.1148651,3.1011922,3.0876398,3.0741520,3.0606706,3.0471511,3.0335622,3.0199046,3.0061979,2.9924784,2.9787960,2.9651830,2.9516711,2.9382746,2.9249914,2.9117994,2.8986759,2.8855903,2.8725190,2.8594508,2.8463807,2.8333213,2.8202915,2.8073142,2.7944047,2.7815633,2.7687817,2.7560399,2.7433126,2.7305827,2.7178354,2.7050769,2.6923249,2.6796036,2.6669385,2.6543612,2.6418872,2.6295328,2.6173041,2.6051898,2.5931795,2.5812531,2.5693929,2.5575893,2.5458324,2.5341277,2.5224791,2.5108967,2.4993827,2.4879308,2.4765375,2.4651983,2.4539125,2.4426768,2.4314892,2.4203508,2.4092569,2.3982050,2.3871903,2.3762157,2.3652847,2.3544085,2.3435955,2.3328481,2.3221734,2.3115728,2.3010466,2.2905869,2.2801921,2.2698569,2.2595770,2.2493498,2.2391634,2.2290180,2.2189114,2.2088449,2.1988225,2.1888459,2.1789219,2.1690564,2.1592534,2.1495154,2.1398380,2.1302233,2.1206698,2.1111791,2.1017475,2.0923772,2.0830662,2.0738127,2.0646095,2.0554490,2.0463276,2.0372422,2.0281913,2.0191758,2.0101941,2.0012648,1.9923811,1.9835505,1.9747756,1.9660565,1.9573921,1.9487796,1.9402156,1.9316986,1.9232298,1.9148006,1.9064165,1.8980794,1.8897890,1.8815453,1.8733478,1.8651943,1.8570840,1.8490160,1.8409921,1.8330086,1.8250681,1.8171723,1.8093216,1.8015161,1.7937553,1.7860397,1.7783706,1.7707456,1.7631624,1.7556237,1.7481282,1.7406750,1.7332622,1.7258863,1.7185450,1.7112374,1.7039635,1.6967273,1.6895243,1.6823590,1.6752384,1.6681612,1.6611276,1.6541374,1.6471930,1.6402915,1.6334355,1.6266177,1.6198384,1.6130946,1.6063837,1.5997045,1.5930560,1.5864390,1.5798558,1.5733088,1.5668015,1.5603317,1.5539023,1.5475131,1.5411628,1.5348493,1.5285727,1.5223292,1.5161207,1.5099509,1.5038154,1.4977189,1.4916621,1.4856441,1.4796635,1.4737186,1.4678071,1.4619277,1.4560819,1.4502648,1.4444785,1.4387233,1.4329984,1.4273044,1.4216431,1.4160131,1.4104167,1.4048564,1.3993335,1.3938463,1.3883973,1.3829861,1.3776112,1.3722733,1.3669729,1.3617098,1.3564829,1.3512932,1.3461347,1.3410068,1.3359083,1.3308384,1.3257977,1.3207848,1.3158027,1.3108518,1.3059361,1.3010569,1.2962123,1.2914040,1.2866317,1.2818949,1.2771928,1.2725239,1.2678883,1.2632867,1.2587216,1.2541893,1.2496912,1.2452278,1.2407993,1.2364030,1.2320392,1.2277074,1.2234074,1.2191391,1.2149040,1.2106977,1.2065248,1.2023839,1.1982744,1.1941974,1.1901529,1.1861410,1.1821625,1.1782188,1.1743068,1.1704279,1.1665821,1.1627660,1.1589804,1.1552248,1.1514992,1.1478038,1.1441389,1.1405053,1.1369036,1.1333345,1.1297983,1.1262939,1.1228204,1.1193767,1.1159618,1.1125753,1.1092185,1.1058888,1.1025888,1.0993159,1.0960710,1.0928539,1.0896634,1.0864993,1.0833622,1.0802531,1.0771704,1.0741156,1.0710888,1.0680897,1.0651186,1.0621740,1.0592554,1.0563627,1.0534970,1.0506585,1.0478466,1.0450613,1.0423044,1.0395753,1.0368739,1.0341997,1.0315518,1.0289299,1.0263344,1.0237627,1.0212148,1.0186903,1.0161891,1.0137111,1.0112562,1.0088252,1.0064185,1.0040357,1.0016780,0.9993433,0.9970330,0.9947469,0.9924846,0.9902450,0.9880265,0.9858324,0.9836583,0.9815052,0.9793720,0.9772620,0.9751718,0.9731007,0.9710503,0.9690210,0.9670105,0.9650192,0.9630481,0.9610978,0.9591675,0.9572574,0.9553665,0.9534965,0.9516460,0.9498147,0.9480020,0.9462078,0.9444319,0.9426742,0.9409362,0.9392170,0.9375185,0.9358396,0.9341801,0.9325398,0.9309196,0.9293185,0.9277368,0.9261737,0.9246303,0.9231063,0.9216002,0.9201131,0.9186433,0.9171914,0.9157583,0.9143429,0.9129466,0.9115691,0.9102100,0.9088701,0.9075478,0.9062437,0.9049571,0.9036886,0.9024370,0.9012031,0.8999861,0.8987871,0.8976046,0.8964393,0.8952908,0.8941591,0.8930435,0.8919450,0.8908620,0.8897961,0.8887460,0.8877125,0.8866952,0.8856937,0.8847075,0.8837373,0.8827838,0.8818456,0.8809237,0.8800172,0.8791268,0.8782517,0.8773931,0.8765504,0.8757246,0.8749146,0.8741217,0.8733457,0.8725855,0.8718407,0.8711115,0.8703993,0.8697038,0.8690240,0.8683603,0.8677117,0.8670784,0.8664605,0.8658584,0.8652714,0.8647006,0.8641456,0.8636064,0.8630832,0.8625765,0.8620862,0.8616120,0.8611535,0.8607106,0.8602821,0.8598677,0.8594680,0.8590832,0.8587132,0.8583584,0.8580185,0.8576928,0.8573811,0.8570837,0.8568007,0.8565320,0.8562773,0.8560363,0.8558103,0.8555989,0.8554020,0.8552189,0.8550487,0.8548912,0.8547468,0.8546165,0.8545007,0.8543990,0.8543116,0.8542393,0.8541811,0.8541380,0.8541093,0.8540947,0.8540945,0.8541091,0.8541377,0.8541803,0.8542367,0.8543071,0.8543910,0.8544890,0.8546020,0.8547300,0.8548738,0.8550325,0.8552056,0.8553930,0.8555945,0.8558106,0.8560415,0.8562871,0.8565470,0.8568227,0.8571128,0.8574165,0.8577341,0.8580651,0.8584095,0.8587670,0.8591391,0.8595263,0.8599294,0.8603492,0.8607863,0.8612399,0.8617096,0.8621951,0.8626955,0.8632112,0.8637413,0.8642865,0.8648463,0.8654214,0.8660108,0.8666158,0.8672347,0.8678680,0.8685157,0.8691792,0.8698583,0.8705543,0.8712668,0.8719966,0.8727425,0.8735056,0.8742831,0.8750764,0.8758842,0.8767078,0.8775467,0.8784017,0.8792725,0.8801593,0.8810616,0.8819789,0.8829097,0.8838558,0.8848171,0.8857936,0.8867866,0.8877963,0.8888237,0.8898671,0.8909273,0.8920026,0.8930935,0.8941991,0.8953215,0.8964597,0.8976151,0.8987876,0.8999777,0.9011837,0.9024066,0.9036446,0.9049006,0.9061727,0.9074626,0.9087690,0.9100945,0.9114370,0.9127976,0.9141765,0.9155743,0.9169897,0.9184240,0.9198757,0.9213458,0.9228331,0.9243380,0.9258598,0.9273980,0.9289538,0.9305262,0.9321171,0.9337256,0.9353534,0.9369990,0.9386640,0.9403454,0.9420443,0.9437610,0.9454966,0.9472493,0.9490227,0.9508146,0.9526269,0.9544588,0.9563112,0.9581813,0.9600703,0.9619758,0.9638992,0.9658387,0.9677957,0.9697688,0.9717614,0.9737716,0.9758018,0.9778526,0.9799252,0.9820182,0.9841294,0.9862618,0.9884116,0.9905801,0.9927652,0.9949683,0.9971882,0.9994272,1.0016844,1.0039620,1.0062588,1.0085766,1.0109148,1.0132753,1.0156554,1.0180571,1.0204780,1.0229206,1.0253831,1.0278680,1.0303737,1.0329032,1.0354525,1.0380256,1.0406184,1.0432327,1.0458643,1.0485183,1.0511900,1.0538820,1.0565932,1.0593222,1.0620712,1.0648375,1.0676235,1.0704274,1.0732534,1.0760998,1.0789697,1.0818614,1.0847758,1.0877120,1.0906709,1.0936487,1.0966462,1.0996617,1.1026978,1.1057532,1.1088331,1.1119356,1.1150645,1.1182153,1.1213902,1.1245837,1.1277982,1.1310271,1.1342770,1.1375426,1.1408281,1.1441318,1.1474556,1.1507994,1.1541611,1.1575463,1.1609540,1.1643860,1.1678421,1.1713214,1.1748255,1.1783526,1.1819005,1.1854671,1.1890525,1.1926563,1.1962792,1.1999224,1.2035875,1.2072753,1.2109864,1.2147187,1.2184724,1.2222453,1.2260374,1.2298489,1.2336804,1.2375311,1.2414024,1.2452929,1.2492033,1.2531332,1.2570844,1.2610583,1.2650540,1.2690718,1.2731115,1.2771715,1.2812527,1.2853533,1.2894721,1.2936089,1.2977616,1.3019304,1.3061177,1.3103237,1.3145518,1.3188034,1.3230801,1.3273821,1.3317093,1.3360593,1.3404320,1.3448238,1.3492352,1.3536638,1.3581096,1.3625739,1.3670576,1.3715627,1.3760915,1.3806447,1.3852229,1.3898242,1.3944470,1.3990883,1.4037468,1.4084210,1.4131122,1.4178201,1.4225454,1.4272892,1.4320509,1.4368325,1.4416355,1.4464597,1.4513090,1.4561836,1.4610817,1.4660010,1.4709398,1.4758953,1.4808680,1.4858558,1.4908603,1.4958835,1.5009280,1.5059958,1.5110884,1.5162051,1.5213448,1.5265052,1.5316842,1.5368811,1.5420960,1.5473317,1.5525879,1.5578632,1.5631595,1.5684726,1.5737983,1.5791342,1.5844802,1.5898364,1.5952059,1.6005933,1.6060020,1.6114335,1.6168876,1.6223621,1.6278549,1.6333632,1.6388854,1.6444225,1.6499778,1.6555538,1.6611516,1.6667726,1.6724164,1.6780832,1.6837728,1.6894854,1.6952209,1.7009802,1.7067618,1.7125654,1.7183869,1.7242228,1.7300683,1.7359209,1.7417803,1.7476462,1.7535218,1.7594081,1.7653069,1.7712179,1.7771389,1.7830708,1.7890142,1.7949734,1.8009531,1.8069609,1.8130020,1.8190809,1.8251998,1.8313569,1.8375475,1.8437636,1.8499959,1.8562344,1.8624730,1.8687088,1.8749430,1.8811786,1.8874209,1.8936752,1.8999454,1.9062351,1.9125494,1.9188930,1.9252685,1.9316765,1.9381155,1.9445825,1.9510723,1.9575816,1.9641075,1.9706491,1.9772084,1.9837855,1.9903811,1.9969951,2.0036259,2.0102735,2.0169365,2.0236154,2.0303075,2.0370095,2.0437133,2.0504103,2.0570941,2.0637662,2.0704350,2.0771160,2.0838256,2.0905757,2.0973709,2.1042085,2.1110797,2.1179757,2.1248913,2.1318264,2.1387856,2.1457734,2.1527922,2.1598423,2.1669185,2.1740174,2.1811388,2.1882780,2.1954312,2.2025931,2.2097545,2.2169039,2.2240357,2.2311499,2.2382555,2.2453766,2.2525446,2.2597969,2.2671609,2.2746487,2.2822518,2.2899432,2.2976830,2.3054330,2.3131642,2.3208613,2.3285201,2.3361466,2.3437481,2.3513303,2.3589041,2.3664844,2.3740919,2.3817496,2.3894782,2.3972840,2.4051614,2.4130924,2.4210548,2.4290328,2.4370205,2.4450171,2.4530249,2.4610384,2.4690478,2.4770391,2.4850051,2.4929492,2.5008843,2.5088341,2.5168254,2.5248873,2.5330410,2.5412903,2.5496173,2.5579829,2.5663357,2.5746291,2.5828373,2.5909626,2.5990367,2.6071112,2.6152434,2.6234839,2.6318650,2.6403961,2.6490607,2.6578224,2.6666303,2.6754346,2.6842003,2.6929140,2.7015884,2.7102518,2.7189374,2.7276671,2.7364385,2.7452276,2.7539937,2.7626910,2.7712908,2.7797890,2.7882094,2.7965949,2.8049924,2.8134391,2.8219581,2.8305666,2.8392794,2.8481147,2.8570793,2.8661582,2.8753068,2.8844535,2.8935199,2.9024374,2.9111638,2.9196866,2.9280198,2.9361944,2.9442558,2.9522448,2.9601963,2.9681301,2.9760554,2.9839747,2.9918966,2.9998424,3.0078418,3.0159173,3.0240738,3.0322905,3.0405257,3.0487285,3.0568538,3.0648682,3.0727453,3.0804582,3.0879714,3.0952537,3.1022985,3.1091428,3.1158686,3.1225762,3.1293457,3.1362000,3.1430967,3.1499562,3.1567109,3.1633501,3.1699271,3.1765285,3.1832190,3.1899953,3.1967795,3.2034523,3.2099037,3.2160673,3.2219284,3.2275074,3.2328465,3.2380061,3.2430739,3.2481620,3.2533836,3.2588170,3.2644777,3.2703147,3.2762313,3.2821152,3.2878628,3.2933857,3.2986071,3.3034627,3.3079133,3.3119645,3.3156831,3.3191917,3.3226347,3.3261304,3.3297286,3.3334045,3.3370881,3.3407240,3.3443160,3.3479307,3.3516402,3.3554473,3.3592277,3.3627458,3.3657439,3.3680615,3.3697238,3.3709342,3.3719802,3.3730972,3.3743725,3.3757396,3.3770585,3.3782272,3.3792531,3.3802474,3.3813546,3.3826654,3.3841693,3.3857415,3.3871875,3.3883002,3.3889287,3.3890400,3.3887591,3.3883598,3.3881979,3.3885977,3.3897340,3.3915579,3.3938940
"w2-04",26.0000000,1.9234657e-02,1.9107580e-02,1.8990278e-02,1.8887520e-02,1.8804073e-02,1.8738985e-02,1.8692493e-02,1.8659353e-02,1.8636227e-02,1.8618345e-02,1.8593073e-02,1.8557549e-02,1.8507004e-02,1.8441200e-02,1.8362284e-02,1.8276215e-02,1.8191576e-02,1.8115759e-02,1.8055439e-02,1.8015146e-02,1.7993927e-02,1.7987490e-02,1.7987013e-02,1.7986536e-02,1.7975807e-02,1.7953873e-02,1.7919302e-02,1.7878532e-02,1.7832994e-02,1.7791510e-02,1.7759800e-02,1.7742395e-02,1.7741442e-02,1.7755270e-02,1.7780066e-02,1.7806530e-02,1.7827988e-02,1.7841339e-02,1.7843962e-02,1.7837763e-02,1.7826796e-02,1.7812252e-02,1.7794371e-02,1.7776489e-02,1.7757177e-02,1.7734766e-02,1.7708778e-02,1.7687082e-02,1.7670870e-02,1.7664433e-02,1.7670870e-02,1.7687559e-02,1.7713308e-02,1.7742634e-02,1.7768145e-02,1.7790318e-02,1.7804861e-02,1.7811060e-02,1.7810345e-02,1.7806053e-02,1.7798185e-02,1.7786741e-02,1.7775536e-02,1.7764330e-02,1.7757654e-02,1.7750740e-02,1.7743349e-02,1.7735481e-02,1.7725945e-02,1.7711639e-02,1.7692327e-02,1.7672777e-02,1.7658472e-02,1.7650127e-02,1.7648697e-02,1.7657995e-02,1.7672777e-02,1.7688036e-02,1.7703295e-02,1.7708778e-02,1.7706156e-02,1.7695665e-02,1.7680645e-02,1.7663002e-02,1.7644167e-02,1.7629743e-02,1.7619371e-02,1.7611861e-02,1.7607212e-02,1.7605066e-02,1.7605662e-02,1.7609000e-02,1.7616153e-02,1.7628431e-02,1.7644882e-02,1.7663002e-02,1.7681479e-02,1.7698407e-02,1.7711639e-02,1.7719865e-02,1.7724633e-02,1.7724395e-02,1.7721415e-02,1.7717361e-02,1.7713189e-02,1.7710686e-02,1.7710805e-02,1.7715096e-02,1.7724514e-02,1.7736316e-02,1.7748952e-02,1.7760992e-02,1.7769575e-02,1.7775178e-02,1.7779231e-02,1.7783403e-02,1.7788291e-02,1.7798185e-02,1.7812371e-02,1.7829299e-02,1.7847538e-02,1.7865658e-02,1.7882109e-02,1.7894268e-02,1.7901540e-02,1.7904520e-02,1.7902732e-02,1.7899632e-02,1.7896414e-02,1.7895460e-02,1.7898083e-02,1.7904401e-02,1.7912388e-02,1.7920732e-02,1.7926574e-02,1.7929435e-02,1.7929673e-02,1.7930031e-02,1.7930508e-02,1.7934442e-02,1.7943263e-02,1.7957687e-02,1.7974854e-02,1.7993927e-02,1.8012047e-02,1.8027902e-02,1.8038511e-02,1.8043995e-02,1.8044710e-02,1.8040419e-02,1.8035412e-02,1.8032193e-02,1.8031478e-02,1.8033266e-02,1.8038630e-02,1.8046498e-02,1.8054605e-02,1.8062830e-02,1.8071175e-02,1.8079996e-02,1.8091083e-02,1.8103838e-02,1.8116713e-02,1.8128872e-02,1.8138766e-02,1.8146276e-02,1.8151164e-02,1.8153548e-02,1.8155456e-02,1.8157244e-02,1.8159270e-02,1.8163562e-02,1.8168211e-02,1.8171191e-02,1.8171668e-02,1.8169761e-02,1.8166423e-02,1.8163085e-02,1.8160343e-02,1.8160224e-02,1.8164277e-02,1.8171191e-02,1.8180370e-02,1.8192053e-02,1.8201709e-02,1.8208981e-02,1.8213630e-02,1.8215537e-02,1.8216252e-02,1.8214464e-02,1.8212795e-02,1.8211961e-02,1.8212318e-02,1.8212914e-02,1.8213630e-02,1.8214107e-02,1.8214583e-02,1.8214941e-02,1.8215179e-02,1.8217921e-02,1.8223286e-02,1.8229365e-02,1.8235207e-02,1.8241882e-02,1.8248558e-02,1.8254995e-02,1.8261433e-02,1.8266559e-02,1.8271327e-02,1.8276215e-02,1.8279314e-02,1.8280149e-02,1.8278480e-02,1.8276215e-02,1.8273950e-02,1.8274069e-02,1.8276691e-02,1.8281817e-02,1.8287539e-02,1.8295527e-02,1.8302321e-02,1.8306971e-02,1.8309116e-02,1.8308282e-02,1.8302321e-02,1.8294215e-02,1.8285513e-02,1.8277049e-02,1.8268466e-02,1.8261671e-02,1.8255830e-02,1.8252134e-02,1.8250704e-02,1.8250108e-02,1.8249631e-02,1.8250465e-02,1.8253565e-02,1.8259287e-02,1.8265843e-02,1.8273950e-02,1.8282056e-02,1.8290162e-02,1.8298030e-02,1.8303514e-02,1.8308878e-02,1.8314362e-02,1.8317103e-02,1.8317461e-02,1.8317699e-02,1.8315434e-02,1.8313050e-02,1.8310189e-02,1.8308163e-02,1.8307447e-02,1.8309116e-02,1.8313169e-02,1.8319368e-02,1.8327832e-02,1.8335938e-02,1.8343210e-02,1.8349528e-02,1.8353581e-02,1.8355131e-02,1.8355966e-02,1.8356800e-02,1.8358827e-02,1.8360972e-02,1.8365264e-02,1.8372059e-02,1.8380165e-02,1.8388510e-02,1.8396854e-02,1.8405318e-02,1.8414736e-02,1.8424273e-02,1.8433690e-02,1.8441916e-02,1.8447876e-02,1.8452287e-02,1.8455982e-02,1.8458605e-02,1.8459439e-02,1.8459916e-02,1.8459916e-02,1.8459082e-02,1.8458247e-02,1.8457055e-02,1.8458009e-02,1.8460393e-02,1.8463612e-02,1.8466830e-02,1.8470764e-02,1.8475056e-02,1.8479109e-02,1.8482924e-02,1.8486142e-02,1.8487334e-02,1.8486023e-02,1.8484116e-02,1.8482327e-02,1.8478632e-02,1.8474579e-02,1.8470883e-02,1.8468976e-02,1.8467784e-02,1.8467665e-02,1.8469810e-02,1.8472791e-02,1.8477440e-02,1.8482924e-02,1.8488884e-02,1.8495083e-02,1.8500447e-02,1.8505812e-02,1.8510938e-02,1.8516064e-02,1.8520832e-02,1.8525362e-02,1.8529892e-02,1.8534541e-02,1.8538713e-02,1.8542767e-02,1.8546700e-02,1.8550634e-02,1.8554568e-02,1.8558264e-02,1.8560171e-02,1.8559813e-02,1.8558383e-02,1.8556476e-02,1.8554449e-02,1.8551350e-02,1.8545985e-02,1.8539548e-02,1.8533111e-02,1.8526793e-02,1.8520117e-02,1.8513680e-02,1.8508673e-02,1.8504620e-02,1.8500924e-02,1.8497109e-02,1.8493295e-02,1.8489599e-02,1.8485904e-02,1.8482685e-02,1.8479466e-02,1.8477440e-02,1.8477678e-02,1.8479109e-02,1.8481493e-02,1.8485546e-02,1.8491149e-02,1.8496871e-02,1.8504381e-02,1.8512607e-02,1.8521309e-02,1.8530130e-02,1.8537998e-02,1.8545389e-02,1.8551111e-02,1.8555999e-02,1.8560886e-02,1.8564463e-02,1.8566489e-02,1.8569231e-02,1.8573880e-02,1.8579006e-02,1.8584132e-02,1.8589377e-02,1.8594503e-02,1.8599868e-02,1.8605113e-02,1.8610358e-02,1.8614173e-02,1.8617392e-02,1.8621564e-02,1.8626690e-02,1.8632293e-02,1.8638015e-02,1.8643737e-02,1.8649459e-02,1.8654823e-02,1.8658757e-02,1.8660307e-02,1.8660069e-02,1.8659472e-02,1.8659711e-02,1.8660665e-02,1.8661857e-02,1.8663168e-02,1.8664718e-02,1.8666744e-02,1.8668890e-02,1.8670917e-02,1.8672824e-02,1.8674731e-02,1.8676519e-02,1.8677831e-02,1.8679380e-02,1.8681884e-02,1.8684983e-02,1.8687487e-02,1.8688679e-02,1.8689990e-02,1.8691182e-02,1.8691540e-02,1.8690467e-02,1.8687367e-02,1.8683076e-02,1.8679619e-02,1.8678665e-02,1.8680215e-02,1.8683672e-02,1.8687487e-02,1.8691301e-02,1.8695354e-02,1.8699169e-02,1.8701553e-02,1.8702269e-02,1.8702865e-02,1.8704772e-02,1.8709064e-02,1.8714786e-02,1.8720627e-02,1.8726587e-02,1.8732309e-02,1.8737555e-02,1.8740535e-02,1.8741608e-02,1.8740773e-02,1.8737912e-02,1.8733859e-02,1.8729568e-02,1.8726945e-02,1.8725872e-02,1.8726587e-02,1.8727779e-02,1.8728971e-02,1.8730164e-02,1.8730879e-02,1.8731236e-02,1.8731236e-02,1.8730760e-02,1.8729568e-02,1.8726826e-02,1.8724680e-02,1.8723965e-02,1.8724918e-02,1.8727303e-02,1.8729448e-02,1.8731475e-02,1.8733144e-02,1.8734932e-02,1.8736601e-02,1.8738151e-02,1.8739462e-02,1.8740654e-02,1.8741012e-02,1.8739581e-02,1.8737793e-02,1.8735766e-02,1.8733501e-02,1.8731236e-02,1.8728614e-02,1.8725872e-02,1.8723726e-02,1.8723369e-02,1.8722892e-02,1.8722892e-02,1.8722892e-02,1.8722892e-02,1.8723845e-02,1.8726230e-02,1.8728733e-02,1.8731117e-02,1.8733025e-02,1.8734574e-02,1.8736064e-02,1.8736660e-02,1.8735588e-02,1.8734157e-02,1.8733025e-02,1.8731952e-02,1.8731833e-02,1.8733084e-02,1.8734515e-02,1.8736541e-02,1.8738687e-02,1.8740237e-02,1.8741250e-02,1.8740892e-02,1.8739104e-02,1.8736660e-02,1.8734753e-02,1.8732607e-02,1.8731117e-02,1.8730044e-02,1.8729091e-02,1.8728137e-02,1.8728018e-02,1.8727541e-02,1.8727243e-02,1.8726945e-02,1.8726647e-02,1.8726468e-02,1.8726349e-02,1.8726408e-02,1.8727362e-02,1.8729687e-02,1.8732011e-02,1.8734574e-02,1.8737137e-02,1.8739402e-02,1.8741667e-02,1.8743932e-02,1.8745065e-02,1.8745482e-02,1.8744946e-02,1.8743575e-02,1.8742502e-02,1.8741548e-02,1.8740535e-02,1.8739998e-02,1.8740714e-02,1.8741488e-02,1.8743575e-02,1.8746555e-02,1.8749654e-02,1.8752813e-02,1.8756032e-02,1.8759310e-02,1.8762827e-02,1.8766642e-02,1.8770516e-02,1.8774927e-02,1.8779755e-02,1.8784404e-02,1.8788695e-02,1.8792450e-02,1.8795371e-02,1.8797815e-02,1.8799126e-02,1.8799663e-02,1.8799782e-02,1.8799901e-02,1.8800199e-02,1.8801749e-02,1.8803895e-02,1.8806398e-02,1.8809795e-02,1.8813193e-02,1.8816650e-02,1.8820345e-02,1.8824160e-02,1.8827975e-02,1.8831789e-02,1.8835485e-02,1.8838346e-02,1.8841147e-02,1.8843889e-02,1.8846691e-02,1.8849611e-02,1.8852532e-02,1.8855453e-02,1.8858612e-02,1.8862665e-02,1.8866718e-02,1.8870711e-02,1.8874764e-02,1.8878698e-02,1.8882573e-02,1.8886328e-02,1.8890023e-02,1.8893301e-02,1.8895268e-02,1.8896103e-02,1.8895924e-02,1.8895864e-02,1.8895686e-02,1.8895984e-02,1.8896401e-02,1.8897712e-02,1.8900037e-02,1.8902421e-02,1.8905103e-02,1.8908620e-02,1.8911481e-02,1.8913746e-02,1.8916011e-02,1.8918276e-02,1.8920660e-02,1.8923223e-02,1.8926322e-02,1.8929541e-02,1.8932641e-02,1.8935502e-02,1.8938184e-02,1.8940091e-02,1.8942058e-02,1.8943906e-02,1.8945992e-02,1.8949091e-02,1.8952489e-02,1.8956363e-02,1.8961251e-02,1.8966317e-02,1.8971920e-02,1.8977702e-02,1.8983543e-02,1.8989325e-02,1.8995106e-02,1.9000292e-02,1.9004464e-02,1.9007981e-02,1.9011497e-02,1.9015133e-02,1.9019306e-02,1.9023478e-02,1.9028127e-02,1.9033730e-02,1.9039333e-02,1.9045115e-02,1.9051552e-02,1.9058287e-02,1.9065201e-02,1.9072056e-02,1.9079089e-02,1.9086719e-02,1.9095600e-02,1.9105494e-02,1.9115806e-02,1.9125938e-02,1.9135654e-02,1.9145250e-02,1.9154012e-02,1.9161940e-02,1.9169807e-02,1.9177735e-02,1.9185603e-02,1.9193530e-02,1.9201696e-02,1.9210935e-02,1.9220531e-02,1.9230425e-02,1.9241333e-02,1.9252539e-02,1.9264638e-02,1.9277930e-02,1.9292235e-02,1.9307017e-02,1.9322753e-02,1.9338727e-02,1.9354880e-02,1.9371092e-02,1.9387364e-02,1.9403458e-02,1.9419312e-02,1.9435406e-02,1.9452035e-02,1.9468844e-02,1.9486248e-02,1.9503713e-02,1.9521415e-02,1.9539297e-02,1.9557416e-02,1.9575417e-02,1.9593298e-02,1.9610822e-02,1.9627213e-02,1.9642532e-02,1.9656837e-02,1.9669771e-02,1.9681454e-02,1.9691765e-02,1.9700706e-02,1.9708455e-02,1.9715011e-02,1.9720674e-02,1.9726038e-02,1.9731343e-02,1.9736528e-02,1.9741774e-02,1.9746840e-02,1.9751787e-02,1.9756436e-02,1.9760370e-02,1.9763291e-02,1.9765198e-02,1.9766331e-02,1.9767165e-02,1.9767940e-02,1.9768298e-02,1.9767880e-02,1.9767463e-02,1.9766986e-02,1.9766450e-02,1.9765854e-02,1.9764841e-02,1.9762754e-02,1.9760251e-02,1.9757271e-02,1.9754052e-02,1.9750834e-02,1.9747078e-02,1.9742668e-02,1.9738257e-02,1.9733727e-02,1.9729316e-02,1.9725084e-02,1.9721150e-02,1.9717515e-02,1.9713998e-02,1.9710779e-02,1.9707739e-02,1.9704700e-02,1.9701719e-02,1.9698858e-02,1.9695878e-02,1.9692957e-02,1.9690096e-02,1.9687355e-02,1.9684970e-02,1.9683123e-02,1.9681752e-02,1.9680917e-02,1.9680858e-02,1.9681096e-02,1.9681692e-02,1.9682586e-02,1.9683301e-02,1.9683599e-02,1.9683480e-02,1.9682884e-02,1.9681692e-02,1.9680381e-02,1.9678950e-02,1.9677520e-02,1.9676089e-02,1.9674659e-02,1.9673109e-02,1.9671559e-02,1.9669890e-02,1.9667804e-02,1.9665062e-02,1.9661963e-02,1.9658744e-02,1.9655168e-02,1.9651651e-02,1.9647777e-02,1.9643605e-02,1.9638836e-02,1.9633353e-02,1.9627392e-02,1.9620955e-02,1.9614398e-02,1.9607425e-02,1.9599974e-02,1.9592464e-02,1.9584835e-02,1.9577265e-02,1.9569933e-02,1.9562602e-02,1.9555867e-02,1.9549787e-02,1.9544005e-02,1.9538283e-02,1.9532919e-02,1.9527674e-02,1.9522309e-02,1.9517064e-02,1.9511819e-02,1.9506633e-02,1.9501686e-02,1.9497335e-02,1.9493401e-02,1.9489586e-02,1.9486070e-02,1.9482732e-02,1.9479513e-02,1.9476354e-02,1.9473135e-02,1.9470096e-02,1.9467533e-02,1.9464910e-02,1.9462407e-02,1.9459844e-02,1.9457281e-02,1.9454241e-02,1.9450307e-02,1.9445717e-02,1.9440770e-02,1.9435406e-02,1.9430280e-02,1.9425452e-02,1.9420803e-02,1.9416749e-02,1.9413412e-02,1.9410253e-02,1.9407988e-02,1.9406557e-02,1.9405603e-02,1.9404054e-02,1.9402087e-02,1.9399464e-02,1.9396305e-02,1.9393206e-02,1.9390106e-02,1.9387603e-02,1.9386411e-02,1.9386530e-02,1.9387782e-02,1.9390285e-02,1.9393802e-02,1.9397497e-02,1.9401431e-02,1.9405305e-02,1.9409180e-02,1.9412994e-02,1.9416749e-02,1.9420445e-02,1.9424140e-02,1.9427717e-02,1.9431114e-02,1.9434571e-02,1.9438326e-02,1.9442677e-02,1.9447148e-02,1.9451916e-02,1.9457340e-02,1.9463778e-02,1.9470990e-02,1.9478858e-02,1.9488037e-02,1.9498348e-02,1.9509077e-02,1.9520640e-02,1.9533157e-02,1.9546032e-02,1.9559383e-02,1.9573390e-02,1.9587755e-02,1.9602060e-02,1.9616485e-02,1.9630849e-02,1.9645214e-02,1.9659877e-02,1.9675374e-02,1.9691944e-02,1.9709587e-02,1.9728422e-02,1.9748271e-02,1.9768596e-02,1.9789100e-02,1.9810021e-02,1.9830585e-02,1.9850552e-02,1.9870579e-02,1.9890845e-02,1.9911170e-02,1.9932032e-02,1.9953251e-02,1.9974649e-02,1.9995868e-02,2.0017147e-02,2.0038307e-02,2.0058751e-02,2.0078540e-02,2.0098090e-02,2.0117164e-02,2.0135105e-02,2.0151854e-02,2.0167410e-02,2.0181656e-02,2.0195186e-02,2.0208478e-02,2.0220995e-02,2.0232260e-02,2.0242453e-02,2.0251274e-02,2.0258784e-02,2.0265102e-02,2.0270884e-02,2.0275831e-02,2.0280302e-02,2.0284772e-02,2.0289004e-02,2.0293593e-02,2.0298541e-02,2.0303488e-02,2.0308554e-02,2.0313799e-02,2.0319104e-02,2.0324409e-02,2.0329714e-02,2.0335436e-02,2.0341337e-02,2.0347238e-02,2.0353436e-02,2.0359814e-02,2.0365655e-02,2.0371079e-02,2.0376027e-02,2.0380318e-02,2.0384312e-02,2.0388365e-02,2.0392299e-02,2.0395994e-02,2.0399213e-02,2.0402372e-02,2.0405531e-02,2.0408630e-02,2.0411789e-02,2.0415246e-02,2.0419121e-02,2.0422876e-02,2.0426631e-02,2.0430446e-02,2.0434141e-02,2.0438075e-02,2.0442128e-02,2.0446539e-02,2.0451605e-02,2.0457268e-02,2.0462930e-02,2.0468831e-02,2.0475566e-02,2.0482659e-02,2.0489872e-02,2.0496666e-02,2.0503044e-02,2.0509124e-02,2.0515263e-02,2.0521402e-02,2.0527542e-02,2.0533681e-02,2.0540297e-02,2.0547509e-02,2.0555258e-02,2.0563662e-02,2.0572186e-02,2.0580649e-02,2.0589113e-02,2.0597994e-02,2.0607412e-02,2.0617247e-02,2.0627499e-02,2.0638525e-02,2.0650089e-02,2.0661712e-02,2.0673394e-02,2.0685077e-02,2.0696819e-02,2.0708561e-02,2.0720184e-02,2.0731688e-02,2.0743132e-02,2.0754576e-02,2.0766020e-02,2.0777404e-02,2.0788729e-02,2.0800114e-02,2.0811439e-02,2.0822763e-02,2.0834267e-02,2.0845830e-02,2.0858049e-02,2.0870864e-02,2.0883799e-02,2.0897269e-02,2.0911396e-02,2.0925522e-02,2.0939529e-02,2.0953298e-02,2.0966530e-02,2.0979106e-02,2.0991623e-02,2.1004200e-02,2.1016777e-02,2.1029294e-02,2.1041811e-02,2.1054387e-02,2.1066964e-02,2.1079540e-02,2.1092355e-02,2.1105409e-02,2.1118462e-02,2.1131516e-02,2.1144688e-02,2.1158040e-02,2.1171689e-02,2.1185517e-02,2.1199405e-02,2.1213263e-02,2.1226853e-02,2.1240205e-02,2.1253467e-02,2.1266937e-02,2.1280587e-02,2.1294385e-02,2.1308392e-02,2.1322668e-02,2.1337271e-02,2.1352112e-02,2.1367431e-02,2.1383286e-02,2.1399677e-02,2.1416366e-02,2.1433055e-02,2.1449894e-02,2.1467119e-02,2.1484733e-02,2.1502703e-02,2.1521360e-02,2.1540761e-02,2.1561086e-02,2.1582514e-02,2.1604985e-02,2.1628499e-02,2.1652937e-02,2.1678478e-02,2.1705151e-02,2.1732807e-02,2.1761328e-02,2.1790922e-02,2.1821856e-02,2.1854103e-02,2.1887600e-02,2.1922529e-02,2.1958977e-02,2.1997035e-02,2.2037029e-02,2.2078991e-02,2.2122830e-02,2.2168875e-02,2.2217304e-02,2.2267997e-02,2.2320837e-02,2.2376060e-02,2.2433788e-02,2.2493809e-02,2.2555828e-02,2.2620171e-02,2.2687495e-02,2.2757947e-02,2.2831261e-02,2.2907466e-02,2.2986948e-02,2.3069739e-02,2.3155659e-02,2.3244500e-02,2.3336500e-02,2.3431599e-02,2.3529708e-02,2.3630589e-02,2.3734659e-02,2.3841858e-02,2.3952037e-02,2.4065375e-02,2.4181843e-02,2.4301499e-02,2.4424374e-02,2.4550527e-02,2.4679869e-02,2.4812460e-02,2.4948120e-02,2.5086641e-02,2.5227934e-02,2.5372386e-02,2.5520533e-02,2.5672287e-02,2.5827438e-02,2.5986284e-02,2.6148885e-02,2.6315302e-02,2.6485622e-02,2.6660144e-02,2.6838958e-02,2.7021974e-02,2.7209461e-02,2.7401805e-02,2.7599454e-02,2.7802736e-02,2.8011918e-02,2.8227031e-02,2.8448313e-02,2.8676212e-02,2.8910816e-02,2.9152244e-02,2.9400647e-02,2.9655993e-02,2.9918522e-02,3.0188143e-02,3.0465037e-02,3.0748963e-02,3.1039178e-02,3.1335562e-02,3.1637534e-02,3.1944603e-02,3.2256156e-02,3.2571495e-02,3.2889858e-02,3.3210307e-02,3.3532143e-02,3.3854231e-02,3.4175441e-02,3.4494758e-02,3.4811169e-02,3.5123467e-02,3.5430342e-02,3.5730779e-02,3.6023930e-02,3.6308825e-02,3.6584601e-02,3.6850646e-02,3.7106231e-02,3.7350625e-02,3.7583560e-02,3.7805244e-02,3.8015127e-02,3.8213179e-02,3.8399264e-02,3.8573533e-02,3.8736150e-02,3.8887277e-02,3.9027378e-02,3.9156690e-02,3.9275840e-02,3.9385453e-02,3.9485812e-02,3.9577395e-02,3.9660960e-02,3.9737016e-02,3.9805964e-02,3.9868295e-02,3.9924294e-02,3.9974332e-02,4.0019006e-02,4.0058732e-02,4.0093705e-02,4.0124223e-02,4.0150598e-02,4.0172741e-02,4.0190667e-02,4.0204525e-02,4.0214434e-02,4.0220588e-02,4.0223047e-02,4.0221989e-02,4.0217236e-02,4.0208995e-02,4.0197432e-02,4.0182531e-02,4.0164053e-02,4.0141836e-02,4.0116027e-02,4.0086865e-02,4.0054262e-02,4.0018216e-02,3.9978668e-02,3.9935783e-02,3.9889500e-02,3.9839879e-02,3.9787084e-02,3.9731234e-02,3.9672107e-02,3.9609879e-02,3.9544880e-02,3.9477229e-02,3.9406985e-02,3.9334059e-02,3.9258569e-02,3.9180428e-02,3.9099932e-02,3.9017230e-02,3.8931936e-02,3.8844228e-02,3.8754553e-02,3.8662791e-02,3.8568795e-02,3.8472861e-02,3.8375407e-02,3.8276285e-02,3.8175851e-02,3.8074017e-02,3.7970662e-02,3.7865669e-02,3.7758887e-02,3.7650496e-02,3.7540793e-02,3.7429839e-02,3.7317723e-02,3.7204355e-02,3.7089854e-02,3.6974490e-02,3.6857992e-02,3.6740720e-02,3.6622226e-02,3.6502719e-02,3.6382437e-02,3.6261261e-02,3.6139131e-02,3.6016345e-02,3.5892785e-02,3.5768241e-02,3.5643041e-02,3.5517246e-02,3.5391003e-02,3.5264134e-02,3.5136580e-02,3.5008430e-02,3.4879684e-02,3.4750402e-02,3.4621060e-02,3.4491271e-02,3.4361005e-02,3.4230679e-02,3.4099996e-02,3.3968896e-02,3.3837736e-02,3.3706486e-02,3.3574939e-02,3.3443362e-02,3.3311695e-02,3.3179820e-02,3.3047974e-02,3.2916486e-02,3.2784998e-02,3.2653630e-02,3.2522500e-02,3.2391518e-02,3.2260627e-02,3.2130003e-02,3.1999499e-02,3.1869382e-02,3.1739801e-02,3.1610787e-02,3.1482458e-02,3.1354815e-02,3.1227827e-02,3.1101495e-02,3.0975848e-02,3.0850768e-02,3.0726284e-02,3.0602455e-02,3.0479312e-02,3.0356884e-02,3.0235142e-02,3.0114442e-02,2.9994488e-02,2.9875726e-02,2.9758215e-02,2.9641360e-02,2.9525608e-02,2.9410660e-02,2.9296875e-02,2.9183865e-02,2.9071927e-02,2.8961301e-02,2.8851956e-02,2.8743863e-02,2.8637111e-02,2.8531522e-02,2.8427243e-02,2.8323799e-02,2.8221607e-02,2.8120130e-02,2.8019935e-02,2.7921051e-02,2.7823180e-02,2.7726024e-02,2.7629942e-02,2.7534992e-02,2.7441442e-02,2.7349591e-02,2.7259201e-02,2.7170211e-02,2.7083009e-02,2.6997566e-02,2.6913464e-02,2.6830733e-02,2.6749402e-02,2.6669383e-02,2.6590735e-02,2.6513427e-02,2.6437402e-02,2.6362062e-02,2.6288062e-02,2.6215404e-02,2.6144356e-02,2.6074708e-02,2.6006341e-02,2.5939763e-02,2.5874943e-02,2.5811493e-02,2.5749058e-02,2.5687903e-02,2.5627792e-02,2.5569201e-02,2.5511712e-02,2.5455654e-02,2.5400579e-02,2.5346756e-02,2.5295198e-02,2.5245011e-02,2.5196135e-02,2.5148869e-02,2.5103331e-02,2.5059223e-02,2.5016427e-02,2.4975121e-02,2.4935305e-02,2.4896801e-02,2.4859250e-02,2.4823070e-02,2.4788201e-02,2.4754286e-02,2.4721682e-02,2.4690747e-02,2.4661183e-02,2.4633288e-02,2.4606586e-02,2.4581194e-02,2.4557292e-02,2.4535000e-02,2.4514377e-02,2.4494708e-02,2.4476349e-02,2.4458826e-02,2.4442196e-02,2.4426639e-02,2.4411798e-02,2.4398029e-02,2.4385512e-02,2.4374068e-02,2.4364352e-02,2.4356008e-02,2.4349213e-02,2.4344146e-02,2.4340630e-02,2.4338961e-02,2.4338722e-02,2.4339795e-02,2.4342239e-02,2.4346232e-02,2.4351656e-02,2.4358869e-02,2.4367511e-02,2.4377465e-02,2.4388790e-02,2.4401665e-02,2.4415970e-02,2.4431527e-02,2.4448395e-02,2.4466515e-02,2.4485946e-02,2.4506032e-02,2.4527371e-02,2.4549365e-02,2.4572551e-02,2.4596989e-02,2.4622679e-02,2.4650395e-02,2.4679899e-02,2.4710894e-02,2.4743319e-02,2.4777412e-02,2.4812639e-02,2.4849117e-02,2.4886668e-02,2.4925470e-02,2.4964869e-02,2.5005341e-02,2.5047064e-02,2.5089979e-02,2.5134087e-02,2.5179565e-02,2.5226235e-02,2.5274217e-02,2.5323153e-02,2.5372922e-02,2.5423944e-02,2.5475621e-02,2.5528014e-02,2.5581062e-02,2.5634825e-02,2.5689185e-02,2.5744438e-02,2.5800228e-02,2.5856495e-02,2.5912702e-02,2.5968432e-02,2.6023030e-02,2.6075482e-02,2.6124775e-02,2.6169658e-02,2.6208997e-02,2.6242137e-02,2.6269138e-02,2.6291192e-02,2.9036773e-02,2.9078186e-02,2.9128090e-02,2.9186247e-02,2.9252822e-02,2.9326284e-02,2.9404953e-02,2.9486474e-02,2.9567223e-02,2.9644463e-02,2.9718058e-02,2.9789355e-02,2.9859263e-02,2.9928001e-02,2.9995879e-02,3.0063527e-02,3.0131500e-02,3.0200122e-02,3.0269511e-02,3.0339628e-02,3.0410420e-02,3.0481905e-02,3.0554211e-02,3.0627511e-02,3.0701967e-02,3.0777669e-02,3.0854659e-02,3.0932918e-02,3.1012457e-02,3.1093374e-02,3.1175874e-02,3.1260256e-02,3.1346899e-02,3.1436272e-02,3.1528875e-02,3.1625368e-02,3.1726416e-02,3.1832706e-02,3.1944938e-02,3.2063667e-02,3.2189332e-02,3.2322299e-02,3.2462854e-02,3.2611262e-02,3.2767829e-02,3.2932892e-02,3.3106882e-02,3.3290360e-02,3.3483986e-02,3.3688463e-02,3.3904545e-02,3.4132924e-02,3.4374230e-02,3.4629002e-02,3.4897871e-02,3.5181679e-02,3.5481244e-02,3.5797499e-02,3.6131382e-02,3.6483675e-02,3.6855042e-02,3.7246026e-02,3.7657104e-02,3.8088709e-02,3.8541351e-02,3.9015442e-02,3.9511338e-02,4.0029116e-02,4.0568590e-02,4.1129462e-02,4.1711286e-02,4.2313587e-02,4.2935830e-02,4.3577529e-02,4.4238083e-02,4.4916671e-02,4.5612406e-02,4.6324205e-02,4.7050796e-02,4.7790907e-02,4.8543185e-02,4.9306329e-02,5.0078932e-02,5.0859403e-02,5.1645957e-02,5.2436642e-02,5.3229321e-02,5.4021813e-02,5.4811999e-02,5.5597853e-02,5.6377511e-02,5.7149306e-02,5.7911620e-02,5.8662903e-02,5.9401613e-02,6.0126193e-02,6.0835283e-02,6.1527699e-02,6.2202286e-02,6.2858008e-02,6.3493900e-02,6.4108953e-02,6.4702086e-02,6.5272421e-02,6.5819174e-02,6.6341959e-02,6.6840805e-02,6.7315876e-02,6.7767598e-02,6.8196572e-02,6.8603277e-02,6.8988144e-02,6.9351636e-02,6.9694191e-02,7.0016205e-02,7.0318259e-02,7.0601054e-02,7.0865393e-02,7.1112208e-02,7.1342513e-02,7.1557388e-02,7.1757980e-02,7.1945325e-02,7.2120398e-02,7.2283998e-02,7.2436817e-02,7.2579518e-02,7.2712675e-02,7.2836921e-02,7.2952867e-02,7.3061176e-02,7.3162504e-02,7.3257416e-02,7.3346458e-02,7.3430113e-02,7.3508829e-02,7.3582992e-02,7.3652938e-02,7.3718995e-02,7.3781446e-02,7.3840670e-02,7.3897101e-02,7.3951095e-02,7.4003018e-02,7.4053168e-02,7.4101873e-02,7.4149512e-02,7.4196488e-02,7.4243188e-02,7.4290037e-02,7.4337304e-02,7.4385099e-02,7.4433431e-02,7.4482217e-02,7.4531481e-02,7.4581213e-02,7.4631467e-02,7.4682355e-02,7.4733958e-02,7.4786283e-02,7.4839287e-02,7.4892923e-02,7.4947126e-02,7.5001851e-02,7.5057134e-02,7.5112969e-02,7.5169273e-02,7.5225934e-02,7.5282827e-02,7.5339757e-02,7.5396508e-02,7.5452954e-02,7.5508848e-02,7.5564027e-02,7.5618193e-02,7.5671136e-02,7.5722635e-02,7.5772308e-02,7.5819820e-02,7.5864799e-02,7.5906903e-02,7.5945958e-02,7.5981840e-02,7.6014519e-02,7.6044008e-02,7.6070286e-02,7.6093256e-02,7.6112762e-02,7.6128565e-02,7.6140359e-02,7.6147959e-02,7.6151259e-02,7.6150283e-02,7.6145232e-02,7.6136321e-02,7.6123789e-02,7.6107793e-02,7.6088488e-02,7.6065958e-02,7.6040208e-02,7.6011285e-02,7.5979158e-02,7.5943798e-02,7.5905129e-02,7.5863183e-02,7.5818077e-02,7.5770020e-02,7.5719461e-02,7.5666852e-02,7.5612590e-02,7.5556993e-02,7.5500190e-02,7.5442135e-02,7.5382732e-02,7.5321957e-02,7.5259887e-02,7.5196654e-02,7.5132512e-02,7.5067639e-02,7.5002119e-02,7.4935898e-02,7.4868917e-02,7.4801043e-02,7.4732199e-02,7.4662343e-02,7.4591585e-02,7.4520126e-02,7.4448213e-02,7.4376054e-02,7.4303836e-02,7.4231669e-02,7.4159563e-02,7.4087389e-02,7.4015066e-02,7.3942482e-02,7.3869504e-02,7.3795930e-02,7.3721580e-02,7.3646404e-02,7.3570468e-02,7.3494017e-02,7.3417306e-02,7.3340654e-02,7.3264331e-02,7.3188432e-02,7.3113009e-02,7.3037907e-02,7.2962932e-02,7.2887868e-02,7.2812453e-02,7.2736487e-02,7.2659776e-02,7.2582275e-02,7.2504073e-02,7.2425462e-02,7.2346792e-02,7.2268337e-02,7.2190151e-02,7.2112083e-02,7.2033837e-02,7.1955115e-02,7.1875744e-02,7.1795702e-02,7.1715236e-02,7.1634576e-02,7.1554020e-02,7.1473718e-02,7.1393713e-02,7.1313873e-02,7.1234003e-02,7.1153849e-02,7.1073189e-02,7.0991963e-02,7.0910200e-02,7.0828170e-02,7.0746243e-02,7.0664734e-02,7.0583820e-02,7.0503615e-02,7.0424005e-02,7.0344821e-02,7.0265949e-02,7.0187405e-02,7.0109263e-02,7.0031665e-02,6.9954731e-02,6.9878541e-02,6.9803044e-02,6.9728218e-02,6.9653988e-02,6.9580242e-02,6.9506973e-02,6.9434248e-02,6.9362231e-02,6.9291107e-02,6.9221050e-02,6.9152221e-02,6.9084838e-02,6.9019012e-02,6.8954818e-02,6.8892203e-02,6.8831086e-02,6.8771362e-02,6.8712950e-02,6.8655841e-02,6.8600029e-02,6.8545572e-02,6.8492591e-02,6.8441212e-02,6.8391629e-02,6.8343952e-02,6.8298213e-02,6.8254478e-02,6.8212807e-02,6.8173297e-02,6.8136111e-02,6.8101376e-02,6.8069212e-02,6.8039678e-02,6.8012834e-02,6.7988597e-02,6.7966968e-02,6.7947969e-02,6.7931607e-02,6.7917906e-02,6.7906983e-02,6.7898944e-02,6.7893878e-02,6.7891851e-02,6.7892976e-02,6.7897290e-02,6.7904763e-02,6.7915365e-02,6.7929097e-02,6.7945942e-02,6.7966029e-02,6.7989625e-02,6.8017021e-02,6.8048581e-02,6.8084538e-02,6.8125032e-02,6.8170011e-02,6.8219334e-02,6.8272851e-02,6.8330340e-02,6.8391658e-02,6.8456694e-02,6.8525419e-02,6.8597771e-02,6.8673864e-02,6.8753913e-02,6.8838134e-02,6.8926819e-02,6.9020301e-02,6.9118798e-02,6.9222406e-02,6.9331124e-02,6.9444790e-02,6.9563225e-02,6.9686309e-02,6.9814056e-02,6.9946542e-02,7.0083924e-02,7.0226416e-02,7.0374250e-02,7.0527658e-02,7.0686713e-02,7.0851460e-02,7.1021721e-02,7.1197331e-02,7.1378082e-02,7.1563870e-02,7.1754560e-02,7.1950197e-02,7.2150871e-02,7.2356775e-02,7.2568059e-02,7.2785020e-02,7.3007926e-02,7.3236987e-02,7.3472455e-02,7.3714390e-02,7.3962852e-02,7.4217752e-02,7.4479133e-02,7.4747011e-02,7.5021446e-02,7.5302571e-02,7.5590536e-02,7.5885400e-02,7.6187193e-02,7.6495923e-02,7.6811612e-02,7.7134296e-02,7.7464163e-02,7.7801660e-02,7.8146920e-02,7.8500159e-02,7.8861341e-02,7.9230383e-02,7.9607055e-02,7.9991296e-02,8.0383107e-02,8.0782771e-02,8.1190653e-02,8.1607118e-02,8.2032576e-02,8.2467332e-02,8.2911432e-02,8.3365001e-02,8.3828196e-02,8.4300801e-02,8.4782958e-02,8.5274763e-02,8.5776463e-02,8.6288303e-02,8.6810589e-02,8.7343454e-02,8.7887064e-02,8.8441454e-02,8.9006849e-02,8.9583308e-02,9.0171158e-02,9.0770602e-02,9.1381878e-02,9.2005320e-02,9.2640847e-02,9.3288407e-02,9.3947724e-02,9.4618663e-02,9.5301017e-02,9.5994711e-02,9.6699812e-02,9.7416438e-02,9.8144829e-02,9.8885380e-02,9.9638261e-02,0.1004037,0.1011816,0.1019718,0.1027740,0.1035877,0.1044126,0.1052484,0.1060953,0.1069532,0.1078224,0.1087026,0.1095936,0.1104954,0.1114075,0.1123297,0.1132614,0.1142027,0.1151530,0.1161123,0.1170804,0.1180571,0.1190425,0.1200363,0.1210379,0.1220469,0.1230626,0.1240844,0.1251111,0.1261422,0.1271773,0.1282158,0.1292577,0.1303026,0.1313501,0.1323997,0.1334511,0.1345037,0.1355573,0.1366110,0.1376642,0.1387163,0.1397669,0.1408151,0.1418605,0.1429027,0.1439411,0.1449757,0.1460060,0.1470318,0.1480528,0.1490687,0.1500795,0.1510852,0.1520860,0.1530820,0.1540734,0.1550604,0.1560428,0.1570209,0.1579946,0.1589642,0.1599304,0.1608937,0.1618548,0.1628144,0.1637736,0.1647331,0.1656938,0.1666568,0.1676230,0.1685936,0.1695698,0.1705529,0.1715444,0.1725457,0.1735585,0.1745849,0.1756266,0.1766859,0.1777646,0.1788650,0.1799892,0.1811396,0.1823184,0.1835282,0.1847717,0.1860517,0.1873711,0.1887331,0.1901409,0.1915975,0.1931065,0.1946711,0.1962949,0.1979814,0.1997346,0.2015584,0.2034573,0.2054358,0.2074986,0.2096508,0.2118966,0.2142407,0.2166882,0.2192439,0.2219133,0.2247021,0.2276175,0.2306659,0.2338543,0.2371899,0.2406793,0.2443294,0.2481481,0.2521430,0.2563215,0.2606911,0.2652605,0.2700380,0.2750303,0.2802460,0.2856913,0.2913737,0.2973001,0.3034757,0.3099061,0.3165942,0.3235458,0.3307654,0.3382559,0.3460194,0.3540598,0.3623800,0.3709803,0.3798598,0.3890202,0.3984611,0.4081811,0.4181821,0.4284639,0.4390247,0.4498614,0.4609734,0.4723579,0.4840088,0.4959179,0.5080795,0.5204865,0.5331267,0.5459921,0.5590714,0.5723538,0.5858263,0.5994751,0.6132866,0.6272412,0.6413240,0.6555182,0.6698042,0.6841618,0.6985756,0.7130294,0.7275043,0.7419814,0.7564465,0.7708812,0.7852700,0.7996017,0.8138577,0.8280202,0.8420717,0.8559995,0.8697914,0.8834335,0.8969126,0.9102194,0.9233446,0.9362742,0.9489994,0.9615117,0.9737999,0.9858519,0.9976726,1.0092624,1.0206120,1.0317216,1.0425910,1.0532182,1.0636020,1.0737441,1.0836463,1.0933093,1.1027339,1.1119244,1.1208854,1.1296179,1.1381299,1.1464281,1.1545150,1.1623904,1.1700648,1.1775463,1.1848335,1.1919291,1.1988380,1.2055647,1.2121109,1.2184813,1.2246809,1.2307115,1.2365799,1.2422931,1.2478539,1.2532640,1.2585270,1.2636453,1.2686199,1.2734485,1.2781376,1.2826936,1.2871169,1.2914081,1.2955693,1.2996005,1.3034998,1.3072691,1.3109095,1.3144225,1.3178103,1.3210769,1.3242249,1.3272557,1.3301718,1.3329740,1.3356620,1.3382328,1.3406898,1.3430371,1.3452735,1.3474002,1.3494208,1.3513393,1.3531580,1.3548813,1.3565128,1.3580568,1.3595169,1.3608963,1.3621980,1.3634223,1.3645685,1.3656358,1.3666232,1.3675284,1.3683554,1.3691076,1.3697852,1.3703902,1.3709233,1.3713838,1.3717710,1.3720846,1.3723233,1.3724860,1.3725731,1.3725839,1.3725160,1.3723655,1.3721267,1.3717926,1.3713574,1.3708137,1.3701606,1.3693975,1.3685188,1.3675195,1.3663949,1.3651390,1.3637471,1.3622162,1.3605443,1.3587316,1.3567797,1.3546875,1.3524523,1.3500705,1.3475380,1.3448499,1.3420016,1.3389881,1.3358135,1.3324815,1.3289909,1.3253454,1.3215481,1.3176035,1.3135179,1.3092988,1.3049541,1.3004875,1.2959036,1.2912065,1.2863986,1.2814853,1.2764719,1.2713627,1.2661625,1.2608757,1.2555109,1.2500739,1.2445670,1.2389961,1.2333640,1.2276720,1.2219226,1.2161199,1.2102656,1.2043628,1.1984166,1.1924304,1.1864080,1.1803374,1.1742291,1.1681018,1.1619580,1.1558032,1.1496406,1.1434746,1.1373048,1.1311306,1.1249537,1.1187764,1.1125988,1.1064214,1.1002469,1.0940738,1.0879041,1.0817376,1.0755739,1.0694149,1.0632627,1.0571194,1.0509857,1.0448649,1.0387559,1.0326570,1.0265690,1.0204897,1.0144191,1.0083585,1.0023094,0.9962753,0.9902576,0.9842598,0.9782833,0.9723326,0.9664067,0.9605051,0.9546286,0.9487752,0.9429455,0.9371393,0.9313575,0.9256024,0.9198726,0.9141722,0.9085003,0.9028577,0.8972452,0.8916638,0.8861147,0.8805966,0.8751117,0.8696574,0.8642359,0.8588486,0.8534917,0.8481708,0.8428856,0.8376346,0.8324190,0.8272387,0.8220947,0.8169847,0.8119103,0.8068680,0.8018597,0.7968863,0.7919453,0.7870400,0.7821684,0.7773326,0.7725306,0.7677643,0.7630348,0.7583404,0.7536827,0.7490574,0.7444641,0.7399057,0.7353783,0.7308862,0.7264270,0.7220032,0.7176126,0.7132568,0.7089357,0.7046465,0.7003899,0.6961643,0.6919695,0.6878085,0.6836783,0.6795835,0.6755216,0.6714929,0.6674955,0.6635296,0.6595972,0.6556960,0.6518270,0.6479883,0.6441807,0.6404030,0.6366563,0.6329406,0.6292544,0.6255989,0.6219724,0.6183747,0.6148083,0.6112698,0.6077623,0.6043049,0.6008726,0.5974681,0.5940912,0.5907412,0.5874192,0.5841247,0.5808588,0.5776201,0.5744084,0.5712250,0.5680687,0.5649403,0.5618397,0.5587646,0.5557168,0.5526946,0.5497002,0.5467312,0.5437869,0.5408674,0.5379717,0.5351014,0.5322559,0.5294350,0.5266403,0.5238692,0.5211232,0.5184019,0.5157037,0.5130296,0.5103794,0.5077513,0.5051465,0.5025642,0.5000067,0.4974700,0.4949565,0.4924663,0.4899980,0.4875533,0.4851311,0.4827321,0.4803560,0.4780014,0.4756682,0.4733552,0.4710633,0.4687920,0.4665411,0.4643117,0.4621021,0.4599133,0.4577453,0.4555956,0.4534653,0.4513550,0.4492636,0.4471917,0.4451390,0.4431068,0.4410946,0.4391018,0.4371281,0.4351726,0.4332356,0.4313168,0.4294156,0.4275332,0.4256689,0.4238228,0.4219956,0.4201853,0.4183929,0.4166178,0.4148604,0.4131201,0.4113966,0.4096904,0.4080009,0.4063286,0.4046735,0.4030337,0.4014102,0.3998025,0.3982108,0.3966348,0.3950745,0.3935299,0.3920010,0.3904873,0.3889890,0.3875054,0.3860374,0.3845835,0.3831443,0.3817195,0.3803089,0.3789128,0.3775312,0.3761640,0.3748106,0.3734707,0.3721442,0.3708304,0.3695294,0.3682422,0.3669668,0.3657046,0.3644552,0.3632189,0.3619956,0.3607846,0.3595859,0.3583989,0.3572238,0.3560603,0.3549079,0.3537669,0.3526369,0.3515179,0.3504098,0.3493127,0.3482268,0.3471527,0.3460893,0.3450368,0.3439949,0.3429634,0.3419419,0.3409304,0.3399288,0.3389367,0.3379543,0.3369816,0.3360189,0.3350659,0.3341224,0.3331882,0.3322634,0.3313477,0.3304410,0.3295433,0.3286541,0.3277732,0.3269003,0.3260354,0.3251784,0.3243298,0.3234896,0.3226573,0.3218332,0.3210170,0.3202088,0.3194084,0.3186156,0.3178304,0.3170523,0.3162816,0.3155181,0.3147619,0.3140130,0.3132711,0.3125363,0.3118087,0.3110880,0.3103743,0.3096676,0.3089678,0.3082750,0.3075886,0.3069087,0.3062352,0.3055681,0.3049074,0.3042525,0.3036039,0.3029613,0.3023252,0.3016951,0.3010714,0.3004543,0.2998437,0.2992394,0.2986412,0.2980491,0.2974630,0.2968825,0.2963074,0.2957379,0.2951738,0.2946153,0.2940624,0.2935152,0.2929740,0.2924384,0.2919085,0.2913842,0.2908656,0.2903523,0.2898440,0.2893410,0.2888431,0.2883505,0.2878633,0.2873815,0.2869049,0.2864336,0.2859676,0.2855070,0.2850513,0.2846004,0.2841548,0.2837144,0.2832793,0.2828494,0.2824247,0.2820055,0.2815917,0.2811830,0.2807796,0.2803815,0.2799888,0.2796014,0.2792192,0.2788420,0.2784700,0.2781031,0.2777412,0.2773843,0.2770323,0.2766850,0.2763427,0.2760052,0.2756723,0.2753441,0.2750210,0.2747030,0.2743901,0.2740823,0.2737795,0.2734815,0.2731884,0.2728997,0.2726156,0.2723359,0.2720605,0.2717899,0.2715240,0.2712630,0.2710071,0.2707563,0.2705107,0.2702703,0.2700350,0.2698050,0.2695803,0.2693612,0.2691475,0.2689391,0.2687363,0.2685388,0.2683468,0.2681600,0.2679784,0.2678021,0.2676311,0.2674653,0.2673050,0.2671503,0.2670011,0.2668580,0.2667210,0.2665901,0.2664654,0.2663467,0.2662337,0.2661263,0.2660239,0.2659265,0.2658342,0.2657470,0.2656652,0.2655888,0.2655179,0.2654527,0.2653934,0.2653396,0.2652913,0.2652481,0.2652103,0.2651779,0.2651508,0.2651292,0.2651129,0.2651021,0.2650968,0.2650975,0.2651039,0.2651160,0.2651339,0.2651578,0.2651876,0.2652237,0.2652660,0.2653141,0.2653683,0.2654287,0.2654952,0.2655675,0.2656460,0.2657306,0.2658213,0.2659184,0.2660218,0.2661318,0.2662485,0.2663721,0.2665026,0.2666399,0.2667839,0.2669345,0.2670915,0.2672549,0.2674247,0.2676009,0.2677837,0.2679734,0.2681701,0.2683739,0.2685854,0.2688043,0.2690302,0.2692630,0.2695024,0.2697487,0.2700020,0.2702624,0.2705300,0.2708049,0.2710868,0.2713757,0.2716717,0.2719749,0.2722856,0.2726035,0.2729291,0.2732626,0.2736043,0.2739543,0.2743126,0.2746793,0.2750548,0.2754389,0.2758316,0.2762330,0.2766435,0.2770632,0.2774920,0.2779299,0.2783771,0.2788342,0.2793008,0.2797773,0.2802638,0.2807602,0.2812665,0.2817826,0.2823089,0.2828457,0.2833929,0.2839505,0.2845189,0.2850984,0.2856891,0.2862914,0.2869044,0.2875288,0.2881644,0.2888116,0.2894701,0.2901400,0.2908214,0.2915145,0.2922198,0.2929370,0.2936665,0.2944084,0.2951625,0.2959288,0.2967068,0.2974965,0.2982983,0.2991125,0.2999385,0.3007771,0.3016286,0.3024931,0.3033708,0.3042620,0.3051666,0.3060845,0.3070158,0.3079605,0.3089184,0.3098895,0.3108735,0.3118704,0.3128801,0.3139027,0.3149382,0.3159868,0.3170477,0.3181214,0.3192081,0.3203074,0.3214192,0.3225430,0.3236787,0.3248257,0.3259840,0.3271526,0.3283314,0.3295204,0.3307194,0.3319287,0.3331469,0.3343749,0.3356121,0.3368583,0.3381129,0.3393755,0.3406460,0.3419240,0.3432090,0.3445002,0.3457969,0.3470975,0.3484021,0.3497105,0.3510219,0.3523356,0.3536514,0.3549692,0.3562878,0.3576066,0.3589250,0.3602417,0.3615559,0.3628669,0.3641740,0.3654768,0.3667730,0.3680595,0.3693388,0.3706104,0.3718740,0.3731282,0.3743721,0.3756049,0.3768255,0.3780339,0.3792292,0.3804109,0.3815779,0.3827298,0.3838665,0.3849871,0.3860909,0.3871769,0.3882449,0.3892942,0.3903244,0.3913350,0.3923251,0.3932949,0.3942433,0.3951701,0.3960747,0.3969562,0.3978150,0.3986505,0.3994616,0.4002498,0.4010144,0.4017552,0.4024723,0.4031655,0.4038346,0.4044797,0.4051009,0.4056982,0.4062718,0.4068218,0.4073485,0.4078524,0.4083333,0.4087913,0.4092268,0.4096397,0.4100300,0.4103994,0.4107476,0.4110751,0.4113823,0.4116699,0.4119386,0.4121886,0.4124205,0.4126346,0.4128315,0.4130117,0.4131756,0.4133237,0.4134565,0.4135745,0.4136784,0.4137687,0.4138460,0.4139117,0.4139660,0.4140098,0.4140438,0.4140686,0.4140849,0.4140934,0.4140947,0.4140891,0.4140775,0.4140604,0.4140382,0.4140117,0.4139810,0.4139472,0.4139108,0.4138725,0.4138325,0.4137921,0.4137517,0.4137120,0.4136738,0.4136374,0.4136033,0.4135725,0.4135452,0.4135222,0.4135039,0.4134912,0.4134844,0.4134842,0.4134911,0.4135053,0.4135276,0.4135585,0.4135985,0.4136480,0.4137077,0.4137786,0.4138610,0.4139554,0.4140622,0.4141820,0.4143150,0.4144615,0.4146222,0.4147977,0.4149884,0.4151953,0.4154185,0.4156589,0.4159175,0.4161947,0.4164919,0.4168081,0.4171453,0.4175040,0.4178852,0.4182895,0.4187177,0.4191705,0.4196489,0.4201536,0.4206850,0.4212442,0.4218320,0.4224495,0.4230978,0.4237781,0.4244923,0.4252420,0.4260297,0.4268548,0.4277205,0.4286289,0.4295818,0.4305812,0.4316289,0.4327276,0.4338794,0.4350863,0.4363501,0.4376724,0.4390548,0.4404978,0.4420021,0.4435679,0.4451958,0.4468876,0.4486454,0.4504661,0.4523538,0.4543102,0.4563386,0.4584414,0.4606221,0.4628846,0.4652342,0.4676752,0.4702128,0.4728518,0.4755971,0.4784544,0.4814281,0.4845227,0.4877425,0.4910926,0.4945815,0.4982047,0.5019726,0.5058894,0.5099615,0.5141975,0.5186048,0.5231894,0.5279608,0.5329297,0.5381051,0.5434971,0.5491154,0.5549691,0.5610698,0.5674254,0.5740443,0.5809367,0.5881150,0.5955713,0.6033217,0.6113736,0.6197339,0.6284139,0.6374207,0.6467642,0.6564554,0.6665058,0.6769334,0.6877531,0.6989833,0.7106442,0.7227571,0.7353503,0.7484515,0.7620974,0.7762779,0.7910357,0.8064000,0.8223910,0.8390298,0.8563355,0.8743342,0.8930416,0.9124755,0.9326512,0.9535813,0.9752866,0.9977757,1.0210611,1.0451542,1.0700655,1.0958250,1.1224591,1.1499252,1.1782671,1.2075121,1.2376758,1.2687665,1.3008094,1.3338225,1.3678401,1.4028773,1.4389553,1.4760927,1.5143042,1.5536208,1.5940515,1.6356113,1.6783106,1.7221650,1.7672212,1.8133767,1.8606707,1.9090807,1.9585983,2.0091801,2.0607853,2.1133633,2.1668532,2.2212086,2.2763424,2.3321602,2.3885436,2.4453495,2.5024366,2.5596163,2.6166935,2.6734505,2.7296720,2.7851498,2.8396096,2.8927767,2.9443712,2.9941540,3.0418940,3.0874197,3.1306062,3.1713645,3.2096443,3.2453814,3.2785287,3.3090553,3.3369627,3.3623109,3.3851976,3.4057670,3.4241931,3.4408720,3.4560056,3.4698722,3.4827247,3.4947436,3.5060263,3.5165787,3.5263553,3.5353048,3.5434158,3.5507479,3.5574150,3.5635531,3.5692637,3.5745800,3.5794520,3.5837853,3.5874982,3.5906451,3.5933230,3.5957444,3.5981629,3.6008117,3.6038456,3.6073129,3.6111588,3.6152513,3.6194198,3.6235037,3.6273913,3.6310470,3.6345172,3.6379125,3.6413703,3.6450055,3.6488826,3.6529758,3.6572251,3.6615248,3.6657465,3.6697602,3.6734507,3.6767337,3.6795757,3.6820021,3.6841035,3.6860166,3.6878963,3.6898780,3.6920590,3.6944861,3.6971626,3.7000642,3.7031443,3.7063305,3.7095578,3.7127464,3.7158189,3.7187095,3.7213762,3.7238042,3.7260036,3.7279966,3.7298052,3.7314339,3.7328706,3.7340965,3.7351041,3.7359133,3.7365797,3.7371874,3.7378368,3.7386229,3.7396474,3.7410123,3.7428041,3.7450733,3.7477973,3.7508626,3.7540758,3.7572172,3.7601087,3.7626727,3.7649462,3.7670417,3.7690747,3.7710910,3.7730393,3.7747819,3.7761486,3.7770448,3.7774110,3.7772899,3.7768061,3.7761452,3.7755301,3.7751913,3.7753212,3.7760210,3.7772491,3.7788045,3.7803624,3.7815654,3.7821395,3.7819927,3.7812538,3.7802274,3.7792881,3.7787147,3.7786350,3.7789791,3.7795210,3.7799752,3.7801042,3.7797925,3.7790644,3.7780406,3.7768662,3.7756424,3.7743974,3.7731063,3.7717314,3.7702610,3.7687120,3.7671010,3.7654097,3.7635565,3.7614222,3.7588944,3.7559218,3.7525342,3.7488289,3.7449124,3.7408524,3.7366471,3.7322435,3.7275851,3.7226601,3.7175260,3.7122900,3.7070644,3.7019205,3.6968608,3.6918235,3.6867166,3.6814311,3.6758566,3.6698923,3.6634531,3.6564748,3.6489358,3.6408656,3.6323540,3.6235332,3.6145549,3.6055567,3.5966244,3.5877814,3.5789802,3.5701094,3.5610240,3.5516124,3.5417900,3.5315492,3.5209568,3.5101230,3.4991732,3.4881966,3.4772148,3.4661772,3.4549704,3.4434688,3.4315712,3.4192400,3.4065175,3.3934956,3.3803015,3.3670437,3.3537831,3.3405151,3.3271949,3.3137577,3.3001494,3.2863507,3.2723763,3.2582848,3.2441506,3.2300496,3.2160354,3.2021194,3.1882842,3.1744797,3.1606481,3.1467447,3.1327519,3.1187005,3.1046519,3.0906744,3.0768166,3.0631046,3.0495262,3.0360425,3.0226023,3.0091562,2.9956744,2.9821424,2.9685626,2.9549570,2.9413433,2.9277534,2.9142222,2.9007819,2.8874497,2.8742402,2.8611519,2.8481600,2.8352437,2.8223648,2.8094950,2.7966087,2.7836945,2.7707541,2.7577953,2.7448404,2.7319095,2.7190180,2.7061775,2.6933899,2.6806662,2.6680148,2.6554511,2.6429799,2.6306095,2.6183283,2.6061325,2.5940099,2.5819471,2.5699425,2.5579996,2.5461249,2.5343256,2.5226011,2.5109534,2.4993792,2.4878764,2.4764416,2.4650657,2.4537470,2.4424846,2.4312758,2.4201167,2.4090059,2.3979452,2.3869348,2.3759756,2.3650627,2.3541977,2.3433812,2.3326180,2.3219118,2.3112612,2.3006721,2.2901490,2.2796953,2.2693069,2.2589841,2.2487235,2.2385206,2.2283711,2.2182636,2.2081985,2.1981757,2.1881952,2.1782591,2.1683686,2.1585283,2.1487453,2.1390266,2.1293797,2.1198056,2.1103072,2.1008823,2.0915260,2.0822253,2.0729713,2.0637572,2.0545781,2.0454323,2.0363200,2.0272489,2.0182259,2.0092568,2.0003462,1.9914896,1.9827001,1.9739630,1.9652781,1.9566424,1.9480518,1.9395059,1.9310033,1.9225444,1.9141302,1.9057642,1.8974369,1.8891517,1.8809104,1.8727139,1.8645641,1.8564614,1.8484071,1.8404001,1.8324394,1.8245249,1.8166504,1.8088166,1.8010235,1.7932723,1.7855639,1.7778997,1.7702808,1.7627087,1.7551820,1.7476959,1.7402520,1.7328503,1.7254896,1.7181705,1.7108923,1.7036549,1.6964574,1.6892982,1.6821783,1.6750934,1.6680456,1.6610420,1.6540803,1.6471605,1.6402818,1.6334431,1.6266418,1.6198790,1.6131504,1.6064584,1.5998027,1.5931827,1.5865979,1.5800465,1.5735290,1.5670453,1.5605966,1.5541871,1.5478145,1.5414827,1.5351919,1.5289404,1.5227265,1.5165498,1.5104065,1.5042977,1.4982268,1.4921898,1.4861895,1.4802265,1.4743007,1.4684111,1.4625566,1.4567344,1.4509437,1.4451848,1.4394534,1.4337531,1.4280843,1.4224486,1.4168479,1.4112824,1.4057491,1.4002489,1.3947819,1.3893492,1.3839470,1.3785784,1.3732450,1.3679473,1.3626842,1.3574562,1.3522627,1.3471028,1.3419781,1.3368849,1.3318253,1.3267986,1.3218035,1.3168418,1.3119123,1.3070161,1.3021549,1.2973294,1.2925420,1.2877889,1.2830707,1.2783862,1.2737352,1.2691165,1.2645299,1.2599754,1.2554542,1.2509665,1.2465093,1.2420840,1.2376907,1.2333302,1.2290009,1.2247045,1.2204409,1.2162093,1.2120105,1.2078450,1.2037078,1.1996040,1.1955322,1.1914920,1.1874843,1.1835093,1.1795679,1.1756599,1.1717856,1.1679420,1.1641295,1.1603479,1.1565948,1.1528708,1.1491764,1.1455120,1.1418781,1.1382756,1.1347051,1.1311667,1.1276605,1.1241860,1.1207430,1.1173302,1.1139469,1.1105924,1.1072663,1.1039696,1.1006991,1.0974567,1.0942404,1.0910521,1.0878913,1.0847586,1.0816538,1.0785773,1.0755289,1.0725064,1.0695105,1.0665400,1.0635951,1.0606761,1.0577826,1.0549159,1.0520761,1.0492634,1.0464789,1.0437207,1.0409883,1.0382830,1.0356047,1.0329530,1.0303286,1.0277307,1.0251589,1.0226127,1.0200891,1.0175892,1.0151126,1.0126599,1.0102315,1.0078276,1.0054488,1.0030944,1.0007646,0.9984584,0.9961738,0.9939113,0.9916711,0.9894534,0.9872577,0.9850832,0.9829332,0.9808046,0.9786971,0.9766098,0.9745446,0.9724982,0.9704697,0.9684610,0.9664731,0.9645042,0.9625543,0.9606249,0.9587165,0.9568284,0.9549595,0.9531088,0.9512788,0.9494668,0.9476726,0.9458961,0.9441379,0.9423982,0.9406776,0.9389772,0.9372967,0.9356373,0.9339988,0.9323803,0.9307810,0.9292014,0.9276405,0.9260980,0.9245736,0.9230679,0.9215809,0.9201103,0.9186574,0.9172208,0.9158021,0.9144014,0.9130186,0.9116552,0.9103118,0.9089869,0.9076815,0.9063940,0.9051254,0.9038738,0.9026401,0.9014219,0.9002202,0.8990347,0.8978663,0.8967143,0.8955795,0.8944612,0.8933598,0.8922740,0.8912053,0.8901521,0.8891159,0.8880957,0.8870926,0.8861058,0.8851352,0.8841801,0.8832409,0.8823173,0.8814085,0.8805150,0.8796367,0.8787742,0.8779266,0.8770955,0.8762797,0.8754806,0.8746973,0.8739306,0.8731808,0.8724478,0.8717308,0.8710292,0.8703435,0.8696733,0.8690178,0.8683776,0.8677524,0.8671426,0.8665485,0.8659706,0.8654091,0.8648647,0.8643369,0.8638251,0.8633295,0.8628498,0.8623852,0.8619353,0.8614987,0.8610766,0.8606690,0.8602756,0.8598976,0.8595347,0.8591875,0.8588558,0.8585389,0.8582364,0.8579479,0.8576736,0.8574133,0.8571675,0.8569363,0.8567198,0.8565181,0.8563300,0.8561553,0.8559936,0.8558450,0.8557095,0.8555884,0.8554814,0.8553888,0.8553101,0.8552454,0.8551943,0.8551564,0.8551332,0.8551234,0.8551275,0.8551448,0.8551755,0.8552203,0.8552793,0.8553534,0.8554428,0.8555480,0.8556685,0.8558047,0.8559560,0.8561221,0.8563031,0.8564984,0.8567083,0.8569322,0.8571692,0.8574193,0.8576823,0.8579583,0.8582488,0.8585535,0.8588722,0.8592048,0.8595518,0.8599137,0.8602898,0.8606815,0.8610886,0.8615124,0.8619530,0.8624113,0.8628861,0.8633770,0.8638836,0.8644050,0.8649414,0.8654919,0.8660570,0.8666360,0.8672293,0.8678358,0.8684567,0.8690919,0.8697419,0.8704073,0.8710887,0.8717864,0.8725007,0.8732313,0.8739785,0.8747406,0.8755186,0.8763111,0.8771191,0.8779422,0.8787811,0.8796355,0.8805059,0.8813915,0.8822935,0.8832099,0.8841415,0.8850863,0.8860475,0.8870237,0.8880159,0.8890244,0.8900494,0.8910914,0.8921503,0.8932271,0.8943195,0.8954287,0.8965535,0.8976940,0.8988490,0.9000194,0.9012045,0.9024061,0.9036229,0.9048568,0.9061058,0.9073725,0.9086553,0.9099557,0.9112730,0.9126096,0.9139642,0.9153380,0.9167292,0.9181386,0.9195653,0.9210101,0.9224727,0.9239549,0.9254556,0.9269755,0.9285150,0.9300715,0.9316461,0.9332375,0.9348465,0.9364718,0.9381152,0.9397752,0.9414529,0.9431460,0.9448565,0.9465846,0.9483315,0.9500953,0.9518791,0.9536809,0.9555027,0.9573419,0.9591996,0.9610739,0.9629670,0.9648765,0.9668054,0.9687515,0.9707178,0.9727014,0.9747045,0.9767252,0.9787656,0.9808254,0.9829045,0.9850017,0.9871156,0.9892501,0.9914018,0.9935739,0.9957646,0.9979762,1.0002071,1.0024596,1.0047306,1.0070219,1.0093310,1.0116581,1.0140032,1.0163676,1.0187496,1.0211512,1.0235717,1.0260148,1.0284789,1.0309668,1.0334765,1.0360103,1.0385636,1.0411398,1.0437343,1.0463488,1.0489795,1.0516317,1.0543026,1.0569953,1.0597093,1.0624430,1.0651989,1.0679735,1.0707698,1.0735841,1.0764194,1.0792726,1.0821476,1.0850416,1.0879563,1.0908915,1.0938489,1.0968261,1.0998254,1.1028450,1.1058872,1.1089505,1.1120363,1.1151421,1.1182693,1.1214148,1.1245819,1.1277672,1.1309757,1.1342026,1.1374531,1.1407233,1.1440139,1.1473207,1.1506478,1.1539925,1.1573542,1.1607378,1.1641434,1.1675714,1.1710237,1.1744992,1.1780001,1.1815240,1.1850691,1.1886342,1.1922199,1.1958256,1.1994522,1.2030990,1.2067672,1.2104579,1.2141695,1.2179021,1.2216544,1.2254269,1.2292197,1.2330321,1.2368635,1.2407146,1.2445847,1.2484739,1.2523829,1.2563114,1.2602599,1.2642273,1.2682132,1.2722185,1.2762434,1.2802905,1.2843601,1.2884530,1.2925678,1.2967038,1.3008595,1.3050336,1.3092272,1.3134414,1.3176762,1.3219339,1.3262146,1.3305162,1.3348383,1.3391804,1.3435409,1.3479199,1.3523195,1.3567389,1.3611788,1.3656408,1.3701264,1.3746359,1.3791709,1.3837317,1.3883157,1.3929203,1.3975430,1.4021819,1.4068354,1.4115036,1.4161872,1.4208878,1.4256080,1.4303504,1.4351158,1.4399066,1.4447238,1.4495661,1.4544331,1.4593209,1.4642267,1.4691489,1.4740853,1.4790382,1.4840083,1.4889985,1.4940103,1.4990449,1.5041006,1.5091757,1.5142678,1.5193762,1.5245003,1.5296402,1.5347967,1.5399717,1.5451665,1.5503820,1.5556202,1.5608801,1.5661635,1.5714697,1.5767984,1.5821491,1.5875201,1.5929083,1.5983096,1.6037217,1.6091446,1.6145792,1.6200279,1.6254946,1.6309826,1.6364943,1.6420299,1.6475891,1.6531695,1.6587673,1.6643813,1.6700118,1.6756612,1.6813334,1.6870316,1.6927565,1.6985055,1.7042743,1.7100569,1.7158487,1.7216476,1.7274561,1.7332768,1.7391169,1.7449809,1.7508719,1.7567899,1.7627320,1.7686931,1.7746669,1.7806492,1.7866373,1.7926307,1.7986318,1.8046448,1.8106753,1.8167261,1.8228025,1.8289086,1.8350440,1.8412088,1.8473980,1.8536071,1.8598313,1.8660687,1.8723192,1.8785862,1.8848727,1.8911818,1.8975132,1.9038640,1.9102298,1.9166051,1.9229866,1.9293724,1.9357643,1.9421648,1.9485798,1.9550148,1.9614782,1.9679759,1.9745113,1.9810854,1.9876987,1.9943469,2.0010276,2.0077357,2.0144641,2.0212038,2.0279431,2.0346718,2.0413823,2.0480754,2.0547574,2.0614400,2.0681384,2.0748742,2.0816584,2.0885000,2.0953970,2.1023412,2.1093180,2.1163101,2.1233060,2.1302996,2.1372900,2.1442819,2.1512785,2.1582835,2.1652963,2.1723204,2.1793640,2.1864362,2.1935470,2.2007012,2.2078960,2.2151251,2.2223747,2.2296386,2.2369103,2.2441902,2.2514858,2.2588072,2.2661710,2.2735894,2.2810690,2.2886107,2.2962041,2.3038313,2.3114686,2.3190942,2.3266940,2.3342679,2.3418298,2.3494046,2.3570230,2.3647087,2.3724675,2.3802886,2.3881450,2.3960016,2.4038291,2.4116118,2.4193504,2.4270632,2.4347796,2.4425352,2.4503553,2.4582555,2.4662356,2.4742851,2.4823844,2.4905205,2.4986856,2.5068769,2.5150950,2.5233343,2.5315843,2.5398290,2.5480554,2.5562594,2.5644445,2.5726209,2.5808053,2.5890112,2.5972509,2.6055362,2.6138761,2.6222749,2.6307271,2.6392140,2.6477072,2.6561737,2.6645875,2.6729395,2.6812420,2.6895297,2.6978500,2.7062564,2.7147911,2.7234752,2.7323024,2.7412424,2.7502460,2.7592602,2.7682364,2.7771397,2.7859488,2.7946522,2.8032491,2.8117347,2.8201067,2.8283753,2.8365741,2.8447733,2.8530777,2.8616037,2.8704481,2.8796525,2.8891840,2.8989344,2.9087458,2.9184425,2.9278736,2.9369419,2.9456134,2.9539118,2.9618919,2.9696114,2.9771171,2.9844444,2.9916401,2.9987855,3.0060043,3.0134416,3.0212193,3.0293913,3.0379188,3.0466766,3.0554969,3.0642211,3.0727417,3.0810187,3.0890622,3.0969009,3.1045499,3.1119978,3.1192136,3.1261742,3.1328804,3.1393723,3.1457231,3.1520269,3.1583657,3.1647820,3.1712620,3.1777420,3.1841393,3.1903987,3.1965251,3.2025888,3.2087004,3.2149632,3.2214320,3.2280905,3.2348547,3.2415960,3.2481728,3.2544646,3.2603931,3.2659364,3.2711310,3.2760606,3.2808294,3.2855241,3.2901759,3.2947397,3.2991076,3.3031538,3.3067954,3.3100407,3.3130016,3.3158569,3.3187943,3.3219426,3.3253322,3.3288958,3.3325036,3.3360209,3.3393617,3.3425128,3.3455298,3.3484936,3.3514612,3.3544314,3.3573508,3.3601520,3.3628035,3.3653331,3.3678050,3.3702710,3.3727183,3.3750553,3.3771312,3.3787851,3.3798923,3.3804109,3.3804140,3.3800948,3.3797350,3.3796186,3.3799243,3.3806551,3.3816481,3.3826714,3.3835430,3.3842032,3.3846931,3.3850818,3.3853977,3.3856261,3.3857486,3.3857963
"w2-05",28.0000000,1.9038439e-02,1.8941641e-02,1.8849134e-02,1.8761873e-02,1.8679380e-02,1.8606186e-02,1.8542528e-02,1.8488169e-02,1.8440247e-02,1.8397331e-02,1.8352985e-02,1.8303871e-02,1.8245220e-02,1.8186331e-02,1.8127441e-02,1.8074512e-02,1.8032789e-02,1.8005848e-02,1.7994404e-02,1.7997980e-02,1.8008947e-02,1.8024683e-02,1.8035889e-02,1.8042326e-02,1.8038988e-02,1.8025398e-02,1.8004656e-02,1.7979622e-02,1.7955303e-02,1.7936945e-02,1.7927408e-02,1.7928123e-02,1.7940283e-02,1.7961264e-02,1.7983198e-02,1.7999887e-02,1.8004656e-02,1.7995119e-02,1.7974854e-02,1.7949581e-02,1.7924070e-02,1.7905951e-02,1.7894030e-02,1.7886877e-02,1.7883778e-02,1.7879963e-02,1.7875671e-02,1.7868280e-02,1.7860651e-02,1.7854214e-02,1.7853022e-02,1.7860651e-02,1.7878771e-02,1.7902136e-02,1.7930984e-02,1.7959118e-02,1.7982960e-02,1.8000364e-02,1.8012524e-02,1.8014908e-02,1.8009663e-02,1.7998934e-02,1.7987251e-02,1.7975330e-02,1.7968178e-02,1.7965078e-02,1.7962456e-02,1.7958879e-02,1.7950535e-02,1.7936945e-02,1.7919064e-02,1.7900705e-02,1.7886639e-02,1.7878294e-02,1.7876148e-02,1.7881870e-02,1.7893553e-02,1.7905712e-02,1.7917395e-02,1.7924070e-02,1.7925501e-02,1.7920017e-02,1.7909288e-02,1.7896414e-02,1.7883658e-02,1.7871737e-02,1.7863631e-02,1.7858386e-02,1.7854214e-02,1.7851710e-02,1.7849445e-02,1.7849445e-02,1.7854214e-02,1.7864347e-02,1.7879844e-02,1.7898917e-02,1.7920017e-02,1.7940044e-02,1.7957568e-02,1.7971396e-02,1.7980933e-02,1.7985106e-02,1.7984152e-02,1.7978787e-02,1.7973185e-02,1.7968297e-02,1.7964482e-02,1.7965555e-02,1.7970204e-02,1.7977118e-02,1.7983079e-02,1.7986417e-02,1.7987013e-02,1.7982841e-02,1.7977476e-02,1.7972112e-02,1.7968774e-02,1.7970443e-02,1.7976999e-02,1.7988920e-02,1.8005133e-02,1.8024087e-02,1.8043756e-02,1.8063188e-02,1.8080115e-02,1.8094063e-02,1.8103123e-02,1.8107176e-02,1.8108130e-02,1.8108964e-02,1.8109798e-02,1.8112183e-02,1.8115997e-02,1.8119931e-02,1.8122077e-02,1.8122792e-02,1.8122554e-02,1.8122435e-02,1.8123269e-02,1.8128753e-02,1.8139601e-02,1.8155456e-02,1.8175364e-02,1.8195391e-02,1.8213987e-02,1.8229008e-02,1.8239021e-02,1.8243790e-02,1.8243432e-02,1.8239856e-02,1.8236279e-02,1.8233418e-02,1.8233180e-02,1.8235326e-02,1.8238425e-02,1.8241405e-02,1.8244505e-02,1.8247843e-02,1.8251657e-02,1.8258095e-02,1.8267989e-02,1.8280625e-02,1.8296719e-02,1.8313169e-02,1.8327475e-02,1.8339396e-02,1.8348932e-02,1.8355727e-02,1.8361092e-02,1.8364787e-02,1.8368363e-02,1.8371701e-02,1.8374324e-02,1.8375278e-02,1.8374085e-02,1.8370509e-02,1.8365741e-02,1.8360853e-02,1.8356562e-02,1.8354654e-02,1.8358111e-02,1.8364191e-02,1.8373251e-02,1.8383145e-02,1.8391132e-02,1.8396854e-02,1.8400073e-02,1.8400908e-02,1.8400908e-02,1.8400788e-02,1.8400669e-02,1.8402100e-02,1.8405199e-02,1.8408537e-02,1.8409610e-02,1.8410444e-02,1.8410206e-02,1.8409014e-02,1.8410087e-02,1.8413663e-02,1.8419743e-02,1.8426538e-02,1.8433452e-02,1.8440723e-02,1.8445730e-02,1.8449426e-02,1.8452883e-02,1.8454432e-02,1.8454432e-02,1.8454552e-02,1.8453956e-02,1.8452168e-02,1.8450141e-02,1.8448353e-02,1.8447042e-02,1.8448114e-02,1.8451691e-02,1.8457532e-02,1.8463612e-02,1.8470764e-02,1.8476486e-02,1.8480420e-02,1.8481731e-02,1.8480420e-02,1.8475533e-02,1.8469930e-02,1.8464208e-02,1.8458366e-02,1.8452644e-02,1.8448472e-02,1.8444180e-02,1.8440247e-02,1.8436551e-02,1.8432617e-02,1.8428802e-02,1.8425226e-02,1.8423557e-02,1.8424392e-02,1.8426895e-02,1.8431306e-02,1.8437386e-02,1.8444538e-02,1.8451810e-02,1.8458128e-02,1.8464565e-02,1.8470526e-02,1.8474102e-02,1.8476129e-02,1.8476248e-02,1.8473864e-02,1.8471241e-02,1.8468022e-02,1.8464446e-02,1.8461227e-02,1.8460274e-02,1.8461943e-02,1.8465400e-02,1.8471599e-02,1.8477917e-02,1.8484354e-02,1.8490791e-02,1.8495679e-02,1.8498421e-02,1.8501282e-02,1.8503904e-02,1.8505692e-02,1.8507242e-02,1.8511295e-02,1.8516898e-02,1.8523455e-02,1.8530607e-02,1.8537998e-02,1.8546104e-02,1.8554926e-02,1.8563867e-02,1.8572569e-02,1.8579960e-02,1.8584847e-02,1.8588066e-02,1.8591046e-02,1.8592596e-02,1.8592238e-02,1.8591523e-02,1.8590808e-02,1.8590212e-02,1.8589735e-02,1.8589497e-02,1.8590689e-02,1.8593907e-02,1.8598557e-02,1.8603325e-02,1.8607974e-02,1.8612504e-02,1.8616438e-02,1.8620372e-02,1.8622756e-02,1.8622637e-02,1.8621087e-02,1.8619418e-02,1.8617511e-02,1.8614292e-02,1.8610954e-02,1.8607497e-02,1.8604398e-02,1.8601894e-02,1.8599749e-02,1.8599629e-02,1.8601060e-02,1.8604875e-02,1.8609405e-02,1.8615723e-02,1.8622875e-02,1.8629193e-02,1.8635154e-02,1.8640995e-02,1.8646598e-02,1.8651843e-02,1.8656731e-02,1.8661737e-02,1.8666625e-02,1.8670559e-02,1.8674135e-02,1.8677711e-02,1.8680930e-02,1.8684030e-02,1.8686891e-02,1.8688202e-02,1.8687129e-02,1.8685222e-02,1.8683076e-02,1.8680215e-02,1.8675566e-02,1.8668890e-02,1.8661141e-02,1.8653274e-02,1.8645406e-02,1.8637300e-02,1.8629432e-02,1.8622756e-02,1.8618107e-02,1.8614411e-02,1.8610716e-02,1.8607616e-02,1.8604755e-02,1.8602014e-02,1.8600345e-02,1.8599391e-02,1.8598318e-02,1.8598318e-02,1.8599153e-02,1.8599987e-02,1.8602371e-02,1.8606782e-02,1.8611789e-02,1.8618464e-02,1.8625975e-02,1.8634677e-02,1.8643856e-02,1.8652201e-02,1.8659711e-02,1.8665552e-02,1.8670440e-02,1.8674731e-02,1.8677592e-02,1.8679142e-02,1.8682122e-02,1.8686295e-02,1.8690586e-02,1.8694997e-02,1.8699884e-02,1.8705249e-02,1.8710613e-02,1.8715739e-02,1.8721104e-02,1.8725753e-02,1.8729925e-02,1.8734813e-02,1.8740296e-02,1.8745780e-02,1.8751025e-02,1.8756270e-02,1.8761396e-02,1.8765688e-02,1.8767953e-02,1.8768072e-02,1.8766046e-02,1.8762946e-02,1.8760920e-02,1.8760085e-02,1.8760085e-02,1.8760204e-02,1.8761277e-02,1.8764019e-02,1.8767118e-02,1.8769503e-02,1.8771648e-02,1.8774033e-02,1.8776178e-02,1.8778205e-02,1.8780231e-02,1.8782616e-02,1.8785119e-02,1.8786907e-02,1.8788576e-02,1.8789887e-02,1.8791318e-02,1.8791795e-02,1.8790364e-02,1.8787503e-02,1.8783808e-02,1.8780351e-02,1.8778324e-02,1.8778563e-02,1.8780231e-02,1.8782020e-02,1.8783927e-02,1.8786788e-02,1.8791080e-02,1.8795133e-02,1.8797994e-02,1.8800020e-02,1.8802404e-02,1.8806100e-02,1.8811226e-02,1.8816233e-02,1.8821239e-02,1.8826246e-02,1.8830776e-02,1.8833280e-02,1.8833518e-02,1.8832088e-02,1.8828511e-02,1.8824458e-02,1.8820405e-02,1.8817663e-02,1.8816352e-02,1.8816948e-02,1.8817544e-02,1.8818140e-02,1.8818736e-02,1.8819094e-02,1.8819451e-02,1.8819451e-02,1.8818855e-02,1.8816829e-02,1.8813968e-02,1.8811703e-02,1.8811107e-02,1.8812418e-02,1.8814802e-02,1.8817186e-02,1.8819094e-02,1.8821120e-02,1.8822908e-02,1.8824816e-02,1.8826365e-02,1.8827915e-02,1.8828869e-02,1.8828988e-02,1.8827796e-02,1.8826485e-02,1.8824935e-02,1.8823624e-02,1.8821955e-02,1.8820047e-02,1.8818259e-02,1.8816471e-02,1.8815279e-02,1.8814325e-02,1.8813729e-02,1.8813133e-02,1.8813014e-02,1.8813252e-02,1.8814802e-02,1.8816233e-02,1.8817782e-02,1.8818855e-02,1.8820167e-02,1.8821597e-02,1.8822312e-02,1.8822253e-02,1.8821657e-02,1.8821001e-02,1.8820286e-02,1.8820047e-02,1.8821061e-02,1.8821895e-02,1.8823206e-02,1.8824637e-02,1.8825710e-02,1.8826723e-02,1.8826902e-02,1.8826127e-02,1.8825114e-02,1.8824458e-02,1.8823504e-02,1.8822968e-02,1.8822193e-02,1.8821359e-02,1.8820286e-02,1.8818140e-02,1.8815815e-02,1.8813789e-02,1.8811822e-02,1.8809915e-02,1.8809199e-02,1.8809259e-02,1.8809497e-02,1.8810749e-02,1.8813312e-02,1.8816471e-02,1.8819869e-02,1.8823206e-02,1.8826783e-02,1.8830121e-02,1.8832445e-02,1.8833637e-02,1.8833578e-02,1.8832266e-02,1.8829644e-02,1.8827856e-02,1.8827081e-02,1.8826306e-02,1.8825591e-02,1.8826067e-02,1.8826663e-02,1.8828392e-02,1.8831134e-02,1.8834054e-02,1.8836975e-02,1.8840015e-02,1.8843234e-02,1.8846631e-02,1.8850207e-02,1.8854022e-02,1.8858314e-02,1.8862486e-02,1.8866062e-02,1.8869162e-02,1.8872321e-02,1.8874943e-02,1.8876970e-02,1.8878400e-02,1.8879175e-02,1.8878877e-02,1.8878639e-02,1.8878520e-02,1.8879473e-02,1.8881083e-02,1.8883109e-02,1.8885970e-02,1.8889189e-02,1.8892646e-02,1.8896222e-02,1.8899858e-02,1.8903077e-02,1.8906176e-02,1.8909216e-02,1.8911362e-02,1.8913507e-02,1.8915713e-02,1.8917918e-02,1.8920302e-02,1.8922925e-02,1.8925905e-02,1.8928885e-02,1.8932760e-02,1.8937409e-02,1.8941879e-02,1.8946409e-02,1.8950820e-02,1.8955052e-02,1.8958509e-02,1.8961966e-02,1.8965244e-02,1.8967092e-02,1.8967807e-02,1.8967450e-02,1.8966973e-02,1.8966377e-02,1.8965483e-02,1.8964589e-02,1.8964708e-02,1.8965542e-02,1.8966556e-02,1.8967867e-02,1.8970430e-02,1.8973351e-02,1.8975973e-02,1.8978596e-02,1.8981278e-02,1.8984199e-02,1.8987000e-02,1.8989801e-02,1.8992662e-02,1.8995404e-02,1.8997550e-02,1.8999517e-02,1.9000828e-02,1.9002318e-02,1.9004464e-02,1.9006968e-02,1.9010544e-02,1.9014537e-02,1.9018948e-02,1.9024312e-02,1.9029856e-02,1.9035578e-02,1.9041359e-02,1.9047081e-02,1.9052744e-02,1.9058228e-02,1.9063354e-02,1.9067407e-02,1.9070446e-02,1.9073486e-02,1.9076645e-02,1.9080043e-02,1.9083619e-02,1.9088030e-02,1.9093096e-02,1.9098163e-02,1.9103587e-02,1.9110203e-02,1.9117773e-02,1.9125521e-02,1.9133329e-02,1.9141257e-02,1.9149840e-02,1.9159436e-02,1.9169748e-02,1.9180000e-02,1.9189954e-02,1.9198954e-02,1.9207716e-02,1.9216061e-02,1.9223630e-02,1.9231260e-02,1.9238949e-02,1.9246578e-02,1.9254208e-02,1.9262254e-02,1.9271314e-02,1.9280791e-02,1.9290805e-02,1.9301832e-02,1.9313335e-02,1.9326150e-02,1.9340158e-02,1.9354999e-02,1.9370377e-02,1.9386590e-02,1.9402921e-02,1.9419491e-02,1.9435763e-02,1.9451618e-02,1.9467533e-02,1.9483387e-02,1.9499481e-02,1.9515991e-02,1.9532800e-02,1.9550204e-02,1.9567668e-02,1.9585073e-02,1.9602776e-02,1.9620895e-02,1.9638836e-02,1.9656301e-02,1.9673586e-02,1.9689679e-02,1.9704640e-02,1.9718528e-02,1.9731224e-02,1.9742727e-02,1.9753039e-02,1.9762099e-02,1.9769967e-02,1.9776821e-02,1.9783020e-02,1.9788265e-02,1.9792676e-02,1.9796968e-02,1.9801259e-02,1.9805491e-02,1.9809544e-02,1.9813657e-02,1.9817293e-02,1.9820154e-02,1.9821763e-02,1.9822717e-02,1.9823432e-02,1.9823849e-02,1.9823551e-02,1.9822419e-02,1.9821107e-02,1.9819617e-02,1.9817948e-02,1.9816101e-02,1.9814074e-02,1.9811332e-02,1.9808292e-02,1.9805074e-02,1.9801617e-02,1.9798219e-02,1.9794405e-02,1.9790113e-02,1.9785762e-02,1.9781411e-02,1.9777000e-02,1.9772649e-02,1.9768655e-02,1.9764900e-02,1.9761264e-02,1.9757926e-02,1.9754648e-02,1.9751549e-02,1.9748509e-02,1.9745469e-02,1.9742310e-02,1.9739151e-02,1.9736052e-02,1.9733012e-02,1.9730270e-02,1.9727945e-02,1.9726336e-02,1.9725502e-02,1.9725382e-02,1.9725680e-02,1.9726455e-02,1.9727588e-02,1.9728541e-02,1.9729078e-02,1.9729137e-02,1.9728541e-02,1.9727290e-02,1.9725800e-02,1.9724011e-02,1.9722044e-02,1.9719899e-02,1.9717753e-02,1.9715726e-02,1.9713581e-02,1.9711375e-02,1.9708872e-02,1.9705951e-02,1.9702792e-02,1.9699275e-02,1.9695282e-02,1.9691229e-02,1.9686997e-02,1.9682467e-02,1.9677460e-02,1.9671917e-02,1.9666016e-02,1.9659758e-02,1.9653380e-02,1.9646525e-02,1.9639254e-02,1.9631684e-02,1.9623876e-02,1.9615889e-02,1.9608080e-02,1.9600511e-02,1.9593596e-02,1.9587457e-02,1.9581676e-02,1.9576132e-02,1.9571126e-02,1.9566357e-02,1.9561410e-02,1.9556224e-02,1.9550920e-02,1.9545674e-02,1.9540370e-02,1.9535422e-02,1.9530714e-02,1.9526243e-02,1.9522071e-02,1.9518137e-02,1.9514441e-02,1.9510746e-02,1.9507110e-02,1.9504070e-02,1.9501507e-02,1.9499123e-02,1.9496620e-02,1.9494176e-02,1.9491613e-02,1.9488692e-02,1.9484878e-02,1.9480407e-02,1.9475520e-02,1.9470155e-02,1.9465208e-02,1.9460618e-02,1.9456089e-02,1.9452214e-02,1.9449115e-02,1.9445956e-02,1.9443274e-02,1.9441307e-02,1.9439638e-02,1.9437551e-02,1.9435048e-02,1.9432008e-02,1.9428492e-02,1.9425273e-02,1.9422174e-02,1.9419730e-02,1.9418597e-02,1.9418418e-02,1.9419134e-02,1.9421279e-02,1.9424379e-02,1.9427836e-02,1.9431710e-02,1.9435883e-02,1.9440055e-02,1.9444048e-02,1.9447982e-02,1.9451380e-02,1.9454539e-02,1.9457817e-02,1.9461155e-02,1.9464672e-02,1.9468546e-02,1.9473314e-02,1.9478500e-02,1.9483924e-02,1.9490242e-02,1.9497275e-02,1.9504607e-02,1.9512653e-02,1.9521832e-02,1.9532204e-02,1.9543529e-02,1.9555807e-02,1.9569039e-02,1.9582629e-02,1.9596398e-02,1.9610524e-02,1.9624949e-02,1.9639373e-02,1.9653618e-02,1.9667685e-02,1.9681573e-02,1.9695580e-02,1.9710302e-02,1.9726276e-02,1.9743443e-02,1.9761920e-02,1.9781172e-02,1.9800663e-02,1.9820154e-02,1.9840121e-02,1.9859791e-02,1.9879162e-02,1.9898653e-02,1.9918382e-02,1.9938231e-02,1.9958436e-02,1.9979179e-02,2.0000160e-02,2.0021141e-02,2.0042121e-02,2.0062983e-02,2.0083189e-02,2.0102799e-02,2.0122111e-02,2.0141006e-02,2.0158827e-02,2.0175397e-02,2.0190656e-02,2.0204663e-02,2.0217597e-02,2.0229876e-02,2.0241201e-02,2.0251334e-02,2.0260274e-02,2.0267904e-02,2.0274222e-02,2.0279586e-02,2.0284176e-02,2.0287812e-02,2.0290911e-02,2.0293891e-02,2.0296752e-02,2.0299911e-02,2.0303845e-02,2.0308137e-02,2.0312786e-02,2.0317852e-02,2.0323157e-02,2.0328701e-02,2.0334303e-02,2.0340145e-02,2.0346165e-02,2.0352125e-02,2.0358205e-02,2.0364285e-02,2.0369649e-02,2.0374537e-02,2.0379066e-02,2.0382643e-02,2.0385623e-02,2.0388603e-02,2.0391524e-02,2.0394683e-02,2.0398021e-02,2.0401478e-02,2.0404935e-02,2.0408332e-02,2.0411789e-02,2.0415604e-02,2.0419776e-02,2.0423889e-02,2.0427823e-02,2.0431459e-02,2.0435154e-02,2.0438850e-02,2.0442784e-02,2.0447135e-02,2.0452261e-02,2.0457983e-02,2.0463586e-02,2.0469546e-02,2.0476341e-02,2.0483494e-02,2.0490766e-02,2.0497918e-02,2.0504594e-02,2.0510793e-02,2.0516813e-02,2.0522833e-02,2.0528913e-02,2.0534992e-02,2.0541549e-02,2.0548820e-02,2.0556569e-02,2.0565093e-02,2.0573676e-02,2.0582259e-02,2.0590782e-02,2.0599663e-02,2.0608783e-02,2.0617843e-02,2.0627260e-02,2.0637572e-02,2.0648718e-02,2.0659983e-02,2.0671308e-02,2.0682693e-02,2.0694077e-02,2.0705462e-02,2.0717025e-02,2.0728767e-02,2.0740449e-02,2.0752192e-02,2.0763934e-02,2.0775735e-02,2.0787537e-02,2.0799339e-02,2.0811021e-02,2.0822644e-02,2.0834148e-02,2.0845592e-02,2.0857513e-02,2.0870030e-02,2.0882785e-02,2.0896196e-02,2.0910263e-02,2.0924389e-02,2.0938337e-02,2.0952046e-02,2.0965338e-02,2.0978034e-02,2.0990670e-02,2.1003246e-02,2.1015763e-02,2.1028221e-02,2.1040738e-02,2.1053374e-02,2.1066129e-02,2.1078765e-02,2.1091640e-02,2.1104753e-02,2.1117806e-02,2.1130919e-02,2.1144032e-02,2.1157146e-02,2.1170557e-02,2.1184325e-02,2.1198094e-02,2.1211803e-02,2.1225274e-02,2.1238536e-02,2.1251649e-02,2.1264911e-02,2.1278322e-02,2.1291792e-02,2.1305472e-02,2.1319389e-02,2.1333724e-02,2.1348476e-02,2.1363765e-02,2.1379560e-02,2.1395922e-02,2.1412551e-02,2.1429211e-02,2.1446109e-02,2.1463573e-02,2.1481425e-02,2.1499634e-02,2.1518558e-02,2.1538168e-02,2.1558702e-02,2.1580309e-02,2.1603018e-02,2.1626681e-02,2.1651387e-02,2.1677136e-02,2.1704048e-02,2.1731973e-02,2.1760732e-02,2.1790624e-02,2.1821827e-02,2.1854341e-02,2.1888316e-02,2.1923900e-02,2.1960974e-02,2.1999747e-02,2.2040457e-02,2.2083104e-02,2.2127777e-02,2.2174656e-02,2.2223979e-02,2.2275597e-02,2.2329330e-02,2.2385508e-02,2.2444248e-02,2.2505194e-02,2.2568136e-02,2.2633374e-02,2.2701442e-02,2.2772849e-02,2.2847235e-02,2.2924542e-02,2.3005158e-02,2.3089081e-02,2.3176283e-02,2.3266703e-02,2.3360252e-02,2.3456872e-02,2.3556441e-02,2.3658931e-02,2.3764580e-02,2.3873329e-02,2.3985147e-02,2.4100155e-02,2.4218321e-02,2.4339527e-02,2.4464011e-02,2.4591774e-02,2.4722785e-02,2.4857044e-02,2.4994433e-02,2.5134742e-02,2.5277793e-02,2.5423974e-02,2.5573909e-02,2.5727391e-02,2.5884390e-02,2.6045084e-02,2.6209503e-02,2.6377678e-02,2.6549727e-02,2.6726007e-02,2.6906610e-02,2.7091444e-02,2.7280867e-02,2.7475178e-02,2.7674884e-02,2.7880132e-02,2.8091371e-02,2.8308660e-02,2.8532118e-02,2.8762221e-02,2.8999060e-02,2.9242635e-02,2.9493421e-02,2.9751360e-02,3.0016541e-02,3.0289054e-02,3.0568868e-02,3.0855685e-02,3.1148851e-02,3.1448275e-02,3.1753346e-02,3.2063559e-02,3.2378331e-02,3.2696933e-02,3.3018544e-02,3.3342242e-02,3.3667326e-02,3.3992648e-02,3.4317091e-02,3.4639671e-02,3.4959391e-02,3.5274982e-02,3.5585150e-02,3.5888836e-02,3.6185175e-02,3.6473230e-02,3.6752000e-02,3.7020877e-02,3.7279189e-02,3.7526056e-02,3.7761122e-02,3.7984684e-02,3.8196102e-02,3.8395137e-02,3.8582072e-02,3.8757101e-02,3.8920194e-02,3.9071679e-02,3.9211974e-02,3.9341435e-02,3.9460406e-02,3.9569542e-02,3.9669514e-02,3.9760709e-02,3.9843634e-02,3.9918780e-02,3.9986581e-02,4.0047422e-02,4.0101856e-02,4.0150061e-02,4.0192574e-02,4.0229931e-02,4.0262297e-02,4.0290132e-02,4.0313825e-02,4.0333375e-02,4.0348813e-02,4.0360183e-02,4.0367559e-02,4.0371254e-02,4.0371343e-02,4.0367782e-02,4.0360466e-02,4.0349513e-02,4.0335134e-02,4.0317193e-02,4.0295601e-02,4.0270254e-02,4.0241301e-02,4.0208980e-02,4.0173277e-02,4.0134072e-02,4.0091425e-02,4.0045410e-02,3.9996028e-02,3.9943293e-02,3.9887428e-02,3.9828479e-02,3.9766222e-02,3.9700776e-02,3.9632440e-02,3.9561450e-02,3.9487779e-02,3.9411515e-02,3.9332628e-02,3.9251149e-02,3.9167255e-02,3.9081097e-02,3.8992345e-02,3.8901210e-02,3.8808078e-02,3.8712978e-02,3.8615942e-02,3.8517028e-02,3.8416564e-02,3.8314521e-02,3.8211137e-02,3.8106233e-02,3.7999690e-02,3.7891626e-02,3.7781805e-02,3.7670434e-02,3.7557811e-02,3.7443966e-02,3.7329197e-02,3.7213176e-02,3.7095994e-02,3.6978006e-02,3.6858886e-02,3.6738932e-02,3.6617875e-02,3.6496043e-02,3.6373436e-02,3.6249727e-02,3.6125094e-02,3.5999835e-02,3.5873830e-02,3.5746992e-02,3.5619527e-02,3.5491467e-02,3.5363197e-02,3.5234332e-02,3.5104811e-02,3.4974664e-02,3.4844011e-02,3.4713060e-02,3.4581929e-02,3.4450322e-02,3.4318298e-02,3.4186184e-02,3.4053892e-02,3.3921093e-02,3.3788234e-02,3.3655405e-02,3.3522427e-02,3.3389449e-02,3.3256501e-02,3.3123702e-02,3.2990962e-02,3.2858402e-02,3.2725841e-02,3.2593459e-02,3.2461107e-02,3.2328963e-02,3.2196879e-02,3.2065153e-02,3.1933695e-02,3.1802744e-02,3.1672299e-02,3.1542510e-02,3.1413376e-02,3.1284869e-02,3.1157076e-02,3.1029969e-02,3.0903578e-02,3.0777812e-02,3.0652672e-02,3.0528188e-02,3.0404419e-02,3.0281603e-02,3.0159533e-02,3.0038476e-02,2.9918164e-02,2.9798985e-02,2.9680908e-02,2.9563487e-02,2.9447317e-02,2.9332131e-02,2.9218137e-02,2.9104888e-02,2.8992921e-02,2.8882265e-02,2.8772861e-02,2.8664619e-02,2.8557718e-02,2.8452009e-02,2.8347582e-02,2.8244168e-02,2.8142005e-02,2.8040528e-02,2.7940214e-02,2.7841240e-02,2.7743340e-02,2.7646214e-02,2.7550220e-02,2.7455181e-02,2.7361512e-02,2.7269602e-02,2.7179033e-02,2.7089864e-02,2.7002633e-02,2.6917219e-02,2.6833326e-02,2.6750773e-02,2.6669860e-02,2.6590317e-02,2.6512086e-02,2.6435196e-02,2.6359588e-02,2.6285082e-02,2.6211947e-02,2.6140064e-02,2.6069671e-02,2.6000649e-02,2.5932878e-02,2.5866747e-02,2.5802284e-02,2.5739104e-02,2.5677025e-02,2.5616318e-02,2.5556475e-02,2.5498122e-02,2.5440842e-02,2.5385141e-02,2.5330365e-02,2.5276780e-02,2.5225520e-02,2.5175452e-02,2.5126815e-02,2.5079489e-02,2.5033951e-02,2.4989843e-02,2.4947047e-02,2.4905682e-02,2.4865746e-02,2.4827242e-02,2.4789751e-02,2.4753571e-02,2.4718761e-02,2.4684846e-02,2.4652302e-02,2.4621308e-02,2.4591684e-02,2.4563670e-02,2.4536967e-02,2.4511576e-02,2.4487436e-02,2.4464726e-02,2.4443865e-02,2.4424136e-02,2.4405658e-02,2.4388134e-02,2.4371564e-02,2.4356186e-02,2.4341524e-02,2.4328053e-02,2.4315894e-02,2.4304986e-02,2.4295747e-02,2.4287879e-02,2.4281561e-02,2.4276853e-02,2.4273813e-02,2.4272323e-02,2.4272263e-02,2.4273574e-02,2.4276137e-02,2.4280548e-02,2.4286449e-02,2.4294019e-02,2.4303079e-02,2.4313390e-02,2.4325073e-02,2.4338245e-02,2.4352670e-02,2.4368465e-02,2.4385512e-02,2.4403751e-02,2.4422944e-02,2.4442971e-02,2.4464130e-02,2.4486363e-02,2.4509847e-02,2.4534643e-02,2.4560750e-02,2.4589062e-02,2.4619699e-02,2.4651766e-02,2.4685204e-02,2.4719834e-02,2.4755359e-02,2.4792194e-02,2.4829686e-02,2.4868250e-02,2.4907410e-02,2.4947524e-02,2.4989009e-02,2.5031745e-02,2.5076091e-02,2.5121987e-02,2.5169373e-02,2.5218129e-02,2.5267959e-02,2.5318742e-02,2.5370717e-02,2.5423169e-02,2.5476098e-02,2.5529385e-02,2.5583029e-02,2.5637150e-02,2.5691688e-02,2.5747240e-02,2.5803089e-02,2.5859177e-02,2.5915205e-02,2.5970221e-02,2.6023328e-02,2.6073396e-02,2.6118934e-02,2.6158750e-02,2.6192307e-02,2.6219666e-02,2.6241899e-02,2.9126966e-02,2.9168380e-02,2.9218171e-02,2.9275715e-02,2.9340705e-02,2.9411931e-02,2.9489052e-02,2.9570892e-02,2.9653832e-02,2.9734202e-02,2.9810937e-02,2.9885134e-02,2.9957987e-02,3.0029805e-02,3.0100696e-02,3.0170990e-02,3.0241033e-02,3.0311035e-02,3.0381238e-02,3.0451983e-02,3.0523626e-02,3.0596443e-02,3.0670578e-02,3.0746026e-02,3.0822638e-02,3.0900229e-02,3.0978644e-02,3.1057809e-02,3.1137805e-02,3.1218827e-02,3.1301200e-02,3.1385325e-02,3.1471752e-02,3.1561073e-02,3.1654015e-02,3.1751331e-02,3.1853750e-02,3.1961903e-02,3.2076262e-02,3.2197114e-02,3.2324694e-02,3.2459203e-02,3.2600943e-02,3.2750323e-02,3.2907851e-02,3.3074159e-02,3.3249851e-02,3.3435509e-02,3.3631664e-02,3.3838835e-02,3.4057524e-02,3.4288276e-02,3.4531739e-02,3.4788616e-02,3.5059780e-02,3.5346154e-02,3.5648707e-02,3.5968363e-02,3.6305971e-02,3.6662251e-02,3.7037939e-02,3.7433635e-02,3.7849937e-02,3.8287334e-02,3.8746201e-02,3.9226759e-02,3.9729081e-02,4.0252991e-02,4.0798247e-02,4.1364595e-02,4.1951727e-02,4.2559449e-02,4.3187592e-02,4.3835882e-02,4.4503894e-02,4.5190886e-02,4.5895863e-02,4.6617493e-02,4.7354318e-02,4.8104733e-02,4.8867013e-02,4.9639571e-02,5.0420858e-02,5.1209342e-02,5.2003462e-02,5.2801549e-02,5.3601775e-02,5.4402214e-02,5.5200804e-02,5.5995502e-02,5.6784309e-02,5.7565384e-02,5.8336962e-02,5.9097409e-02,5.9845176e-02,6.0578637e-02,6.1296266e-02,6.1996590e-02,6.2678218e-02,6.3339964e-02,6.3980833e-02,6.4599931e-02,6.5196551e-02,6.5770090e-02,6.6320077e-02,6.6846117e-02,6.7348033e-02,6.7825779e-02,6.8279445e-02,6.8709418e-02,6.9116093e-02,6.9499955e-02,6.9861680e-02,7.0201814e-02,7.0520990e-02,7.0819944e-02,7.1099527e-02,7.1360588e-02,7.1604028e-02,7.1830809e-02,7.2041914e-02,7.2238244e-02,7.2420716e-02,7.2590262e-02,7.2747648e-02,7.2893664e-02,7.3029093e-02,7.3154628e-02,7.3271006e-02,7.3378935e-02,7.3479041e-02,7.3571950e-02,7.3658273e-02,7.3738642e-02,7.3813617e-02,7.3883832e-02,7.3949873e-02,7.4012235e-02,7.4071318e-02,7.4127443e-02,7.4180901e-02,7.4231863e-02,7.4280500e-02,7.4327037e-02,7.4371696e-02,7.4414834e-02,7.4456811e-02,7.4497961e-02,7.4538574e-02,7.4578896e-02,7.4619219e-02,7.4659690e-02,7.4700505e-02,7.4741840e-02,7.4783772e-02,7.4826315e-02,7.4869454e-02,7.4913181e-02,7.4957475e-02,7.5002380e-02,7.5047880e-02,7.5094029e-02,7.5140908e-02,7.5188555e-02,7.5237058e-02,7.5286485e-02,7.5336888e-02,7.5388297e-02,7.5440660e-02,7.5493872e-02,7.5547606e-02,7.5601503e-02,7.5655043e-02,7.5707532e-02,7.5758398e-02,7.5807214e-02,7.5853735e-02,7.5897872e-02,7.5939626e-02,7.5979017e-02,7.6016068e-02,7.6050639e-02,7.6082453e-02,7.6111309e-02,7.6136917e-02,7.6158985e-02,7.6177455e-02,7.6192193e-02,7.6203160e-02,7.6210335e-02,7.6213703e-02,7.6213285e-02,7.6208994e-02,7.6200813e-02,7.6188743e-02,7.6172829e-02,7.6153114e-02,7.6129757e-02,7.6102845e-02,7.6072425e-02,7.6038584e-02,7.6001398e-02,7.5960927e-02,7.5917326e-02,7.5870797e-02,7.5821653e-02,7.5770274e-02,7.5716965e-02,7.5662017e-02,7.5605564e-02,7.5547606e-02,7.5488135e-02,7.5427115e-02,7.5364560e-02,7.5300559e-02,7.5235270e-02,7.5168803e-02,7.5101331e-02,7.5032957e-02,7.4963748e-02,7.4893750e-02,7.4823007e-02,7.4751586e-02,7.4679509e-02,7.4606888e-02,7.4533820e-02,7.4460417e-02,7.4386746e-02,7.4312858e-02,7.4238800e-02,7.4164540e-02,7.4089997e-02,7.4015006e-02,7.3939405e-02,7.3863104e-02,7.3786184e-02,7.3708788e-02,7.3631197e-02,7.3553622e-02,7.3476210e-02,7.3399000e-02,7.3321924e-02,7.3244885e-02,7.3167793e-02,7.3090538e-02,7.3013112e-02,7.2935462e-02,7.2857544e-02,7.2779372e-02,7.2700918e-02,7.2622240e-02,7.2543383e-02,7.2464406e-02,7.2385356e-02,7.2306320e-02,7.2227292e-02,7.2148189e-02,7.2068870e-02,7.1989290e-02,7.1909368e-02,7.1829058e-02,7.1748286e-02,7.1667060e-02,7.1585447e-02,7.1503550e-02,7.1421534e-02,7.1339548e-02,7.1257770e-02,7.1176343e-02,7.1095288e-02,7.1014509e-02,7.0934042e-02,7.0853882e-02,7.0774108e-02,7.0694759e-02,7.0615858e-02,7.0537262e-02,7.0458695e-02,7.0379868e-02,7.0300601e-02,7.0220917e-02,7.0141047e-02,7.0061341e-02,6.9982149e-02,6.9903709e-02,6.9826081e-02,6.9749281e-02,6.9673136e-02,6.9597542e-02,6.9522515e-02,6.9448188e-02,6.9374800e-02,6.9302559e-02,6.9231652e-02,6.9162101e-02,6.9093876e-02,6.9026791e-02,6.8960674e-02,6.8895429e-02,6.8831161e-02,6.8768024e-02,6.8706237e-02,6.8645909e-02,6.8587065e-02,6.8529680e-02,6.8473734e-02,6.8419278e-02,6.8366453e-02,6.8315469e-02,6.8266600e-02,6.8220079e-02,6.8176061e-02,6.8134591e-02,6.8095684e-02,6.8059295e-02,6.8025321e-02,6.7993686e-02,6.7964286e-02,6.7937061e-02,6.7911923e-02,6.7888863e-02,6.7867920e-02,6.7849241e-02,6.7832947e-02,6.7819268e-02,6.7808390e-02,6.7800507e-02,6.7795798e-02,6.7794427e-02,6.7796536e-02,6.7802176e-02,6.7811355e-02,6.7824066e-02,6.7840338e-02,6.7860231e-02,6.7883804e-02,6.7911156e-02,6.7942373e-02,6.7977451e-02,6.8016365e-02,6.8059087e-02,6.8105713e-02,6.8156302e-02,6.8210945e-02,6.8269610e-02,6.8332195e-02,6.8398565e-02,6.8468601e-02,6.8542257e-02,6.8619616e-02,6.8700992e-02,6.8786785e-02,6.8877347e-02,6.8973027e-02,6.9074050e-02,6.9180369e-02,6.9291934e-02,6.9408454e-02,6.9529638e-02,6.9655254e-02,6.9785133e-02,6.9919392e-02,7.0058346e-02,7.0202298e-02,7.0351675e-02,7.0506796e-02,7.0667721e-02,7.0834383e-02,7.1006536e-02,7.1184009e-02,7.1366623e-02,7.1554348e-02,7.1747154e-02,7.1945101e-02,7.2148278e-02,7.2356828e-02,7.2570778e-02,7.2790295e-02,7.3015623e-02,7.3246963e-02,7.3484562e-02,7.3728472e-02,7.3978841e-02,7.4235693e-02,7.4499071e-02,7.4769005e-02,7.5045586e-02,7.5328887e-02,7.5619034e-02,7.5916067e-02,7.6220006e-02,7.6530933e-02,7.6849073e-02,7.7174418e-02,7.7507004e-02,7.7847183e-02,7.8195103e-02,7.8550905e-02,7.8914627e-02,7.9286382e-02,7.9666108e-02,8.0053806e-02,8.0449462e-02,8.0853119e-02,8.1264868e-02,8.1684873e-02,8.2113340e-02,8.2550570e-02,8.2996920e-02,8.3452694e-02,8.3918318e-02,8.4393919e-02,8.4879592e-02,8.5375264e-02,8.5880950e-02,8.6396694e-02,8.6922780e-02,8.7459385e-02,8.8006750e-02,8.8565230e-02,8.9135088e-02,8.9716375e-02,9.0309218e-02,9.0913728e-02,9.1529995e-02,9.2158258e-02,9.2798457e-02,9.3450502e-02,9.4114244e-02,9.4789647e-02,9.5476568e-02,9.6175000e-02,9.6885242e-02,9.7607553e-02,9.8342143e-02,9.9089265e-02,9.9848762e-02,0.1006205,0.1014041,0.1021992,0.1030058,0.1038237,0.1046531,0.1054940,0.1063466,0.1072108,0.1080865,0.1089735,0.1098716,0.1107805,0.1117000,0.1126297,0.1135694,0.1145190,0.1154777,0.1164452,0.1174213,0.1184056,0.1193981,0.1203987,0.1214071,0.1224232,0.1234463,0.1244761,0.1255115,0.1265517,0.1275964,0.1286447,0.1296967,0.1307517,0.1318094,0.1328694,0.1339313,0.1349945,0.1360586,0.1371226,0.1381859,0.1392480,0.1403083,0.1413662,0.1424215,0.1434740,0.1445232,0.1455689,0.1466107,0.1476483,0.1486813,0.1497096,0.1507330,0.1517515,0.1527650,0.1537735,0.1547769,0.1557754,0.1567693,0.1577588,0.1587444,0.1597264,0.1607055,0.1616817,0.1626557,0.1636280,0.1645994,0.1655707,0.1665432,0.1675182,0.1684971,0.1694813,0.1704720,0.1714704,0.1724777,0.1734952,0.1745244,0.1755672,0.1766252,0.1777008,0.1787957,0.1799123,0.1810530,0.1822201,0.1834161,0.1846438,0.1859057,0.1872049,0.1885444,0.1899274,0.1913569,0.1928361,0.1943686,0.1959575,0.1976065,0.1993193,0.2010998,0.2029523,0.2048811,0.2068904,0.2089848,0.2111690,0.2134470,0.2158236,0.2183041,0.2208937,0.2235980,0.2264231,0.2293763,0.2324640,0.2356933,0.2390715,0.2426053,0.2463014,0.2501676,0.2542116,0.2584405,0.2628616,0.2674836,0.2723149,0.2773626,0.2826355,0.2881400,0.2938840,0.2998742,0.3061161,0.3126152,0.3193744,0.3263990,0.3336936,0.3412608,0.3491023,0.3572222,0.3656235,0.3743067,0.3832713,0.3925191,0.4020498,0.4118618,0.4219570,0.4323347,0.4429929,0.4539285,0.4651412,0.4766292,0.4883870,0.5004070,0.5126837,0.5252101,0.5379730,0.5509641,0.5641711,0.5775829,0.5911859,0.6049669,0.6189126,0.6330036,0.6472249,0.6615593,0.6759866,0.6904860,0.7050410,0.7196347,0.7342483,0.7488624,0.7634631,0.7780327,0.7925556,0.8070203,0.8214087,0.8357027,0.8498839,0.8639383,0.8778521,0.8916094,0.9051948,0.9185987,0.9318112,0.9448193,0.9576156,0.9701933,0.9825426,0.9946517,1.0065242,1.0181588,1.0295430,1.0406753,1.0515541,1.0621779,1.0725470,1.0826659,1.0925384,1.1021659,1.1115500,1.1206937,1.1295997,1.1382679,1.1467053,1.1549188,1.1629119,1.1706845,1.1782492,1.1856160,1.1927832,1.1997541,1.2065332,1.2131238,1.2195277,1.2257504,1.2317985,1.2376750,1.2433877,1.2489440,1.2543457,1.2595935,1.2646893,1.2696351,1.2744319,1.2790781,1.2835813,1.2879472,1.2921759,1.2962705,1.3002344,1.3040688,1.3077738,1.3113511,1.3148015,1.3181245,1.3213214,1.3243948,1.3273472,1.3301798,1.3328948,1.3354949,1.3379811,1.3403518,1.3426131,1.3447683,1.3468168,1.3487611,1.3506063,1.3523564,1.3540121,1.3555759,1.3570492,1.3584323,1.3597260,1.3609325,1.3620549,1.3630970,1.3640623,1.3649530,1.3657706,1.3665134,1.3671838,1.3677838,1.3683136,1.3687755,1.3691714,1.3695016,1.3697647,1.3699582,1.3700782,1.3701204,1.3700825,1.3699628,1.3697610,1.3694770,1.3691105,1.3686590,1.3681188,1.3674808,1.3667407,1.3658934,1.3649306,1.3638470,1.3626380,1.3612993,1.3598281,1.3582220,1.3564780,1.3545941,1.3525676,1.3503940,1.3480695,1.3455906,1.3429546,1.3401595,1.3372034,1.3340825,1.3308016,1.3273664,1.3237772,1.3200396,1.3161591,1.3121399,1.3079870,1.3037058,1.2993016,1.2947775,1.2901373,1.2853847,1.2805222,1.2755532,1.2704825,1.2653142,1.2600534,1.2547054,1.2492784,1.2437778,1.2382052,1.2325672,1.2268677,1.2211083,1.2152934,1.2094288,1.2035185,1.1975657,1.1915771,1.1855569,1.1795086,1.1734191,1.1672977,1.1611592,1.1550025,1.1488302,1.1426444,1.1364504,1.1302509,1.1240481,1.1178458,1.1116462,1.1054478,1.0992502,1.0930557,1.0868641,1.0806792,1.0745027,1.0683354,1.0621789,1.0560330,1.0498971,1.0437694,1.0376513,1.0315411,1.0254383,1.0193454,1.0132629,1.0071926,1.0011371,0.9950982,0.9890791,0.9830797,0.9771011,0.9711426,0.9652067,0.9592918,0.9533979,0.9475273,0.9416797,0.9358580,0.9300627,0.9242948,0.9185559,0.9128437,0.9071621,0.9015103,0.8958885,0.8902971,0.8847370,0.8792089,0.8737119,0.8682470,0.8628130,0.8574128,0.8520473,0.8467129,0.8414149,0.8361527,0.8309245,0.8257306,0.8205716,0.8154488,0.8103609,0.8053092,0.8002918,0.7953106,0.7903666,0.7854562,0.7805824,0.7757424,0.7709371,0.7661637,0.7614248,0.7567221,0.7520539,0.7474235,0.7428268,0.7382639,0.7337378,0.7292441,0.7247857,0.7203603,0.7159687,0.7116080,0.7072804,0.7029870,0.6987262,0.6944996,0.6903058,0.6861451,0.6820197,0.6779249,0.6738631,0.6698321,0.6658323,0.6618624,0.6579227,0.6540163,0.6501414,0.6462995,0.6424891,0.6387107,0.6349631,0.6312474,0.6275631,0.6239083,0.6202841,0.6166882,0.6131203,0.6095822,0.6060711,0.6025903,0.5991586,0.5957519,0.5923738,0.5890245,0.5857036,0.5824122,0.5791497,0.5759163,0.5727098,0.5695302,0.5663784,0.5632525,0.5601538,0.5570819,0.5540342,0.5510125,0.5480152,0.5450451,0.5421003,0.5391806,0.5362868,0.5334179,0.5305753,0.5277576,0.5249642,0.5221963,0.5194519,0.5167326,0.5140373,0.5113652,0.5087172,0.5060930,0.5034911,0.5009118,0.4983544,0.4958214,0.4933088,0.4908193,0.4883529,0.4859079,0.4834860,0.4810860,0.4787092,0.4763556,0.4740233,0.4717126,0.4694229,0.4671547,0.4649073,0.4626800,0.4604740,0.4582873,0.4561206,0.4539741,0.4518455,0.4497360,0.4476461,0.4455751,0.4435238,0.4414917,0.4394801,0.4374883,0.4355162,0.4335632,0.4316283,0.4297119,0.4278135,0.4259321,0.4240690,0.4222234,0.4203954,0.4185857,0.4167929,0.4150181,0.4132608,0.4115217,0.4097998,0.4080947,0.4064069,0.4047357,0.4030811,0.4014430,0.3998197,0.3982118,0.3966190,0.3950418,0.3934805,0.3919351,0.3904055,0.3888918,0.3873934,0.3859102,0.3844415,0.3829884,0.3815494,0.3801252,0.3787155,0.3773202,0.3759394,0.3745729,0.3732200,0.3718803,0.3705533,0.3692392,0.3679378,0.3666493,0.3653747,0.3641120,0.3628623,0.3616247,0.3603999,0.3591876,0.3579878,0.3568003,0.3556247,0.3544613,0.3533095,0.3521686,0.3510390,0.3499202,0.3488120,0.3477149,0.3466290,0.3455544,0.3444913,0.3434387,0.3423966,0.3413642,0.3403420,0.3393292,0.3383262,0.3373333,0.3363498,0.3353762,0.3344124,0.3334586,0.3325146,0.3315800,0.3306547,0.3297388,0.3288322,0.3279347,0.3270463,0.3261665,0.3252952,0.3244316,0.3235760,0.3227282,0.3218886,0.3210572,0.3202333,0.3194171,0.3186083,0.3178069,0.3170131,0.3162266,0.3154476,0.3146760,0.3139119,0.3131554,0.3124066,0.3116651,0.3109306,0.3102031,0.3094828,0.3087692,0.3080623,0.3073622,0.3066687,0.3059821,0.3053018,0.3046279,0.3039606,0.3032998,0.3026457,0.3019980,0.3013568,0.3007217,0.3000930,0.2994702,0.2988534,0.2982426,0.2976380,0.2970397,0.2964476,0.2958614,0.2952816,0.2947076,0.2941394,0.2935767,0.2930194,0.2924678,0.2919218,0.2913812,0.2908464,0.2903170,0.2897933,0.2892751,0.2887625,0.2882550,0.2877525,0.2872551,0.2867627,0.2862754,0.2857935,0.2853172,0.2848465,0.2843815,0.2839222,0.2834686,0.2830200,0.2825762,0.2821373,0.2817031,0.2812738,0.2808492,0.2804296,0.2800153,0.2796060,0.2792020,0.2788029,0.2784090,0.2780205,0.2776375,0.2772600,0.2768878,0.2765209,0.2761595,0.2758032,0.2754520,0.2751059,0.2747648,0.2744289,0.2740979,0.2737716,0.2734498,0.2731326,0.2728203,0.2725129,0.2722107,0.2719137,0.2716219,0.2713352,0.2710532,0.2707756,0.2705024,0.2702335,0.2699690,0.2697090,0.2694539,0.2692039,0.2689589,0.2687193,0.2684847,0.2682555,0.2680313,0.2678122,0.2675984,0.2673898,0.2671863,0.2669881,0.2667955,0.2666084,0.2664269,0.2662509,0.2660807,0.2659160,0.2657568,0.2656034,0.2654554,0.2653131,0.2651763,0.2650451,0.2649197,0.2648000,0.2646860,0.2645777,0.2644753,0.2643784,0.2642871,0.2642013,0.2641211,0.2640463,0.2639769,0.2639128,0.2638540,0.2638007,0.2637527,0.2637099,0.2636725,0.2636405,0.2636140,0.2635931,0.2635778,0.2635680,0.2635640,0.2635656,0.2635729,0.2635862,0.2636051,0.2636299,0.2636606,0.2636974,0.2637405,0.2637895,0.2638444,0.2639051,0.2639719,0.2640446,0.2641232,0.2642079,0.2642987,0.2643958,0.2644992,0.2646089,0.2647253,0.2648483,0.2649780,0.2651145,0.2652577,0.2654074,0.2655641,0.2657274,0.2658975,0.2660742,0.2662574,0.2664473,0.2666440,0.2668475,0.2670580,0.2672759,0.2675007,0.2677323,0.2679710,0.2682166,0.2684692,0.2687289,0.2689961,0.2692707,0.2695527,0.2698416,0.2701376,0.2704405,0.2707505,0.2710678,0.2713923,0.2717244,0.2720646,0.2724133,0.2727704,0.2731360,0.2735101,0.2738927,0.2742839,0.2746836,0.2750918,0.2755087,0.2759346,0.2763695,0.2768137,0.2772673,0.2777306,0.2782037,0.2786866,0.2791796,0.2796826,0.2801956,0.2807186,0.2812518,0.2817955,0.2823496,0.2829144,0.2834902,0.2840770,0.2846751,0.2852847,0.2859050,0.2865362,0.2871784,0.2878317,0.2884959,0.2891721,0.2898596,0.2905590,0.2912705,0.2919939,0.2927292,0.2934764,0.2942355,0.2950069,0.2957902,0.2965856,0.2973935,0.2982148,0.2990485,0.2998949,0.3007543,0.3016265,0.3025114,0.3034095,0.3043205,0.3052449,0.3061824,0.3071332,0.3080974,0.3090747,0.3100649,0.3110681,0.3120841,0.3131132,0.3141552,0.3152103,0.3162777,0.3173578,0.3184505,0.3195556,0.3206727,0.3218017,0.3229424,0.3240949,0.3252591,0.3264341,0.3276201,0.3288167,0.3300235,0.3312408,0.3324668,0.3337022,0.3349462,0.3361990,0.3374603,0.3387296,0.3400069,0.3412918,0.3425837,0.3438821,0.3451860,0.3464940,0.3478058,0.3491214,0.3504402,0.3517613,0.3530846,0.3544097,0.3557359,0.3570626,0.3583893,0.3597148,0.3610382,0.3623590,0.3636762,0.3649890,0.3662949,0.3675905,0.3688785,0.3701586,0.3714305,0.3726929,0.3739452,0.3751867,0.3764170,0.3776356,0.3788418,0.3800349,0.3812139,0.3823784,0.3835281,0.3846616,0.3857785,0.3868774,0.3879583,0.3890205,0.3900635,0.3910868,0.3920900,0.3930732,0.3940354,0.3949763,0.3958952,0.3967915,0.3976650,0.3985151,0.3993409,0.4001439,0.4009236,0.4016795,0.4024117,0.4031200,0.4038044,0.4044652,0.4051023,0.4057160,0.4063063,0.4068731,0.4074166,0.4079368,0.4084334,0.4089070,0.4093579,0.4097864,0.4101923,0.4105772,0.4109411,0.4112847,0.4116082,0.4119120,0.4121966,0.4124624,0.4127100,0.4129397,0.4131522,0.4133481,0.4135275,0.4136913,0.4138397,0.4139736,0.4140933,0.4141996,0.4142928,0.4143743,0.4144442,0.4145030,0.4145516,0.4145907,0.4146209,0.4146431,0.4146579,0.4146657,0.4146675,0.4146637,0.4146548,0.4146414,0.4146242,0.4146039,0.4145811,0.4145560,0.4145296,0.4145027,0.4144758,0.4144498,0.4144253,0.4144024,0.4143816,0.4143635,0.4143487,0.4143378,0.4143312,0.4143298,0.4143343,0.4143454,0.4143639,0.4143901,0.4144246,0.4144676,0.4145196,0.4145807,0.4146518,0.4147338,0.4148272,0.4149331,0.4150518,0.4151840,0.4153295,0.4154888,0.4156622,0.4158503,0.4160533,0.4162723,0.4165075,0.4167599,0.4170303,0.4173197,0.4176291,0.4179580,0.4183081,0.4186798,0.4190742,0.4194916,0.4199326,0.4203982,0.4208891,0.4214064,0.4219507,0.4225232,0.4231250,0.4237573,0.4244212,0.4251177,0.4258484,0.4266149,0.4274195,0.4282614,0.4291436,0.4300684,0.4310376,0.4320533,0.4331176,0.4342332,0.4354023,0.4366268,0.4379085,0.4392487,0.4406493,0.4421108,0.4436343,0.4452203,0.4468694,0.4485835,0.4503644,0.4522089,0.4541210,0.4561022,0.4581558,0.4602845,0.4624918,0.4647814,0.4671586,0.4696277,0.4721934,0.4748607,0.4776344,0.4805207,0.4835241,0.4866497,0.4899020,0.4932863,0.4968110,0.5004712,0.5042773,0.5082331,0.5123450,0.5166218,0.5210708,0.5256989,0.5305152,0.5355310,0.5407552,0.5461979,0.5518686,0.5577766,0.5639331,0.5703464,0.5770245,0.5839781,0.5912197,0.5987413,0.6065596,0.6146821,0.6231158,0.6318724,0.6409593,0.6503863,0.6601646,0.6703057,0.6808280,0.6917459,0.7030782,0.7148446,0.7270665,0.7397723,0.7529894,0.7667546,0.7810580,0.7959422,0.8114374,0.8275642,0.8443449,0.8617986,0.8799520,0.8988212,0.9184240,0.9387758,0.9598889,0.9817851,1.0044726,1.0279642,1.0522715,1.0774043,1.1033919,1.1302600,1.1579649,1.1865497,1.2160425,1.2464594,1.2778096,1.3101199,1.3434091,1.3777122,1.4130445,1.4494264,1.4868753,1.5254048,1.5650444,1.6058023,1.6476921,1.6907239,1.7349144,1.7803115,1.8268133,1.8744605,1.9232295,1.9731097,2.0240541,2.0760143,2.1289313,2.1827328,2.2373633,2.2927279,2.3487301,2.4052551,2.4621646,2.5193229,2.5765381,2.6336057,2.6902947,2.7463794,2.8016617,2.8558912,2.9088380,2.9602718,3.0099866,3.0577555,3.1033759,3.1466644,3.1874671,3.2256839,3.2612343,3.2940855,3.3242407,3.3517373,3.3766549,3.3990901,3.4191628,3.4370105,3.4529917,3.4672601,3.4800537,3.4915943,3.5020559,3.5115635,3.5201933,3.5279996,3.5350459,3.5414274,3.5472910,3.5528262,3.5582478,3.5637558,3.5694933,3.5755024,3.5817099,3.5879345,3.5939438,3.5995057,3.6044371,3.6086495,3.6121631,3.6150897,3.6176064,3.6199124,3.6221993,3.6246252,3.6273012,3.6302850,3.6335816,3.6371458,3.6408975,3.6447368,3.6485543,3.6522520,3.6557617,3.6590190,3.6619802,3.6646171,3.6669307,3.6689599,3.6707926,3.6725597,3.6744146,3.6765032,3.6789274,3.6817231,3.6848483,3.6881988,3.6916330,3.6950054,3.6981955,3.7011216,3.7037854,3.7062078,3.7084551,3.7106082,3.7127366,3.7148764,3.7170246,3.7191443,3.7211931,3.7231512,3.7250526,3.7270007,3.7291627,3.7317314,3.7348704,3.7386434,3.7429557,3.7475324,3.7519534,3.7557886,3.7586865,3.7604997,3.7613375,3.7615287,3.7615094,3.7616758,3.7622633,3.7632945,3.7646108,3.7659655,3.7671325,3.7679877,3.7685323,3.7688720,3.7691708,3.7696054,3.7703061,3.7713771,3.7728729,3.7748001,3.7771142,3.7797208,3.7824628,3.7851148,3.7873886,3.7889590,3.7895262,3.7889001,3.7870877,3.7843316,3.7810869,3.7779078,3.7753158,3.7736719,3.7730079,3.7732420,3.7741201,3.7753417,3.7766395,3.7778141,3.7787361,3.7793236,3.7795198,3.7792828,3.7785883,3.7774496,3.7759323,3.7741585,3.7722826,3.7704475,3.7687297,3.7670846,3.7653770,3.7633953,3.7609198,3.7577927,3.7539606,3.7494853,3.7445173,3.7392538,3.7338824,3.7285476,3.7233315,3.7182581,3.7133160,3.7084742,3.7036941,3.6989272,3.6941032,3.6891418,3.6839404,3.6784058,3.6724720,3.6661232,3.6593881,3.6523209,3.6449733,3.6373558,3.6294348,3.6211360,3.6123731,3.6030955,3.5933008,3.5830634,3.5725136,3.5618124,3.5511146,3.5405173,3.5300634,3.5197246,3.5094142,3.4990070,3.4883773,3.4774208,3.4660728,3.4543128,3.4421504,3.4296250,3.4167852,3.4036887,3.3904049,3.3769994,3.3635476,3.3501172,3.3367574,3.3234711,3.3102419,3.2970202,3.2837412,3.2703519,3.2568116,3.2431171,3.2292871,3.2153535,3.2013485,3.1872895,3.1731915,3.1590664,3.1449339,3.1308246,3.1167707,3.1028085,3.0889556,3.0751977,3.0615041,3.0478363,3.0341582,3.0204511,3.0067196,2.9929798,2.9792650,2.9655991,2.9519935,2.9384532,2.9249592,2.9114974,2.8980553,2.8846302,2.8712199,2.8578401,2.8445103,2.8312433,2.8180532,2.8049369,2.7918897,2.7788973,2.7659445,2.7530191,2.7401137,2.7272346,2.7143924,2.7016017,2.6888793,2.6762333,2.6636729,2.6512017,2.6388154,2.6265035,2.6142554,2.6020546,2.5898938,2.5777719,2.5656898,2.5536606,2.5416987,2.5298147,2.5180147,2.5062943,2.4946485,2.4830685,2.4715533,2.4600997,2.4487035,2.4373696,2.4260976,2.4148889,2.4037380,2.3926408,2.3815994,2.3706183,2.3596990,2.3488357,2.3380263,2.3272662,2.3165576,2.3059008,2.2952971,2.2847571,2.2742898,2.2639024,2.2535911,2.2433524,2.2331772,2.2230551,2.2129800,2.2029414,2.1929431,2.1829903,2.1730897,2.1632483,2.1534672,2.1437490,2.1340923,2.1244965,2.1149611,2.1054814,2.0960591,2.0866930,2.0773838,2.0681245,2.0589132,2.0497487,2.0406315,2.0315607,2.0225363,2.0135629,2.0046420,1.9957750,1.9869601,1.9781907,1.9694780,1.9608089,1.9521863,1.9436109,1.9350837,1.9266064,1.9181774,1.9097965,1.9014623,1.8931761,1.8849263,1.8767182,1.8685507,1.8604255,1.8523449,1.8443112,1.8363258,1.8283893,1.8205028,1.8126674,1.8048773,1.7971327,1.7894331,1.7817765,1.7741630,1.7665913,1.7590611,1.7515721,1.7441220,1.7367059,1.7293271,1.7219869,1.7146869,1.7074282,1.7002128,1.6930419,1.6859140,1.6788297,1.6717912,1.6647931,1.6578343,1.6509198,1.6440444,1.6372061,1.6304038,1.6236366,1.6169028,1.6102049,1.6035384,1.5969075,1.5903115,1.5837513,1.5772280,1.5707440,1.5643013,1.5579000,1.5515406,1.5452242,1.5389440,1.5326993,1.5264889,1.5203100,1.5141627,1.5080484,1.5019667,1.4959190,1.4899076,1.4839296,1.4779880,1.4720809,1.4662087,1.4603710,1.4545667,1.4487957,1.4430571,1.4373524,1.4316788,1.4260390,1.4204326,1.4148607,1.4093239,1.4038224,1.3983531,1.3929168,1.3875135,1.3821445,1.3768059,1.3715007,1.3662310,1.3609964,1.3557963,1.3506306,1.3454980,1.3403989,1.3353342,1.3302989,1.3252954,1.3203255,1.3153892,1.3104869,1.3056165,1.3007791,1.2959743,1.2912027,1.2864671,1.2817638,1.2770942,1.2724590,1.2678576,1.2632899,1.2587560,1.2542553,1.2497878,1.2453541,1.2409502,1.2365779,1.2322364,1.2279267,1.2236471,1.2193987,1.2151823,1.2109978,1.2068471,1.2027309,1.1986451,1.1945941,1.1905761,1.1865907,1.1826377,1.1787171,1.1748289,1.1709721,1.1671478,1.1633518,1.1595851,1.1558490,1.1521412,1.1484632,1.1448157,1.1412001,1.1376164,1.1340650,1.1305451,1.1270559,1.1235965,1.1201663,1.1167651,1.1133925,1.1100483,1.1067331,1.1034476,1.1001922,1.0969641,1.0937654,1.0905931,1.0874485,1.0843316,1.0812418,1.0781794,1.0751449,1.0721385,1.0691578,1.0662038,1.0632752,1.0603718,1.0574936,1.0546409,1.0518141,1.0490141,1.0462421,1.0434985,1.0407826,1.0380933,1.0354313,1.0327954,1.0301847,1.0275986,1.0250361,1.0224969,1.0199821,1.0174900,1.0150223,1.0125792,1.0101607,1.0077668,1.0053982,1.0030546,1.0007350,0.9984384,0.9961647,0.9939120,0.9916813,0.9894726,0.9872864,0.9851224,0.9829794,0.9808612,0.9787643,0.9766886,0.9746324,0.9725980,0.9705822,0.9685847,0.9666069,0.9646499,0.9627120,0.9607935,0.9588958,0.9570193,0.9551631,0.9533261,0.9515072,0.9497084,0.9479279,0.9461660,0.9444219,0.9426960,0.9409882,0.9392983,0.9376272,0.9359733,0.9343381,0.9327211,0.9311227,0.9295428,0.9279838,0.9264449,0.9249266,0.9234278,0.9219496,0.9204904,0.9190480,0.9176235,0.9162152,0.9148245,0.9134520,0.9120973,0.9107615,0.9094445,0.9081448,0.9068635,0.9055992,0.9043527,0.9031224,0.9019093,0.9007119,0.8995317,0.8983681,0.8972216,0.8960916,0.8949787,0.8938819,0.8928019,0.8917376,0.8906903,0.8896586,0.8886449,0.8876481,0.8866678,0.8857038,0.8847548,0.8838208,0.8829017,0.8819978,0.8811082,0.8802340,0.8793756,0.8785337,0.8777080,0.8768988,0.8761058,0.8753287,0.8745660,0.8738185,0.8730868,0.8723705,0.8716695,0.8709840,0.8703157,0.8696643,0.8690286,0.8684087,0.8678041,0.8672147,0.8666406,0.8660818,0.8655381,0.8650106,0.8644992,0.8640045,0.8635261,0.8630646,0.8626190,0.8621888,0.8617730,0.8613716,0.8609834,0.8606080,0.8602467,0.8598992,0.8595651,0.8592463,0.8589425,0.8586542,0.8583816,0.8581249,0.8578834,0.8576564,0.8574431,0.8572432,0.8570564,0.8568819,0.8567200,0.8565709,0.8564349,0.8563117,0.8562027,0.8561080,0.8560275,0.8559612,0.8559101,0.8558732,0.8558504,0.8558423,0.8558488,0.8558702,0.8559060,0.8559564,0.8560206,0.8560980,0.8561890,0.8562934,0.8564112,0.8565431,0.8566896,0.8568512,0.8570285,0.8572215,0.8574301,0.8576535,0.8578910,0.8581419,0.8584057,0.8586824,0.8589718,0.8592750,0.8595925,0.8599238,0.8602698,0.8606308,0.8610074,0.8613997,0.8618075,0.8622306,0.8626693,0.8631227,0.8635913,0.8640750,0.8645743,0.8650892,0.8656201,0.8661669,0.8667289,0.8673065,0.8678994,0.8685076,0.8691302,0.8697689,0.8704215,0.8710885,0.8717698,0.8724656,0.8731753,0.8739004,0.8746401,0.8753954,0.8761656,0.8769519,0.8777540,0.8785731,0.8794076,0.8802581,0.8811237,0.8820049,0.8829003,0.8838109,0.8847370,0.8856791,0.8866369,0.8876124,0.8886045,0.8896130,0.8906375,0.8916777,0.8927336,0.8938047,0.8948923,0.8959954,0.8971136,0.8982458,0.8993933,0.9005548,0.9017318,0.9029238,0.9041321,0.9053572,0.9066009,0.9078612,0.9091411,0.9104384,0.9117550,0.9130891,0.9144435,0.9158158,0.9172058,0.9186122,0.9200356,0.9214736,0.9229272,0.9243958,0.9258811,0.9273833,0.9289035,0.9304433,0.9320020,0.9335808,0.9351777,0.9367948,0.9384292,0.9400818,0.9417507,0.9434366,0.9451376,0.9468557,0.9485914,0.9503461,0.9521179,0.9539107,0.9557220,0.9575524,0.9593995,0.9612646,0.9631458,0.9650446,0.9669606,0.9688962,0.9708505,0.9728262,0.9748212,0.9768370,0.9788715,0.9809245,0.9829957,0.9850851,0.9871909,0.9893121,0.9914522,0.9936084,0.9957834,0.9979761,1.0001885,1.0024192,1.0046706,1.0069413,1.0092341,1.0115457,1.0138777,1.0162290,1.0186007,1.0209901,1.0233996,1.0258267,1.0282754,1.0307437,1.0332359,1.0357496,1.0382870,1.0408443,1.0434242,1.0460227,1.0486419,1.0512774,1.0539339,1.0566080,1.0593021,1.0620153,1.0647465,1.0674987,1.0702696,1.0730634,1.0758771,1.0787129,1.0815678,1.0844434,1.0873373,1.0902505,1.0931844,1.0961400,1.0991175,1.1021175,1.1051401,1.1081854,1.1112518,1.1143409,1.1174502,1.1205823,1.1237332,1.1269031,1.1300888,1.1332927,1.1365094,1.1397455,1.1429992,1.1462749,1.1495719,1.1528956,1.1562445,1.1596177,1.1630179,1.1664407,1.1698853,1.1733491,1.1768312,1.1803310,1.1838484,1.1873827,1.1909342,1.1945049,1.1980978,1.2017148,1.2053565,1.2090225,1.2127129,1.2164264,1.2201614,1.2239166,1.2276905,1.2314844,1.2352978,1.2391298,1.2429813,1.2468522,1.2507421,1.2546518,1.2585791,1.2625253,1.2664894,1.2704723,1.2744749,1.2784989,1.2825469,1.2866198,1.2907181,1.2948401,1.2989852,1.3031499,1.3073325,1.3115314,1.3157473,1.3199809,1.3242351,1.3285105,1.3328087,1.3371298,1.3414757,1.3458444,1.3502347,1.3546485,1.3590846,1.3635432,1.3680234,1.3725230,1.3770416,1.3815775,1.3861293,1.3906962,1.3952781,1.3998760,1.4044911,1.4091253,1.4137794,1.4184531,1.4231493,1.4278681,1.4326099,1.4373749,1.4421651,1.4469810,1.4518205,1.4566840,1.4615681,1.4664707,1.4713895,1.4763235,1.4812733,1.4862403,1.4912248,1.4962298,1.5012566,1.5063071,1.5113797,1.5164745,1.5215896,1.5267234,1.5318754,1.5370470,1.5422395,1.5474548,1.5526935,1.5579545,1.5632354,1.5685345,1.5738509,1.5791823,1.5845284,1.5898895,1.5952644,1.6006548,1.6060624,1.6114911,1.6169442,1.6224231,1.6279284,1.6334596,1.6390120,1.6445812,1.6501615,1.6557499,1.6613445,1.6669471,1.6725624,1.6781951,1.6838521,1.6895368,1.6952507,1.7009928,1.7067606,1.7125499,1.7183571,1.7241813,1.7300211,1.7358783,1.7417526,1.7476416,1.7535450,1.7594602,1.7653881,1.7713289,1.7772845,1.7832568,1.7892456,1.7952508,1.8012717,1.8073065,1.8133557,1.8194196,1.8255008,1.8316038,1.8377333,1.8438946,1.8500907,1.8563234,1.8625903,1.8688849,1.8751997,1.8815271,1.8878618,1.8942027,1.9005511,1.9069113,1.9132868,1.9196814,1.9260962,1.9325328,1.9389908,1.9454710,1.9519757,1.9585032,1.9650526,1.9716209,1.9782041,1.9847977,1.9913995,1.9980116,2.0046394,2.0112889,2.0179658,2.0246694,2.0313940,2.0381289,2.0448647,2.0515959,2.0583224,2.0650499,2.0717881,2.0785482,2.0853403,2.0921719,2.0990474,2.1059651,2.1129205,2.1199052,2.1269095,2.1339245,2.1409440,2.1479642,2.1549873,2.1620157,2.1690552,2.1761105,2.1831791,2.1902571,2.1973433,2.2044437,2.2115700,2.2187421,2.2259831,2.2333045,2.2407041,2.2481651,2.2556622,2.2631717,2.2706800,2.2781847,2.2856929,2.2932136,2.3007550,2.3083210,2.3159144,2.3235397,2.3312032,2.3389082,2.3466547,2.3544345,2.3622344,2.3700376,2.3778262,2.3855917,2.3933322,2.4010561,2.4087780,2.4165206,2.4242997,2.4321299,2.4400165,2.4479620,2.4559629,2.4640164,2.4721239,2.4802842,2.4884937,2.4967387,2.5049932,2.5132244,2.5213983,2.5294888,2.5374854,2.5453963,2.5532479,2.5610843,2.5689614,2.5769415,2.5850844,2.5934331,2.6019969,2.6107440,2.6196022,2.6284728,2.6372602,2.6458952,2.6543534,2.6626596,2.6708755,2.6790829,2.6873608,2.6957743,2.7043626,2.7131355,2.7220685,2.7311075,2.7401743,2.7491822,2.7580552,2.7667515,2.7752779,2.7836897,2.7920747,2.8005245,2.8091016,2.8178182,2.8266354,2.8354816,2.8442819,2.8529918,2.8616190,2.8702238,2.8789008,2.8877409,2.8967912,2.9060278,2.9153547,2.9246333,2.9337320,2.9425704,2.9511404,2.9594994,2.9677413,2.9759588,2.9842172,2.9925373,3.0008936,3.0092247,3.0174603,3.0255497,3.0334837,3.0412931,3.0490277,3.0567195,3.0643659,3.0719342,3.0793924,3.0867422,3.0940416,3.1013970,3.1089325,3.1167436,3.1248500,3.1331716,3.1415279,3.1496866,3.1574345,3.1646557,3.1713727,3.1777296,3.1839190,3.1900883,3.1962774,3.2024176,3.2083895,3.2141070,3.2195790,3.2249207,3.2303030,3.2358789,3.2417164,3.2477648,3.2538662,3.2597988,3.2653368,3.2703099,3.2746470,3.2784019,3.2817414,3.2849002,3.2881203,3.2915847,3.2953777,3.2994823,3.3038099,3.3082514,3.3127282,3.3172126,3.3217096,3.3262098,3.3306546,3.3349400,3.3389730,3.3427432,3.3463573,3.3500106,3.3538942,3.3580914,3.3625174,3.3669243,3.3709824,3.3743896,3.3769751,3.3787422,3.3798509,3.3805404,3.3810387,3.3814971,3.3819749,3.3824766,3.3830097,3.3836269,3.3844302,3.3855286,3.3869863,3.3887751,3.3907700,3.3927810,3.3946221,3.3961699,3.3973925,3.3983331,3.3990507,3.3995671,3.3998482,3.3998463,3.3995662,3.3990874
"w2-06",30.0000000,1.8197536e-02,1.8146276e-02,1.8103361e-02,1.8074751e-02,1.8059492e-02,1.8054724e-02,1.8052578e-02,1.8045664e-02,1.8028498e-02,1.8000603e-02,1.7961264e-02,1.7910719e-02,1.7852306e-02,1.7793655e-02,1.7739773e-02,1.7695665e-02,1.7665625e-02,1.7652035e-02,1.7653704e-02,1.7670393e-02,1.7695427e-02,1.7720699e-02,1.7741442e-02,1.7751932e-02,1.7745972e-02,1.7724276e-02,1.7686605e-02,1.7637491e-02,1.7582893e-02,1.7532110e-02,1.7492056e-02,1.7467499e-02,1.7458916e-02,1.7466068e-02,1.7482758e-02,1.7499924e-02,1.7509222e-02,1.7508984e-02,1.7501593e-02,1.7488718e-02,1.7476082e-02,1.7463446e-02,1.7455339e-02,1.7446995e-02,1.7437696e-02,1.7423391e-02,1.7404079e-02,1.7382860e-02,1.7364264e-02,1.7352581e-02,1.7349482e-02,1.7356873e-02,1.7373562e-02,1.7395020e-02,1.7416477e-02,1.7436504e-02,1.7451763e-02,1.7462969e-02,1.7469168e-02,1.7470837e-02,1.7471790e-02,1.7472744e-02,1.7476797e-02,1.7485857e-02,1.7499447e-02,1.7517328e-02,1.7536402e-02,1.7555237e-02,1.7570734e-02,1.7576933e-02,1.7575026e-02,1.7569780e-02,1.7565012e-02,1.7565012e-02,1.7570257e-02,1.7580509e-02,1.7596006e-02,1.7611742e-02,1.7622948e-02,1.7628908e-02,1.7625809e-02,1.7615080e-02,1.7600060e-02,1.7582536e-02,1.7564058e-02,1.7549038e-02,1.7536879e-02,1.7527342e-02,1.7518520e-02,1.7509580e-02,1.7500758e-02,1.7494202e-02,1.7491817e-02,1.7494440e-02,1.7502189e-02,1.7516613e-02,1.7536044e-02,1.7556906e-02,1.7577529e-02,1.7594695e-02,1.7606378e-02,1.7611384e-02,1.7608643e-02,1.7600179e-02,1.7586946e-02,1.7572522e-02,1.7562270e-02,1.7557144e-02,1.7559171e-02,1.7568469e-02,1.7581105e-02,1.7593980e-02,1.7604709e-02,1.7613769e-02,1.7620444e-02,1.7625690e-02,1.7630458e-02,1.7636657e-02,1.7647743e-02,1.7661333e-02,1.7677665e-02,1.7695069e-02,1.7711282e-02,1.7724991e-02,1.7734170e-02,1.7740250e-02,1.7743111e-02,1.7742634e-02,1.7742276e-02,1.7741561e-02,1.7742753e-02,1.7748952e-02,1.7756224e-02,1.7763257e-02,1.7770529e-02,1.7775774e-02,1.7776847e-02,1.7777562e-02,1.7778277e-02,1.7781377e-02,1.7787099e-02,1.7797112e-02,1.7811298e-02,1.7827153e-02,1.7843246e-02,1.7856836e-02,1.7866254e-02,1.7871380e-02,1.7873764e-02,1.7871857e-02,1.7868876e-02,1.7867446e-02,1.7868400e-02,1.7871857e-02,1.7876744e-02,1.7882466e-02,1.7888427e-02,1.7894626e-02,1.7902136e-02,1.7913818e-02,1.7928243e-02,1.7945170e-02,1.7962575e-02,1.7978191e-02,1.7991304e-02,1.8001318e-02,1.8008351e-02,1.8013358e-02,1.8016338e-02,1.8017411e-02,1.8020391e-02,1.8023372e-02,1.8026590e-02,1.8027782e-02,1.8026590e-02,1.8022895e-02,1.8018723e-02,1.8014669e-02,1.8012762e-02,1.8013597e-02,1.8018723e-02,1.8026829e-02,1.8037558e-02,1.8048406e-02,1.8056750e-02,1.8062353e-02,1.8064022e-02,1.8061876e-02,1.8057108e-02,1.8051386e-02,1.8045425e-02,1.8041134e-02,1.8039346e-02,1.8038630e-02,1.8039703e-02,1.8040776e-02,1.8041849e-02,1.8043756e-02,1.8047929e-02,1.8054843e-02,1.8064022e-02,1.8073201e-02,1.8082619e-02,1.8090010e-02,1.8095374e-02,1.8099546e-02,1.8103242e-02,1.8104911e-02,1.8106699e-02,1.8108368e-02,1.8109798e-02,1.8111229e-02,1.8110394e-02,1.8109560e-02,1.8109322e-02,1.8111348e-02,1.8115878e-02,1.8122435e-02,1.8129230e-02,1.8137097e-02,1.8143773e-02,1.8149018e-02,1.8151522e-02,1.8151283e-02,1.8146753e-02,1.8141866e-02,1.8136859e-02,1.8131971e-02,1.8127322e-02,1.8123388e-02,1.8119693e-02,1.8116951e-02,1.8114209e-02,1.8111587e-02,1.8108964e-02,1.8106580e-02,1.8106461e-02,1.8108487e-02,1.8113017e-02,1.8119693e-02,1.8126607e-02,1.8134594e-02,1.8142343e-02,1.8149137e-02,1.8154621e-02,1.8160105e-02,1.8163204e-02,1.8164396e-02,1.8165350e-02,1.8163681e-02,1.8161893e-02,1.8159151e-02,1.8156171e-02,1.8153906e-02,1.8154025e-02,1.8156767e-02,1.8162131e-02,1.8169880e-02,1.8178821e-02,1.8187761e-02,1.8196583e-02,1.8202901e-02,1.8206954e-02,1.8210173e-02,1.8213272e-02,1.8215060e-02,1.8216610e-02,1.8220305e-02,1.8226385e-02,1.8233299e-02,1.8240690e-02,1.8248081e-02,1.8255472e-02,1.8264413e-02,1.8273473e-02,1.8282533e-02,1.8289566e-02,1.8294215e-02,1.8296361e-02,1.8297791e-02,1.8298149e-02,1.8297791e-02,1.8297076e-02,1.8296361e-02,1.8296719e-02,1.8297434e-02,1.8298268e-02,1.8301368e-02,1.8305421e-02,1.8309355e-02,1.8313289e-02,1.8317103e-02,1.8320680e-02,1.8323898e-02,1.8326998e-02,1.8329620e-02,1.8330455e-02,1.8330812e-02,1.8330812e-02,1.8330812e-02,1.8328905e-02,1.8326521e-02,1.8324018e-02,1.8321395e-02,1.8318772e-02,1.8316269e-02,1.8315792e-02,1.8316984e-02,1.8320441e-02,1.8324971e-02,1.8331885e-02,1.8339038e-02,1.8345356e-02,1.8350601e-02,1.8355727e-02,1.8360972e-02,1.8365502e-02,1.8369555e-02,1.8373728e-02,1.8378019e-02,1.8381715e-02,1.8385172e-02,1.8388629e-02,1.8392086e-02,1.8395543e-02,1.8398881e-02,1.8400669e-02,1.8400669e-02,1.8399239e-02,1.8397331e-02,1.8395185e-02,1.8391728e-02,1.8386126e-02,1.8379927e-02,1.8373728e-02,1.8367529e-02,1.8361449e-02,1.8355370e-02,1.8350482e-02,1.8346548e-02,1.8342733e-02,1.8338919e-02,1.8334866e-02,1.8330455e-02,1.8326163e-02,1.8323302e-02,1.8321514e-02,1.8320918e-02,1.8322349e-02,1.8324256e-02,1.8326163e-02,1.8329382e-02,1.8333793e-02,1.8338680e-02,1.8345118e-02,1.8352509e-02,1.8360615e-02,1.8369198e-02,1.8377066e-02,1.8383861e-02,1.8389106e-02,1.8393278e-02,1.8397331e-02,1.8400192e-02,1.8402696e-02,1.8406987e-02,1.8413305e-02,1.8420339e-02,1.8427253e-02,1.8434405e-02,1.8441558e-02,1.8447995e-02,1.8454432e-02,1.8460989e-02,1.8466711e-02,1.8470764e-02,1.8474221e-02,1.8477917e-02,1.8481731e-02,1.8485188e-02,1.8488884e-02,1.8492460e-02,1.8495440e-02,1.8496752e-02,1.8495679e-02,1.8493652e-02,1.8491507e-02,1.8490434e-02,1.8490911e-02,1.8492579e-02,1.8494964e-02,1.8498063e-02,1.8502235e-02,1.8506169e-02,1.8509507e-02,1.8512726e-02,1.8516064e-02,1.8518925e-02,1.8520832e-02,1.8522024e-02,1.8523216e-02,1.8525362e-02,1.8527508e-02,1.8528819e-02,1.8530011e-02,1.8531203e-02,1.8532157e-02,1.8532395e-02,1.8531203e-02,1.8528819e-02,1.8526077e-02,1.8525243e-02,1.8526554e-02,1.8529654e-02,1.8532991e-02,1.8536329e-02,1.8539906e-02,1.8543482e-02,1.8546820e-02,1.8548846e-02,1.8550277e-02,1.8552661e-02,1.8556356e-02,1.8561840e-02,1.8567443e-02,1.8573284e-02,1.8579006e-02,1.8584132e-02,1.8587828e-02,1.8589258e-02,1.8588543e-02,1.8585682e-02,1.8581629e-02,1.8577456e-02,1.8574715e-02,1.8573523e-02,1.8573999e-02,1.8574834e-02,1.8575788e-02,1.8576741e-02,1.8577695e-02,1.8578529e-02,1.8578887e-02,1.8578172e-02,1.8576026e-02,1.8572688e-02,1.8570185e-02,1.8569231e-02,1.8570542e-02,1.8573284e-02,1.8576384e-02,1.8578529e-02,1.8580317e-02,1.8581986e-02,1.8583655e-02,1.8585086e-02,1.8586159e-02,1.8586874e-02,1.8587112e-02,1.8586040e-02,1.8585086e-02,1.8583775e-02,1.8582582e-02,1.8581152e-02,1.8579245e-02,1.8577337e-02,1.8575430e-02,1.8574119e-02,1.8572927e-02,1.8571734e-02,1.8570781e-02,1.8569946e-02,1.8569827e-02,1.8571734e-02,1.8573403e-02,1.8575430e-02,1.8577695e-02,1.8579721e-02,1.8582225e-02,1.8583357e-02,1.8583298e-02,1.8582582e-02,1.8581688e-02,1.8580377e-02,1.8579841e-02,1.8580735e-02,1.8581510e-02,1.8582821e-02,1.8584609e-02,1.8585920e-02,1.8586934e-02,1.8587112e-02,1.8586338e-02,1.8584907e-02,1.8584073e-02,1.8582642e-02,1.8582046e-02,1.8581450e-02,1.8580794e-02,1.8580139e-02,1.8578947e-02,1.8577039e-02,1.8575490e-02,1.8574059e-02,1.8572628e-02,1.8571734e-02,1.8571377e-02,1.8571138e-02,1.8572092e-02,1.8574297e-02,1.8577158e-02,1.8580616e-02,1.8584132e-02,1.8587589e-02,1.8591046e-02,1.8593967e-02,1.8595695e-02,1.8596172e-02,1.8595397e-02,1.8593431e-02,1.8592119e-02,1.8590987e-02,1.8589914e-02,1.8589079e-02,1.8589199e-02,1.8589497e-02,1.8590391e-02,1.8591821e-02,1.8593431e-02,1.8594980e-02,1.8597066e-02,1.8600285e-02,1.8603742e-02,1.8607795e-02,1.8612564e-02,1.8618286e-02,1.8624425e-02,1.8630087e-02,1.8635213e-02,1.8640041e-02,1.8644035e-02,1.8647134e-02,1.8649518e-02,1.8651068e-02,1.8651545e-02,1.8652081e-02,1.8652499e-02,1.8653154e-02,1.8654406e-02,1.8655896e-02,1.8658578e-02,1.8661976e-02,1.8665433e-02,1.8669188e-02,1.8672824e-02,1.8675506e-02,1.8678248e-02,1.8680871e-02,1.8682718e-02,1.8684685e-02,1.8686652e-02,1.8688798e-02,1.8692017e-02,1.8695772e-02,1.8699646e-02,1.8703759e-02,1.8708467e-02,1.8712938e-02,1.8717468e-02,1.8721938e-02,1.8726349e-02,1.8730581e-02,1.8734336e-02,1.8738031e-02,1.8741488e-02,1.8743575e-02,1.8744409e-02,1.8744409e-02,1.8744349e-02,1.8744409e-02,1.8745184e-02,1.8746078e-02,1.8747926e-02,1.8750846e-02,1.8753827e-02,1.8756926e-02,1.8760324e-02,1.8762708e-02,1.8764675e-02,1.8766701e-02,1.8768787e-02,1.8770933e-02,1.8773258e-02,1.8775940e-02,1.8778682e-02,1.8781364e-02,1.8783808e-02,1.8786371e-02,1.8788815e-02,1.8791437e-02,1.8794954e-02,1.8798590e-02,1.8802881e-02,1.8807173e-02,1.8811762e-02,1.8817246e-02,1.8822849e-02,1.8828750e-02,1.8834710e-02,1.8840611e-02,1.8846571e-02,1.8852532e-02,1.8858254e-02,1.8862903e-02,1.8867135e-02,1.8871367e-02,1.8875420e-02,1.8878996e-02,1.8882573e-02,1.8886387e-02,1.8891215e-02,1.8896163e-02,1.8901587e-02,1.8908203e-02,1.8915832e-02,1.8923521e-02,1.8931329e-02,1.8939376e-02,1.8948317e-02,1.8958151e-02,1.8968523e-02,1.8978953e-02,1.8989325e-02,1.8998802e-02,1.9007862e-02,1.9016266e-02,1.9024372e-02,1.9032478e-02,1.9040883e-02,1.9049644e-02,1.9058406e-02,1.9067526e-02,1.9077778e-02,1.9088507e-02,1.9099653e-02,1.9111574e-02,1.9123852e-02,1.9137204e-02,1.9151688e-02,1.9167125e-02,1.9182861e-02,1.9199550e-02,1.9216359e-02,1.9233406e-02,1.9250274e-02,1.9266665e-02,1.9282997e-02,1.9299269e-02,1.9315720e-02,1.9332409e-02,1.9349098e-02,1.9366145e-02,1.9383192e-02,1.9400299e-02,1.9417644e-02,1.9435406e-02,1.9453049e-02,1.9470215e-02,1.9487023e-02,1.9502819e-02,1.9517422e-02,1.9531071e-02,1.9544005e-02,1.9555688e-02,1.9566417e-02,1.9576311e-02,1.9585252e-02,1.9593060e-02,1.9600034e-02,1.9606590e-02,1.9612432e-02,1.9617677e-02,1.9622743e-02,1.9627750e-02,1.9632518e-02,1.9636869e-02,1.9640148e-02,1.9642711e-02,1.9644439e-02,1.9645572e-02,1.9646585e-02,1.9647539e-02,1.9647896e-02,1.9647360e-02,1.9646704e-02,1.9645929e-02,1.9644916e-02,1.9643724e-02,1.9642055e-02,1.9639194e-02,1.9635677e-02,1.9631565e-02,1.9627213e-02,1.9622862e-02,1.9618332e-02,1.9613504e-02,1.9608974e-02,1.9604743e-02,1.9600451e-02,1.9596517e-02,1.9592702e-02,1.9589126e-02,1.9585609e-02,1.9582272e-02,1.9579113e-02,1.9576073e-02,1.9573092e-02,1.9569993e-02,1.9566953e-02,1.9563854e-02,1.9560814e-02,1.9557834e-02,1.9555211e-02,1.9553125e-02,1.9551635e-02,1.9551039e-02,1.9551158e-02,1.9551694e-02,1.9552588e-02,1.9553721e-02,1.9554615e-02,1.9555032e-02,1.9554734e-02,1.9553602e-02,1.9551814e-02,1.9549847e-02,1.9547522e-02,1.9545078e-02,1.9542575e-02,1.9540310e-02,1.9537985e-02,1.9535720e-02,1.9533277e-02,1.9530594e-02,1.9527435e-02,1.9524038e-02,1.9520342e-02,1.9516230e-02,1.9512057e-02,1.9507766e-02,1.9503295e-02,1.9498348e-02,1.9492745e-02,1.9486964e-02,1.9480765e-02,1.9474447e-02,1.9467652e-02,1.9460320e-02,1.9452751e-02,1.9444823e-02,1.9436777e-02,1.9428849e-02,1.9421101e-02,1.9413888e-02,1.9407570e-02,1.9401789e-02,1.9396007e-02,1.9390643e-02,1.9385576e-02,1.9380510e-02,1.9375324e-02,1.9370079e-02,1.9364774e-02,1.9359589e-02,1.9354761e-02,1.9350111e-02,1.9345582e-02,1.9341171e-02,1.9336879e-02,1.9332945e-02,1.9329131e-02,1.9325674e-02,1.9322634e-02,1.9320190e-02,1.9317806e-02,1.9315481e-02,1.9313276e-02,1.9311011e-02,1.9308507e-02,1.9305170e-02,1.9301236e-02,1.9296885e-02,1.9292057e-02,1.9287765e-02,1.9283772e-02,1.9279957e-02,1.9276917e-02,1.9274533e-02,1.9272327e-02,1.9270480e-02,1.9268990e-02,1.9267380e-02,1.9265413e-02,1.9263029e-02,1.9260347e-02,1.9257545e-02,1.9255042e-02,1.9252896e-02,1.9251466e-02,1.9251287e-02,1.9251704e-02,1.9252896e-02,1.9255161e-02,1.9258499e-02,1.9262314e-02,1.9266248e-02,1.9270182e-02,1.9274235e-02,1.9278228e-02,1.9282222e-02,1.9286036e-02,1.9289792e-02,1.9293666e-02,1.9297659e-02,1.9301713e-02,1.9306004e-02,1.9310594e-02,1.9315124e-02,1.9319832e-02,1.9324958e-02,1.9330621e-02,1.9337118e-02,1.9344509e-02,1.9353211e-02,1.9363165e-02,1.9374371e-02,1.9386768e-02,1.9400358e-02,1.9414663e-02,1.9429326e-02,1.9444644e-02,1.9460261e-02,1.9475996e-02,1.9491613e-02,1.9507289e-02,1.9522548e-02,1.9537091e-02,1.9552052e-02,1.9568086e-02,1.9585252e-02,1.9603729e-02,1.9623160e-02,1.9643009e-02,1.9663095e-02,1.9683778e-02,1.9704759e-02,1.9725442e-02,1.9746423e-02,1.9767642e-02,1.9788861e-02,1.9810200e-02,1.9831598e-02,1.9852996e-02,1.9874275e-02,1.9895554e-02,1.9916654e-02,1.9936979e-02,1.9956648e-02,1.9976079e-02,1.9995213e-02,2.0013452e-02,2.0030320e-02,2.0045996e-02,2.0060539e-02,2.0074666e-02,2.0088494e-02,2.0101488e-02,2.0113289e-02,2.0123839e-02,2.0133078e-02,2.0140946e-02,2.0147562e-02,2.0153403e-02,2.0158350e-02,2.0162702e-02,2.0166993e-02,2.0171285e-02,2.0175755e-02,2.0180345e-02,2.0184875e-02,2.0189524e-02,2.0194173e-02,2.0198762e-02,2.0203471e-02,2.0208180e-02,2.0213068e-02,2.0217896e-02,2.0222843e-02,2.0228267e-02,2.0234048e-02,2.0239413e-02,2.0244420e-02,2.0249188e-02,2.0253062e-02,2.0256341e-02,2.0259678e-02,2.0262897e-02,2.0266473e-02,2.0270467e-02,2.0274520e-02,2.0278573e-02,2.0282507e-02,2.0286620e-02,2.0291030e-02,2.0296037e-02,2.0300984e-02,2.0305395e-02,2.0309389e-02,2.0313323e-02,2.0317018e-02,2.0320594e-02,2.0324588e-02,2.0329356e-02,2.0334482e-02,2.0339608e-02,2.0344853e-02,2.0350933e-02,2.0357430e-02,2.0364046e-02,2.0370483e-02,2.0376503e-02,2.0382404e-02,2.0388246e-02,2.0394146e-02,2.0399988e-02,2.0405889e-02,2.0412385e-02,2.0419359e-02,2.0427048e-02,2.0435333e-02,2.0443678e-02,2.0452142e-02,2.0460486e-02,2.0469189e-02,2.0478308e-02,2.0487428e-02,2.0496845e-02,2.0507038e-02,2.0518124e-02,2.0529568e-02,2.0540893e-02,2.0552397e-02,2.0563841e-02,2.0575225e-02,2.0586848e-02,2.0598710e-02,2.0610631e-02,2.0622432e-02,2.0634234e-02,2.0645976e-02,2.0657659e-02,2.0669162e-02,2.0680666e-02,2.0692170e-02,2.0703495e-02,2.0714819e-02,2.0726621e-02,2.0739079e-02,2.0751536e-02,2.0764589e-02,2.0778239e-02,2.0792007e-02,2.0805478e-02,2.0818889e-02,2.0831883e-02,2.0844460e-02,2.0856917e-02,2.0869374e-02,2.0881772e-02,2.0894170e-02,2.0906746e-02,2.0919502e-02,2.0932198e-02,2.0944893e-02,2.0957768e-02,2.0970881e-02,2.0984113e-02,2.0997405e-02,2.1010876e-02,2.1024525e-02,2.1038532e-02,2.1052897e-02,2.1067321e-02,2.1081746e-02,2.1095932e-02,2.1109819e-02,2.1123558e-02,2.1137476e-02,2.1151483e-02,2.1165550e-02,2.1179765e-02,2.1194249e-02,2.1209091e-02,2.1224350e-02,2.1240145e-02,2.1256477e-02,2.1273375e-02,2.1290600e-02,2.1307886e-02,2.1325469e-02,2.1343619e-02,2.1362245e-02,2.1381289e-02,2.1401107e-02,2.1421820e-02,2.1443456e-02,2.1466196e-02,2.1489948e-02,2.1514595e-02,2.1540165e-02,2.1566689e-02,2.1594316e-02,2.1622807e-02,2.1652102e-02,2.1682441e-02,2.1714151e-02,2.1747172e-02,2.1781594e-02,2.1817684e-02,2.1855444e-02,2.1894783e-02,2.1936119e-02,2.1979392e-02,2.2024691e-02,2.2072107e-02,2.2121966e-02,2.2174239e-02,2.2228837e-02,2.2285849e-02,2.2345454e-02,2.2407323e-02,2.2471488e-02,2.2538364e-02,2.2608221e-02,2.2681147e-02,2.2756904e-02,2.2835553e-02,2.2917479e-02,2.3002744e-02,2.3091137e-02,2.3182511e-02,2.3277044e-02,2.3374856e-02,2.3475796e-02,2.3579746e-02,2.3686796e-02,2.3797005e-02,2.3910373e-02,2.4026871e-02,2.4146438e-02,2.4269193e-02,2.4395257e-02,2.4524540e-02,2.4657130e-02,2.4792969e-02,2.4932086e-02,2.5074273e-02,2.5219351e-02,2.5367707e-02,2.5519729e-02,2.5675267e-02,2.5834262e-02,2.5996923e-02,2.6163369e-02,2.6333570e-02,2.6507795e-02,2.6686192e-02,2.6869118e-02,2.7056545e-02,2.7248591e-02,2.7445674e-02,2.7647972e-02,2.7855754e-02,2.8069675e-02,2.8289855e-02,2.8516203e-02,2.8749198e-02,2.8989047e-02,2.9235810e-02,2.9489785e-02,2.9750973e-02,3.0019522e-02,3.0295581e-02,3.0578911e-02,3.0869395e-02,3.1166315e-02,3.1469584e-02,3.1778708e-02,3.2093108e-02,3.2412186e-02,3.2735154e-02,3.3061132e-02,3.3389255e-02,3.3718735e-02,3.4048632e-02,3.4377769e-02,3.4704983e-02,3.5029098e-02,3.5349056e-02,3.5663486e-02,3.5971314e-02,3.6271647e-02,3.6563367e-02,3.6845729e-02,3.7117988e-02,3.7379533e-02,3.7629455e-02,3.7867546e-02,3.8093820e-02,3.8307652e-02,3.8509041e-02,3.8698062e-02,3.8874522e-02,3.9038524e-02,3.9190441e-02,3.9330617e-02,3.9459676e-02,3.9578274e-02,3.9686739e-02,3.9785698e-02,3.9875612e-02,3.9956927e-02,4.0030316e-02,4.0096164e-02,4.0154934e-02,4.0207148e-02,4.0253222e-02,4.0293396e-02,4.0328085e-02,4.0357813e-02,4.0382817e-02,4.0403485e-02,4.0419787e-02,4.0431723e-02,4.0439487e-02,4.0443286e-02,4.0443271e-02,4.0439501e-02,4.0431947e-02,4.0420756e-02,4.0406108e-02,4.0387884e-02,4.0365964e-02,4.0340438e-02,4.0311262e-02,4.0278465e-02,4.0242091e-02,4.0202275e-02,4.0158957e-02,4.0112019e-02,4.0061682e-02,4.0007874e-02,3.9950520e-02,3.9890021e-02,3.9826423e-02,3.9759576e-02,3.9689660e-02,3.9617062e-02,3.9541841e-02,3.9463967e-02,3.9383441e-02,3.9300352e-02,3.9214641e-02,3.9126486e-02,3.9035946e-02,3.8942814e-02,3.8847357e-02,3.8749874e-02,3.8650453e-02,3.8549095e-02,3.8446307e-02,3.8341999e-02,3.8236290e-02,3.8129151e-02,3.8020492e-02,3.7910163e-02,3.7798196e-02,3.7684590e-02,3.7569582e-02,3.7453264e-02,3.7335783e-02,3.7217438e-02,3.7097901e-02,3.6977470e-02,3.6856174e-02,3.6733776e-02,3.6610544e-02,3.6486268e-02,3.6361217e-02,3.6235452e-02,3.6108732e-02,3.5981327e-02,3.5853326e-02,3.5724610e-02,3.5595447e-02,3.5465598e-02,3.5335243e-02,3.5204619e-02,3.5073400e-02,3.4941554e-02,3.4809142e-02,3.4676343e-02,3.4543395e-02,3.4410298e-02,3.4276843e-02,3.4143060e-02,3.4009129e-02,3.3875048e-02,3.3740461e-02,3.3605814e-02,3.3471107e-02,3.3336401e-02,3.3201724e-02,3.3067077e-02,3.2932699e-02,3.2798499e-02,3.2664418e-02,3.2530397e-02,3.2396734e-02,3.2263249e-02,3.2130122e-02,3.1997055e-02,3.1864285e-02,3.1731933e-02,3.1599998e-02,3.1468749e-02,3.1338155e-02,3.1208456e-02,3.1079441e-02,3.0951172e-02,3.0823797e-02,3.0697107e-02,3.0571073e-02,3.0445695e-02,3.0320972e-02,3.0196875e-02,3.0073404e-02,2.9950649e-02,2.9828966e-02,2.9708087e-02,2.9588372e-02,2.9469907e-02,2.9352218e-02,2.9235780e-02,2.9120326e-02,2.9006034e-02,2.8892636e-02,2.8780490e-02,2.8669626e-02,2.8560132e-02,2.8451830e-02,2.8344899e-02,2.8239250e-02,2.8134823e-02,2.8031677e-02,2.7929813e-02,2.7828664e-02,2.7728558e-02,2.7629793e-02,2.7532250e-02,2.7435452e-02,2.7339727e-02,2.7245075e-02,2.7151823e-02,2.7060390e-02,2.6970506e-02,2.6882082e-02,2.6795596e-02,2.6710927e-02,2.6627600e-02,2.6545674e-02,2.6465178e-02,2.6386023e-02,2.6308209e-02,2.6231676e-02,2.6156455e-02,2.6082069e-02,2.6008993e-02,2.5937200e-02,2.5867194e-02,2.5798559e-02,2.5731206e-02,2.5665492e-02,2.5601566e-02,2.5538981e-02,2.5477439e-02,2.5417119e-02,2.5357723e-02,2.5299937e-02,2.5243193e-02,2.5188148e-02,2.5134146e-02,2.5081396e-02,2.5030732e-02,2.4981380e-02,2.4933577e-02,2.4887145e-02,2.4842441e-02,2.4799168e-02,2.4757206e-02,2.4716556e-02,2.4677098e-02,2.4638951e-02,2.4601877e-02,2.4566174e-02,2.4531662e-02,2.4498403e-02,2.4466515e-02,2.4436295e-02,2.4407387e-02,2.4380207e-02,2.4354339e-02,2.4329603e-02,2.4306238e-02,2.4284184e-02,2.4263799e-02,2.4244606e-02,2.4226665e-02,2.4209738e-02,2.4193764e-02,2.4179041e-02,2.4165034e-02,2.4152219e-02,2.4140835e-02,2.4130523e-02,2.4121702e-02,2.4114311e-02,2.4108350e-02,2.4103999e-02,2.4101079e-02,2.4099827e-02,2.4100006e-02,2.4101615e-02,2.4104536e-02,2.4109304e-02,2.4115562e-02,2.4123490e-02,2.4132907e-02,2.4143934e-02,2.4156451e-02,2.4170458e-02,2.4186015e-02,2.4203181e-02,2.4221599e-02,2.4240792e-02,2.4260521e-02,2.4280965e-02,2.4302483e-02,2.4325073e-02,2.4348795e-02,2.4373829e-02,2.4400055e-02,2.4428129e-02,2.4458468e-02,2.4490416e-02,2.4523675e-02,2.4558604e-02,2.4594963e-02,2.4632752e-02,2.4671435e-02,2.4711311e-02,2.4751782e-02,2.4792969e-02,2.4835229e-02,2.4878561e-02,2.4923027e-02,2.4968922e-02,2.5016129e-02,2.5064707e-02,2.5114715e-02,2.5165915e-02,2.5218427e-02,2.5271952e-02,2.5326312e-02,2.5381505e-02,2.5437474e-02,2.5494099e-02,2.5551260e-02,2.5608957e-02,2.5667131e-02,2.5725305e-02,2.5783122e-02,2.5839925e-02,2.5894880e-02,2.5946975e-02,2.5994837e-02,2.6037037e-02,2.6072919e-02,2.6102364e-02,2.6126623e-02,2.9159309e-02,2.9199906e-02,2.9248800e-02,2.9305577e-02,2.9370334e-02,2.9442018e-02,2.9519305e-02,2.9599681e-02,2.9679600e-02,2.9756706e-02,2.9830854e-02,2.9903093e-02,2.9974373e-02,3.0045027e-02,3.0114986e-02,3.0184183e-02,3.0252744e-02,3.0321000e-02,3.0389465e-02,3.0458722e-02,3.0529311e-02,3.0601606e-02,3.0675743e-02,3.0751612e-02,3.0828934e-02,3.0907394e-02,3.0986773e-02,3.1067040e-02,3.1148363e-02,3.1231090e-02,3.1315658e-02,3.1402547e-02,3.1492233e-02,3.1585194e-02,3.1681892e-02,3.1782854e-02,3.1888645e-02,3.1999845e-02,3.2117017e-02,3.2240629e-02,3.2371029e-02,3.2508492e-02,3.2653272e-02,3.2805599e-02,3.2965835e-02,3.3134446e-02,3.3312030e-02,3.3499312e-02,3.3697121e-02,3.3906315e-02,3.4127776e-02,3.4362342e-02,3.4610745e-02,3.4873594e-02,3.5151448e-02,3.5444792e-02,3.5754211e-02,3.6080379e-02,3.6424037e-02,3.6786016e-02,3.7167203e-02,3.7568435e-02,3.7990481e-02,3.8433943e-02,3.8899250e-02,3.9386664e-02,3.9896205e-02,4.0427778e-02,4.0981103e-02,4.1555833e-02,4.2151675e-02,4.2768378e-02,4.3405730e-02,4.4063486e-02,4.4741295e-02,4.5438547e-02,4.6154313e-02,4.6887357e-02,4.7636129e-02,4.8398852e-02,4.9173623e-02,4.9958639e-02,5.0752241e-02,5.1552817e-02,5.2358817e-02,5.3168684e-02,5.3980768e-02,5.4793242e-02,5.5604130e-02,5.6411456e-02,5.7213206e-02,5.8007337e-02,5.8791850e-02,5.9564792e-02,6.0324267e-02,6.1068494e-02,6.1795767e-02,6.2504575e-02,6.3193679e-02,6.3862056e-02,6.4508952e-02,6.5133780e-02,6.5735966e-02,6.6314943e-02,6.6870086e-02,6.7400724e-02,6.7906328e-02,6.8386555e-02,6.8841435e-02,6.9271222e-02,6.9676459e-02,7.0057809e-02,7.0416048e-02,7.0751980e-02,7.1066409e-02,7.1360275e-02,7.1634583e-02,7.1890302e-02,7.2128430e-02,7.2349846e-02,7.2555304e-02,7.2745517e-02,7.2921246e-02,7.3083252e-02,7.3232390e-02,7.3369615e-02,7.3495902e-02,7.3612228e-02,7.3719501e-02,7.3818579e-02,7.3910266e-02,7.3995225e-02,7.4073896e-02,7.4146703e-02,7.4214004e-02,7.4276052e-02,7.4333169e-02,7.4385740e-02,7.4434333e-02,7.4479587e-02,7.4522153e-02,7.4562557e-02,7.4601263e-02,7.4638516e-02,7.4674428e-02,7.4708998e-02,7.4742302e-02,7.4774496e-02,7.4805945e-02,7.4837036e-02,7.4868195e-02,7.4899763e-02,7.4931860e-02,7.4964523e-02,7.4997656e-02,7.5031281e-02,7.5065449e-02,7.5100303e-02,7.5136036e-02,7.5172856e-02,7.5211018e-02,7.5250588e-02,7.5291604e-02,7.5333983e-02,7.5377673e-02,7.5422481e-02,7.5468257e-02,7.5514682e-02,7.5561456e-02,7.5608239e-02,7.5654671e-02,7.5700477e-02,7.5745463e-02,7.5789452e-02,7.5832322e-02,7.5874001e-02,7.5914286e-02,7.5952902e-02,7.5989455e-02,7.6023541e-02,7.6054782e-02,7.6082885e-02,7.6107629e-02,7.6128930e-02,7.6146871e-02,7.6161578e-02,7.6173127e-02,7.6181620e-02,7.6186985e-02,7.6189063e-02,7.6187640e-02,7.6182477e-02,7.6173328e-02,7.6159984e-02,7.6142378e-02,7.6120459e-02,7.6094344e-02,7.6064378e-02,7.6030850e-02,7.5994134e-02,7.5954586e-02,7.5912438e-02,7.5867809e-02,7.5820692e-02,7.5771078e-02,7.5718962e-02,7.5664379e-02,7.5607419e-02,7.5548187e-02,7.5486869e-02,7.5423583e-02,7.5358480e-02,7.5291753e-02,7.5223625e-02,7.5154364e-02,7.5084254e-02,7.5013503e-02,7.4942142e-02,7.4870080e-02,7.4797094e-02,7.4723065e-02,7.4647970e-02,7.4571922e-02,7.4495360e-02,7.4418649e-02,7.4342102e-02,7.4265838e-02,7.4189737e-02,7.4113578e-02,7.4037060e-02,7.3959991e-02,7.3882371e-02,7.3804259e-02,7.3725775e-02,7.3647007e-02,7.3567912e-02,7.3488399e-02,7.3408470e-02,7.3328122e-02,7.3247552e-02,7.3167011e-02,7.3086798e-02,7.3007092e-02,7.2927959e-02,7.2849303e-02,7.2770849e-02,7.2692379e-02,7.2613746e-02,7.2534882e-02,7.2455794e-02,7.2376549e-02,7.2297186e-02,7.2217688e-02,7.2137833e-02,7.2057486e-02,7.1976565e-02,7.1895063e-02,7.1813032e-02,7.1730651e-02,7.1648136e-02,7.1565703e-02,7.1483530e-02,7.1401559e-02,7.1319729e-02,7.1237929e-02,7.1156077e-02,7.1074113e-02,7.0992038e-02,7.0909902e-02,7.0827782e-02,7.0745744e-02,7.0663840e-02,7.0582174e-02,7.0500836e-02,7.0419841e-02,7.0339188e-02,7.0258796e-02,7.0178658e-02,7.0098817e-02,7.0019335e-02,6.9940329e-02,6.9861829e-02,6.9783844e-02,6.9706328e-02,6.9629185e-02,6.9552302e-02,6.9475621e-02,6.9399193e-02,6.9323152e-02,6.9247738e-02,6.9173150e-02,6.9099687e-02,6.9027640e-02,6.8957143e-02,6.8888247e-02,6.8820931e-02,6.8755098e-02,6.8690635e-02,6.8627506e-02,6.8565711e-02,6.8505287e-02,6.8446293e-02,6.8388678e-02,6.8332352e-02,6.8277240e-02,6.8223298e-02,6.8170585e-02,6.8119287e-02,6.8069741e-02,6.8022266e-02,6.7977153e-02,6.7934573e-02,6.7894638e-02,6.7857176e-02,6.7822069e-02,6.7789204e-02,6.7758486e-02,6.7729831e-02,6.7703344e-02,6.7679182e-02,6.7657538e-02,6.7638665e-02,6.7622699e-02,6.7609742e-02,6.7599773e-02,6.7592725e-02,6.7588486e-02,6.7586988e-02,6.7588292e-02,6.7592576e-02,6.7600131e-02,6.7611262e-02,6.7626223e-02,6.7645155e-02,6.7667991e-02,6.7694545e-02,6.7724630e-02,6.7758083e-02,6.7794830e-02,6.7834973e-02,6.7878693e-02,6.7926221e-02,6.7977756e-02,6.8033606e-02,6.8093970e-02,6.8158954e-02,6.8228558e-02,6.8302736e-02,6.8381310e-02,6.8464160e-02,6.8551153e-02,6.8642199e-02,6.8737298e-02,6.8836443e-02,6.8939671e-02,6.9047116e-02,6.9158942e-02,6.9275454e-02,6.9397017e-02,6.9523960e-02,6.9656536e-02,6.9794789e-02,6.9938637e-02,7.0087865e-02,7.0242256e-02,7.0401683e-02,7.0566028e-02,7.0735335e-02,7.0909657e-02,7.1089096e-02,7.1273752e-02,7.1463764e-02,7.1659118e-02,7.1859911e-02,7.2066158e-02,7.2277904e-02,7.2495148e-02,7.2717927e-02,7.2946236e-02,7.3180147e-02,7.3419876e-02,7.3665634e-02,7.3917747e-02,7.4176446e-02,7.4441925e-02,7.4714288e-02,7.4993640e-02,7.5280026e-02,7.5573608e-02,7.5874478e-02,7.6182723e-02,7.6498397e-02,7.6821372e-02,7.7151522e-02,7.7488780e-02,7.7833258e-02,7.8185111e-02,7.8544572e-02,7.8911811e-02,7.9287119e-02,7.9670548e-02,8.0062121e-02,8.0461711e-02,8.0869287e-02,8.1284732e-02,8.1708178e-02,8.2139939e-02,8.2580522e-02,8.3030395e-02,8.3490089e-02,8.3960146e-02,8.4440641e-02,8.4931649e-02,8.5433252e-02,8.5945420e-02,8.6468041e-02,8.7001219e-02,8.7544903e-02,8.8099092e-02,8.8663831e-02,8.9239404e-02,8.9826018e-02,9.0423994e-02,9.1033429e-02,9.1654390e-02,9.2287168e-02,9.2931710e-02,9.3588218e-02,9.4256774e-02,9.4937645e-02,9.5631048e-02,9.6337132e-02,9.7055919e-02,9.7787142e-02,9.8530553e-02,9.9286109e-02,0.1000535,0.1008328,0.1016236,0.1024260,0.1032403,0.1040662,0.1049040,0.1057537,0.1066152,0.1074883,0.1083729,0.1092687,0.1101756,0.1110932,0.1120213,0.1129597,0.1139082,0.1148667,0.1158349,0.1168128,0.1178001,0.1187966,0.1198019,0.1208157,0.1218375,0.1228668,0.1239028,0.1249449,0.1259920,0.1270435,0.1280992,0.1291587,0.1302220,0.1312891,0.1323598,0.1334335,0.1345097,0.1355873,0.1366656,0.1377435,0.1388204,0.1398960,0.1409697,0.1420414,0.1431107,0.1441774,0.1452410,0.1463015,0.1473585,0.1484117,0.1494605,0.1505049,0.1515446,0.1525795,0.1536094,0.1546345,0.1556548,0.1566705,0.1576820,0.1586895,0.1596931,0.1606930,0.1616897,0.1626833,0.1636745,0.1646643,0.1656539,0.1666444,0.1676372,0.1686334,0.1696338,0.1706393,0.1716509,0.1726697,0.1736972,0.1747351,0.1757850,0.1768492,0.1779293,0.1790277,0.1801462,0.1812870,0.1824523,0.1836445,0.1848662,0.1861198,0.1874082,0.1887344,0.1901013,0.1915124,0.1929710,0.1944803,0.1960441,0.1976658,0.1993490,0.2010975,0.2029151,0.2048057,0.2067735,0.2088227,0.2109577,0.2131833,0.2155036,0.2179234,0.2204484,0.2230841,0.2258361,0.2287109,0.2317158,0.2348570,0.2381417,0.2415771,0.2451698,0.2489264,0.2528546,0.2569624,0.2612568,0.2657453,0.2704372,0.2753411,0.2804641,0.2858151,0.2914005,0.2972277,0.3033034,0.3096325,0.3162208,0.3230714,0.3301899,0.3375814,0.3452485,0.3531930,0.3614187,0.3699286,0.3787230,0.3878016,0.3971664,0.4068175,0.4167537,0.4269775,0.4374883,0.4482840,0.4593611,0.4707187,0.4823538,0.4942603,0.5064301,0.5188583,0.5315379,0.5444571,0.5576080,0.5709796,0.5845602,0.5983360,0.6122926,0.6264160,0.6406860,0.6550876,0.6696036,0.6842141,0.6988982,0.7136400,0.7284223,0.7432253,0.7580288,0.7728180,0.7875738,0.8022794,0.8169219,0.8314816,0.8459393,0.8602756,0.8744771,0.8885309,0.9024225,0.9161381,0.9296680,0.9430026,0.9561272,0.9690320,0.9817076,0.9941416,1.0063200,1.0182469,1.0299225,1.0413362,1.0524886,1.0633799,1.0740091,1.0843748,1.0944782,1.1043202,1.1139009,1.1232221,1.1322889,1.1411066,1.1496770,1.1580085,1.1661068,1.1739753,1.1816132,1.1890345,1.1962501,1.2032603,1.2100697,1.2166833,1.2231038,1.2293311,1.2353688,1.2412201,1.2468870,1.2523776,1.2577022,1.2628672,1.2678772,1.2727365,1.2774470,1.2820079,1.2864149,1.2906729,1.2947876,1.2987605,1.3025961,1.3062992,1.3098738,1.3133205,1.3166411,1.3198354,1.3229026,1.3258424,1.3286568,1.3313488,1.3339205,1.3363760,1.3387189,1.3409511,1.3430709,1.3450834,1.3469920,1.3487953,1.3504945,1.3520936,1.3535960,1.3550041,1.3563222,1.3575540,1.3587023,1.3597711,1.3607631,1.3616797,1.3625207,1.3632853,1.3639724,1.3645830,1.3651173,1.3655819,1.3659822,1.3663194,1.3665941,1.3668051,1.3669500,1.3670263,1.3670331,1.3669719,1.3668438,1.3666494,1.3663869,1.3660531,1.3656428,1.3651497,1.3645674,1.3638898,1.3631082,1.3622206,1.3612254,1.3601162,1.3588909,1.3575461,1.3560779,1.3544823,1.3527541,1.3508880,1.3488791,1.3467240,1.3444196,1.3419631,1.3393540,1.3365936,1.3336817,1.3306185,1.3274016,1.3240345,1.3205183,1.3168497,1.3130295,1.3090600,1.3049451,1.3006912,1.2963058,1.2917960,1.2871659,1.2824200,1.2775623,1.2725967,1.2675291,1.2623665,1.2571150,1.2517799,1.2463641,1.2408733,1.2353103,1.2296751,1.2239722,1.2182062,1.2123812,1.2065028,1.2005782,1.1946126,1.1886096,1.1825742,1.1765090,1.1704160,1.1642804,1.1581107,1.1519235,1.1457201,1.1395051,1.1332822,1.1270571,1.1208320,1.1146070,1.1083852,1.1021677,1.0959530,1.0897403,1.0835319,1.0773275,1.0711309,1.0649432,1.0587651,1.0525980,1.0464420,1.0402969,1.0341609,1.0280359,1.0219209,1.0158162,1.0097247,1.0036469,0.9975835,0.9915367,0.9855077,0.9794978,0.9735066,0.9675349,0.9615832,0.9556555,0.9497516,0.9438725,0.9380203,0.9321945,0.9263963,0.9206252,0.9148816,0.9091681,0.9034824,0.8978279,0.8922035,0.8866081,0.8810422,0.8755065,0.8700026,0.8645302,0.8590919,0.8536873,0.8483200,0.8429912,0.8376971,0.8324411,0.8272209,0.8220328,0.8168765,0.8117525,0.8066622,0.8016049,0.7965834,0.7915962,0.7866464,0.7817351,0.7768595,0.7720215,0.7672188,0.7624527,0.7577201,0.7530231,0.7483615,0.7437332,0.7391413,0.7345823,0.7300566,0.7255679,0.7211131,0.7166945,0.7123089,0.7079574,0.7036369,0.6993492,0.6950947,0.6908725,0.6866843,0.6825291,0.6784062,0.6743184,0.6702629,0.6662416,0.6622522,0.6582947,0.6543671,0.6504693,0.6466043,0.6427699,0.6389681,0.6351976,0.6314592,0.6277516,0.6240759,0.6204307,0.6168138,0.6132262,0.6096666,0.6061355,0.6026357,0.5991647,0.5957257,0.5923371,0.5889735,0.5856376,0.5823284,0.5790453,0.5757899,0.5725618,0.5693622,0.5661901,0.5630454,0.5599294,0.5568399,0.5537778,0.5507426,0.5477318,0.5447470,0.5417870,0.5388542,0.5359468,0.5330647,0.5302089,0.5273781,0.5245731,0.5217925,0.5190348,0.5163013,0.5135891,0.5109001,0.5082343,0.5055918,0.5029743,0.5003816,0.4978128,0.4952679,0.4927458,0.4902485,0.4877712,0.4853157,0.4828824,0.4804693,0.4780784,0.4757088,0.4733617,0.4710371,0.4687339,0.4664523,0.4641915,0.4619520,0.4597335,0.4575349,0.4553577,0.4531998,0.4510621,0.4489447,0.4468453,0.4447652,0.4427047,0.4406630,0.4386407,0.4366371,0.4346530,0.4326881,0.4307414,0.4288130,0.4269025,0.4250107,0.4231373,0.4212815,0.4194441,0.4176241,0.4158214,0.4140364,0.4122674,0.4105157,0.4087806,0.4070633,0.4053631,0.4036795,0.4020132,0.4003633,0.3987302,0.3971137,0.3955123,0.3939266,0.3923562,0.3908014,0.3892621,0.3877380,0.3862292,0.3847360,0.3832577,0.3817942,0.3803450,0.3789114,0.3774914,0.3760858,0.3746946,0.3733174,0.3719545,0.3706056,0.3692704,0.3679487,0.3666397,0.3653439,0.3640608,0.3627904,0.3615336,0.3602882,0.3590551,0.3578336,0.3566241,0.3554265,0.3542412,0.3530680,0.3519068,0.3507580,0.3496209,0.3484951,0.3473806,0.3462769,0.3451839,0.3441016,0.3430301,0.3419695,0.3409201,0.3398811,0.3388525,0.3378338,0.3368251,0.3358264,0.3348376,0.3338585,0.3328888,0.3319288,0.3309783,0.3300374,0.3291059,0.3281836,0.3272703,0.3263661,0.3254707,0.3245842,0.3237063,0.3228368,0.3219757,0.3211223,0.3202770,0.3194398,0.3186108,0.3177899,0.3169765,0.3161705,0.3153718,0.3145806,0.3137963,0.3130190,0.3122492,0.3114863,0.3107309,0.3099830,0.3092430,0.3085105,0.3077854,0.3070680,0.3063579,0.3056551,0.3049590,0.3042694,0.3035858,0.3029085,0.3022370,0.3015717,0.3009126,0.3002598,0.2996137,0.2989740,0.2983411,0.2977148,0.2970952,0.2964820,0.2958753,0.2952750,0.2946808,0.2940923,0.2935093,0.2929317,0.2923599,0.2917934,0.2912324,0.2906770,0.2901272,0.2895832,0.2890451,0.2885128,0.2879863,0.2874649,0.2869492,0.2864387,0.2859337,0.2854338,0.2849391,0.2844500,0.2839665,0.2834884,0.2830160,0.2825488,0.2820866,0.2816290,0.2811760,0.2807275,0.2802840,0.2798458,0.2794128,0.2789851,0.2785632,0.2781468,0.2777359,0.2773305,0.2769303,0.2765355,0.2761458,0.2757612,0.2753817,0.2750072,0.2746375,0.2742726,0.2739127,0.2735582,0.2732089,0.2728650,0.2725264,0.2721932,0.2718654,0.2715428,0.2712252,0.2709124,0.2706044,0.2703009,0.2700022,0.2697084,0.2694195,0.2691354,0.2688560,0.2685811,0.2683108,0.2680449,0.2677834,0.2675265,0.2672742,0.2670266,0.2667838,0.2665461,0.2663135,0.2660862,0.2658643,0.2656478,0.2654366,0.2652311,0.2650307,0.2648355,0.2646455,0.2644608,0.2642816,0.2641079,0.2639398,0.2637774,0.2636207,0.2634695,0.2633238,0.2631839,0.2630495,0.2629209,0.2627982,0.2626814,0.2625705,0.2624654,0.2623662,0.2622724,0.2621842,0.2621009,0.2620226,0.2619491,0.2618805,0.2618171,0.2617589,0.2617064,0.2616598,0.2616191,0.2615842,0.2615549,0.2615311,0.2615130,0.2615004,0.2614932,0.2614915,0.2614955,0.2615055,0.2615215,0.2615433,0.2615707,0.2616037,0.2616424,0.2616867,0.2617372,0.2617940,0.2618568,0.2619258,0.2620012,0.2620829,0.2621707,0.2622646,0.2623645,0.2624706,0.2625828,0.2627014,0.2628262,0.2629575,0.2630954,0.2632400,0.2633912,0.2635490,0.2637139,0.2638856,0.2640643,0.2642498,0.2644421,0.2646415,0.2648479,0.2650612,0.2652813,0.2655082,0.2657423,0.2659832,0.2662310,0.2664856,0.2667472,0.2670158,0.2672916,0.2675745,0.2678649,0.2681623,0.2684669,0.2687786,0.2690974,0.2694236,0.2697569,0.2700976,0.2704464,0.2708037,0.2711697,0.2715441,0.2719273,0.2723189,0.2727190,0.2731274,0.2735442,0.2739697,0.2744042,0.2748478,0.2753006,0.2757627,0.2762344,0.2767158,0.2772070,0.2777084,0.2782198,0.2787416,0.2792739,0.2798168,0.2803702,0.2809342,0.2815083,0.2820930,0.2826883,0.2832945,0.2839121,0.2845403,0.2851797,0.2858305,0.2864926,0.2871661,0.2878515,0.2885484,0.2892570,0.2899776,0.2907102,0.2914544,0.2922103,0.2929781,0.2937582,0.2945501,0.2953542,0.2961714,0.2970020,0.2978452,0.2987010,0.2995695,0.3004503,0.3013436,0.3022496,0.3031684,0.3041003,0.3050454,0.3060043,0.3069771,0.3079637,0.3089638,0.3099771,0.3110031,0.3120420,0.3130935,0.3141575,0.3152333,0.3163214,0.3174219,0.3185347,0.3196597,0.3207966,0.3219457,0.3231066,0.3242793,0.3254630,0.3266574,0.3278625,0.3290776,0.3303028,0.3315366,0.3327796,0.3340315,0.3352928,0.3365626,0.3378406,0.3391268,0.3404208,0.3417221,0.3430302,0.3443440,0.3456623,0.3469848,0.3483114,0.3496413,0.3509734,0.3523075,0.3536430,0.3549790,0.3563153,0.3576514,0.3589863,0.3603195,0.3616505,0.3629786,0.3643034,0.3656217,0.3669303,0.3682315,0.3695249,0.3708098,0.3720854,0.3733511,0.3746064,0.3758502,0.3770827,0.3783031,0.3795106,0.3807044,0.3818841,0.3830495,0.3841994,0.3853332,0.3864495,0.3875480,0.3886279,0.3896883,0.3907290,0.3917494,0.3927495,0.3937288,0.3946869,0.3956236,0.3965381,0.3974304,0.3983000,0.3991457,0.3999688,0.4007686,0.4015448,0.4022976,0.4030268,0.4037323,0.4044141,0.4050725,0.4057072,0.4063185,0.4069063,0.4074711,0.4080130,0.4085323,0.4090290,0.4095034,0.4099552,0.4103840,0.4107915,0.4111776,0.4115428,0.4118876,0.4122125,0.4125179,0.4128040,0.4130716,0.4133212,0.4135538,0.4137697,0.4139695,0.4141539,0.4143234,0.4144784,0.4146194,0.4147469,0.4148613,0.4149640,0.4150549,0.4151348,0.4152045,0.4152645,0.4153158,0.4153589,0.4153946,0.4154232,0.4154455,0.4154617,0.4154723,0.4154777,0.4154785,0.4154756,0.4154701,0.4154625,0.4154538,0.4154448,0.4154359,0.4154277,0.4154201,0.4154138,0.4154094,0.4154079,0.4154100,0.4154164,0.4154277,0.4154444,0.4154671,0.4154960,0.4155319,0.4155751,0.4156263,0.4156861,0.4157551,0.4158335,0.4159220,0.4160213,0.4161318,0.4162543,0.4163891,0.4165371,0.4166987,0.4168743,0.4170647,0.4172704,0.4174918,0.4177296,0.4179839,0.4182557,0.4185454,0.4188538,0.4191818,0.4195287,0.4198961,0.4202847,0.4206958,0.4211301,0.4215883,0.4220715,0.4225805,0.4231163,0.4236795,0.4242715,0.4248932,0.4255459,0.4262304,0.4269479,0.4276999,0.4284879,0.4293139,0.4301772,0.4310807,0.4320270,0.4330179,0.4340558,0.4351429,0.4362819,0.4374750,0.4387243,0.4400314,0.4413977,0.4428249,0.4443138,0.4458652,0.4474797,0.4491577,0.4509012,0.4527121,0.4545872,0.4565305,0.4585437,0.4606301,0.4627922,0.4650335,0.4673577,0.4697701,0.4722750,0.4748774,0.4775825,0.4803953,0.4833218,0.4863669,0.4895352,0.4928313,0.4962604,0.4998310,0.5035383,0.5073926,0.5113984,0.5155624,0.5198931,0.5243980,0.5290837,0.5339594,0.5390364,0.5443236,0.5498311,0.5555691,0.5615470,0.5677768,0.5742664,0.5810245,0.5880615,0.5953898,0.6030011,0.6109118,0.6191298,0.6276619,0.6365199,0.6457113,0.6552464,0.6651360,0.6753922,0.6860334,0.6970745,0.7085347,0.7204342,0.7327949,0.7456454,0.7590139,0.7729377,0.7874063,0.8024633,0.8181382,0.8344519,0.8514256,0.8690796,0.8874403,0.9065237,0.9263484,0.9469301,0.9682816,0.9904245,1.0133678,1.0371242,1.0617052,1.0871214,1.1134022,1.1405737,1.1685913,1.1974984,1.2273228,1.2580801,1.2897797,1.3224478,1.3561039,1.3907830,1.4264998,1.4632761,1.5011294,1.5400739,1.5801407,1.6213378,1.6636779,1.7071691,1.7518243,1.7976882,1.8446562,1.8927668,1.9419971,1.9923385,2.0437460,2.0961740,2.1495628,2.2038393,2.2589436,2.3147745,2.3712275,2.4281776,2.4854763,2.5429759,2.6004710,2.6577435,2.7145450,2.7706318,2.8257971,2.8797779,2.9323404,2.9832563,3.0323253,3.0793190,3.1240253,3.1662455,3.2058141,3.2426353,3.2766597,3.3079143,3.3364787,3.3624675,3.3860223,3.4072826,3.4263864,3.4434726,3.4588726,3.4727366,3.4853013,3.4968109,3.5074887,3.5175276,3.5270672,3.5361924,3.5449266,3.5532348,3.5610368,3.5682230,3.5746856,3.5803559,3.5852361,3.5894079,3.5930333,3.5963273,3.5995326,3.6028330,3.6063573,3.6101480,3.6141596,3.6182752,3.6223385,3.6261926,3.6297231,3.6328902,3.6357412,3.6383927,3.6409907,3.6436648,3.6464932,3.6494894,3.6526072,3.6557679,3.6588798,3.6618631,3.6646564,3.6672297,3.6696005,3.6718383,3.6740541,3.6763735,3.6788921,3.6816483,3.6846039,3.6876659,3.6907120,3.6936378,3.6963823,3.6989427,3.7013650,3.7037168,3.7060661,3.7084520,3.7108915,3.7133861,3.7159283,3.7185102,3.7211137,3.7236981,3.7261961,3.7285233,3.7306099,3.7324293,3.7340178,3.7354708,3.7369163,3.7384768,3.7402260,3.7421634,3.7441907,3.7461703,3.7479348,3.7493460,3.7503350,3.7509332,3.7512796,3.7515960,3.7521462,3.7531750,3.7548428,3.7571745,3.7600434,3.7631953,3.7663071,3.7690656,3.7712402,3.7727237,3.7736042,3.7739999,3.7741156,3.7741711,3.7743692,3.7748721,3.7757802,3.7771118,3.7787859,3.7806263,3.7823830,3.7837901,3.7846313,3.7847991,3.7843256,3.7833695,3.7821746,3.7810087,3.7800803,3.7795181,3.7793460,3.7794929,3.7798228,3.7801757,3.7804046,3.7804010,3.7801054,3.7795081,3.7786436,3.7775755,3.7763758,3.7750947,3.7737310,3.7722123,3.7704051,3.7681897,3.7654521,3.7621608,3.7583730,3.7542179,3.7498479,3.7453909,3.7409077,3.7363801,3.7317126,3.7267597,3.7213681,3.7154222,3.7089002,3.7018998,3.6946335,3.6873832,3.6804190,3.6738789,3.6677876,3.6620102,3.6563079,3.6504209,3.6441309,3.6373050,3.6298938,3.6219025,3.6133664,3.6043315,3.5948558,3.5850232,3.5749326,3.5647063,3.5544510,3.5442376,3.5340822,3.5239394,3.5137382,3.5033898,3.4928155,3.4819489,3.4707549,3.4592209,3.4473562,3.4351950,3.4227829,3.4101858,3.3974648,3.3846676,3.3718243,3.3589261,3.3459558,3.3328829,3.3196807,3.3063357,3.2928355,3.2791772,3.2653639,3.2514057,3.2373114,3.2231054,3.2088158,3.1944752,3.1801164,3.1657650,3.1514518,3.1372039,3.1230416,3.1089756,3.0949962,3.0810869,3.0672166,3.0533524,3.0394688,3.0255635,3.0116470,2.9977417,2.9838748,2.9700589,2.9563048,2.9426141,2.9289861,2.9154260,2.9019260,2.8884897,2.8751142,2.8617938,2.8485143,2.8352685,2.8220518,2.8088629,2.7957077,2.7825885,2.7695100,2.7564743,2.7434804,2.7305293,2.7176144,2.7047417,2.6919141,2.6791377,2.6664228,2.6537728,2.6412034,2.6287239,2.6163383,2.6040392,2.5918188,2.5796561,2.5675416,2.5554705,2.5434391,2.5314579,2.5195405,2.5077002,2.4959459,2.4842770,2.4726956,2.4611998,2.4497900,2.4384620,2.4272029,2.4160028,2.4048467,2.3937252,2.3826270,2.3715527,2.3605113,2.3495181,2.3385890,2.3277328,2.3169589,2.3062687,2.2956634,2.2851362,2.2746768,2.2642820,2.2539465,2.2436659,2.2334330,2.2232473,2.2131076,2.2030165,2.1929781,2.1829898,2.1730597,2.1631911,2.1533880,2.1436534,2.1339848,2.1243837,2.1148493,2.1053793,2.0959702,2.0866156,2.0773129,2.0680578,2.0588496,2.0496831,2.0405602,2.0314810,2.0224483,2.0134614,2.0045202,1.9956297,1.9867913,1.9780066,1.9692765,1.9605949,1.9519746,1.9434018,1.9348778,1.9264004,1.9179697,1.9095862,1.9012506,1.8929638,1.8847265,1.8765416,1.8683982,1.8603005,1.8522480,1.8442422,1.8362825,1.8283668,1.8204942,1.8126630,1.8048731,1.7971270,1.7894192,1.7817552,1.7741375,1.7665679,1.7590462,1.7515712,1.7441403,1.7367505,1.7293984,1.7220805,1.7147999,1.7075572,1.7003553,1.6931958,1.6860802,1.6790073,1.6719770,1.6649904,1.6580487,1.6511467,1.6442838,1.6374644,1.6306838,1.6239389,1.6172280,1.6105498,1.6039033,1.5972931,1.5907171,1.5841796,1.5776812,1.5712230,1.5648043,1.5584242,1.5520828,1.5457782,1.5395107,1.5332820,1.5270875,1.5209289,1.5148045,1.5087147,1.5026590,1.4966381,1.4906498,1.4846958,1.4787785,1.4728947,1.4670452,1.4612303,1.4554492,1.4497004,1.4439824,1.4382952,1.4326389,1.4270159,1.4214224,1.4158612,1.4103336,1.4048393,1.3993801,1.3939561,1.3885649,1.3832092,1.3778894,1.3726063,1.3673562,1.3621411,1.3569593,1.3518113,1.3466966,1.3416134,1.3365605,1.3315387,1.3265494,1.3215890,1.3166597,1.3117621,1.3068981,1.3020689,1.2972723,1.2925109,1.2877845,1.2830935,1.2784379,1.2738128,1.2692207,1.2646617,1.2601352,1.2556415,1.2511799,1.2467502,1.2423520,1.2379860,1.2336477,1.2293391,1.2250605,1.2208141,1.2165991,1.2124171,1.2082695,1.2041564,1.2000782,1.1960349,1.1920214,1.1880414,1.1840926,1.1801741,1.1762865,1.1724298,1.1686041,1.1648092,1.1610452,1.1573091,1.1536022,1.1499263,1.1462789,1.1426616,1.1390748,1.1355197,1.1319966,1.1285052,1.1250453,1.1216170,1.1182196,1.1148520,1.1115134,1.1082034,1.1049216,1.1016674,1.0984405,1.0952413,1.0920681,1.0889218,1.0858004,1.0827055,1.0796378,1.0765979,1.0735857,1.0706015,1.0676453,1.0647151,1.0618119,1.0589340,1.0560808,1.0532533,1.0504510,1.0476748,1.0449250,1.0422025,1.0395086,1.0368421,1.0342023,1.0315896,1.0290030,1.0264411,1.0239034,1.0213890,1.0188985,1.0164329,1.0139906,1.0115736,1.0091820,1.0068150,1.0044721,1.0021524,0.9998550,0.9975797,0.9953268,0.9930966,0.9908881,0.9887016,0.9865376,0.9843959,0.9822760,0.9801765,0.9781002,0.9760441,0.9740076,0.9719905,0.9699953,0.9680197,0.9660625,0.9641254,0.9622101,0.9603138,0.9584367,0.9565796,0.9547424,0.9529238,0.9511231,0.9493390,0.9475735,0.9458263,0.9440976,0.9423878,0.9406976,0.9390265,0.9373746,0.9357427,0.9341296,0.9325359,0.9309606,0.9294037,0.9278647,0.9263448,0.9248434,0.9233600,0.9218946,0.9204478,0.9190195,0.9176078,0.9162147,0.9148389,0.9134812,0.9121426,0.9108222,0.9095204,0.9082372,0.9069710,0.9057225,0.9044905,0.9032762,0.9020782,0.9008979,0.8997334,0.8985858,0.8974547,0.8963410,0.8952435,0.8941624,0.8930969,0.8920475,0.8910135,0.8899953,0.8889915,0.8880048,0.8870339,0.8860795,0.8851416,0.8842199,0.8833139,0.8824239,0.8815496,0.8806900,0.8798455,0.8790151,0.8781998,0.8773986,0.8766127,0.8758422,0.8750881,0.8743498,0.8736280,0.8729222,0.8722322,0.8715585,0.8709004,0.8702583,0.8696318,0.8690206,0.8684254,0.8678457,0.8672823,0.8667349,0.8662034,0.8656872,0.8651868,0.8647014,0.8642303,0.8637731,0.8633307,0.8629034,0.8624911,0.8620936,0.8617117,0.8613455,0.8609946,0.8606589,0.8603382,0.8600310,0.8597381,0.8594594,0.8591951,0.8589448,0.8587090,0.8584875,0.8582802,0.8580865,0.8579059,0.8577377,0.8575816,0.8574388,0.8573089,0.8571925,0.8570900,0.8570015,0.8569275,0.8568685,0.8568249,0.8567964,0.8567825,0.8567814,0.8567939,0.8568193,0.8568574,0.8569088,0.8569735,0.8570521,0.8571460,0.8572546,0.8573784,0.8575174,0.8576714,0.8578403,0.8580242,0.8582228,0.8584359,0.8586634,0.8589056,0.8591617,0.8594314,0.8597151,0.8600112,0.8603197,0.8606420,0.8609774,0.8613268,0.8616904,0.8620690,0.8624635,0.8628735,0.8633001,0.8637431,0.8642023,0.8646768,0.8651669,0.8656718,0.8661911,0.8667250,0.8672726,0.8678347,0.8684109,0.8690012,0.8696057,0.8702254,0.8708591,0.8715087,0.8721726,0.8728518,0.8735459,0.8742560,0.8749814,0.8757223,0.8764782,0.8772508,0.8780395,0.8788455,0.8796659,0.8805022,0.8813537,0.8822210,0.8831035,0.8840017,0.8849139,0.8858408,0.8867818,0.8877389,0.8887107,0.8897004,0.8907065,0.8917295,0.8927696,0.8938262,0.8948992,0.8959869,0.8970898,0.8982071,0.8993394,0.9004856,0.9016469,0.9028224,0.9040143,0.9052216,0.9064453,0.9076846,0.9089413,0.9102141,0.9115055,0.9128144,0.9141425,0.9154875,0.9168528,0.9182349,0.9196348,0.9210512,0.9224845,0.9239336,0.9253995,0.9268813,0.9283805,0.9298971,0.9314315,0.9329855,0.9345577,0.9361501,0.9377608,0.9393915,0.9410398,0.9427062,0.9443889,0.9460887,0.9478037,0.9495348,0.9512828,0.9530494,0.9548320,0.9566344,0.9584540,0.9602921,0.9621470,0.9640204,0.9659101,0.9678175,0.9697415,0.9716851,0.9736462,0.9756285,0.9776307,0.9796540,0.9816961,0.9837577,0.9858378,0.9879369,0.9900538,0.9921858,0.9943358,0.9965006,0.9986829,1.0008806,1.0030969,1.0053316,1.0075879,1.0098637,1.0121614,1.0144790,1.0168166,1.0191736,1.0215514,1.0239471,1.0263641,1.0288001,1.0312582,1.0337365,1.0362372,1.0387579,1.0413011,1.0438632,1.0464479,1.0490512,1.0516753,1.0543158,1.0569776,1.0596571,1.0623571,1.0650771,1.0678152,1.0705742,1.0733508,1.0761478,1.0789628,1.0817986,1.0846525,1.0875272,1.0904195,1.0933318,1.0962640,1.0992184,1.1021945,1.1051955,1.1082206,1.1112710,1.1143429,1.1174372,1.1205497,1.1236818,1.1268300,1.1299956,1.1331763,1.1363755,1.1395900,1.1428252,1.1460792,1.1493554,1.1526524,1.1559722,1.1593145,1.1626769,1.1660652,1.1694762,1.1729093,1.1763656,1.1798432,1.1833438,1.1868671,1.1904130,1.1939815,1.1975710,1.2011808,1.2048111,1.2084615,1.2121317,1.2158222,1.2195332,1.2232651,1.2270173,1.2307878,1.2345753,1.2383777,1.2421960,1.2460312,1.2498845,1.2537569,1.2576511,1.2615676,1.2655088,1.2694740,1.2734631,1.2774771,1.2815152,1.2855765,1.2896600,1.2937636,1.2978836,1.3020194,1.3061683,1.3103327,1.3145146,1.3187174,1.3229445,1.3271984,1.3314800,1.3357881,1.3401209,1.3444754,1.3488500,1.3532435,1.3576574,1.3620914,1.3665448,1.3710171,1.3755060,1.3800114,1.3845336,1.3890740,1.3936340,1.3982140,1.4028149,1.4074379,1.4120812,1.4167444,1.4214271,1.4261298,1.4308543,1.4356014,1.4403716,1.4451678,1.4499903,1.4548389,1.4597147,1.4646136,1.4695336,1.4744701,1.4794205,1.4843829,1.4893572,1.4943451,1.4993479,1.5043693,1.5094119,1.5144786,1.5195704,1.5246875,1.5298302,1.5349967,1.5401841,1.5453922,1.5506185,1.5558639,1.5611293,1.5664144,1.5717183,1.5770401,1.5823750,1.5877225,1.5930811,1.5984524,1.6038393,1.6092442,1.6146706,1.6201190,1.6255925,1.6310896,1.6366103,1.6421542,1.6477197,1.6533051,1.6589065,1.6645235,1.6701536,1.6757984,1.6814586,1.6871375,1.6928391,1.6985679,1.7043257,1.7101127,1.7159272,1.7217662,1.7276253,1.7335005,1.7393881,1.7452867,1.7511950,1.7571127,1.7630417,1.7689842,1.7749416,1.7809141,1.7869012,1.7929002,1.7989118,1.8049392,1.8109887,1.8170683,1.8231843,1.8293386,1.8355296,1.8417518,1.8479964,1.8542562,1.8605248,1.8667986,1.8730763,1.8793581,1.8856494,1.8919550,1.8982785,1.9046222,1.9109876,1.9173728,1.9237785,1.9302059,1.9366577,1.9431354,1.9496368,1.9561578,1.9626918,1.9692351,1.9757867,1.9823501,1.9889309,1.9955345,2.0021651,2.0088217,2.0155010,2.0222008,2.0289171,2.0356483,2.0423949,2.0491512,2.0559173,2.0626915,2.0694714,2.0762625,2.0830660,2.0898876,2.0967381,2.1036220,2.1105425,2.1174996,2.1244895,2.1315072,2.1385448,2.1455972,2.1526682,2.1597672,2.1669090,2.1741028,2.1813483,2.1886306,2.1959217,2.2031922,2.2104211,2.2176054,2.2247620,2.2319219,2.2391207,2.2463846,2.2537239,2.2611327,2.2685938,2.2760904,2.2836139,2.2911634,2.2987459,2.3063693,2.3140357,2.3217411,2.3294752,2.3372293,2.3449976,2.3527784,2.3605762,2.3683963,2.3762453,2.3841259,2.3920426,2.3999977,2.4079864,2.4159966,2.4240103,2.4320040,2.4399574,2.4478545,2.4556947,2.4634898,2.4712605,2.4790366,2.4868431,2.4946988,2.5026169,2.5106044,2.5186703,2.5268252,2.5350776,2.5434225,2.5518408,2.5602987,2.5687597,2.5771983,2.5856080,2.5939996,2.6023953,2.6108100,2.6192498,2.6277084,2.6361754,2.6446354,2.6530824,2.6615129,2.6699338,2.6783581,2.6868052,2.6952977,2.7038512,2.7124708,2.7211511,2.7298779,2.7386386,2.7474279,2.7562523,2.7651277,2.7740765,2.7831137,2.7922451,2.8014643,2.8107500,2.8200653,2.8293567,2.8385572,2.8476002,2.8564401,2.8650773,2.8735659,2.8820045,2.8905065,2.8991621,2.9080112,2.9170365,2.9261773,2.9353490,2.9444697,2.9534564,2.9622371,2.9707499,2.9789577,2.9868639,2.9945261,3.0020549,3.0095906,3.0172668,3.0251722,3.0333238,3.0416636,3.0500808,3.0584452,3.0666449,3.0746057,3.0822918,3.0896926,3.0968096,3.1036565,3.1102757,3.1167564,3.1232440,3.1299200,3.1369641,3.1445036,3.1525679,3.1610634,3.1697779,3.1784196,3.1866858,3.1943450,3.2013030,3.2076294,3.2135301,3.2192714,3.2250941,3.2311494,3.2374802,3.2440348,3.2506998,3.2573199,3.2637122,3.2696867,3.2750876,3.2798479,3.2840319,3.2878313,3.2915103,3.2953200,3.2994270,3.3038757,3.3085964,3.3134472,3.3182595,3.3228791,3.3271894,3.3311238,3.3346670,3.3378549,3.3407719,3.3435326,3.3462565,3.3490443,3.3519590,3.3550231,3.3582211,3.3615024,3.3647776,3.3679268,3.3708217,3.3733575,3.3754885,3.3772449,3.3787346,3.3801229,3.3815987,3.3833253,3.3853941,3.3877861,3.3903792,3.3929942,3.3954701,3.3977284,3.3997884,3.4017150,3.4035237,3.4050918,3.4061491,3.4063711,3.4055493,3.4037421,3.4013186,3.3988464,3.3968885,3.3958030,3.3956602,3.3962755,3.3973515
"w2-07",32.0000000,1.9443274e-02,1.9356728e-02,1.9273996e-02,1.9195557e-02,1.9123077e-02,1.9054890e-02,1.8990993e-02,1.8926859e-02,1.8862486e-02,1.8796444e-02,1.8728971e-02,1.8661737e-02,1.8598795e-02,1.8542767e-02,1.8496752e-02,1.8462181e-02,1.8439293e-02,1.8427849e-02,1.8426895e-02,1.8433571e-02,1.8444300e-02,1.8452644e-02,1.8456697e-02,1.8454313e-02,1.8441439e-02,1.8418550e-02,1.8385649e-02,1.8344402e-02,1.8302917e-02,1.8263102e-02,1.8231869e-02,1.8210649e-02,1.8202782e-02,1.8208265e-02,1.8218994e-02,1.8229961e-02,1.8232584e-02,1.8224716e-02,1.8208265e-02,1.8186808e-02,1.8166780e-02,1.8150806e-02,1.8140793e-02,1.8133402e-02,1.8126726e-02,1.8119812e-02,1.8108606e-02,1.8096447e-02,1.8086672e-02,1.8081903e-02,1.8086910e-02,1.8102169e-02,1.8127203e-02,1.8157482e-02,1.8189907e-02,1.8221855e-02,1.8246889e-02,1.8266201e-02,1.8275023e-02,1.8271923e-02,1.8257380e-02,1.8235207e-02,1.8209457e-02,1.8183231e-02,1.8161535e-02,1.8145800e-02,1.8140078e-02,1.8139362e-02,1.8141985e-02,1.8141747e-02,1.8138409e-02,1.8134832e-02,1.8133640e-02,1.8137217e-02,1.8145561e-02,1.8159151e-02,1.8177271e-02,1.8192053e-02,1.8200636e-02,1.8198729e-02,1.8183470e-02,1.8159628e-02,1.8131971e-02,1.8103719e-02,1.8078685e-02,1.8060923e-02,1.8049240e-02,1.8044949e-02,1.8043756e-02,1.8045068e-02,1.8046975e-02,1.8050432e-02,1.8056750e-02,1.8067956e-02,1.8084168e-02,1.8105030e-02,1.8126130e-02,1.8145919e-02,1.8163204e-02,1.8175602e-02,1.8182993e-02,1.8185139e-02,1.8182874e-02,1.8177271e-02,1.8169165e-02,1.8160820e-02,1.8153906e-02,1.8149734e-02,1.8149614e-02,1.8153548e-02,1.8157601e-02,1.8161535e-02,1.8163800e-02,1.8165946e-02,1.8167257e-02,1.8169284e-02,1.8175483e-02,1.8187165e-02,1.8203735e-02,1.8222928e-02,1.8244743e-02,1.8264890e-02,1.8282652e-02,1.8296719e-02,1.8305063e-02,1.8310070e-02,1.8311977e-02,1.8311739e-02,1.8311381e-02,1.8310785e-02,1.8311858e-02,1.8314958e-02,1.8318415e-02,1.8321872e-02,1.8323660e-02,1.8323064e-02,1.8321991e-02,1.8320799e-02,1.8321991e-02,1.8325806e-02,1.8332839e-02,1.8344760e-02,1.8359900e-02,1.8375278e-02,1.8389583e-02,1.8401742e-02,1.8409133e-02,1.8411279e-02,1.8409252e-02,1.8404722e-02,1.8400192e-02,1.8397331e-02,1.8396974e-02,1.8398881e-02,1.8403172e-02,1.8408298e-02,1.8413544e-02,1.8419147e-02,1.8424869e-02,1.8432379e-02,1.8443584e-02,1.8457174e-02,1.8473268e-02,1.8489718e-02,1.8503904e-02,1.8515825e-02,1.8525243e-02,1.8532038e-02,1.8535972e-02,1.8537998e-02,1.8539429e-02,1.8539429e-02,1.8540621e-02,1.8540978e-02,1.8539548e-02,1.8535972e-02,1.8533111e-02,1.8530369e-02,1.8529773e-02,1.8531680e-02,1.8537283e-02,1.8545508e-02,1.8556952e-02,1.8569946e-02,1.8580675e-02,1.8588781e-02,1.8593907e-02,1.8596649e-02,1.8596649e-02,1.8594146e-02,1.8591523e-02,1.8589854e-02,1.8589497e-02,1.8589139e-02,1.8588543e-02,1.8587947e-02,1.8587351e-02,1.8586874e-02,1.8588662e-02,1.8593073e-02,1.8599749e-02,1.8608212e-02,1.8616557e-02,1.8625140e-02,1.8631458e-02,1.8635988e-02,1.8638253e-02,1.8638134e-02,1.8637776e-02,1.8637061e-02,1.8633962e-02,1.8630385e-02,1.8626571e-02,1.8622994e-02,1.8620610e-02,1.8620372e-02,1.8622756e-02,1.8626332e-02,1.8630981e-02,1.8638015e-02,1.8644691e-02,1.8650651e-02,1.8654227e-02,1.8655062e-02,1.8653393e-02,1.8649817e-02,1.8645048e-02,1.8638849e-02,1.8632531e-02,1.8628240e-02,1.8624663e-02,1.8622160e-02,1.8619895e-02,1.8617511e-02,1.8615127e-02,1.8613100e-02,1.8612385e-02,1.8614173e-02,1.8617272e-02,1.8622160e-02,1.8628478e-02,1.8635392e-02,1.8642187e-02,1.8646479e-02,1.8650889e-02,1.8653989e-02,1.8654823e-02,1.8654585e-02,1.8654346e-02,1.8652081e-02,1.8649817e-02,1.8647552e-02,1.8645167e-02,1.8642902e-02,1.8642783e-02,1.8645167e-02,1.8648863e-02,1.8654943e-02,1.8662691e-02,1.8670678e-02,1.8678546e-02,1.8685460e-02,1.8689752e-02,1.8692493e-02,1.8694878e-02,1.8696308e-02,1.8697739e-02,1.8701196e-02,1.8706918e-02,1.8713951e-02,1.8722892e-02,1.8732429e-02,1.8742323e-02,1.8751860e-02,1.8760562e-02,1.8768787e-02,1.8774748e-02,1.8777847e-02,1.8778563e-02,1.8778205e-02,1.8777609e-02,1.8776774e-02,1.8775821e-02,1.8774867e-02,1.8774867e-02,1.8774867e-02,1.8775344e-02,1.8777490e-02,1.8780947e-02,1.8785477e-02,1.8790245e-02,1.8794537e-02,1.8798709e-02,1.8802285e-02,1.8805861e-02,1.8808007e-02,1.8807530e-02,1.8806458e-02,1.8805146e-02,1.8803716e-02,1.8800616e-02,1.8797159e-02,1.8793702e-02,1.8790364e-02,1.8787742e-02,1.8785715e-02,1.8785596e-02,1.8786550e-02,1.8789411e-02,1.8792987e-02,1.8798590e-02,1.8804550e-02,1.8810630e-02,1.8816233e-02,1.8822193e-02,1.8827915e-02,1.8832445e-02,1.8836737e-02,1.8840790e-02,1.8844843e-02,1.8847346e-02,1.8849254e-02,1.8850923e-02,1.8853307e-02,1.8855572e-02,1.8857956e-02,1.8858790e-02,1.8858433e-02,1.8858075e-02,1.8857360e-02,1.8856049e-02,1.8853307e-02,1.8848538e-02,1.8841982e-02,1.8834949e-02,1.8827796e-02,1.8820763e-02,1.8813610e-02,1.8807411e-02,1.8802404e-02,1.8797994e-02,1.8793821e-02,1.8790007e-02,1.8786073e-02,1.8782139e-02,1.8779397e-02,1.8777132e-02,1.8775821e-02,1.8776417e-02,1.8777728e-02,1.8779278e-02,1.8782020e-02,1.8786788e-02,1.8792272e-02,1.8799424e-02,1.8807411e-02,1.8815875e-02,1.8824458e-02,1.8832803e-02,1.8840194e-02,1.8845677e-02,1.8850088e-02,1.8854499e-02,1.8857479e-02,1.8859148e-02,1.8861532e-02,1.8865585e-02,1.8870115e-02,1.8874645e-02,1.8879533e-02,1.8884897e-02,1.8890858e-02,1.8896818e-02,1.8902659e-02,1.8908024e-02,1.8912315e-02,1.8916488e-02,1.8921018e-02,1.8925786e-02,1.8930674e-02,1.8935442e-02,1.8940210e-02,1.8944740e-02,1.8948317e-02,1.8949628e-02,1.8949628e-02,1.8949628e-02,1.8949866e-02,1.8950582e-02,1.8951774e-02,1.8952847e-02,1.8954754e-02,1.8958092e-02,1.8962026e-02,1.8965006e-02,1.8967271e-02,1.8969536e-02,1.8971562e-02,1.8973708e-02,1.8975735e-02,1.8977880e-02,1.8980145e-02,1.8982410e-02,1.8984318e-02,1.8986106e-02,1.8987775e-02,1.8988490e-02,1.8986821e-02,1.8983603e-02,1.8979192e-02,1.8974304e-02,1.8970251e-02,1.8968582e-02,1.8968940e-02,1.8969893e-02,1.8970966e-02,1.8972874e-02,1.8976212e-02,1.8979549e-02,1.8982649e-02,1.8985033e-02,1.8987298e-02,1.8990993e-02,1.8995643e-02,1.9000530e-02,1.9005179e-02,1.9010186e-02,1.9014359e-02,1.9016981e-02,1.9017458e-02,1.9015670e-02,1.9011617e-02,1.9006014e-02,1.9000649e-02,1.8996835e-02,1.8994808e-02,1.8994927e-02,1.8995404e-02,1.8996239e-02,1.8996954e-02,1.8997788e-02,1.8998384e-02,1.8998742e-02,1.8998504e-02,1.8996477e-02,1.8992424e-02,1.8987656e-02,1.8983006e-02,1.8980265e-02,1.8979669e-02,1.8979907e-02,1.8980503e-02,1.8981218e-02,1.8981814e-02,1.8982291e-02,1.8982649e-02,1.8982887e-02,1.8983006e-02,1.8983006e-02,1.8982291e-02,1.8981218e-02,1.8978953e-02,1.8976450e-02,1.8973827e-02,1.8970847e-02,1.8967509e-02,1.8964887e-02,1.8963099e-02,1.8961430e-02,1.8960357e-02,1.8959284e-02,1.8958211e-02,1.8957615e-02,1.8958807e-02,1.8960476e-02,1.8962145e-02,1.8963814e-02,1.8965662e-02,1.8967867e-02,1.8969059e-02,1.8968999e-02,1.8968225e-02,1.8966198e-02,1.8963754e-02,1.8961966e-02,1.8960595e-02,1.8959820e-02,1.8959641e-02,1.8959701e-02,1.8959820e-02,1.8959939e-02,1.8959880e-02,1.8958926e-02,1.8957198e-02,1.8956125e-02,1.8954813e-02,1.8953979e-02,1.8952608e-02,1.8951178e-02,1.8949628e-02,1.8947124e-02,1.8944263e-02,1.8942058e-02,1.8940091e-02,1.8938243e-02,1.8937647e-02,1.8938184e-02,1.8938839e-02,1.8940568e-02,1.8943191e-02,1.8945634e-02,1.8948197e-02,1.8950641e-02,1.8951952e-02,1.8953383e-02,1.8954754e-02,1.8955052e-02,1.8955112e-02,1.8954575e-02,1.8953145e-02,1.8951654e-02,1.8950224e-02,1.8948793e-02,1.8947542e-02,1.8946946e-02,1.8946528e-02,1.8947005e-02,1.8948734e-02,1.8950641e-02,1.8952668e-02,1.8955052e-02,1.8957436e-02,1.8960118e-02,1.8963397e-02,1.8967271e-02,1.8971860e-02,1.8976748e-02,1.8981099e-02,1.8985331e-02,1.8988609e-02,1.8991053e-02,1.8992960e-02,1.8993795e-02,1.8993676e-02,1.8993318e-02,1.8992960e-02,1.8992722e-02,1.8992841e-02,1.8994212e-02,1.8995821e-02,1.8998623e-02,1.9001424e-02,1.9004583e-02,1.9008160e-02,1.9011676e-02,1.9015014e-02,1.9018233e-02,1.9021451e-02,1.9023776e-02,1.9025862e-02,1.9027948e-02,1.9030035e-02,1.9032598e-02,1.9035161e-02,1.9038081e-02,1.9041061e-02,1.9044578e-02,1.9048095e-02,1.9051611e-02,1.9055068e-02,1.9058406e-02,1.9061446e-02,1.9064486e-02,1.9067287e-02,1.9069672e-02,1.9070685e-02,1.9070506e-02,1.9069612e-02,1.9068778e-02,1.9067943e-02,1.9067407e-02,1.9066930e-02,1.9067466e-02,1.9069016e-02,1.9070566e-02,1.9072533e-02,1.9075572e-02,1.9078493e-02,1.9080460e-02,1.9082367e-02,1.9084275e-02,1.9085944e-02,1.9087791e-02,1.9089997e-02,1.9092321e-02,1.9094706e-02,1.9097328e-02,1.9099832e-02,1.9101977e-02,1.9104123e-02,1.9106567e-02,1.9109130e-02,1.9112527e-02,1.9115984e-02,1.9119620e-02,1.9124091e-02,1.9128740e-02,1.9133985e-02,1.9139171e-02,1.9144356e-02,1.9149601e-02,1.9154847e-02,1.9159973e-02,1.9164920e-02,1.9169092e-02,1.9173265e-02,1.9177377e-02,1.9180775e-02,1.9184232e-02,1.9187987e-02,1.9192696e-02,1.9197643e-02,1.9203305e-02,1.9210041e-02,1.9217193e-02,1.9224465e-02,1.9232452e-02,1.9240916e-02,1.9250274e-02,1.9259572e-02,1.9268692e-02,1.9277453e-02,1.9285977e-02,1.9293547e-02,1.9300878e-02,1.9307852e-02,1.9314885e-02,1.9322038e-02,1.9330144e-02,1.9339263e-02,1.9348383e-02,1.9357800e-02,1.9367695e-02,1.9377828e-02,1.9388080e-02,1.9398928e-02,1.9410253e-02,1.9422829e-02,1.9436538e-02,1.9451320e-02,1.9466460e-02,1.9482672e-02,1.9499004e-02,1.9515753e-02,1.9532442e-02,1.9549012e-02,1.9565582e-02,1.9582212e-02,1.9598901e-02,1.9616127e-02,1.9633353e-02,1.9651234e-02,1.9669533e-02,1.9687831e-02,1.9706190e-02,1.9724965e-02,1.9743502e-02,1.9761384e-02,1.9778788e-02,1.9795060e-02,1.9810081e-02,1.9823730e-02,1.9836128e-02,1.9847274e-02,1.9857287e-02,1.9865930e-02,1.9873559e-02,1.9880235e-02,1.9886494e-02,1.9892514e-02,1.9898355e-02,1.9903958e-02,1.9909561e-02,1.9914985e-02,1.9919991e-02,1.9924343e-02,1.9927442e-02,1.9929230e-02,1.9930184e-02,1.9930601e-02,1.9930780e-02,1.9930720e-02,1.9930303e-02,1.9929171e-02,1.9927919e-02,1.9926429e-02,1.9924581e-02,1.9922614e-02,1.9920349e-02,1.9917190e-02,1.9913554e-02,1.9909680e-02,1.9905627e-02,1.9901574e-02,1.9897223e-02,1.9892335e-02,1.9887269e-02,1.9882143e-02,1.9877017e-02,1.9872010e-02,1.9867599e-02,1.9863427e-02,1.9859731e-02,1.9856274e-02,1.9852936e-02,1.9849777e-02,1.9846737e-02,1.9843578e-02,1.9840360e-02,1.9837141e-02,1.9833863e-02,1.9830644e-02,1.9827664e-02,1.9825101e-02,1.9822776e-02,1.9820809e-02,1.9819379e-02,1.9818246e-02,1.9817531e-02,1.9817054e-02,1.9816577e-02,1.9815743e-02,1.9814491e-02,1.9812763e-02,1.9810617e-02,1.9808471e-02,1.9806147e-02,1.9803762e-02,1.9801617e-02,1.9799650e-02,1.9797683e-02,1.9795537e-02,1.9793391e-02,1.9790947e-02,1.9788206e-02,1.9785106e-02,1.9781590e-02,1.9777596e-02,1.9773602e-02,1.9769430e-02,1.9765198e-02,1.9760549e-02,1.9755423e-02,1.9749999e-02,1.9744158e-02,1.9738078e-02,1.9731402e-02,1.9724071e-02,1.9716144e-02,1.9707680e-02,1.9698977e-02,1.9690216e-02,1.9681454e-02,1.9673109e-02,1.9665837e-02,1.9659042e-02,1.9652307e-02,1.9645989e-02,1.9639969e-02,1.9633889e-02,1.9627810e-02,1.9621670e-02,1.9615531e-02,1.9609690e-02,1.9604623e-02,1.9600093e-02,1.9595802e-02,1.9592047e-02,1.9588947e-02,1.9586325e-02,1.9583881e-02,1.9581378e-02,1.9578636e-02,1.9575894e-02,1.9572735e-02,1.9569397e-02,1.9566059e-02,1.9562423e-02,1.9558191e-02,1.9553423e-02,1.9548535e-02,1.9543350e-02,1.9537985e-02,1.9533157e-02,1.9528925e-02,1.9524932e-02,1.9521832e-02,1.9519329e-02,1.9517064e-02,1.9515097e-02,1.9513369e-02,1.9511640e-02,1.9509494e-02,1.9506991e-02,1.9503832e-02,1.9500196e-02,1.9496918e-02,1.9494057e-02,1.9491851e-02,1.9490898e-02,1.9490957e-02,1.9492030e-02,1.9494295e-02,1.9497454e-02,1.9500852e-02,1.9504428e-02,1.9508183e-02,1.9511998e-02,1.9515634e-02,1.9519150e-02,1.9522607e-02,1.9525886e-02,1.9529521e-02,1.9533277e-02,1.9537210e-02,1.9541562e-02,1.9546866e-02,1.9552529e-02,1.9558489e-02,1.9564986e-02,1.9572496e-02,1.9580543e-02,1.9588947e-02,1.9598305e-02,1.9608498e-02,1.9619226e-02,1.9630730e-02,1.9643307e-02,1.9656241e-02,1.9669712e-02,1.9684076e-02,1.9699097e-02,1.9714117e-02,1.9729137e-02,1.9744158e-02,1.9759119e-02,1.9773960e-02,1.9789279e-02,1.9805491e-02,1.9822836e-02,1.9841492e-02,1.9860864e-02,1.9880414e-02,1.9899964e-02,1.9919872e-02,1.9939840e-02,1.9959748e-02,1.9979775e-02,2.0000100e-02,2.0020485e-02,2.0041108e-02,2.0062149e-02,2.0083666e-02,2.0105183e-02,2.0126641e-02,2.0147860e-02,2.0168662e-02,2.0189166e-02,2.0209253e-02,2.0228684e-02,2.0246923e-02,2.0263851e-02,2.0279467e-02,2.0293713e-02,2.0307124e-02,2.0320296e-02,2.0332575e-02,2.0343781e-02,2.0353794e-02,2.0362556e-02,2.0369947e-02,2.0376086e-02,2.0381033e-02,2.0384848e-02,2.0387888e-02,2.0390868e-02,2.0393491e-02,2.0396411e-02,2.0399749e-02,2.0403147e-02,2.0406902e-02,2.0411193e-02,2.0415366e-02,2.0419657e-02,2.0423889e-02,2.0428300e-02,2.0432651e-02,2.0437181e-02,2.0441890e-02,2.0446897e-02,2.0451486e-02,2.0455658e-02,2.0459592e-02,2.0462692e-02,2.0465195e-02,2.0467699e-02,2.0470202e-02,2.0472527e-02,2.0474672e-02,2.0476818e-02,2.0478964e-02,2.0481050e-02,2.0483196e-02,2.0485878e-02,2.0489275e-02,2.0492673e-02,2.0495713e-02,2.0498633e-02,2.0501554e-02,2.0504594e-02,2.0507872e-02,2.0511568e-02,2.0515919e-02,2.0520568e-02,2.0525396e-02,2.0530701e-02,2.0536959e-02,2.0543754e-02,2.0550609e-02,2.0557165e-02,2.0563185e-02,2.0568848e-02,2.0574450e-02,2.0580113e-02,2.0585775e-02,2.0591438e-02,2.0597517e-02,2.0604134e-02,2.0611346e-02,2.0619094e-02,2.0626903e-02,2.0634770e-02,2.0642698e-02,2.0650923e-02,2.0659566e-02,2.0668149e-02,2.0677269e-02,2.0687461e-02,2.0698607e-02,2.0709932e-02,2.0721316e-02,2.0732760e-02,2.0744145e-02,2.0755649e-02,2.0767272e-02,2.0779312e-02,2.0791292e-02,2.0803154e-02,2.0815194e-02,2.0826995e-02,2.0838439e-02,2.0849347e-02,2.0860314e-02,2.0871282e-02,2.0882249e-02,2.0893276e-02,2.0904899e-02,2.0917177e-02,2.0929515e-02,2.0942509e-02,2.0956159e-02,2.0969868e-02,2.0983815e-02,2.0998001e-02,2.1011770e-02,2.1024883e-02,2.1037877e-02,2.1050692e-02,2.1063328e-02,2.1075964e-02,2.1088481e-02,2.1100879e-02,2.1113336e-02,2.1125734e-02,2.1138310e-02,2.1151006e-02,2.1163762e-02,2.1176517e-02,2.1189570e-02,2.1203041e-02,2.1216810e-02,2.1230936e-02,2.1245003e-02,2.1259040e-02,2.1272779e-02,2.1286219e-02,2.1299511e-02,2.1312952e-02,2.1326512e-02,2.1340251e-02,2.1354258e-02,2.1368623e-02,2.1383464e-02,2.1398634e-02,2.1414250e-02,2.1430403e-02,2.1447182e-02,2.1464348e-02,2.1481514e-02,2.1498978e-02,2.1516889e-02,2.1535307e-02,2.1554202e-02,2.1573782e-02,2.1594107e-02,2.1615505e-02,2.1638066e-02,2.1661580e-02,2.1686077e-02,2.1711498e-02,2.1738023e-02,2.1765590e-02,2.1794111e-02,2.1823585e-02,2.1854222e-02,2.1886170e-02,2.1919489e-02,2.1954209e-02,2.1990687e-02,2.2028744e-02,2.2068530e-02,2.2110224e-02,2.2154063e-02,2.2200078e-02,2.2248268e-02,2.2299051e-02,2.2352278e-02,2.2407860e-02,2.2465855e-02,2.2526354e-02,2.2589087e-02,2.2654146e-02,2.2721916e-02,2.2792757e-02,2.2866845e-02,2.2943974e-02,2.3024112e-02,2.3107499e-02,2.3194253e-02,2.3284227e-02,2.3377419e-02,2.3473769e-02,2.3573488e-02,2.3676455e-02,2.3782521e-02,2.3891747e-02,2.4004161e-02,2.4119645e-02,2.4238318e-02,2.4360061e-02,2.4484962e-02,2.4613172e-02,2.4744660e-02,2.4879366e-02,2.5017381e-02,2.5158644e-02,2.5303096e-02,2.5450587e-02,2.5601357e-02,2.5755703e-02,2.5913626e-02,2.6074946e-02,2.6239932e-02,2.6408583e-02,2.6580930e-02,2.6757300e-02,2.6937813e-02,2.7122885e-02,2.7312458e-02,2.7506649e-02,2.7705848e-02,2.7910322e-02,2.8120339e-02,2.8336525e-02,2.8558999e-02,2.8787792e-02,2.9023230e-02,2.9265523e-02,2.9514968e-02,2.9771656e-02,3.0035555e-02,3.0306846e-02,3.0585647e-02,3.0871868e-02,3.1165451e-02,3.1465739e-02,3.1772494e-02,3.2085240e-02,3.2403439e-02,3.2726303e-02,3.3053041e-02,3.3382788e-02,3.3714622e-02,3.4047753e-02,3.4381166e-02,3.4713730e-02,3.5044268e-02,3.5371765e-02,3.5695136e-02,3.6012933e-02,3.6324009e-02,3.6627308e-02,3.6922038e-02,3.7207365e-02,3.7482366e-02,3.7746400e-02,3.7998632e-02,3.8238689e-02,3.8466811e-02,3.8682312e-02,3.8884953e-02,3.9074823e-02,3.9252162e-02,3.9417058e-02,3.9569870e-02,3.9710864e-02,3.9840519e-02,3.9959356e-02,4.0067822e-02,4.0166408e-02,4.0255606e-02,4.0335968e-02,4.0407985e-02,4.0472195e-02,4.0529162e-02,4.0579408e-02,4.0623441e-02,4.0661529e-02,4.0694192e-02,4.0721878e-02,4.0744796e-02,4.0763035e-02,4.0776640e-02,4.0785953e-02,4.0791124e-02,4.0792346e-02,4.0789768e-02,4.0783316e-02,4.0772930e-02,4.0758833e-02,4.0741116e-02,4.0719599e-02,4.0694371e-02,4.0665418e-02,4.0632740e-02,4.0596411e-02,4.0556535e-02,4.0513262e-02,4.0466458e-02,4.0416032e-02,4.0362298e-02,4.0305048e-02,4.0244356e-02,4.0180445e-02,4.0113479e-02,4.0043235e-02,3.9969921e-02,3.9893866e-02,3.9815158e-02,3.9733678e-02,3.9649546e-02,3.9562851e-02,3.9473563e-02,3.9381772e-02,3.9287746e-02,3.9191157e-02,3.9092302e-02,3.8991511e-02,3.8888812e-02,3.8784415e-02,3.8678467e-02,3.8571030e-02,3.8462073e-02,3.8351655e-02,3.8239628e-02,3.8125992e-02,3.8010806e-02,3.7894100e-02,3.7776083e-02,3.7656784e-02,3.7536353e-02,3.7415057e-02,3.7292808e-02,3.7169904e-02,3.7046105e-02,3.6921233e-02,3.6795527e-02,3.6668807e-02,3.6541402e-02,3.6413342e-02,3.6284506e-02,3.6155045e-02,3.6024958e-02,3.5894215e-02,3.5762906e-02,3.5631001e-02,3.5498530e-02,3.5365850e-02,3.5232484e-02,3.5098523e-02,3.4964085e-02,3.4829378e-02,3.4694672e-02,3.4559906e-02,3.4424901e-02,3.4289688e-02,3.4154445e-02,3.4019113e-02,3.3883363e-02,3.3747613e-02,3.3611834e-02,3.3476084e-02,3.3340305e-02,3.3204645e-02,3.3069223e-02,3.2933921e-02,3.2798737e-02,3.2663643e-02,3.2529086e-02,3.2394677e-02,3.2260776e-02,3.2126933e-02,3.1993359e-02,3.1860232e-02,3.1727552e-02,3.1595528e-02,3.1464100e-02,3.1333715e-02,3.1203955e-02,3.1074911e-02,3.0946940e-02,3.0819595e-02,3.0692995e-02,3.0567050e-02,3.0441761e-02,3.0317158e-02,3.0193597e-02,3.0070752e-02,2.9949099e-02,2.9828221e-02,2.9708505e-02,2.9589981e-02,2.9472172e-02,2.9355526e-02,2.9239893e-02,2.9125482e-02,2.9011875e-02,2.8899610e-02,2.8788596e-02,2.8678924e-02,2.8570682e-02,2.8463840e-02,2.8358132e-02,2.8253645e-02,2.8150290e-02,2.8048247e-02,2.7946860e-02,2.7846724e-02,2.7747929e-02,2.7650297e-02,2.7553380e-02,2.7457654e-02,2.7363211e-02,2.7270138e-02,2.7179003e-02,2.7089328e-02,2.7001053e-02,2.6914716e-02,2.6830077e-02,2.6746750e-02,2.6664793e-02,2.6584119e-02,2.6504815e-02,2.6426822e-02,2.6350141e-02,2.6274770e-02,2.6200891e-02,2.6128292e-02,2.6057005e-02,2.5987506e-02,2.5919586e-02,2.5853008e-02,2.5787801e-02,2.5724381e-02,2.5662333e-02,2.5601357e-02,2.5541365e-02,2.5482535e-02,2.5425196e-02,2.5368899e-02,2.5314182e-02,2.5260448e-02,2.5207877e-02,2.5157690e-02,2.5108814e-02,2.5061369e-02,2.5015056e-02,2.4970829e-02,2.4927974e-02,2.4886549e-02,2.4846435e-02,2.4807811e-02,2.4770319e-02,2.4734139e-02,2.4699271e-02,2.4665713e-02,2.4633467e-02,2.4602592e-02,2.4573207e-02,2.4545193e-02,2.4518788e-02,2.4493635e-02,2.4469793e-02,2.4447322e-02,2.4425983e-02,2.4405539e-02,2.4386168e-02,2.4367988e-02,2.4350882e-02,2.4334848e-02,2.4319887e-02,2.4305880e-02,2.4293065e-02,2.4281561e-02,2.4271190e-02,2.4262726e-02,2.4255693e-02,2.4250090e-02,2.4246275e-02,2.4243951e-02,2.4243116e-02,2.4243534e-02,2.4245262e-02,2.4248421e-02,2.4253011e-02,2.4258852e-02,2.4266660e-02,2.4276018e-02,2.4286628e-02,2.4298668e-02,2.4312258e-02,2.4327397e-02,2.4343908e-02,2.4361730e-02,2.4380565e-02,2.4400294e-02,2.4420857e-02,2.4442434e-02,2.4464905e-02,2.4488568e-02,2.4513543e-02,2.4539769e-02,2.4568141e-02,2.4598658e-02,2.4630547e-02,2.4663866e-02,2.4698436e-02,2.4734259e-02,2.4771392e-02,2.4809539e-02,2.4848878e-02,2.4889112e-02,2.4930358e-02,2.4973094e-02,2.5017321e-02,2.5063038e-02,2.5110304e-02,2.5158823e-02,2.5208652e-02,2.5259316e-02,2.5310755e-02,2.5363326e-02,2.5416434e-02,2.5469840e-02,2.5523663e-02,2.5577903e-02,2.5632560e-02,2.5687754e-02,2.5743842e-02,2.5800347e-02,2.5857329e-02,2.5914192e-02,2.5970519e-02,2.6025176e-02,2.6077271e-02,2.6125193e-02,2.6167631e-02,2.6203811e-02,2.6233733e-02,2.6258171e-02,2.9270347e-02,2.9311918e-02,2.9362243e-02,2.9421125e-02,2.9488411e-02,2.9562633e-02,2.9642543e-02,2.9725911e-02,2.9808946e-02,2.9888636e-02,2.9964410e-02,3.0037411e-02,3.0109173e-02,3.0180808e-02,3.0252688e-02,3.0324677e-02,3.0396596e-02,3.0468442e-02,3.0540332e-02,3.0612465e-02,3.0685063e-02,3.0758398e-02,3.0832762e-02,3.0908415e-02,3.0985564e-02,3.1064311e-02,3.1144660e-02,3.1226557e-02,3.1309973e-02,3.1394906e-02,3.1481460e-02,3.1569898e-02,3.1660587e-02,3.1754043e-02,3.1850897e-02,3.1951837e-02,3.2057557e-02,3.2168817e-02,3.2286279e-02,3.2410491e-02,3.2541841e-02,3.2680593e-02,3.2826908e-02,3.2981008e-02,3.3143237e-02,3.3314161e-02,3.3494469e-02,3.3684921e-02,3.3886254e-02,3.4099150e-02,3.4324214e-02,3.4562029e-02,3.4813188e-02,3.5078410e-02,3.5358410e-02,3.5653986e-02,3.5965968e-02,3.6295202e-02,3.6642577e-02,3.7008919e-02,3.7394952e-02,3.7801299e-02,3.8228545e-02,3.8677096e-02,3.9147299e-02,3.9639432e-02,4.0153582e-02,4.0689796e-02,4.1248053e-02,4.1828252e-02,4.2430364e-02,4.3054245e-02,4.3699682e-02,4.4366319e-02,4.5053456e-02,4.5760121e-02,4.6485119e-02,4.7226969e-02,4.7984131e-02,4.8755068e-02,4.9538270e-02,5.0332252e-02,5.1135574e-02,5.1946726e-02,5.2763928e-02,5.3585190e-02,5.4408398e-02,5.5231467e-02,5.6052215e-02,5.6868628e-02,5.7678796e-02,5.8480863e-02,5.9273019e-02,6.0053468e-02,6.0820341e-02,6.1571799e-02,6.2306207e-02,6.3022107e-02,6.3718252e-02,6.4393647e-02,6.5047443e-02,6.5678820e-02,6.6287003e-02,6.6871181e-02,6.7430541e-02,6.7964420e-02,6.8472266e-02,6.8953797e-02,6.9409043e-02,6.9838308e-02,7.0242226e-02,7.0621639e-02,7.0977509e-02,7.1310923e-02,7.1622737e-02,7.1913786e-02,7.2184876e-02,7.2436661e-02,7.2669968e-02,7.2885782e-02,7.3085099e-02,7.3269010e-02,7.3438577e-02,7.3594667e-02,7.3738053e-02,7.3869497e-02,7.3989712e-02,7.4099511e-02,7.4199714e-02,7.4291304e-02,7.4375138e-02,7.4452028e-02,7.4522659e-02,7.4587554e-02,7.4647151e-02,7.4701741e-02,7.4751541e-02,7.4796930e-02,7.4838206e-02,7.4875839e-02,7.4910425e-02,7.4942559e-02,7.4972868e-02,7.5001821e-02,7.5029865e-02,7.5057194e-02,7.5083934e-02,7.5110152e-02,7.5135909e-02,7.5161278e-02,7.5186387e-02,7.5211301e-02,7.5236186e-02,7.5261161e-02,7.5286403e-02,7.5312108e-02,7.5338557e-02,7.5366035e-02,7.5394794e-02,7.5425111e-02,7.5457171e-02,7.5491026e-02,7.5526685e-02,7.5564072e-02,7.5602904e-02,7.5642973e-02,7.5684011e-02,7.5725727e-02,7.5767815e-02,7.5809970e-02,7.5851873e-02,7.5893193e-02,7.5933665e-02,7.5973012e-02,7.6010898e-02,7.6047152e-02,7.6081611e-02,7.6114163e-02,7.6144695e-02,7.6173097e-02,7.6199256e-02,7.6222941e-02,7.6243892e-02,7.6261848e-02,7.6276556e-02,7.6287821e-02,7.6295592e-02,7.6299846e-02,7.6300427e-02,7.6297224e-02,7.6290146e-02,7.6279104e-02,7.6264068e-02,7.6245174e-02,7.6222591e-02,7.6196507e-02,7.6167062e-02,7.6134264e-02,7.6098137e-02,7.6058641e-02,7.6015830e-02,7.5969845e-02,7.5920850e-02,7.5869009e-02,7.5814441e-02,7.5757280e-02,7.5697653e-02,7.5635716e-02,7.5571649e-02,7.5505704e-02,7.5438194e-02,7.5369358e-02,7.5299546e-02,7.5228967e-02,7.5157672e-02,7.5085685e-02,7.5012885e-02,7.4939020e-02,7.4863940e-02,7.4787632e-02,7.4710235e-02,7.4632004e-02,7.4553296e-02,7.4474409e-02,7.4395619e-02,7.4317098e-02,7.4238926e-02,7.4160986e-02,7.4083090e-02,7.4004963e-02,7.3926322e-02,7.3846899e-02,7.3766597e-02,7.3685467e-02,7.3603705e-02,7.3521644e-02,7.3439613e-02,7.3357821e-02,7.3276371e-02,7.3195152e-02,7.3114015e-02,7.3032811e-02,7.2951458e-02,7.2869971e-02,7.2788432e-02,7.2706878e-02,7.2625399e-02,7.2544023e-02,7.2462797e-02,7.2381712e-02,7.2300807e-02,7.2220042e-02,7.2139323e-02,7.2058491e-02,7.1977437e-02,7.1895987e-02,7.1814090e-02,7.1731769e-02,7.1649119e-02,7.1566239e-02,7.1483210e-02,7.1400195e-02,7.1317233e-02,7.1234331e-02,7.1151435e-02,7.1068496e-02,7.0985466e-02,7.0902452e-02,7.0819646e-02,7.0737213e-02,7.0655294e-02,7.0573956e-02,7.0493244e-02,7.0413031e-02,7.0333153e-02,7.0253447e-02,7.0173807e-02,7.0094086e-02,7.0014305e-02,6.9934472e-02,6.9854662e-02,6.9774941e-02,6.9695361e-02,6.9616020e-02,6.9537088e-02,6.9458805e-02,6.9381461e-02,6.9305301e-02,6.9230556e-02,6.9157310e-02,6.9085523e-02,6.9015101e-02,6.8945825e-02,6.8877496e-02,6.8809956e-02,6.8743162e-02,6.8677075e-02,6.8611771e-02,6.8547361e-02,6.8484053e-02,6.8422064e-02,6.8361640e-02,6.8303041e-02,6.8246454e-02,6.8191960e-02,6.8139404e-02,6.8088651e-02,6.8039484e-02,6.7991808e-02,6.7945674e-02,6.7901328e-02,6.7859054e-02,6.7819223e-02,6.7782059e-02,6.7747712e-02,6.7716241e-02,6.7687556e-02,6.7661479e-02,6.7637905e-02,6.7616716e-02,6.7597792e-02,6.7581102e-02,6.7566775e-02,6.7554966e-02,6.7545913e-02,6.7539886e-02,6.7537040e-02,6.7537487e-02,6.7541182e-02,6.7548081e-02,6.7558214e-02,6.7571640e-02,6.7588501e-02,6.7608982e-02,6.7633182e-02,6.7661084e-02,6.7692667e-02,6.7727894e-02,6.7766756e-02,6.7809403e-02,6.7856014e-02,6.7906685e-02,6.7961484e-02,6.8020433e-02,6.8083420e-02,6.8150446e-02,6.8221569e-02,6.8296894e-02,6.8376571e-02,6.8460673e-02,6.8549305e-02,6.8642393e-02,6.8739817e-02,6.8841502e-02,6.8947464e-02,6.9057770e-02,6.9172576e-02,6.9292068e-02,6.9416463e-02,6.9545925e-02,6.9680542e-02,6.9820344e-02,6.9965318e-02,7.0115544e-02,7.0271023e-02,7.0431828e-02,7.0597991e-02,7.0769519e-02,7.0946366e-02,7.1128502e-02,7.1315892e-02,7.1508527e-02,7.1706474e-02,7.1909845e-02,7.2118744e-02,7.2333261e-02,7.2553426e-02,7.2779268e-02,7.3010795e-02,7.3248051e-02,7.3491171e-02,7.3740244e-02,7.3995516e-02,7.4257150e-02,7.4525371e-02,7.4800298e-02,7.5081989e-02,7.5370453e-02,7.5665876e-02,7.5968407e-02,7.6278269e-02,7.6595560e-02,7.6920338e-02,7.7252552e-02,7.7592000e-02,7.7938706e-02,7.8292653e-02,7.8654014e-02,7.9023063e-02,7.9400197e-02,7.9785623e-02,8.0179639e-02,8.0582313e-02,8.0993660e-02,8.1413716e-02,8.1842467e-02,8.2279846e-02,8.2725987e-02,8.3181098e-02,8.3645537e-02,8.4119737e-02,8.4603824e-02,8.5098036e-02,8.5602418e-02,8.6117007e-02,8.6641669e-02,8.7176502e-02,8.7721705e-02,8.8277772e-02,8.8845044e-02,8.9423902e-02,9.0014547e-02,9.0617180e-02,9.1231853e-02,9.1858655e-02,9.2497855e-02,9.3149275e-02,9.3812764e-02,9.4488122e-02,9.5175087e-02,9.5873393e-02,9.6583188e-02,9.7304747e-02,9.8038539e-02,9.8784946e-02,9.9544495e-02,0.1003172,0.1011029,0.1019012,0.1027116,0.1035338,0.1043675,0.1052125,0.1060690,0.1069368,0.1078159,0.1087065,0.1096085,0.1105217,0.1114459,0.1123811,0.1133270,0.1142832,0.1152499,0.1162267,0.1172135,0.1182099,0.1192154,0.1202295,0.1212516,0.1222811,0.1233176,0.1243604,0.1254097,0.1264648,0.1275253,0.1285908,0.1296608,0.1307349,0.1318126,0.1328935,0.1339769,0.1350623,0.1361490,0.1372365,0.1383239,0.1394107,0.1404967,0.1415815,0.1426647,0.1437460,0.1448248,0.1459005,0.1469728,0.1480410,0.1491051,0.1501647,0.1512201,0.1522714,0.1533186,0.1543615,0.1554003,0.1564345,0.1574641,0.1584891,0.1595098,0.1605264,0.1615394,0.1625495,0.1635571,0.1645629,0.1655678,0.1665724,0.1675777,0.1685850,0.1695951,0.1706094,0.1716290,0.1726552,0.1736892,0.1747323,0.1757862,0.1768523,0.1779328,0.1790296,0.1801451,0.1812811,0.1824399,0.1836238,0.1848352,0.1860767,0.1873509,0.1886606,0.1900087,0.1913984,0.1928329,0.1943154,0.1958492,0.1974382,0.1990855,0.2007952,0.2025708,0.2044165,0.2063359,0.2083333,0.2104129,0.2125790,0.2148369,0.2171909,0.2196462,0.2222086,0.2248834,0.2276761,0.2305926,0.2336399,0.2368242,0.2401523,0.2436314,0.2472682,0.2510697,0.2550441,0.2591999,0.2635446,0.2680861,0.2728336,0.2777959,0.2829797,0.2883936,0.2940435,0.2999369,0.3060800,0.3124781,0.3191369,0.3260596,0.3332520,0.3407191,0.3484641,0.3564891,0.3647982,0.3733945,0.3822781,0.3914484,0.4009070,0.4106536,0.4206871,0.4310097,0.4416209,0.4525189,0.4637004,0.4751647,0.4869098,0.4989302,0.5112183,0.5237688,0.5365747,0.5496230,0.5629051,0.5764090,0.5901231,0.6040331,0.6181253,0.6323857,0.6467946,0.6613366,0.6759949,0.6907489,0.7055777,0.7204646,0.7353921,0.7503402,0.7652876,0.7802186,0.7951131,0.8099536,0.8247267,0.8394126,0.8539924,0.8684481,0.8827667,0.8969352,0.9109387,0.9247621,0.9383937,0.9518220,0.9650310,0.9780110,0.9907529,1.0032448,1.0154732,1.0274425,1.0391521,1.0505908,1.0617574,1.0726523,1.0832744,1.0936230,1.1037014,1.1135116,1.1230536,1.1323278,1.1413379,1.1500881,1.1585804,1.1668245,1.1748285,1.1825976,1.1901302,1.1974386,1.2045308,1.2114043,1.2180640,1.2245172,1.2307725,1.2368350,1.2427115,1.2484078,1.2539245,1.2592655,1.2644364,1.2694380,1.2742733,1.2789460,1.2834613,1.2878240,1.2920349,1.2961026,1.3000321,1.3038207,1.3074677,1.3109736,1.3143406,1.3175699,1.3206662,1.3236359,1.3264832,1.3292112,1.3318219,1.3343165,1.3366928,1.3389513,1.3410934,1.3431208,1.3450348,1.3468434,1.3485525,1.3501623,1.3516741,1.3530899,1.3544121,1.3556429,1.3567868,1.3578472,1.3588265,1.3597252,1.3605425,1.3612772,1.3619300,1.3625045,1.3630062,1.3634424,1.3638177,1.3641373,1.3644032,1.3646128,1.3647628,1.3648491,1.3648673,1.3648155,1.3646932,1.3645004,1.3642375,1.3639053,1.3635036,1.3630311,1.3624849,1.3618617,1.3611563,1.3603628,1.3594723,1.3584810,1.3573855,1.3561791,1.3548592,1.3534224,1.3518652,1.3501847,1.3483769,1.3464358,1.3443556,1.3421315,1.3397582,1.3372312,1.3345473,1.3317047,1.3287023,1.3255408,1.3222190,1.3187432,1.3151193,1.3113471,1.3074310,1.3033749,1.2991824,1.2948577,1.2904058,1.2858317,1.2811378,1.2763270,1.2714033,1.2663705,1.2612346,1.2560024,1.2506812,1.2452773,1.2397971,1.2342482,1.2286342,1.2229552,1.2172134,1.2114108,1.2055484,1.1996303,1.1936629,1.1876506,1.1815982,1.1755130,1.1693994,1.1632611,1.1570853,1.1508812,1.1446646,1.1384348,1.1321938,1.1259429,1.1196874,1.1134303,1.1071745,1.1009257,1.0946873,1.0884590,1.0822402,1.0760317,1.0698299,1.0636361,1.0574498,1.0512705,1.0450997,1.0389377,1.0327854,1.0266422,1.0205117,1.0143937,1.0082880,1.0021977,0.9961227,0.9900637,0.9840223,0.9779998,0.9719987,0.9660192,0.9600631,0.9541305,0.9482248,0.9423447,0.9364891,0.9306594,0.9248541,0.9190744,0.9133204,0.9075933,0.9018953,0.8962248,0.8905852,0.8849753,0.8793949,0.8738449,0.8683262,0.8628420,0.8573923,0.8519801,0.8466041,0.8412663,0.8359667,0.8306999,0.8254689,0.8202717,0.8151060,0.8099729,0.8048743,0.7998125,0.7947872,0.7898002,0.7848491,0.7799358,0.7750602,0.7702181,0.7654123,0.7606404,0.7559043,0.7512012,0.7465329,0.7419006,0.7373016,0.7327390,0.7282091,0.7237121,0.7192519,0.7148254,0.7104363,0.7060819,0.7017632,0.6974763,0.6932235,0.6890043,0.6848164,0.6806617,0.6765387,0.6724479,0.6683910,0.6643649,0.6603723,0.6564109,0.6524817,0.6485838,0.6447175,0.6408855,0.6370859,0.6333195,0.6295845,0.6258804,0.6222056,0.6185611,0.6149465,0.6113602,0.6078035,0.6042756,0.6007763,0.5973077,0.5938671,0.5904571,0.5870961,0.5837595,0.5804507,0.5771700,0.5739167,0.5706925,0.5674969,0.5643301,0.5611905,0.5580775,0.5549916,0.5519307,0.5488959,0.5458872,0.5429021,0.5399434,0.5370103,0.5341055,0.5312269,0.5283738,0.5255463,0.5227430,0.5199643,0.5172093,0.5144767,0.5117682,0.5090818,0.5064197,0.5037813,0.5011663,0.4985763,0.4960111,0.4934695,0.4909516,0.4884560,0.4859849,0.4835334,0.4811036,0.4786955,0.4763078,0.4739422,0.4715981,0.4692770,0.4669785,0.4647011,0.4624445,0.4602080,0.4579919,0.4557958,0.4536190,0.4514628,0.4493261,0.4472099,0.4451148,0.4430386,0.4409824,0.4389462,0.4369284,0.4349286,0.4329464,0.4309821,0.4290353,0.4271065,0.4251960,0.4233037,0.4214309,0.4195769,0.4177411,0.4159238,0.4141237,0.4123405,0.4105748,0.4088246,0.4070911,0.4053739,0.4036742,0.4019910,0.4003240,0.3986742,0.3970408,0.3954244,0.3938254,0.3922418,0.3906746,0.3891230,0.3875869,0.3860658,0.3845593,0.3830673,0.3815899,0.3801267,0.3786781,0.3772442,0.3758259,0.3744217,0.3730320,0.3716565,0.3702946,0.3689466,0.3676118,0.3662899,0.3649805,0.3636833,0.3623986,0.3611263,0.3598668,0.3586212,0.3573875,0.3561668,0.3549585,0.3537627,0.3525793,0.3514079,0.3502484,0.3491004,0.3479642,0.3468395,0.3457256,0.3446229,0.3435311,0.3424498,0.3413791,0.3403188,0.3392692,0.3382307,0.3372023,0.3361842,0.3351759,0.3341778,0.3331889,0.3322097,0.3312399,0.3302791,0.3293274,0.3283850,0.3274522,0.3265291,0.3256150,0.3247101,0.3238144,0.3229276,0.3220498,0.3211809,0.3203207,0.3194686,0.3186243,0.3177879,0.3169590,0.3161376,0.3153239,0.3145175,0.3137185,0.3129271,0.3121435,0.3113679,0.3106002,0.3098406,0.3090885,0.3083437,0.3076060,0.3068752,0.3061512,0.3054335,0.3047227,0.3040183,0.3033208,0.3026302,0.3019462,0.3012686,0.3005978,0.2999333,0.2992755,0.2986243,0.2979796,0.2973413,0.2967089,0.2960828,0.2954626,0.2948486,0.2942406,0.2936388,0.2930437,0.2924550,0.2918725,0.2912961,0.2907256,0.2901613,0.2896025,0.2890490,0.2885009,0.2879583,0.2874210,0.2868890,0.2863626,0.2858418,0.2853262,0.2848161,0.2843115,0.2838125,0.2833187,0.2828301,0.2823471,0.2818693,0.2813968,0.2809296,0.2804675,0.2800103,0.2795582,0.2791110,0.2786692,0.2782326,0.2778016,0.2773759,0.2769555,0.2765404,0.2761304,0.2757255,0.2753255,0.2749305,0.2745406,0.2741558,0.2737763,0.2734020,0.2730331,0.2726696,0.2723113,0.2719582,0.2716103,0.2712674,0.2709296,0.2705968,0.2702691,0.2699467,0.2696293,0.2693166,0.2690091,0.2687065,0.2684089,0.2681161,0.2678279,0.2675444,0.2672658,0.2669922,0.2667233,0.2664592,0.2661996,0.2659446,0.2656942,0.2654486,0.2652076,0.2649714,0.2647401,0.2645139,0.2642926,0.2640764,0.2638655,0.2636599,0.2634597,0.2632649,0.2630755,0.2628914,0.2627127,0.2625394,0.2623715,0.2622089,0.2620519,0.2619003,0.2617545,0.2616144,0.2614802,0.2613518,0.2612293,0.2611127,0.2610019,0.2608967,0.2607972,0.2607033,0.2606151,0.2605322,0.2604548,0.2603829,0.2603165,0.2602555,0.2601999,0.2601497,0.2601050,0.2600658,0.2600321,0.2600035,0.2599803,0.2599622,0.2599496,0.2599423,0.2599404,0.2599441,0.2599535,0.2599687,0.2599900,0.2600175,0.2600510,0.2600907,0.2601366,0.2601886,0.2602469,0.2603112,0.2603813,0.2604572,0.2605394,0.2606276,0.2607219,0.2608223,0.2609288,0.2610416,0.2611606,0.2612860,0.2614178,0.2615563,0.2617013,0.2618531,0.2620112,0.2621756,0.2623467,0.2625243,0.2627086,0.2628998,0.2630978,0.2633031,0.2635156,0.2637351,0.2639617,0.2641954,0.2644363,0.2646839,0.2649384,0.2651995,0.2654674,0.2657424,0.2660248,0.2663149,0.2666128,0.2669180,0.2672305,0.2675503,0.2678773,0.2682116,0.2685531,0.2689019,0.2692582,0.2696221,0.2699942,0.2703743,0.2707631,0.2711603,0.2715662,0.2719807,0.2724043,0.2728369,0.2732789,0.2737300,0.2741901,0.2746592,0.2751375,0.2756253,0.2761228,0.2766305,0.2771483,0.2776768,0.2782159,0.2787655,0.2793260,0.2798970,0.2804782,0.2810695,0.2816713,0.2822840,0.2829078,0.2835424,0.2841880,0.2848451,0.2855139,0.2861941,0.2868863,0.2875901,0.2883056,0.2890331,0.2897725,0.2905234,0.2912859,0.2920604,0.2928471,0.2936460,0.2944572,0.2952814,0.2961194,0.2969700,0.2978334,0.2987093,0.2995974,0.3004977,0.3014105,0.3023356,0.3032738,0.3042249,0.3051895,0.3061676,0.3071591,0.3081639,0.3091819,0.3102131,0.3112575,0.3123151,0.3133860,0.3144693,0.3155653,0.3166741,0.3177950,0.3189277,0.3200717,0.3212271,0.3223936,0.3235714,0.3247600,0.3259600,0.3271708,0.3283921,0.3296242,0.3308654,0.3321158,0.3333751,0.3346436,0.3359206,0.3372056,0.3384988,0.3397996,0.3411074,0.3424217,0.3437418,0.3450667,0.3463960,0.3477294,0.3490663,0.3504056,0.3517472,0.3530903,0.3544342,0.3557788,0.3571234,0.3584673,0.3598098,0.3611502,0.3624879,0.3638223,0.3651504,0.3664690,0.3677804,0.3690841,0.3703798,0.3716663,0.3729430,0.3742092,0.3754641,0.3767077,0.3779387,0.3791571,0.3803615,0.3815517,0.3827278,0.3838887,0.3850338,0.3861622,0.3872734,0.3883663,0.3894402,0.3904946,0.3915288,0.3925428,0.3935362,0.3945083,0.3954591,0.3963877,0.3972941,0.3981778,0.3990380,0.3998759,0.4006911,0.4014831,0.4022520,0.4029977,0.4037198,0.4044187,0.4050941,0.4057462,0.4063746,0.4069794,0.4075606,0.4081181,0.4086525,0.4091641,0.4096535,0.4101208,0.4105662,0.4109912,0.4113953,0.4117786,0.4121419,0.4124854,0.4128091,0.4131136,0.4133992,0.4136665,0.4139162,0.4141487,0.4143644,0.4145641,0.4147485,0.4149183,0.4150743,0.4152172,0.4153474,0.4154666,0.4155745,0.4156716,0.4157583,0.4158348,0.4159017,0.4159596,0.4160094,0.4160515,0.4160871,0.4161170,0.4161417,0.4161622,0.4161789,0.4161924,0.4162033,0.4162122,0.4162194,0.4162255,0.4162310,0.4162364,0.4162425,0.4162496,0.4162584,0.4162699,0.4162848,0.4163037,0.4163273,0.4163564,0.4163916,0.4164332,0.4164820,0.4165382,0.4166022,0.4166743,0.4167554,0.4168456,0.4169459,0.4170572,0.4171806,0.4173166,0.4174662,0.4176294,0.4178063,0.4179972,0.4182023,0.4184219,0.4186563,0.4189064,0.4191726,0.4194559,0.4197572,0.4200774,0.4204177,0.4207774,0.4211583,0.4215610,0.4219869,0.4224365,0.4229107,0.4234103,0.4239359,0.4244887,0.4250688,0.4256774,0.4263152,0.4269834,0.4276831,0.4284154,0.4291820,0.4299847,0.4308259,0.4317049,0.4326249,0.4335884,0.4345975,0.4356541,0.4367606,0.4379195,0.4391327,0.4404025,0.4417305,0.4431179,0.4445667,0.4460773,0.4476507,0.4492871,0.4509871,0.4527525,0.4545853,0.4564826,0.4584482,0.4604842,0.4625939,0.4647802,0.4670465,0.4693969,0.4718368,0.4743707,0.4770036,0.4797406,0.4825864,0.4855470,0.4886266,0.4918301,0.4951617,0.4986269,0.5022342,0.5059793,0.5098727,0.5139189,0.5181245,0.5224983,0.5270476,0.5317792,0.5367022,0.5418280,0.5471660,0.5527264,0.5585196,0.5645550,0.5708449,0.5773969,0.5842198,0.5913237,0.5987214,0.6064041,0.6143887,0.6226827,0.6312934,0.6402326,0.6495081,0.6591302,0.6691097,0.6794586,0.6901957,0.7013358,0.7128983,0.7249038,0.7373742,0.7503389,0.7638257,0.7778721,0.7924674,0.8076551,0.8234656,0.8399203,0.8570417,0.8748499,0.8933725,0.9126264,0.9326298,0.9533982,0.9749445,0.9972891,1.0204405,1.0444112,1.0692134,1.0948572,1.1213734,1.1487877,1.1770558,1.2062199,1.2363069,1.2673321,1.2993042,1.3322501,1.3661904,1.4011611,1.4371777,1.4742614,1.5124283,1.5516901,1.5920761,1.6335915,1.6762488,1.7200563,1.7650278,1.8112096,1.8584971,1.9069304,1.9564869,2.0071580,2.0588992,2.1116657,2.1653986,2.2200234,2.2754757,2.3316438,2.3884068,2.4456191,2.5031114,2.5607202,2.6182342,2.6754365,2.7320862,2.7879436,2.8428075,2.8964007,2.9484792,2.9988105,3.0472081,3.0934825,3.1374795,3.1790617,3.2181120,3.2545533,3.2883227,3.3194082,3.3478441,3.3737090,3.3971281,3.4182410,3.4372001,3.4541657,3.4694927,3.4833577,3.4960146,3.5076964,3.5185666,3.5287056,3.5380926,3.5466459,3.5542705,3.5609136,3.5666120,3.5715044,3.5758123,3.5797918,3.5836744,3.5876176,3.5916831,3.5958445,3.6000109,3.6040828,3.6079609,3.6115742,3.6148839,3.6178825,3.6205909,3.6230531,3.6253343,3.6275208,3.6297195,3.6320539,3.6346543,3.6376352,3.6410730,3.6449833,3.6493082,3.6539271,3.6586521,3.6632998,3.6676710,3.6715782,3.6748664,3.6774366,3.6792784,3.6804981,3.6813285,3.6821072,3.6832218,3.6850276,3.6877601,3.6914737,3.6960242,3.7011082,3.7063427,3.7113402,3.7158380,3.7196550,3.7227256,3.7250667,3.7267475,3.7278776,3.7286036,3.7291036,3.7295702,3.7301750,3.7310269,3.7321470,3.7334735,3.7349014,3.7363422,3.7377734,3.7392595,3.7409322,3.7429054,3.7452621,3.7479908,3.7509892,3.7541006,3.7571621,3.7600527,3.7627151,3.7651527,3.7674034,3.7695122,3.7715061,3.7733805,3.7750931,3.7765667,3.7777152,3.7784755,3.7788475,3.7789516,3.7789443,3.7790275,3.7793677,3.7800379,3.7809944,3.7820933,3.7831399,3.7839577,3.7844403,3.7845864,3.7844949,3.7843311,3.7842619,3.7843866,3.7846856,3.7850156,3.7851529,3.7849092,3.7841575,3.7829018,3.7812607,3.7794163,3.7775481,3.7757890,3.7742076,3.7728171,3.7715917,3.7704756,3.7693896,3.7682359,3.7669137,3.7653475,3.7635102,3.7614343,3.7592139,3.7569246,3.7546115,3.7522492,3.7497416,3.7469518,3.7437520,3.7400708,3.7359166,3.7313621,3.7265074,3.7214317,3.7161579,3.7106562,3.7048612,3.6987109,3.6921825,3.6853030,3.6781776,3.6708972,3.6635494,3.6561680,3.6487212,3.6411045,3.6331685,3.6247663,3.6157999,3.6062701,3.5962818,3.5860119,3.5756607,3.5653706,3.5551999,3.5451083,3.5349860,3.5247042,3.5141749,3.5033476,3.4922271,3.4808505,3.4692590,3.4574873,3.4455483,3.4334345,3.4211292,3.4086089,3.3958645,3.3828897,3.3696818,3.3562410,3.3425534,3.3286269,3.3144920,3.3002162,3.2858996,3.2716470,3.2575469,3.2436466,3.2299445,3.2163885,3.2029142,3.1894555,3.1759632,3.1624091,3.1487775,3.1350682,3.1212823,3.1074231,3.0934908,3.0794859,3.0654204,3.0513139,3.0371931,3.0230772,3.0089941,2.9949601,2.9809856,2.9670777,2.9532323,2.9394517,2.9257319,2.9120650,2.8984509,2.8848805,2.8713582,2.8578889,2.8444774,2.8311176,2.8178027,2.8045151,2.7912352,2.7779551,2.7646677,2.7513885,2.7381394,2.7249475,2.7118397,2.6988292,2.6859252,2.6731267,2.6604276,2.6478190,2.6352887,2.6228344,2.6104550,2.5981493,2.5859096,2.5737376,2.5616314,2.5495939,2.5376320,2.5257452,2.5139332,2.5021911,2.4905119,2.4788899,2.4673190,2.4558001,2.4443340,2.4329324,2.4215953,2.4103193,2.3991046,2.3879466,2.3768430,2.3657889,2.3547828,2.3438270,2.3329248,2.3220811,2.3112974,2.3005815,2.2899365,2.2793713,2.2688859,2.2584748,2.2481346,2.2378571,2.2276349,2.2174575,2.2073257,2.1972408,2.1872108,2.1772461,2.1673443,2.1575139,2.1477537,2.1380634,2.1284389,2.1188734,2.1093652,2.0999134,2.0905159,2.0811708,2.0718710,2.0626159,2.0534029,2.0442336,2.0351062,2.0260267,2.0170007,2.0080330,1.9991236,1.9902714,1.9814769,1.9727365,1.9640480,1.9554100,1.9468157,1.9382770,1.9297813,1.9213330,1.9129341,1.9045854,1.8962884,1.8880424,1.8798475,1.8717016,1.8636041,1.8555431,1.8475237,1.8395435,1.8316034,1.8237050,1.8158486,1.8080359,1.8002665,1.7925420,1.7848660,1.7772331,1.7696481,1.7621112,1.7546220,1.7471800,1.7397828,1.7324287,1.7251188,1.7178514,1.7106230,1.7034366,1.6962910,1.6891854,1.6821189,1.6750906,1.6680983,1.6611412,1.6542199,1.6473367,1.6404871,1.6336747,1.6269069,1.6201828,1.6135032,1.6068685,1.6002777,1.5937269,1.5872167,1.5807399,1.5742965,1.5678852,1.5615045,1.5551556,1.5488400,1.5425584,1.5363133,1.5301069,1.5239414,1.5178127,1.5117230,1.5056703,1.4996541,1.4936719,1.4877231,1.4818044,1.4759176,1.4700650,1.4642439,1.4584576,1.4527080,1.4469947,1.4413165,1.4356711,1.4300578,1.4244758,1.4189264,1.4134060,1.4079168,1.4024587,1.3970336,1.3916410,1.3862811,1.3809524,1.3756568,1.3703958,1.3651712,1.3599795,1.3548231,1.3497008,1.3446116,1.3395547,1.3345298,1.3295362,1.3245738,1.3196445,1.3147469,1.3098829,1.3050530,1.3002568,1.2954949,1.2907648,1.2860675,1.2814021,1.2767688,1.2721684,1.2675984,1.2630606,1.2585552,1.2540822,1.2496414,1.2452312,1.2408514,1.2365029,1.2321869,1.2279004,1.2236457,1.2194233,1.2152344,1.2110767,1.2069516,1.2028587,1.1987978,1.1947699,1.1907753,1.1868107,1.1828809,1.1789838,1.1751182,1.1712834,1.1674783,1.1637022,1.1599548,1.1562371,1.1525471,1.1488867,1.1452575,1.1416579,1.1380901,1.1345539,1.1310492,1.1275761,1.1241338,1.1207216,1.1173384,1.1139842,1.1106591,1.1073629,1.1040952,1.1008557,1.0976437,1.0944589,1.0913023,1.0881716,1.0850689,1.0819927,1.0789442,1.0759227,1.0729282,1.0699606,1.0670198,1.0641061,1.0612171,1.0583539,1.0555172,1.0527073,1.0499246,1.0471683,1.0444379,1.0417335,1.0390559,1.0364051,1.0337789,1.0311768,1.0285993,1.0260463,1.0235175,1.0210133,1.0185337,1.0160789,1.0136502,1.0112454,1.0088657,1.0065107,1.0041802,1.0018727,0.9995879,0.9973256,0.9950854,0.9928674,0.9906722,0.9884986,0.9863471,0.9842182,0.9821118,0.9800266,0.9779610,0.9759182,0.9738944,0.9718901,0.9699038,0.9679393,0.9659945,0.9640680,0.9621617,0.9602767,0.9584107,0.9565638,0.9547365,0.9529293,0.9511417,0.9493725,0.9476213,0.9458901,0.9441772,0.9424828,0.9408066,0.9391486,0.9375085,0.9358861,0.9342825,0.9326968,0.9311305,0.9295824,0.9280525,0.9265405,0.9250475,0.9235729,0.9221163,0.9206777,0.9192576,0.9178559,0.9164709,0.9151041,0.9137539,0.9124216,0.9111073,0.9098109,0.9085333,0.9072744,0.9060333,0.9048101,0.9036039,0.9024151,0.9012424,0.9000863,0.8989449,0.8978199,0.8967107,0.8956186,0.8945429,0.8934847,0.8924426,0.8914176,0.8904086,0.8894165,0.8884396,0.8874798,0.8865353,0.8856062,0.8846922,0.8837925,0.8829068,0.8820360,0.8811806,0.8803393,0.8795132,0.8787022,0.8779067,0.8771263,0.8763621,0.8756132,0.8748798,0.8741623,0.8734609,0.8727755,0.8721067,0.8714534,0.8708153,0.8701932,0.8695863,0.8689944,0.8684172,0.8678553,0.8673086,0.8667773,0.8662624,0.8657635,0.8652809,0.8648146,0.8643640,0.8639289,0.8635098,0.8631057,0.8627155,0.8623382,0.8619743,0.8616245,0.8612885,0.8609667,0.8606586,0.8603652,0.8600871,0.8598237,0.8595760,0.8593434,0.8591255,0.8589215,0.8587309,0.8585535,0.8583884,0.8582358,0.8580958,0.8579690,0.8578552,0.8577548,0.8576682,0.8575956,0.8575367,0.8574921,0.8574616,0.8574451,0.8574427,0.8574547,0.8574815,0.8575231,0.8575786,0.8576485,0.8577322,0.8578297,0.8579414,0.8580669,0.8582062,0.8583602,0.8585283,0.8587110,0.8589076,0.8591189,0.8593446,0.8595845,0.8598381,0.8601056,0.8603865,0.8606816,0.8609901,0.8613122,0.8616492,0.8620005,0.8623661,0.8627455,0.8631399,0.8635489,0.8639725,0.8644109,0.8648636,0.8653319,0.8658156,0.8663152,0.8668301,0.8673606,0.8679066,0.8684672,0.8690424,0.8696320,0.8702366,0.8708553,0.8714887,0.8721364,0.8727999,0.8734785,0.8741727,0.8748823,0.8756080,0.8763492,0.8771060,0.8778775,0.8786646,0.8794678,0.8802882,0.8811241,0.8819755,0.8828423,0.8837236,0.8846188,0.8855281,0.8864502,0.8873873,0.8883384,0.8893049,0.8902858,0.8912845,0.8922998,0.8933317,0.8943806,0.8954450,0.8965253,0.8976203,0.8987318,0.8998588,0.9010023,0.9021615,0.9033372,0.9045281,0.9057354,0.9069566,0.9081936,0.9094456,0.9107143,0.9119990,0.9133029,0.9146243,0.9159647,0.9173218,0.9186975,0.9200885,0.9214960,0.9229189,0.9243585,0.9258145,0.9272884,0.9287798,0.9302902,0.9318180,0.9333650,0.9349307,0.9365131,0.9381136,0.9397309,0.9413658,0.9430171,0.9446864,0.9463722,0.9480759,0.9497961,0.9515326,0.9532856,0.9550563,0.9568430,0.9586499,0.9604753,0.9623207,0.9641843,0.9660677,0.9679683,0.9698877,0.9718235,0.9737775,0.9757490,0.9777394,0.9797475,0.9817766,0.9838243,0.9858916,0.9879773,0.9900820,0.9922044,0.9943425,0.9964991,0.9986706,1.0008596,1.0030643,1.0052872,1.0075275,1.0097880,1.0120683,1.0143702,1.0166923,1.0190350,1.0213982,1.0237827,1.0261865,1.0286114,1.0310547,1.0335186,1.0360007,1.0385028,1.0410225,1.0435627,1.0461203,1.0487007,1.0513010,1.0539241,1.0565660,1.0592318,1.0619164,1.0646212,1.0673440,1.0700830,1.0728406,1.0756142,1.0784081,1.0812207,1.0840561,1.0869122,1.0897918,1.0926918,1.0956134,1.0985551,1.1015185,1.1045014,1.1075064,1.1105322,1.1135808,1.1166483,1.1197383,1.1228465,1.1259762,1.1291244,1.1322926,1.1354766,1.1386801,1.1418990,1.1451389,1.1483963,1.1516762,1.1549745,1.1582975,1.1616462,1.1650176,1.1684179,1.1718426,1.1752892,1.1787548,1.1822368,1.1857363,1.1892511,1.1927820,1.1963297,1.1998961,1.2034827,1.2070917,1.2107259,1.2143863,1.2180721,1.2217832,1.2255179,1.2292738,1.2330488,1.2368418,1.2406515,1.2444767,1.2483170,1.2521750,1.2560519,1.2599504,1.2638712,1.2678173,1.2717869,1.2757803,1.2797960,1.2838305,1.2878830,1.2919528,1.2960393,1.3001434,1.3042653,1.3084046,1.3125620,1.3167390,1.3209378,1.3251617,1.3294110,1.3336869,1.3379885,1.3423131,1.3466588,1.3510252,1.3554109,1.3598176,1.3642459,1.3686961,1.3731680,1.3776615,1.3821745,1.3867059,1.3912561,1.3958243,1.4004102,1.4050133,1.4096340,1.4142718,1.4189293,1.4236107,1.4283187,1.4330541,1.4378170,1.4426056,1.4474180,1.4522517,1.4571042,1.4619752,1.4668641,1.4717687,1.4766893,1.4816275,1.4865848,1.4915619,1.4965594,1.5015788,1.5066196,1.5116817,1.5167638,1.5218652,1.5269846,1.5321213,1.5372764,1.5424496,1.5476438,1.5528594,1.5580975,1.5633566,1.5686352,1.5739331,1.5792488,1.5845834,1.5899380,1.5953109,1.6007019,1.6061110,1.6115389,1.6169872,1.6224579,1.6279484,1.6334594,1.6389867,1.6445286,1.6500841,1.6556554,1.6612449,1.6668552,1.6724879,1.6781429,1.6838185,1.6895144,1.6952300,1.7009660,1.7067254,1.7125105,1.7183220,1.7241601,1.7300203,1.7358978,1.7417880,1.7476875,1.7535934,1.7595036,1.7654194,1.7713432,1.7772776,1.7832267,1.7891957,1.7951887,1.8012085,1.8072556,1.8133311,1.8194345,1.8255656,1.8317242,1.8379121,1.8441292,1.8503751,1.8566467,1.8629383,1.8692441,1.8755566,1.8818723,1.8881905,1.8945136,1.9008459,1.9071920,1.9135545,1.9199343,1.9263326,1.9327502,1.9391899,1.9456550,1.9521466,1.9586647,1.9652077,1.9717742,1.9783630,1.9849743,1.9916103,1.9982700,2.0049527,2.0116622,2.0183992,2.0251629,2.0319512,2.0387576,2.0455744,2.0523930,2.0592086,2.0660200,2.0728307,2.0796463,2.0864687,2.0933006,2.1001410,2.1069913,2.1138537,2.1207366,2.1276484,2.1346028,2.1416128,2.1486876,2.1558330,2.1630466,2.1703179,2.1776264,2.1849470,2.1922534,2.1995273,2.2067642,2.2139709,2.2211637,2.2283633,2.2355862,2.2428479,2.2501593,2.2575266,2.2649486,2.2724164,2.2799163,2.2874279,2.2949390,2.3024471,2.3099642,2.3175142,2.3251240,2.3328133,2.3405862,2.3484282,2.3563147,2.3642149,2.3721051,2.3799722,2.3878145,2.3956401,2.4034593,2.4112885,2.4191363,2.4270098,2.4349148,2.4428549,2.4508264,2.4588223,2.4668324,2.4748504,2.4828727,2.4909012,2.4989419,2.5070047,2.5151038,2.5232573,2.5314879,2.5398116,2.5482345,2.5567420,2.5653012,2.5738668,2.5823989,2.5908754,2.5993011,2.6077018,2.6161170,2.6245763,2.6330924,2.6416528,2.6502271,2.6587796,2.6672866,2.6757476,2.6841865,2.6926436,2.7011662,2.7097888,2.7185302,2.7273841,2.7363229,2.7453012,2.7542644,2.7631674,2.7719867,2.7807245,2.7894018,2.7980485,2.8066864,2.8153319,2.8239999,2.8327174,2.8415210,2.8504474,2.8595102,2.8686860,2.8779120,2.8871009,2.8961706,2.9050684,2.9137893,2.9223742,2.9308925,2.9394069,2.9479446,2.9564815,2.9649448,2.9732451,2.9813118,2.9891222,2.9967139,3.0041740,3.0116143,3.0191400,3.0268264,3.0346956,3.0427098,3.0507782,3.0587816,3.0666180,3.0742464,3.0817106,3.0891237,3.0966110,3.1042461,3.1120133,3.1198194,3.1275492,3.1351366,3.1426039,3.1500456,3.1575656,3.1651974,3.1728537,3.1803308,3.1873767,3.1937928,3.1995199,3.2046733,3.2095087,3.2143359,3.2194188,3.2249103,3.2308340,3.2371144,3.2436283,3.2502408,3.2568355,3.2633159,3.2696054,3.2756443,3.2813892,3.2868216,3.2919505,3.2968137,3.3014703,3.3059876,3.3104267,3.3148439,3.3192997,3.3238602,3.3285766,3.3334389,3.3383231,3.3429694,3.3470283,3.3501689,3.3522177,3.3532615,3.3536606,3.3539484,3.3546524,3.3561072,3.3583362,3.3610487,3.3637581,3.3659735,3.3673954,3.3680427,3.3682563,3.3685665,3.3694756,3.3712409,3.3737621,3.3766317,3.3793120,3.3813632,3.3826029,3.3831384,3.3832722,3.3833423,3.3835921,3.3841090,3.3848567,3.3857644,3.3868065,3.3880284,3.3894978,3.3912270,3.3931217,3.3950002,3.3966827,3.3980935,3.3993578
[truncated: 986,989 more chars]
