# Supplementary material for: Evaluating Spectral Signals to Identify Spectral Error
Source: PLoS One. 2016 Jan 5;11(1):e0146249. doi: 10.1371/journal.pone.0146249 (PMC4701180; doi:10.1371/journal.pone.0146249)
Supplement: S1 File — Additional data sets and short “read me” files with explanations are provided to show results of repeated tests supporting the statement on the instrument flaw. (ZIP) [file pone.0146249.s001.zip › PONE_Bazar-et-al_rawdata-files-captioncorrected/extra_watertemp/XDS_watertemp-3.TXT]

"temperature","400.00","400.50","401.00","401.50","402.00","402.50","403.00","403.50","404.00","404.50","405.00","405.50","406.00","406.50","407.00","407.50","408.00","408.50","409.00","409.50","410.00","410.50","411.00","411.50","412.00","412.50","413.00","413.50","414.00","414.50","415.00","415.50","416.00","416.50","417.00","417.50","418.00","418.50","419.00","419.50","420.00","420.50","421.00","421.50","422.00","422.50","423.00","423.50","424.00","424.50","425.00","425.50","426.00","426.50","427.00","427.50","428.00","428.50","429.00","429.50","430.00","430.50","431.00","431.50","432.00","432.50","433.00","433.50","434.00","434.50","435.00","435.50","436.00","436.50","437.00","437.50","438.00","438.50","439.00","439.50","440.00","440.50","441.00","441.50","442.00","442.50","443.00","443.50","444.00","444.50","445.00","445.50","446.00","446.50","447.00","447.50","448.00","448.50","449.00","449.50","450.00","450.50","451.00","451.50","452.00","452.50","453.00","453.50","454.00","454.50","455.00","455.50","456.00","456.50","457.00","457.50","458.00","458.50","459.00","459.50","460.00","460.50","461.00","461.50","462.00","462.50","463.00","463.50","464.00","464.50","465.00","465.50","466.00","466.50","467.00","467.50","468.00","468.50","469.00","469.50","470.00","470.50","471.00","471.50","472.00","472.50","473.00","473.50","474.00","474.50","475.00","475.50","476.00","476.50","477.00","477.50","478.00","478.50","479.00","479.50","480.00","480.50","481.00","481.50","482.00","482.50","483.00","483.50","484.00","484.50","485.00","485.50","486.00","486.50","487.00","487.50","488.00","488.50","489.00","489.50","490.00","490.50","491.00","491.50","492.00","492.50","493.00","493.50","494.00","494.50","495.00","495.50","496.00","496.50","497.00","497.50","498.00","498.50","499.00","499.50","500.00","500.50","501.00","501.50","502.00","502.50","503.00","503.50","504.00","504.50","505.00","505.50","506.00","506.50","507.00","507.50","508.00","508.50","509.00","509.50","510.00","510.50","511.00","511.50","512.00","512.50","513.00","513.50","514.00","514.50","515.00","515.50","516.00","516.50","517.00","517.50","518.00","518.50","519.00","519.50","520.00","520.50","521.00","521.50","522.00","522.50","523.00","523.50","524.00","524.50","525.00","525.50","526.00","526.50","527.00","527.50","528.00","528.50","529.00","529.50","530.00","530.50","531.00","531.50","532.00","532.50","533.00","533.50","534.00","534.50","535.00","535.50","536.00","536.50","537.00","537.50","538.00","538.50","539.00","539.50","540.00","540.50","541.00","541.50","542.00","542.50","543.00","543.50","544.00","544.50","545.00","545.50","546.00","546.50","547.00","547.50","548.00","548.50","549.00","549.50","550.00","550.50","551.00","551.50","552.00","552.50","553.00","553.50","554.00","554.50","555.00","555.50","556.00","556.50","557.00","557.50","558.00","558.50","559.00","559.50","560.00","560.50","561.00","561.50","562.00","562.50","563.00","563.50","564.00","564.50","565.00","565.50","566.00","566.50","567.00","567.50","568.00","568.50","569.00","569.50","570.00","570.50","571.00","571.50","572.00","572.50","573.00","573.50","574.00","574.50","575.00","575.50","576.00","576.50","577.00","577.50","578.00","578.50","579.00","579.50","580.00","580.50","581.00","581.50","582.00","582.50","583.00","583.50","584.00","584.50","585.00","585.50","586.00","586.50","587.00","587.50","588.00","588.50","589.00","589.50","590.00","590.50","591.00","591.50","592.00","592.50","593.00","593.50","594.00","594.50","595.00","595.50","596.00","596.50","597.00","597.50","598.00","598.50","599.00","599.50","600.00","600.50","601.00","601.50","602.00","602.50","603.00","603.50","604.00","604.50","605.00","605.50","606.00","606.50","607.00","607.50","608.00","608.50","609.00","609.50","610.00","610.50","611.00","611.50","612.00","612.50","613.00","613.50","614.00","614.50","615.00","615.50","616.00","616.50","617.00","617.50","618.00","618.50","619.00","619.50","620.00","620.50","621.00","621.50","622.00","622.50","623.00","623.50","624.00","624.50","625.00","625.50","626.00","626.50","627.00","627.50","628.00","628.50","629.00","629.50","630.00","630.50","631.00","631.50","632.00","632.50","633.00","633.50","634.00","634.50","635.00","635.50","636.00","636.50","637.00","637.50","638.00","638.50","639.00","639.50","640.00","640.50","641.00","641.50","642.00","642.50","643.00","643.50","644.00","644.50","645.00","645.50","646.00","646.50","647.00","647.50","648.00","648.50","649.00","649.50","650.00","650.50","651.00","651.50","652.00","652.50","653.00","653.50","654.00","654.50","655.00","655.50","656.00","656.50","657.00","657.50","658.00","658.50","659.00","659.50","660.00","660.50","661.00","661.50","662.00","662.50","663.00","663.50","664.00","664.50","665.00","665.50","666.00","666.50","667.00","667.50","668.00","668.50","669.00","669.50","670.00","670.50","671.00","671.50","672.00","672.50","673.00","673.50","674.00","674.50","675.00","675.50","676.00","676.50","677.00","677.50","678.00","678.50","679.00","679.50","680.00","680.50","681.00","681.50","682.00","682.50","683.00","683.50","684.00","684.50","685.00","685.50","686.00","686.50","687.00","687.50","688.00","688.50","689.00","689.50","690.00","690.50","691.00","691.50","692.00","692.50","693.00","693.50","694.00","694.50","695.00","695.50","696.00","696.50","697.00","697.50","698.00","698.50","699.00","699.50","700.00","700.50","701.00","701.50","702.00","702.50","703.00","703.50","704.00","704.50","705.00","705.50","706.00","706.50","707.00","707.50","708.00","708.50","709.00","709.50","710.00","710.50","711.00","711.50","712.00","712.50","713.00","713.50","714.00","714.50","715.00","715.50","716.00","716.50","717.00","717.50","718.00","718.50","719.00","719.50","720.00","720.50","721.00","721.50","722.00","722.50","723.00","723.50","724.00","724.50","725.00","725.50","726.00","726.50","727.00","727.50","728.00","728.50","729.00","729.50","730.00","730.50","731.00","731.50","732.00","732.50","733.00","733.50","734.00","734.50","735.00","735.50","736.00","736.50","737.00","737.50","738.00","738.50","739.00","739.50","740.00","740.50","741.00","741.50","742.00","742.50","743.00","743.50","744.00","744.50","745.00","745.50","746.00","746.50","747.00","747.50","748.00","748.50","749.00","749.50","750.00","750.50","751.00","751.50","752.00","752.50","753.00","753.50","754.00","754.50","755.00","755.50","756.00","756.50","757.00","757.50","758.00","758.50","759.00","759.50","760.00","760.50","761.00","761.50","762.00","762.50","763.00","763.50","764.00","764.50","765.00","765.50","766.00","766.50","767.00","767.50","768.00","768.50","769.00","769.50","770.00","770.50","771.00","771.50","772.00","772.50","773.00","773.50","774.00","774.50","775.00","775.50","776.00","776.50","777.00","777.50","778.00","778.50","779.00","779.50","780.00","780.50","781.00","781.50","782.00","782.50","783.00","783.50","784.00","784.50","785.00","785.50","786.00","786.50","787.00","787.50","788.00","788.50","789.00","789.50","790.00","790.50","791.00","791.50","792.00","792.50","793.00","793.50","794.00","794.50","795.00","795.50","796.00","796.50","797.00","797.50","798.00","798.50","799.00","799.50","800.00","800.50","801.00","801.50","802.00","802.50","803.00","803.50","804.00","804.50","805.00","805.50","806.00","806.50","807.00","807.50","808.00","808.50","809.00","809.50","810.00","810.50","811.00","811.50","812.00","812.50","813.00","813.50","814.00","814.50","815.00","815.50","816.00","816.50","817.00","817.50","818.00","818.50","819.00","819.50","820.00","820.50","821.00","821.50","822.00","822.50","823.00","823.50","824.00","824.50","825.00","825.50","826.00","826.50","827.00","827.50","828.00","828.50","829.00","829.50","830.00","830.50","831.00","831.50","832.00","832.50","833.00","833.50","834.00","834.50","835.00","835.50","836.00","836.50","837.00","837.50","838.00","838.50","839.00","839.50","840.00","840.50","841.00","841.50","842.00","842.50","843.00","843.50","844.00","844.50","845.00","845.50","846.00","846.50","847.00","847.50","848.00","848.50","849.00","849.50","850.00","850.50","851.00","851.50","852.00","852.50","853.00","853.50","854.00","854.50","855.00","855.50","856.00","856.50","857.00","857.50","858.00","858.50","859.00","859.50","860.00","860.50","861.00","861.50","862.00","862.50","863.00","863.50","864.00","864.50","865.00","865.50","866.00","866.50","867.00","867.50","868.00","868.50","869.00","869.50","870.00","870.50","871.00","871.50","872.00","872.50","873.00","873.50","874.00","874.50","875.00","875.50","876.00","876.50","877.00","877.50","878.00","878.50","879.00","879.50","880.00","880.50","881.00","881.50","882.00","882.50","883.00","883.50","884.00","884.50","885.00","885.50","886.00","886.50","887.00","887.50","888.00","888.50","889.00","889.50","890.00","890.50","891.00","891.50","892.00","892.50","893.00","893.50","894.00","894.50","895.00","895.50","896.00","896.50","897.00","897.50","898.00","898.50","899.00","899.50","900.00","900.50","901.00","901.50","902.00","902.50","903.00","903.50","904.00","904.50","905.00","905.50","906.00","906.50","907.00","907.50","908.00","908.50","909.00","909.50","910.00","910.50","911.00","911.50","912.00","912.50","913.00","913.50","914.00","914.50","915.00","915.50","916.00","916.50","917.00","917.50","918.00","918.50","919.00","919.50","920.00","920.50","921.00","921.50","922.00","922.50","923.00","923.50","924.00","924.50","925.00","925.50","926.00","926.50","927.00","927.50","928.00","928.50","929.00","929.50","930.00","930.50","931.00","931.50","932.00","932.50","933.00","933.50","934.00","934.50","935.00","935.50","936.00","936.50","937.00","937.50","938.00","938.50","939.00","939.50","940.00","940.50","941.00","941.50","942.00","942.50","943.00","943.50","944.00","944.50","945.00","945.50","946.00","946.50","947.00","947.50","948.00","948.50","949.00","949.50","950.00","950.50","951.00","951.50","952.00","952.50","953.00","953.50","954.00","954.50","955.00","955.50","956.00","956.50","957.00","957.50","958.00","958.50","959.00","959.50","960.00","960.50","961.00","961.50","962.00","962.50","963.00","963.50","964.00","964.50","965.00","965.50","966.00","966.50","967.00","967.50","968.00","968.50","969.00","969.50","970.00","970.50","971.00","971.50","972.00","972.50","973.00","973.50","974.00","974.50","975.00","975.50","976.00","976.50","977.00","977.50","978.00","978.50","979.00","979.50","980.00","980.50","981.00","981.50","982.00","982.50","983.00","983.50","984.00","984.50","985.00","985.50","986.00","986.50","987.00","987.50","988.00","988.50","989.00","989.50","990.00","990.50","991.00","991.50","992.00","992.50","993.00","993.50","994.00","994.50","995.00","995.50","996.00","996.50","997.00","997.50","998.00","998.50","999.00","999.50","1000.00","1000.50","1001.00","1001.50","1002.00","1002.50","1003.00","1003.50","1004.00","1004.50","1005.00","1005.50","1006.00","1006.50","1007.00","1007.50","1008.00","1008.50","1009.00","1009.50","1010.00","1010.50","1011.00","1011.50","1012.00","1012.50","1013.00","1013.50","1014.00","1014.50","1015.00","1015.50","1016.00","1016.50","1017.00","1017.50","1018.00","1018.50","1019.00","1019.50","1020.00","1020.50","1021.00","1021.50","1022.00","1022.50","1023.00","1023.50","1024.00","1024.50","1025.00","1025.50","1026.00","1026.50","1027.00","1027.50","1028.00","1028.50","1029.00","1029.50","1030.00","1030.50","1031.00","1031.50","1032.00","1032.50","1033.00","1033.50","1034.00","1034.50","1035.00","1035.50","1036.00","1036.50","1037.00","1037.50","1038.00","1038.50","1039.00","1039.50","1040.00","1040.50","1041.00","1041.50","1042.00","1042.50","1043.00","1043.50","1044.00","1044.50","1045.00","1045.50","1046.00","1046.50","1047.00","1047.50","1048.00","1048.50","1049.00","1049.50","1050.00","1050.50","1051.00","1051.50","1052.00","1052.50","1053.00","1053.50","1054.00","1054.50","1055.00","1055.50","1056.00","1056.50","1057.00","1057.50","1058.00","1058.50","1059.00","1059.50","1060.00","1060.50","1061.00","1061.50","1062.00","1062.50","1063.00","1063.50","1064.00","1064.50","1065.00","1065.50","1066.00","1066.50","1067.00","1067.50","1068.00","1068.50","1069.00","1069.50","1070.00","1070.50","1071.00","1071.50","1072.00","1072.50","1073.00","1073.50","1074.00","1074.50","1075.00","1075.50","1076.00","1076.50","1077.00","1077.50","1078.00","1078.50","1079.00","1079.50","1080.00","1080.50","1081.00","1081.50","1082.00","1082.50","1083.00","1083.50","1084.00","1084.50","1085.00","1085.50","1086.00","1086.50","1087.00","1087.50","1088.00","1088.50","1089.00","1089.50","1090.00","1090.50","1091.00","1091.50","1092.00","1092.50","1093.00","1093.50","1094.00","1094.50","1095.00","1095.50","1096.00","1096.50","1097.00","1097.50","1098.00","1098.50","1099.00","1099.50","1100.00","1100.50","1101.00","1101.50","1102.00","1102.50","1103.00","1103.50","1104.00","1104.50","1105.00","1105.50","1106.00","1106.50","1107.00","1107.50","1108.00","1108.50","1109.00","1109.50","1110.00","1110.50","1111.00","1111.50","1112.00","1112.50","1113.00","1113.50","1114.00","1114.50","1115.00","1115.50","1116.00","1116.50","1117.00","1117.50","1118.00","1118.50","1119.00","1119.50","1120.00","1120.50","1121.00","1121.50","1122.00","1122.50","1123.00","1123.50","1124.00","1124.50","1125.00","1125.50","1126.00","1126.50","1127.00","1127.50","1128.00","1128.50","1129.00","1129.50","1130.00","1130.50","1131.00","1131.50","1132.00","1132.50","1133.00","1133.50","1134.00","1134.50","1135.00","1135.50","1136.00","1136.50","1137.00","1137.50","1138.00","1138.50","1139.00","1139.50","1140.00","1140.50","1141.00","1141.50","1142.00","1142.50","1143.00","1143.50","1144.00","1144.50","1145.00","1145.50","1146.00","1146.50","1147.00","1147.50","1148.00","1148.50","1149.00","1149.50","1150.00","1150.50","1151.00","1151.50","1152.00","1152.50","1153.00","1153.50","1154.00","1154.50","1155.00","1155.50","1156.00","1156.50","1157.00","1157.50","1158.00","1158.50","1159.00","1159.50","1160.00","1160.50","1161.00","1161.50","1162.00","1162.50","1163.00","1163.50","1164.00","1164.50","1165.00","1165.50","1166.00","1166.50","1167.00","1167.50","1168.00","1168.50","1169.00","1169.50","1170.00","1170.50","1171.00","1171.50","1172.00","1172.50","1173.00","1173.50","1174.00","1174.50","1175.00","1175.50","1176.00","1176.50","1177.00","1177.50","1178.00","1178.50","1179.00","1179.50","1180.00","1180.50","1181.00","1181.50","1182.00","1182.50","1183.00","1183.50","1184.00","1184.50","1185.00","1185.50","1186.00","1186.50","1187.00","1187.50","1188.00","1188.50","1189.00","1189.50","1190.00","1190.50","1191.00","1191.50","1192.00","1192.50","1193.00","1193.50","1194.00","1194.50","1195.00","1195.50","1196.00","1196.50","1197.00","1197.50","1198.00","1198.50","1199.00","1199.50","1200.00","1200.50","1201.00","1201.50","1202.00","1202.50","1203.00","1203.50","1204.00","1204.50","1205.00","1205.50","1206.00","1206.50","1207.00","1207.50","1208.00","1208.50","1209.00","1209.50","1210.00","1210.50","1211.00","1211.50","1212.00","1212.50","1213.00","1213.50","1214.00","1214.50","1215.00","1215.50","1216.00","1216.50","1217.00","1217.50","1218.00","1218.50","1219.00","1219.50","1220.00","1220.50","1221.00","1221.50","1222.00","1222.50","1223.00","1223.50","1224.00","1224.50","1225.00","1225.50","1226.00","1226.50","1227.00","1227.50","1228.00","1228.50","1229.00","1229.50","1230.00","1230.50","1231.00","1231.50","1232.00","1232.50","1233.00","1233.50","1234.00","1234.50","1235.00","1235.50","1236.00","1236.50","1237.00","1237.50","1238.00","1238.50","1239.00","1239.50","1240.00","1240.50","1241.00","1241.50","1242.00","1242.50","1243.00","1243.50","1244.00","1244.50","1245.00","1245.50","1246.00","1246.50","1247.00","1247.50","1248.00","1248.50","1249.00","1249.50","1250.00","1250.50","1251.00","1251.50","1252.00","1252.50","1253.00","1253.50","1254.00","1254.50","1255.00","1255.50","1256.00","1256.50","1257.00","1257.50","1258.00","1258.50","1259.00","1259.50","1260.00","1260.50","1261.00","1261.50","1262.00","1262.50","1263.00","1263.50","1264.00","1264.50","1265.00","1265.50","1266.00","1266.50","1267.00","1267.50","1268.00","1268.50","1269.00","1269.50","1270.00","1270.50","1271.00","1271.50","1272.00","1272.50","1273.00","1273.50","1274.00","1274.50","1275.00","1275.50","1276.00","1276.50","1277.00","1277.50","1278.00","1278.50","1279.00","1279.50","1280.00","1280.50","1281.00","1281.50","1282.00","1282.50","1283.00","1283.50","1284.00","1284.50","1285.00","1285.50","1286.00","1286.50","1287.00","1287.50","1288.00","1288.50","1289.00","1289.50","1290.00","1290.50","1291.00","1291.50","1292.00","1292.50","1293.00","1293.50","1294.00","1294.50","1295.00","1295.50","1296.00","1296.50","1297.00","1297.50","1298.00","1298.50","1299.00","1299.50","1300.00","1300.50","1301.00","1301.50","1302.00","1302.50","1303.00","1303.50","1304.00","1304.50","1305.00","1305.50","1306.00","1306.50","1307.00","1307.50","1308.00","1308.50","1309.00","1309.50","1310.00","1310.50","1311.00","1311.50","1312.00","1312.50","1313.00","1313.50","1314.00","1314.50","1315.00","1315.50","1316.00","1316.50","1317.00","1317.50","1318.00","1318.50","1319.00","1319.50","1320.00","1320.50","1321.00","1321.50","1322.00","1322.50","1323.00","1323.50","1324.00","1324.50","1325.00","1325.50","1326.00","1326.50","1327.00","1327.50","1328.00","1328.50","1329.00","1329.50","1330.00","1330.50","1331.00","1331.50","1332.00","1332.50","1333.00","1333.50","1334.00","1334.50","1335.00","1335.50","1336.00","1336.50","1337.00","1337.50","1338.00","1338.50","1339.00","1339.50","1340.00","1340.50","1341.00","1341.50","1342.00","1342.50","1343.00","1343.50","1344.00","1344.50","1345.00","1345.50","1346.00","1346.50","1347.00","1347.50","1348.00","1348.50","1349.00","1349.50","1350.00","1350.50","1351.00","1351.50","1352.00","1352.50","1353.00","1353.50","1354.00","1354.50","1355.00","1355.50","1356.00","1356.50","1357.00","1357.50","1358.00","1358.50","1359.00","1359.50","1360.00","1360.50","1361.00","1361.50","1362.00","1362.50","1363.00","1363.50","1364.00","1364.50","1365.00","1365.50","1366.00","1366.50","1367.00","1367.50","1368.00","1368.50","1369.00","1369.50","1370.00","1370.50","1371.00","1371.50","1372.00","1372.50","1373.00","1373.50","1374.00","1374.50","1375.00","1375.50","1376.00","1376.50","1377.00","1377.50","1378.00","1378.50","1379.00","1379.50","1380.00","1380.50","1381.00","1381.50","1382.00","1382.50","1383.00","1383.50","1384.00","1384.50","1385.00","1385.50","1386.00","1386.50","1387.00","1387.50","1388.00","1388.50","1389.00","1389.50","1390.00","1390.50","1391.00","1391.50","1392.00","1392.50","1393.00","1393.50","1394.00","1394.50","1395.00","1395.50","1396.00","1396.50","1397.00","1397.50","1398.00","1398.50","1399.00","1399.50","1400.00","1400.50","1401.00","1401.50","1402.00","1402.50","1403.00","1403.50","1404.00","1404.50","1405.00","1405.50","1406.00","1406.50","1407.00","1407.50","1408.00","1408.50","1409.00","1409.50","1410.00","1410.50","1411.00","1411.50","1412.00","1412.50","1413.00","1413.50","1414.00","1414.50","1415.00","1415.50","1416.00","1416.50","1417.00","1417.50","1418.00","1418.50","1419.00","1419.50","1420.00","1420.50","1421.00","1421.50","1422.00","1422.50","1423.00","1423.50","1424.00","1424.50","1425.00","1425.50","1426.00","1426.50","1427.00","1427.50","1428.00","1428.50","1429.00","1429.50","1430.00","1430.50","1431.00","1431.50","1432.00","1432.50","1433.00","1433.50","1434.00","1434.50","1435.00","1435.50","1436.00","1436.50","1437.00","1437.50","1438.00","1438.50","1439.00","1439.50","1440.00","1440.50","1441.00","1441.50","1442.00","1442.50","1443.00","1443.50","1444.00","1444.50","1445.00","1445.50","1446.00","1446.50","1447.00","1447.50","1448.00","1448.50","1449.00","1449.50","1450.00","1450.50","1451.00","1451.50","1452.00","1452.50","1453.00","1453.50","1454.00","1454.50","1455.00","1455.50","1456.00","1456.50","1457.00","1457.50","1458.00","1458.50","1459.00","1459.50","1460.00","1460.50","1461.00","1461.50","1462.00","1462.50","1463.00","1463.50","1464.00","1464.50","1465.00","1465.50","1466.00","1466.50","1467.00","1467.50","1468.00","1468.50","1469.00","1469.50","1470.00","1470.50","1471.00","1471.50","1472.00","1472.50","1473.00","1473.50","1474.00","1474.50","1475.00","1475.50","1476.00","1476.50","1477.00","1477.50","1478.00","1478.50","1479.00","1479.50","1480.00","1480.50","1481.00","1481.50","1482.00","1482.50","1483.00","1483.50","1484.00","1484.50","1485.00","1485.50","1486.00","1486.50","1487.00","1487.50","1488.00","1488.50","1489.00","1489.50","1490.00","1490.50","1491.00","1491.50","1492.00","1492.50","1493.00","1493.50","1494.00","1494.50","1495.00","1495.50","1496.00","1496.50","1497.00","1497.50","1498.00","1498.50","1499.00","1499.50","1500.00","1500.50","1501.00","1501.50","1502.00","1502.50","1503.00","1503.50","1504.00","1504.50","1505.00","1505.50","1506.00","1506.50","1507.00","1507.50","1508.00","1508.50","1509.00","1509.50","1510.00","1510.50","1511.00","1511.50","1512.00","1512.50","1513.00","1513.50","1514.00","1514.50","1515.00","1515.50","1516.00","1516.50","1517.00","1517.50","1518.00","1518.50","1519.00","1519.50","1520.00","1520.50","1521.00","1521.50","1522.00","1522.50","1523.00","1523.50","1524.00","1524.50","1525.00","1525.50","1526.00","1526.50","1527.00","1527.50","1528.00","1528.50","1529.00","1529.50","1530.00","1530.50","1531.00","1531.50","1532.00","1532.50","1533.00","1533.50","1534.00","1534.50","1535.00","1535.50","1536.00","1536.50","1537.00","1537.50","1538.00","1538.50","1539.00","1539.50","1540.00","1540.50","1541.00","1541.50","1542.00","1542.50","1543.00","1543.50","1544.00","1544.50","1545.00","1545.50","1546.00","1546.50","1547.00","1547.50","1548.00","1548.50","1549.00","1549.50","1550.00","1550.50","1551.00","1551.50","1552.00","1552.50","1553.00","1553.50","1554.00","1554.50","1555.00","1555.50","1556.00","1556.50","1557.00","1557.50","1558.00","1558.50","1559.00","1559.50","1560.00","1560.50","1561.00","1561.50","1562.00","1562.50","1563.00","1563.50","1564.00","1564.50","1565.00","1565.50","1566.00","1566.50","1567.00","1567.50","1568.00","1568.50","1569.00","1569.50","1570.00","1570.50","1571.00","1571.50","1572.00","1572.50","1573.00","1573.50","1574.00","1574.50","1575.00","1575.50","1576.00","1576.50","1577.00","1577.50","1578.00","1578.50","1579.00","1579.50","1580.00","1580.50","1581.00","1581.50","1582.00","1582.50","1583.00","1583.50","1584.00","1584.50","1585.00","1585.50","1586.00","1586.50","1587.00","1587.50","1588.00","1588.50","1589.00","1589.50","1590.00","1590.50","1591.00","1591.50","1592.00","1592.50","1593.00","1593.50","1594.00","1594.50","1595.00","1595.50","1596.00","1596.50","1597.00","1597.50","1598.00","1598.50","1599.00","1599.50","1600.00","1600.50","1601.00","1601.50","1602.00","1602.50","1603.00","1603.50","1604.00","1604.50","1605.00","1605.50","1606.00","1606.50","1607.00","1607.50","1608.00","1608.50","1609.00","1609.50","1610.00","1610.50","1611.00","1611.50","1612.00","1612.50","1613.00","1613.50","1614.00","1614.50","1615.00","1615.50","1616.00","1616.50","1617.00","1617.50","1618.00","1618.50","1619.00","1619.50","1620.00","1620.50","1621.00","1621.50","1622.00","1622.50","1623.00","1623.50","1624.00","1624.50","1625.00","1625.50","1626.00","1626.50","1627.00","1627.50","1628.00","1628.50","1629.00","1629.50","1630.00","1630.50","1631.00","1631.50","1632.00","1632.50","1633.00","1633.50","1634.00","1634.50","1635.00","1635.50","1636.00","1636.50","1637.00","1637.50","1638.00","1638.50","1639.00","1639.50","1640.00","1640.50","1641.00","1641.50","1642.00","1642.50","1643.00","1643.50","1644.00","1644.50","1645.00","1645.50","1646.00","1646.50","1647.00","1647.50","1648.00","1648.50","1649.00","1649.50","1650.00","1650.50","1651.00","1651.50","1652.00","1652.50","1653.00","1653.50","1654.00","1654.50","1655.00","1655.50","1656.00","1656.50","1657.00","1657.50","1658.00","1658.50","1659.00","1659.50","1660.00","1660.50","1661.00","1661.50","1662.00","1662.50","1663.00","1663.50","1664.00","1664.50","1665.00","1665.50","1666.00","1666.50","1667.00","1667.50","1668.00","1668.50","1669.00","1669.50","1670.00","1670.50","1671.00","1671.50","1672.00","1672.50","1673.00","1673.50","1674.00","1674.50","1675.00","1675.50","1676.00","1676.50","1677.00","1677.50","1678.00","1678.50","1679.00","1679.50","1680.00","1680.50","1681.00","1681.50","1682.00","1682.50","1683.00","1683.50","1684.00","1684.50","1685.00","1685.50","1686.00","1686.50","1687.00","1687.50","1688.00","1688.50","1689.00","1689.50","1690.00","1690.50","1691.00","1691.50","1692.00","1692.50","1693.00","1693.50","1694.00","1694.50","1695.00","1695.50","1696.00","1696.50","1697.00","1697.50","1698.00","1698.50","1699.00","1699.50","1700.00","1700.50","1701.00","1701.50","1702.00","1702.50","1703.00","1703.50","1704.00","1704.50","1705.00","1705.50","1706.00","1706.50","1707.00","1707.50","1708.00","1708.50","1709.00","1709.50","1710.00","1710.50","1711.00","1711.50","1712.00","1712.50","1713.00","1713.50","1714.00","1714.50","1715.00","1715.50","1716.00","1716.50","1717.00","1717.50","1718.00","1718.50","1719.00","1719.50","1720.00","1720.50","1721.00","1721.50","1722.00","1722.50","1723.00","1723.50","1724.00","1724.50","1725.00","1725.50","1726.00","1726.50","1727.00","1727.50","1728.00","1728.50","1729.00","1729.50","1730.00","1730.50","1731.00","1731.50","1732.00","1732.50","1733.00","1733.50","1734.00","1734.50","1735.00","1735.50","1736.00","1736.50","1737.00","1737.50","1738.00","1738.50","1739.00","1739.50","1740.00","1740.50","1741.00","1741.50","1742.00","1742.50","1743.00","1743.50","1744.00","1744.50","1745.00","1745.50","1746.00","1746.50","1747.00","1747.50","1748.00","1748.50","1749.00","1749.50","1750.00","1750.50","1751.00","1751.50","1752.00","1752.50","1753.00","1753.50","1754.00","1754.50","1755.00","1755.50","1756.00","1756.50","1757.00","1757.50","1758.00","1758.50","1759.00","1759.50","1760.00","1760.50","1761.00","1761.50","1762.00","1762.50","1763.00","1763.50","1764.00","1764.50","1765.00","1765.50","1766.00","1766.50","1767.00","1767.50","1768.00","1768.50","1769.00","1769.50","1770.00","1770.50","1771.00","1771.50","1772.00","1772.50","1773.00","1773.50","1774.00","1774.50","1775.00","1775.50","1776.00","1776.50","1777.00","1777.50","1778.00","1778.50","1779.00","1779.50","1780.00","1780.50","1781.00","1781.50","1782.00","1782.50","1783.00","1783.50","1784.00","1784.50","1785.00","1785.50","1786.00","1786.50","1787.00","1787.50","1788.00","1788.50","1789.00","1789.50","1790.00","1790.50","1791.00","1791.50","1792.00","1792.50","1793.00","1793.50","1794.00","1794.50","1795.00","1795.50","1796.00","1796.50","1797.00","1797.50","1798.00","1798.50","1799.00","1799.50","1800.00","1800.50","1801.00","1801.50","1802.00","1802.50","1803.00","1803.50","1804.00","1804.50","1805.00","1805.50","1806.00","1806.50","1807.00","1807.50","1808.00","1808.50","1809.00","1809.50","1810.00","1810.50","1811.00","1811.50","1812.00","1812.50","1813.00","1813.50","1814.00","1814.50","1815.00","1815.50","1816.00","1816.50","1817.00","1817.50","1818.00","1818.50","1819.00","1819.50","1820.00","1820.50","1821.00","1821.50","1822.00","1822.50","1823.00","1823.50","1824.00","1824.50","1825.00","1825.50","1826.00","1826.50","1827.00","1827.50","1828.00","1828.50","1829.00","1829.50","1830.00","1830.50","1831.00","1831.50","1832.00","1832.50","1833.00","1833.50","1834.00","1834.50","1835.00","1835.50","1836.00","1836.50","1837.00","1837.50","1838.00","1838.50","1839.00","1839.50","1840.00","1840.50","1841.00","1841.50","1842.00","1842.50","1843.00","1843.50","1844.00","1844.50","1845.00","1845.50","1846.00","1846.50","1847.00","1847.50","1848.00","1848.50","1849.00","1849.50","1850.00","1850.50","1851.00","1851.50","1852.00","1852.50","1853.00","1853.50","1854.00","1854.50","1855.00","1855.50","1856.00","1856.50","1857.00","1857.50","1858.00","1858.50","1859.00","1859.50","1860.00","1860.50","1861.00","1861.50","1862.00","1862.50","1863.00","1863.50","1864.00","1864.50","1865.00","1865.50","1866.00","1866.50","1867.00","1867.50","1868.00","1868.50","1869.00","1869.50","1870.00","1870.50","1871.00","1871.50","1872.00","1872.50","1873.00","1873.50","1874.00","1874.50","1875.00","1875.50","1876.00","1876.50","1877.00","1877.50","1878.00","1878.50","1879.00","1879.50","1880.00","1880.50","1881.00","1881.50","1882.00","1882.50","1883.00","1883.50","1884.00","1884.50","1885.00","1885.50","1886.00","1886.50","1887.00","1887.50","1888.00","1888.50","1889.00","1889.50","1890.00","1890.50","1891.00","1891.50","1892.00","1892.50","1893.00","1893.50","1894.00","1894.50","1895.00","1895.50","1896.00","1896.50","1897.00","1897.50","1898.00","1898.50","1899.00","1899.50","1900.00","1900.50","1901.00","1901.50","1902.00","1902.50","1903.00","1903.50","1904.00","1904.50","1905.00","1905.50","1906.00","1906.50","1907.00","1907.50","1908.00","1908.50","1909.00","1909.50","1910.00","1910.50","1911.00","1911.50","1912.00","1912.50","1913.00","1913.50","1914.00","1914.50","1915.00","1915.50","1916.00","1916.50","1917.00","1917.50","1918.00","1918.50","1919.00","1919.50","1920.00","1920.50","1921.00","1921.50","1922.00","1922.50","1923.00","1923.50","1924.00","1924.50","1925.00","1925.50","1926.00","1926.50","1927.00","1927.50","1928.00","1928.50","1929.00","1929.50","1930.00","1930.50","1931.00","1931.50","1932.00","1932.50","1933.00","1933.50","1934.00","1934.50","1935.00","1935.50","1936.00","1936.50","1937.00","1937.50","1938.00","1938.50","1939.00","1939.50","1940.00","1940.50","1941.00","1941.50","1942.00","1942.50","1943.00","1943.50","1944.00","1944.50","1945.00","1945.50","1946.00","1946.50","1947.00","1947.50","1948.00","1948.50","1949.00","1949.50","1950.00","1950.50","1951.00","1951.50","1952.00","1952.50","1953.00","1953.50","1954.00","1954.50","1955.00","1955.50","1956.00","1956.50","1957.00","1957.50","1958.00","1958.50","1959.00","1959.50","1960.00","1960.50","1961.00","1961.50","1962.00","1962.50","1963.00","1963.50","1964.00","1964.50","1965.00","1965.50","1966.00","1966.50","1967.00","1967.50","1968.00","1968.50","1969.00","1969.50","1970.00","1970.50","1971.00","1971.50","1972.00","1972.50","1973.00","1973.50","1974.00","1974.50","1975.00","1975.50","1976.00","1976.50","1977.00","1977.50","1978.00","1978.50","1979.00","1979.50","1980.00","1980.50","1981.00","1981.50","1982.00","1982.50","1983.00","1983.50","1984.00","1984.50","1985.00","1985.50","1986.00","1986.50","1987.00","1987.50","1988.00","1988.50","1989.00","1989.50","1990.00","1990.50","1991.00","1991.50","1992.00","1992.50","1993.00","1993.50","1994.00","1994.50","1995.00","1995.50","1996.00","1996.50","1997.00","1997.50","1998.00","1998.50","1999.00","1999.50","2000.00","2000.50","2001.00","2001.50","2002.00","2002.50","2003.00","2003.50","2004.00","2004.50","2005.00","2005.50","2006.00","2006.50","2007.00","2007.50","2008.00","2008.50","2009.00","2009.50","2010.00","2010.50","2011.00","2011.50","2012.00","2012.50","2013.00","2013.50","2014.00","2014.50","2015.00","2015.50","2016.00","2016.50","2017.00","2017.50","2018.00","2018.50","2019.00","2019.50","2020.00","2020.50","2021.00","2021.50","2022.00","2022.50","2023.00","2023.50","2024.00","2024.50","2025.00","2025.50","2026.00","2026.50","2027.00","2027.50","2028.00","2028.50","2029.00","2029.50","2030.00","2030.50","2031.00","2031.50","2032.00","2032.50","2033.00","2033.50","2034.00","2034.50","2035.00","2035.50","2036.00","2036.50","2037.00","2037.50","2038.00","2038.50","2039.00","2039.50","2040.00","2040.50","2041.00","2041.50","2042.00","2042.50","2043.00","2043.50","2044.00","2044.50","2045.00","2045.50","2046.00","2046.50","2047.00","2047.50","2048.00","2048.50","2049.00","2049.50","2050.00","2050.50","2051.00","2051.50","2052.00","2052.50","2053.00","2053.50","2054.00","2054.50","2055.00","2055.50","2056.00","2056.50","2057.00","2057.50","2058.00","2058.50","2059.00","2059.50","2060.00","2060.50","2061.00","2061.50","2062.00","2062.50","2063.00","2063.50","2064.00","2064.50","2065.00","2065.50","2066.00","2066.50","2067.00","2067.50","2068.00","2068.50","2069.00","2069.50","2070.00","2070.50","2071.00","2071.50","2072.00","2072.50","2073.00","2073.50","2074.00","2074.50","2075.00","2075.50","2076.00","2076.50","2077.00","2077.50","2078.00","2078.50","2079.00","2079.50","2080.00","2080.50","2081.00","2081.50","2082.00","2082.50","2083.00","2083.50","2084.00","2084.50","2085.00","2085.50","2086.00","2086.50","2087.00","2087.50","2088.00","2088.50","2089.00","2089.50","2090.00","2090.50","2091.00","2091.50","2092.00","2092.50","2093.00","2093.50","2094.00","2094.50","2095.00","2095.50","2096.00","2096.50","2097.00","2097.50","2098.00","2098.50","2099.00","2099.50","2100.00","2100.50","2101.00","2101.50","2102.00","2102.50","2103.00","2103.50","2104.00","2104.50","2105.00","2105.50","2106.00","2106.50","2107.00","2107.50","2108.00","2108.50","2109.00","2109.50","2110.00","2110.50","2111.00","2111.50","2112.00","2112.50","2113.00","2113.50","2114.00","2114.50","2115.00","2115.50","2116.00","2116.50","2117.00","2117.50","2118.00","2118.50","2119.00","2119.50","2120.00","2120.50","2121.00","2121.50","2122.00","2122.50","2123.00","2123.50","2124.00","2124.50","2125.00","2125.50","2126.00","2126.50","2127.00","2127.50","2128.00","2128.50","2129.00","2129.50","2130.00","2130.50","2131.00","2131.50","2132.00","2132.50","2133.00","2133.50","2134.00","2134.50","2135.00","2135.50","2136.00","2136.50","2137.00","2137.50","2138.00","2138.50","2139.00","2139.50","2140.00","2140.50","2141.00","2141.50","2142.00","2142.50","2143.00","2143.50","2144.00","2144.50","2145.00","2145.50","2146.00","2146.50","2147.00","2147.50","2148.00","2148.50","2149.00","2149.50","2150.00","2150.50","2151.00","2151.50","2152.00","2152.50","2153.00","2153.50","2154.00","2154.50","2155.00","2155.50","2156.00","2156.50","2157.00","2157.50","2158.00","2158.50","2159.00","2159.50","2160.00","2160.50","2161.00","2161.50","2162.00","2162.50","2163.00","2163.50","2164.00","2164.50","2165.00","2165.50","2166.00","2166.50","2167.00","2167.50","2168.00","2168.50","2169.00","2169.50","2170.00","2170.50","2171.00","2171.50","2172.00","2172.50","2173.00","2173.50","2174.00","2174.50","2175.00","2175.50","2176.00","2176.50","2177.00","2177.50","2178.00","2178.50","2179.00","2179.50","2180.00","2180.50","2181.00","2181.50","2182.00","2182.50","2183.00","2183.50","2184.00","2184.50","2185.00","2185.50","2186.00","2186.50","2187.00","2187.50","2188.00","2188.50","2189.00","2189.50","2190.00","2190.50","2191.00","2191.50","2192.00","2192.50","2193.00","2193.50","2194.00","2194.50","2195.00","2195.50","2196.00","2196.50","2197.00","2197.50","2198.00","2198.50","2199.00","2199.50","2200.00","2200.50","2201.00","2201.50","2202.00","2202.50","2203.00","2203.50","2204.00","2204.50","2205.00","2205.50","2206.00","2206.50","2207.00","2207.50","2208.00","2208.50","2209.00","2209.50","2210.00","2210.50","2211.00","2211.50","2212.00","2212.50","2213.00","2213.50","2214.00","2214.50","2215.00","2215.50","2216.00","2216.50","2217.00","2217.50","2218.00","2218.50","2219.00","2219.50","2220.00","2220.50","2221.00","2221.50","2222.00","2222.50","2223.00","2223.50","2224.00","2224.50","2225.00","2225.50","2226.00","2226.50","2227.00","2227.50","2228.00","2228.50","2229.00","2229.50","2230.00","2230.50","2231.00","2231.50","2232.00","2232.50","2233.00","2233.50","2234.00","2234.50","2235.00","2235.50","2236.00","2236.50","2237.00","2237.50","2238.00","2238.50","2239.00","2239.50","2240.00","2240.50","2241.00","2241.50","2242.00","2242.50","2243.00","2243.50","2244.00","2244.50","2245.00","2245.50","2246.00","2246.50","2247.00","2247.50","2248.00","2248.50","2249.00","2249.50","2250.00","2250.50","2251.00","2251.50","2252.00","2252.50","2253.00","2253.50","2254.00","2254.50","2255.00","2255.50","2256.00","2256.50","2257.00","2257.50","2258.00","2258.50","2259.00","2259.50","2260.00","2260.50","2261.00","2261.50","2262.00","2262.50","2263.00","2263.50","2264.00","2264.50","2265.00","2265.50","2266.00","2266.50","2267.00","2267.50","2268.00","2268.50","2269.00","2269.50","2270.00","2270.50","2271.00","2271.50","2272.00","2272.50","2273.00","2273.50","2274.00","2274.50","2275.00","2275.50","2276.00","2276.50","2277.00","2277.50","2278.00","2278.50","2279.00","2279.50","2280.00","2280.50","2281.00","2281.50","2282.00","2282.50","2283.00","2283.50","2284.00","2284.50","2285.00","2285.50","2286.00","2286.50","2287.00","2287.50","2288.00","2288.50","2289.00","2289.50","2290.00","2290.50","2291.00","2291.50","2292.00","2292.50","2293.00","2293.50","2294.00","2294.50","2295.00","2295.50","2296.00","2296.50","2297.00","2297.50","2298.00","2298.50","2299.00","2299.50","2300.00","2300.50","2301.00","2301.50","2302.00","2302.50","2303.00","2303.50","2304.00","2304.50","2305.00","2305.50","2306.00","2306.50","2307.00","2307.50","2308.00","2308.50","2309.00","2309.50","2310.00","2310.50","2311.00","2311.50","2312.00","2312.50","2313.00","2313.50","2314.00","2314.50","2315.00","2315.50","2316.00","2316.50","2317.00","2317.50","2318.00","2318.50","2319.00","2319.50","2320.00","2320.50","2321.00","2321.50","2322.00","2322.50","2323.00","2323.50","2324.00","2324.50","2325.00","2325.50","2326.00","2326.50","2327.00","2327.50","2328.00","2328.50","2329.00","2329.50","2330.00","2330.50","2331.00","2331.50","2332.00","2332.50","2333.00","2333.50","2334.00","2334.50","2335.00","2335.50","2336.00","2336.50","2337.00","2337.50","2338.00","2338.50","2339.00","2339.50","2340.00","2340.50","2341.00","2341.50","2342.00","2342.50","2343.00","2343.50","2344.00","2344.50","2345.00","2345.50","2346.00","2346.50","2347.00","2347.50","2348.00","2348.50","2349.00","2349.50","2350.00","2350.50","2351.00","2351.50","2352.00","2352.50","2353.00","2353.50","2354.00","2354.50","2355.00","2355.50","2356.00","2356.50","2357.00","2357.50","2358.00","2358.50","2359.00","2359.50","2360.00","2360.50","2361.00","2361.50","2362.00","2362.50","2363.00","2363.50","2364.00","2364.50","2365.00","2365.50","2366.00","2366.50","2367.00","2367.50","2368.00","2368.50","2369.00","2369.50","2370.00","2370.50","2371.00","2371.50","2372.00","2372.50","2373.00","2373.50","2374.00","2374.50","2375.00","2375.50","2376.00","2376.50","2377.00","2377.50","2378.00","2378.50","2379.00","2379.50","2380.00","2380.50","2381.00","2381.50","2382.00","2382.50","2383.00","2383.50","2384.00","2384.50","2385.00","2385.50","2386.00","2386.50","2387.00","2387.50","2388.00","2388.50","2389.00","2389.50","2390.00","2390.50","2391.00","2391.50","2392.00","2392.50","2393.00","2393.50","2394.00","2394.50","2395.00","2395.50","2396.00","2396.50","2397.00","2397.50","2398.00","2398.50","2399.00","2399.50","2400.00","2400.50","2401.00","2401.50","2402.00","2402.50","2403.00","2403.50","2404.00","2404.50","2405.00","2405.50","2406.00","2406.50","2407.00","2407.50","2408.00","2408.50","2409.00","2409.50","2410.00","2410.50","2411.00","2411.50","2412.00","2412.50","2413.00","2413.50","2414.00","2414.50","2415.00","2415.50","2416.00","2416.50","2417.00","2417.50","2418.00","2418.50","2419.00","2419.50","2420.00","2420.50","2421.00","2421.50","2422.00","2422.50","2423.00","2423.50","2424.00","2424.50","2425.00","2425.50","2426.00","2426.50","2427.00","2427.50","2428.00","2428.50","2429.00","2429.50","2430.00","2430.50","2431.00","2431.50","2432.00","2432.50","2433.00","2433.50","2434.00","2434.50","2435.00","2435.50","2436.00","2436.50","2437.00","2437.50","2438.00","2438.50","2439.00","2439.50","2440.00","2440.50","2441.00","2441.50","2442.00","2442.50","2443.00","2443.50","2444.00","2444.50","2445.00","2445.50","2446.00","2446.50","2447.00","2447.50","2448.00","2448.50","2449.00","2449.50","2450.00","2450.50","2451.00","2451.50","2452.00","2452.50","2453.00","2453.50","2454.00","2454.50","2455.00","2455.50","2456.00","2456.50","2457.00","2457.50","2458.00","2458.50","2459.00","2459.50","2460.00","2460.50","2461.00","2461.50","2462.00","2462.50","2463.00","2463.50","2464.00","2464.50","2465.00","2465.50","2466.00","2466.50","2467.00","2467.50","2468.00","2468.50","2469.00","2469.50","2470.00","2470.50","2471.00","2471.50","2472.00","2472.50","2473.00","2473.50","2474.00","2474.50","2475.00","2475.50","2476.00","2476.50","2477.00","2477.50","2478.00","2478.50","2479.00","2479.50","2480.00","2480.50","2481.00","2481.50","2482.00","2482.50","2483.00","2483.50","2484.00","2484.50","2485.00","2485.50","2486.00","2486.50","2487.00","2487.50","2488.00","2488.50","2489.00","2489.50","2490.00","2490.50","2491.00","2491.50","2492.00","2492.50","2493.00","2493.50","2494.00","2494.50","2495.00","2495.50","2496.00","2496.50","2497.00","2497.50","2498.00","2498.50","2499.00","2499.50"
"w3-01",20.0000000,1.8212795e-02,1.8145561e-02,1.8080711e-02,1.8021107e-02,1.7967224e-02,1.7918587e-02,1.7874479e-02,1.7834902e-02,1.7795086e-02,1.7758608e-02,1.7721891e-02,1.7684937e-02,1.7647743e-02,1.7609596e-02,1.7574310e-02,1.7542601e-02,1.7518044e-02,1.7503500e-02,1.7498732e-02,1.7506123e-02,1.7523766e-02,1.7546654e-02,1.7569780e-02,1.7587662e-02,1.7595768e-02,1.7592430e-02,1.7575502e-02,1.7548323e-02,1.7520189e-02,1.7495155e-02,1.7480612e-02,1.7478704e-02,1.7487764e-02,1.7505169e-02,1.7522573e-02,1.7534971e-02,1.7537832e-02,1.7530441e-02,1.7515182e-02,1.7498016e-02,1.7480850e-02,1.7464161e-02,1.7447710e-02,1.7433405e-02,1.7413616e-02,1.7393112e-02,1.7367601e-02,1.7343044e-02,1.7323494e-02,1.7310619e-02,1.7307997e-02,1.7320156e-02,1.7343521e-02,1.7374277e-02,1.7410755e-02,1.7446756e-02,1.7477036e-02,1.7499208e-02,1.7512798e-02,1.7516136e-02,1.7511368e-02,1.7501116e-02,1.7491817e-02,1.7483234e-02,1.7478466e-02,1.7473698e-02,1.7467499e-02,1.7460585e-02,1.7447472e-02,1.7431021e-02,1.7413855e-02,1.7399549e-02,1.7390490e-02,1.7387867e-02,1.7395020e-02,1.7408609e-02,1.7425060e-02,1.7441034e-02,1.7449856e-02,1.7449141e-02,1.7440081e-02,1.7426014e-02,1.7407298e-02,1.7389655e-02,1.7376661e-02,1.7369866e-02,1.7368793e-02,1.7373204e-02,1.7382383e-02,1.7394423e-02,1.7407775e-02,1.7423749e-02,1.7441154e-02,1.7461300e-02,1.7483711e-02,1.7506242e-02,1.7526507e-02,1.7544627e-02,1.7558336e-02,1.7568707e-02,1.7574310e-02,1.7575264e-02,1.7570734e-02,1.7563224e-02,1.7554164e-02,1.7544985e-02,1.7539978e-02,1.7540097e-02,1.7545581e-02,1.7553806e-02,1.7564178e-02,1.7573833e-02,1.7578959e-02,1.7580390e-02,1.7577291e-02,1.7574787e-02,1.7574668e-02,1.7579198e-02,1.7588973e-02,1.7603874e-02,1.7622828e-02,1.7642021e-02,1.7660618e-02,1.7676115e-02,1.7688751e-02,1.7696977e-02,1.7702579e-02,1.7705798e-02,1.7707109e-02,1.7709851e-02,1.7712712e-02,1.7717123e-02,1.7724037e-02,1.7729402e-02,1.7732501e-02,1.7733693e-02,1.7733574e-02,1.7733693e-02,1.7734647e-02,1.7740607e-02,1.7750144e-02,1.7764568e-02,1.7782688e-02,1.7800927e-02,1.7818928e-02,1.7833233e-02,1.7842293e-02,1.7846227e-02,1.7845273e-02,1.7839313e-02,1.7832756e-02,1.7827153e-02,1.7823935e-02,1.7823219e-02,1.7825007e-02,1.7827034e-02,1.7830133e-02,1.7834783e-02,1.7841816e-02,1.7851353e-02,1.7864108e-02,1.7879248e-02,1.7896652e-02,1.7912626e-02,1.7926216e-02,1.7936945e-02,1.7945170e-02,1.7950654e-02,1.7954946e-02,1.7957568e-02,1.7961025e-02,1.7964125e-02,1.7965198e-02,1.7963767e-02,1.7960072e-02,1.7953515e-02,1.7945647e-02,1.7939806e-02,1.7936707e-02,1.7937422e-02,1.7943144e-02,1.7951846e-02,1.7962933e-02,1.7974257e-02,1.7983317e-02,1.7989755e-02,1.7992854e-02,1.7993331e-02,1.7993569e-02,1.7993689e-02,1.7994881e-02,1.7996311e-02,1.8000126e-02,1.8003821e-02,1.8005252e-02,1.8005729e-02,1.8005013e-02,1.8004179e-02,1.8004417e-02,1.8008351e-02,1.8015027e-02,1.8024206e-02,1.8033743e-02,1.8045068e-02,1.8054128e-02,1.8063307e-02,1.8070340e-02,1.8074632e-02,1.8078923e-02,1.8082261e-02,1.8083215e-02,1.8083453e-02,1.8081903e-02,1.8079638e-02,1.8077493e-02,1.8077254e-02,1.8079400e-02,1.8083453e-02,1.8087745e-02,1.8093109e-02,1.8096566e-02,1.8098235e-02,1.8097401e-02,1.8094063e-02,1.8086433e-02,1.8078566e-02,1.8070698e-02,1.8062949e-02,1.8056035e-02,1.8051028e-02,1.8046737e-02,1.8043756e-02,1.8041492e-02,1.8039703e-02,1.8037677e-02,1.8037081e-02,1.8038988e-02,1.8043876e-02,1.8051505e-02,1.8060327e-02,1.8069983e-02,1.8079281e-02,1.8088460e-02,1.8095374e-02,1.8101931e-02,1.8106222e-02,1.8107772e-02,1.8107057e-02,1.8105388e-02,1.8101335e-02,1.8097281e-02,1.8093109e-02,1.8089890e-02,1.8087745e-02,1.8087983e-02,1.8090725e-02,1.8094540e-02,1.8100619e-02,1.8106461e-02,1.8112183e-02,1.8117905e-02,1.8120885e-02,1.8121481e-02,1.8121958e-02,1.8122315e-02,1.8124819e-02,1.8127322e-02,1.8132329e-02,1.8139839e-02,1.8150568e-02,1.8161654e-02,1.8173099e-02,1.8184662e-02,1.8195629e-02,1.8204808e-02,1.8213749e-02,1.8222332e-02,1.8228531e-02,1.8232346e-02,1.8235207e-02,1.8236876e-02,1.8236160e-02,1.8234968e-02,1.8233538e-02,1.8232822e-02,1.8232465e-02,1.8232822e-02,1.8235445e-02,1.8239975e-02,1.8244863e-02,1.8249869e-02,1.8254280e-02,1.8258452e-02,1.8260956e-02,1.8263459e-02,1.8265247e-02,1.8265009e-02,1.8262982e-02,1.8260479e-02,1.8257856e-02,1.8254280e-02,1.8250585e-02,1.8246531e-02,1.8244624e-02,1.8243670e-02,1.8244028e-02,1.8246531e-02,1.8251061e-02,1.8257737e-02,1.8265128e-02,1.8272638e-02,1.8280268e-02,1.8286467e-02,1.8291473e-02,1.8296242e-02,1.8301129e-02,1.8305659e-02,1.8309951e-02,1.8314362e-02,1.8318534e-02,1.8322229e-02,1.8325686e-02,1.8328667e-02,1.8331289e-02,1.8333673e-02,1.8334627e-02,1.8333435e-02,1.8329978e-02,1.8325686e-02,1.8321276e-02,1.8316746e-02,1.8311620e-02,1.8305421e-02,1.8298984e-02,1.8292427e-02,1.8285990e-02,1.8279433e-02,1.8272877e-02,1.8267274e-02,1.8261909e-02,1.8256664e-02,1.8252134e-02,1.8248320e-02,1.8244863e-02,1.8242598e-02,1.8242240e-02,1.8242955e-02,1.8244505e-02,1.8247724e-02,1.8251777e-02,1.8255830e-02,1.8261433e-02,1.8268108e-02,1.8274903e-02,1.8282890e-02,1.8291831e-02,1.8300653e-02,1.8309474e-02,1.8316984e-02,1.8322587e-02,1.8326402e-02,1.8328905e-02,1.8330693e-02,1.8331051e-02,1.8331051e-02,1.8332839e-02,1.8336892e-02,1.8341899e-02,1.8347025e-02,1.8352509e-02,1.8357635e-02,1.8362761e-02,1.8367767e-02,1.8372536e-02,1.8376112e-02,1.8378019e-02,1.8380046e-02,1.8382549e-02,1.8385291e-02,1.8387914e-02,1.8390775e-02,1.8393517e-02,1.8395543e-02,1.8395782e-02,1.8394709e-02,1.8393755e-02,1.8393159e-02,1.8393993e-02,1.8396616e-02,1.8400311e-02,1.8404365e-02,1.8409252e-02,1.8415093e-02,1.8421054e-02,1.8426180e-02,1.8431425e-02,1.8436551e-02,1.8441439e-02,1.8446088e-02,1.8450499e-02,1.8455744e-02,1.8460989e-02,1.8464327e-02,1.8465400e-02,1.8465042e-02,1.8464446e-02,1.8462896e-02,1.8459797e-02,1.8455505e-02,1.8450379e-02,1.8446445e-02,1.8444777e-02,1.8445492e-02,1.8447399e-02,1.8449306e-02,1.8451333e-02,1.8453598e-02,1.8455267e-02,1.8455625e-02,1.8454909e-02,1.8454671e-02,1.8456101e-02,1.8459558e-02,1.8464088e-02,1.8468618e-02,1.8473387e-02,1.8478036e-02,1.8482089e-02,1.8483758e-02,1.8483639e-02,1.8481851e-02,1.8478751e-02,1.8475533e-02,1.8473506e-02,1.8473029e-02,1.8474102e-02,1.8476725e-02,1.8480182e-02,1.8483400e-02,1.8487096e-02,1.8490553e-02,1.8493891e-02,1.8497109e-02,1.8499732e-02,1.8500447e-02,1.8499255e-02,1.8498302e-02,1.8499017e-02,1.8501520e-02,1.8505096e-02,1.8508911e-02,1.8512011e-02,1.8514872e-02,1.8517256e-02,1.8519163e-02,1.8520713e-02,1.8520951e-02,1.8519998e-02,1.8517971e-02,1.8514395e-02,1.8510699e-02,1.8507004e-02,1.8502951e-02,1.8499374e-02,1.8495798e-02,1.8492341e-02,1.8489122e-02,1.8486500e-02,1.8484354e-02,1.8482327e-02,1.8480420e-02,1.8478751e-02,1.8478751e-02,1.8480062e-02,1.8481255e-02,1.8482447e-02,1.8482983e-02,1.8483162e-02,1.8483281e-02,1.8482685e-02,1.8481493e-02,1.8479884e-02,1.8479347e-02,1.8478870e-02,1.8479347e-02,1.8481016e-02,1.8483996e-02,1.8487751e-02,1.8491626e-02,1.8495500e-02,1.8499315e-02,1.8502772e-02,1.8505096e-02,1.8506885e-02,1.8509090e-02,1.8511176e-02,1.8513680e-02,1.8515348e-02,1.8517017e-02,1.8518567e-02,1.8518925e-02,1.8518746e-02,1.8518150e-02,1.8517375e-02,1.8516541e-02,1.8515348e-02,1.8514276e-02,1.8513322e-02,1.8513739e-02,1.8514514e-02,1.8515348e-02,1.8517435e-02,1.8519461e-02,1.8520892e-02,1.8521547e-02,1.8521190e-02,1.8519461e-02,1.8517017e-02,1.8513680e-02,1.8510103e-02,1.8506229e-02,1.8502593e-02,1.8498898e-02,1.8495381e-02,1.8492877e-02,1.8490553e-02,1.8489242e-02,1.8489301e-02,1.8490136e-02,1.8491507e-02,1.8493950e-02,1.8497467e-02,1.8501163e-02,1.8504918e-02,1.8509150e-02,1.8514276e-02,1.8519938e-02,1.8525898e-02,1.8531442e-02,1.8536091e-02,1.8539846e-02,1.8543184e-02,1.8545806e-02,1.8548965e-02,1.8553257e-02,1.8557549e-02,1.8562019e-02,1.8567622e-02,1.8573880e-02,1.8580556e-02,1.8587708e-02,1.8594921e-02,1.8601954e-02,1.8609047e-02,1.8616021e-02,1.8621922e-02,1.8627703e-02,1.8632293e-02,1.8635750e-02,1.8639207e-02,1.8642604e-02,1.8646121e-02,1.8649578e-02,1.8653333e-02,1.8657684e-02,1.8661618e-02,1.8664598e-02,1.8666506e-02,1.8668294e-02,1.8669724e-02,1.8670857e-02,1.8670917e-02,1.8670619e-02,1.8670321e-02,1.8669844e-02,1.8668473e-02,1.8666089e-02,1.8662870e-02,1.8659651e-02,1.8656552e-02,1.8653989e-02,1.8651664e-02,1.8650353e-02,1.8649638e-02,1.8649101e-02,1.8649161e-02,1.8650293e-02,1.8651307e-02,1.8652678e-02,1.8654108e-02,1.8655717e-02,1.8657923e-02,1.8660367e-02,1.8663704e-02,1.8667102e-02,1.8670619e-02,1.8674254e-02,1.8677950e-02,1.8682003e-02,1.8686116e-02,1.8691301e-02,1.8696845e-02,1.8703461e-02,1.8710792e-02,1.8718898e-02,1.8727720e-02,1.8736541e-02,1.8745303e-02,1.8754065e-02,1.8762708e-02,1.8771350e-02,1.8779695e-02,1.8787742e-02,1.8794954e-02,1.8801689e-02,1.8808305e-02,1.8815219e-02,1.8822849e-02,1.8830419e-02,1.8837929e-02,1.8845320e-02,1.8852770e-02,1.8859804e-02,1.8866658e-02,1.8873513e-02,1.8880188e-02,1.8886209e-02,1.8891811e-02,1.8896878e-02,1.8902719e-02,1.8909097e-02,1.8915474e-02,1.8922091e-02,1.8929064e-02,1.8935978e-02,1.8942595e-02,1.8948555e-02,1.8954217e-02,1.8959045e-02,1.8963814e-02,1.8968642e-02,1.8973708e-02,1.8979669e-02,1.8985748e-02,1.8992364e-02,1.8999815e-02,1.9007683e-02,1.9016623e-02,1.9025922e-02,1.9036233e-02,1.9046962e-02,1.9058883e-02,1.9071877e-02,1.9085944e-02,1.9100189e-02,1.9114435e-02,1.9129038e-02,1.9143939e-02,1.9159079e-02,1.9174993e-02,1.9191325e-02,1.9208491e-02,1.9225836e-02,1.9243538e-02,1.9262195e-02,1.9280851e-02,1.9299805e-02,1.9318819e-02,1.9337952e-02,1.9356787e-02,1.9374669e-02,1.9391716e-02,1.9407868e-02,1.9422770e-02,1.9436479e-02,1.9448876e-02,1.9460082e-02,1.9470036e-02,1.9478858e-02,1.9486845e-02,1.9494116e-02,1.9500732e-02,1.9507051e-02,1.9513130e-02,1.9519150e-02,1.9524992e-02,1.9530416e-02,1.9535422e-02,1.9539654e-02,1.9543409e-02,1.9546986e-02,1.9549727e-02,1.9551277e-02,1.9551992e-02,1.9552350e-02,1.9551754e-02,1.9550562e-02,1.9548535e-02,1.9546032e-02,1.9542456e-02,1.9537926e-02,1.9533038e-02,1.9527674e-02,1.9522309e-02,1.9516408e-02,1.9509971e-02,1.9503415e-02,1.9496799e-02,1.9490182e-02,1.9483685e-02,1.9477427e-02,1.9471228e-02,1.9465148e-02,1.9459426e-02,1.9454002e-02,1.9448936e-02,1.9444108e-02,1.9439399e-02,1.9434929e-02,1.9430459e-02,1.9425929e-02,1.9421458e-02,1.9417346e-02,1.9413710e-02,1.9410491e-02,1.9408107e-02,1.9406855e-02,1.9406617e-02,1.9407034e-02,1.9408047e-02,1.9409418e-02,1.9410849e-02,1.9412398e-02,1.9413471e-02,1.9414008e-02,1.9414306e-02,1.9414425e-02,1.9414186e-02,1.9414186e-02,1.9414365e-02,1.9414604e-02,1.9415021e-02,1.9415557e-02,1.9415975e-02,1.9416392e-02,1.9416630e-02,1.9416988e-02,1.9417405e-02,1.9417822e-02,1.9418120e-02,1.9418180e-02,1.9417703e-02,1.9416690e-02,1.9415021e-02,1.9412637e-02,1.9409955e-02,1.9406617e-02,1.9402862e-02,1.9398749e-02,1.9394517e-02,1.9390225e-02,1.9385874e-02,1.9381583e-02,1.9377589e-02,1.9374073e-02,1.9370377e-02,1.9366741e-02,1.9362986e-02,1.9358873e-02,1.9354641e-02,1.9349873e-02,1.9344628e-02,1.9339263e-02,1.9333720e-02,1.9327819e-02,1.9321918e-02,1.9315779e-02,1.9309521e-02,1.9303203e-02,1.9297004e-02,1.9290805e-02,1.9284844e-02,1.9279122e-02,1.9273579e-02,1.9268215e-02,1.9262969e-02,1.9257724e-02,1.9252539e-02,1.9247115e-02,1.9241095e-02,1.9234836e-02,1.9228041e-02,1.9220829e-02,1.9213676e-02,1.9206524e-02,1.9199371e-02,1.9192696e-02,1.9186378e-02,1.9180536e-02,1.9175828e-02,1.9171953e-02,1.9168198e-02,1.9164503e-02,1.9160986e-02,1.9156992e-02,1.9152582e-02,1.9148529e-02,1.9144893e-02,1.9141853e-02,1.9140124e-02,1.9139826e-02,1.9140899e-02,1.9143224e-02,1.9146860e-02,1.9151330e-02,1.9155979e-02,1.9161344e-02,1.9167304e-02,1.9173145e-02,1.9178867e-02,1.9184589e-02,1.9190133e-02,1.9196093e-02,1.9202471e-02,1.9208848e-02,1.9215703e-02,1.9222975e-02,1.9230485e-02,1.9238472e-02,1.9247115e-02,1.9256413e-02,1.9266009e-02,1.9276440e-02,1.9287944e-02,1.9300163e-02,1.9313037e-02,1.9327044e-02,1.9341886e-02,1.9356966e-02,1.9372284e-02,1.9388020e-02,1.9404173e-02,1.9420326e-02,1.9436479e-02,1.9452631e-02,1.9468129e-02,1.9482791e-02,1.9497454e-02,1.9512773e-02,1.9528925e-02,1.9546330e-02,1.9564807e-02,1.9583702e-02,1.9602716e-02,1.9621789e-02,1.9640207e-02,1.9658089e-02,1.9675374e-02,1.9692123e-02,1.9708931e-02,1.9725382e-02,1.9741714e-02,1.9758105e-02,1.9774497e-02,1.9791007e-02,1.9807518e-02,1.9823611e-02,1.9839227e-02,1.9854605e-02,1.9869506e-02,1.9883037e-02,1.9895434e-02,1.9906461e-02,1.9916296e-02,1.9925594e-02,1.9934714e-02,1.9943058e-02,1.9950390e-02,1.9956589e-02,1.9961476e-02,1.9965112e-02,1.9967616e-02,1.9969285e-02,1.9970000e-02,1.9970119e-02,1.9970179e-02,1.9970417e-02,1.9971669e-02,1.9973636e-02,1.9975901e-02,1.9978702e-02,1.9982159e-02,1.9986093e-02,1.9990444e-02,1.9994795e-02,1.9999683e-02,2.0005405e-02,2.0011365e-02,2.0017922e-02,2.0025074e-02,2.0031929e-02,2.0038545e-02,2.0044863e-02,2.0050645e-02,2.0056129e-02,2.0061612e-02,2.0067096e-02,2.0073175e-02,2.0079792e-02,2.0086765e-02,2.0093739e-02,2.0100653e-02,2.0107627e-02,2.0115137e-02,2.0123482e-02,2.0132184e-02,2.0140886e-02,2.0149589e-02,2.0158291e-02,2.0166934e-02,2.0175576e-02,2.0184577e-02,2.0194113e-02,2.0204067e-02,2.0213902e-02,2.0223975e-02,2.0234704e-02,2.0245850e-02,2.0257056e-02,2.0267665e-02,2.0277321e-02,2.0286620e-02,2.0295978e-02,2.0305216e-02,2.0314515e-02,2.0323873e-02,2.0333350e-02,2.0342827e-02,2.0352483e-02,2.0362496e-02,2.0372629e-02,2.0382702e-02,2.0392776e-02,2.0402908e-02,2.0412922e-02,2.0422697e-02,2.0432532e-02,2.0442724e-02,2.0453691e-02,2.0464957e-02,2.0476341e-02,2.0487666e-02,2.0498931e-02,2.0510316e-02,2.0521104e-02,2.0530999e-02,2.0540476e-02,2.0549834e-02,2.0559311e-02,2.0568609e-02,2.0577848e-02,2.0586967e-02,2.0595908e-02,2.0604670e-02,2.0613134e-02,2.0621598e-02,2.0630658e-02,2.0640373e-02,2.0650208e-02,2.0660520e-02,2.0671308e-02,2.0682216e-02,2.0692766e-02,2.0702958e-02,2.0712733e-02,2.0722091e-02,2.0731270e-02,2.0740449e-02,2.0749688e-02,2.0758927e-02,2.0768642e-02,2.0778716e-02,2.0788789e-02,2.0798862e-02,2.0809114e-02,2.0819724e-02,2.0830572e-02,2.0841718e-02,2.0853162e-02,2.0864964e-02,2.0877242e-02,2.0890176e-02,2.0903289e-02,2.0916492e-02,2.0929813e-02,2.0942837e-02,2.0955771e-02,2.0968974e-02,2.0982504e-02,2.0996273e-02,2.1010458e-02,2.1025062e-02,2.1040261e-02,2.1055967e-02,2.1072268e-02,2.1089226e-02,2.1106660e-02,2.1124303e-02,2.1142125e-02,2.1160334e-02,2.1179050e-02,2.1198124e-02,2.1217674e-02,2.1238059e-02,2.1259367e-02,2.1281689e-02,2.1305263e-02,2.1329969e-02,2.1355808e-02,2.1382660e-02,2.1410674e-02,2.1439642e-02,2.1469444e-02,2.1499902e-02,2.1531314e-02,2.1563858e-02,2.1597505e-02,2.1632403e-02,2.1668375e-02,2.1705538e-02,2.1744400e-02,2.1785021e-02,2.1827340e-02,2.1871597e-02,2.1917790e-02,2.1965891e-02,2.2015929e-02,2.2068053e-02,2.2122264e-02,2.2178620e-02,2.2237241e-02,2.2297770e-02,2.2360414e-02,2.2425413e-02,2.2492975e-02,2.2563130e-02,2.2635937e-02,2.2711337e-02,2.2789419e-02,2.2870183e-02,2.2953689e-02,2.3040265e-02,2.3129672e-02,2.3221880e-02,2.3316771e-02,2.3414284e-02,2.3514390e-02,2.3617119e-02,2.3722529e-02,2.3830742e-02,2.3941934e-02,2.4056375e-02,2.4174035e-02,2.4294734e-02,2.4418145e-02,2.4544269e-02,2.4673015e-02,2.4804413e-02,2.4938852e-02,2.5076658e-02,2.5217831e-02,2.5362462e-02,2.5510758e-02,2.5662601e-02,2.5818169e-02,2.5977701e-02,2.6141137e-02,2.6308686e-02,2.6480317e-02,2.6656270e-02,2.6837081e-02,2.7023166e-02,2.7214438e-02,2.7411282e-02,2.7613968e-02,2.7822822e-02,2.8038025e-02,2.8259605e-02,2.8487951e-02,2.8723240e-02,2.8965294e-02,2.9214412e-02,2.9470414e-02,2.9733270e-02,3.0002952e-02,3.0278772e-02,3.0560523e-02,3.0847684e-02,3.1139806e-02,3.1436175e-02,3.1736344e-02,3.2039434e-02,3.2344550e-02,3.2650888e-02,3.2957613e-02,3.3263624e-02,3.3567920e-02,3.3869520e-02,3.4167320e-02,3.4460187e-02,3.4747109e-02,3.5027266e-02,3.5299733e-02,3.5563782e-02,3.5818890e-02,3.6064342e-02,3.6299556e-02,3.6524206e-02,3.6738485e-02,3.6941975e-02,3.7134454e-02,3.7316144e-02,3.7487134e-02,3.7647426e-02,3.7797183e-02,3.7936985e-02,3.8067192e-02,3.8188204e-02,3.8300365e-02,3.8404256e-02,3.8500398e-02,3.8589045e-02,3.8670763e-02,3.8745955e-02,3.8815126e-02,3.8878590e-02,3.8936645e-02,3.8989961e-02,3.9038941e-02,3.9083675e-02,3.9124086e-02,3.9160386e-02,3.9192706e-02,3.9221317e-02,3.9246142e-02,3.9267048e-02,3.9284244e-02,3.9297879e-02,3.9308161e-02,3.9315149e-02,3.9318696e-02,3.9318889e-02,3.9315969e-02,3.9309785e-02,3.9300054e-02,3.9286718e-02,3.9269999e-02,3.9250001e-02,3.9226443e-02,3.9199293e-02,3.9168835e-02,3.9134964e-02,3.9097682e-02,3.9057225e-02,3.9013773e-02,3.8967133e-02,3.8917363e-02,3.8864672e-02,3.8809061e-02,3.8750380e-02,3.8688928e-02,3.8624793e-02,3.8558066e-02,3.8488865e-02,3.8417220e-02,3.8342983e-02,3.8266122e-02,3.8186878e-02,3.8105637e-02,3.8022280e-02,3.7936628e-02,3.7848920e-02,3.7759513e-02,3.7668556e-02,3.7575960e-02,3.7481636e-02,3.7385613e-02,3.7287742e-02,3.7187934e-02,3.7086368e-02,3.6983490e-02,3.6879182e-02,3.6773264e-02,3.6666095e-02,3.6557764e-02,3.6448181e-02,3.6337376e-02,3.6225438e-02,3.6112338e-02,3.5998523e-02,3.5883546e-02,3.5767287e-02,3.5650104e-02,3.5532057e-02,3.5412878e-02,3.5293043e-02,3.5172552e-02,3.5051346e-02,3.4929365e-02,3.4806728e-02,3.4683496e-02,3.4559637e-02,3.4435183e-02,3.4310371e-02,3.4185231e-02,3.4059525e-02,3.3933729e-02,3.3807486e-02,3.3680707e-02,3.3553869e-02,3.3426940e-02,3.3299625e-02,3.3172309e-02,3.3044934e-02,3.2917351e-02,3.2789767e-02,3.2662243e-02,3.2534659e-02,3.2407254e-02,3.2279849e-02,3.2152623e-02,3.2025427e-02,3.1898588e-02,3.1771988e-02,3.1645924e-02,3.1520367e-02,3.1395435e-02,3.1271189e-02,3.1147629e-02,3.1024665e-02,3.0902326e-02,3.0780613e-02,3.0659407e-02,3.0538827e-02,3.0418932e-02,3.0299664e-02,3.0181140e-02,3.0063272e-02,2.9946417e-02,2.9830277e-02,2.9715300e-02,2.9601336e-02,2.9488057e-02,2.9376000e-02,2.9264748e-02,2.9154599e-02,2.9045194e-02,2.8936863e-02,2.8829873e-02,2.8724164e-02,2.8619409e-02,2.8515965e-02,2.8413743e-02,2.8312773e-02,2.8212517e-02,2.8113484e-02,2.8015167e-02,2.7917802e-02,2.7821749e-02,2.7726620e-02,2.7632207e-02,2.7538925e-02,2.7446866e-02,2.7356118e-02,2.7266711e-02,2.7178735e-02,2.7092159e-02,2.7006894e-02,2.6923329e-02,2.6841313e-02,2.6760608e-02,2.6681155e-02,2.6603013e-02,2.6526183e-02,2.6450664e-02,2.6376247e-02,2.6302725e-02,2.6230574e-02,2.6159614e-02,2.6089758e-02,2.6021183e-02,2.5953889e-02,2.5888294e-02,2.5824279e-02,2.5761575e-02,2.5699973e-02,2.5639385e-02,2.5579512e-02,2.5521129e-02,2.5463760e-02,2.5407791e-02,2.5352836e-02,2.5299132e-02,2.5247216e-02,2.5196791e-02,2.5147676e-02,2.5099874e-02,2.5053561e-02,2.5008738e-02,2.4965167e-02,2.4922788e-02,2.4881721e-02,2.4841785e-02,2.4802625e-02,2.4764717e-02,2.4728179e-02,2.4692416e-02,2.4657845e-02,2.4624705e-02,2.4592757e-02,2.4562359e-02,2.4533153e-02,2.4505258e-02,2.4478614e-02,2.4452925e-02,2.4428546e-02,2.4405181e-02,2.4382949e-02,2.4361670e-02,2.4341166e-02,2.4321854e-02,2.4303138e-02,2.4285316e-02,2.4268866e-02,2.4253309e-02,2.4239361e-02,2.4226904e-02,2.4215877e-02,2.4206698e-02,2.4199128e-02,2.4193168e-02,2.4188638e-02,2.4185658e-02,2.4184048e-02,2.4183929e-02,2.4185181e-02,2.4188340e-02,2.4192810e-02,2.4199069e-02,2.4206758e-02,2.4215937e-02,2.4226487e-02,2.4238467e-02,2.4251699e-02,2.4266362e-02,2.4282157e-02,2.4298728e-02,2.4316549e-02,2.4335325e-02,2.4355471e-02,2.4376750e-02,2.4399400e-02,2.4423778e-02,2.4450541e-02,2.4478793e-02,2.4508476e-02,2.4539530e-02,2.4571896e-02,2.4605691e-02,2.4640799e-02,2.4677098e-02,2.4714351e-02,2.4752617e-02,2.4792194e-02,2.4833024e-02,2.4875164e-02,2.4918556e-02,2.4963260e-02,2.5009096e-02,2.5055945e-02,2.5103748e-02,2.5152743e-02,2.5202572e-02,2.5253236e-02,2.5304794e-02,2.5357306e-02,2.5410652e-02,2.5465012e-02,2.5520623e-02,2.5576591e-02,2.5632918e-02,2.5689185e-02,2.5744677e-02,2.5798500e-02,2.5849402e-02,2.5895953e-02,2.5937140e-02,2.5971949e-02,2.6000440e-02,2.6023746e-02,2.8890222e-02,2.8926326e-02,2.8970594e-02,2.9023675e-02,2.9085867e-02,2.9155506e-02,2.9230839e-02,2.9309601e-02,2.9388230e-02,2.9463544e-02,2.9534580e-02,2.9602235e-02,2.9667787e-02,2.9732049e-02,2.9795367e-02,2.9857956e-02,2.9920049e-02,2.9981893e-02,3.0043740e-02,3.0105900e-02,3.0168716e-02,3.0232528e-02,3.0297581e-02,3.0364003e-02,3.0431809e-02,3.0500950e-02,3.0571327e-02,3.0642867e-02,3.0715518e-02,3.0789342e-02,3.0864529e-02,3.0941468e-02,3.1020690e-02,3.1102844e-02,3.1188603e-02,3.1278584e-02,3.1373315e-02,3.1473171e-02,3.1578466e-02,3.1689487e-02,3.1806566e-02,3.1930096e-02,3.2060545e-02,3.2198407e-02,3.2344200e-02,3.2498438e-02,3.2661550e-02,3.2833979e-02,3.3016190e-02,3.3208691e-02,3.3412062e-02,3.3626966e-02,3.3854127e-02,3.4094311e-02,3.4348302e-02,3.4616917e-02,3.4901015e-02,3.5201393e-02,3.5518833e-02,3.5853975e-02,3.6207326e-02,3.6579438e-02,3.6970712e-02,3.7381463e-02,3.7811980e-02,3.8262539e-02,3.8733453e-02,3.9224848e-02,3.9736800e-02,4.0269345e-02,4.0822297e-02,4.1395318e-02,4.1987885e-02,4.2599309e-02,4.3228697e-02,4.3875050e-02,4.4537254e-02,4.5214254e-02,4.5904960e-02,4.6608180e-02,4.7322728e-02,4.8047323e-02,4.8780620e-02,4.9521144e-02,5.0267272e-02,5.1017363e-02,5.1769663e-02,5.2522440e-02,5.3273942e-02,5.4022435e-02,5.4766167e-02,5.5503372e-02,5.6232292e-02,5.6951247e-02,5.7658676e-02,5.8353025e-02,5.9032883e-02,5.9697006e-02,6.0344227e-02,6.0973607e-02,6.1584320e-02,6.2175684e-02,6.2747180e-02,6.3298337e-02,6.3828811e-02,6.4338341e-02,6.4826727e-02,6.5293901e-02,6.5740034e-02,6.6165388e-02,6.6570282e-02,6.6955149e-02,6.7320466e-02,6.7666724e-02,6.7994438e-02,6.8304166e-02,6.8596609e-02,6.8872556e-02,6.9132835e-02,6.9378331e-02,6.9609880e-02,6.9828436e-02,7.0034847e-02,7.0229881e-02,7.0414200e-02,7.0588514e-02,7.0753388e-02,7.0909344e-02,7.1056858e-02,7.1196437e-02,7.1328491e-02,7.1453422e-02,7.1571767e-02,7.1684092e-02,7.1791068e-02,7.1893424e-02,7.1991771e-02,7.2086573e-02,7.2178125e-02,7.2266631e-02,7.2352171e-02,7.2434917e-02,7.2515108e-02,7.2593078e-02,7.2669111e-02,7.2743438e-02,7.2816230e-02,7.2887637e-02,7.2957903e-02,7.3027305e-02,7.3096260e-02,7.3165134e-02,7.3234119e-02,7.3303267e-02,7.3372528e-02,7.3441774e-02,7.3510960e-02,7.3580191e-02,7.3649690e-02,7.3719770e-02,7.3790669e-02,7.3862486e-02,7.3935166e-02,7.4008495e-02,7.4082181e-02,7.4156031e-02,7.4229918e-02,7.4303776e-02,7.4377470e-02,7.4450843e-02,7.4523725e-02,7.4595846e-02,7.4666917e-02,7.4736670e-02,7.4804902e-02,7.4871480e-02,7.4936271e-02,7.4999250e-02,7.5060263e-02,7.5119168e-02,7.5175725e-02,7.5229615e-02,7.5280488e-02,7.5328000e-02,7.5371876e-02,7.5411871e-02,7.5447813e-02,7.5479671e-02,7.5507514e-02,7.5531363e-02,7.5551376e-02,7.5567707e-02,7.5580508e-02,7.5589895e-02,7.5595856e-02,7.5598300e-02,7.5597063e-02,7.5591929e-02,7.5582661e-02,7.5569175e-02,7.5551525e-02,7.5529993e-02,7.5505033e-02,7.5477138e-02,7.5446725e-02,7.5414076e-02,7.5379327e-02,7.5342454e-02,7.5303391e-02,7.5262144e-02,7.5218752e-02,7.5173281e-02,7.5125940e-02,7.5076915e-02,7.5026259e-02,7.4973941e-02,7.4919924e-02,7.4864261e-02,7.4806944e-02,7.4748136e-02,7.4688107e-02,7.4627191e-02,7.4565709e-02,7.4503943e-02,7.4441969e-02,7.4379764e-02,7.4317172e-02,7.4254051e-02,7.4190244e-02,7.4125744e-02,7.4060604e-02,7.3994927e-02,7.3928945e-02,7.3862761e-02,7.3796362e-02,7.3729679e-02,7.3662654e-02,7.3595136e-02,7.3527090e-02,7.3458418e-02,7.3389120e-02,7.3319219e-02,7.3248766e-02,7.3177844e-02,7.3106632e-02,7.3035307e-02,7.2964013e-02,7.2892785e-02,7.2821632e-02,7.2750464e-02,7.2679132e-02,7.2607435e-02,7.2535306e-02,7.2462618e-02,7.2389409e-02,7.2315678e-02,7.2241493e-02,7.2166845e-02,7.2091788e-02,7.2016388e-02,7.1940705e-02,7.1864724e-02,7.1788438e-02,7.1711823e-02,7.1634814e-02,7.1557447e-02,7.1479850e-02,7.1402125e-02,7.1324408e-02,7.1246862e-02,7.1169540e-02,7.1092494e-02,7.1015686e-02,7.0938960e-02,7.0862114e-02,7.0785001e-02,7.0707485e-02,7.0629559e-02,7.0551440e-02,7.0473351e-02,7.0395574e-02,7.0318401e-02,7.0241958e-02,7.0166200e-02,7.0091017e-02,7.0016205e-02,6.9941580e-02,6.9867045e-02,6.9792688e-02,6.9718778e-02,6.9645591e-02,6.9573402e-02,6.9502339e-02,6.9432430e-02,6.9363452e-02,6.9295220e-02,6.9227487e-02,6.9160201e-02,6.9093436e-02,6.9027394e-02,6.8962269e-02,6.8898365e-02,6.8835989e-02,6.8775274e-02,6.8716258e-02,6.8658918e-02,6.8603285e-02,6.8549357e-02,6.8497144e-02,6.8446763e-02,6.8398282e-02,6.8351701e-02,6.8307027e-02,6.8264291e-02,6.8223432e-02,6.8184480e-02,6.8147436e-02,6.8112381e-02,6.8079427e-02,6.8048701e-02,6.8020314e-02,6.7994431e-02,6.7971155e-02,6.7950621e-02,6.7932889e-02,6.7917988e-02,6.7905903e-02,6.7896605e-02,6.7890167e-02,6.7886740e-02,6.7886427e-02,6.7889437e-02,6.7895919e-02,6.7905843e-02,6.7919165e-02,6.7935877e-02,6.7956023e-02,6.7979693e-02,6.8007022e-02,6.8038128e-02,6.8073139e-02,6.8112105e-02,6.8154931e-02,6.8201467e-02,6.8251595e-02,6.8305194e-02,6.8362273e-02,6.8422943e-02,6.8487339e-02,6.8555713e-02,6.8628386e-02,6.8705648e-02,6.8787731e-02,6.8874769e-02,6.8966821e-02,6.9063731e-02,6.9165379e-02,6.9271535e-02,6.9382004e-02,6.9496661e-02,6.9615573e-02,6.9738954e-02,6.9867171e-02,7.0000552e-02,7.0139408e-02,7.0283934e-02,7.0434064e-02,7.0589662e-02,7.0750490e-02,7.0916310e-02,7.1087010e-02,7.1262553e-02,7.1442999e-02,7.1628481e-02,7.1819231e-02,7.2015449e-02,7.2217286e-02,7.2424963e-02,7.2638601e-02,7.2858281e-02,7.3084064e-02,7.3315926e-02,7.3553950e-02,7.3798105e-02,7.4048460e-02,7.4305102e-02,7.4568085e-02,7.4837431e-02,7.5113282e-02,7.5395741e-02,7.5684980e-02,7.5981230e-02,7.6284721e-02,7.6595485e-02,7.6913416e-02,7.7238426e-02,7.7570312e-02,7.7908903e-02,7.8254089e-02,7.8606002e-02,7.8964889e-02,7.9331204e-02,7.9705447e-02,8.0088183e-02,8.0479771e-02,8.0880441e-02,8.1290215e-02,8.1709027e-02,8.2136728e-02,8.2573213e-02,8.3018675e-02,8.3473295e-02,8.3937302e-02,8.4410772e-02,8.4893875e-02,8.5386693e-02,8.5889377e-02,8.6402103e-02,8.6925179e-02,8.7458879e-02,8.8003442e-02,8.8558979e-02,8.9125723e-02,8.9703694e-02,9.0292931e-02,9.0893626e-02,9.1505587e-02,9.2128783e-02,9.2763104e-02,9.3408555e-02,9.4065040e-02,9.4732635e-02,9.5411412e-02,9.6101299e-02,9.6802481e-02,9.7515300e-02,9.8239928e-02,9.8976605e-02,9.9725269e-02,0.1004857,0.1012575,0.1020404,0.1028339,0.1036380,0.1044528,0.1052784,0.1061149,0.1069625,0.1078210,0.1086902,0.1095696,0.1104587,0.1113571,0.1122644,0.1131803,0.1141046,0.1150371,0.1159776,0.1169257,0.1178810,0.1188430,0.1198113,0.1207853,0.1217649,0.1227494,0.1237385,0.1247318,0.1257289,0.1267296,0.1277332,0.1287393,0.1297473,0.1307564,0.1317661,0.1327758,0.1337849,0.1347927,0.1357989,0.1368031,0.1378047,0.1388032,0.1397982,0.1407891,0.1417758,0.1427581,0.1437359,0.1447089,0.1456770,0.1466401,0.1475979,0.1485502,0.1494970,0.1504384,0.1513745,0.1523054,0.1532311,0.1541519,0.1550683,0.1559811,0.1568910,0.1577988,0.1587053,0.1596112,0.1605172,0.1614240,0.1623321,0.1632425,0.1641561,0.1650739,0.1659974,0.1669281,0.1678680,0.1688186,0.1697820,0.1707598,0.1717542,0.1727668,0.1737997,0.1748548,0.1759345,0.1770410,0.1781765,0.1793436,0.1805449,0.1817833,0.1830619,0.1843835,0.1857513,0.1871687,0.1886390,0.1901657,0.1917522,0.1934023,0.1951198,0.1969087,0.1987731,0.2007172,0.2027462,0.2048645,0.2070771,0.2093893,0.2118061,0.2143327,0.2169741,0.2197369,0.2226265,0.2256495,0.2288128,0.2321230,0.2355871,0.2392132,0.2430089,0.2469815,0.2511381,0.2554870,0.2600364,0.2647928,0.2697646,0.2749580,0.2803805,0.2860382,0.2919362,0.2980796,0.3044713,0.3111162,0.3180192,0.3251829,0.3326092,0.3403023,0.3482652,0.3564983,0.3650011,0.3737752,0.3828201,0.3921341,0.4017184,0.4115722,0.4216931,0.4320778,0.4427255,0.4536339,0.4647971,0.4762073,0.4878586,0.4997440,0.5118514,0.5241727,0.5366973,0.5494148,0.5623125,0.5753778,0.5885977,0.6019535,0.6154309,0.6290141,0.6426851,0.6564254,0.6702209,0.6840568,0.6979152,0.7117779,0.7256309,0.7394570,0.7532419,0.7669761,0.7806441,0.7942308,0.8077216,0.8211054,0.8343717,0.8475070,0.8604985,0.8733383,0.8860178,0.8985254,0.9108546,0.9229992,0.9349495,0.9466948,0.9582388,0.9695815,0.9807140,0.9916363,1.0023485,1.0128493,1.0231377,1.0332165,1.0430880,1.0527532,1.0622140,1.0714742,1.0805372,1.0894027,1.0980767,1.1065638,1.1148657,1.1229801,1.1309164,1.1386811,1.1462733,1.1536957,1.1609548,1.1680559,1.1750016,1.1817973,1.1884466,1.1949486,1.2013071,1.2075260,1.2136041,1.2195410,1.2253392,1.2310019,1.2365313,1.2419256,1.2471908,1.2523313,1.2573442,1.2622290,1.2669866,1.2716197,1.2761296,1.2805209,1.2847964,1.2889562,1.2929997,1.2969260,1.3007339,1.3044208,1.3079875,1.3114352,1.3147647,1.3179748,1.3210706,1.3240566,1.3269330,1.3297012,1.3323643,1.3349253,1.3373846,1.3397436,1.3420041,1.3441662,1.3462300,1.3481976,1.3500713,1.3518530,1.3535435,1.3551447,1.3566579,1.3580813,1.3594196,1.3606761,1.3618516,1.3629484,1.3639677,1.3649091,1.3657724,1.3665562,1.3672578,1.3678761,1.3684096,1.3688561,1.3692117,1.3694726,1.3696343,1.3696924,1.3696433,1.3694805,1.3692043,1.3688145,1.3683052,1.3676733,1.3669128,1.3660178,1.3649842,1.3638093,1.3624908,1.3610265,1.3594157,1.3576550,1.3557407,1.3536690,1.3514384,1.3490479,1.3464980,1.3437874,1.3409227,1.3379070,1.3347366,1.3314114,1.3279314,1.3242995,1.3205209,1.3166037,1.3125563,1.3083836,1.3040918,1.2996851,1.2951655,1.2905369,1.2858021,1.2809660,1.2760332,1.2710065,1.2658926,1.2606970,1.2554215,1.2500730,1.2446567,1.2391751,1.2336323,1.2280333,1.2223799,1.2166744,1.2109224,1.2051280,1.1992965,1.1934171,1.1875012,1.1815648,1.1756084,1.1696323,1.1636363,1.1576231,1.1515932,1.1455477,1.1394916,1.1334298,1.1273639,1.1212959,1.1152283,1.1091592,1.1030898,1.0970190,1.0909458,1.0848716,1.0787978,1.0727262,1.0666573,1.0605950,1.0545390,1.0484891,1.0424478,1.0364146,1.0303899,1.0243750,1.0183707,1.0123791,1.0063996,1.0004334,0.9944819,0.9885489,0.9826348,0.9767401,0.9708669,0.9650142,0.9591835,0.9533754,0.9475911,0.9418333,0.9361007,0.9303968,0.9247209,0.9190726,0.9134516,0.9078575,0.9022910,0.8967503,0.8912379,0.8857524,0.8802980,0.8748774,0.8694873,0.8641332,0.8588141,0.8535271,0.8482733,0.8430523,0.8378655,0.8327116,0.8275924,0.8225051,0.8174516,0.8124324,0.8074450,0.8024928,0.7975742,0.7926902,0.7878378,0.7830193,0.7782353,0.7734839,0.7687675,0.7640833,0.7594318,0.7548162,0.7502329,0.7456852,0.7411701,0.7366884,0.7322372,0.7278181,0.7234315,0.7190758,0.7147528,0.7104614,0.7062017,0.7019759,0.6977808,0.6936200,0.6894915,0.6853961,0.6813321,0.6772987,0.6732986,0.6693287,0.6653907,0.6614822,0.6576041,0.6537550,0.6499370,0.6461496,0.6423912,0.6386636,0.6349652,0.6312951,0.6276562,0.6240458,0.6204674,0.6169404,0.6134397,0.6099683,0.6065260,0.6031116,0.5997256,0.5963670,0.5930363,0.5897318,0.5864530,0.5832019,0.5799767,0.5767789,0.5736094,0.5704656,0.5673499,0.5642602,0.5611985,0.5581616,0.5551483,0.5521593,0.5491936,0.5462531,0.5433381,0.5404483,0.5375856,0.5347477,0.5319359,0.5291494,0.5263870,0.5236496,0.5209370,0.5182477,0.5155817,0.5129385,0.5103201,0.5077223,0.5051475,0.5025957,0.5000656,0.4975585,0.4950736,0.4926116,0.4901724,0.4877543,0.4853578,0.4829823,0.4806297,0.4782988,0.4759892,0.4737018,0.4714346,0.4691890,0.4669649,0.4647598,0.4625753,0.4604109,0.4582661,0.4561409,0.4540348,0.4519488,0.4498821,0.4478350,0.4458072,0.4437981,0.4418083,0.4398375,0.4378850,0.4359521,0.4340375,0.4321415,0.4302651,0.4284066,0.4265667,0.4247445,0.4229410,0.4211551,0.4193864,0.4176351,0.4159007,0.4141836,0.4124840,0.4107999,0.4091323,0.4074805,0.4058452,0.4042262,0.4026233,0.4010366,0.3994663,0.3979119,0.3963732,0.3948497,0.3933422,0.3918487,0.3903702,0.3889062,0.3874566,0.3860216,0.3846013,0.3831955,0.3818044,0.3804275,0.3790652,0.3777168,0.3763826,0.3750632,0.3737560,0.3724621,0.3711807,0.3699122,0.3686563,0.3674129,0.3661816,0.3649622,0.3637552,0.3625600,0.3613764,0.3602050,0.3590453,0.3578970,0.3567605,0.3556354,0.3545219,0.3534201,0.3523291,0.3512485,0.3501782,0.3491186,0.3480695,0.3470314,0.3460040,0.3449866,0.3439795,0.3429824,0.3419954,0.3410180,0.3400502,0.3390916,0.3381426,0.3372030,0.3362729,0.3353520,0.3344397,0.3335358,0.3326401,0.3317531,0.3308749,0.3300058,0.3291456,0.3282934,0.3274490,0.3266120,0.3257824,0.3249599,0.3241446,0.3233373,0.3225376,0.3217460,0.3209627,0.3201875,0.3194200,0.3186596,0.3179063,0.3171598,0.3164201,0.3156870,0.3149608,0.3142413,0.3135291,0.3128236,0.3121252,0.3114335,0.3107484,0.3100699,0.3093978,0.3087322,0.3080730,0.3074203,0.3067740,0.3061340,0.3055001,0.3048720,0.3042499,0.3036335,0.3030229,0.3024186,0.3018205,0.3012286,0.3006429,0.3000632,0.2994893,0.2989209,0.2983579,0.2978004,0.2972477,0.2967005,0.2961587,0.2956226,0.2950919,0.2945664,0.2940465,0.2935319,0.2930227,0.2925191,0.2920208,0.2915279,0.2910405,0.2905586,0.2900819,0.2896101,0.2891435,0.2886820,0.2882255,0.2877741,0.2873275,0.2868860,0.2864498,0.2860190,0.2855936,0.2851735,0.2847588,0.2843493,0.2839448,0.2835451,0.2831502,0.2827603,0.2823755,0.2819958,0.2816217,0.2812529,0.2808895,0.2805317,0.2801790,0.2798316,0.2794892,0.2791514,0.2788179,0.2784887,0.2781643,0.2778444,0.2775293,0.2772188,0.2769128,0.2766114,0.2763145,0.2760221,0.2757343,0.2754511,0.2751726,0.2748988,0.2746300,0.2743660,0.2741070,0.2738531,0.2736043,0.2733608,0.2731226,0.2728897,0.2726622,0.2724401,0.2722236,0.2720127,0.2718073,0.2716073,0.2714129,0.2712239,0.2710403,0.2708622,0.2706895,0.2705225,0.2703609,0.2702051,0.2700548,0.2699101,0.2697709,0.2696371,0.2695088,0.2693861,0.2692692,0.2691579,0.2690521,0.2689520,0.2688572,0.2687677,0.2686835,0.2686045,0.2685308,0.2684619,0.2683980,0.2683393,0.2682860,0.2682382,0.2681960,0.2681591,0.2681275,0.2681012,0.2680806,0.2680658,0.2680568,0.2680537,0.2680566,0.2680654,0.2680802,0.2681007,0.2681268,0.2681586,0.2681963,0.2682402,0.2682901,0.2683463,0.2684087,0.2684773,0.2685520,0.2686328,0.2687197,0.2688127,0.2689120,0.2690179,0.2691303,0.2692492,0.2693751,0.2695078,0.2696474,0.2697939,0.2699471,0.2701072,0.2702739,0.2704472,0.2706271,0.2708137,0.2710072,0.2712074,0.2714145,0.2716283,0.2718493,0.2720773,0.2723126,0.2725551,0.2728046,0.2730609,0.2733242,0.2735944,0.2738720,0.2741571,0.2744497,0.2747500,0.2750580,0.2753741,0.2756983,0.2760305,0.2763709,0.2767193,0.2770759,0.2774411,0.2778152,0.2781983,0.2785908,0.2789924,0.2794029,0.2798224,0.2802514,0.2806898,0.2811378,0.2815957,0.2820636,0.2825418,0.2830304,0.2835296,0.2840392,0.2845594,0.2850900,0.2856308,0.2861821,0.2867444,0.2873180,0.2879021,0.2884972,0.2891036,0.2897214,0.2903505,0.2909912,0.2916432,0.2923070,0.2929828,0.2936703,0.2943697,0.2950809,0.2958040,0.2965393,0.2972867,0.2980462,0.2988181,0.2996031,0.3004002,0.3012096,0.3020314,0.3028653,0.3037114,0.3045702,0.3054417,0.3063265,0.3072247,0.3081366,0.3090621,0.3100011,0.3109530,0.3119175,0.3128946,0.3138846,0.3148875,0.3159037,0.3169323,0.3179737,0.3190277,0.3200938,0.3211717,0.3222609,0.3233613,0.3244729,0.3255959,0.3267295,0.3278739,0.3290288,0.3301938,0.3313691,0.3325530,0.3337463,0.3349482,0.3361589,0.3373780,0.3386049,0.3398397,0.3410817,0.3423303,0.3435850,0.3448447,0.3461084,0.3473756,0.3486459,0.3499188,0.3511931,0.3524690,0.3537458,0.3550229,0.3562999,0.3575762,0.3588505,0.3601220,0.3613902,0.3626544,0.3639139,0.3651663,0.3664086,0.3676431,0.3688692,0.3700866,0.3712939,0.3724902,0.3736745,0.3748458,0.3760040,0.3771483,0.3782783,0.3793932,0.3804928,0.3815773,0.3826455,0.3836969,0.3847306,0.3857457,0.3867416,0.3877174,0.3886727,0.3896066,0.3905190,0.3914095,0.3922778,0.3931239,0.3939470,0.3947473,0.3955244,0.3962775,0.3970078,0.3977144,0.3983971,0.3990555,0.3996896,0.4002991,0.4008844,0.4014453,0.4019817,0.4024939,0.4029820,0.4034465,0.4038877,0.4043062,0.4047026,0.4050771,0.4054300,0.4057610,0.4060718,0.4063616,0.4066310,0.4068805,0.4071102,0.4073209,0.4075128,0.4076867,0.4078428,0.4079819,0.4081049,0.4082122,0.4083045,0.4083819,0.4084455,0.4084955,0.4085326,0.4085572,0.4085712,0.4085748,0.4085687,0.4085527,0.4085276,0.4084941,0.4084529,0.4084046,0.4083500,0.4082897,0.4082247,0.4081551,0.4080816,0.4080046,0.4079249,0.4078428,0.4077590,0.4076746,0.4075901,0.4075062,0.4074237,0.4073428,0.4072638,0.4071873,0.4071138,0.4070436,0.4069777,0.4069166,0.4068611,0.4068118,0.4067695,0.4067345,0.4067070,0.4066874,0.4066765,0.4066745,0.4066817,0.4066990,0.4067272,0.4067667,0.4068184,0.4068825,0.4069597,0.4070500,0.4071535,0.4072709,0.4074028,0.4075498,0.4077127,0.4078919,0.4080883,0.4083024,0.4085348,0.4087863,0.4090562,0.4093462,0.4096566,0.4099886,0.4103429,0.4107202,0.4111213,0.4115470,0.4119983,0.4124755,0.4129798,0.4135122,0.4140738,0.4146657,0.4152890,0.4159453,0.4166363,0.4173642,0.4181284,0.4189319,0.4197769,0.4206651,0.4215985,0.4225789,0.4236086,0.4246896,0.4258235,0.4270123,0.4282571,0.4295598,0.4309210,0.4323416,0.4338219,0.4353623,0.4369649,0.4386313,0.4403588,0.4421515,0.4440112,0.4459412,0.4479437,0.4500222,0.4521798,0.4544215,0.4567510,0.4591729,0.4616918,0.4643124,0.4670404,0.4698804,0.4728372,0.4759153,0.4791197,0.4824589,0.4859280,0.4895372,0.4932902,0.4971933,0.5012546,0.5054809,0.5098786,0.5144563,0.5192245,0.5241916,0.5293673,0.5347612,0.5403819,0.5462407,0.5523450,0.5587031,0.5653243,0.5722208,0.5793847,0.5868319,0.5945693,0.6026040,0.6109467,0.6196045,0.6285870,0.6379045,0.6475682,0.6575954,0.6680001,0.6788000,0.6900144,0.7016639,0.7137758,0.7263768,0.7395023,0.7531424,0.7673379,0.7821167,0.7974982,0.8135031,0.8301494,0.8474638,0.8654616,0.8841601,0.9035739,0.9237146,0.9446022,0.9662447,0.9886540,1.0118415,1.0358176,1.0606117,1.0862497,1.1126914,1.1399797,1.1681428,1.1971966,1.2271512,1.2580315,1.2898554,1.3226550,1.3564444,1.3912429,1.4270685,1.4639359,1.5018780,1.5409060,1.5810373,1.6222841,1.6646636,1.7082214,1.7528586,1.7986156,1.8454750,1.8934368,1.9424696,1.9925458,2.0436263,2.0956585,2.1485996,2.2023649,2.2568645,2.3119912,2.3676178,2.4236274,2.4798539,2.5361252,2.5922451,2.6480243,2.7032750,2.7577763,2.8113205,2.8637033,2.9147487,2.9642596,3.0120568,3.0579658,3.1018195,3.1434810,3.1828060,3.2196810,3.2540166,3.2857513,3.3148687,3.3413744,3.3653092,3.3867519,3.4060633,3.4234135,3.4391065,3.4534612,3.4667535,3.4791882,3.4908674,3.5018134,3.5119998,3.5213916,3.5299850,3.5378060,3.5449083,3.5513515,3.5571923,3.5624840,3.5672979,3.5717351,3.5759523,3.5800779,3.5842259,3.5884616,3.5927951,3.5971932,3.6016057,3.6059790,3.6102748,3.6144686,3.6185510,3.6225264,3.6264040,3.6301930,3.6338935,3.6374912,3.6409478,3.6442068,3.6472266,3.6499605,3.6524086,3.6546288,3.6567419,3.6589193,3.6613450,3.6641717,3.6674798,3.6712551,3.6753936,3.6797249,3.6840413,3.6881332,3.6918178,3.6949613,3.6974926,3.6994097,3.7008405,3.7019172,3.7028358,3.7038002,3.7049856,3.7065175,3.7084608,3.7108269,3.7135887,3.7166898,3.7200506,3.7235689,3.7271211,3.7305651,3.7337608,3.7365932,3.7389872,3.7409222,3.7424693,3.7437055,3.7447701,3.7458441,3.7471349,3.7488408,3.7511001,3.7539306,3.7572021,3.7606437,3.7639055,3.7666464,3.7686276,3.7697659,3.7701478,3.7699943,3.7696021,3.7692809,3.7692704,3.7697430,3.7707775,3.7723608,3.7743928,3.7766986,3.7790363,3.7811222,3.7826688,3.7834411,3.7833185,3.7823446,3.7807348,3.7788393,3.7770624,3.7757628,3.7751796,3.7753954,3.7762690,3.7776303,3.7792215,3.7807705,3.7820249,3.7827737,3.7828722,3.7822721,3.7810431,3.7793643,3.7774782,3.7756174,3.7739220,3.7723899,3.7708840,3.7691853,3.7670743,3.7644594,3.7613239,3.7577815,3.7540221,3.7502663,3.7467084,3.7434804,3.7406318,3.7381279,3.7358656,3.7337036,3.7314973,3.7291288,3.7265174,3.7236092,3.7203605,3.7167084,3.7125669,3.7078934,3.7026134,3.6967056,3.6901789,3.6830654,3.6754050,3.6672342,3.6586096,3.6496217,3.6404173,3.6311853,3.6221209,3.6133800,3.6050165,3.5969758,3.5890961,3.5811446,3.5728757,3.5641274,3.5547922,3.5448766,3.5344808,3.5237627,3.5129023,3.5020442,3.4912622,3.4805398,3.4697769,3.4588413,3.4476070,3.4360034,3.4240398,3.4117785,3.3993254,3.3867838,3.3742247,3.3616657,3.3490908,3.3364532,3.3237021,3.3107989,3.2977223,3.2844844,3.2711148,3.2576537,3.2441435,3.2306125,3.2170837,3.2035654,3.1900556,3.1765418,3.1629963,3.1493976,3.1357262,3.1219835,3.1081729,3.0943267,3.0804884,3.0667090,3.0530355,3.0394959,3.0261068,3.0128586,2.9997232,2.9866700,2.9736524,2.9606409,2.9476161,2.9345691,2.9214911,2.9083848,2.8952484,2.8820863,2.8689082,2.8557272,2.8425727,2.8294749,2.8164639,2.8035581,2.7907534,2.7780385,2.7653873,2.7527754,2.7401865,2.7276127,2.7150648,2.7025595,2.6901174,2.6777458,2.6654520,2.6532266,2.6410623,2.6289535,2.6168876,2.6048648,2.5928824,2.5809412,2.5690432,2.5571840,2.5453699,2.5336065,2.5219059,2.5102787,2.4987278,2.4872596,2.4758756,2.4645755,2.4533513,2.4421937,2.4310966,2.4200544,2.4090633,2.3981133,2.3872013,2.3763223,2.3654807,2.3546765,2.3439100,2.3331900,2.3225207,2.3119087,2.3013549,2.2908618,2.2804322,2.2700667,2.2597668,2.2495215,2.2393312,2.2291934,2.2191055,2.2090664,2.1990726,2.1891265,2.1792288,2.1693797,2.1595798,2.1498280,2.1401291,2.1304872,2.1209090,2.1113951,2.1019492,2.0925689,2.0832508,2.0739851,2.0647638,2.0555818,2.0464361,2.0373254,2.0282497,2.0192051,2.0102091,2.0012541,1.9923484,1.9834952,1.9746966,1.9659532,1.9572644,1.9486271,1.9400399,1.9315051,1.9230119,1.9145653,1.9061630,1.8978035,1.8894851,1.8812056,1.8729630,1.8647573,1.8565912,1.8484691,1.8403876,1.8323522,1.8243629,1.8164201,1.8085220,1.8006667,1.7928542,1.7850859,1.7773614,1.7696781,1.7620399,1.7544467,1.7468970,1.7393891,1.7319198,1.7244880,1.7170935,1.7097377,1.7024238,1.6951483,1.6879151,1.6807308,1.6735933,1.6665001,1.6594489,1.6524377,1.6454614,1.6385214,1.6316123,1.6247369,1.6178955,1.6110897,1.6043199,1.5975866,1.5908897,1.5842294,1.5776076,1.5710270,1.5644834,1.5579796,1.5515150,1.5450890,1.5387001,1.5323480,1.5260282,1.5197409,1.5134866,1.5072614,1.5010693,1.4949118,1.4887916,1.4827095,1.4766657,1.4706596,1.4646902,1.4587572,1.4528556,1.4469857,1.4411490,1.4353452,1.4295745,1.4238396,1.4181395,1.4124751,1.4068465,1.4012550,1.3956962,1.3901721,1.3846813,1.3792241,1.3738005,1.3684099,1.3630520,1.3577290,1.3524438,1.3471928,1.3419778,1.3367980,1.3316523,1.3265412,1.3214619,1.3164157,1.3114020,1.3064210,1.3014761,1.2965636,1.2916873,1.2868469,1.2820423,1.2772731,1.2725388,1.2678382,1.2631713,1.2585397,1.2539399,1.2493743,1.2448421,1.2403445,1.2358793,1.2314463,1.2270453,1.2226764,1.2183403,1.2140374,1.2097638,1.2055240,1.2013165,1.1971405,1.1929966,1.1888852,1.1848066,1.1807618,1.1767526,1.1727757,1.1688322,1.1649222,1.1610429,1.1571941,1.1533759,1.1495883,1.1458312,1.1421046,1.1384094,1.1347458,1.1311138,1.1275133,1.1239443,1.1204057,1.1168971,1.1134185,1.1099712,1.1065552,1.1031680,1.0998110,1.0964812,1.0931790,1.0899041,1.0866559,1.0834349,1.0802422,1.0770782,1.0739409,1.0708318,1.0677505,1.0646963,1.0616689,1.0586696,1.0556972,1.0527519,1.0498339,1.0469443,1.0440810,1.0412438,1.0384340,1.0356519,1.0328966,1.0301683,1.0274658,1.0247893,1.0221381,1.0195103,1.0169066,1.0143273,1.0117725,1.0092424,1.0067375,1.0042578,1.0018039,0.9993751,0.9969716,0.9945912,0.9922346,0.9899022,0.9875937,0.9853085,0.9830454,0.9808077,0.9785915,0.9763961,0.9742199,0.9720662,0.9699320,0.9678153,0.9657186,0.9636427,0.9615852,0.9595469,0.9575289,0.9555316,0.9535539,0.9515959,0.9496566,0.9477388,0.9458414,0.9439651,0.9421095,0.9402748,0.9384609,0.9366675,0.9348949,0.9331410,0.9314067,0.9296909,0.9279929,0.9263123,0.9246497,0.9230052,0.9213787,0.9197698,0.9181802,0.9166095,0.9150568,0.9135240,0.9120100,0.9105166,0.9090444,0.9075925,0.9061616,0.9047508,0.9033583,0.9019847,0.9006289,0.8992920,0.8979727,0.8966725,0.8953891,0.8941235,0.8928741,0.8916407,0.8904222,0.8892192,0.8880306,0.8868579,0.8857018,0.8845626,0.8834400,0.8823357,0.8812482,0.8801785,0.8791250,0.8780882,0.8770680,0.8760642,0.8750772,0.8741059,0.8731509,0.8722111,0.8712873,0.8703784,0.8694858,0.8686087,0.8677482,0.8669046,0.8660786,0.8652697,0.8644777,0.8637024,0.8629436,0.8622018,0.8614756,0.8607652,0.8600707,0.8593916,0.8587290,0.8580825,0.8574519,0.8568366,0.8562373,0.8556533,0.8550851,0.8545320,0.8539946,0.8534724,0.8529652,0.8524722,0.8519932,0.8515280,0.8510767,0.8506396,0.8502173,0.8498099,0.8494186,0.8490432,0.8486828,0.8483368,0.8480052,0.8476882,0.8473857,0.8470984,0.8468268,0.8465713,0.8463308,0.8461050,0.8458934,0.8456955,0.8455104,0.8453382,0.8451800,0.8450360,0.8449061,0.8447903,0.8446894,0.8446027,0.8445319,0.8444756,0.8444340,0.8444065,0.8443935,0.8443941,0.8444077,0.8444347,0.8444746,0.8445280,0.8445945,0.8446748,0.8447694,0.8448795,0.8450048,0.8451455,0.8453011,0.8454711,0.8456556,0.8458543,0.8460677,0.8462951,0.8465375,0.8467952,0.8470681,0.8473560,0.8476590,0.8479774,0.8483114,0.8486610,0.8490257,0.8494047,0.8497978,0.8502058,0.8506287,0.8510660,0.8515182,0.8519852,0.8524679,0.8529653,0.8534786,0.8540077,0.8545537,0.8551146,0.8556912,0.8562826,0.8568894,0.8575105,0.8581464,0.8587974,0.8594640,0.8601463,0.8608454,0.8615606,0.8622920,0.8630380,0.8637989,0.8645734,0.8653623,0.8661654,0.8669833,0.8678164,0.8686656,0.8695303,0.8704108,0.8713059,0.8722180,0.8731465,0.8740910,0.8750528,0.8760314,0.8770269,0.8780380,0.8790658,0.8801085,0.8811675,0.8822418,0.8833330,0.8844402,0.8855654,0.8867067,0.8878657,0.8890413,0.8902342,0.8914425,0.8926687,0.8939105,0.8951689,0.8964426,0.8977343,0.8990430,0.9003705,0.9017161,0.9030811,0.9044632,0.9058637,0.9072803,0.9087140,0.9101633,0.9116292,0.9131135,0.9146156,0.9161366,0.9176757,0.9192351,0.9208128,0.9224103,0.9240270,0.9256644,0.9273196,0.9289936,0.9306861,0.9323974,0.9341242,0.9358704,0.9376326,0.9394120,0.9412081,0.9430226,0.9448544,0.9467051,0.9485735,0.9504614,0.9523671,0.9542927,0.9562359,0.9581984,0.9601790,0.9621791,0.9641982,0.9662364,0.9682930,0.9703666,0.9724613,0.9745747,0.9767098,0.9788646,0.9810404,0.9832348,0.9854497,0.9876820,0.9899346,0.9922047,0.9944938,0.9968022,0.9991308,1.0014774,1.0038451,1.0062323,1.0086420,1.0110723,1.0135260,1.0159997,1.0184958,1.0210103,1.0235466,1.0261016,1.0286781,1.0312725,1.0338911,1.0365301,1.0391934,1.0418787,1.0445846,1.0473130,1.0500611,1.0528308,1.0556184,1.0584265,1.0612516,1.0640962,1.0669575,1.0698376,1.0727372,1.0756586,1.0786004,1.0815641,1.0845494,1.0875580,1.0905870,1.0936393,1.0967116,1.0998081,1.1029257,1.1060667,1.1092288,1.1124145,1.1156164,1.1188391,1.1220794,1.1253396,1.1286151,1.1319106,1.1352253,1.1385574,1.1419125,1.1452876,1.1486825,1.1520989,1.1555371,1.1590011,1.1624905,1.1660038,1.1695420,1.1731037,1.1766864,1.1802894,1.1839123,1.1875545,1.1912165,1.1948991,1.1986027,1.2023270,1.2060720,1.2098376,1.2136250,1.2174333,1.2212619,1.2251087,1.2289724,1.2328517,1.2367461,1.2406570,1.2445854,1.2485327,1.2525022,1.2564949,1.2605104,1.2645483,1.2686077,1.2726882,1.2767873,1.2809050,1.2850425,1.2892007,1.2933793,1.2975769,1.3017926,1.3060287,1.3102849,1.3145611,1.3188584,1.3231782,1.3275193,1.3318837,1.3362703,1.3406774,1.3451051,1.3495545,1.3540256,1.3585204,1.3630396,1.3675838,1.3721508,1.3767378,1.3813424,1.3859634,1.3905993,1.3952494,1.3999114,1.4045867,1.4092767,1.4139831,1.4187076,1.4234533,1.4282224,1.4330177,1.4378390,1.4426851,1.4475546,1.4524436,1.4573507,1.4622751,1.4672170,1.4721769,1.4771565,1.4821571,1.4871774,1.4922172,1.4972733,1.5023426,1.5074240,1.5125173,1.5176238,1.5227466,1.5278896,1.5330582,1.5382547,1.5434836,1.5487437,1.5540322,1.5593460,1.5646778,1.5700227,1.5753769,1.5807391,1.5861100,1.5914925,1.5968913,1.6023078,1.6077422,1.6131927,1.6186569,1.6241335,1.6296223,1.6351247,1.6406424,1.6461756,1.6517264,1.6572946,1.6628813,1.6684887,1.6741216,1.6797825,1.6854722,1.6911910,1.6969365,1.7027047,1.7084907,1.7142918,1.7201031,1.7259219,1.7317444,1.7375696,1.7433968,1.7492272,1.7550642,1.7609144,1.7667826,1.7726716,1.7785833,1.7845154,1.7904675,1.7964389,1.8024322,1.8084511,1.8145009,1.8205850,1.8267032,1.8328530,1.8390292,1.8452251,1.8514332,1.8576483,1.8638663,1.8700864,1.8763108,1.8825432,1.8887895,1.8950560,1.9013463,1.9076629,1.9140044,1.9203670,1.9267440,1.9331264,1.9395049,1.9458719,1.9522241,1.9585656,1.9649073,1.9712671,1.9776658,1.9841218,1.9906462,1.9972409,2.0038958,2.0105922,2.0173047,2.0240088,2.0306869,2.0373304,2.0439434,2.0505388,2.0571370,2.0637589,2.0704174,2.0771210,2.0838683,2.0906541,2.0974672,2.1043005,2.1111505,2.1180182,2.1249073,2.1318278,2.1387823,2.1457696,2.1527836,2.1598113,2.1668396,2.1738596,2.1808679,2.1878653,2.1948607,2.2018604,2.2088723,2.2159066,2.2229767,2.2301004,2.2372959,2.2445748,2.2519391,2.2593782,2.2668707,2.2743895,2.2819149,2.2894354,2.2969525,2.3044741,2.3120070,2.3195539,2.3271091,2.3346629,2.3422065,2.3497343,2.3572507,2.3647649,2.3722908,2.3798478,2.3874509,2.3951159,2.4028571,2.4106846,2.4185996,2.4265881,2.4346247,2.4426737,2.4507051,2.4587009,2.4666603,2.4745953,2.4825292,2.4904802,2.4984593,2.5064692,2.5145035,2.5225515,2.5306058,2.5386558,2.5466914,2.5547030,2.5626869,2.5706544,2.5786340,2.5866673,2.5948017,2.6030672,2.6114671,2.6199703,2.6285195,2.6370554,2.6455369,2.6539598,2.6623595,2.6707945,2.6793232,2.6879783,2.6967549,2.7056093,2.7144747,2.7232833,2.7319920,2.7405958,2.7491326,2.7576590,2.7662258,2.7748480,2.7835002,2.7921281,2.8006835,2.8091507,2.8175526,2.8259375,2.8343468,2.8428001,2.8512936,2.8598247,2.8684022,2.8770545,2.8858051,2.8946488,2.9035351,2.9123752,2.9210691,2.9295359,2.9377367,2.9456840,2.9534369,2.9610910,2.9687641,2.9765635,2.9845619,2.9927683,3.0011179,3.0094860,3.0177231,3.0257027,3.0333631,3.0407224,3.0478663,3.0549171,3.0619888,3.0691614,3.0764666,3.0838904,3.0913844,3.0988710,3.1062560,3.1134310,3.1202972,3.1267934,3.1329269,3.1387963,3.1445813,3.1505039,3.1567593,3.1634533,3.1705620,3.1779411,3.1853719,3.1926227,3.1995053,3.2059135,3.2118373,3.2173603,3.2226300,3.2278020,3.2329712,3.2381365,3.2432029,3.2480409,3.2525582,3.2567434,3.2606647,3.2644172,3.2680664,3.2716177,3.2750235,3.2782233,3.2811890,3.2839563,3.2866342,3.2893891,3.2924113,3.2958672,3.2998583,3.3043995,3.3094139,3.3147392,3.3201346,3.3252926,3.3298743,3.3335752,3.3362117,3.3377845,3.3384778,3.3385935,3.3384469,3.3382821,3.3382564,3.3384647,3.3389926,3.3399365,3.3413782,3.3433340,3.3457022,3.3482542,3.3506713,3.3526113,3.3537829,3.3539901,3.3531594,3.3513393,3.3486845,3.3454227,3.3417947,3.3379951,3.3339834
"w3-02",22.0000000,1.8253326e-02,1.8222332e-02,1.8191099e-02,1.8160105e-02,1.8130302e-02,1.8101931e-02,1.8077135e-02,1.8056631e-02,1.8039465e-02,1.8024921e-02,1.8010616e-02,1.7990351e-02,1.7962456e-02,1.7925978e-02,1.7883539e-02,1.7840147e-02,1.7801285e-02,1.7772436e-02,1.7757893e-02,1.7759085e-02,1.7771244e-02,1.7789125e-02,1.7806053e-02,1.7813683e-02,1.7811775e-02,1.7796040e-02,1.7766714e-02,1.7727375e-02,1.7686129e-02,1.7646551e-02,1.7615080e-02,1.7593861e-02,1.7585993e-02,1.7589092e-02,1.7594814e-02,1.7598152e-02,1.7596722e-02,1.7585993e-02,1.7570734e-02,1.7555237e-02,1.7544746e-02,1.7539263e-02,1.7539024e-02,1.7538548e-02,1.7532825e-02,1.7518520e-02,1.7499208e-02,1.7476320e-02,1.7458200e-02,1.7451286e-02,1.7457008e-02,1.7475367e-02,1.7503977e-02,1.7537832e-02,1.7571449e-02,1.7600775e-02,1.7620325e-02,1.7630577e-02,1.7632723e-02,1.7629385e-02,1.7622471e-02,1.7610550e-02,1.7599821e-02,1.7588615e-02,1.7578840e-02,1.7572880e-02,1.7569065e-02,1.7565012e-02,1.7556190e-02,1.7542362e-02,1.7524958e-02,1.7507553e-02,1.7495871e-02,1.7490149e-02,1.7490625e-02,1.7498493e-02,1.7512798e-02,1.7527819e-02,1.7543793e-02,1.7554998e-02,1.7561197e-02,1.7562151e-02,1.7559171e-02,1.7555356e-02,1.7551780e-02,1.7549396e-02,1.7549396e-02,1.7551661e-02,1.7554164e-02,1.7557740e-02,1.7561436e-02,1.7566562e-02,1.7575860e-02,1.7590523e-02,1.7610550e-02,1.7633557e-02,1.7657161e-02,1.7678738e-02,1.7696261e-02,1.7706037e-02,1.7708898e-02,1.7704725e-02,1.7694354e-02,1.7678618e-02,1.7661095e-02,1.7645836e-02,1.7635703e-02,1.7631054e-02,1.7634273e-02,1.7644405e-02,1.7657161e-02,1.7670035e-02,1.7680645e-02,1.7688513e-02,1.7691970e-02,1.7692924e-02,1.7694235e-02,1.7697811e-02,1.7703891e-02,1.7714262e-02,1.7727256e-02,1.7740250e-02,1.7753363e-02,1.7763972e-02,1.7772198e-02,1.7776608e-02,1.7778635e-02,1.7777920e-02,1.7778158e-02,1.7780900e-02,1.7784476e-02,1.7790198e-02,1.7796636e-02,1.7802477e-02,1.7805815e-02,1.7805696e-02,1.7804384e-02,1.7803431e-02,1.7803550e-02,1.7807961e-02,1.7817736e-02,1.7832518e-02,1.7851949e-02,1.7871380e-02,1.7890692e-02,1.7905831e-02,1.7915010e-02,1.7918468e-02,1.7914891e-02,1.7905831e-02,1.7896533e-02,1.7889142e-02,1.7884374e-02,1.7884016e-02,1.7887473e-02,1.7891288e-02,1.7895460e-02,1.7899752e-02,1.7904520e-02,1.7911792e-02,1.7921567e-02,1.7933607e-02,1.7946720e-02,1.7959714e-02,1.7970324e-02,1.7978430e-02,1.7984986e-02,1.7989039e-02,1.7992973e-02,1.7996669e-02,1.8001556e-02,1.8006206e-02,1.8010259e-02,1.8011570e-02,1.8009782e-02,1.8005252e-02,1.7999530e-02,1.7993569e-02,1.7991662e-02,1.7993093e-02,1.7999530e-02,1.8009186e-02,1.8021584e-02,1.8034339e-02,1.8044710e-02,1.8051028e-02,1.8054366e-02,1.8054247e-02,1.8051267e-02,1.8047333e-02,1.8043280e-02,1.8040657e-02,1.8039107e-02,1.8037677e-02,1.8034458e-02,1.8031240e-02,1.8027306e-02,1.8024683e-02,1.8024683e-02,1.8027902e-02,1.8033981e-02,1.8043399e-02,1.8053770e-02,1.8064976e-02,1.8074036e-02,1.8081784e-02,1.8088341e-02,1.8092275e-02,1.8095732e-02,1.8098950e-02,1.8099785e-02,1.8099666e-02,1.8097520e-02,1.8095136e-02,1.8090844e-02,1.8088698e-02,1.8089056e-02,1.8091798e-02,1.8094659e-02,1.8099427e-02,1.8103123e-02,1.8105507e-02,1.8105507e-02,1.8102765e-02,1.8096685e-02,1.8090129e-02,1.8083572e-02,1.8076897e-02,1.8071055e-02,1.8067122e-02,1.8063426e-02,1.8061280e-02,1.8059134e-02,1.8057108e-02,1.8055081e-02,1.8054485e-02,1.8056393e-02,1.8060565e-02,1.8065929e-02,1.8072724e-02,1.8079877e-02,1.8087387e-02,1.8094420e-02,1.8099189e-02,1.8103480e-02,1.8107176e-02,1.8108606e-02,1.8108368e-02,1.8108010e-02,1.8105745e-02,1.8103242e-02,1.8100858e-02,1.8098950e-02,1.8097043e-02,1.8097639e-02,1.8100739e-02,1.8104315e-02,1.8109202e-02,1.8116117e-02,1.8122792e-02,1.8129468e-02,1.8134356e-02,1.8136978e-02,1.8138885e-02,1.8140793e-02,1.8143058e-02,1.8145442e-02,1.8149972e-02,1.8156886e-02,1.8164515e-02,1.8172264e-02,1.8180370e-02,1.8188238e-02,1.8196344e-02,1.8204451e-02,1.8212676e-02,1.8220305e-02,1.8225431e-02,1.8228054e-02,1.8229604e-02,1.8230438e-02,1.8229961e-02,1.8229365e-02,1.8228531e-02,1.8226743e-02,1.8224955e-02,1.8223166e-02,1.8223166e-02,1.8224120e-02,1.8226266e-02,1.8228650e-02,1.8231273e-02,1.8233776e-02,1.8235803e-02,1.8237948e-02,1.8238783e-02,1.8237710e-02,1.8236160e-02,1.8234491e-02,1.8233180e-02,1.8232703e-02,1.8232346e-02,1.8232107e-02,1.8233180e-02,1.8234968e-02,1.8237233e-02,1.8241167e-02,1.8246174e-02,1.8252492e-02,1.8259168e-02,1.8265843e-02,1.8272400e-02,1.8278360e-02,1.8283248e-02,1.8287539e-02,1.8292069e-02,1.8295884e-02,1.8299937e-02,1.8303633e-02,1.8307447e-02,1.8310785e-02,1.8314123e-02,1.8316507e-02,1.8318176e-02,1.8319726e-02,1.8320680e-02,1.8319726e-02,1.8316269e-02,1.8311143e-02,1.8305659e-02,1.8300056e-02,1.8293738e-02,1.8286347e-02,1.8278599e-02,1.8270969e-02,1.8263578e-02,1.8256187e-02,1.8248677e-02,1.8242121e-02,1.8237352e-02,1.8233299e-02,1.8229604e-02,1.8226147e-02,1.8222690e-02,1.8220186e-02,1.8218637e-02,1.8217564e-02,1.8217444e-02,1.8219471e-02,1.8222570e-02,1.8227220e-02,1.8233776e-02,1.8241525e-02,1.8249273e-02,1.8257976e-02,1.8267274e-02,1.8276095e-02,1.8284202e-02,1.8291116e-02,1.8295646e-02,1.8298149e-02,1.8299699e-02,1.8300891e-02,1.8300891e-02,1.8301368e-02,1.8304229e-02,1.8308401e-02,1.8312693e-02,1.8317342e-02,1.8321872e-02,1.8325448e-02,1.8328547e-02,1.8331409e-02,1.8334389e-02,1.8337011e-02,1.8340111e-02,1.8344283e-02,1.8349051e-02,1.8353939e-02,1.8358707e-02,1.8363595e-02,1.8368483e-02,1.8372655e-02,1.8374920e-02,1.8375158e-02,1.8374205e-02,1.8373728e-02,1.8374085e-02,1.8375516e-02,1.8377900e-02,1.8380523e-02,1.8384099e-02,1.8388748e-02,1.8393636e-02,1.8398046e-02,1.8402457e-02,1.8406868e-02,1.8411160e-02,1.8415451e-02,1.8419623e-02,1.8423915e-02,1.8427610e-02,1.8429875e-02,1.8430591e-02,1.8430591e-02,1.8430233e-02,1.8429041e-02,1.8426180e-02,1.8422604e-02,1.8418550e-02,1.8414855e-02,1.8412948e-02,1.8413186e-02,1.8414617e-02,1.8416166e-02,1.8417478e-02,1.8419027e-02,1.8420339e-02,1.8420815e-02,1.8419743e-02,1.8418670e-02,1.8419385e-02,1.8421888e-02,1.8425584e-02,1.8429399e-02,1.8433332e-02,1.8437266e-02,1.8440843e-02,1.8442869e-02,1.8443108e-02,1.8442154e-02,1.8439770e-02,1.8437147e-02,1.8435001e-02,1.8434286e-02,1.8435121e-02,1.8437743e-02,1.8441200e-02,1.8445134e-02,1.8449187e-02,1.8453002e-02,1.8457174e-02,1.8461108e-02,1.8464088e-02,1.8465281e-02,1.8465042e-02,1.8464923e-02,1.8465996e-02,1.8468022e-02,1.8470526e-02,1.8473029e-02,1.8474817e-02,1.8476367e-02,1.8477678e-02,1.8478990e-02,1.8479943e-02,1.8479824e-02,1.8478751e-02,1.8476605e-02,1.8473029e-02,1.8469453e-02,1.8465519e-02,1.8461466e-02,1.8457413e-02,1.8453002e-02,1.8448591e-02,1.8444300e-02,1.8440723e-02,1.8437028e-02,1.8434048e-02,1.8430948e-02,1.8428564e-02,1.8428683e-02,1.8429637e-02,1.8430829e-02,1.8431783e-02,1.8432498e-02,1.8432796e-02,1.8433213e-02,1.8433273e-02,1.8433332e-02,1.8433034e-02,1.8433213e-02,1.8433571e-02,1.8434823e-02,1.8437207e-02,1.8441081e-02,1.8445492e-02,1.8449783e-02,1.8453956e-02,1.8457830e-02,1.8461108e-02,1.8463194e-02,1.8464863e-02,1.8467009e-02,1.8469453e-02,1.8472314e-02,1.8474340e-02,1.8476486e-02,1.8478453e-02,1.8479407e-02,1.8479466e-02,1.8479109e-02,1.8478811e-02,1.8478096e-02,1.8477082e-02,1.8476129e-02,1.8475235e-02,1.8475473e-02,1.8476784e-02,1.8478096e-02,1.8479526e-02,1.8480957e-02,1.8481791e-02,1.8481851e-02,1.8481314e-02,1.8479764e-02,1.8477321e-02,1.8474460e-02,1.8470883e-02,1.8467605e-02,1.8464386e-02,1.8461168e-02,1.8458128e-02,1.8456042e-02,1.8454134e-02,1.8453121e-02,1.8453240e-02,1.8453360e-02,1.8453777e-02,1.8455148e-02,1.8457651e-02,1.8461406e-02,1.8465936e-02,1.8471122e-02,1.8477619e-02,1.8484890e-02,1.8491864e-02,1.8498123e-02,1.8503368e-02,1.8507838e-02,1.8511355e-02,1.8513978e-02,1.8516123e-02,1.8518806e-02,1.8521786e-02,1.8524945e-02,1.8529356e-02,1.8534660e-02,1.8540204e-02,1.8546402e-02,1.8552721e-02,1.8559158e-02,1.8565476e-02,1.8571675e-02,1.8577397e-02,1.8582940e-02,1.8587291e-02,1.8590689e-02,1.8593967e-02,1.8597364e-02,1.8600583e-02,1.8603861e-02,1.8607259e-02,1.8610537e-02,1.8613636e-02,1.8616140e-02,1.8618047e-02,1.8619895e-02,1.8621624e-02,1.8622935e-02,1.8623233e-02,1.8623173e-02,1.8622935e-02,1.8622577e-02,1.8620849e-02,1.8617988e-02,1.8614292e-02,1.8610418e-02,1.8606782e-02,1.8603861e-02,1.8600941e-02,1.8599212e-02,1.8598378e-02,1.8597722e-02,1.8597960e-02,1.8599212e-02,1.8600106e-02,1.8601477e-02,1.8603206e-02,1.8604994e-02,1.8607318e-02,1.8609762e-02,1.8613160e-02,1.8616676e-02,1.8620193e-02,1.8623471e-02,1.8626809e-02,1.8630683e-02,1.8634796e-02,1.8639803e-02,1.8645227e-02,1.8651724e-02,1.8658578e-02,1.8666089e-02,1.8674433e-02,1.8682659e-02,1.8690586e-02,1.8698454e-02,1.8706381e-02,1.8714070e-02,1.8721223e-02,1.8728256e-02,1.8734872e-02,1.8741488e-02,1.8748105e-02,1.8755019e-02,1.8762648e-02,1.8770278e-02,1.8777966e-02,1.8785655e-02,1.8793046e-02,1.8799543e-02,1.8805623e-02,1.8811762e-02,1.8817604e-02,1.8822849e-02,1.8828094e-02,1.8833697e-02,1.8840313e-02,1.8847346e-02,1.8854380e-02,1.8861473e-02,1.8868625e-02,1.8875659e-02,1.8882096e-02,1.8887877e-02,1.8893540e-02,1.8898368e-02,1.8903255e-02,1.8908083e-02,1.8913150e-02,1.8918872e-02,1.8924892e-02,1.8931329e-02,1.8938601e-02,1.8946290e-02,1.8955171e-02,1.8964946e-02,1.8975854e-02,1.8987715e-02,1.9000888e-02,1.9015193e-02,1.9030035e-02,1.9045293e-02,1.9060612e-02,1.9075990e-02,1.9091249e-02,1.9106686e-02,1.9122541e-02,1.9138694e-02,1.9155502e-02,1.9172370e-02,1.9189715e-02,1.9208014e-02,1.9226670e-02,1.9245863e-02,1.9265354e-02,1.9284844e-02,1.9303918e-02,1.9322097e-02,1.9339204e-02,1.9355237e-02,1.9369960e-02,1.9383490e-02,1.9395947e-02,1.9407034e-02,1.9417048e-02,1.9426107e-02,1.9434750e-02,1.9442558e-02,1.9449949e-02,1.9457281e-02,1.9464493e-02,1.9471645e-02,1.9478500e-02,1.9484639e-02,1.9489825e-02,1.9493878e-02,1.9497037e-02,1.9499660e-02,1.9501269e-02,1.9501805e-02,1.9501626e-02,1.9501150e-02,1.9500017e-02,1.9497812e-02,1.9495070e-02,1.9491911e-02,1.9487560e-02,1.9482434e-02,1.9477010e-02,1.9471228e-02,1.9465327e-02,1.9459009e-02,1.9452155e-02,1.9445181e-02,1.9437909e-02,1.9430578e-02,1.9423485e-02,1.9416630e-02,1.9409955e-02,1.9403517e-02,1.9397438e-02,1.9391596e-02,1.9385874e-02,1.9380271e-02,1.9374967e-02,1.9370019e-02,1.9365132e-02,1.9360304e-02,1.9356072e-02,1.9352615e-02,1.9349635e-02,1.9347310e-02,1.9345760e-02,1.9345462e-02,1.9346118e-02,1.9347012e-02,1.9348264e-02,1.9349694e-02,1.9351244e-02,1.9352794e-02,1.9353867e-02,1.9354522e-02,1.9354999e-02,1.9355416e-02,1.9355774e-02,1.9356310e-02,1.9357204e-02,1.9358039e-02,1.9359052e-02,1.9360244e-02,1.9361436e-02,1.9362509e-02,1.9363523e-02,1.9364417e-02,1.9365191e-02,1.9365788e-02,1.9366205e-02,1.9366264e-02,1.9365549e-02,1.9364119e-02,1.9362032e-02,1.9359171e-02,1.9356072e-02,1.9352257e-02,1.9347787e-02,1.9342840e-02,1.9337416e-02,1.9331634e-02,1.9325733e-02,1.9319773e-02,1.9314229e-02,1.9308865e-02,1.9303560e-02,1.9298255e-02,1.9293070e-02,1.9287765e-02,1.9282341e-02,1.9276738e-02,1.9270957e-02,1.9265115e-02,1.9259274e-02,1.9253492e-02,1.9247770e-02,1.9241989e-02,1.9236147e-02,1.9230366e-02,1.9224465e-02,1.9218624e-02,1.9212723e-02,1.9206882e-02,1.9201338e-02,1.9195795e-02,1.9190371e-02,1.9185066e-02,1.9179761e-02,1.9174278e-02,1.9168079e-02,1.9161284e-02,1.9154012e-02,1.9146442e-02,1.9138992e-02,1.9131660e-02,1.9124389e-02,1.9117713e-02,1.9111574e-02,1.9106209e-02,1.9102037e-02,1.9098520e-02,1.9095123e-02,1.9091845e-02,1.9088566e-02,1.9084871e-02,1.9080877e-02,1.9077182e-02,1.9073725e-02,1.9070923e-02,1.9069493e-02,1.9069314e-02,1.9070327e-02,1.9072533e-02,1.9076109e-02,1.9080400e-02,1.9084871e-02,1.9089878e-02,1.9095361e-02,1.9100785e-02,1.9106209e-02,1.9111812e-02,1.9117594e-02,1.9124031e-02,1.9131005e-02,1.9138098e-02,1.9145846e-02,1.9154429e-02,1.9163370e-02,1.9172430e-02,1.9181550e-02,1.9191027e-02,1.9200981e-02,1.9211292e-02,1.9222617e-02,1.9235134e-02,1.9248366e-02,1.9262314e-02,1.9277096e-02,1.9292176e-02,1.9307375e-02,1.9323170e-02,1.9339561e-02,1.9355953e-02,1.9372344e-02,1.9388735e-02,1.9404709e-02,1.9420087e-02,1.9435585e-02,1.9451559e-02,1.9468069e-02,1.9485593e-02,1.9503832e-02,1.9522369e-02,1.9540966e-02,1.9559622e-02,1.9577861e-02,1.9595683e-02,1.9612908e-02,1.9629598e-02,1.9646227e-02,1.9662857e-02,1.9679546e-02,1.9696236e-02,1.9713044e-02,1.9729853e-02,1.9746602e-02,1.9763172e-02,1.9779563e-02,1.9795775e-02,1.9811213e-02,1.9825280e-02,1.9838154e-02,1.9849718e-02,1.9860327e-02,1.9870520e-02,1.9880414e-02,1.9889355e-02,1.9897223e-02,1.9903958e-02,1.9909382e-02,1.9913495e-02,1.9916415e-02,1.9918621e-02,1.9920051e-02,1.9920826e-02,1.9921660e-02,1.9922912e-02,1.9925237e-02,1.9928277e-02,1.9931257e-02,1.9934893e-02,1.9939184e-02,1.9943655e-02,1.9948363e-02,1.9953012e-02,1.9958377e-02,1.9964397e-02,1.9970894e-02,1.9977987e-02,1.9985676e-02,1.9993067e-02,2.0000219e-02,2.0007193e-02,2.0013571e-02,2.0019710e-02,2.0025969e-02,2.0032108e-02,2.0038486e-02,2.0045042e-02,2.0051658e-02,2.0058393e-02,2.0065069e-02,2.0071864e-02,2.0079195e-02,2.0087421e-02,2.0096004e-02,2.0104229e-02,2.0112097e-02,2.0120025e-02,2.0128191e-02,2.0136476e-02,2.0145059e-02,2.0154297e-02,2.0163894e-02,2.0173490e-02,2.0183384e-02,2.0193994e-02,2.0204842e-02,2.0215690e-02,2.0226121e-02,2.0235956e-02,2.0245552e-02,2.0255208e-02,2.0264804e-02,2.0274401e-02,2.0284057e-02,2.0293534e-02,2.0303071e-02,2.0312548e-02,2.0322204e-02,2.0331860e-02,2.0341635e-02,2.0351291e-02,2.0360887e-02,2.0370305e-02,2.0379603e-02,2.0388842e-02,2.0398617e-02,2.0408988e-02,2.0419359e-02,2.0429730e-02,2.0440221e-02,2.0450652e-02,2.0461023e-02,2.0471275e-02,2.0481288e-02,2.0491242e-02,2.0501137e-02,2.0511031e-02,2.0520687e-02,2.0529926e-02,2.0538807e-02,2.0547569e-02,2.0556211e-02,2.0564497e-02,2.0572841e-02,2.0581663e-02,2.0591080e-02,2.0600557e-02,2.0610809e-02,2.0621598e-02,2.0632565e-02,2.0643532e-02,2.0654559e-02,2.0664930e-02,2.0674765e-02,2.0684600e-02,2.0694256e-02,2.0703852e-02,2.0713627e-02,2.0723522e-02,2.0733595e-02,2.0743608e-02,2.0753622e-02,2.0763874e-02,2.0774543e-02,2.0785511e-02,2.0796776e-02,2.0808578e-02,2.0820737e-02,2.0833373e-02,2.0846784e-02,2.0860314e-02,2.0874113e-02,2.0887882e-02,2.0901352e-02,2.0914912e-02,2.0928919e-02,2.0943254e-02,2.0957977e-02,2.0972997e-02,2.0988464e-02,2.1004349e-02,2.1020651e-02,2.1037489e-02,2.1054924e-02,2.1072865e-02,2.1091044e-02,2.1109343e-02,2.1128118e-02,2.1147519e-02,2.1167487e-02,2.1187961e-02,2.1209210e-02,2.1231383e-02,2.1254718e-02,2.1279216e-02,2.1304697e-02,2.1331161e-02,2.1358579e-02,2.1386951e-02,2.1416336e-02,2.1446586e-02,2.1477520e-02,2.1509349e-02,2.1542370e-02,2.1576494e-02,2.1611661e-02,2.1648020e-02,2.1685481e-02,2.1724612e-02,2.1765620e-02,2.1808267e-02,2.1852672e-02,2.1899253e-02,2.1948040e-02,2.1998793e-02,2.2051543e-02,2.2106409e-02,2.2163421e-02,2.2222638e-02,2.2283792e-02,2.2347122e-02,2.2412896e-02,2.2481263e-02,2.2552252e-02,2.2625983e-02,2.2702575e-02,2.2781879e-02,2.2863775e-02,2.2948503e-02,2.3036242e-02,2.3126662e-02,2.3219854e-02,2.3315698e-02,2.3414195e-02,2.3515344e-02,2.3619086e-02,2.3725420e-02,2.3834705e-02,2.3947179e-02,2.4062842e-02,2.4181813e-02,2.4303913e-02,2.4428993e-02,2.4556875e-02,2.4687409e-02,2.4820715e-02,2.4956942e-02,2.5096476e-02,2.5239408e-02,2.5385737e-02,2.5535643e-02,2.5689125e-02,2.5846273e-02,2.6007354e-02,2.6172400e-02,2.6341528e-02,2.6514918e-02,2.6692688e-02,2.6875347e-02,2.7063340e-02,2.7256876e-02,2.7456075e-02,2.7661264e-02,2.7872562e-02,2.8090328e-02,2.8314620e-02,2.8545678e-02,2.8783679e-02,2.9028535e-02,2.9280543e-02,2.9539436e-02,2.9805273e-02,3.0078262e-02,3.0357718e-02,3.0643225e-02,3.0934036e-02,3.1229898e-02,3.1530187e-02,3.1834185e-02,3.2141119e-02,3.2450110e-02,3.2760397e-02,3.3071086e-02,3.3381119e-02,3.3689484e-02,3.3995152e-02,3.4296975e-02,3.4593895e-02,3.4884855e-02,3.5168976e-02,3.5445243e-02,3.5712883e-02,3.5971388e-02,3.6220104e-02,3.6458269e-02,3.6685765e-02,3.6902651e-02,3.7108377e-02,3.7303105e-02,3.7486762e-02,3.7659213e-02,3.7820756e-02,3.7971690e-02,3.8112253e-02,3.8242713e-02,3.8363650e-02,3.8475722e-02,3.8579226e-02,3.8674653e-02,3.8762495e-02,3.8843155e-02,3.8917124e-02,3.8984805e-02,3.9046749e-02,3.9103165e-02,3.9154589e-02,3.9201513e-02,3.9243758e-02,3.9281577e-02,3.9315343e-02,3.9345101e-02,3.9370939e-02,3.9392769e-02,3.9410666e-02,3.9424837e-02,3.9435342e-02,3.9442524e-02,3.9446399e-02,3.9446741e-02,3.9443761e-02,3.9437622e-02,3.9428145e-02,3.9414987e-02,3.9398178e-02,3.9377868e-02,3.9354146e-02,3.9326906e-02,3.9296061e-02,3.9261803e-02,3.9224043e-02,3.9182752e-02,3.9138168e-02,3.9090604e-02,3.9039820e-02,3.8985908e-02,3.8929164e-02,3.8869560e-02,3.8806915e-02,3.8741618e-02,3.8673639e-02,3.8603097e-02,3.8529992e-02,3.8454384e-02,3.8376153e-02,3.8295329e-02,3.8212091e-02,3.8126826e-02,3.8039356e-02,3.7949681e-02,3.7857920e-02,3.7764490e-02,3.7669539e-02,3.7573040e-02,3.7475049e-02,3.7375391e-02,3.7273884e-02,3.7170440e-02,3.7065387e-02,3.6958992e-02,3.6851317e-02,3.6742300e-02,3.6632061e-02,3.6520839e-02,3.6408335e-02,3.6294788e-02,3.6180049e-02,3.6064118e-02,3.5947442e-02,3.5829604e-02,3.5710663e-02,3.5590976e-02,3.5470515e-02,3.5349101e-02,3.5227001e-02,3.5104245e-02,3.4980834e-02,3.4856766e-02,3.4732103e-02,3.4606755e-02,3.4480780e-02,3.4354359e-02,3.4227639e-02,3.4100384e-02,3.3972621e-02,3.3844829e-02,3.3716857e-02,3.3588380e-02,3.3459872e-02,3.3331335e-02,3.3202738e-02,3.3074170e-02,3.2945544e-02,3.2816768e-02,3.2688051e-02,3.2559454e-02,3.2430917e-02,3.2302469e-02,3.2174140e-02,3.2046020e-02,3.1917959e-02,3.1790227e-02,3.1662732e-02,3.1535774e-02,3.1409353e-02,3.1283587e-02,3.1158537e-02,3.1034082e-02,3.0910403e-02,3.0787617e-02,3.0665427e-02,3.0543774e-02,3.0422777e-02,3.0302286e-02,3.0182421e-02,3.0063212e-02,2.9944748e-02,2.9827446e-02,2.9710829e-02,2.9595435e-02,2.9481262e-02,2.9367805e-02,2.9255599e-02,2.9144257e-02,2.9034019e-02,2.8924525e-02,2.8816193e-02,2.8709114e-02,2.8603286e-02,2.8498560e-02,2.8395176e-02,2.8292984e-02,2.8191894e-02,2.8091639e-02,2.7992636e-02,2.7894348e-02,2.7797014e-02,2.7701020e-02,2.7606279e-02,2.7512312e-02,2.7419537e-02,2.7327955e-02,2.7237773e-02,2.7148962e-02,2.7061522e-02,2.6975393e-02,2.6890695e-02,2.6807845e-02,2.6726365e-02,2.6646227e-02,2.6567310e-02,2.6489735e-02,2.6413441e-02,2.6338488e-02,2.6264668e-02,2.6191682e-02,2.6120007e-02,2.6049525e-02,2.5979996e-02,2.5911719e-02,2.5844753e-02,2.5779098e-02,2.5714636e-02,2.5651515e-02,2.5589287e-02,2.5528193e-02,2.5467753e-02,2.5408775e-02,2.5350749e-02,2.5294036e-02,2.5238216e-02,2.5183737e-02,2.5130987e-02,2.5079668e-02,2.5029719e-02,2.4981141e-02,2.4934649e-02,2.4889529e-02,2.4845779e-02,2.4803400e-02,2.4762154e-02,2.4722159e-02,2.4682879e-02,2.4644673e-02,2.4607897e-02,2.4571896e-02,2.4537086e-02,2.4503767e-02,2.4471879e-02,2.4441600e-02,2.4412692e-02,2.4384975e-02,2.4358571e-02,2.4333179e-02,2.4309099e-02,2.4285972e-02,2.4264038e-02,2.4243057e-02,2.4223030e-02,2.4204373e-02,2.4186313e-02,2.4169505e-02,2.4153948e-02,2.4139524e-02,2.4126768e-02,2.4115264e-02,2.4105191e-02,2.4096847e-02,2.4089932e-02,2.4084568e-02,2.4080694e-02,2.4078190e-02,2.4076879e-02,2.4077535e-02,2.4079800e-02,2.4083674e-02,2.4089038e-02,2.4096012e-02,2.4104416e-02,2.4114251e-02,2.4125576e-02,2.4138212e-02,2.4152100e-02,2.4167359e-02,2.4183273e-02,2.4199843e-02,2.4217606e-02,2.4236679e-02,2.4257004e-02,2.4278700e-02,2.4301648e-02,2.4326622e-02,2.4353981e-02,2.4383247e-02,2.4414003e-02,2.4446011e-02,2.4479568e-02,2.4514437e-02,2.4550736e-02,2.4588406e-02,2.4627090e-02,2.4666905e-02,2.4707973e-02,2.4750233e-02,2.4793744e-02,2.4838507e-02,2.4884522e-02,2.4931848e-02,2.4980247e-02,2.5029600e-02,2.5080204e-02,2.5131822e-02,2.5184035e-02,2.5237143e-02,2.5290966e-02,2.5345564e-02,2.5400817e-02,2.5457084e-02,2.5513709e-02,2.5570512e-02,2.5627196e-02,2.5683343e-02,2.5737703e-02,2.5789261e-02,2.5836468e-02,2.5878191e-02,2.5913596e-02,2.5942624e-02,2.5966227e-02,2.8875953e-02,2.8913502e-02,2.8959097e-02,2.9012751e-02,2.9074304e-02,2.9142095e-02,2.9214721e-02,2.9290469e-02,2.9366326e-02,2.9439632e-02,2.9509954e-02,2.9578367e-02,2.9645851e-02,2.9712753e-02,2.9778969e-02,2.9844306e-02,2.9908797e-02,2.9972749e-02,3.0036647e-02,3.0101074e-02,3.0166605e-02,3.0233666e-02,3.0302417e-02,3.0372746e-02,3.0444330e-02,3.0516775e-02,3.0589767e-02,3.0663155e-02,3.0736927e-02,3.0811243e-02,3.0886430e-02,3.0962914e-02,3.1041328e-02,3.1122465e-02,3.1207234e-02,3.1296615e-02,3.1391419e-02,3.1492248e-02,3.1599436e-02,3.1713091e-02,3.1833194e-02,3.1959768e-02,3.2092929e-02,3.2232981e-02,3.2380402e-02,3.2535821e-02,3.2699969e-02,3.2873593e-02,3.3057459e-02,3.3252276e-02,3.3458643e-02,3.3677034e-02,3.3907942e-02,3.4151822e-02,3.4409381e-02,3.4681469e-02,3.4969077e-02,3.5273321e-02,3.5595156e-02,3.5935350e-02,3.6294408e-02,3.6672615e-02,3.7070021e-02,3.7486717e-02,3.7922919e-02,3.8378909e-02,3.8855076e-02,3.9351813e-02,3.9869443e-02,4.0408049e-02,4.0967535e-02,4.1547477e-02,4.2147350e-02,4.2766467e-02,4.3404087e-02,4.4059403e-02,4.4731449e-02,4.5419104e-02,4.6121124e-02,4.6836123e-02,4.7562610e-02,4.8299134e-02,4.9044244e-02,4.9796544e-02,5.0554462e-02,5.1316336e-02,5.2080374e-02,5.2844692e-02,5.3607412e-02,5.4366648e-02,5.5120554e-02,5.5867396e-02,5.6605533e-02,5.7333332e-02,5.8049213e-02,5.8751702e-02,5.9439499e-02,6.0111344e-02,6.0766108e-02,6.1402738e-02,6.2020261e-02,6.2617853e-02,6.3194916e-02,6.3750908e-02,6.4285532e-02,6.4798571e-02,6.5289989e-02,6.5759793e-02,6.6208050e-02,6.6634990e-02,6.7040831e-02,6.7425899e-02,6.7790665e-02,6.8135694e-02,6.8461612e-02,6.8769097e-02,6.9058843e-02,6.9331586e-02,6.9588110e-02,6.9829226e-02,7.0055783e-02,7.0268668e-02,7.0468798e-02,7.0656925e-02,7.0833772e-02,7.1000025e-02,7.1156472e-02,7.1303830e-02,7.1442910e-02,7.1574487e-02,7.1699187e-02,7.1817540e-02,7.1929939e-02,7.2036713e-02,7.2138213e-02,7.2234772e-02,7.2326735e-02,7.2414473e-02,7.2498322e-02,7.2578542e-02,7.2655417e-02,7.2729275e-02,7.2800398e-02,7.2869152e-02,7.2935879e-02,7.3000945e-02,7.3064618e-02,7.3127121e-02,7.3188648e-02,7.3249370e-02,7.3309496e-02,7.3369265e-02,7.3429063e-02,7.3489331e-02,7.3550388e-02,7.3612526e-02,7.3675796e-02,7.3740065e-02,7.3805138e-02,7.3870771e-02,7.3936716e-02,7.4002802e-02,7.4068949e-02,7.4135244e-02,7.4201792e-02,7.4268728e-02,7.4336037e-02,7.4403659e-02,7.4471354e-02,7.4538738e-02,7.4605376e-02,7.4670933e-02,7.4735239e-02,7.4798301e-02,7.4860185e-02,7.4920982e-02,7.4980691e-02,7.5039119e-02,7.5095892e-02,7.5150594e-02,7.5202718e-02,7.5251892e-02,7.5297818e-02,7.5340293e-02,7.5379193e-02,7.5414419e-02,7.5445950e-02,7.5473741e-02,7.5497665e-02,7.5517654e-02,7.5533643e-02,7.5545587e-02,7.5553387e-02,7.5557031e-02,7.5556576e-02,7.5552121e-02,7.5543761e-02,7.5531662e-02,7.5516000e-02,7.5496972e-02,7.5474799e-02,7.5449638e-02,7.5421602e-02,7.5390801e-02,7.5357333e-02,7.5321227e-02,7.5282566e-02,7.5241417e-02,7.5197905e-02,7.5152174e-02,7.5104244e-02,7.5054072e-02,7.5001702e-02,7.4947156e-02,7.4890524e-02,7.4832000e-02,7.4772030e-02,7.4711114e-02,7.4649654e-02,7.4587949e-02,7.4526146e-02,7.4464202e-02,7.4401930e-02,7.4339107e-02,7.4275658e-02,7.4211553e-02,7.4146882e-02,7.4081734e-02,7.4016109e-02,7.3949926e-02,7.3883086e-02,7.3815383e-02,7.3746711e-02,7.3677078e-02,7.3606625e-02,7.3535591e-02,7.3464252e-02,7.3392801e-02,7.3321365e-02,7.3249936e-02,7.3178440e-02,7.3106781e-02,7.3034905e-02,7.2962791e-02,7.2890505e-02,7.2818130e-02,7.2745830e-02,7.2673544e-02,7.2601214e-02,7.2528660e-02,7.2455660e-02,7.2382078e-02,7.2307780e-02,7.2232783e-02,7.2157264e-02,7.2081417e-02,7.2005413e-02,7.1929343e-02,7.1853183e-02,7.1776882e-02,7.1700424e-02,7.1623772e-02,7.1546867e-02,7.1469739e-02,7.1392410e-02,7.1314856e-02,7.1237102e-02,7.1159169e-02,7.1081109e-02,7.1003005e-02,7.0924856e-02,7.0846707e-02,7.0768580e-02,7.0690513e-02,7.0612542e-02,7.0534617e-02,7.0456713e-02,7.0378780e-02,7.0300840e-02,7.0222996e-02,7.0145398e-02,7.0068225e-02,6.9991678e-02,6.9915757e-02,6.9840416e-02,6.9765583e-02,6.9691159e-02,6.9617122e-02,6.9543503e-02,6.9470376e-02,6.9397777e-02,6.9325700e-02,6.9254123e-02,6.9183037e-02,6.9112517e-02,6.9042720e-02,6.8973854e-02,6.8906158e-02,6.8839863e-02,6.8775207e-02,6.8712279e-02,6.8651102e-02,6.8591639e-02,6.8533808e-02,6.8477511e-02,6.8422705e-02,6.8369329e-02,6.8317361e-02,6.8266727e-02,6.8217412e-02,6.8169475e-02,6.8122990e-02,6.8078145e-02,6.8035260e-02,6.7994595e-02,6.7956410e-02,6.7920849e-02,6.7887910e-02,6.7857556e-02,6.7829698e-02,6.7804299e-02,6.7781463e-02,6.7761213e-02,6.7743704e-02,6.7728922e-02,6.7716777e-02,6.7707211e-02,6.7700163e-02,6.7695647e-02,6.7693882e-02,6.7695148e-02,6.7699775e-02,6.7707971e-02,6.7719869e-02,6.7735448e-02,6.7754641e-02,6.7777343e-02,6.7803584e-02,6.7833357e-02,6.7866668e-02,6.7903563e-02,6.7944050e-02,6.7988113e-02,6.8035707e-02,6.8086952e-02,6.8142012e-02,6.8201058e-02,6.8264216e-02,6.8331517e-02,6.8403013e-02,6.8478808e-02,6.8558984e-02,6.8643734e-02,6.8733230e-02,6.8827614e-02,6.8926901e-02,6.9031030e-02,6.9139913e-02,6.9253504e-02,6.9371708e-02,6.9494471e-02,6.9621727e-02,6.9753513e-02,6.9889903e-02,7.0031084e-02,7.0177376e-02,7.0328981e-02,7.0486076e-02,7.0648640e-02,7.0816591e-02,7.0989743e-02,7.1167938e-02,7.1351051e-02,7.1539149e-02,7.1732387e-02,7.1931034e-02,7.2135314e-02,7.2345510e-02,7.2561808e-02,7.2784275e-02,7.3013008e-02,7.3247977e-02,7.3489182e-02,7.3736615e-02,7.3990300e-02,7.4250162e-02,7.4516185e-02,7.4788325e-02,7.5066641e-02,7.5351231e-02,7.5642303e-02,7.5940102e-02,7.6244920e-02,7.6557010e-02,7.6876402e-02,7.7203229e-02,7.7537388e-02,7.7878922e-02,7.8227893e-02,7.8584298e-02,7.8948326e-02,7.9320252e-02,7.9700202e-02,8.0088429e-02,8.0485046e-02,8.0890134e-02,8.1303567e-02,8.1725523e-02,8.2156159e-02,8.2595751e-02,8.3044663e-02,8.3503015e-02,8.3971098e-02,8.4449023e-02,8.4936850e-02,8.5434653e-02,8.5942537e-02,8.6460516e-02,8.6988807e-02,8.7527551e-02,8.8077113e-02,8.8637605e-02,8.9209214e-02,8.9791998e-02,9.0385988e-02,9.0991236e-02,9.1607489e-02,9.2234761e-02,9.2873096e-02,9.3522742e-02,9.4183877e-02,9.4856828e-02,9.5541745e-02,9.6238568e-02,9.6947253e-02,9.7667947e-02,9.8400608e-02,9.9145226e-02,9.9901594e-02,0.1006695,0.1014488,0.1022391,0.1030402,0.1038521,0.1046746,0.1055077,0.1063515,0.1072061,0.1080716,0.1089479,0.1098349,0.1107322,0.1116392,0.1125555,0.1134807,0.1144143,0.1153557,0.1163049,0.1172614,0.1182250,0.1191956,0.1201732,0.1211572,0.1221475,0.1231432,0.1241439,0.1251490,0.1261578,0.1271700,0.1281851,0.1292025,0.1302215,0.1312416,0.1322623,0.1332832,0.1343036,0.1353231,0.1363414,0.1373581,0.1383727,0.1393845,0.1403928,0.1413969,0.1423967,0.1433917,0.1443820,0.1453675,0.1463482,0.1473242,0.1482955,0.1492620,0.1502235,0.1511798,0.1521310,0.1530767,0.1540174,0.1549533,0.1558847,0.1568125,0.1577375,0.1586606,0.1595824,0.1605037,0.1614253,0.1623475,0.1632711,0.1641968,0.1651255,0.1660587,0.1669978,0.1679449,0.1689017,0.1698700,0.1708520,0.1718493,0.1728636,0.1738963,0.1749492,0.1760242,0.1771238,0.1782505,0.1794069,0.1805956,0.1818196,0.1830816,0.1843846,0.1857314,0.1871250,0.1885689,0.1900661,0.1916203,0.1932352,0.1949147,0.1966628,0.1984839,0.2003823,0.2023624,0.2044289,0.2065857,0.2088372,0.2111883,0.2136439,0.2162091,0.2188897,0.2216926,0.2246241,0.2276912,0.2309010,0.2342602,0.2377754,0.2414544,0.2453049,0.2493337,0.2535481,0.2579565,0.2625672,0.2673872,0.2724251,0.2776871,0.2831807,0.2889119,0.2948856,0.3011070,0.3075787,0.3143060,0.3212936,0.3285443,0.3360603,0.3438458,0.3519037,0.3602346,0.3688376,0.3777143,0.3868642,0.3962858,0.4059807,0.4159479,0.4261853,0.4366898,0.4474609,0.4584963,0.4697904,0.4813355,0.4931262,0.5051550,0.5174093,0.5298804,0.5425565,0.5554270,0.5684794,0.5817011,0.5950794,0.6085958,0.6222358,0.6359833,0.6498192,0.6637242,0.6776835,0.6916821,0.7057024,0.7197268,0.7337424,0.7477310,0.7616780,0.7755727,0.7893981,0.8031387,0.8167787,0.8303070,0.8437128,0.8569826,0.8701031,0.8830654,0.8958607,0.9084761,0.9209042,0.9331384,0.9451687,0.9569844,0.9685898,0.9799850,0.9911608,1.0021176,1.0128555,1.0233723,1.0336668,1.0437419,1.0535997,1.0632412,1.0726683,1.0818851,1.0908951,1.0996969,1.1082960,1.1166972,1.1249022,1.1329101,1.1407326,1.1483786,1.1558474,1.1631420,1.1702669,1.1772264,1.1840225,1.1906606,1.1971443,1.2034733,1.2096516,1.2156826,1.2215669,1.2273052,1.2329013,1.2383608,1.2436870,1.2488803,1.2539475,1.2588928,1.2637124,1.2684040,1.2729661,1.2773982,1.2816992,1.2858709,1.2899171,1.2938398,1.2976422,1.3013270,1.3048955,1.3083471,1.3116817,1.3148996,1.3180001,1.3209817,1.3238509,1.3266132,1.3292688,1.3318202,1.3342702,1.3366196,1.3388668,1.3410130,1.3430582,1.3450038,1.3468517,1.3486053,1.3502675,1.3518407,1.3533268,1.3547274,1.3560454,1.3572813,1.3584409,1.3595275,1.3605388,1.3614732,1.3623290,1.3631030,1.3637943,1.3644042,1.3649343,1.3653861,1.3657597,1.3660531,1.3662611,1.3663784,1.3663988,1.3663186,1.3661355,1.3658450,1.3654478,1.3649422,1.3643214,1.3635789,1.3627090,1.3617066,1.3605667,1.3592861,1.3578615,1.3562903,1.3545705,1.3526983,1.3506702,1.3484854,1.3461435,1.3436440,1.3409872,1.3381706,1.3351995,1.3320776,1.3288032,1.3253777,1.3218026,1.3180811,1.3142178,1.3102188,1.3060918,1.3018408,1.2974707,1.2929857,1.2883877,1.2836800,1.2788658,1.2739490,1.2689350,1.2638285,1.2586386,1.2533705,1.2480268,1.2426138,1.2371356,1.2315948,1.2259949,1.2203404,1.2146331,1.2088753,1.2030725,1.1972291,1.1913507,1.1854267,1.1794674,1.1734890,1.1674911,1.1614745,1.1554391,1.1493887,1.1433245,1.1372483,1.1311653,1.1250795,1.1189913,1.1129011,1.1068115,1.1007205,1.0946305,1.0885420,1.0824556,1.0763732,1.0702958,1.0642244,1.0581580,1.0520986,1.0460446,1.0399947,1.0339504,1.0279117,1.0218803,1.0158597,1.0098526,1.0038620,0.9978887,0.9919335,0.9859960,0.9800788,0.9741811,0.9683028,0.9624463,0.9566113,0.9507993,0.9450107,0.9392456,0.9335058,0.9277897,0.9221005,0.9164382,0.9108040,0.9051998,0.8996254,0.8940824,0.8885687,0.8830853,0.8776295,0.8722046,0.8668126,0.8614504,0.8561232,0.8508308,0.8455709,0.8403438,0.8351504,0.8299914,0.8248650,0.8197730,0.8147128,0.8096862,0.8046943,0.7997344,0.7948106,0.7899216,0.7850688,0.7802492,0.7754647,0.7707157,0.7660006,0.7613219,0.7566761,0.7520635,0.7474865,0.7429411,0.7384294,0.7339483,0.7294989,0.7250787,0.7206913,0.7163373,0.7120157,0.7077279,0.7034729,0.6992498,0.6950607,0.6909023,0.6867777,0.6826852,0.6786247,0.6745953,0.6705961,0.6666300,0.6626940,0.6587902,0.6549173,0.6510758,0.6472642,0.6434836,0.6397335,0.6360116,0.6323193,0.6286555,0.6250200,0.6214159,0.6178408,0.6142980,0.6108065,0.6073406,0.6039026,0.6004919,0.5971074,0.5937501,0.5904200,0.5871181,0.5838438,0.5805967,0.5773787,0.5741880,0.5710250,0.5678895,0.5647787,0.5616949,0.5586359,0.5556045,0.5525986,0.5496175,0.5466624,0.5437323,0.5408285,0.5379497,0.5350952,0.5322666,0.5294608,0.5266795,0.5239218,0.5211872,0.5184770,0.5157909,0.5131281,0.5104887,0.5078721,0.5052807,0.5027106,0.5001643,0.4976415,0.4951407,0.4926634,0.4902086,0.4877768,0.4853675,0.4829792,0.4806123,0.4782663,0.4759421,0.4736392,0.4713570,0.4690968,0.4668568,0.4646379,0.4624400,0.4602605,0.4581003,0.4559600,0.4538385,0.4517359,0.4496529,0.4475904,0.4455483,0.4435259,0.4415227,0.4395378,0.4375718,0.4356244,0.4336951,0.4317856,0.4298949,0.4280232,0.4261711,0.4243363,0.4225193,0.4207192,0.4189367,0.4171705,0.4154204,0.4136876,0.4119715,0.4102726,0.4085915,0.4069263,0.4052779,0.4036459,0.4020306,0.4004318,0.3988489,0.3972817,0.3957305,0.3941946,0.3926739,0.3911681,0.3896782,0.3882026,0.3867419,0.3852957,0.3838639,0.3824466,0.3810439,0.3796555,0.3782814,0.3769214,0.3755756,0.3742434,0.3729247,0.3716201,0.3703274,0.3690477,0.3677800,0.3665251,0.3652825,0.3640524,0.3628345,0.3616288,0.3604357,0.3592547,0.3580855,0.3569284,0.3557828,0.3546483,0.3535249,0.3524124,0.3513112,0.3502218,0.3491434,0.3480760,0.3470192,0.3459732,0.3449372,0.3439114,0.3428955,0.3418889,0.3408919,0.3399045,0.3389272,0.3379599,0.3370023,0.3360544,0.3351160,0.3341864,0.3332658,0.3323543,0.3314517,0.3305581,0.3296730,0.3287971,0.3279300,0.3270715,0.3262215,0.3253791,0.3245443,0.3237168,0.3228968,0.3220840,0.3212785,0.3204809,0.3196907,0.3189084,0.3181340,0.3173671,0.3166075,0.3158548,0.3151093,0.3143706,0.3136386,0.3129135,0.3121951,0.3114836,0.3107791,0.3100813,0.3093906,0.3087067,0.3080296,0.3073592,0.3066953,0.3060378,0.3053865,0.3047417,0.3041028,0.3034701,0.3028434,0.3022225,0.3016080,0.3009998,0.3003977,0.2998017,0.2992117,0.2986275,0.2980488,0.2974757,0.2969081,0.2963462,0.2957899,0.2952394,0.2946942,0.2941550,0.2936212,0.2930931,0.2925702,0.2920524,0.2915400,0.2910328,0.2905310,0.2900347,0.2895437,0.2890582,0.2885780,0.2881029,0.2876331,0.2871686,0.2867094,0.2862554,0.2858065,0.2853628,0.2849237,0.2844895,0.2840601,0.2836356,0.2832163,0.2828021,0.2823932,0.2819895,0.2815913,0.2811986,0.2808113,0.2804293,0.2800526,0.2796811,0.2793147,0.2789533,0.2785967,0.2782452,0.2778983,0.2775560,0.2772187,0.2768863,0.2765588,0.2762361,0.2759184,0.2756055,0.2752974,0.2749940,0.2746952,0.2744010,0.2741115,0.2738267,0.2735467,0.2732716,0.2730013,0.2727358,0.2724749,0.2722188,0.2719674,0.2717211,0.2714797,0.2712436,0.2710128,0.2707873,0.2705671,0.2703522,0.2701424,0.2699381,0.2697392,0.2695459,0.2693583,0.2691765,0.2690002,0.2688294,0.2686641,0.2685042,0.2683498,0.2682009,0.2680576,0.2679200,0.2677880,0.2676615,0.2675407,0.2674252,0.2673154,0.2672111,0.2671123,0.2670192,0.2669313,0.2668487,0.2667716,0.2666998,0.2666334,0.2665723,0.2665165,0.2664662,0.2664216,0.2663825,0.2663487,0.2663202,0.2662969,0.2662788,0.2662661,0.2662589,0.2662573,0.2662614,0.2662715,0.2662875,0.2663094,0.2663373,0.2663707,0.2664099,0.2664552,0.2665062,0.2665632,0.2666265,0.2666962,0.2667722,0.2668546,0.2669433,0.2670383,0.2671396,0.2672474,0.2673619,0.2674829,0.2676103,0.2677442,0.2678845,0.2680315,0.2681851,0.2683455,0.2685127,0.2686870,0.2688682,0.2690565,0.2692520,0.2694545,0.2696639,0.2698801,0.2701029,0.2703324,0.2705688,0.2708121,0.2710622,0.2713194,0.2715831,0.2718539,0.2721319,0.2724172,0.2727101,0.2730106,0.2733187,0.2736347,0.2739590,0.2742915,0.2746322,0.2749812,0.2753384,0.2757039,0.2760777,0.2764598,0.2768506,0.2772503,0.2776589,0.2780766,0.2785037,0.2789406,0.2793877,0.2798447,0.2803117,0.2807887,0.2812757,0.2817727,0.2822799,0.2827973,0.2833251,0.2838630,0.2844115,0.2849707,0.2855412,0.2861232,0.2867159,0.2873196,0.2879346,0.2885610,0.2891985,0.2898475,0.2905077,0.2911792,0.2918628,0.2925579,0.2932651,0.2939841,0.2947153,0.2954587,0.2962140,0.2969810,0.2977602,0.2985518,0.2993548,0.3001699,0.3009976,0.3018381,0.3026918,0.3035589,0.3044392,0.3053332,0.3062407,0.3071621,0.3080970,0.3090451,0.3100060,0.3109795,0.3119653,0.3129637,0.3139747,0.3149985,0.3160343,0.3170827,0.3181436,0.3192169,0.3203022,0.3213993,0.3225081,0.3236285,0.3247602,0.3259023,0.3270547,0.3282174,0.3293897,0.3305722,0.3317636,0.3329648,0.3341748,0.3353938,0.3366210,0.3378558,0.3390982,0.3403476,0.3416037,0.3428660,0.3441338,0.3454061,0.3466824,0.3479621,0.3492443,0.3505282,0.3518135,0.3530997,0.3543864,0.3556730,0.3569589,0.3582431,0.3595248,0.3608032,0.3620774,0.3633470,0.3646094,0.3658617,0.3671064,0.3683433,0.3695722,0.3707917,0.3720008,0.3731987,0.3743841,0.3755565,0.3767151,0.3778593,0.3789883,0.3801019,0.3812001,0.3822821,0.3833473,0.3843948,0.3854241,0.3864344,0.3874250,0.3883954,0.3893449,0.3902736,0.3911808,0.3920664,0.3929298,0.3937705,0.3945887,0.3953838,0.3961549,0.3969033,0.3976278,0.3983282,0.3990044,0.3996561,0.4002834,0.4008863,0.4014647,0.4020189,0.4025494,0.4030564,0.4035403,0.4040013,0.4044400,0.4048564,0.4052506,0.4056221,0.4059708,0.4062982,0.4066043,0.4068901,0.4071562,0.4074033,0.4076319,0.4078424,0.4080353,0.4082106,0.4083687,0.4085103,0.4086355,0.4087455,0.4088407,0.4089221,0.4089901,0.4090455,0.4090885,0.4091206,0.4091417,0.4091523,0.4091531,0.4091446,0.4091272,0.4091019,0.4090693,0.4090301,0.4089848,0.4089344,0.4088794,0.4088206,0.4087587,0.4086943,0.4086279,0.4085598,0.4084910,0.4084219,0.4083532,0.4082853,0.4082190,0.4081546,0.4080926,0.4080337,0.4079784,0.4079276,0.4078812,0.4078401,0.4078049,0.4077761,0.4077544,0.4077402,0.4077340,0.4077365,0.4077483,0.4077694,0.4078008,0.4078431,0.4078966,0.4079621,0.4080397,0.4081299,0.4082330,0.4083496,0.4084802,0.4086256,0.4087862,0.4089627,0.4091555,0.4093654,0.4095930,0.4098391,0.4101048,0.4103892,0.4106939,0.4110193,0.4113662,0.4117352,0.4121271,0.4125429,0.4129832,0.4134495,0.4139421,0.4144624,0.4150112,0.4155897,0.4161987,0.4168395,0.4175134,0.4182222,0.4189680,0.4197499,0.4205712,0.4214340,0.4223405,0.4232925,0.4242923,0.4253423,0.4264443,0.4276002,0.4288114,0.4300793,0.4314054,0.4327904,0.4342350,0.4357397,0.4373047,0.4389320,0.4406234,0.4423760,0.4441940,0.4460793,0.4480349,0.4500636,0.4521688,0.4543537,0.4566235,0.4589821,0.4614341,0.4639844,0.4666376,0.4693997,0.4722749,0.4752679,0.4783833,0.4816262,0.4850047,0.4885145,0.4921657,0.4959621,0.4999102,0.5040179,0.5082922,0.5127392,0.5173678,0.5221885,0.5272101,0.5324425,0.5378951,0.5435771,0.5494996,0.5556701,0.5620968,0.5687891,0.5757592,0.5829990,0.5905247,0.5983434,0.6064620,0.6148918,0.6236397,0.6327155,0.6421293,0.6518922,0.6620217,0.6725318,0.6834408,0.6947683,0.7065352,0.7187694,0.7314980,0.7447565,0.7585351,0.7728753,0.7878054,0.8033450,0.8195148,0.8363336,0.8538274,0.8720117,0.8909038,0.9105189,0.9308686,0.9519731,0.9738406,0.9964832,1.0199120,1.0441369,1.0691867,1.0950871,1.1217968,1.1493590,1.1778013,1.2071406,1.2373873,1.2685683,1.3007030,1.3338259,1.3679526,1.4031028,1.4392926,1.4765340,1.5148556,1.5542645,1.5947747,1.6363988,1.6791563,1.7230983,1.7681293,1.8142927,1.8615704,1.9099578,1.9594173,2.0099146,2.0614076,2.1138442,2.1671879,2.2213607,2.2762761,2.3318243,2.3878679,2.4442718,2.5008478,2.5573990,2.6137068,2.6695607,2.7247636,2.7790859,2.8323171,2.8842566,2.9347415,2.9835975,3.0306723,3.0758204,3.1188993,3.1597819,3.1983213,3.2343998,3.2679367,3.2989097,3.3273776,3.3534472,3.3772571,3.3989429,3.4188035,3.4368856,3.4532745,3.4680395,3.4812479,3.4930038,3.5034542,3.5127897,3.5212183,3.5289254,3.5360506,3.5426779,3.5488646,3.5546727,3.5601985,3.5655620,3.5708809,3.5762198,3.5815485,3.5867550,3.5916631,3.5961030,3.5999777,3.6033077,3.6062388,3.6090050,3.6118631,3.6150227,3.6185837,3.6225085,3.6266270,3.6306868,3.6344266,3.6376572,3.6403105,3.6424670,3.6443572,3.6462121,3.6482503,3.6505926,3.6532297,3.6560407,3.6588547,3.6615314,3.6640241,3.6664071,3.6688564,3.6715889,3.6747870,3.6785433,3.6828244,3.6874731,3.6922431,3.6968396,3.7010319,3.7046568,3.7076797,3.7101848,3.7123258,3.7142560,3.7160630,3.7177446,3.7192273,3.7204208,3.7212870,3.7218821,3.7223654,3.7229705,3.7239444,3.7254825,3.7276754,3.7304811,3.7336824,3.7370510,3.7403319,3.7433388,3.7459958,3.7483320,3.7504323,3.7523704,3.7541559,3.7557182,3.7569466,3.7577567,3.7581573,3.7582908,3.7584224,3.7588828,3.7600002,3.7620072,3.7648799,3.7684779,3.7724156,3.7761438,3.7790542,3.7806208,3.7805490,3.7788844,3.7760365,3.7726896,3.7696257,3.7675085,3.7667024,3.7671947,3.7686377,3.7704966,3.7722404,3.7734985,3.7742009,3.7744310,3.7744000,3.7743146,3.7742856,3.7743096,3.7743034,3.7741642,3.7738152,3.7732201,3.7723703,3.7712646,3.7698994,3.7682796,3.7664270,3.7643852,3.7622123,3.7599778,3.7577333,3.7555342,3.7534306,3.7514601,3.7496147,3.7478147,3.7459033,3.7436805,3.7409616,3.7376277,3.7336459,3.7290459,3.7238834,3.7182117,3.7120848,3.7055883,3.6988561,3.6920733,3.6853924,3.6789076,3.6726112,3.6664028,3.6601288,3.6536379,3.6468248,3.6396439,3.6321080,3.6242619,3.6161668,3.6078880,3.5994649,3.5909166,3.5822246,3.5733359,3.5641744,3.5546923,3.5448472,3.5346487,3.5241446,3.5134017,3.5024941,3.4914782,3.4803846,3.4692183,3.4579532,3.4465535,3.4349728,3.4231718,3.4111321,3.3988426,3.3863180,3.3735788,3.3606462,3.3475461,3.3342919,3.3209012,3.3074007,3.2938197,3.2801824,3.2665181,3.2528515,3.2392035,3.2255912,3.2120187,3.1984892,3.1849904,3.1714997,3.1579897,3.1444373,3.1308439,3.1172328,3.1036453,3.0901163,3.0766692,3.0632930,3.0499456,3.0365684,3.0231040,3.0095291,2.9958546,2.9821253,2.9684119,2.9547689,2.9412446,2.9278617,2.9146209,2.9015012,2.8884814,2.8755405,2.8626547,2.8498104,2.8369896,2.8241777,2.8113568,2.7985137,2.7856402,2.7727308,2.7597978,2.7468596,2.7339413,2.7210727,2.7082753,2.6955743,2.6829853,2.6705184,2.6581693,2.6459351,2.6337929,2.6217306,2.6097298,2.5977709,2.5858471,2.5739548,2.5620966,2.5502768,2.5384963,2.5267596,2.5150683,2.5034316,2.4918554,2.4803462,2.4689112,2.4575574,2.4462881,2.4350970,2.4239762,2.4129193,2.4019175,2.3909624,2.3800437,2.3691587,2.3583064,2.3474922,2.3367233,2.3260036,2.3153415,2.3047421,2.2942085,2.2837360,2.2733259,2.2629750,2.2526803,2.2424419,2.2322502,2.2221086,2.2120154,2.2019730,2.1919827,2.1820450,2.1721647,2.1623440,2.1525850,2.1428897,2.1332541,2.1236784,2.1141610,2.1047003,2.0952909,2.0859318,2.0766213,2.0673602,2.0581434,2.0489681,2.0398343,2.0307393,2.0216846,2.0126705,2.0036931,1.9947701,1.9858930,1.9770690,1.9683013,1.9595908,1.9509375,1.9423399,1.9337958,1.9253042,1.9168665,1.9084724,1.9001253,1.8918235,1.8835652,1.8753461,1.8671649,1.8590196,1.8509107,1.8428394,1.8348095,1.8268174,1.8188671,1.8109598,1.8030968,1.7952793,1.7875068,1.7797801,1.7721002,1.7644653,1.7568724,1.7493231,1.7418158,1.7343485,1.7269192,1.7195259,1.7121693,1.7048508,1.6975738,1.6903433,1.6831564,1.6760162,1.6689274,1.6618854,1.6548870,1.6479276,1.6410034,1.6341093,1.6272470,1.6204108,1.6136055,1.6068324,1.6000953,1.5933962,1.5867366,1.5801176,1.5735384,1.5669985,1.5604984,1.5540328,1.5476043,1.5412128,1.5348583,1.5285418,1.5222628,1.5160189,1.5098115,1.5036426,1.4975075,1.4914089,1.4853475,1.4793231,1.4733335,1.4673769,1.4614524,1.4555597,1.4497008,1.4438717,1.4380764,1.4323148,1.4265881,1.4208965,1.4152400,1.4096153,1.4040225,1.3984630,1.3929384,1.3874453,1.3819882,1.3765665,1.3711810,1.3658307,1.3605149,1.3552340,1.3499875,1.3447765,1.3395972,1.3344514,1.3293394,1.3242611,1.3192163,1.3142033,1.3092234,1.3042762,1.2993640,1.2944881,1.2896466,1.2848413,1.2800715,1.2753353,1.2706327,1.2659621,1.2613223,1.2567135,1.2521374,1.2475914,1.2430784,1.2385994,1.2341564,1.2297467,1.2253708,1.2210282,1.2167187,1.2124422,1.2081993,1.2039863,1.1998081,1.1956635,1.1915523,1.1874735,1.1834271,1.1794118,1.1754277,1.1714754,1.1675519,1.1636595,1.1597998,1.1559711,1.1521741,1.1484088,1.1446759,1.1409749,1.1373062,1.1336695,1.1300645,1.1264906,1.1229470,1.1194332,1.1159478,1.1124910,1.1090628,1.1056637,1.1022954,1.0989556,1.0956458,1.0923636,1.0891105,1.0858852,1.0826879,1.0795189,1.0763779,1.0732651,1.0701783,1.0671185,1.0640851,1.0610778,1.0580962,1.0551403,1.0522102,1.0493063,1.0464294,1.0435808,1.0407599,1.0379666,1.0352017,1.0324651,1.0297556,1.0270720,1.0244133,1.0217794,1.0191706,1.0165849,1.0140233,1.0114868,1.0089760,1.0064911,1.0040313,1.0015967,0.9991865,0.9968005,0.9944394,0.9921010,0.9897856,0.9874929,0.9852228,0.9829748,0.9807470,0.9785425,0.9763585,0.9741955,0.9720525,0.9699327,0.9678331,0.9657524,0.9636914,0.9616512,0.9596299,0.9576278,0.9556462,0.9536855,0.9517452,0.9498243,0.9479216,0.9460399,0.9441775,0.9423347,0.9405116,0.9387083,0.9369250,0.9351611,0.9334184,0.9316954,0.9299933,0.9283109,0.9266472,0.9250016,0.9233748,0.9217651,0.9201722,0.9185961,0.9170383,0.9154986,0.9139767,0.9124746,0.9109913,0.9095283,0.9080859,0.9066637,0.9052614,0.9038783,0.9025137,0.9011683,0.8998407,0.8985309,0.8972386,0.8959643,0.8947057,0.8934644,0.8922398,0.8910325,0.8898415,0.8886678,0.8875101,0.8863692,0.8852438,0.8841342,0.8830400,0.8819630,0.8809012,0.8798548,0.8788235,0.8778074,0.8768067,0.8758226,0.8748559,0.8739061,0.8729742,0.8720587,0.8711601,0.8702765,0.8694080,0.8685545,0.8677164,0.8668944,0.8660897,0.8653024,0.8645332,0.8637819,0.8630481,0.8623316,0.8616319,0.8609474,0.8602777,0.8596221,0.8589814,0.8583546,0.8577427,0.8571458,0.8565650,0.8559999,0.8554507,0.8549175,0.8544003,0.8538983,0.8534119,0.8529397,0.8524820,0.8520387,0.8516092,0.8511938,0.8507923,0.8504056,0.8500341,0.8496776,0.8493366,0.8490109,0.8487008,0.8484059,0.8481255,0.8478585,0.8476052,0.8473653,0.8471389,0.8469262,0.8467277,0.8465436,0.8463747,0.8462212,0.8460821,0.8459573,0.8458468,0.8457506,0.8456694,0.8456022,0.8455496,0.8455113,0.8454868,0.8454765,0.8454795,0.8454965,0.8455275,0.8455724,0.8456312,0.8457038,0.8457902,0.8458902,0.8460042,0.8461328,0.8462759,0.8464335,0.8466055,0.8467916,0.8469919,0.8472064,0.8474343,0.8476753,0.8479302,0.8481996,0.8484834,0.8487825,0.8490981,0.8494300,0.8497782,0.8501433,0.8505237,0.8509196,0.8513305,0.8517560,0.8521956,0.8526486,0.8531163,0.8535987,0.8540972,0.8546115,0.8551428,0.8556899,0.8562524,0.8568294,0.8574218,0.8580283,0.8586498,0.8592857,0.8599373,0.8606039,0.8612860,0.8619831,0.8626958,0.8634235,0.8641672,0.8649257,0.8656997,0.8664887,0.8672934,0.8681133,0.8689483,0.8697976,0.8706620,0.8715417,0.8724374,0.8733477,0.8742745,0.8752173,0.8761749,0.8771482,0.8781370,0.8791416,0.8801619,0.8811988,0.8822517,0.8833212,0.8844069,0.8855106,0.8866313,0.8877701,0.8889270,0.8901017,0.8912929,0.8925009,0.8937228,0.8949605,0.8962128,0.8974804,0.8987623,0.9000624,0.9013795,0.9027158,0.9040701,0.9054437,0.9068350,0.9082443,0.9096699,0.9111139,0.9125751,0.9140542,0.9155520,0.9170675,0.9186021,0.9201537,0.9217242,0.9233124,0.9249200,0.9265456,0.9281911,0.9298555,0.9315386,0.9332406,0.9349614,0.9366986,0.9384543,0.9402261,0.9420154,0.9438213,0.9456458,0.9474875,0.9493482,0.9512266,0.9531256,0.9550419,0.9569771,0.9589288,0.9608988,0.9628851,0.9648887,0.9669105,0.9689524,0.9710134,0.9730927,0.9751939,0.9773150,0.9794576,0.9816195,0.9838021,0.9860032,0.9882231,0.9904597,0.9927149,0.9949875,0.9972795,0.9995917,1.0019261,1.0042809,1.0066588,1.0090573,1.0114787,1.0139197,1.0163829,1.0188656,1.0213696,1.0238912,1.0264343,1.0289953,1.0315763,1.0341741,1.0367945,1.0394348,1.0420977,1.0447822,1.0474869,1.0502138,1.0529592,1.0557250,1.0585073,1.0613086,1.0641267,1.0669655,1.0698234,1.0727030,1.0756047,1.0785304,1.0814781,1.0844486,1.0874408,1.0904578,1.0934957,1.0965562,1.0996370,1.1027390,1.1058584,1.1089971,1.1121521,1.1153280,1.1185201,1.1217357,1.1249716,1.1282299,1.1315062,1.1348025,1.1381160,1.1414444,1.1447940,1.1481631,1.1515543,1.1549697,1.1584096,1.1618779,1.1653730,1.1688945,1.1724395,1.1760057,1.1795917,1.1831948,1.1868156,1.1904536,1.1941113,1.1977899,1.2014893,1.2052101,1.2089518,1.2127138,1.2164955,1.2202952,1.2241143,1.2279510,1.2318045,1.2356751,1.2395618,1.2434684,1.2473955,1.2513442,1.2553158,1.2593112,1.2633295,1.2673697,1.2714314,1.2755120,1.2796113,1.2837300,1.2878673,1.2920229,1.2961972,1.3003916,1.3046067,1.3088421,1.3130981,1.3173764,1.3216764,1.3259964,1.3303379,1.3347026,1.3390921,1.3435061,1.3479449,1.3524079,1.3568940,1.3614013,1.3659270,1.3704699,1.3750280,1.3796011,1.3841890,1.3887929,1.3934138,1.3980519,1.4027094,1.4073864,1.4120858,1.4168084,1.4215549,1.4263256,1.4311196,1.4359373,1.4407759,1.4456345,1.4505098,1.4553989,1.4603013,1.4652153,1.4701431,1.4750860,1.4800470,1.4850293,1.4900362,1.4950693,1.5001296,1.5052162,1.5103263,1.5154574,1.5206045,1.5257660,1.5309410,1.5361310,1.5413378,1.5465653,1.5518154,1.5570869,1.5623764,1.5676816,1.5729986,1.5783272,1.5836691,1.5890272,1.5944043,1.5998033,1.6052233,1.6106634,1.6161201,1.6215930,1.6270815,1.6325862,1.6381067,1.6436429,1.6491947,1.6547620,1.6603459,1.6659479,1.6715727,1.6772225,1.6828979,1.6885991,1.6943223,1.7000632,1.7058191,1.7115883,1.7173724,1.7231728,1.7289901,1.7348231,1.7406690,1.7465237,1.7523866,1.7582594,1.7641464,1.7700545,1.7759874,1.7819467,1.7879311,1.7939355,1.7999572,1.8059936,1.8120468,1.8181188,1.8242145,1.8303363,1.8364847,1.8426577,1.8488525,1.8550621,1.8612839,1.8675128,1.8737488,1.8799891,1.8862358,1.8924911,1.8987578,1.9050426,1.9113510,1.9176854,1.9240452,1.9304260,1.9368203,1.9432232,1.9496312,1.9560465,1.9624748,1.9689239,1.9754034,1.9819192,1.9884754,1.9950712,2.0017030,2.0083604,2.0150328,2.0217097,2.0283818,2.0350473,2.0417078,2.0483701,2.0550449,2.0617383,2.0684552,2.0751972,2.0819612,2.0887487,2.0955560,2.1023860,2.1092412,2.1161246,2.1230385,2.1299813,2.1369481,2.1439278,2.1509080,2.1578791,2.1648402,2.1718016,2.1787827,2.1858087,2.1928992,2.2000613,2.2072880,2.2145619,2.2218583,2.2291591,2.2364581,2.2437582,2.2510719,2.2584095,2.2657783,2.2731776,2.2806051,2.2880621,2.2955527,2.3030868,2.3106782,2.3183327,2.3260493,2.3338151,2.3416090,2.3494020,2.3571680,2.3648875,2.3725538,2.3801734,2.3877668,2.3953593,2.4029763,2.4106364,2.4183445,2.4260960,2.4338801,2.4416864,2.4495053,2.4573348,2.4651670,2.4729989,2.4808340,2.4886911,2.4966042,2.5046105,2.5127378,2.5209873,2.5293283,2.5377071,2.5460637,2.5543518,2.5625517,2.5706701,2.5787330,2.5867760,2.5948374,2.6029518,2.6111455,2.6194391,2.6278419,2.6363511,2.6449568,2.6536479,2.6624122,2.6712327,2.6800840,2.6889288,2.6977255,2.7064350,2.7150366,2.7235370,2.7319677,2.7403736,2.7487960,2.7572584,2.7657661,2.7743089,2.7828751,2.7914591,2.8000658,2.8087072,2.8174019,2.8261614,2.8349860,2.8438644,2.8527706,2.8616707,2.8705330,2.8793404,2.8880937,2.8968074,2.9054933,2.9141498,2.9227610,2.9313028,2.9397578,2.9481208,2.9564011,2.9646192,2.9728045,2.9809933,2.9892266,2.9975324,3.0059149,3.0143476,3.0227706,3.0311077,3.0392756,3.0472028,3.0548322,3.0621316,3.0691016,3.0757878,3.0822804,3.0887020,3.0951731,3.1017795,3.1085529,3.1154776,3.1225131,3.1296189,3.1367695,3.1439474,3.1511357,3.1583002,3.1653841,3.1723135,3.1790226,3.1854937,3.1917970,3.1981030,3.2046335,3.2115633,3.2189071,3.2264576,3.2338169,3.2405341,3.2462847,3.2510056,3.2549224,3.2584496,3.2620254,3.2659533,3.2703235,3.2750320,3.2798564,3.2845531,3.2889249,3.2928543,3.2963138,3.2993627,3.3021348,3.3048115,3.3075767,3.3105667,3.3138204,3.3172505,3.3206475,3.3237276,3.3262200,3.3279643,3.3289866,3.3295233,3.3299582,3.3307095,3.3320825,3.3341794,3.3368788,3.3399103,3.3429804,3.3458869,3.3485804,3.3511510,3.3537688,3.3566198,3.3598485,3.3635247,3.3676136,3.3719394,3.3761766,3.3798890,3.3826370,3.3841183,3.3842721,3.3832929,3.3815420,3.3794031,3.3771486,3.3748026
"w3-03",24.0000000,1.8921137e-02,1.8796444e-02,1.8672943e-02,1.8557072e-02,1.8450737e-02,1.8357277e-02,1.8278837e-02,1.8215895e-02,1.8165350e-02,1.8125057e-02,1.8087387e-02,1.8044949e-02,1.7997026e-02,1.7944098e-02,1.7891645e-02,1.7845869e-02,1.7811537e-02,1.7791986e-02,1.7789602e-02,1.7800093e-02,1.7820835e-02,1.7846584e-02,1.7867327e-02,1.7879963e-02,1.7878532e-02,1.7865896e-02,1.7841816e-02,1.7811060e-02,1.7780066e-02,1.7752409e-02,1.7734289e-02,1.7726183e-02,1.7728567e-02,1.7740726e-02,1.7753124e-02,1.7762423e-02,1.7762899e-02,1.7752409e-02,1.7731428e-02,1.7704964e-02,1.7677546e-02,1.7654896e-02,1.7637491e-02,1.7623663e-02,1.7610073e-02,1.7596722e-02,1.7583847e-02,1.7572641e-02,1.7566204e-02,1.7565012e-02,1.7571211e-02,1.7587423e-02,1.7608166e-02,1.7632008e-02,1.7654896e-02,1.7676115e-02,1.7690897e-02,1.7698526e-02,1.7698288e-02,1.7692327e-02,1.7678738e-02,1.7660141e-02,1.7638206e-02,1.7620087e-02,1.7606974e-02,1.7600298e-02,1.7598629e-02,1.7598867e-02,1.7598867e-02,1.7597198e-02,1.7593145e-02,1.7588377e-02,1.7583609e-02,1.7579556e-02,1.7580032e-02,1.7585039e-02,1.7589808e-02,1.7594814e-02,1.7596483e-02,1.7592430e-02,1.7583847e-02,1.7570019e-02,1.7551661e-02,1.7533064e-02,1.7517686e-02,1.7507315e-02,1.7499328e-02,1.7494798e-02,1.7492771e-02,1.7493367e-02,1.7495751e-02,1.7500877e-02,1.7510414e-02,1.7525554e-02,1.7545223e-02,1.7567635e-02,1.7590165e-02,1.7612219e-02,1.7630696e-02,1.7644048e-02,1.7652512e-02,1.7655611e-02,1.7653823e-02,1.7647028e-02,1.7637730e-02,1.7628312e-02,1.7620802e-02,1.7618179e-02,1.7620683e-02,1.7627120e-02,1.7634869e-02,1.7642379e-02,1.7647386e-02,1.7649055e-02,1.7648101e-02,1.7645717e-02,1.7645717e-02,1.7649531e-02,1.7658591e-02,1.7672300e-02,1.7689943e-02,1.7708540e-02,1.7726660e-02,1.7742753e-02,1.7756104e-02,1.7764688e-02,1.7768264e-02,1.7768502e-02,1.7767549e-02,1.7766476e-02,1.7765284e-02,1.7766595e-02,1.7768621e-02,1.7770648e-02,1.7772675e-02,1.7772675e-02,1.7771125e-02,1.7769814e-02,1.7768621e-02,1.7771244e-02,1.7778873e-02,1.7791510e-02,1.7809510e-02,1.7827988e-02,1.7846704e-02,1.7862082e-02,1.7872334e-02,1.7877102e-02,1.7876506e-02,1.7870903e-02,1.7862439e-02,1.7855167e-02,1.7850161e-02,1.7849565e-02,1.7851830e-02,1.7856240e-02,1.7860889e-02,1.7865777e-02,1.7872930e-02,1.7882347e-02,1.7894387e-02,1.7908812e-02,1.7924309e-02,1.7939925e-02,1.7952919e-02,1.7961383e-02,1.7966747e-02,1.7968535e-02,1.7969251e-02,1.7969966e-02,1.7972112e-02,1.7976999e-02,1.7982960e-02,1.7988563e-02,1.7992377e-02,1.7993808e-02,1.7992735e-02,1.7990828e-02,1.7988682e-02,1.7989159e-02,1.7993331e-02,1.7999768e-02,1.8008947e-02,1.8018126e-02,1.8025041e-02,1.8029928e-02,1.8032193e-02,1.8031716e-02,1.8028975e-02,1.8026233e-02,1.8024325e-02,1.8022656e-02,1.8022776e-02,1.8023014e-02,1.8023133e-02,1.8023133e-02,1.8021703e-02,1.8019557e-02,1.8018603e-02,1.8020153e-02,1.8024206e-02,1.8029809e-02,1.8036366e-02,1.8045306e-02,1.8053293e-02,1.8061161e-02,1.8068910e-02,1.8074274e-02,1.8077135e-02,1.8079281e-02,1.8078923e-02,1.8076181e-02,1.8073082e-02,1.8069863e-02,1.8067598e-02,1.8067479e-02,1.8069625e-02,1.8072009e-02,1.8074751e-02,1.8079758e-02,1.8084407e-02,1.8086791e-02,1.8086672e-02,1.8083811e-02,1.8077850e-02,1.8071055e-02,1.8064141e-02,1.8057108e-02,1.8050075e-02,1.8044949e-02,1.8040180e-02,1.8036246e-02,1.8034458e-02,1.8032908e-02,1.8031359e-02,1.8030047e-02,1.8031359e-02,1.8034816e-02,1.8039107e-02,1.8044710e-02,1.8051624e-02,1.8058419e-02,1.8065333e-02,1.8069744e-02,1.8074036e-02,1.8077612e-02,1.8078685e-02,1.8077731e-02,1.8076301e-02,1.8072724e-02,1.8068910e-02,1.8064737e-02,1.8060803e-02,1.8057942e-02,1.8057346e-02,1.8059373e-02,1.8063307e-02,1.8069506e-02,1.8076420e-02,1.8083334e-02,1.8090248e-02,1.8095374e-02,1.8098474e-02,1.8101215e-02,1.8104076e-02,1.8106937e-02,1.8109441e-02,1.8114328e-02,1.8120885e-02,1.8128514e-02,1.8137097e-02,1.8145800e-02,1.8155575e-02,1.8165708e-02,1.8175721e-02,1.8185854e-02,1.8194318e-02,1.8200397e-02,1.8203855e-02,1.8207073e-02,1.8209100e-02,1.8209577e-02,1.8209815e-02,1.8209934e-02,1.8209457e-02,1.8208861e-02,1.8208265e-02,1.8209338e-02,1.8211484e-02,1.8213868e-02,1.8216133e-02,1.8217921e-02,1.8219352e-02,1.8219948e-02,1.8220544e-02,1.8220782e-02,1.8219233e-02,1.8217206e-02,1.8215179e-02,1.8213153e-02,1.8210769e-02,1.8208146e-02,1.8205523e-02,1.8204212e-02,1.8203378e-02,1.8202782e-02,1.8204093e-02,1.8207073e-02,1.8212318e-02,1.8218279e-02,1.8225551e-02,1.8233418e-02,1.8241048e-02,1.8247604e-02,1.8253684e-02,1.8259764e-02,1.8264413e-02,1.8268466e-02,1.8272281e-02,1.8275142e-02,1.8277407e-02,1.8279672e-02,1.8282175e-02,1.8284559e-02,1.8287063e-02,1.8289208e-02,1.8289566e-02,1.8287659e-02,1.8283844e-02,1.8279910e-02,1.8275738e-02,1.8270850e-02,1.8264413e-02,1.8256783e-02,1.8249035e-02,1.8241405e-02,1.8233538e-02,1.8225789e-02,1.8219352e-02,1.8214107e-02,1.8209100e-02,1.8204808e-02,1.8201470e-02,1.8198371e-02,1.8196344e-02,1.8195629e-02,1.8195271e-02,1.8196344e-02,1.8199563e-02,1.8203735e-02,1.8208027e-02,1.8213868e-02,1.8221021e-02,1.8228412e-02,1.8236995e-02,1.8246293e-02,1.8255234e-02,1.8263459e-02,1.8270731e-02,1.8276095e-02,1.8279314e-02,1.8281460e-02,1.8283367e-02,1.8283963e-02,1.8284917e-02,1.8288255e-02,1.8293381e-02,1.8298864e-02,1.8304348e-02,1.8309832e-02,1.8314481e-02,1.8318176e-02,1.8321753e-02,1.8324614e-02,1.8325925e-02,1.8326759e-02,1.8329144e-02,1.8332720e-02,1.8337011e-02,1.8341303e-02,1.8345475e-02,1.8349886e-02,1.8352866e-02,1.8353820e-02,1.8352985e-02,1.8351555e-02,1.8350363e-02,1.8349886e-02,1.8351078e-02,1.8353581e-02,1.8356800e-02,1.8361330e-02,1.8367290e-02,1.8373370e-02,1.8378735e-02,1.8383980e-02,1.8389106e-02,1.8394232e-02,1.8399119e-02,1.8403888e-02,1.8408895e-02,1.8413782e-02,1.8417597e-02,1.8419623e-02,1.8420219e-02,1.8420696e-02,1.8420100e-02,1.8417954e-02,1.8414259e-02,1.8409491e-02,1.8404722e-02,1.8401265e-02,1.8399835e-02,1.8399596e-02,1.8399596e-02,1.8399596e-02,1.8399715e-02,1.8400073e-02,1.8400073e-02,1.8399835e-02,1.8399835e-02,1.8401027e-02,1.8403888e-02,1.8408060e-02,1.8412590e-02,1.8417001e-02,1.8421292e-02,1.8425345e-02,1.8427610e-02,1.8428326e-02,1.8427491e-02,1.8424749e-02,1.8421888e-02,1.8419862e-02,1.8419266e-02,1.8420339e-02,1.8423319e-02,1.8427014e-02,1.8430710e-02,1.8434405e-02,1.8438101e-02,1.8441796e-02,1.8445373e-02,1.8448472e-02,1.8450260e-02,1.8450618e-02,1.8451333e-02,1.8452883e-02,1.8455744e-02,1.8459082e-02,1.8462181e-02,1.8464088e-02,1.8466115e-02,1.8468022e-02,1.8469334e-02,1.8470526e-02,1.8470764e-02,1.8470049e-02,1.8467903e-02,1.8463850e-02,1.8459678e-02,1.8454909e-02,1.8450141e-02,1.8445492e-02,1.8441439e-02,1.8437147e-02,1.8433332e-02,1.8430471e-02,1.8427968e-02,1.8425703e-02,1.8423676e-02,1.8422008e-02,1.8422365e-02,1.8423796e-02,1.8425465e-02,1.8427134e-02,1.8428087e-02,1.8428743e-02,1.8429518e-02,1.8429518e-02,1.8428862e-02,1.8427789e-02,1.8427253e-02,1.8427074e-02,1.8427670e-02,1.8429637e-02,1.8433094e-02,1.8437207e-02,1.8441319e-02,1.8445432e-02,1.8449545e-02,1.8453062e-02,1.8455505e-02,1.8457353e-02,1.8459737e-02,1.8462121e-02,1.8464684e-02,1.8466234e-02,1.8467784e-02,1.8469155e-02,1.8469334e-02,1.8468261e-02,1.8467009e-02,1.8465698e-02,1.8464386e-02,1.8463969e-02,1.8463492e-02,1.8463492e-02,1.8464625e-02,1.8466175e-02,1.8467844e-02,1.8469453e-02,1.8471003e-02,1.8471539e-02,1.8471658e-02,1.8471301e-02,1.8469751e-02,1.8467247e-02,1.8463850e-02,1.8459558e-02,1.8456221e-02,1.8452942e-02,1.8449962e-02,1.8447220e-02,1.8445432e-02,1.8443704e-02,1.8443108e-02,1.8443167e-02,1.8443346e-02,1.8443763e-02,1.8445134e-02,1.8447757e-02,1.8451452e-02,1.8455803e-02,1.8460453e-02,1.8465877e-02,1.8471718e-02,1.8477619e-02,1.8482924e-02,1.8487275e-02,1.8490911e-02,1.8493652e-02,1.8495798e-02,1.8498361e-02,1.8501759e-02,1.8505335e-02,1.8509030e-02,1.8513381e-02,1.8518627e-02,1.8524051e-02,1.8530190e-02,1.8536329e-02,1.8542588e-02,1.8548787e-02,1.8554807e-02,1.8559754e-02,1.8564641e-02,1.8568933e-02,1.8572211e-02,1.8575549e-02,1.8578827e-02,1.8582106e-02,1.8585384e-02,1.8588781e-02,1.8592596e-02,1.8595934e-02,1.8598497e-02,1.8600881e-02,1.8603086e-02,1.8605232e-02,1.8606961e-02,1.8607497e-02,1.8607736e-02,1.8607974e-02,1.8607974e-02,1.8606961e-02,1.8604636e-02,1.8601596e-02,1.8598616e-02,1.8595517e-02,1.8592954e-02,1.8590748e-02,1.8589437e-02,1.8588722e-02,1.8587947e-02,1.8587589e-02,1.8588185e-02,1.8588662e-02,1.8589318e-02,1.8590689e-02,1.8592238e-02,1.8594205e-02,1.8596649e-02,1.8600047e-02,1.8603623e-02,1.8607080e-02,1.8610716e-02,1.8614411e-02,1.8618464e-02,1.8622756e-02,1.8628120e-02,1.8633604e-02,1.8640220e-02,1.8647015e-02,1.8654466e-02,1.8662691e-02,1.8670917e-02,1.8679082e-02,1.8687189e-02,1.8695295e-02,1.8703222e-02,1.8710434e-02,1.8717468e-02,1.8724024e-02,1.8730760e-02,1.8737495e-02,1.8744588e-02,1.8752515e-02,1.8760562e-02,1.8768609e-02,1.8776715e-02,1.8784523e-02,1.8791616e-02,1.8798411e-02,1.8805265e-02,1.8811882e-02,1.8817842e-02,1.8823683e-02,1.8829525e-02,1.8836141e-02,1.8843472e-02,1.8850863e-02,1.8858254e-02,1.8865764e-02,1.8873155e-02,1.8879771e-02,1.8886089e-02,1.8891990e-02,1.8896818e-02,1.8901587e-02,1.8906415e-02,1.8911302e-02,1.8916845e-02,1.8922329e-02,1.8928170e-02,1.8935025e-02,1.8942475e-02,1.8951237e-02,1.8961191e-02,1.8972516e-02,1.8985033e-02,1.8998802e-02,1.9013643e-02,1.9028723e-02,1.9044280e-02,1.9059837e-02,1.9075513e-02,1.9091189e-02,1.9106984e-02,1.9122779e-02,1.9138932e-02,1.9156039e-02,1.9173145e-02,1.9190788e-02,1.9209445e-02,1.9228637e-02,1.9248009e-02,1.9267917e-02,1.9287765e-02,1.9307256e-02,1.9325614e-02,1.9343078e-02,1.9359291e-02,1.9374251e-02,1.9387782e-02,1.9399941e-02,1.9410789e-02,1.9420385e-02,1.9429207e-02,1.9437671e-02,1.9445598e-02,1.9452870e-02,1.9459903e-02,1.9466817e-02,1.9473612e-02,1.9479990e-02,1.9485474e-02,1.9490302e-02,1.9493937e-02,1.9496918e-02,1.9499362e-02,1.9500911e-02,1.9501388e-02,1.9501030e-02,1.9500375e-02,1.9499362e-02,1.9497812e-02,1.9495845e-02,1.9493580e-02,1.9490302e-02,1.9486248e-02,1.9481838e-02,1.9477010e-02,1.9472122e-02,1.9466698e-02,1.9460678e-02,1.9454360e-02,1.9447684e-02,1.9440949e-02,1.9434273e-02,1.9427657e-02,1.9421220e-02,1.9414783e-02,1.9408405e-02,1.9402027e-02,1.9395709e-02,1.9389391e-02,1.9383311e-02,1.9377589e-02,1.9371927e-02,1.9366503e-02,1.9361794e-02,1.9357920e-02,1.9354522e-02,1.9351661e-02,1.9349635e-02,1.9348621e-02,1.9348443e-02,1.9348741e-02,1.9349456e-02,1.9350529e-02,1.9351721e-02,1.9353032e-02,1.9353986e-02,1.9354403e-02,1.9354701e-02,1.9354880e-02,1.9354939e-02,1.9355059e-02,1.9355476e-02,1.9355774e-02,1.9356191e-02,1.9356668e-02,1.9357085e-02,1.9357145e-02,1.9357264e-02,1.9357264e-02,1.9357204e-02,1.9357085e-02,1.9356906e-02,1.9356430e-02,1.9355237e-02,1.9353390e-02,1.9350946e-02,1.9348085e-02,1.9344807e-02,1.9340873e-02,1.9336343e-02,1.9331634e-02,1.9326568e-02,1.9321442e-02,1.9316435e-02,1.9311368e-02,1.9306779e-02,1.9302964e-02,1.9299388e-02,1.9295812e-02,1.9292414e-02,1.9288898e-02,1.9285083e-02,1.9280672e-02,1.9275665e-02,1.9270599e-02,1.9264996e-02,1.9259036e-02,1.9252896e-02,1.9246697e-02,1.9240439e-02,1.9234240e-02,1.9227982e-02,1.9221663e-02,1.9215584e-02,1.9209683e-02,1.9203782e-02,1.9197881e-02,1.9192040e-02,1.9186020e-02,1.9179881e-02,1.9173503e-02,1.9166768e-02,1.9160092e-02,1.9153118e-02,1.9145966e-02,1.9139051e-02,1.9132376e-02,1.9125700e-02,1.9119561e-02,1.9113958e-02,1.9108415e-02,1.9103587e-02,1.9099355e-02,1.9095123e-02,1.9091070e-02,1.9087136e-02,1.9083083e-02,1.9078970e-02,1.9075453e-02,1.9072652e-02,1.9070506e-02,1.9069493e-02,1.9069552e-02,1.9070566e-02,1.9072831e-02,1.9076467e-02,1.9080639e-02,1.9085169e-02,1.9090354e-02,1.9096076e-02,1.9101858e-02,1.9107699e-02,1.9113541e-02,1.9119203e-02,1.9125521e-02,1.9132316e-02,1.9139230e-02,1.9146621e-02,1.9154727e-02,1.9163191e-02,1.9171894e-02,1.9181430e-02,1.9191623e-02,1.9202292e-02,1.9213676e-02,1.9226372e-02,1.9239902e-02,1.9253790e-02,1.9268394e-02,1.9283652e-02,1.9299150e-02,1.9314647e-02,1.9330621e-02,1.9347012e-02,1.9363403e-02,1.9379497e-02,1.9395232e-02,1.9410670e-02,1.9425869e-02,1.9441664e-02,1.9458175e-02,1.9475639e-02,1.9493639e-02,1.9511819e-02,1.9530416e-02,1.9549370e-02,1.9568503e-02,1.9587100e-02,1.9605100e-02,1.9622564e-02,1.9639432e-02,1.9656181e-02,1.9672871e-02,1.9689620e-02,1.9706428e-02,1.9723237e-02,1.9740105e-02,1.9756913e-02,1.9773245e-02,1.9788980e-02,1.9804657e-02,1.9819617e-02,1.9833446e-02,1.9845903e-02,1.9857228e-02,1.9867480e-02,1.9877315e-02,1.9887030e-02,1.9896090e-02,1.9904137e-02,1.9911170e-02,1.9916832e-02,1.9921184e-02,1.9924581e-02,1.9927025e-02,1.9928575e-02,1.9929588e-02,1.9930542e-02,1.9931912e-02,1.9934237e-02,1.9937038e-02,1.9939959e-02,1.9943476e-02,1.9947529e-02,1.9951880e-02,1.9956470e-02,1.9961059e-02,1.9966245e-02,1.9971788e-02,1.9977391e-02,1.9983411e-02,1.9989848e-02,1.9996285e-02,2.0002842e-02,2.0009041e-02,2.0014822e-02,2.0020664e-02,2.0026445e-02,2.0032227e-02,2.0038247e-02,2.0044625e-02,2.0051122e-02,2.0057619e-02,2.0064056e-02,2.0070612e-02,2.0077765e-02,2.0085812e-02,2.0093977e-02,2.0102024e-02,2.0109951e-02,2.0117819e-02,2.0125806e-02,2.0133913e-02,2.0142317e-02,2.0151317e-02,2.0160794e-02,2.0170152e-02,2.0179629e-02,2.0189285e-02,2.0199239e-02,2.0209193e-02,2.0218551e-02,2.0227373e-02,2.0236075e-02,2.0244837e-02,2.0253479e-02,2.0262182e-02,2.0270944e-02,2.0279765e-02,2.0288706e-02,2.0297885e-02,2.0307302e-02,2.0316780e-02,2.0326316e-02,2.0335853e-02,2.0345390e-02,2.0354986e-02,2.0364642e-02,2.0374298e-02,2.0384371e-02,2.0394862e-02,2.0405352e-02,2.0415843e-02,2.0426333e-02,2.0436823e-02,2.0447195e-02,2.0457506e-02,2.0467401e-02,2.0476878e-02,2.0486295e-02,2.0495594e-02,2.0504773e-02,2.0513535e-02,2.0521998e-02,2.0530462e-02,2.0538688e-02,2.0546854e-02,2.0555079e-02,2.0563781e-02,2.0573080e-02,2.0582497e-02,2.0592093e-02,2.0602047e-02,2.0612001e-02,2.0622015e-02,2.0632207e-02,2.0641983e-02,2.0651340e-02,2.0660698e-02,2.0670056e-02,2.0679414e-02,2.0689130e-02,2.0699263e-02,2.0709574e-02,2.0719886e-02,2.0730197e-02,2.0740747e-02,2.0751894e-02,2.0763218e-02,2.0774722e-02,2.0786405e-02,2.0798385e-02,2.0810843e-02,2.0823836e-02,2.0836830e-02,2.0849854e-02,2.0862788e-02,2.0875424e-02,2.0888150e-02,2.0901412e-02,2.0915121e-02,2.0929277e-02,2.0943940e-02,2.0959079e-02,2.0974725e-02,2.0990878e-02,2.1007597e-02,2.1024913e-02,2.1042794e-02,2.1060944e-02,2.1079272e-02,2.1098107e-02,2.1117568e-02,2.1137655e-02,2.1158338e-02,2.1179795e-02,2.1201998e-02,2.1225274e-02,2.1249741e-02,2.1275282e-02,2.1301895e-02,2.1329492e-02,2.1358192e-02,2.1387964e-02,2.1418601e-02,2.1449983e-02,2.1482348e-02,2.1515936e-02,2.1550804e-02,2.1586955e-02,2.1624297e-02,2.1662802e-02,2.1702945e-02,2.1744967e-02,2.1788716e-02,2.1834075e-02,2.1881491e-02,2.1930993e-02,2.1982431e-02,2.2035956e-02,2.2091657e-02,2.2149712e-02,2.2210151e-02,2.2272736e-02,2.2337347e-02,2.2404224e-02,2.2473693e-02,2.2545815e-02,2.2620767e-02,2.2698790e-02,2.2779495e-02,2.2862911e-02,2.2949129e-02,2.3038268e-02,2.3130089e-02,2.3224533e-02,2.3321867e-02,2.3422062e-02,2.3524970e-02,2.3630440e-02,2.3738801e-02,2.3850113e-02,2.3964405e-02,2.4081916e-02,2.4202645e-02,2.4326622e-02,2.4453640e-02,2.4583310e-02,2.4715632e-02,2.4850756e-02,2.4988979e-02,2.5130659e-02,2.5275618e-02,2.5423974e-02,2.5575966e-02,2.5731415e-02,2.5890619e-02,2.6053697e-02,2.6220828e-02,2.6392043e-02,2.6567370e-02,2.6747108e-02,2.6931643e-02,2.7121514e-02,2.7316928e-02,2.7518123e-02,2.7725220e-02,2.7938485e-02,2.8158337e-02,2.8384864e-02,2.8618187e-02,2.8858542e-02,2.9105961e-02,2.9360563e-02,2.9622108e-02,2.9890716e-02,3.0166328e-02,3.0448347e-02,3.0736506e-02,3.1030178e-02,3.1328946e-02,3.1632170e-02,3.1939283e-02,3.2249317e-02,3.2561541e-02,3.2875106e-02,3.3188984e-02,3.3502042e-02,3.3813342e-02,3.4121975e-02,3.4426689e-02,3.4726456e-02,3.5020217e-02,3.5307020e-02,3.5585895e-02,3.5856098e-02,3.6117002e-02,3.6368057e-02,3.6608249e-02,3.6837474e-02,3.7056044e-02,3.7263408e-02,3.7459373e-02,3.7643865e-02,3.7817165e-02,3.7979379e-02,3.8130775e-02,3.8271680e-02,3.8402393e-02,3.8523287e-02,3.8634822e-02,3.8737774e-02,3.8832337e-02,3.8919061e-02,3.8998649e-02,3.9071515e-02,3.9138049e-02,3.9198831e-02,3.9254069e-02,3.9304078e-02,3.9349258e-02,3.9389700e-02,3.9425716e-02,3.9457649e-02,3.9485469e-02,3.9509267e-02,3.9528996e-02,3.9544746e-02,3.9556727e-02,3.9565086e-02,3.9570034e-02,3.9571539e-02,3.9569512e-02,3.9564177e-02,3.9555565e-02,3.9543375e-02,3.9527580e-02,3.9508104e-02,3.9485142e-02,3.9458796e-02,3.9428934e-02,3.9395466e-02,3.9358675e-02,3.9318338e-02,3.9274484e-02,3.9227307e-02,3.9177150e-02,3.9123803e-02,3.9067268e-02,3.9007813e-02,3.8945436e-02,3.8879961e-02,3.8811773e-02,3.8740933e-02,3.8667440e-02,3.8591444e-02,3.8513005e-02,3.8431913e-02,3.8348407e-02,3.8262874e-02,3.8175255e-02,3.8085490e-02,3.7993640e-02,3.7899822e-02,3.7804246e-02,3.7706941e-02,3.7607968e-02,3.7507385e-02,3.7405133e-02,3.7301034e-02,3.7195057e-02,3.7087500e-02,3.6978602e-02,3.6868393e-02,3.6756843e-02,3.6644101e-02,3.6530495e-02,3.6415637e-02,3.6299914e-02,3.6183000e-02,3.6065012e-02,3.5946280e-02,3.5826504e-02,3.5705715e-02,3.5584211e-02,3.5461932e-02,3.5338640e-02,3.5214603e-02,3.5089970e-02,3.4964651e-02,3.4838706e-02,3.4712136e-02,3.4584969e-02,3.4457147e-02,3.4328997e-02,3.4200698e-02,3.4072071e-02,3.3943087e-02,3.3814073e-02,3.3684969e-02,3.3555388e-02,3.3425748e-02,3.3296049e-02,3.3166051e-02,3.3036053e-02,3.2906026e-02,3.2775879e-02,3.2645792e-02,3.2515973e-02,3.2386184e-02,3.2256663e-02,3.2127291e-02,3.1998187e-02,3.1869084e-02,3.1740367e-02,3.1612098e-02,3.1484336e-02,3.1357229e-02,3.1230778e-02,3.1105191e-02,3.0980319e-02,3.0856133e-02,3.0732989e-02,3.0610383e-02,3.0488461e-02,3.0367196e-02,3.0246615e-02,3.0126691e-02,3.0007660e-02,2.9889345e-02,2.9771894e-02,2.9655278e-02,2.9539794e-02,2.9425621e-02,2.9312134e-02,2.9199958e-02,2.9088765e-02,2.8978765e-02,2.8869480e-02,2.8761506e-02,2.8654754e-02,2.8549284e-02,2.8444946e-02,2.8341889e-02,2.8240055e-02,2.8139293e-02,2.8039306e-02,2.7940571e-02,2.7842492e-02,2.7745336e-02,2.7649432e-02,2.7554363e-02,2.7460068e-02,2.7366877e-02,2.7274966e-02,2.7184367e-02,2.7095348e-02,2.7007818e-02,2.6921660e-02,2.6836991e-02,2.6754171e-02,2.6672840e-02,2.6592880e-02,2.6514202e-02,2.6436806e-02,2.6360750e-02,2.6286006e-02,2.6212364e-02,2.6139528e-02,2.6067942e-02,2.5997579e-02,2.5928408e-02,2.5860548e-02,2.5793970e-02,2.5728703e-02,2.5665104e-02,2.5602758e-02,2.5541574e-02,2.5481343e-02,2.5421977e-02,2.5363952e-02,2.5306970e-02,2.5251448e-02,2.5196910e-02,2.5143623e-02,2.5091588e-02,2.5040984e-02,2.4991691e-02,2.4943709e-02,2.4897337e-02,2.4852335e-02,2.4808705e-02,2.4766326e-02,2.4725258e-02,2.4685562e-02,2.4646759e-02,2.4609268e-02,2.4573088e-02,2.4537861e-02,2.4503946e-02,2.4471223e-02,2.4440050e-02,2.4410129e-02,2.4381518e-02,2.4354100e-02,2.4328113e-02,2.4302661e-02,2.4278224e-02,2.4254799e-02,2.4232686e-02,2.4211586e-02,2.4191618e-02,2.4172902e-02,2.4155021e-02,2.4138391e-02,2.4123132e-02,2.4109066e-02,2.4096608e-02,2.4085462e-02,2.4075747e-02,2.4067521e-02,2.4060905e-02,2.4055958e-02,2.4052262e-02,2.4050057e-02,2.4049103e-02,2.4050474e-02,2.4053335e-02,2.4058282e-02,2.4064600e-02,2.4072528e-02,2.4081826e-02,2.4092615e-02,2.4104893e-02,2.4118602e-02,2.4133623e-02,2.4149835e-02,2.4166405e-02,2.4183691e-02,2.4201989e-02,2.4221599e-02,2.4242461e-02,2.4264634e-02,2.4288118e-02,2.4313450e-02,2.4341047e-02,2.4370492e-02,2.4401248e-02,2.4433374e-02,2.4466932e-02,2.4501801e-02,2.4537742e-02,2.4574876e-02,2.4612725e-02,2.4651527e-02,2.4691522e-02,2.4732828e-02,2.4775445e-02,2.4819493e-02,2.4864972e-02,2.4911880e-02,2.4960220e-02,2.5009692e-02,2.5060475e-02,2.5112271e-02,2.5164843e-02,2.5218248e-02,2.5272369e-02,2.5326967e-02,2.5382042e-02,2.5438011e-02,2.5494158e-02,2.5550544e-02,2.5607109e-02,2.5663435e-02,2.5718570e-02,2.5771558e-02,2.5820911e-02,2.5865018e-02,2.5903106e-02,2.5934815e-02,2.5961041e-02,2.9375538e-02,2.9415293e-02,2.9463494e-02,2.9520029e-02,2.9584490e-02,2.9654888e-02,2.9729832e-02,2.9807728e-02,2.9885730e-02,2.9961338e-02,3.0033786e-02,3.0103453e-02,3.0170998e-02,3.0237049e-02,3.0301997e-02,3.0365968e-02,3.0429028e-02,3.0491307e-02,3.0553065e-02,3.0614696e-02,3.0676749e-02,3.0739831e-02,3.0804472e-02,3.0871006e-02,3.0939544e-02,3.1010030e-02,3.1082302e-02,3.1156186e-02,3.1231586e-02,3.1308554e-02,3.1387229e-02,3.1467859e-02,3.1550832e-02,3.1636585e-02,3.1725671e-02,3.1818680e-02,3.1916264e-02,3.2019071e-02,3.2127663e-02,3.2242462e-02,3.2363757e-02,3.2491770e-02,3.2626681e-02,3.2768775e-02,3.2918457e-02,3.3076294e-02,3.3242900e-02,3.3418972e-02,3.3605192e-02,3.3802249e-02,3.4010828e-02,3.4231588e-02,3.4465216e-02,3.4712367e-02,3.4973696e-02,3.5249881e-02,3.5541624e-02,3.5849646e-02,3.6174707e-02,3.6517426e-02,3.6878571e-02,3.7258737e-02,3.7658408e-02,3.8078032e-02,3.8517967e-02,3.8978450e-02,3.9459772e-02,3.9962139e-02,4.0485740e-02,4.1030630e-02,4.1596707e-02,4.2183608e-02,4.2790793e-02,4.3417465e-02,4.4062614e-02,4.4725258e-02,4.5404371e-02,4.6098899e-02,4.6807762e-02,4.7529705e-02,4.8263360e-02,4.9007248e-02,4.9759738e-02,5.0519273e-02,5.1284213e-02,5.2052919e-02,5.2823756e-02,5.3594958e-02,5.4364737e-02,5.5131216e-02,5.5892594e-02,5.6647066e-02,5.7392970e-02,5.8128707e-02,5.8852628e-02,5.9563126e-02,6.0258742e-02,6.0938034e-02,6.1599702e-02,6.2242649e-02,6.2866047e-02,6.3469127e-02,6.4051218e-02,6.4611770e-02,6.5150201e-02,6.5666109e-02,6.6159233e-02,6.6629589e-02,6.7077436e-02,6.7503214e-02,6.7907423e-02,6.8290643e-02,6.8653539e-02,6.8996653e-02,6.9320619e-02,6.9626108e-02,6.9913775e-02,7.0184246e-02,7.0438117e-02,7.0676103e-02,7.0898905e-02,7.1107358e-02,7.1302406e-02,7.1485132e-02,7.1656540e-02,7.1817584e-02,7.1969062e-02,7.2111577e-02,7.2245575e-02,7.2371498e-02,7.2489783e-02,7.2600991e-02,7.2705805e-02,7.2804868e-02,7.2898835e-02,7.2988257e-02,7.3073506e-02,7.3154867e-02,7.3232509e-02,7.3306561e-02,7.3377222e-02,7.3444754e-02,7.3509514e-02,7.3571950e-02,7.3632494e-02,7.3691592e-02,7.3749669e-02,7.3807001e-02,7.3863804e-02,7.3920213e-02,7.3976338e-02,7.4032344e-02,7.4088529e-02,7.4145168e-02,7.4202493e-02,7.4260637e-02,7.4319556e-02,7.4379042e-02,7.4438795e-02,7.4498594e-02,7.4558288e-02,7.4617893e-02,7.4677601e-02,7.4737735e-02,7.4798554e-02,7.4860223e-02,7.4922785e-02,7.4986100e-02,7.5049907e-02,7.5113811e-02,7.5177372e-02,7.5240172e-02,7.5301908e-02,7.5362295e-02,7.5421184e-02,7.5478479e-02,7.5534090e-02,7.5587854e-02,7.5639583e-02,7.5689003e-02,7.5735927e-02,7.5780138e-02,7.5821459e-02,7.5859703e-02,7.5894602e-02,7.5925902e-02,7.5953379e-02,7.5976804e-02,7.5996011e-02,7.6011002e-02,7.6021761e-02,7.6028422e-02,7.6031193e-02,7.6030187e-02,7.6025583e-02,7.6017454e-02,7.6005831e-02,7.5990647e-02,7.5971961e-02,7.5949848e-02,7.5924434e-02,7.5895935e-02,7.5864539e-02,7.5830281e-02,7.5793110e-02,7.5752988e-02,7.5709909e-02,7.5663969e-02,7.5615436e-02,7.5564697e-02,7.5512156e-02,7.5458109e-02,7.5402707e-02,7.5345919e-02,7.5287595e-02,7.5227685e-02,7.5166188e-02,7.5103343e-02,7.5039446e-02,7.4974835e-02,7.4909762e-02,7.4844375e-02,7.4778669e-02,7.4712574e-02,7.4646011e-02,7.4578933e-02,7.4511275e-02,7.4443020e-02,7.4374184e-02,7.4304804e-02,7.4234955e-02,7.4164771e-02,7.4094310e-02,7.4023619e-02,7.3952720e-02,7.3881552e-02,7.3810071e-02,7.3738247e-02,7.3666066e-02,7.3593453e-02,7.3520333e-02,7.3446706e-02,7.3372647e-02,7.3298290e-02,7.3223829e-02,7.3149517e-02,7.3075488e-02,7.3001713e-02,7.2928071e-02,7.2854482e-02,7.2780773e-02,7.2706707e-02,7.2632112e-02,7.2556742e-02,7.2480440e-02,7.2403148e-02,7.2325036e-02,7.2246380e-02,7.2167605e-02,7.2089061e-02,7.2010979e-02,7.1933344e-02,7.1855903e-02,7.1778230e-02,7.1699992e-02,7.1621090e-02,7.1541660e-02,7.1461976e-02,7.1382418e-02,7.1303308e-02,7.1224697e-02,7.1146473e-02,7.1068384e-02,7.0990212e-02,7.0911855e-02,7.0833497e-02,7.0755258e-02,7.0677340e-02,7.0599876e-02,7.0522845e-02,7.0446223e-02,7.0369922e-02,7.0293911e-02,7.0218101e-02,7.0142336e-02,7.0066534e-02,6.9990657e-02,6.9914766e-02,6.9839172e-02,6.9764256e-02,6.9690451e-02,6.9618031e-02,6.9547087e-02,6.9477573e-02,6.9409288e-02,6.9342002e-02,6.9275513e-02,6.9209836e-02,6.9145009e-02,6.9081172e-02,6.9018453e-02,6.8956941e-02,6.8896815e-02,6.8838157e-02,6.8781123e-02,6.8725802e-02,6.8672203e-02,6.8620317e-02,6.8570122e-02,6.8521634e-02,6.8474911e-02,6.8430133e-02,6.8387493e-02,6.8347111e-02,6.8309024e-02,6.8273216e-02,6.8239689e-02,6.8208434e-02,6.8179518e-02,6.8153009e-02,6.8128966e-02,6.8107381e-02,6.8088263e-02,6.8071611e-02,6.8057522e-02,6.8046145e-02,6.8037614e-02,6.8032086e-02,6.8029642e-02,6.8030328e-02,6.8034135e-02,6.8041056e-02,6.8051100e-02,6.8064228e-02,6.8080470e-02,6.8099946e-02,6.8122819e-02,6.8149284e-02,6.8179585e-02,6.8213932e-02,6.8252504e-02,6.8295255e-02,6.8342105e-02,6.8392962e-02,6.8447627e-02,6.8506010e-02,6.8568066e-02,6.8633854e-02,6.8703473e-02,6.8777099e-02,6.8854943e-02,6.8937168e-02,6.9023877e-02,6.9115065e-02,6.9210678e-02,6.9310680e-02,6.9415137e-02,6.9524214e-02,6.9638148e-02,6.9757178e-02,6.9881499e-02,7.0011146e-02,7.0145994e-02,7.0285901e-02,7.0430726e-02,7.0580423e-02,7.0734993e-02,7.0894614e-02,7.1059406e-02,7.1229488e-02,7.1404785e-02,7.1585223e-02,7.1770638e-02,7.1961008e-02,7.2156385e-02,7.2356939e-02,7.2562829e-02,7.2774343e-02,7.2991639e-02,7.3214784e-02,7.3443890e-02,7.3678993e-02,7.3920183e-02,7.4167520e-02,7.4421205e-02,7.4681371e-02,7.4948207e-02,7.5221874e-02,7.5502515e-02,7.5790167e-02,7.6084867e-02,7.6386653e-02,7.6695524e-02,7.7011436e-02,7.7334397e-02,7.7664569e-02,7.8001902e-02,7.8346387e-02,7.8698099e-02,7.9057284e-02,7.9424053e-02,7.9798743e-02,8.0181539e-02,8.0572709e-02,8.0972284e-02,8.1380278e-02,8.1796676e-02,8.2221501e-02,8.2654923e-02,8.3097242e-02,8.3549023e-02,8.4010512e-02,8.4481940e-02,8.4963463e-02,8.5455172e-02,8.5956953e-02,8.6468823e-02,8.6990878e-02,8.7523222e-02,8.8065900e-02,8.8619083e-02,8.9182869e-02,8.9757584e-02,9.0343669e-02,9.0941317e-02,9.1550767e-02,9.2172012e-02,9.2804924e-02,9.3449242e-02,9.4104856e-02,9.4771728e-02,9.5449932e-02,9.6139625e-02,9.6840978e-02,9.7554028e-02,9.8278806e-02,9.9015281e-02,9.9763595e-02,0.1005237,0.1012955,0.1020792,0.1028744,0.1036810,0.1044988,0.1053277,0.1061677,0.1070187,0.1078806,0.1087534,0.1096367,0.1105305,0.1114341,0.1123470,0.1132692,0.1142002,0.1151397,0.1160875,0.1170436,0.1180075,0.1189792,0.1199582,0.1209441,0.1219363,0.1229346,0.1239379,0.1249456,0.1259574,0.1269727,0.1279914,0.1290132,0.1300379,0.1310650,0.1320940,0.1331243,0.1341553,0.1351863,0.1362163,0.1372449,0.1382712,0.1392948,0.1403153,0.1413321,0.1423449,0.1433537,0.1443581,0.1453583,0.1463540,0.1473454,0.1483322,0.1493144,0.1502919,0.1512644,0.1522315,0.1531933,0.1541495,0.1551004,0.1560466,0.1569885,0.1579272,0.1588635,0.1597980,0.1607314,0.1616642,0.1625969,0.1635301,0.1644645,0.1654014,0.1663421,0.1672880,0.1682408,0.1692021,0.1701733,0.1711560,0.1721520,0.1731629,0.1741906,0.1752369,0.1763038,0.1773935,0.1785085,0.1796516,0.1808251,0.1820317,0.1832741,0.1845548,0.1858767,0.1872426,0.1886556,0.1901196,0.1916378,0.1932142,0.1948524,0.1965562,0.1983293,0.2001758,0.2020998,0.2041056,0.2061980,0.2083814,0.2106605,0.2130406,0.2155267,0.2181241,0.2208388,0.2236773,0.2266459,0.2297513,0.2330006,0.2364001,0.2399566,0.2436780,0.2475718,0.2516453,0.2559060,0.2603625,0.2650233,0.2698951,0.2749863,0.2803032,0.2858529,0.2916418,0.2976749,0.3039573,0.3104922,0.3172845,0.3243391,0.3316588,0.3392459,0.3471042,0.3552368,0.3636442,0.3723260,0.3812839,0.3905175,0.4000254,0.4098090,0.4198673,0.4301981,0.4407979,0.4516657,0.4627991,0.4741922,0.4858377,0.4977304,0.5098634,0.5222249,0.5348064,0.5475962,0.5605832,0.5737542,0.5870960,0.6005954,0.6142338,0.6279968,0.6418687,0.6558308,0.6698639,0.6839529,0.6980814,0.7122312,0.7263837,0.7405248,0.7546366,0.7687043,0.7827171,0.7966588,0.8105137,0.8242657,0.8379028,0.8514130,0.8647817,0.8779949,0.8910431,0.9039174,0.9166054,0.9291009,0.9413974,0.9534851,0.9653523,0.9770024,0.9884346,0.9996390,1.0106159,1.0213659,1.0318882,1.0421821,1.0522492,1.0620904,1.0717055,1.0810949,1.0902627,1.0992130,1.1079471,1.1164727,1.1247969,1.1329221,1.1408483,1.1485872,1.1561471,1.1635265,1.1707277,1.1777542,1.1846088,1.1912923,1.1978086,1.2041625,1.2103543,1.2163910,1.2222788,1.2280196,1.2336153,1.2390680,1.2443804,1.2495540,1.2545878,1.2594875,1.2642578,1.2688979,1.2734083,1.2777911,1.2820479,1.2861781,1.2901843,1.2940676,1.2978274,1.3014637,1.3049784,1.3083725,1.3116468,1.3148054,1.3178511,1.3207849,1.3236055,1.3263185,1.3289272,1.3314294,1.3338251,1.3361154,1.3382999,1.3403776,1.3423504,1.3442211,1.3459953,1.3476790,1.3492777,1.3507956,1.3522340,1.3535926,1.3548702,1.3560656,1.3571756,1.3582032,1.3591505,1.3600161,1.3608003,1.3615041,1.3621297,1.3626803,1.3631591,1.3635668,1.3639023,1.3641633,1.3643464,1.3644453,1.3644547,1.3643707,1.3641905,1.3639102,1.3635252,1.3630347,1.3624367,1.3617237,1.3608903,1.3599305,1.3588399,1.3576157,1.3562551,1.3547547,1.3531109,1.3513194,1.3493758,1.3472755,1.3450159,1.3425959,1.3400158,1.3372761,1.3343757,1.3313214,1.3281171,1.3247621,1.3212596,1.3176113,1.3138192,1.3098868,1.3058183,1.3016179,1.2972876,1.2928324,1.2882578,1.2835701,1.2787768,1.2738854,1.2689011,1.2638299,1.2586757,1.2534443,1.2481397,1.2427622,1.2373153,1.2318017,1.2262233,1.2205838,1.2148888,1.2091420,1.2033467,1.1975095,1.1916350,1.1857270,1.1797736,1.1737839,1.1677728,1.1617401,1.1556877,1.1496176,1.1435342,1.1374400,1.1313380,1.1252333,1.1191301,1.1130282,1.1069275,1.1008298,1.0947325,1.0886369,1.0825429,1.0764503,1.0703610,1.0642761,1.0581968,1.0521224,1.0460556,1.0399952,1.0339403,1.0278931,1.0218540,1.0158244,1.0098071,1.0038042,0.9978188,0.9918504,0.9859000,0.9799680,0.9740573,0.9681671,0.9622982,0.9564530,0.9506309,0.9448329,0.9390593,0.9333100,0.9275861,0.9218850,0.9162103,0.9105613,0.9049387,0.8993436,0.8937781,0.8882445,0.8827418,0.8772724,0.8718345,0.8664308,0.8610626,0.8557259,0.8504252,0.8451595,0.8399255,0.8347239,0.8295546,0.8244184,0.8193138,0.8142425,0.8092029,0.8041984,0.7992305,0.7942959,0.7893987,0.7845366,0.7797105,0.7749174,0.7701597,0.7654376,0.7607483,0.7560943,0.7514714,0.7468802,0.7423236,0.7377981,0.7333077,0.7288502,0.7244272,0.7200370,0.7156812,0.7113599,0.7070711,0.7028152,0.6985903,0.6943961,0.6902351,0.6861035,0.6820053,0.6779392,0.6739060,0.6699037,0.6659326,0.6619945,0.6580864,0.6542103,0.6503642,0.6465490,0.6427640,0.6390109,0.6352894,0.6315974,0.6279361,0.6243031,0.6206983,0.6171243,0.6135780,0.6100624,0.6065967,0.6031559,0.5997429,0.5963577,0.5929992,0.5896690,0.5863661,0.5830914,0.5798439,0.5766232,0.5734308,0.5702649,0.5671263,0.5640150,0.5609285,0.5578689,0.5548352,0.5518297,0.5488498,0.5458951,0.5429654,0.5400592,0.5371777,0.5343206,0.5314874,0.5286807,0.5258983,0.5231421,0.5204113,0.5177043,0.5150212,0.5123611,0.5097222,0.5071049,0.5045090,0.5019378,0.4993878,0.4968619,0.4943603,0.4918811,0.4894249,0.4869904,0.4845783,0.4821886,0.4798202,0.4774736,0.4751482,0.4728450,0.4705626,0.4683001,0.4660588,0.4638367,0.4616353,0.4594553,0.4572948,0.4551551,0.4530362,0.4509369,0.4488569,0.4467958,0.4447538,0.4427307,0.4407261,0.4387400,0.4367719,0.4348229,0.4328924,0.4309802,0.4290873,0.4272124,0.4253558,0.4235178,0.4216967,0.4198938,0.4181080,0.4163403,0.4145895,0.4128554,0.4111386,0.4094385,0.4077557,0.4060905,0.4044412,0.4028086,0.4011918,0.3995911,0.3980061,0.3964366,0.3948825,0.3933444,0.3918217,0.3903147,0.3888229,0.3873471,0.3858855,0.3844385,0.3830059,0.3815873,0.3801832,0.3787930,0.3774168,0.3760547,0.3747061,0.3733714,0.3720503,0.3707432,0.3694506,0.3681701,0.3669030,0.3656482,0.3644060,0.3631759,0.3619576,0.3607507,0.3595549,0.3583708,0.3571980,0.3560363,0.3548868,0.3537490,0.3526230,0.3515092,0.3504072,0.3493167,0.3482381,0.3471700,0.3461124,0.3450649,0.3440276,0.3429998,0.3419818,0.3409736,0.3399749,0.3389860,0.3380071,0.3370384,0.3360800,0.3351318,0.3341930,0.3332635,0.3323427,0.3314310,0.3305283,0.3296343,0.3287492,0.3278722,0.3270035,0.3261426,0.3252892,0.3244438,0.3236059,0.3227757,0.3219535,0.3211393,0.3203333,0.3195351,0.3187443,0.3179609,0.3171848,0.3164161,0.3156548,0.3149009,0.3141542,0.3134150,0.3126833,0.3119588,0.3112413,0.3105305,0.3098264,0.3091293,0.3084387,0.3077550,0.3070778,0.3064070,0.3057428,0.3050847,0.3044330,0.3037874,0.3031483,0.3025152,0.3018884,0.3012681,0.3006539,0.3000457,0.2994434,0.2988468,0.2982564,0.2976715,0.2970921,0.2965185,0.2959507,0.2953884,0.2948317,0.2942805,0.2937349,0.2931945,0.2926599,0.2921309,0.2916078,0.2910903,0.2905783,0.2900720,0.2895713,0.2890761,0.2885864,0.2881018,0.2876221,0.2871473,0.2866772,0.2862116,0.2857508,0.2852952,0.2848449,0.2844000,0.2839605,0.2835263,0.2830974,0.2826737,0.2822549,0.2818412,0.2814326,0.2810295,0.2806318,0.2802396,0.2798529,0.2794715,0.2790953,0.2787243,0.2783582,0.2779970,0.2776405,0.2772887,0.2769420,0.2766001,0.2762628,0.2759303,0.2756029,0.2752805,0.2749632,0.2746506,0.2743430,0.2740404,0.2737427,0.2734496,0.2731612,0.2728773,0.2725978,0.2723227,0.2720520,0.2717859,0.2715244,0.2712681,0.2710170,0.2707711,0.2705308,0.2702959,0.2700664,0.2698421,0.2696225,0.2694079,0.2691982,0.2689939,0.2687949,0.2686015,0.2684137,0.2682317,0.2680555,0.2678850,0.2677202,0.2675606,0.2674064,0.2672576,0.2671141,0.2669761,0.2668438,0.2667172,0.2665965,0.2664814,0.2663719,0.2662679,0.2661693,0.2660762,0.2659884,0.2659061,0.2658292,0.2657576,0.2656915,0.2656306,0.2655747,0.2655237,0.2654777,0.2654369,0.2654014,0.2653716,0.2653475,0.2653289,0.2653162,0.2653093,0.2653085,0.2653139,0.2653251,0.2653421,0.2653650,0.2653936,0.2654279,0.2654676,0.2655129,0.2655643,0.2656216,0.2656848,0.2657542,0.2658298,0.2659118,0.2659999,0.2660943,0.2661951,0.2663024,0.2664163,0.2665367,0.2666635,0.2667965,0.2669363,0.2670827,0.2672358,0.2673957,0.2675625,0.2677364,0.2679174,0.2681053,0.2683002,0.2685021,0.2687109,0.2689262,0.2691482,0.2693769,0.2696122,0.2698545,0.2701037,0.2703600,0.2706234,0.2708937,0.2711709,0.2714553,0.2717470,0.2720463,0.2723532,0.2726677,0.2729898,0.2733199,0.2736579,0.2740040,0.2743583,0.2747212,0.2750925,0.2754722,0.2758605,0.2762578,0.2766643,0.2770798,0.2775044,0.2779384,0.2783820,0.2788353,0.2792983,0.2797711,0.2802538,0.2807465,0.2812492,0.2817622,0.2822855,0.2828193,0.2833630,0.2839174,0.2844825,0.2850585,0.2856460,0.2862442,0.2868535,0.2874743,0.2881067,0.2887504,0.2894057,0.2900723,0.2907502,0.2914400,0.2921414,0.2928544,0.2935790,0.2943157,0.2950645,0.2958254,0.2965981,0.2973830,0.2981807,0.2989905,0.2998127,0.3006475,0.3014951,0.3023554,0.3032287,0.3041148,0.3050143,0.3059269,0.3068530,0.3077926,0.3087455,0.3097114,0.3106900,0.3116813,0.3126855,0.3137026,0.3147328,0.3157753,0.3168303,0.3178979,0.3189774,0.3200689,0.3211717,0.3222860,0.3234117,0.3245489,0.3256967,0.3268552,0.3280241,0.3292032,0.3303927,0.3315909,0.3327987,0.3340153,0.3352406,0.3364741,0.3377154,0.3389643,0.3402206,0.3414836,0.3427531,0.3440279,0.3453071,0.3465901,0.3478768,0.3491662,0.3504575,0.3517501,0.3530434,0.3543367,0.3556295,0.3569215,0.3582117,0.3594994,0.3607844,0.3620662,0.3633443,0.3646156,0.3658773,0.3671315,0.3683776,0.3696154,0.3708436,0.3720615,0.3732682,0.3744627,0.3756446,0.3768130,0.3779672,0.3791064,0.3802304,0.3813392,0.3824320,0.3835079,0.3845660,0.3856058,0.3866265,0.3876274,0.3886084,0.3895688,0.3905090,0.3914284,0.3923267,0.3932034,0.3940575,0.3948891,0.3956972,0.3964808,0.3972411,0.3979771,0.3986891,0.3993772,0.4000415,0.4006819,0.4012987,0.4018919,0.4024617,0.4030079,0.4035307,0.4040303,0.4045066,0.4049598,0.4053899,0.4057974,0.4061819,0.4065436,0.4068845,0.4072045,0.4075044,0.4077847,0.4080460,0.4082885,0.4085125,0.4087184,0.4089068,0.4090780,0.4092329,0.4093722,0.4094963,0.4096057,0.4097007,0.4097818,0.4098497,0.4099046,0.4099481,0.4099805,0.4100030,0.4100165,0.4100212,0.4100173,0.4100057,0.4099868,0.4099610,0.4099290,0.4098916,0.4098493,0.4098027,0.4097522,0.4096987,0.4096428,0.4095850,0.4095261,0.4094672,0.4094090,0.4093522,0.4092971,0.4092441,0.4091934,0.4091457,0.4091017,0.4090618,0.4090269,0.4089972,0.4089733,0.4089558,0.4089452,0.4089419,0.4089466,0.4089595,0.4089816,0.4090128,0.4090541,0.4091062,0.4091695,0.4092447,0.4093321,0.4094323,0.4095456,0.4096726,0.4098139,0.4099701,0.4101416,0.4103292,0.4105330,0.4107538,0.4109924,0.4112492,0.4115254,0.4118203,0.4121356,0.4124718,0.4128299,0.4132107,0.4136147,0.4140430,0.4144960,0.4149747,0.4154798,0.4160123,0.4165735,0.4171646,0.4177869,0.4184414,0.4191298,0.4198534,0.4206144,0.4214116,0.4222480,0.4231256,0.4240464,0.4250125,0.4260261,0.4270898,0.4282058,0.4293760,0.4306021,0.4318854,0.4332276,0.4346291,0.4360905,0.4376123,0.4391950,0.4408405,0.4425510,0.4443238,0.4461629,0.4480702,0.4500486,0.4521005,0.4542288,0.4564369,0.4587300,0.4611121,0.4635884,0.4661638,0.4688432,0.4716324,0.4745358,0.4775578,0.4807028,0.4839761,0.4873857,0.4909273,0.4946111,0.4984411,0.5024236,0.5065669,0.5108780,0.5153632,0.5200312,0.5248932,0.5299577,0.5352347,0.5407337,0.5464637,0.5524358,0.5586576,0.5651374,0.5718848,0.5789121,0.5862117,0.5937994,0.6016827,0.6098682,0.6183673,0.6271869,0.6363367,0.6458272,0.6556698,0.6658821,0.6764786,0.6874777,0.6988990,0.7107632,0.7230983,0.7359310,0.7492974,0.7631876,0.7776432,0.7926931,0.8083574,0.8246570,0.8416107,0.8592449,0.8775754,0.8966195,0.9163925,0.9369065,0.9581816,0.9802263,1.0030524,1.0266711,1.0510923,1.0763453,1.1024559,1.1293825,1.1571683,1.1858413,1.2154179,1.2459075,1.2773361,1.3097215,1.3430973,1.3774793,1.4128883,1.4493434,1.4868596,1.5254674,1.5651760,1.6059990,1.6479453,1.6910297,1.7352989,1.7806542,1.8271387,1.8747368,1.9234490,1.9732412,2.0240803,2.0759211,2.1287034,2.1823781,2.2368536,2.2920330,2.3478024,2.4040301,2.4605958,2.5173335,2.5740683,2.6305988,2.6867189,2.7422173,2.7968333,2.8503132,2.9024076,2.9529109,3.0016158,3.0483561,3.0929923,3.1354082,3.1755261,3.2132645,3.2485702,3.2814145,3.3117893,3.3397245,3.3652520,3.3884101,3.4092350,3.4279976,3.4447703,3.4597530,3.4731922,3.4853420,3.4964418,3.5066767,3.5161757,3.5250127,3.5332265,3.5408475,3.5479112,3.5544648,3.5605597,3.5662379,3.5715210,3.5764146,3.5809226,3.5851042,3.5890133,3.5927427,3.5963986,3.6000779,3.6038535,3.6077721,3.6118510,3.6160836,3.6204412,3.6248665,3.6292701,3.6335223,3.6374652,3.6409309,3.6437826,3.6459472,3.6474555,3.6485152,3.6493771,3.6503839,3.6518774,3.6541207,3.6572299,3.6611423,3.6656332,3.6703751,3.6750388,3.6793888,3.6833415,3.6869583,3.6903896,3.6937826,3.6972010,3.7005920,3.7038038,3.7066851,3.7091162,3.7110810,3.7126708,3.7140450,3.7153788,3.7168114,3.7184243,3.7202454,3.7222691,3.7244787,3.7268565,3.7293711,3.7319646,3.7345428,3.7369833,3.7391665,3.7410245,3.7426095,3.7440407,3.7455192,3.7472482,3.7493565,3.7518401,3.7545495,3.7572365,3.7596369,3.7615561,3.7629359,3.7638612,3.7645147,3.7650936,3.7657249,3.7664165,3.7670617,3.7674932,3.7676036,3.7673631,3.7668800,3.7663741,3.7661059,3.7662983,3.7670679,3.7683918,3.7701244,3.7720482,3.7739377,3.7756152,3.7769759,3.7779827,3.7786355,3.7789454,3.7789111,3.7785265,3.7778392,3.7769079,3.7758636,3.7748811,3.7741382,3.7737575,3.7737594,3.7740397,3.7743804,3.7745016,3.7741289,3.7730725,3.7712817,3.7688632,3.7660539,3.7631478,3.7604065,3.7579429,3.7557364,3.7536209,3.7513595,3.7487383,3.7456450,3.7421000,3.7382345,3.7342269,3.7302206,3.7262650,3.7222981,3.7181740,3.7137265,3.7088315,3.7034526,3.6976464,3.6915452,3.6853321,3.6791444,3.6730750,3.6671345,3.6612573,3.6553195,3.6491764,3.6427031,3.6358144,3.6284814,3.6207125,3.6125357,3.6039815,3.5950661,3.5858109,3.5762489,3.5664356,3.5564463,3.5463676,3.5362515,3.5261083,3.5158877,3.5054855,3.4947870,3.4837015,3.4722011,3.4603267,3.4481640,3.4358137,3.4233439,3.4107723,3.3980782,3.3852093,3.3721340,3.3588529,3.3454053,3.3318658,3.3183095,3.3048077,3.2914066,3.2781205,3.2649255,3.2517819,3.2386360,3.2254417,3.2121661,3.1987891,3.1853170,3.1717646,3.1581550,3.1445129,3.1308486,3.1171708,3.1034794,3.0897722,3.0760434,3.0623062,3.0485792,3.0348883,3.0212617,3.0077085,2.9942334,2.9808209,2.9674454,2.9540892,2.9407284,2.9273624,2.9140007,2.9006646,2.8873706,2.8741395,2.8609812,2.8478906,2.8348653,2.8218892,2.8089557,2.7960596,2.7832012,2.7703829,2.7576041,2.7448673,2.7321699,2.7195034,2.7068596,2.6942277,2.6816094,2.6690176,2.6564732,2.6440001,2.6316266,2.6193600,2.6072052,2.5951509,2.5831730,2.5712531,2.5593758,2.5475359,2.5357375,2.5239849,2.5122905,2.5006621,2.4891102,2.4776368,2.4662342,2.4548995,2.4436266,2.4324117,2.4212461,2.4101253,2.3990495,2.3880193,2.3770366,2.3661010,2.3552146,2.3443778,2.3335989,2.3228827,2.3122320,2.3016536,2.2911487,2.2807162,2.2703452,2.2600284,2.2497571,2.2395263,2.2293363,2.2191813,2.2090690,2.1990054,2.1889954,2.1790452,2.1691563,2.1593354,2.1495860,2.1399100,2.1303077,2.1207709,2.1112962,2.1018777,2.0925131,2.0831947,2.0739236,2.0646989,2.0555208,2.0463848,2.0372856,2.0282216,2.0191917,2.0101972,2.0012417,1.9923261,1.9834708,1.9746691,1.9659275,1.9572464,1.9486227,1.9400513,1.9315279,1.9230502,1.9146167,1.9062288,1.8978777,1.8895679,1.8812991,1.8730695,1.8648778,1.8567238,1.8486092,1.8405368,1.8325115,1.8245379,1.8166118,1.8087361,1.8009099,1.7931309,1.7853956,1.7777022,1.7700497,1.7624412,1.7548760,1.7473526,1.7398740,1.7324406,1.7250518,1.7177060,1.7104000,1.7031304,1.6958957,1.6886969,1.6815361,1.6744101,1.6673238,1.6602848,1.6532904,1.6463407,1.6394351,1.6325711,1.6257433,1.6189525,1.6121925,1.6054652,1.5987709,1.5921099,1.5854819,1.5788879,1.5723290,1.5658064,1.5593212,1.5528761,1.5464675,1.5400960,1.5337617,1.5274639,1.5212010,1.5149753,1.5087850,1.5026315,1.4965184,1.4904418,1.4844038,1.4784037,1.4724407,1.4665134,1.4606192,1.4547567,1.4489255,1.4431256,1.4373525,1.4316108,1.4259005,1.4202235,1.4145820,1.4089768,1.4034061,1.3978698,1.3923670,1.3868988,1.3814610,1.3760567,1.3706867,1.3653529,1.3600554,1.3547950,1.3495712,1.3443832,1.3392305,1.3341088,1.3290186,1.3239598,1.3189334,1.3139411,1.3089812,1.3040560,1.2991656,1.2943101,1.2894878,1.2846960,1.2799375,1.2752118,1.2705200,1.2658617,1.2612375,1.2566463,1.2520889,1.2475665,1.2430745,1.2386147,1.2341868,1.2297916,1.2254272,1.2210951,1.2167953,1.2125276,1.2082927,1.2040912,1.1999192,1.1957810,1.1916761,1.1876051,1.1835679,1.1795645,1.1755946,1.1716578,1.1677536,1.1638784,1.1600339,1.1562200,1.1524346,1.1486795,1.1449547,1.1412612,1.1375999,1.1339707,1.1303741,1.1268091,1.1232753,1.1197722,1.1162996,1.1128569,1.1094437,1.1060597,1.1027040,1.0993776,1.0960773,1.0928050,1.0895584,1.0863385,1.0831463,1.0799820,1.0768458,1.0737375,1.0706584,1.0676060,1.0645812,1.0615828,1.0586104,1.0556638,1.0527432,1.0498488,1.0469815,1.0441421,1.0413314,1.0385481,1.0357914,1.0330620,1.0303593,1.0276822,1.0250310,1.0224047,1.0198033,1.0172280,1.0146770,1.0121512,1.0096502,1.0071738,1.0047216,1.0022936,0.9998894,0.9975090,0.9951526,0.9928201,0.9905105,0.9882240,0.9859605,0.9837196,0.9815009,0.9793032,0.9771287,0.9749742,0.9728404,0.9707258,0.9686341,0.9665624,0.9645101,0.9624788,0.9604695,0.9584794,0.9565085,0.9545575,0.9526272,0.9507161,0.9488229,0.9469465,0.9450898,0.9432515,0.9414326,0.9396334,0.9378538,0.9360942,0.9343538,0.9326338,0.9309327,0.9292523,0.9275914,0.9259498,0.9243271,0.9227241,0.9211397,0.9195733,0.9180241,0.9164931,0.9149796,0.9134827,0.9120042,0.9105432,0.9091012,0.9076785,0.9062750,0.9048914,0.9035273,0.9021814,0.9008554,0.8995481,0.8982599,0.8969901,0.8957394,0.8945048,0.8932865,0.8920842,0.8908989,0.8897292,0.8885754,0.8874371,0.8863148,0.8852081,0.8841172,0.8830417,0.8819836,0.8809412,0.8799155,0.8789063,0.8779131,0.8769350,0.8759729,0.8750262,0.8740950,0.8731796,0.8722793,0.8713952,0.8705274,0.8696762,0.8688415,0.8680238,0.8672230,0.8664397,0.8656723,0.8649206,0.8641842,0.8634630,0.8627577,0.8620684,0.8613950,0.8607378,0.8600972,0.8594728,0.8588638,0.8582705,0.8576923,0.8571291,0.8565811,0.8560481,0.8555301,0.8550270,0.8545387,0.8540655,0.8536066,0.8531623,0.8527336,0.8523200,0.8519217,0.8515385,0.8511710,0.8508189,0.8504817,0.8501590,0.8498505,0.8495566,0.8492770,0.8490105,0.8487577,0.8485185,0.8482925,0.8480795,0.8478798,0.8476943,0.8475229,0.8473662,0.8472247,0.8470985,0.8469867,0.8468891,0.8468056,0.8467371,0.8466827,0.8466431,0.8466182,0.8466071,0.8466094,0.8466247,0.8466531,0.8466945,0.8467494,0.8468183,0.8469012,0.8469983,0.8471102,0.8472360,0.8473765,0.8475318,0.8477020,0.8478869,0.8480863,0.8483002,0.8485283,0.8487698,0.8490249,0.8492948,0.8495795,0.8498796,0.8501951,0.8505268,0.8508744,0.8512362,0.8516122,0.8520021,0.8524072,0.8528270,0.8532616,0.8537114,0.8541756,0.8546542,0.8551475,0.8556557,0.8561785,0.8567173,0.8572717,0.8578429,0.8584297,0.8590335,0.8596525,0.8602868,0.8609355,0.8615992,0.8622781,0.8629724,0.8636815,0.8644056,0.8651436,0.8658974,0.8666658,0.8674500,0.8682495,0.8690647,0.8698951,0.8707412,0.8716013,0.8724764,0.8733658,0.8742712,0.8751913,0.8761294,0.8770839,0.8780546,0.8790422,0.8800459,0.8810652,0.8820990,0.8831482,0.8842119,0.8852922,0.8863884,0.8875020,0.8886327,0.8897811,0.8909463,0.8921292,0.8933274,0.8945426,0.8957731,0.8970206,0.8982836,0.8995634,0.9008576,0.9021696,0.9034970,0.9048416,0.9062030,0.9075825,0.9089801,0.9103973,0.9118330,0.9132879,0.9147600,0.9162492,0.9177554,0.9192775,0.9208173,0.9223741,0.9239500,0.9255448,0.9271603,0.9287946,0.9304487,0.9321203,0.9338098,0.9355169,0.9372418,0.9389825,0.9407418,0.9425172,0.9443106,0.9461211,0.9479510,0.9497992,0.9516675,0.9535546,0.9554611,0.9573849,0.9593267,0.9612845,0.9632599,0.9652517,0.9672609,0.9692883,0.9713361,0.9734038,0.9754897,0.9775974,0.9797237,0.9818715,0.9840384,0.9862260,0.9884323,0.9906586,0.9929017,0.9951642,0.9974430,0.9997398,1.0020556,1.0043920,1.0067476,1.0091248,1.0115221,1.0139412,1.0163797,1.0188407,1.0213218,1.0238255,1.0263482,1.0288941,1.0314599,1.0340474,1.0366526,1.0392804,1.0419271,1.0445951,1.0472831,1.0499887,1.0527145,1.0554575,1.0582209,1.0610021,1.0638049,1.0666270,1.0694724,1.0723382,1.0752245,1.0781313,1.0810591,1.0840045,1.0869701,1.0899554,1.0929631,1.0959917,1.0990446,1.1021202,1.1052207,1.1083425,1.1114888,1.1146537,1.1178395,1.1210409,1.1242629,1.1275005,1.1307579,1.1340330,1.1373295,1.1406459,1.1439821,1.1473420,1.1507243,1.1541286,1.1575547,1.1610011,1.1644681,1.1679549,1.1714630,1.1749920,1.1785419,1.1821120,1.1857014,1.1893111,1.1929423,1.1965954,1.2002718,1.2039716,1.2076927,1.2114350,1.2151976,1.2189798,1.2227807,1.2266012,1.2304404,1.2342986,1.2381730,1.2420627,1.2459697,1.2498941,1.2538378,1.2578038,1.2617934,1.2658069,1.2698449,1.2739071,1.2779917,1.2820973,1.2862239,1.2903687,1.2945309,1.2987088,1.3029022,1.3071133,1.3113421,1.3155911,1.3198627,1.3241571,1.3284745,1.3328136,1.3371758,1.3415600,1.3459661,1.3503963,1.3548508,1.3593296,1.3638324,1.3683561,1.3728979,1.3774538,1.3820221,1.3866032,1.3911988,1.3958113,1.4004457,1.4051048,1.4097891,1.4144984,1.4192309,1.4239845,1.4287571,1.4335459,1.4383525,1.4431765,1.4480188,1.4528810,1.4577646,1.4626696,1.4675945,1.4725374,1.4774970,1.4824728,1.4874656,1.4924780,1.4975116,1.5025680,1.5076478,1.5127509,1.5178772,1.5230272,1.5281987,1.5333911,1.5386016,1.5438294,1.5490757,1.5543395,1.5596209,1.5649182,1.5702305,1.5755534,1.5808848,1.5862243,1.5915724,1.5969318,1.6023068,1.6077018,1.6131222,1.6185712,1.6240491,1.6295559,1.6350889,1.6406435,1.6462140,1.6517957,1.6573857,1.6629838,1.6685925,1.6742170,1.6798644,1.6855392,1.6912447,1.6969804,1.7027433,1.7085289,1.7143333,1.7201527,1.7259860,1.7318336,1.7376951,1.7435727,1.7494670,1.7553766,1.7612972,1.7672225,1.7731478,1.7790704,1.7849910,1.7909160,1.7968527,1.8028138,1.8088073,1.8148398,1.8209131,1.8270245,1.8331680,1.8393362,1.8455203,1.8517141,1.8579144,1.8641201,1.8703325,1.8765545,1.8827876,1.8890325,1.8952895,1.9015629,1.9078586,1.9141860,1.9205532,1.9269650,1.9334186,1.9399042,1.9464067,1.9529108,1.9594057,1.9658881,1.9723624,1.9788365,1.9853230,1.9918302,1.9983643,2.0049295,2.0115297,2.0181651,2.0248339,2.0315287,2.0382392,2.0449557,2.0516708,2.0583844,2.0651014,2.0718317,2.0785828,2.0853589,2.0921607,2.0989871,2.1058385,2.1127179,2.1196327,2.1265881,2.1335852,2.1406233,2.1476934,2.1547852,2.1618829,2.1689699,2.1760364,2.1830792,2.1901052,2.1971271,2.2041626,2.2112277,2.2183321,2.2254798,2.2326686,2.2399008,2.2471752,2.2544982,2.2618685,2.2692800,2.2767177,2.2841649,2.2916033,2.2990246,2.3064363,2.3138583,2.3213210,2.3288574,2.3364971,2.3442554,2.3521316,2.3601053,2.3681397,2.3761878,2.3842032,2.3921535,2.4000247,2.4078248,2.4155760,2.4233074,2.4310429,2.4387960,2.4465754,2.4543841,2.4622326,2.4701335,2.4781015,2.4861426,2.4942482,2.5023961,2.5105567,2.5187035,2.5268188,2.5349023,2.5429688,2.5510457,2.5591669,2.5673599,2.5756409,2.5840092,2.5924492,2.6009352,2.6094441,2.6179569,2.6264591,2.6349435,2.6434095,2.6518607,2.6603072,2.6687639,2.6772437,2.6857562,2.6943069,2.7028956,2.7115209,2.7201841,2.7288864,2.7376337,2.7464368,2.7553110,2.7642682,2.7733085,2.7824063,2.7915082,2.8005383,2.8094192,2.8180978,2.8265655,2.8348608,2.8430574,2.8512387,2.8594708,2.8677914,2.8762085,2.8847113,2.8932798,2.9018972,2.9105442,2.9191997,2.9278388,2.9364357,2.9449706,2.9534304,2.9618106,2.9701116,2.9783320,2.9864669,2.9945104,3.0024686,3.0103664,3.0182514,3.0261812,3.0341992,3.0423095,3.0504613,3.0585518,3.0664465,3.0740135,3.0811472,3.0877879,3.0939345,3.0996494,3.1050611,3.1103480,3.1157148,3.1213534,3.1274045,3.1339257,3.1408777,3.1481333,3.1555045,3.1627955,3.1698596,3.1766520,3.1832454,3.1897969,3.1964819,3.2034054,3.2105458,3.2177467,3.2247653,3.2313650,3.2374008,3.2428730,3.2479072,3.2526798,3.2573159,3.2618198,3.2660835,3.2699656,3.2734003,3.2764661,3.2793806,3.2824259,3.2858481,3.2897820,3.2942283,3.2990665,3.3040979,3.3090937,3.3138466,3.3182135,3.3221371,3.3256299,3.3287292,3.3314402,3.3337221,3.3355172,3.3368189,3.3377268,3.3384571,3.3392875,3.3404684,3.3421476,3.3443394,3.3469584,3.3498785,3.3529892,3.3562062,3.3594513,3.3626130,3.3655312,3.3680208,3.3699284,3.3711925,3.3718753,3.3721449,3.3722076,3.3722205,3.3722205,3.3721087,3.3717117,3.3708839,3.3696117,3.3679876
"w3-04",26.0000000,1.9003868e-02,1.8891335e-02,1.8788099e-02,1.8695593e-02,1.8618822e-02,1.8558264e-02,1.8508196e-02,1.8466949e-02,1.8426895e-02,1.8386364e-02,1.8337250e-02,1.8279076e-02,1.8216133e-02,1.8152952e-02,1.8092394e-02,1.8038034e-02,1.7996073e-02,1.7967224e-02,1.7954588e-02,1.7956257e-02,1.7968416e-02,1.7987013e-02,1.8005610e-02,1.8019438e-02,1.8022537e-02,1.8014908e-02,1.7994642e-02,1.7964363e-02,1.7928123e-02,1.7892361e-02,1.7863035e-02,1.7840862e-02,1.7831087e-02,1.7833710e-02,1.7842293e-02,1.7848253e-02,1.7849207e-02,1.7841101e-02,1.7824650e-02,1.7803907e-02,1.7782927e-02,1.7763615e-02,1.7749071e-02,1.7739058e-02,1.7729282e-02,1.7719746e-02,1.7707109e-02,1.7694950e-02,1.7686367e-02,1.7683268e-02,1.7689943e-02,1.7704010e-02,1.7723799e-02,1.7744780e-02,1.7763615e-02,1.7777681e-02,1.7785788e-02,1.7784357e-02,1.7779350e-02,1.7770052e-02,1.7757893e-02,1.7742395e-02,1.7729759e-02,1.7721891e-02,1.7719030e-02,1.7719269e-02,1.7719746e-02,1.7720699e-02,1.7721176e-02,1.7718554e-02,1.7711163e-02,1.7703772e-02,1.7697811e-02,1.7697573e-02,1.7703295e-02,1.7714262e-02,1.7729998e-02,1.7745495e-02,1.7755747e-02,1.7758846e-02,1.7752409e-02,1.7739296e-02,1.7720938e-02,1.7701507e-02,1.7681599e-02,1.7667294e-02,1.7656922e-02,1.7651677e-02,1.7651320e-02,1.7652988e-02,1.7657399e-02,1.7664313e-02,1.7674327e-02,1.7689109e-02,1.7706990e-02,1.7727137e-02,1.7747283e-02,1.7766595e-02,1.7780781e-02,1.7791152e-02,1.7796636e-02,1.7799139e-02,1.7796516e-02,1.7790079e-02,1.7781258e-02,1.7774343e-02,1.7770410e-02,1.7771840e-02,1.7778516e-02,1.7788649e-02,1.7801046e-02,1.7813683e-02,1.7824173e-02,1.7832518e-02,1.7838717e-02,1.7843127e-02,1.7847657e-02,1.7853260e-02,1.7862558e-02,1.7874479e-02,1.7889023e-02,1.7902732e-02,1.7913938e-02,1.7920971e-02,1.7924905e-02,1.7925382e-02,1.7922521e-02,1.7919540e-02,1.7917037e-02,1.7917037e-02,1.7921805e-02,1.7930150e-02,1.7939806e-02,1.7949581e-02,1.7957211e-02,1.7961740e-02,1.7962217e-02,1.7962575e-02,1.7962813e-02,1.7965555e-02,1.7972231e-02,1.7982483e-02,1.7995477e-02,1.8008590e-02,1.8019676e-02,1.8027902e-02,1.8031478e-02,1.8030286e-02,1.8026233e-02,1.8020034e-02,1.8013716e-02,1.8009663e-02,1.8008351e-02,1.8010974e-02,1.8018126e-02,1.8027544e-02,1.8037319e-02,1.8047214e-02,1.8057704e-02,1.8070698e-02,1.8086076e-02,1.8103957e-02,1.8121958e-02,1.8138170e-02,1.8150806e-02,1.8159032e-02,1.8162370e-02,1.8163204e-02,1.8162370e-02,1.8161178e-02,1.8162131e-02,1.8165469e-02,1.8168807e-02,1.8172145e-02,1.8172979e-02,1.8171668e-02,1.8167853e-02,1.8164277e-02,1.8161178e-02,1.8160820e-02,1.8165350e-02,1.8173456e-02,1.8184423e-02,1.8195271e-02,1.8203855e-02,1.8210292e-02,1.8213987e-02,1.8215060e-02,1.8215299e-02,1.8213630e-02,1.8211842e-02,1.8209934e-02,1.8209934e-02,1.8209934e-02,1.8208623e-02,1.8207550e-02,1.8206358e-02,1.8206000e-02,1.8206477e-02,1.8209457e-02,1.8214822e-02,1.8222928e-02,1.8231273e-02,1.8239379e-02,1.8245459e-02,1.8251300e-02,1.8256664e-02,1.8259764e-02,1.8262506e-02,1.8263221e-02,1.8261433e-02,1.8258810e-02,1.8254399e-02,1.8248796e-02,1.8243313e-02,1.8239975e-02,1.8239260e-02,1.8240809e-02,1.8243909e-02,1.8249273e-02,1.8253565e-02,1.8256903e-02,1.8257737e-02,1.8256068e-02,1.8250227e-02,1.8243074e-02,1.8236041e-02,1.8229723e-02,1.8224955e-02,1.8222332e-02,1.8220663e-02,1.8219709e-02,1.8219709e-02,1.8219829e-02,1.8219948e-02,1.8220305e-02,1.8221855e-02,1.8226266e-02,1.8231273e-02,1.8238068e-02,1.8246889e-02,1.8255830e-02,1.8264890e-02,1.8271208e-02,1.8277645e-02,1.8282294e-02,1.8284321e-02,1.8284798e-02,1.8282890e-02,1.8278480e-02,1.8273950e-02,1.8268228e-02,1.8262386e-02,1.8259168e-02,1.8257976e-02,1.8259645e-02,1.8262982e-02,1.8268824e-02,1.8274784e-02,1.8280864e-02,1.8286705e-02,1.8290639e-02,1.8292546e-02,1.8294334e-02,1.8296123e-02,1.8298864e-02,1.8301845e-02,1.8306732e-02,1.8314123e-02,1.8321514e-02,1.8329144e-02,1.8336654e-02,1.8345118e-02,1.8353581e-02,1.8361926e-02,1.8370390e-02,1.8377662e-02,1.8382430e-02,1.8385053e-02,1.8385291e-02,1.8385172e-02,1.8384457e-02,1.8383622e-02,1.8382430e-02,1.8380523e-02,1.8378735e-02,1.8377542e-02,1.8378258e-02,1.8380880e-02,1.8384695e-02,1.8388987e-02,1.8392920e-02,1.8396974e-02,1.8400669e-02,1.8404007e-02,1.8406510e-02,1.8406868e-02,1.8405437e-02,1.8403530e-02,1.8401623e-02,1.8398404e-02,1.8394589e-02,1.8391013e-02,1.8388748e-02,1.8387556e-02,1.8387318e-02,1.8388987e-02,1.8392563e-02,1.8398285e-02,1.8404603e-02,1.8411279e-02,1.8418074e-02,1.8424034e-02,1.8429041e-02,1.8433571e-02,1.8438220e-02,1.8442750e-02,1.8447161e-02,1.8451691e-02,1.8455982e-02,1.8459439e-02,1.8462539e-02,1.8464208e-02,1.8465281e-02,1.8466234e-02,1.8467069e-02,1.8465996e-02,1.8462658e-02,1.8458962e-02,1.8455148e-02,1.8451333e-02,1.8446803e-02,1.8440247e-02,1.8432617e-02,1.8424869e-02,1.8417239e-02,1.8409252e-02,1.8401504e-02,1.8394232e-02,1.8387794e-02,1.8381834e-02,1.8376827e-02,1.8372416e-02,1.8367887e-02,1.8364668e-02,1.8362761e-02,1.8361449e-02,1.8361568e-02,1.8363714e-02,1.8366575e-02,1.8370271e-02,1.8375635e-02,1.8382549e-02,1.8390536e-02,1.8400311e-02,1.8410802e-02,1.8421173e-02,1.8431544e-02,1.8440127e-02,1.8446565e-02,1.8450499e-02,1.8453360e-02,1.8455863e-02,1.8456817e-02,1.8457294e-02,1.8459439e-02,1.8462896e-02,1.8466949e-02,1.8470883e-02,1.8474817e-02,1.8478513e-02,1.8481851e-02,1.8484950e-02,1.8488169e-02,1.8490195e-02,1.8491626e-02,1.8494129e-02,1.8497229e-02,1.8500686e-02,1.8504024e-02,1.8507481e-02,1.8510699e-02,1.8513799e-02,1.8515229e-02,1.8514752e-02,1.8513203e-02,1.8512130e-02,1.8512011e-02,1.8513083e-02,1.8514872e-02,1.8517256e-02,1.8520832e-02,1.8525720e-02,1.8530965e-02,1.8535972e-02,1.8540978e-02,1.8545747e-02,1.8550515e-02,1.8554688e-02,1.8558264e-02,1.8561721e-02,1.8566012e-02,1.8569708e-02,1.8571734e-02,1.8572688e-02,1.8573046e-02,1.8572688e-02,1.8571019e-02,1.8567801e-02,1.8563271e-02,1.8558621e-02,1.8555522e-02,1.8554807e-02,1.8555760e-02,1.8556595e-02,1.8557429e-02,1.8558621e-02,1.8559456e-02,1.8559575e-02,1.8558621e-02,1.8558025e-02,1.8558621e-02,1.8561244e-02,1.8564939e-02,1.8568754e-02,1.8572450e-02,1.8576026e-02,1.8579245e-02,1.8580437e-02,1.8579841e-02,1.8578529e-02,1.8576145e-02,1.8573642e-02,1.8571496e-02,1.8570662e-02,1.8571496e-02,1.8574119e-02,1.8577576e-02,1.8580914e-02,1.8584371e-02,1.8587828e-02,1.8591166e-02,1.8594623e-02,1.8597603e-02,1.8599391e-02,1.8599749e-02,1.8600225e-02,1.8601298e-02,1.8604040e-02,1.8607378e-02,1.8610358e-02,1.8612862e-02,1.8615246e-02,1.8617511e-02,1.8619776e-02,1.8621445e-02,1.8622160e-02,1.8621802e-02,1.8620014e-02,1.8616319e-02,1.8612385e-02,1.8608332e-02,1.8604159e-02,1.8599749e-02,1.8594742e-02,1.8589854e-02,1.8584847e-02,1.8580914e-02,1.8576860e-02,1.8573761e-02,1.8570662e-02,1.8567681e-02,1.8566370e-02,1.8566608e-02,1.8566608e-02,1.8566847e-02,1.8566847e-02,1.8566906e-02,1.8567324e-02,1.8567383e-02,1.8567562e-02,1.8567443e-02,1.8568099e-02,1.8568754e-02,1.8570423e-02,1.8572986e-02,1.8576324e-02,1.8580437e-02,1.8584430e-02,1.8588066e-02,1.8591762e-02,1.8595040e-02,1.8597364e-02,1.8599153e-02,1.8601298e-02,1.8603206e-02,1.8605590e-02,1.8607020e-02,1.8608332e-02,1.8609345e-02,1.8609166e-02,1.8608689e-02,1.8607914e-02,1.8607259e-02,1.8606603e-02,1.8606007e-02,1.8605351e-02,1.8604875e-02,1.8605173e-02,1.8606603e-02,1.8607974e-02,1.8609405e-02,1.8610954e-02,1.8612146e-02,1.8612087e-02,1.8610895e-02,1.8608451e-02,1.8604696e-02,1.8599749e-02,1.8593907e-02,1.8588960e-02,1.8584490e-02,1.8580019e-02,1.8576145e-02,1.8573582e-02,1.8571436e-02,1.8570483e-02,1.8570781e-02,1.8571317e-02,1.8572867e-02,1.8575370e-02,1.8579006e-02,1.8583298e-02,1.8588126e-02,1.8593252e-02,1.8598735e-02,1.8604934e-02,1.8610835e-02,1.8616498e-02,1.8621564e-02,1.8626153e-02,1.8630207e-02,1.8633723e-02,1.8636465e-02,1.8639207e-02,1.8641949e-02,1.8644810e-02,1.8648922e-02,1.8653750e-02,1.8659651e-02,1.8666506e-02,1.8673241e-02,1.8680096e-02,1.8686891e-02,1.8693328e-02,1.8698633e-02,1.8703580e-02,1.8707335e-02,1.8709958e-02,1.8712521e-02,1.8715203e-02,1.8717825e-02,1.8720448e-02,1.8723130e-02,1.8726408e-02,1.8729568e-02,1.8732727e-02,1.8735468e-02,1.8738151e-02,1.8740654e-02,1.8742621e-02,1.8743277e-02,1.8743157e-02,1.8742800e-02,1.8742263e-02,1.8740416e-02,1.8737376e-02,1.8733501e-02,1.8729508e-02,1.8725634e-02,1.8722594e-02,1.8719673e-02,1.8717885e-02,1.8716991e-02,1.8716276e-02,1.8716455e-02,1.8717587e-02,1.8718123e-02,1.8718719e-02,1.8719316e-02,1.8720031e-02,1.8721282e-02,1.8722892e-02,1.8725514e-02,1.8728197e-02,1.8730938e-02,1.8734038e-02,1.8737316e-02,1.8740654e-02,1.8744230e-02,1.8748879e-02,1.8753648e-02,1.8759668e-02,1.8766403e-02,1.8773675e-02,1.8782139e-02,1.8790603e-02,1.8799245e-02,1.8807948e-02,1.8816710e-02,1.8825471e-02,1.8833995e-02,1.8841982e-02,1.8848836e-02,1.8854976e-02,1.8860936e-02,1.8867135e-02,1.8873513e-02,1.8880069e-02,1.8886983e-02,1.8893898e-02,1.8900871e-02,1.8907905e-02,1.8914878e-02,1.8921971e-02,1.8929064e-02,1.8936098e-02,1.8943191e-02,1.8950164e-02,1.8957555e-02,1.8964946e-02,1.8972397e-02,1.8979490e-02,1.8985629e-02,1.8991649e-02,1.8996894e-02,1.9001603e-02,1.9006312e-02,1.9010782e-02,1.9015193e-02,1.9019663e-02,1.9024491e-02,1.9030273e-02,1.9036233e-02,1.9042790e-02,1.9050360e-02,1.9058406e-02,1.9067585e-02,1.9077957e-02,1.9089282e-02,1.9101143e-02,1.9114256e-02,1.9128084e-02,1.9142389e-02,1.9156814e-02,1.9171238e-02,1.9185901e-02,1.9201100e-02,1.9216716e-02,1.9232869e-02,1.9249439e-02,1.9266903e-02,1.9284487e-02,1.9302368e-02,1.9321442e-02,1.9340992e-02,1.9360721e-02,1.9380987e-02,1.9401133e-02,1.9420922e-02,1.9439578e-02,1.9457102e-02,1.9473493e-02,1.9488633e-02,1.9502521e-02,1.9515216e-02,1.9526601e-02,1.9536793e-02,1.9546032e-02,1.9554675e-02,1.9562483e-02,1.9569457e-02,1.9576192e-02,1.9582808e-02,1.9589365e-02,1.9595683e-02,1.9601524e-02,1.9606650e-02,1.9610524e-02,1.9613445e-02,1.9615650e-02,1.9616604e-02,1.9616544e-02,1.9615650e-02,1.9614518e-02,1.9613087e-02,1.9611537e-02,1.9609749e-02,1.9607604e-02,1.9604445e-02,1.9600153e-02,1.9595087e-02,1.9589543e-02,1.9583583e-02,1.9576848e-02,1.9569278e-02,1.9561648e-02,1.9554019e-02,1.9546390e-02,1.9538939e-02,1.9531846e-02,1.9524932e-02,1.9518197e-02,1.9511580e-02,1.9505024e-02,1.9498408e-02,1.9491792e-02,1.9485354e-02,1.9479156e-02,1.9473016e-02,1.9467056e-02,1.9461453e-02,1.9456387e-02,1.9451857e-02,1.9448042e-02,1.9445300e-02,1.9443691e-02,1.9443095e-02,1.9443274e-02,1.9444108e-02,1.9445181e-02,1.9446552e-02,1.9447982e-02,1.9448936e-02,1.9449353e-02,1.9449592e-02,1.9449770e-02,1.9449890e-02,1.9450009e-02,1.9450247e-02,1.9450426e-02,1.9450545e-02,1.9450605e-02,1.9450486e-02,1.9449890e-02,1.9449174e-02,1.9448519e-02,1.9447863e-02,1.9447088e-02,1.9446433e-02,1.9445717e-02,1.9444644e-02,1.9443154e-02,1.9441187e-02,1.9438863e-02,1.9436419e-02,1.9433498e-02,1.9429922e-02,1.9425929e-02,1.9421518e-02,1.9416988e-02,1.9412339e-02,1.9407690e-02,1.9403219e-02,1.9399166e-02,1.9395351e-02,1.9391477e-02,1.9387424e-02,1.9383013e-02,1.9378126e-02,1.9372821e-02,1.9366920e-02,1.9360960e-02,1.9354880e-02,1.9348562e-02,1.9342303e-02,1.9335926e-02,1.9329369e-02,1.9322753e-02,1.9316077e-02,1.9309223e-02,1.9302249e-02,1.9295394e-02,1.9288957e-02,1.9282579e-02,1.9276381e-02,1.9270360e-02,1.9264460e-02,1.9258380e-02,1.9251525e-02,1.9244015e-02,1.9236267e-02,1.9228280e-02,1.9220650e-02,1.9213259e-02,1.9206047e-02,1.9199550e-02,1.9193649e-02,1.9188166e-02,1.9183576e-02,1.9179404e-02,1.9175291e-02,1.9171000e-02,1.9166708e-02,1.9162118e-02,1.9157231e-02,1.9153118e-02,1.9149780e-02,1.9147217e-02,1.9145966e-02,1.9145966e-02,1.9147277e-02,1.9149899e-02,1.9153714e-02,1.9158244e-02,1.9162834e-02,1.9168079e-02,1.9173861e-02,1.9179642e-02,1.9185424e-02,1.9190848e-02,1.9195914e-02,1.9201517e-02,1.9207418e-02,1.9213378e-02,1.9219816e-02,1.9227147e-02,1.9234836e-02,1.9242942e-02,1.9252002e-02,1.9261837e-02,1.9272149e-02,1.9283235e-02,1.9295573e-02,1.9308627e-02,1.9322217e-02,1.9336820e-02,1.9352376e-02,1.9368410e-02,1.9384563e-02,1.9401371e-02,1.9418597e-02,1.9435883e-02,1.9452691e-02,1.9469082e-02,1.9484878e-02,1.9499779e-02,1.9514978e-02,1.9530892e-02,1.9547701e-02,1.9565761e-02,1.9584715e-02,1.9604027e-02,1.9623697e-02,1.9643903e-02,1.9664168e-02,1.9684255e-02,1.9704044e-02,1.9723654e-02,1.9743204e-02,1.9762278e-02,1.9780874e-02,1.9799471e-02,1.9817650e-02,1.9835472e-02,1.9852698e-02,1.9869089e-02,1.9884586e-02,1.9899845e-02,1.9914865e-02,1.9928873e-02,1.9941807e-02,1.9953549e-02,1.9964218e-02,1.9974172e-02,1.9983947e-02,1.9993067e-02,2.0001411e-02,2.0008802e-02,2.0014882e-02,2.0019829e-02,2.0023763e-02,2.0026922e-02,2.0029247e-02,2.0031154e-02,2.0033002e-02,2.0034671e-02,2.0036817e-02,2.0039439e-02,2.0042181e-02,2.0045400e-02,2.0049155e-02,2.0052850e-02,2.0056605e-02,2.0060480e-02,2.0064771e-02,2.0069778e-02,2.0075023e-02,2.0080984e-02,2.0087481e-02,2.0093918e-02,2.0100296e-02,2.0106375e-02,2.0111918e-02,2.0117462e-02,2.0123005e-02,2.0128489e-02,2.0134270e-02,2.0140350e-02,2.0146370e-02,2.0152509e-02,2.0158589e-02,2.0164728e-02,2.0171404e-02,2.0178914e-02,2.0186663e-02,2.0194232e-02,2.0201802e-02,2.0209432e-02,2.0217001e-02,2.0224810e-02,2.0232916e-02,2.0241857e-02,2.0251215e-02,2.0260692e-02,2.0270288e-02,2.0280600e-02,2.0291388e-02,2.0302117e-02,2.0312369e-02,2.0321727e-02,2.0330787e-02,2.0339966e-02,2.0349026e-02,2.0358026e-02,2.0367205e-02,2.0376265e-02,2.0385563e-02,2.0395041e-02,2.0404816e-02,2.0414591e-02,2.0424306e-02,2.0434141e-02,2.0444036e-02,2.0453751e-02,2.0463467e-02,2.0473123e-02,2.0483136e-02,2.0493567e-02,2.0504177e-02,2.0514607e-02,2.0525098e-02,2.0535588e-02,2.0546079e-02,2.0556271e-02,2.0566046e-02,2.0575583e-02,2.0585179e-02,2.0594656e-02,2.0604134e-02,2.0613313e-02,2.0622253e-02,2.0631015e-02,2.0639539e-02,2.0647526e-02,2.0655572e-02,2.0664096e-02,2.0673335e-02,2.0682514e-02,2.0692408e-02,2.0702958e-02,2.0713508e-02,2.0723760e-02,2.0733893e-02,2.0743489e-02,2.0752609e-02,2.0761609e-02,2.0770669e-02,2.0779729e-02,2.0789027e-02,2.0798802e-02,2.0808816e-02,2.0818830e-02,2.0828843e-02,2.0839155e-02,2.0849824e-02,2.0860791e-02,2.0871878e-02,2.0883381e-02,2.0895302e-02,2.0907760e-02,2.0920932e-02,2.0934045e-02,2.0947337e-02,2.0960838e-02,2.0974070e-02,2.0987332e-02,2.1000892e-02,2.1014839e-02,2.1029234e-02,2.1044016e-02,2.1059364e-02,2.1075249e-02,2.1091670e-02,2.1108687e-02,2.1126270e-02,2.1144390e-02,2.1162778e-02,2.1181285e-02,2.1200180e-02,2.1219701e-02,2.1239728e-02,2.1260321e-02,2.1281689e-02,2.1303952e-02,2.1327198e-02,2.1351606e-02,2.1377057e-02,2.1403491e-02,2.1430820e-02,2.1459222e-02,2.1488756e-02,2.1519214e-02,2.1550536e-02,2.1582872e-02,2.1616548e-02,2.1651506e-02,2.1687776e-02,2.1725446e-02,2.1764636e-02,2.1805555e-02,2.1848410e-02,2.1893084e-02,2.1939605e-02,2.1988243e-02,2.2039056e-02,2.2091806e-02,2.2146583e-02,2.2203326e-02,2.2262245e-02,2.2323489e-02,2.2386819e-02,2.2452235e-02,2.2520125e-02,2.2590667e-02,2.2663862e-02,2.2739857e-02,2.2819042e-02,2.2901267e-02,2.2986203e-02,2.3073852e-02,2.3164392e-02,2.3257792e-02,2.3353994e-02,2.3453206e-02,2.3555398e-02,2.3660302e-02,2.3767859e-02,2.3878157e-02,2.3991376e-02,2.4107426e-02,2.4226695e-02,2.4349153e-02,2.4474800e-02,2.4603426e-02,2.4734855e-02,2.4869114e-02,2.5006086e-02,2.5146186e-02,2.5289655e-02,2.5436580e-02,2.5586903e-02,2.5740862e-02,2.5898457e-02,2.6059717e-02,2.6224941e-02,2.6394248e-02,2.6567906e-02,2.6745826e-02,2.6928157e-02,2.7115285e-02,2.7307749e-02,2.7505785e-02,2.7709663e-02,2.7919441e-02,2.8135389e-02,2.8357953e-02,2.8587252e-02,2.8823346e-02,2.9066622e-02,2.9317170e-02,2.9574901e-02,2.9839873e-02,3.0112177e-02,3.0391514e-02,3.0677140e-02,3.0969113e-02,3.1266823e-02,3.1569749e-02,3.1877294e-02,3.2188714e-02,3.2503217e-02,3.2819957e-02,3.3138067e-02,3.3456638e-02,3.3774585e-02,3.4090787e-02,3.4404323e-02,3.4713745e-02,3.5017908e-02,3.5315916e-02,3.5606772e-02,3.5889670e-02,3.6163837e-02,3.6428526e-02,3.6683172e-02,3.6926866e-02,3.7159339e-02,3.7380710e-02,3.7590429e-02,3.7788436e-02,3.7974820e-02,3.8149610e-02,3.8312763e-02,3.8464665e-02,3.8605496e-02,3.8735792e-02,3.8856208e-02,3.8967088e-02,3.9069012e-02,3.9162502e-02,3.9247990e-02,3.9326102e-02,3.9397150e-02,3.9461583e-02,3.9519861e-02,3.9572433e-02,3.9619714e-02,3.9662004e-02,3.9699554e-02,3.9732605e-02,3.9761528e-02,3.9786190e-02,3.9806515e-02,3.9822698e-02,3.9834931e-02,3.9843380e-02,3.9848223e-02,3.9849445e-02,3.9847046e-02,3.9841205e-02,3.9831981e-02,3.9819345e-02,3.9803028e-02,3.9783001e-02,3.9759248e-02,3.9731905e-02,3.9701074e-02,3.9666727e-02,3.9628789e-02,3.9587393e-02,3.9542511e-02,3.9494067e-02,3.9442345e-02,3.9387524e-02,3.9329439e-02,3.9268255e-02,3.9204270e-02,3.9137393e-02,3.9067388e-02,3.8994581e-02,3.8919181e-02,3.8841099e-02,3.8760453e-02,3.8677186e-02,3.8591325e-02,3.8503021e-02,3.8412690e-02,3.8320392e-02,3.8226038e-02,3.8129479e-02,3.8030952e-02,3.7930876e-02,3.7829161e-02,3.7725896e-02,3.7621051e-02,3.7514657e-02,3.7406415e-02,3.7296414e-02,3.7184983e-02,3.7072271e-02,3.6958247e-02,3.6842912e-02,3.6726415e-02,3.6609113e-02,3.6490649e-02,3.6371350e-02,3.6250859e-02,3.6129266e-02,3.6006957e-02,3.5883784e-02,3.5759717e-02,3.5635054e-02,3.5509616e-02,3.5383314e-02,3.5256356e-02,3.5128832e-02,3.5000920e-02,3.4872323e-02,3.4743130e-02,3.4613371e-02,3.4482986e-02,3.4352362e-02,3.4221619e-02,3.4090400e-02,3.3958882e-02,3.3827275e-02,3.3695549e-02,3.3563316e-02,3.3431083e-02,3.3298820e-02,3.3166587e-02,3.3034444e-02,3.2902390e-02,3.2770872e-02,3.2639474e-02,3.2508135e-02,3.2376885e-02,3.2245994e-02,3.2115161e-02,3.1984717e-02,3.1854331e-02,3.1724215e-02,3.1594604e-02,3.1465441e-02,3.1336844e-02,3.1208992e-02,3.1082243e-02,3.0956268e-02,3.0831009e-02,3.0706882e-02,3.0583411e-02,3.0460626e-02,3.0338526e-02,3.0217022e-02,3.0096292e-02,2.9976308e-02,2.9857129e-02,2.9739141e-02,2.9621869e-02,2.9505759e-02,2.9390901e-02,2.9276699e-02,2.9163837e-02,2.9052287e-02,2.8941900e-02,2.8832316e-02,2.8724015e-02,2.8617024e-02,2.8511316e-02,2.8406739e-02,2.8303504e-02,2.8201520e-02,2.8100789e-02,2.8000861e-02,2.7902186e-02,2.7804166e-02,2.7707279e-02,2.7611673e-02,2.7517289e-02,2.7423561e-02,2.7330816e-02,2.7238905e-02,2.7148396e-02,2.7059287e-02,2.6971906e-02,2.6885957e-02,2.6801497e-02,2.6718855e-02,2.6637822e-02,2.6558191e-02,2.6479751e-02,2.6402652e-02,2.6326835e-02,2.6252359e-02,2.6179045e-02,2.6106507e-02,2.6035249e-02,2.5965244e-02,2.5896281e-02,2.5828660e-02,2.5762320e-02,2.5697738e-02,2.5634825e-02,2.5573313e-02,2.5512725e-02,2.5453210e-02,2.5394410e-02,2.5337160e-02,2.5280863e-02,2.5225967e-02,2.5171995e-02,2.5119364e-02,2.5067985e-02,2.5017977e-02,2.4969339e-02,2.4922132e-02,2.4876177e-02,2.4831712e-02,2.4788499e-02,2.4746656e-02,2.4705946e-02,2.4666548e-02,2.4628043e-02,2.4590790e-02,2.4554908e-02,2.4520040e-02,2.4486303e-02,2.4454057e-02,2.4423063e-02,2.4393678e-02,2.4365544e-02,2.4338722e-02,2.4313152e-02,2.4288833e-02,2.4265885e-02,2.4244010e-02,2.4223328e-02,2.4203658e-02,2.4184823e-02,2.4167240e-02,2.4150252e-02,2.4134457e-02,2.4119914e-02,2.4106443e-02,2.4094462e-02,2.4083734e-02,2.4074376e-02,2.4066687e-02,2.4060428e-02,2.4055958e-02,2.4052918e-02,2.4051249e-02,2.4050772e-02,2.4052382e-02,2.4055362e-02,2.4060130e-02,2.4066329e-02,2.4074137e-02,2.4083316e-02,2.4094105e-02,2.4106324e-02,2.4120092e-02,2.4135172e-02,2.4151444e-02,2.4168134e-02,2.4185538e-02,2.4204075e-02,2.4223804e-02,2.4244845e-02,2.4267077e-02,2.4290681e-02,2.4316132e-02,2.4343908e-02,2.4374008e-02,2.4405658e-02,2.4438918e-02,2.4473548e-02,2.4509609e-02,2.4546683e-02,2.4584949e-02,2.4623811e-02,2.4663687e-02,2.4704695e-02,2.4746954e-02,2.4790645e-02,2.4835706e-02,2.4882197e-02,2.4930060e-02,2.4979055e-02,2.5028884e-02,2.5079966e-02,2.5131702e-02,2.5184095e-02,2.5237203e-02,2.5290966e-02,2.5345325e-02,2.5400281e-02,2.5455952e-02,2.5512040e-02,2.5568306e-02,2.5624216e-02,2.5679410e-02,2.5732994e-02,2.5783956e-02,2.5831044e-02,2.5873125e-02,2.5909126e-02,2.5939107e-02,2.5963783e-02,2.9551918e-02,2.9591870e-02,2.9640278e-02,2.9696852e-02,2.9761180e-02,2.9831849e-02,2.9908130e-02,2.9988280e-02,3.0068465e-02,3.0145310e-02,3.0218178e-02,3.0288316e-02,3.0357074e-02,3.0425135e-02,3.0492568e-02,3.0559136e-02,3.0624721e-02,3.0689571e-02,3.0754171e-02,3.0819073e-02,3.0884746e-02,3.0951517e-02,3.1019539e-02,3.1088846e-02,3.1159405e-02,3.1231234e-02,3.1304434e-02,3.1379178e-02,3.1455621e-02,3.1533819e-02,3.1613767e-02,3.1695452e-02,3.1778976e-02,3.1864733e-02,3.1953383e-02,3.2045860e-02,3.2143150e-02,3.2246187e-02,3.2355681e-02,3.2472067e-02,3.2595512e-02,3.2726124e-02,3.2864019e-02,3.3009406e-02,3.3162650e-02,3.3324219e-02,3.3494633e-02,3.3674441e-02,3.3864211e-02,3.4064531e-02,3.4276064e-02,3.4499533e-02,3.4735706e-02,3.4985404e-02,3.5249475e-02,3.5528723e-02,3.5824038e-02,3.6136251e-02,3.6466166e-02,3.6814533e-02,3.7181921e-02,3.7568826e-02,3.7975702e-02,3.8402859e-02,3.8850538e-02,3.9319005e-02,3.9808583e-02,4.0319555e-02,4.0852085e-02,4.1406196e-02,4.1981664e-02,4.2578038e-02,4.3194763e-02,4.3831199e-02,4.4486638e-02,4.5160219e-02,4.5851022e-02,4.6557911e-02,4.7279511e-02,4.8014358e-02,4.8760951e-02,4.9517747e-02,5.0283216e-02,5.1055901e-02,5.1834282e-02,5.2616682e-02,5.3401370e-02,5.4186419e-02,5.4969929e-02,5.5749997e-02,5.6524761e-02,5.7292387e-02,5.8051024e-02,5.8798850e-02,5.9534073e-02,6.0254972e-02,6.0959961e-02,6.1647713e-02,6.2317148e-02,6.2967345e-02,6.3597515e-02,6.4206950e-02,6.4794958e-02,6.5360874e-02,6.5904155e-02,6.6424415e-02,6.6921577e-02,6.7395687e-02,6.7846902e-02,6.8275489e-02,6.8681695e-02,6.9065817e-02,6.9428325e-02,6.9769740e-02,7.0090622e-02,7.0391782e-02,7.0674017e-02,7.0938252e-02,7.1185395e-02,7.1416289e-02,7.1631730e-02,7.1832597e-02,7.2019763e-02,7.2194144e-02,7.2356656e-02,7.2508276e-02,7.2649896e-02,7.2782345e-02,7.2906226e-02,7.3022097e-02,7.3130488e-02,7.3231958e-02,7.3327020e-02,7.3416218e-02,7.3499933e-02,7.3578566e-02,7.3652461e-02,7.3722005e-02,7.3787607e-02,7.3849812e-02,7.3909193e-02,7.3966295e-02,7.4021518e-02,7.4075207e-02,7.4127600e-02,7.4178785e-02,7.4228972e-02,7.4278235e-02,7.4326746e-02,7.4374653e-02,7.4422121e-02,7.4469283e-02,7.4516296e-02,7.4563406e-02,7.4610867e-02,7.4658856e-02,7.4707523e-02,7.4756950e-02,7.4807122e-02,7.4857958e-02,7.4909464e-02,7.4961618e-02,7.5014487e-02,7.5068146e-02,7.5122572e-02,7.5177722e-02,7.5233445e-02,7.5289562e-02,7.5345881e-02,7.5402156e-02,7.5458229e-02,7.5513914e-02,7.5568885e-02,7.5622872e-02,7.5675532e-02,7.5726494e-02,7.5775474e-02,7.5822324e-02,7.5866967e-02,7.5909436e-02,7.5949654e-02,7.5987443e-02,7.6022454e-02,7.6054215e-02,7.6082379e-02,7.6106697e-02,7.6127090e-02,7.6143607e-02,7.6156408e-02,7.6165572e-02,7.6170996e-02,7.6172516e-02,7.6169953e-02,7.6163143e-02,7.6152146e-02,7.6137155e-02,7.6118335e-02,7.6096058e-02,7.6070577e-02,7.6042131e-02,7.6010957e-02,7.5977102e-02,7.5940631e-02,7.5901538e-02,7.5859711e-02,7.5815134e-02,7.5767741e-02,7.5717568e-02,7.5664714e-02,7.5609364e-02,7.5551890e-02,7.5492635e-02,7.5431868e-02,7.5369865e-02,7.5306758e-02,7.5242653e-02,7.5177535e-02,7.5111434e-02,7.5044334e-02,7.4976258e-02,7.4907288e-02,7.4837498e-02,7.4767008e-02,7.4695952e-02,7.4624494e-02,7.4552730e-02,7.4480690e-02,7.4408367e-02,7.4335694e-02,7.4262597e-02,7.4189134e-02,7.4115276e-02,7.4041083e-02,7.3966607e-02,7.3891938e-02,7.3817119e-02,7.3742166e-02,7.3667027e-02,7.3591635e-02,7.3515855e-02,7.3439650e-02,7.3363036e-02,7.3286131e-02,7.3209077e-02,7.3132068e-02,7.3055238e-02,7.2978623e-02,7.2902173e-02,7.2825775e-02,7.2749369e-02,7.2672859e-02,7.2596163e-02,7.2519183e-02,7.2441809e-02,7.2363943e-02,7.2285563e-02,7.2206736e-02,7.2127596e-02,7.2048336e-02,7.1969114e-02,7.1890056e-02,7.1811080e-02,7.1732104e-02,7.1652904e-02,7.1573392e-02,7.1493536e-02,7.1413413e-02,7.1333170e-02,7.1252987e-02,7.1172953e-02,7.1093112e-02,7.1013451e-02,7.0934013e-02,7.0854828e-02,7.0775971e-02,7.0697621e-02,7.0619851e-02,7.0542552e-02,7.0465684e-02,7.0389032e-02,7.0312500e-02,7.0236027e-02,7.0159584e-02,7.0083216e-02,7.0006996e-02,6.9930948e-02,6.9855154e-02,6.9779746e-02,6.9704987e-02,6.9631092e-02,6.9558300e-02,6.9486797e-02,6.9416590e-02,6.9347583e-02,6.9279633e-02,6.9212593e-02,6.9146439e-02,6.9081269e-02,6.9017336e-02,6.8954930e-02,6.8894304e-02,6.8835549e-02,6.8778589e-02,6.8723194e-02,6.8669118e-02,6.8616174e-02,6.8564229e-02,6.8513267e-02,6.8463400e-02,6.8414845e-02,6.8367869e-02,6.8322778e-02,6.8279922e-02,6.8239689e-02,6.8202354e-02,6.8168059e-02,6.8136819e-02,6.8108402e-02,6.8082556e-02,6.8059050e-02,6.8037733e-02,6.8018630e-02,6.8001866e-02,6.7987658e-02,6.7976192e-02,6.7967609e-02,6.7961916e-02,6.7959070e-02,6.7958966e-02,6.7961574e-02,6.7966968e-02,6.7975312e-02,6.7986891e-02,6.8001986e-02,6.8020843e-02,6.8043515e-02,6.8070002e-02,6.8100259e-02,6.8134218e-02,6.8171918e-02,6.8213359e-02,6.8258613e-02,6.8307817e-02,6.8361066e-02,6.8418324e-02,6.8479627e-02,6.8544969e-02,6.8614364e-02,6.8687797e-02,6.8765238e-02,6.8846710e-02,6.8932176e-02,6.9021635e-02,6.9115132e-02,6.9212839e-02,6.9314942e-02,6.9421701e-02,6.9533259e-02,6.9649786e-02,6.9771349e-02,6.9898061e-02,7.0029959e-02,7.0167102e-02,7.0309445e-02,7.0456952e-02,7.0609584e-02,7.0767231e-02,7.0929945e-02,7.1097761e-02,7.1270809e-02,7.1449235e-02,7.1633175e-02,7.1822725e-02,7.2017804e-02,7.2218284e-02,7.2424024e-02,7.2634816e-02,7.2850704e-02,7.3071793e-02,7.3298343e-02,7.3530726e-02,7.3769197e-02,7.4014038e-02,7.4265294e-02,7.4523047e-02,7.4787289e-02,7.5058013e-02,7.5335234e-02,7.5619057e-02,7.5909555e-02,7.6206893e-02,7.6511249e-02,7.6822758e-02,7.7141449e-02,7.7467546e-02,7.7801265e-02,7.8142583e-02,7.8491651e-02,7.8848422e-02,7.9212844e-02,7.9584777e-02,7.9964265e-02,8.0351233e-02,8.0745764e-02,8.1147879e-02,8.1557892e-02,8.1976369e-02,8.2403898e-02,8.2840994e-02,8.3288178e-02,8.3745793e-02,8.4213734e-02,8.4691942e-02,8.5180119e-02,8.5678115e-02,8.6185724e-02,8.6703092e-02,8.7230355e-02,8.7767959e-02,8.8316232e-02,8.8875502e-02,8.9445919e-02,9.0027556e-02,9.0620235e-02,9.1223970e-02,9.1838822e-02,9.2464872e-02,9.3102425e-02,9.3751743e-02,9.4413064e-02,9.5086463e-02,9.5772043e-02,9.6469849e-02,9.7179733e-02,9.7901471e-02,9.8635107e-02,9.9380419e-02,0.1001373,0.1009057,0.1016854,0.1024768,0.1032796,0.1040939,0.1049197,0.1057569,0.1066056,0.1074658,0.1083376,0.1092208,0.1101151,0.1110202,0.1119354,0.1128598,0.1137932,0.1147350,0.1156850,0.1166431,0.1176094,0.1185837,0.1195659,0.1205556,0.1215527,0.1225565,0.1235668,0.1245829,0.1256041,0.1266298,0.1276594,0.1286930,0.1297296,0.1307690,0.1318108,0.1328541,0.1338985,0.1349435,0.1359881,0.1370318,0.1380741,0.1391146,0.1401528,0.1411884,0.1422210,0.1432499,0.1442751,0.1452962,0.1463131,0.1473255,0.1483333,0.1493364,0.1503347,0.1513279,0.1523162,0.1532997,0.1542787,0.1552532,0.1562235,0.1571897,0.1581518,0.1591105,0.1600661,0.1610191,0.1619705,0.1629210,0.1638716,0.1648235,0.1657775,0.1667349,0.1676966,0.1686639,0.1696381,0.1706208,0.1716137,0.1726184,0.1736370,0.1746713,0.1757236,0.1767954,0.1778890,0.1790062,0.1801495,0.1813208,0.1825228,0.1837578,0.1850287,0.1863383,0.1876898,0.1890862,0.1905309,0.1920276,0.1935796,0.1951907,0.1968645,0.1986049,0.2004158,0.2023013,0.2042656,0.2063130,0.2084485,0.2106764,0.2130014,0.2154288,0.2179636,0.2206112,0.2233774,0.2262690,0.2292923,0.2324544,0.2357627,0.2392239,0.2428448,0.2466333,0.2505967,0.2547419,0.2590760,0.2636076,0.2683451,0.2732956,0.2784675,0.2838674,0.2895027,0.2953798,0.3015037,0.3078800,0.3145118,0.3214049,0.3285644,0.3359933,0.3436935,0.3516689,0.3599222,0.3684534,0.3772615,0.3863479,0.3957121,0.4053524,0.4152706,0.4254661,0.4359373,0.4466817,0.4576992,0.4689877,0.4805413,0.4923519,0.5044133,0.5167176,0.5292521,0.5420083,0.5549755,0.5681432,0.5814989,0.5950294,0.6087214,0.6225560,0.6365181,0.6505911,0.6647556,0.6789919,0.6932843,0.7076166,0.7219709,0.7363280,0.7506734,0.7649887,0.7792577,0.7934678,0.8076006,0.8216383,0.8355638,0.8493653,0.8630315,0.8765490,0.8899052,0.9030911,0.9160972,0.9289098,0.9415206,0.9539213,0.9661006,0.9780464,0.9897628,1.0012505,1.0124998,1.0235116,1.0342861,1.0448213,1.0551152,1.0651690,1.0749835,1.0845591,1.0938971,1.1030022,1.1118795,1.1205304,1.1289623,1.1371810,1.1451885,1.1529827,1.1605747,1.1679728,1.1751767,1.1821907,1.1890219,1.1956764,1.2021573,1.2084687,1.2146131,1.2205896,1.2264035,1.2320609,1.2375661,1.2429231,1.2481372,1.2532119,1.2581469,1.2629384,1.2675900,1.2721047,1.2764802,1.2807187,1.2848254,1.2888047,1.2926576,1.2963873,1.2999947,1.3034780,1.3068371,1.3100737,1.3131903,1.3161893,1.3190736,1.3218457,1.3245056,1.3270502,1.3294835,1.3318083,1.3340245,1.3361357,1.3381464,1.3400602,1.3418772,1.3435984,1.3452241,1.3467560,1.3481964,1.3495487,1.3508171,1.3520036,1.3531092,1.3541350,1.3550823,1.3559513,1.3567483,1.3574785,1.3581420,1.3587387,1.3592652,1.3597183,1.3600947,1.3603928,1.3606125,1.3607552,1.3608229,1.3608164,1.3607342,1.3605740,1.3603311,1.3599991,1.3595719,1.3590412,1.3584048,1.3576596,1.3567992,1.3558187,1.3547120,1.3534745,1.3521024,1.3505934,1.3489456,1.3471575,1.3452284,1.3431555,1.3409344,1.3385597,1.3360277,1.3333347,1.3304789,1.3274577,1.3242767,1.3209419,1.3174548,1.3138205,1.3100429,1.3061260,1.3020734,1.2978890,1.2935781,1.2891444,1.2845954,1.2799375,1.2751755,1.2703137,1.2653546,1.2602990,1.2551501,1.2499107,1.2445886,1.2391901,1.2337190,1.2281812,1.2225808,1.2169195,1.2112002,1.2054288,1.1996098,1.1937470,1.1878475,1.1819143,1.1759498,1.1699405,1.1638952,1.1578311,1.1517493,1.1456547,1.1395507,1.1334417,1.1273282,1.1212093,1.1150870,1.1089630,1.1028365,1.0967082,1.0905824,1.0844593,1.0783421,1.0722315,1.0661267,1.0600283,1.0539364,1.0478508,1.0417714,1.0357012,1.0296394,1.0235862,1.0175442,1.0115129,1.0054942,0.9994905,0.9935024,0.9875320,0.9815791,0.9756442,0.9697278,0.9638328,0.9579583,0.9521053,0.9462762,0.9404700,0.9346887,0.9289322,0.9232016,0.9174991,0.9118224,0.9061751,0.9005566,0.8949664,0.8894062,0.8838760,0.8783772,0.8729084,0.8674714,0.8620647,0.8566917,0.8513540,0.8460478,0.8407776,0.8355432,0.8303415,0.8251726,0.8200371,0.8149365,0.8098692,0.8048375,0.7998389,0.7948763,0.7899505,0.7850581,0.7802023,0.7753805,0.7705944,0.7658415,0.7611243,0.7564433,0.7517962,0.7471856,0.7426071,0.7380603,0.7335478,0.7290665,0.7246189,0.7202030,0.7158201,0.7114675,0.7071490,0.7028651,0.6986137,0.6943966,0.6902126,0.6860609,0.6819443,0.6778596,0.6738088,0.6697896,0.6658025,0.6618451,0.6579177,0.6540226,0.6501580,0.6463257,0.6425239,0.6387525,0.6350105,0.6312990,0.6276181,0.6239659,0.6203443,0.6167518,0.6131884,0.6096560,0.6061516,0.6026776,0.5992525,0.5958521,0.5924790,0.5891339,0.5858163,0.5825277,0.5792673,0.5760361,0.5728319,0.5696541,0.5665038,0.5633786,0.5602801,0.5572079,0.5541602,0.5511389,0.5481430,0.5451748,0.5422328,0.5393161,0.5364250,0.5335588,0.5307184,0.5279031,0.5251111,0.5223439,0.5195992,0.5168790,0.5141826,0.5115097,0.5088609,0.5062361,0.5036336,0.5010532,0.4984943,0.4959599,0.4934462,0.4909558,0.4884891,0.4860441,0.4836224,0.4812227,0.4788454,0.4764905,0.4741567,0.4718443,0.4695531,0.4672836,0.4650351,0.4628068,0.4605993,0.4584106,0.4562416,0.4540928,0.4519620,0.4498504,0.4477588,0.4456860,0.4436326,0.4415982,0.4395840,0.4375895,0.4356146,0.4336588,0.4317213,0.4298024,0.4279017,0.4260185,0.4241540,0.4223072,0.4204780,0.4186671,0.4168730,0.4150967,0.4133375,0.4115961,0.4098716,0.4081636,0.4064725,0.4047978,0.4031397,0.4014986,0.3998730,0.3982635,0.3966697,0.3950920,0.3935298,0.3919831,0.3904517,0.3889357,0.3874349,0.3859494,0.3844789,0.3830243,0.3815840,0.3801583,0.3787468,0.3773489,0.3759649,0.3745946,0.3732377,0.3718945,0.3705648,0.3692492,0.3679471,0.3666588,0.3653849,0.3641229,0.3628736,0.3616360,0.3604106,0.3591971,0.3579955,0.3568056,0.3556271,0.3544606,0.3533056,0.3521618,0.3510297,0.3499089,0.3487996,0.3477017,0.3466150,0.3455397,0.3444757,0.3434221,0.3423785,0.3413446,0.3403208,0.3393065,0.3383023,0.3373082,0.3363238,0.3353496,0.3343851,0.3334306,0.3324859,0.3315506,0.3306245,0.3297073,0.3287986,0.3278985,0.3270073,0.3261247,0.3252507,0.3243852,0.3235283,0.3226799,0.3218399,0.3210081,0.3201838,0.3193668,0.3185571,0.3177548,0.3169596,0.3161718,0.3153919,0.3146192,0.3138540,0.3130964,0.3123462,0.3116033,0.3108673,0.3101385,0.3094170,0.3087024,0.3079947,0.3072938,0.3065993,0.3059115,0.3052298,0.3045544,0.3038854,0.3032228,0.3025670,0.3019175,0.3012746,0.3006382,0.3000084,0.2993850,0.2987680,0.2981575,0.2975531,0.2969546,0.2963619,0.2957750,0.2951941,0.2946190,0.2940494,0.2934855,0.2929270,0.2923741,0.2918268,0.2912851,0.2907489,0.2902182,0.2896931,0.2891735,0.2886594,0.2881508,0.2876471,0.2871487,0.2866554,0.2861674,0.2856846,0.2852072,0.2847349,0.2842679,0.2838062,0.2833496,0.2828979,0.2824515,0.2820104,0.2815745,0.2811440,0.2807187,0.2802985,0.2798837,0.2794738,0.2790691,0.2786691,0.2782741,0.2778845,0.2775003,0.2771215,0.2767480,0.2763798,0.2760170,0.2756592,0.2753064,0.2749584,0.2746150,0.2742765,0.2739427,0.2736136,0.2732892,0.2729698,0.2726556,0.2723465,0.2720426,0.2717437,0.2714498,0.2711607,0.2708760,0.2705960,0.2703202,0.2700489,0.2697821,0.2695201,0.2692629,0.2690104,0.2687628,0.2685198,0.2682816,0.2680482,0.2678199,0.2675969,0.2673795,0.2671679,0.2669621,0.2667620,0.2665675,0.2663784,0.2661946,0.2660160,0.2658427,0.2656750,0.2655129,0.2653564,0.2652056,0.2650602,0.2649201,0.2647855,0.2646563,0.2645325,0.2644143,0.2643018,0.2641953,0.2640946,0.2639996,0.2639102,0.2638261,0.2637474,0.2636738,0.2636055,0.2635424,0.2634845,0.2634318,0.2633843,0.2633419,0.2633050,0.2632738,0.2632484,0.2632285,0.2632141,0.2632052,0.2632018,0.2632041,0.2632121,0.2632257,0.2632449,0.2632699,0.2633009,0.2633381,0.2633816,0.2634312,0.2634871,0.2635494,0.2636179,0.2636924,0.2637727,0.2638586,0.2639503,0.2640477,0.2641507,0.2642598,0.2643753,0.2644973,0.2646262,0.2647620,0.2649047,0.2650546,0.2652116,0.2653753,0.2655456,0.2657224,0.2659060,0.2660959,0.2662926,0.2664959,0.2667063,0.2669239,0.2671486,0.2673802,0.2676187,0.2678640,0.2681162,0.2683755,0.2686417,0.2689151,0.2691952,0.2694824,0.2697768,0.2700783,0.2703873,0.2707036,0.2710275,0.2713590,0.2716990,0.2720471,0.2724037,0.2727689,0.2731427,0.2735251,0.2739157,0.2743146,0.2747216,0.2751372,0.2755613,0.2759944,0.2764367,0.2768889,0.2773509,0.2778230,0.2783055,0.2787979,0.2793004,0.2798131,0.2803360,0.2808694,0.2814133,0.2819672,0.2825316,0.2831065,0.2836924,0.2842897,0.2848977,0.2855168,0.2861474,0.2867897,0.2874431,0.2881082,0.2887846,0.2894722,0.2901714,0.2908825,0.2916050,0.2923391,0.2930853,0.2938439,0.2946148,0.2953978,0.2961932,0.2970017,0.2978217,0.2986538,0.2994982,0.3003550,0.3012245,0.3021069,0.3030021,0.3039107,0.3048325,0.3057676,0.3067162,0.3076780,0.3086528,0.3096407,0.3106415,0.3116553,0.3126823,0.3137224,0.3147745,0.3158390,0.3169160,0.3180051,0.3191063,0.3202189,0.3213432,0.3224789,0.3236260,0.3247835,0.3259514,0.3271296,0.3283176,0.3295159,0.3307230,0.3319395,0.3331649,0.3343993,0.3356420,0.3368925,0.3381510,0.3394165,0.3406889,0.3419679,0.3432525,0.3445414,0.3458344,0.3471314,0.3484311,0.3497328,0.3510363,0.3523409,0.3536465,0.3549523,0.3562577,0.3575617,0.3588636,0.3601629,0.3614587,0.3627501,0.3640347,0.3653092,0.3665762,0.3678354,0.3690861,0.3703275,0.3715587,0.3727789,0.3739873,0.3751837,0.3763672,0.3775374,0.3786935,0.3798351,0.3809621,0.3820733,0.3831680,0.3842450,0.3853038,0.3863438,0.3873645,0.3883653,0.3893456,0.3903055,0.3912442,0.3921614,0.3930567,0.3939294,0.3947797,0.3956074,0.3964113,0.3971929,0.3979512,0.3986861,0.3993970,0.4000838,0.4007465,0.4013853,0.4020004,0.4025919,0.4031600,0.4037049,0.4042269,0.4047261,0.4052023,0.4056557,0.4060866,0.4064946,0.4068797,0.4072434,0.4075859,0.4079078,0.4082100,0.4084931,0.4087577,0.4090044,0.4092336,0.4094454,0.4096404,0.4098191,0.4099817,0.4101287,0.4102602,0.4103770,0.4104798,0.4105689,0.4106449,0.4107094,0.4107625,0.4108054,0.4108388,0.4108635,0.4108802,0.4108895,0.4108921,0.4108883,0.4108785,0.4108633,0.4108427,0.4108174,0.4107877,0.4107542,0.4107179,0.4106793,0.4106394,0.4105990,0.4105586,0.4105189,0.4104807,0.4104445,0.4104103,0.4103791,0.4103514,0.4103279,0.4103091,0.4102958,0.4102884,0.4102876,0.4102940,0.4103080,0.4103303,0.4103613,0.4104016,0.4104513,0.4105111,0.4105815,0.4106628,0.4107555,0.4108602,0.4109777,0.4111084,0.4112529,0.4114119,0.4115861,0.4117760,0.4119820,0.4122045,0.4124442,0.4127018,0.4129776,0.4132729,0.4135868,0.4139209,0.4142756,0.4146519,0.4150507,0.4154732,0.4159203,0.4163929,0.4168919,0.4174180,0.4179721,0.4185548,0.4191674,0.4198107,0.4204859,0.4211946,0.4219386,0.4227203,0.4235390,0.4243980,0.4252993,0.4262447,0.4272361,0.4282752,0.4293646,0.4305062,0.4317019,0.4329537,0.4342631,0.4356321,0.4370614,0.4385517,0.4401037,0.4417176,0.4433953,0.4451385,0.4469444,0.4488169,0.4507579,0.4527703,0.4548568,0.4570203,0.4592648,0.4615951,0.4640154,0.4665309,0.4691464,0.4718668,0.4746979,0.4776443,0.4807105,0.4839009,0.4872210,0.4906791,0.4942708,0.4980066,0.5018905,0.5059291,0.5101308,0.5145024,0.5190503,0.5237833,0.5287119,0.5338449,0.5391923,0.5447636,0.5505682,0.5566176,0.5629196,0.5694826,0.5763167,0.5834343,0.5908273,0.5985121,0.6064958,0.6147856,0.6233925,0.6323237,0.6415890,0.6511992,0.6611656,0.6715065,0.6822364,0.6933739,0.7049390,0.7169524,0.7294426,0.7424366,0.7559708,0.7700352,0.7846720,0.7999107,0.8157713,0.8322758,0.8494432,0.8672996,0.8858612,0.9051451,0.9251665,0.9459371,0.9674773,0.9897956,1.0129043,1.0368152,1.0615383,1.0871036,1.1135373,1.1407975,1.1689274,1.1979560,1.2278991,1.2587663,1.2905834,1.3233676,1.3571510,1.3919485,1.4277788,1.4646605,1.5026088,1.5416564,1.5818148,1.6230991,1.6655184,1.7090857,1.7538447,1.7996917,1.8466673,1.8947542,1.9439523,1.9942281,2.0455482,2.0978634,2.1511083,2.2052267,2.2601202,2.3156896,2.3718219,2.4283912,2.4852824,2.5423300,2.5993507,2.6561179,2.7123871,2.7679100,2.8223875,2.8755484,2.9271557,2.9770436,3.0250654,3.0711126,3.1150818,3.1568496,3.1962912,3.2332494,3.2675962,3.2992494,3.3281941,3.3544977,3.3782699,3.3996477,3.4187710,3.4359853,3.4514191,3.4652894,3.4778149,3.4891829,3.4995432,3.5089979,3.5176291,3.5255260,3.5328007,3.5395923,3.5460403,3.5522583,3.5583084,3.5641992,3.5698967,3.5753520,3.5805247,3.5854282,3.5900750,3.5945024,3.5987556,3.6028702,3.6068709,3.6107721,3.6145797,3.6182899,3.6218903,3.6253552,3.6286502,3.6317375,3.6345973,3.6372466,3.6397572,3.6422513,3.6448851,3.6477840,3.6510313,3.6546190,3.6584413,3.6623211,3.6660533,3.6694605,3.6724379,3.6749723,3.6771441,3.6791039,3.6810343,3.6831048,3.6854298,3.6880465,3.6909096,3.6939120,3.6969116,3.6997862,3.7024503,3.7048743,3.7070901,3.7091787,3.7112472,3.7134020,3.7157228,3.7182457,3.7209527,3.7237787,3.7266257,3.7293911,3.7319906,3.7343802,3.7365587,3.7385595,3.7404289,3.7422106,3.7439137,3.7455237,3.7470129,3.7483609,3.7495751,3.7507043,3.7518368,3.7530811,3.7545333,3.7562513,3.7582314,3.7604105,3.7626810,3.7649179,3.7670100,3.7688847,3.7705216,3.7719748,3.7733033,3.7745748,3.7758234,3.7770362,3.7781670,3.7791657,3.7800112,3.7807245,3.7813568,3.7819622,3.7825720,3.7831898,3.7837977,3.7843666,3.7848577,3.7852175,3.7853680,3.7852430,3.7847712,3.7839353,3.7827849,3.7814350,3.7800374,3.7787414,3.7776551,3.7768176,3.7761922,3.7756755,3.7751224,3.7743783,3.7733171,3.7718689,3.7700212,3.7678039,3.7652855,3.7624779,3.7593677,3.7559109,3.7520573,3.7477806,3.7430942,3.7380562,3.7327652,3.7273479,3.7219410,3.7166746,3.7116432,3.7068799,3.7023344,3.6978717,3.6932971,3.6884024,3.6830688,3.6772246,3.6708951,3.6641562,3.6570978,3.6497777,3.6422093,3.6343710,3.6262259,3.6177521,3.6089470,3.5998261,3.5904198,3.5807409,3.5708020,3.5606089,3.5501816,3.5395672,3.5288458,3.5180936,3.5073662,3.4966657,3.4859257,3.4750369,3.4638808,3.4523740,3.4404957,3.4282825,3.4158158,3.4031801,3.3904395,3.3776333,3.3647614,3.3518231,3.3388169,3.3257506,3.3126366,3.2994828,3.2862852,3.2730246,3.2596710,3.2461879,3.2325571,3.2187784,3.2048736,3.1908839,3.1768484,3.1628118,3.1488039,3.1348464,3.1209526,3.1071250,3.0933716,3.0796928,3.0660758,3.0525022,3.0389502,3.0253966,3.0118272,2.9982419,2.9846475,2.9710660,2.9575152,2.9440060,2.9305444,2.9171152,2.9037113,2.8903289,2.8769710,2.8636432,2.8503642,2.8371484,2.8239999,2.8109193,2.7978895,2.7848947,2.7719150,2.7589414,2.7459779,2.7330329,2.7201302,2.7072942,2.6945386,2.6818705,2.6692820,2.6567664,2.6443174,2.6319354,2.6196213,2.6073835,2.5952225,2.5831399,2.5711319,2.5591860,2.5472927,2.5354476,2.5236518,2.5119126,2.5002356,2.4886341,2.4771140,2.4656782,2.4543207,2.4430258,2.4317837,2.4205868,2.4094329,2.3983195,2.3872504,2.3762326,2.3652709,2.3543684,2.3435233,2.3327360,2.3220065,2.3113396,2.3007364,2.2901912,2.2797060,2.2692797,2.2589133,2.2486033,2.2383542,2.2281656,2.2180364,2.2079659,2.1979432,2.1879675,2.1780372,2.1681523,2.1583171,2.1485333,2.1388106,2.1291549,2.1195703,2.1100585,2.1006117,2.0912259,2.0818920,2.0726044,2.0633552,2.0541439,2.0449719,2.0358438,2.0267622,2.0177283,2.0087445,1.9998126,1.9909332,1.9821055,1.9733239,1.9646018,1.9559274,1.9473035,1.9387317,1.9302114,1.9217416,1.9133220,1.9049504,1.8966250,1.8883474,1.8801068,1.8719079,1.8637507,1.8556349,1.8475603,1.8395245,1.8315276,1.8235716,1.8156583,1.8077943,1.7999762,1.7922089,1.7844933,1.7768304,1.7692178,1.7616537,1.7541339,1.7466556,1.7392144,1.7318033,1.7244241,1.7170770,1.7097644,1.7024901,1.6952578,1.6880698,1.6809278,1.6738335,1.6667881,1.6597856,1.6528252,1.6459113,1.6390370,1.6321993,1.6253951,1.6186217,1.6118767,1.6051625,1.5984749,1.5918200,1.5852014,1.5786215,1.5720830,1.5655875,1.5591356,1.5527253,1.5463557,1.5400252,1.5337287,1.5274670,1.5212400,1.5150485,1.5088935,1.5027759,1.4966931,1.4906471,1.4846386,1.4786620,1.4727194,1.4668112,1.4609373,1.4550964,1.4492888,1.4435133,1.4377697,1.4320601,1.4263813,1.4207362,1.4151238,1.4095443,1.4039969,1.3984822,1.3929979,1.3875465,1.3821293,1.3767486,1.3714011,1.3660889,1.3608112,1.3555675,1.3503573,1.3451793,1.3400341,1.3349226,1.3298464,1.3248019,1.3197912,1.3148142,1.3098711,1.3049623,1.3000851,1.2952404,1.2904286,1.2856522,1.2809116,1.2762036,1.2715299,1.2668903,1.2622836,1.2577091,1.2531667,1.2486548,1.2441741,1.2397258,1.2353070,1.2309198,1.2265651,1.2222447,1.2179563,1.2137002,1.2094758,1.2052827,1.2011210,1.1969913,1.1928900,1.1888223,1.1847875,1.1807857,1.1768169,1.1728816,1.1689789,1.1651088,1.1612716,1.1574644,1.1536878,1.1499420,1.1462246,1.1425374,1.1388804,1.1352547,1.1316617,1.1281011,1.1245728,1.1210762,1.1176106,1.1141746,1.1107678,1.1073893,1.1040384,1.1007149,1.0974188,1.0941511,1.0909095,1.0876956,1.0845072,1.0813453,1.0782105,1.0751036,1.0720254,1.0689760,1.0659560,1.0629630,1.0599985,1.0570616,1.0541502,1.0512644,1.0484040,1.0455694,1.0427608,1.0399790,1.0372252,1.0344979,1.0317965,1.0291219,1.0264733,1.0238502,1.0212524,1.0186791,1.0161306,1.0136074,1.0111080,1.0086329,1.0061821,1.0037546,1.0013508,0.9989709,0.9966147,0.9942821,0.9919733,0.9896889,0.9874274,0.9851892,0.9829744,0.9807834,0.9786148,0.9764670,0.9743434,0.9722399,0.9701559,0.9680897,0.9660443,0.9640172,0.9620072,0.9600159,0.9580455,0.9560945,0.9541637,0.9522535,0.9503644,0.9484949,0.9466441,0.9448102,0.9429958,0.9411997,0.9394221,0.9376636,0.9359246,0.9342051,0.9325048,0.9308254,0.9291656,0.9275265,0.9259063,0.9243048,0.9227213,0.9211564,0.9196090,0.9180795,0.9165668,0.9150724,0.9135960,0.9121366,0.9106957,0.9092726,0.9078687,0.9064841,0.9051185,0.9037719,0.9024439,0.9011332,0.8998407,0.8985658,0.8973098,0.8960719,0.8948532,0.8936517,0.8924677,0.8913000,0.8901481,0.8890111,0.8878888,0.8867811,0.8856883,0.8846110,0.8835501,0.8825047,0.8814771,0.8804662,0.8794727,0.8784955,0.8775344,0.8765886,0.8756583,0.8747434,0.8738432,0.8729583,0.8720887,0.8712348,0.8703961,0.8695737,0.8687668,0.8679768,0.8672034,0.8664474,0.8657084,0.8649860,0.8642799,0.8635896,0.8629152,0.8622563,0.8616126,0.8609843,0.8603713,0.8597740,0.8591921,0.8586254,0.8580736,0.8575366,0.8570134,0.8565044,0.8560092,0.8555289,0.8550636,0.8546135,0.8541788,0.8537600,0.8533566,0.8529675,0.8525925,0.8522313,0.8518848,0.8515534,0.8512372,0.8509364,0.8506506,0.8503792,0.8501219,0.8498780,0.8496477,0.8494310,0.8492280,0.8490385,0.8488636,0.8487030,0.8485568,0.8484257,0.8483088,0.8482061,0.8481178,0.8480437,0.8479841,0.8479391,0.8479073,0.8478901,0.8478863,0.8478963,0.8479195,0.8479562,0.8480068,0.8480703,0.8481474,0.8482372,0.8483402,0.8484561,0.8485857,0.8487303,0.8488895,0.8490636,0.8492532,0.8494574,0.8496764,0.8499101,0.8501588,0.8504224,0.8507003,0.8509931,0.8513002,0.8516213,0.8519564,0.8523049,0.8526683,0.8530458,0.8534387,0.8538464,0.8542685,0.8547049,0.8551562,0.8556228,0.8561051,0.8566031,0.8571171,0.8576470,0.8581914,0.8587517,0.8593264,0.8599167,0.8605214,0.8611430,0.8617798,0.8624319,0.8630986,0.8637798,0.8644747,0.8651838,0.8659072,0.8666461,0.8674000,0.8681706,0.8689562,0.8697575,0.8705741,0.8714057,0.8722523,0.8731148,0.8739924,0.8748858,0.8757944,0.8767188,0.8776568,0.8786101,0.8795779,0.8805602,0.8815573,0.8825701,0.8835990,0.8846440,0.8857070,0.8867875,0.8878869,0.8890043,0.8901409,0.8912943,0.8924652,0.8936514,0.8948537,0.8960698,0.8973006,0.8985452,0.8998055,0.9010805,0.9023715,0.9036767,0.9049997,0.9063390,0.9076962,0.9090706,0.9104633,0.9118747,0.9133055,0.9147549,0.9162233,0.9177089,0.9192116,0.9207312,0.9222673,0.9238210,0.9253917,0.9269814,0.9285898,0.9302177,0.9318637,0.9335291,0.9352118,0.9369121,0.9386297,0.9403649,0.9421158,0.9438851,0.9456717,0.9474780,0.9493024,0.9511476,0.9530113,0.9548940,0.9567930,0.9587094,0.9606408,0.9625890,0.9645531,0.9665355,0.9685355,0.9705553,0.9725948,0.9746549,0.9767342,0.9788303,0.9809470,0.9830809,0.9852349,0.9874063,0.9895981,0.9918076,0.9940362,0.9962817,0.9985455,1.0008258,1.0031244,1.0054424,1.0077825,1.0101430,1.0125272,1.0149332,1.0173631,1.0198138,1.0222868,1.0247786,1.0272908,1.0298198,1.0323702,1.0349391,1.0375290,1.0401365,1.0427673,1.0454171,1.0480881,1.0507782,1.0534858,1.0562129,1.0589573,1.0617208,1.0645021,1.0673041,1.0701256,1.0729702,1.0758353,1.0787230,1.0816326,1.0845654,1.0875171,1.0904893,1.0934805,1.0964936,1.0995255,1.1025795,1.1056539,1.1087497,1.1118665,1.1150073,1.1181692,1.1213522,1.1245509,1.1277707,1.1310059,1.1342602,1.1375304,1.1408200,1.1441283,1.1474562,1.1508104,1.1541880,1.1575903,1.1610168,1.1644665,1.1679409,1.1714376,1.1749531,1.1784861,1.1820372,1.1856060,1.1891937,1.1928021,1.1964343,1.2000916,1.2037728,1.2074777,1.2112039,1.2149493,1.2187122,1.2224922,1.2262884,1.2301015,1.2339325,1.2377827,1.2416531,1.2455437,1.2494572,1.2533911,1.2573436,1.2613136,1.2652997,1.2693031,1.2733243,1.2773666,1.2814318,1.2855203,1.2896327,1.2937684,1.2979274,1.3021072,1.3063071,1.3105252,1.3147631,1.3190212,1.3232998,1.3275994,1.3319217,1.3362656,1.3406329,1.3450224,1.3494340,1.3538675,1.3583229,1.3628011,1.3673005,1.3718208,1.3763595,1.3809159,1.3854890,1.3900768,1.3946792,1.3992960,1.4039288,1.4085783,1.4132470,1.4179366,1.4226493,1.4273863,1.4321496,1.4369380,1.4417537,1.4465954,1.4514612,1.4563488,1.4612546,1.4661747,1.4711049,1.4760447,1.4809949,1.4859595,1.4909431,1.4959524,1.5009917,1.5060617,1.5111611,1.5162866,1.5214306,1.5265882,1.5317563,1.5369334,1.5421221,1.5473260,1.5525528,1.5578063,1.5630873,1.5683939,1.5737215,1.5790659,1.5844239,1.5897939,1.5951774,1.6005750,1.6059867,1.6114123,1.6168532,1.6223105,1.6277862,1.6332833,1.6388019,1.6443418,1.6499001,1.6554742,1.6610636,1.6666696,1.6722960,1.6779460,1.6836219,1.6893244,1.6950537,1.7008075,1.7065842,1.7123835,1.7182033,1.7240406,1.7298909,1.7357482,1.7416079,1.7474679,1.7533286,1.7591939,1.7650708,1.7709650,1.7768811,1.7828212,1.7887846,1.7947688,1.8007733,1.8067974,1.8128417,1.8189096,1.8250045,1.8311290,1.8372852,1.8434709,1.8496840,1.8559214,1.8621781,1.8684496,1.8747337,1.8810298,1.8873382,1.8936588,1.8999935,1.9063451,1.9127153,1.9191061,1.9255162,1.9319419,1.9383771,1.9448129,1.9512446,1.9576712,1.9640980,1.9705352,1.9769955,1.9834915,1.9900321,1.9966209,2.0032566,2.0099342,2.0166473,2.0233860,2.0301404,2.0369010,2.0436618,2.0504198,2.0571771,2.0639369,2.0707047,2.0774848,2.0842807,2.0910895,2.0979114,2.1047466,2.1116002,2.1184738,2.1253738,2.1323075,2.1392772,2.1462786,2.1533055,2.1603446,2.1673830,2.1744144,2.1814404,2.1884699,2.1955187,2.2026055,2.2097421,2.2169371,2.2241900,2.2314959,2.2388465,2.2462351,2.2536559,2.2611072,2.2685888,2.2761018,2.2836449,2.2912111,2.2987900,2.3063705,2.3139472,2.3215199,2.3290968,2.3366902,2.3443155,2.3519826,2.3596950,2.3674445,2.3752131,2.3829734,2.3907003,2.3983822,2.4060221,2.4136407,2.4212706,2.4289436,2.4366846,2.4445095,2.4524288,2.4604435,2.4685524,2.4767501,2.4850249,2.4933600,2.5017340,2.5101252,2.5185070,2.5268567,2.5351522,2.5433772,2.5515239,2.5595939,2.5676041,2.5755830,2.5835669,2.5915923,2.5996914,2.6078885,2.6161938,2.6246018,2.6330957,2.6416488,2.6502423,2.6588759,2.6675682,2.6763487,2.6852403,2.6942430,2.7033272,2.7124431,2.7215345,2.7305584,2.7394934,2.7483413,2.7571201,2.7658548,2.7745736,2.7832994,2.7920516,2.8008406,2.8096657,2.8185132,2.8273554,2.8361559,2.8448751,2.8534818,2.8619630,2.8703315,2.8786285,2.8869159,2.8952634,2.9037244,2.9123178,2.9210217,2.9297714,2.9384806,2.9470556,2.9554231,2.9635482,2.9714448,2.9791834,2.9868860,2.9947107,3.0028160,3.0113134,3.0202250,3.0294585,3.0388186,3.0480554,3.0569277,3.0652633,3.0729926,3.0801523,3.0868616,3.0932827,3.0995798,3.1058841,3.1122768,3.1187794,3.1253674,3.1319926,3.1386080,3.1451793,3.1516776,3.1580617,3.1642721,3.1702499,3.1759868,3.1815703,3.1871881,3.1930819,3.1994503,3.2063522,3.2136602,3.2210863,3.2282817,3.2349603,3.2410004,3.2464793,3.2516232,3.2567048,3.2619205,3.2672994,3.2726848,3.2777846,3.2822824,3.2859571,3.2887821,3.2909434,3.2927828,3.2946880,3.2969787,3.2998338,3.3032856,3.3072505,3.3115852,3.3161285,3.3207219,3.3252172,3.3294702,3.3333366,3.3366845,3.3394105,3.3414757,3.3429301,3.3439152,3.3446431,3.3453462,3.3462327,3.3474483,3.3490658,3.3510857,3.3534410,3.3560011,3.3585861,3.3609970,3.3630688,3.3647211,3.3659801,3.3669567,3.3677847,3.3685613,3.3693116,3.3700025,3.3705945,3.3710947,3.3715847,3.3721969,3.3730495,3.3741741,3.3755364
"w3-05",28.0000000,1.9368410e-02,1.9277096e-02,1.9180536e-02,1.9075394e-02,1.8962145e-02,1.8847466e-02,1.8737316e-02,1.8638134e-02,1.8553495e-02,1.8484354e-02,1.8422604e-02,1.8361568e-02,1.8300772e-02,1.8237591e-02,1.8173933e-02,1.8112421e-02,1.8057823e-02,1.8014908e-02,1.7984629e-02,1.7965317e-02,1.7955542e-02,1.7954111e-02,1.7952919e-02,1.7948866e-02,1.7939568e-02,1.7924309e-02,1.7900467e-02,1.7872810e-02,1.7845154e-02,1.7820358e-02,1.7800808e-02,1.7790079e-02,1.7789125e-02,1.7797947e-02,1.7812252e-02,1.7824173e-02,1.7831326e-02,1.7829657e-02,1.7827272e-02,1.7824888e-02,1.7825842e-02,1.7828703e-02,1.7831087e-02,1.7831802e-02,1.7822504e-02,1.7803669e-02,1.7775297e-02,1.7742157e-02,1.7710447e-02,1.7684221e-02,1.7672300e-02,1.7676353e-02,1.7692089e-02,1.7715216e-02,1.7742634e-02,1.7770052e-02,1.7791033e-02,1.7803907e-02,1.7809629e-02,1.7806768e-02,1.7798901e-02,1.7786026e-02,1.7772675e-02,1.7764091e-02,1.7760515e-02,1.7758608e-02,1.7757177e-02,1.7752409e-02,1.7742634e-02,1.7725945e-02,1.7704725e-02,1.7683506e-02,1.7665863e-02,1.7653942e-02,1.7650366e-02,1.7656565e-02,1.7669678e-02,1.7683268e-02,1.7696857e-02,1.7703772e-02,1.7704487e-02,1.7699957e-02,1.7692566e-02,1.7684937e-02,1.7677307e-02,1.7673135e-02,1.7671585e-02,1.7670393e-02,1.7669559e-02,1.7668486e-02,1.7667413e-02,1.7667055e-02,1.7670274e-02,1.7678380e-02,1.7691612e-02,1.7707586e-02,1.7724752e-02,1.7741680e-02,1.7757058e-02,1.7768979e-02,1.7775536e-02,1.7776489e-02,1.7771840e-02,1.7762184e-02,1.7751336e-02,1.7741799e-02,1.7737508e-02,1.7738461e-02,1.7746925e-02,1.7758608e-02,1.7772555e-02,1.7786503e-02,1.7797232e-02,1.7803192e-02,1.7805457e-02,1.7805338e-02,1.7807722e-02,1.7812490e-02,1.7822266e-02,1.7835021e-02,1.7850280e-02,1.7866492e-02,1.7882466e-02,1.7896175e-02,1.7904997e-02,1.7910123e-02,1.7910004e-02,1.7906785e-02,1.7903566e-02,1.7900229e-02,1.7899036e-02,1.7902255e-02,1.7908216e-02,1.7913938e-02,1.7919779e-02,1.7924428e-02,1.7927527e-02,1.7930388e-02,1.7933607e-02,1.7938852e-02,1.7946839e-02,1.7958283e-02,1.7972231e-02,1.7987490e-02,1.8001318e-02,1.8012404e-02,1.8018723e-02,1.8020868e-02,1.8019319e-02,1.8015504e-02,1.8011212e-02,1.8008590e-02,1.8008351e-02,1.8010736e-02,1.8015862e-02,1.8023491e-02,1.8031478e-02,1.8039584e-02,1.8047929e-02,1.8057704e-02,1.8069029e-02,1.8082500e-02,1.8096566e-02,1.8110514e-02,1.8121719e-02,1.8130183e-02,1.8136024e-02,1.8140316e-02,1.8143654e-02,1.8145442e-02,1.8149495e-02,1.8154144e-02,1.8156886e-02,1.8157244e-02,1.8154979e-02,1.8150210e-02,1.8144727e-02,1.8139243e-02,1.8134475e-02,1.8133044e-02,1.8136621e-02,1.8144250e-02,1.8156767e-02,1.8169641e-02,1.8180013e-02,1.8186688e-02,1.8189669e-02,1.8189669e-02,1.8186212e-02,1.8180490e-02,1.8176198e-02,1.8172503e-02,1.8171310e-02,1.8169999e-02,1.8170595e-02,1.8171072e-02,1.8170476e-02,1.8169999e-02,1.8169522e-02,1.8170476e-02,1.8173814e-02,1.8179059e-02,1.8184781e-02,1.8192291e-02,1.8199325e-02,1.8206239e-02,1.8211842e-02,1.8214822e-02,1.8217444e-02,1.8219829e-02,1.8220782e-02,1.8219829e-02,1.8217087e-02,1.8214226e-02,1.8211484e-02,1.8211365e-02,1.8213391e-02,1.8218040e-02,1.8222690e-02,1.8229246e-02,1.8233776e-02,1.8237948e-02,1.8239260e-02,1.8238187e-02,1.8232107e-02,1.8224359e-02,1.8216729e-02,1.8208861e-02,1.8201113e-02,1.8194795e-02,1.8188715e-02,1.8185019e-02,1.8183708e-02,1.8182635e-02,1.8181443e-02,1.8182039e-02,1.8184900e-02,1.8190384e-02,1.8197894e-02,1.8206716e-02,1.8216610e-02,1.8226385e-02,1.8236160e-02,1.8243432e-02,1.8249154e-02,1.8253088e-02,1.8254638e-02,1.8253803e-02,1.8251300e-02,1.8246651e-02,1.8241763e-02,1.8236995e-02,1.8233061e-02,1.8230557e-02,1.8230319e-02,1.8232703e-02,1.8237591e-02,1.8244386e-02,1.8251300e-02,1.8257976e-02,1.8264651e-02,1.8269300e-02,1.8271446e-02,1.8273234e-02,1.8274903e-02,1.8276453e-02,1.8277884e-02,1.8281341e-02,1.8286705e-02,1.8292308e-02,1.8298149e-02,1.8304706e-02,1.8313408e-02,1.8323541e-02,1.8333793e-02,1.8344164e-02,1.8353820e-02,1.8361330e-02,1.8366337e-02,1.8369198e-02,1.8370748e-02,1.8370867e-02,1.8370628e-02,1.8370152e-02,1.8368840e-02,1.8367529e-02,1.8366575e-02,1.8367529e-02,1.8369794e-02,1.8373013e-02,1.8376350e-02,1.8379331e-02,1.8382430e-02,1.8384814e-02,1.8387198e-02,1.8388748e-02,1.8388510e-02,1.8386841e-02,1.8384933e-02,1.8383026e-02,1.8380642e-02,1.8378019e-02,1.8375635e-02,1.8375158e-02,1.8375278e-02,1.8375993e-02,1.8378615e-02,1.8381953e-02,1.8387556e-02,1.8393517e-02,1.8400192e-02,1.8406987e-02,1.8412709e-02,1.8417954e-02,1.8423319e-02,1.8428683e-02,1.8432975e-02,1.8436909e-02,1.8440962e-02,1.8444896e-02,1.8447995e-02,1.8450856e-02,1.8453598e-02,1.8456221e-02,1.8458724e-02,1.8461227e-02,1.8461704e-02,1.8459797e-02,1.8456101e-02,1.8451929e-02,1.8447161e-02,1.8441319e-02,1.8434167e-02,1.8426776e-02,1.8419266e-02,1.8411875e-02,1.8404365e-02,1.8396854e-02,1.8389344e-02,1.8381953e-02,1.8374443e-02,1.8367767e-02,1.8362284e-02,1.8357396e-02,1.8353581e-02,1.8352151e-02,1.8351674e-02,1.8352866e-02,1.8356323e-02,1.8360615e-02,1.8365741e-02,1.8372655e-02,1.8380523e-02,1.8388510e-02,1.8397689e-02,1.8407345e-02,1.8417120e-02,1.8426538e-02,1.8434882e-02,1.8441081e-02,1.8445134e-02,1.8448353e-02,1.8450975e-02,1.8451810e-02,1.8451810e-02,1.8453240e-02,1.8456101e-02,1.8459439e-02,1.8462777e-02,1.8466830e-02,1.8471122e-02,1.8475413e-02,1.8479705e-02,1.8483520e-02,1.8485785e-02,1.8486857e-02,1.8488407e-02,1.8491387e-02,1.8494964e-02,1.8498778e-02,1.8502593e-02,1.8506408e-02,1.8509507e-02,1.8510580e-02,1.8510461e-02,1.8510222e-02,1.8509865e-02,1.8509746e-02,1.8510461e-02,1.8512130e-02,1.8514514e-02,1.8518090e-02,1.8522739e-02,1.8527865e-02,1.8532872e-02,1.8537879e-02,1.8542886e-02,1.8547773e-02,1.8552423e-02,1.8556952e-02,1.8561602e-02,1.8565893e-02,1.8568873e-02,1.8570185e-02,1.8570423e-02,1.8570304e-02,1.8569469e-02,1.8567324e-02,1.8563509e-02,1.8558145e-02,1.8552661e-02,1.8548489e-02,1.8546581e-02,1.8546581e-02,1.8547177e-02,1.8547893e-02,1.8548727e-02,1.8549800e-02,1.8550754e-02,1.8550992e-02,1.8550634e-02,1.8550634e-02,1.8552184e-02,1.8555403e-02,1.8558621e-02,1.8561721e-02,1.8565178e-02,1.8568277e-02,1.8570423e-02,1.8571377e-02,1.8571138e-02,1.8569708e-02,1.8567562e-02,1.8565297e-02,1.8564105e-02,1.8564582e-02,1.8567204e-02,1.8571138e-02,1.8575549e-02,1.8580079e-02,1.8584609e-02,1.8589020e-02,1.8593192e-02,1.8595815e-02,1.8596292e-02,1.8594623e-02,1.8592477e-02,1.8591523e-02,1.8592000e-02,1.8594265e-02,1.8597007e-02,1.8599272e-02,1.8601179e-02,1.8603206e-02,1.8604755e-02,1.8606186e-02,1.8607378e-02,1.8608451e-02,1.8608451e-02,1.8607140e-02,1.8605351e-02,1.8602371e-02,1.8599153e-02,1.8595338e-02,1.8590450e-02,1.8585443e-02,1.8580794e-02,1.8576980e-02,1.8573165e-02,1.8569589e-02,1.8566132e-02,1.8562675e-02,1.8560171e-02,1.8560052e-02,1.8560171e-02,1.8560410e-02,1.8560648e-02,1.8561125e-02,1.8562019e-02,1.8562317e-02,1.8562078e-02,1.8561304e-02,1.8561125e-02,1.8560529e-02,1.8560708e-02,1.8562078e-02,1.8564463e-02,1.8567264e-02,1.8570185e-02,1.8573284e-02,1.8576264e-02,1.8579066e-02,1.8580854e-02,1.8582344e-02,1.8584430e-02,1.8586278e-02,1.8588722e-02,1.8590331e-02,1.8591881e-02,1.8593371e-02,1.8593788e-02,1.8593729e-02,1.8593132e-02,1.8592477e-02,1.8591642e-02,1.8591046e-02,1.8590331e-02,1.8589795e-02,1.8590331e-02,1.8591106e-02,1.8591881e-02,1.8592954e-02,1.8594146e-02,1.8594503e-02,1.8594205e-02,1.8593788e-02,1.8592298e-02,1.8590391e-02,1.8587708e-02,1.8583834e-02,1.8579841e-02,1.8575966e-02,1.8571913e-02,1.8568099e-02,1.8564820e-02,1.8561602e-02,1.8559694e-02,1.8558681e-02,1.8557966e-02,1.8558443e-02,1.8560350e-02,1.8563390e-02,1.8566847e-02,1.8570960e-02,1.8575847e-02,1.8581271e-02,1.8587887e-02,1.8594563e-02,1.8601179e-02,1.8606961e-02,1.8612027e-02,1.8616021e-02,1.8618941e-02,1.8621624e-02,1.8624485e-02,1.8627405e-02,1.8630445e-02,1.8634558e-02,1.8639624e-02,1.8644750e-02,1.8651128e-02,1.8657684e-02,1.8664420e-02,1.8671215e-02,1.8677950e-02,1.8683672e-02,1.8689215e-02,1.8694103e-02,1.8697739e-02,1.8700719e-02,1.8703818e-02,1.8706739e-02,1.8709660e-02,1.8712640e-02,1.8715501e-02,1.8718302e-02,1.8720806e-02,1.8723309e-02,1.8725753e-02,1.8728077e-02,1.8730223e-02,1.8731236e-02,1.8731475e-02,1.8731654e-02,1.8731654e-02,1.8730700e-02,1.8728495e-02,1.8725276e-02,1.8721938e-02,1.8718541e-02,1.8714845e-02,1.8711269e-02,1.8708706e-02,1.8706918e-02,1.8705189e-02,1.8704236e-02,1.8704534e-02,1.8705606e-02,1.8707156e-02,1.8709064e-02,1.8711030e-02,1.8713474e-02,1.8716156e-02,1.8719852e-02,1.8723667e-02,1.8727541e-02,1.8731534e-02,1.8735468e-02,1.8739402e-02,1.8743515e-02,1.8748403e-02,1.8753588e-02,1.8759847e-02,1.8766463e-02,1.8774152e-02,1.8782914e-02,1.8791795e-02,1.8801033e-02,1.8810332e-02,1.8819749e-02,1.8829048e-02,1.8838108e-02,1.8846095e-02,1.8852890e-02,1.8858850e-02,1.8864691e-02,1.8870652e-02,1.8876731e-02,1.8882990e-02,1.8889964e-02,1.8897235e-02,1.8904626e-02,1.8912137e-02,1.8919587e-02,1.8927157e-02,1.8934608e-02,1.8941939e-02,1.8949389e-02,1.8957257e-02,1.8965781e-02,1.8974066e-02,1.8982351e-02,1.8990278e-02,1.8997133e-02,1.9003332e-02,1.9008815e-02,1.9013882e-02,1.9018948e-02,1.9023716e-02,1.9028604e-02,1.9033432e-02,1.9038796e-02,1.9044995e-02,1.9051313e-02,1.9058108e-02,1.9065857e-02,1.9073904e-02,1.9083083e-02,1.9092858e-02,1.9103825e-02,1.9115865e-02,1.9129157e-02,1.9143343e-02,1.9158125e-02,1.9173026e-02,1.9187927e-02,1.9202888e-02,1.9217968e-02,1.9233227e-02,1.9249260e-02,1.9266188e-02,1.9284010e-02,1.9302070e-02,1.9321144e-02,1.9341409e-02,1.9362092e-02,1.9382834e-02,1.9403756e-02,1.9424260e-02,1.9443750e-02,1.9462109e-02,1.9479215e-02,1.9495249e-02,1.9510031e-02,1.9523561e-02,1.9535899e-02,1.9546986e-02,1.9557118e-02,1.9566596e-02,1.9575596e-02,1.9583941e-02,1.9591391e-02,1.9598782e-02,1.9605875e-02,1.9612610e-02,1.9618928e-02,1.9624352e-02,1.9628823e-02,1.9632399e-02,1.9635201e-02,1.9637704e-02,1.9639432e-02,1.9640028e-02,1.9639850e-02,1.9639254e-02,1.9638121e-02,1.9636154e-02,1.9633293e-02,1.9630015e-02,1.9625545e-02,1.9620359e-02,1.9614816e-02,1.9608676e-02,1.9602239e-02,1.9595087e-02,1.9587636e-02,1.9580126e-02,1.9572496e-02,1.9564807e-02,1.9557297e-02,1.9550145e-02,1.9543052e-02,1.9536078e-02,1.9529283e-02,1.9522309e-02,1.9515336e-02,1.9508183e-02,1.9501269e-02,1.9494593e-02,1.9488096e-02,1.9481719e-02,1.9475996e-02,1.9471049e-02,1.9466758e-02,1.9463301e-02,1.9460857e-02,1.9459665e-02,1.9459546e-02,1.9460022e-02,1.9460976e-02,1.9461989e-02,1.9463003e-02,1.9463956e-02,1.9464195e-02,1.9463897e-02,1.9463360e-02,1.9462764e-02,1.9462109e-02,1.9461930e-02,1.9462109e-02,1.9462526e-02,1.9463122e-02,1.9464195e-02,1.9465148e-02,1.9465983e-02,1.9466698e-02,1.9467175e-02,1.9467175e-02,1.9467115e-02,1.9466877e-02,1.9466460e-02,1.9465506e-02,1.9463956e-02,1.9461811e-02,1.9459009e-02,1.9455850e-02,1.9452095e-02,1.9447565e-02,1.9442558e-02,1.9437134e-02,1.9431472e-02,1.9425690e-02,1.9419968e-02,1.9414663e-02,1.9409895e-02,1.9405305e-02,1.9400716e-02,1.9396186e-02,1.9391418e-02,1.9386411e-02,1.9380987e-02,1.9375145e-02,1.9369364e-02,1.9363523e-02,1.9357741e-02,1.9352138e-02,1.9346476e-02,1.9340813e-02,1.9335210e-02,1.9329488e-02,1.9323766e-02,1.9317687e-02,1.9311309e-02,1.9304812e-02,1.9298494e-02,1.9292116e-02,1.9285798e-02,1.9279540e-02,1.9273102e-02,1.9266069e-02,1.9258797e-02,1.9251049e-02,1.9243002e-02,1.9235313e-02,1.9227922e-02,1.9220650e-02,1.9214272e-02,1.9208610e-02,1.9203424e-02,1.9199073e-02,1.9195318e-02,1.9191682e-02,1.9187927e-02,1.9184053e-02,1.9179821e-02,1.9175231e-02,1.9171357e-02,1.9168019e-02,1.9165576e-02,1.9164324e-02,1.9164205e-02,1.9165277e-02,1.9167662e-02,1.9171298e-02,1.9175708e-02,1.9180357e-02,1.9185781e-02,1.9191742e-02,1.9197941e-02,1.9204199e-02,1.9210279e-02,1.9216299e-02,1.9222498e-02,1.9228995e-02,1.9235551e-02,1.9242525e-02,1.9250214e-02,1.9258261e-02,1.9266784e-02,1.9276083e-02,1.9286275e-02,1.9297004e-02,1.9308388e-02,1.9321024e-02,1.9334614e-02,1.9348621e-02,1.9363463e-02,1.9379079e-02,1.9395053e-02,1.9411147e-02,1.9428074e-02,1.9445539e-02,1.9462943e-02,1.9480169e-02,1.9496977e-02,1.9512951e-02,1.9528389e-02,1.9544423e-02,1.9561112e-02,1.9578576e-02,1.9596815e-02,1.9615710e-02,1.9635379e-02,1.9655466e-02,1.9675732e-02,1.9695342e-02,1.9714355e-02,1.9732833e-02,1.9750953e-02,1.9769013e-02,1.9786894e-02,1.9804597e-02,1.9822180e-02,1.9839704e-02,1.9856989e-02,1.9874096e-02,1.9890487e-02,1.9906282e-02,1.9921839e-02,1.9936740e-02,1.9950509e-02,1.9962966e-02,1.9974053e-02,1.9983888e-02,1.9992888e-02,2.0001769e-02,2.0009995e-02,2.0017385e-02,2.0023882e-02,2.0029008e-02,2.0032883e-02,2.0035803e-02,2.0037889e-02,2.0038843e-02,2.0039320e-02,2.0039737e-02,2.0040393e-02,2.0041883e-02,2.0044267e-02,2.0046949e-02,2.0050168e-02,2.0054042e-02,2.0058095e-02,2.0062268e-02,2.0066440e-02,2.0070672e-02,2.0075023e-02,2.0079553e-02,2.0084321e-02,2.0089328e-02,2.0094275e-02,2.0099223e-02,2.0104170e-02,2.0109117e-02,2.0114005e-02,2.0118892e-02,2.0123899e-02,2.0129442e-02,2.0135880e-02,2.0142615e-02,2.0149410e-02,2.0156085e-02,2.0162880e-02,2.0169854e-02,2.0177066e-02,2.0184338e-02,2.0191193e-02,2.0197809e-02,2.0204425e-02,2.0211279e-02,2.0218372e-02,2.0225883e-02,2.0234287e-02,2.0243049e-02,2.0251930e-02,2.0261109e-02,2.0271063e-02,2.0281553e-02,2.0291924e-02,2.0301998e-02,2.0311117e-02,2.0319581e-02,2.0328045e-02,2.0336449e-02,2.0344853e-02,2.0353317e-02,2.0362020e-02,2.0370841e-02,2.0379901e-02,2.0389199e-02,2.0398498e-02,2.0407796e-02,2.0417094e-02,2.0426393e-02,2.0435750e-02,2.0444989e-02,2.0454228e-02,2.0463884e-02,2.0474076e-02,2.0484388e-02,2.0494759e-02,2.0505130e-02,2.0515442e-02,2.0525873e-02,2.0535886e-02,2.0545483e-02,2.0554781e-02,2.0564020e-02,2.0573258e-02,2.0582378e-02,2.0591319e-02,2.0600021e-02,2.0608723e-02,2.0617187e-02,2.0625353e-02,2.0633519e-02,2.0642161e-02,2.0651519e-02,2.0660818e-02,2.0670712e-02,2.0681262e-02,2.0691872e-02,2.0702362e-02,2.0712733e-02,2.0722747e-02,2.0732164e-02,2.0741582e-02,2.0751059e-02,2.0760536e-02,2.0770133e-02,2.0780265e-02,2.0790637e-02,2.0800889e-02,2.0811260e-02,2.0821750e-02,2.0832479e-02,2.0843565e-02,2.0854890e-02,2.0866632e-02,2.0878613e-02,2.0891249e-02,2.0904601e-02,2.0917952e-02,2.0931482e-02,2.0945013e-02,2.0958215e-02,2.0971417e-02,2.0984948e-02,2.0998746e-02,2.1012932e-02,2.1027505e-02,2.1042556e-02,2.1058202e-02,2.1074563e-02,2.1091640e-02,2.1109343e-02,2.1127611e-02,2.1146178e-02,2.1164924e-02,2.1184176e-02,2.1204025e-02,2.1224499e-02,2.1245599e-02,2.1267384e-02,2.1290034e-02,2.1313787e-02,2.1338701e-02,2.1364570e-02,2.1391422e-02,2.1419197e-02,2.1447986e-02,2.1477789e-02,2.1508694e-02,2.1540552e-02,2.1573395e-02,2.1607578e-02,2.1643043e-02,2.1679819e-02,2.1717906e-02,2.1757454e-02,2.1798670e-02,2.1841824e-02,2.1886855e-02,2.1933734e-02,2.1982819e-02,2.2034198e-02,2.2087574e-02,2.2142917e-02,2.2200614e-02,2.2260785e-02,2.2323191e-02,2.2387594e-02,2.2454023e-02,2.2522867e-02,2.2594482e-02,2.2668749e-02,2.2745937e-02,2.2826403e-02,2.2909999e-02,2.2996426e-02,2.3085654e-02,2.3177981e-02,2.3273170e-02,2.3371100e-02,2.3471713e-02,2.3575246e-02,2.3681581e-02,2.3790717e-02,2.3902655e-02,2.4017543e-02,2.4135619e-02,2.4256945e-02,2.4381459e-02,2.4509221e-02,2.4639994e-02,2.4773747e-02,2.4910301e-02,2.5049508e-02,2.5191784e-02,2.5337517e-02,2.5486559e-02,2.5639027e-02,2.5795072e-02,2.5954753e-02,2.6118189e-02,2.6285559e-02,2.6457042e-02,2.6632786e-02,2.6812732e-02,2.6997119e-02,2.7186334e-02,2.7380943e-02,2.7581304e-02,2.7787626e-02,2.7999997e-02,2.8218538e-02,2.8443724e-02,2.8675675e-02,2.8914541e-02,2.9160559e-02,2.9413849e-02,2.9674441e-02,2.9942483e-02,3.0217826e-02,3.0500174e-02,3.0788809e-02,3.1083822e-02,3.1384781e-02,3.1691074e-02,3.2002017e-02,3.2316849e-02,3.2634884e-02,3.2955229e-02,3.3277050e-02,3.3599243e-02,3.3920825e-02,3.4240648e-02,3.4557745e-02,3.4870714e-02,3.5178393e-02,3.5479844e-02,3.5773978e-02,3.6059991e-02,3.6337048e-02,3.6604404e-02,3.6861435e-02,3.7107348e-02,3.7341863e-02,3.7565142e-02,3.7776500e-02,3.7975892e-02,3.8163304e-02,3.8338855e-02,3.8502678e-02,3.8655013e-02,3.8796291e-02,3.8926959e-02,3.9047554e-02,3.9158553e-02,3.9260343e-02,3.9353400e-02,3.9438248e-02,3.9515242e-02,3.9585114e-02,3.9648294e-02,3.9705157e-02,3.9755970e-02,3.9801419e-02,3.9841831e-02,3.9877459e-02,3.9908305e-02,3.9934710e-02,3.9956585e-02,3.9974183e-02,3.9987728e-02,3.9997280e-02,4.0003106e-02,4.0005282e-02,4.0003791e-02,3.9998665e-02,3.9990082e-02,3.9977938e-02,3.9962247e-02,3.9942831e-02,3.9919704e-02,3.9892852e-02,3.9862365e-02,3.9828330e-02,3.9790779e-02,3.9749593e-02,3.9705038e-02,3.9657012e-02,3.9605349e-02,3.9550304e-02,3.9492130e-02,3.9430708e-02,3.9366096e-02,3.9298624e-02,3.9228171e-02,3.9154738e-02,3.9078683e-02,3.8999975e-02,3.8918674e-02,3.8834780e-02,3.8748324e-02,3.8659304e-02,3.8567722e-02,3.8474053e-02,3.8378298e-02,3.8280368e-02,3.8180321e-02,3.8078606e-02,3.7975341e-02,3.7870735e-02,3.7764609e-02,3.7656814e-02,3.7547410e-02,3.7436157e-02,3.7323147e-02,3.7208825e-02,3.7093282e-02,3.6976606e-02,3.6858648e-02,3.6739558e-02,3.6619663e-02,3.6498696e-02,3.6376864e-02,3.6253870e-02,3.6130011e-02,3.6005348e-02,3.5879612e-02,3.5753101e-02,3.5625905e-02,3.5497993e-02,3.5369575e-02,3.5240471e-02,3.5110861e-02,3.4981072e-02,3.4850657e-02,3.4719616e-02,3.4588099e-02,3.4456253e-02,3.4324348e-02,3.4192294e-02,3.4059823e-02,3.3927083e-02,3.3794314e-02,3.3661485e-02,3.3528268e-02,3.3395082e-02,3.3261865e-02,3.3128738e-02,3.2995701e-02,3.2862872e-02,3.2730162e-02,3.2597512e-02,3.2464981e-02,3.2332629e-02,3.2200754e-02,3.2069147e-02,3.1938076e-02,3.1807154e-02,3.1676620e-02,3.1546712e-02,3.1417340e-02,3.1288505e-02,3.1160474e-02,3.1033635e-02,3.0907363e-02,3.0781925e-02,3.0657262e-02,3.0533254e-02,3.0409992e-02,3.0287623e-02,3.0165970e-02,3.0045033e-02,2.9925078e-02,2.9805899e-02,2.9687911e-02,2.9570878e-02,2.9455006e-02,2.9340416e-02,2.9226452e-02,2.9113650e-02,2.9001951e-02,2.8891414e-02,2.8781652e-02,2.8673142e-02,2.8565884e-02,2.8459936e-02,2.8355092e-02,2.8251648e-02,2.8149396e-02,2.8048456e-02,2.7948529e-02,2.7849853e-02,2.7751952e-02,2.7655154e-02,2.7559698e-02,2.7465463e-02,2.7372003e-02,2.7279526e-02,2.7188182e-02,2.7098238e-02,2.7010024e-02,2.6923358e-02,2.6838034e-02,2.6754200e-02,2.6672244e-02,2.6591629e-02,2.6512355e-02,2.6434332e-02,2.6357621e-02,2.6282251e-02,2.6208162e-02,2.6135147e-02,2.6062906e-02,2.5992006e-02,2.5922358e-02,2.5854081e-02,2.5787055e-02,2.5721371e-02,2.5657117e-02,2.5594473e-02,2.5533229e-02,2.5472909e-02,2.5413662e-02,2.5355250e-02,2.5298208e-02,2.5242269e-02,2.5187820e-02,2.5134206e-02,2.5082052e-02,2.5031209e-02,2.4981678e-02,2.4933517e-02,2.4886727e-02,2.4841130e-02,2.4796963e-02,2.4754167e-02,2.4712622e-02,2.4672508e-02,2.4633527e-02,2.4595499e-02,2.4558783e-02,2.4523377e-02,2.4488926e-02,2.4455667e-02,2.4423897e-02,2.4393499e-02,2.4364531e-02,2.4336815e-02,2.4310350e-02,2.4285197e-02,2.4261296e-02,2.4238706e-02,2.4217248e-02,2.4196982e-02,2.4177670e-02,2.4159312e-02,2.4142206e-02,2.4125695e-02,2.4110258e-02,2.4096131e-02,2.4083018e-02,2.4071634e-02,2.4061620e-02,2.4052978e-02,2.4046123e-02,2.4040639e-02,2.4036825e-02,2.4034262e-02,2.4033010e-02,2.4033129e-02,2.4034977e-02,2.4038374e-02,2.4043560e-02,2.4050057e-02,2.4058223e-02,2.4067581e-02,2.4078429e-02,2.4090767e-02,2.4104476e-02,2.4119496e-02,2.4135947e-02,2.4153173e-02,2.4170995e-02,2.4190068e-02,2.4210215e-02,2.4231493e-02,2.4253964e-02,2.4277806e-02,2.4303675e-02,2.4331927e-02,2.4361908e-02,2.4393201e-02,2.4425864e-02,2.4459898e-02,2.4495244e-02,2.4531782e-02,2.4569631e-02,2.4608552e-02,2.4648607e-02,2.4690032e-02,2.4732828e-02,2.4776995e-02,2.4822533e-02,2.4869323e-02,2.4917245e-02,2.4966300e-02,2.5016189e-02,2.5067329e-02,2.5119364e-02,2.5172055e-02,2.5225580e-02,2.5279820e-02,2.5334716e-02,2.5390446e-02,2.5447249e-02,2.5504410e-02,2.5561690e-02,2.5618970e-02,2.5675058e-02,2.5729120e-02,2.5780022e-02,2.5826335e-02,2.5866628e-02,2.5900662e-02,2.5928199e-02,2.5950551e-02,2.9106906e-02,2.9149601e-02,2.9200753e-02,2.9259432e-02,2.9325116e-02,2.9396392e-02,2.9472588e-02,2.9552381e-02,2.9632635e-02,2.9710364e-02,2.9784523e-02,2.9855415e-02,2.9923741e-02,2.9990328e-02,3.0056003e-02,3.0121373e-02,3.0186754e-02,3.0252352e-02,3.0318379e-02,3.0385097e-02,3.0452784e-02,3.0521654e-02,3.0591799e-02,3.0663162e-02,3.0735552e-02,3.0808749e-02,3.0882625e-02,3.0957185e-02,3.1032637e-02,3.1109348e-02,3.1187829e-02,3.1268656e-02,3.1352442e-02,3.1439789e-02,3.1531308e-02,3.1627584e-02,3.1729124e-02,3.1836316e-02,3.1949382e-02,3.2068435e-02,3.2193538e-02,3.2324836e-02,3.2462671e-02,3.2607596e-02,3.2760337e-02,3.2921687e-02,3.3092450e-02,3.3273384e-02,3.3465106e-02,3.3668146e-02,3.3882987e-02,3.4110151e-02,3.4350209e-02,3.4603901e-02,3.4872048e-02,3.5155550e-02,3.5455294e-02,3.5772070e-02,3.6106527e-02,3.6459215e-02,3.6830783e-02,3.7221730e-02,3.7632611e-02,3.8064018e-02,3.8516469e-02,3.8990371e-02,3.9485943e-02,4.0003307e-02,4.0542524e-02,4.1103434e-02,4.1685879e-02,4.2289473e-02,4.2913713e-02,4.3557890e-02,4.4221170e-02,4.4902567e-02,4.5601007e-02,4.6315379e-02,4.7044575e-02,4.7787443e-02,4.8542753e-02,4.9309134e-02,5.0085008e-02,5.0868578e-02,5.1657874e-02,5.2450795e-02,5.3245284e-02,5.4039497e-02,5.4831710e-02,5.5620234e-02,5.6403361e-02,5.7179358e-02,5.7946395e-02,5.8702528e-02,5.9445873e-02,6.0174659e-02,6.0887270e-02,6.1582282e-02,6.2258549e-02,6.2915161e-02,6.3551322e-02,6.4166330e-02,6.4759500e-02,6.5330163e-02,6.5877602e-02,6.6401273e-02,6.6900820e-02,6.7376159e-02,6.7827456e-02,6.8255171e-02,6.8659842e-02,6.9042131e-02,6.9402725e-02,6.9742285e-02,7.0061386e-02,7.0360526e-02,7.0640184e-02,7.0901029e-02,7.1143761e-02,7.1369350e-02,7.1578905e-02,7.1773708e-02,7.1955025e-02,7.2123937e-02,7.2281480e-02,7.2428405e-02,7.2565354e-02,7.2692841e-02,7.2811350e-02,7.2921358e-02,7.3023379e-02,7.3117919e-02,7.3205531e-02,7.3286816e-02,7.3362410e-02,7.3432878e-02,7.3498815e-02,7.3560745e-02,7.3619157e-02,7.3674522e-02,7.3727220e-02,7.3777661e-02,7.3826149e-02,7.3872894e-02,7.3918134e-02,7.3961973e-02,7.4004561e-02,7.4046068e-02,7.4086785e-02,7.4127011e-02,7.4167103e-02,7.4207276e-02,7.4247733e-02,7.4288607e-02,7.4329965e-02,7.4371874e-02,7.4414477e-02,7.4457988e-02,7.4502498e-02,7.4548081e-02,7.4594676e-02,7.4642122e-02,7.4690267e-02,7.4738964e-02,7.4788176e-02,7.4837841e-02,7.4887842e-02,7.4938126e-02,7.4988544e-02,7.5038962e-02,7.5089224e-02,7.5139225e-02,7.5188816e-02,7.5237736e-02,7.5285658e-02,7.5332344e-02,7.5377457e-02,7.5420693e-02,7.5461805e-02,7.5500607e-02,7.5536884e-02,7.5570397e-02,7.5600877e-02,7.5628087e-02,7.5651795e-02,7.5671747e-02,7.5687848e-02,7.5700030e-02,7.5708270e-02,7.5712636e-02,7.5713247e-02,7.5710177e-02,7.5703517e-02,7.5693339e-02,7.5679593e-02,7.5662270e-02,7.5641312e-02,7.5616680e-02,7.5588375e-02,7.5556360e-02,7.5520739e-02,7.5481616e-02,7.5439200e-02,7.5393677e-02,7.5345337e-02,7.5294465e-02,7.5241342e-02,7.5186163e-02,7.5129114e-02,7.5070307e-02,7.5009853e-02,7.4947797e-02,7.4884206e-02,7.4819118e-02,7.4752614e-02,7.4684829e-02,7.4615851e-02,7.4545830e-02,7.4474886e-02,7.4403137e-02,7.4330717e-02,7.4257717e-02,7.4184239e-02,7.4110404e-02,7.4036375e-02,7.3962234e-02,7.3888108e-02,7.3814005e-02,7.3739886e-02,7.3665589e-02,7.3590875e-02,7.3515490e-02,7.3439240e-02,7.3362097e-02,7.3284224e-02,7.3205873e-02,7.3127359e-02,7.3048905e-02,7.2970696e-02,7.2892770e-02,7.2815053e-02,7.2737426e-02,7.2659791e-02,7.2582126e-02,7.2504483e-02,7.2426930e-02,7.2349414e-02,7.2271921e-02,7.2194293e-02,7.2116196e-02,7.2037473e-02,7.1958050e-02,7.1878046e-02,7.1797632e-02,7.1717128e-02,7.1636781e-02,7.1556725e-02,7.1476966e-02,7.1397424e-02,7.1317926e-02,7.1238361e-02,7.1158640e-02,7.1078777e-02,7.0998833e-02,7.0918828e-02,7.0838779e-02,7.0758685e-02,7.0678547e-02,7.0598431e-02,7.0518389e-02,7.0438415e-02,7.0358582e-02,7.0278898e-02,7.0199355e-02,7.0119977e-02,7.0040822e-02,6.9961980e-02,6.9883540e-02,6.9805488e-02,6.9727778e-02,6.9650359e-02,6.9573216e-02,6.9496423e-02,6.9420040e-02,6.9344193e-02,6.9269024e-02,6.9194615e-02,6.9120854e-02,6.9047712e-02,6.8975210e-02,6.8903394e-02,6.8832457e-02,6.8762593e-02,6.8693966e-02,6.8626642e-02,6.8560667e-02,6.8495914e-02,6.8432353e-02,6.8369910e-02,6.8308577e-02,6.8248346e-02,6.8189263e-02,6.8131395e-02,6.8074889e-02,6.8019941e-02,6.7966700e-02,6.7915268e-02,6.7865737e-02,6.7818202e-02,6.7772672e-02,6.7729242e-02,6.7687958e-02,6.7648992e-02,6.7612410e-02,6.7578159e-02,6.7546129e-02,6.7516133e-02,6.7488000e-02,6.7461647e-02,6.7437217e-02,6.7414932e-02,6.7395203e-02,6.7378439e-02,6.7364909e-02,6.7354754e-02,6.7347951e-02,6.7344397e-02,6.7343965e-02,6.7346640e-02,6.7352459e-02,6.7361459e-02,6.7373715e-02,6.7389205e-02,6.7407787e-02,6.7429364e-02,6.7453951e-02,6.7481712e-02,6.7512877e-02,6.7547798e-02,6.7586884e-02,6.7630410e-02,6.7678437e-02,6.7730866e-02,6.7787431e-02,6.7847818e-02,6.7911804e-02,6.7979291e-02,6.8050355e-02,6.8125233e-02,6.8204120e-02,6.8287298e-02,6.8374857e-02,6.8466850e-02,6.8563282e-02,6.8664171e-02,6.8769522e-02,6.8879433e-02,6.8993926e-02,6.9113128e-02,6.9237165e-02,6.9366202e-02,6.9500357e-02,6.9639832e-02,6.9784701e-02,6.9935039e-02,7.0090868e-02,7.0252024e-02,7.0418373e-02,7.0589714e-02,7.0765853e-02,7.0946693e-02,7.1132258e-02,7.1322635e-02,7.1517974e-02,7.1718492e-02,7.1924366e-02,7.2135746e-02,7.2352841e-02,7.2575718e-02,7.2804518e-02,7.3039472e-02,7.3280707e-02,7.3528439e-02,7.3782690e-02,7.4043557e-02,7.4311025e-02,7.4585132e-02,7.4865893e-02,7.5153403e-02,7.5447686e-02,7.5748779e-02,7.6056696e-02,7.6371431e-02,7.6692984e-02,7.7021584e-02,7.7357456e-02,7.7700652e-02,7.8051403e-02,7.8409739e-02,7.8775682e-02,7.9149351e-02,7.9530969e-02,7.9920843e-02,8.0319151e-02,8.0726057e-02,8.1141762e-02,8.1566289e-02,8.1999682e-02,8.2441971e-02,8.2893282e-02,8.3353832e-02,8.3823770e-02,8.4303394e-02,8.4792838e-02,8.5292205e-02,8.5801616e-02,8.6321287e-02,8.6851366e-02,8.7392263e-02,8.7944299e-02,8.8507786e-02,8.9082867e-02,8.9669660e-02,9.0268046e-02,9.0877801e-02,9.1498956e-02,9.2131466e-02,9.2775516e-02,9.3431160e-02,9.4098419e-02,9.4777346e-02,9.5467985e-02,9.6170366e-02,9.6884564e-02,9.7610518e-02,9.8348498e-02,9.9098571e-02,9.9860832e-02,0.1006352,0.1014217,0.1022203,0.1030306,0.1038527,0.1046862,0.1055312,0.1063875,0.1072554,0.1081346,0.1090252,0.1099266,0.1108385,0.1117600,0.1126907,0.1136305,0.1145790,0.1155363,0.1165023,0.1174771,0.1184603,0.1194517,0.1204510,0.1214578,0.1224714,0.1234914,0.1245167,0.1255468,0.1265813,0.1276197,0.1286617,0.1297067,0.1307546,0.1318047,0.1328568,0.1339103,0.1349649,0.1360198,0.1370742,0.1381276,0.1391793,0.1402286,0.1412750,0.1423183,0.1433581,0.1443945,0.1454272,0.1464560,0.1474805,0.1485006,0.1495160,0.1505265,0.1515322,0.1525332,0.1535295,0.1545212,0.1555083,0.1564911,0.1574699,0.1584447,0.1594160,0.1603844,0.1613505,0.1623151,0.1632791,0.1642436,0.1652096,0.1661783,0.1671507,0.1681278,0.1691107,0.1701006,0.1710991,0.1721078,0.1731284,0.1741631,0.1752136,0.1762820,0.1773702,0.1784800,0.1796137,0.1807738,0.1819629,0.1831836,0.1844386,0.1857307,0.1870624,0.1884369,0.1898570,0.1913261,0.1928477,0.1944255,0.1960631,0.1977642,0.1995328,0.2013726,0.2032877,0.2052824,0.2073611,0.2095291,0.2117907,0.2141510,0.2166153,0.2191888,0.2218766,0.2246842,0.2276183,0.2306849,0.2338907,0.2372430,0.2407486,0.2444146,0.2482493,0.2522607,0.2564563,0.2608434,0.2654305,0.2702259,0.2752361,0.2804697,0.2859330,0.2916337,0.2975785,0.3037729,0.3102226,0.3169306,0.3239020,0.3311414,0.3386511,0.3464329,0.3544908,0.3628277,0.3714443,0.3803400,0.3895167,0.3989741,0.4087109,0.4187293,0.4290286,0.4396068,0.4504609,0.4615897,0.4729912,0.4846592,0.4965862,0.5087665,0.5211929,0.5338527,0.5467370,0.5598340,0.5731331,0.5866215,0.6002867,0.6141160,0.6280907,0.6421955,0.6564134,0.6707238,0.6851057,0.6995428,0.7140182,0.7285135,0.7430103,0.7574940,0.7719455,0.7863489,0.8006920,0.8149564,0.8291244,0.8431789,0.8571073,0.8708974,0.8845340,0.8980021,0.9112910,0.9243900,0.9372848,0.9499681,0.9624328,0.9746689,0.9866654,0.9984263,1.0099511,1.0212290,1.0322583,1.0430379,1.0535657,1.0638416,1.0738684,1.0836492,1.0931848,1.1024768,1.1115291,1.1203448,1.1289244,1.1372747,1.1454026,1.1533115,1.1610014,1.1684854,1.1757728,1.1828626,1.1897581,1.1964639,1.2029849,1.2093229,1.2154825,1.2214684,1.2272820,1.2329296,1.2384176,1.2437485,1.2489241,1.2539479,1.2588243,1.2635565,1.2681439,1.2725937,1.2769114,1.2810949,1.2851437,1.2890594,1.2928435,1.2964956,1.3000185,1.3034146,1.3066846,1.3098305,1.3128546,1.3157599,1.3185487,1.3212246,1.3237901,1.3262460,1.3285898,1.3308251,1.3329548,1.3349768,1.3368926,1.3387071,1.3404239,1.3420454,1.3435745,1.3450129,1.3463608,1.3476194,1.3487915,1.3498803,1.3508911,1.3518298,1.3527009,1.3535080,1.3542492,1.3549249,1.3555318,1.3560643,1.3565193,1.3568958,1.3571948,1.3574190,1.3575724,1.3576577,1.3576748,1.3576224,1.3574967,1.3572928,1.3570044,1.3566283,1.3561609,1.3555981,1.3549342,1.3541676,1.3532968,1.3523169,1.3512249,1.3500172,1.3486898,1.3472377,1.3456554,1.3439364,1.3420752,1.3400669,1.3379061,1.3355881,1.3331100,1.3304716,1.3276725,1.3247136,1.3215944,1.3183213,1.3149003,1.3113313,1.3076185,1.3037658,1.2997769,1.2956558,1.2914069,1.2870338,1.2825385,1.2779247,1.2731965,1.2683574,1.2634134,1.2583718,1.2532389,1.2480215,1.2427237,1.2373515,1.2319087,1.2263952,1.2208143,1.2151685,1.2094603,1.2036949,1.1978797,1.1920197,1.1861188,1.1801827,1.1742133,1.1682129,1.1621681,1.1560882,1.1499895,1.1438731,1.1377428,1.1316018,1.1254554,1.1193060,1.1131555,1.1070073,1.1008639,1.0947242,1.0885878,1.0824564,1.0763284,1.0702057,1.0640888,1.0579774,1.0518730,1.0457764,1.0396883,1.0336082,1.0275385,1.0214782,1.0154268,1.0093867,1.0033574,0.9973406,0.9913387,0.9853534,0.9793870,0.9734396,0.9675126,0.9616070,0.9557264,0.9498700,0.9440376,0.9382304,0.9324467,0.9266869,0.9209508,0.9152390,0.9095538,0.9038935,0.8982616,0.8926581,0.8870840,0.8815413,0.8760304,0.8705528,0.8651074,0.8596952,0.8543143,0.8489671,0.8436553,0.8383749,0.8331315,0.8279248,0.8227527,0.8176157,0.8125139,0.8074474,0.8024138,0.7974142,0.7924465,0.7875131,0.7826154,0.7777509,0.7729231,0.7681302,0.7633729,0.7586485,0.7539592,0.7493052,0.7446853,0.7401021,0.7355524,0.7310356,0.7265543,0.7221051,0.7176910,0.7133089,0.7089604,0.7046425,0.7003582,0.6961085,0.6918916,0.6877086,0.6835582,0.6794398,0.6753563,0.6713037,0.6672841,0.6632955,0.6593381,0.6554103,0.6515127,0.6476483,0.6438153,0.6400153,0.6362468,0.6325101,0.6288034,0.6251273,0.6214806,0.6178612,0.6142699,0.6107054,0.6071682,0.6036615,0.6001837,0.5967379,0.5933428,0.5899739,0.5866336,0.5833216,0.5800365,0.5767799,0.5735513,0.5703510,0.5671774,0.5640301,0.5609102,0.5578159,0.5547484,0.5517073,0.5486901,0.5456987,0.5427314,0.5397911,0.5368762,0.5339862,0.5311223,0.5282841,0.5254723,0.5226859,0.5199232,0.5171854,0.5144691,0.5117760,0.5091056,0.5064576,0.5038335,0.5012339,0.4986573,0.4961044,0.4935737,0.4910677,0.4885820,0.4861186,0.4836777,0.4812578,0.4788602,0.4764841,0.4741302,0.4717984,0.4694881,0.4671997,0.4649326,0.4626871,0.4604627,0.4582579,0.4560739,0.4539085,0.4517630,0.4496375,0.4475302,0.4454427,0.4433751,0.4413260,0.4392960,0.4372845,0.4352923,0.4333198,0.4313667,0.4294328,0.4275173,0.4256203,0.4237407,0.4218777,0.4200324,0.4182039,0.4163928,0.4146003,0.4128249,0.4110677,0.4093279,0.4076061,0.4059011,0.4042123,0.4025401,0.4008833,0.3992428,0.3976191,0.3960108,0.3944190,0.3928430,0.3912830,0.3897386,0.3882093,0.3866950,0.3851958,0.3837111,0.3822414,0.3807863,0.3793470,0.3779216,0.3765106,0.3751135,0.3737297,0.3723598,0.3710034,0.3696608,0.3683321,0.3670170,0.3657159,0.3644280,0.3631538,0.3618934,0.3606447,0.3594084,0.3581839,0.3569711,0.3557702,0.3545809,0.3534034,0.3522376,0.3510837,0.3499417,0.3488110,0.3476921,0.3465843,0.3454874,0.3444015,0.3433262,0.3422616,0.3412080,0.3401646,0.3391312,0.3381075,0.3370938,0.3360901,0.3350966,0.3341133,0.3331394,0.3321755,0.3312211,0.3302763,0.3293405,0.3284135,0.3274955,0.3265866,0.3256867,0.3247960,0.3239148,0.3230428,0.3221793,0.3213241,0.3204771,0.3196378,0.3188066,0.3179832,0.3171669,0.3163577,0.3155558,0.3147612,0.3139738,0.3131939,0.3124219,0.3116572,0.3109000,0.3101502,0.3094080,0.3086729,0.3079444,0.3072229,0.3065084,0.3058007,0.3050998,0.3044056,0.3037181,0.3030375,0.3023631,0.3016953,0.3010339,0.3003790,0.2997306,0.2990884,0.2984527,0.2978231,0.2972000,0.2965830,0.2959723,0.2953679,0.2947697,0.2941779,0.2935922,0.2930121,0.2924380,0.2918698,0.2913073,0.2907502,0.2901986,0.2896527,0.2891122,0.2885770,0.2880473,0.2875229,0.2870041,0.2864907,0.2859828,0.2854803,0.2849829,0.2844908,0.2840039,0.2835224,0.2830461,0.2825752,0.2821099,0.2816497,0.2811945,0.2807443,0.2802991,0.2798588,0.2794235,0.2789932,0.2785687,0.2781497,0.2777362,0.2773280,0.2769248,0.2765266,0.2761331,0.2757439,0.2753596,0.2749803,0.2746065,0.2742382,0.2738752,0.2735178,0.2731653,0.2728183,0.2724763,0.2721393,0.2718077,0.2714813,0.2711601,0.2708440,0.2705331,0.2702272,0.2699263,0.2696300,0.2693378,0.2690502,0.2687670,0.2684881,0.2682135,0.2679434,0.2676777,0.2674165,0.2671599,0.2669079,0.2666608,0.2664188,0.2661821,0.2659505,0.2657243,0.2655034,0.2652878,0.2650774,0.2648721,0.2646719,0.2644769,0.2642876,0.2641039,0.2639260,0.2637539,0.2635875,0.2634265,0.2632707,0.2631201,0.2629748,0.2628348,0.2627005,0.2625722,0.2624499,0.2623337,0.2622234,0.2621186,0.2620194,0.2619252,0.2618361,0.2617522,0.2616735,0.2616001,0.2615319,0.2614689,0.2614115,0.2613595,0.2613131,0.2612719,0.2612360,0.2612055,0.2611803,0.2611607,0.2611465,0.2611383,0.2611359,0.2611392,0.2611481,0.2611627,0.2611831,0.2612092,0.2612412,0.2612790,0.2613229,0.2613728,0.2614284,0.2614901,0.2615581,0.2616322,0.2617124,0.2617989,0.2618917,0.2619908,0.2620962,0.2622078,0.2623256,0.2624496,0.2625797,0.2627162,0.2628588,0.2630076,0.2631634,0.2633261,0.2634957,0.2636723,0.2638556,0.2640460,0.2642429,0.2644466,0.2646569,0.2648740,0.2650981,0.2653293,0.2655674,0.2658124,0.2660645,0.2663235,0.2665897,0.2668627,0.2671427,0.2674297,0.2677240,0.2680257,0.2683347,0.2686514,0.2689760,0.2693083,0.2696481,0.2699957,0.2703512,0.2707147,0.2710865,0.2714666,0.2718551,0.2722518,0.2726572,0.2730713,0.2734944,0.2739263,0.2743672,0.2748173,0.2752770,0.2757463,0.2762254,0.2767147,0.2772141,0.2777238,0.2782440,0.2787746,0.2793154,0.2798666,0.2804276,0.2809987,0.2815800,0.2821720,0.2827751,0.2833887,0.2840136,0.2846500,0.2852983,0.2859582,0.2866299,0.2873130,0.2880074,0.2887136,0.2894311,0.2901599,0.2908999,0.2916519,0.2924161,0.2931925,0.2939811,0.2947823,0.2955965,0.2964230,0.2972622,0.2981140,0.2989784,0.2998557,0.3007460,0.3016489,0.3025652,0.3034943,0.3044368,0.3053924,0.3063609,0.3073418,0.3083353,0.3093415,0.3103608,0.3113935,0.3124397,0.3134984,0.3145700,0.3156542,0.3167507,0.3178591,0.3189787,0.3201094,0.3212512,0.3224042,0.3235679,0.3247423,0.3259276,0.3271232,0.3283295,0.3295447,0.3307693,0.3320024,0.3332440,0.3344932,0.3357499,0.3370140,0.3382852,0.3395633,0.3408481,0.3421388,0.3434344,0.3447348,0.3460396,0.3473476,0.3486581,0.3499708,0.3512847,0.3525991,0.3539133,0.3552270,0.3565390,0.3578490,0.3591563,0.3604600,0.3617598,0.3630531,0.3643366,0.3656127,0.3668814,0.3681422,0.3693941,0.3706362,0.3718678,0.3730878,0.3742959,0.3754914,0.3766737,0.3778420,0.3789960,0.3801354,0.3812592,0.3823663,0.3834555,0.3845263,0.3855781,0.3866103,0.3876230,0.3886156,0.3895882,0.3905403,0.3914712,0.3923808,0.3932682,0.3941333,0.3949758,0.3957950,0.3965919,0.3973660,0.3981166,0.3988437,0.3995470,0.4002266,0.4008824,0.4015141,0.4021219,0.4027060,0.4032664,0.4038035,0.4043176,0.4048090,0.4052780,0.4057252,0.4061502,0.4065531,0.4069353,0.4072961,0.4076360,0.4079556,0.4082556,0.4085366,0.4087993,0.4090440,0.4092713,0.4094819,0.4096762,0.4098546,0.4100175,0.4101652,0.4102983,0.4104176,0.4105235,0.4106165,0.4106981,0.4107684,0.4108281,0.4108779,0.4109184,0.4109502,0.4109736,0.4109893,0.4109979,0.4110003,0.4109972,0.4109890,0.4109769,0.4109613,0.4109427,0.4109218,0.4108990,0.4108746,0.4108491,0.4108234,0.4107980,0.4107736,0.4107508,0.4107300,0.4107121,0.4106975,0.4106870,0.4106810,0.4106801,0.4106846,0.4106955,0.4107135,0.4107389,0.4107727,0.4108151,0.4108670,0.4109282,0.4109996,0.4110819,0.4111754,0.4112811,0.4113994,0.4115307,0.4116755,0.4118339,0.4120066,0.4121941,0.4123968,0.4126153,0.4128500,0.4131014,0.4133707,0.4136585,0.4139660,0.4142925,0.4146399,0.4150088,0.4154002,0.4158144,0.4162522,0.4167144,0.4172015,0.4177150,0.4182551,0.4188233,0.4194207,0.4200483,0.4207072,0.4213983,0.4221229,0.4228829,0.4236805,0.4245151,0.4253898,0.4263070,0.4272686,0.4282766,0.4293331,0.4304405,0.4316006,0.4328154,0.4340866,0.4354158,0.4368047,0.4382540,0.4397644,0.4413367,0.4429711,0.4446695,0.4464342,0.4482620,0.4501573,0.4521219,0.4541590,0.4562711,0.4584616,0.4607340,0.4630933,0.4655436,0.4680897,0.4707367,0.4734894,0.4763539,0.4793347,0.4824364,0.4856636,0.4890213,0.4925177,0.4961483,0.4999231,0.5038464,0.5079244,0.5121659,0.5165780,0.5211672,0.5259428,0.5309159,0.5360955,0.5414919,0.5471150,0.5529741,0.5590808,0.5654430,0.5720689,0.5789685,0.5861542,0.5936177,0.6013752,0.6094342,0.6178017,0.6264893,0.6355040,0.6448559,0.6545556,0.6646144,0.6750509,0.6858793,0.6971186,0.7087889,0.7209112,0.7335143,0.7466255,0.7602817,0.7744726,0.7892410,0.8046162,0.8206189,0.8372713,0.8545922,0.8726091,0.8913379,0.9107965,0.9310001,0.9519601,0.9736967,0.9962178,1.0195358,1.0436624,1.0686090,1.0944058,1.1210796,1.1485882,1.1769745,1.2062659,1.2364777,1.2676179,1.2997113,1.3327760,1.3668450,1.4019350,1.4380677,1.4752618,1.5135343,1.5529183,1.5934236,1.6350647,1.6778505,1.7217934,1.7669359,1.8131726,1.8605406,1.9090171,1.9585968,2.0092402,2.0609088,2.1135511,2.1670995,2.2214954,2.2766373,2.3324184,2.3887193,2.4454060,2.5023601,2.5594184,2.6164105,2.6731339,2.7293782,2.7849269,2.8395047,2.8928351,2.9446318,2.9946404,3.0425923,3.0882585,3.1314480,3.1720262,3.2099440,3.2452097,3.2779126,3.3081954,3.3362179,3.3621304,3.3860116,3.4078627,3.4276168,3.4454000,3.4611814,3.4751012,3.4874103,3.4984238,3.5084713,3.5178216,3.5266445,3.5349889,3.5428092,3.5500152,3.5565386,3.5623941,3.5677049,3.5726783,3.5775328,3.5824225,3.5873837,3.5923266,3.5971072,3.6015809,3.6056738,3.6094046,3.6128657,3.6161761,3.6194298,3.6226642,3.6258557,3.6289356,3.6318204,3.6344433,3.6367826,3.6388769,3.6408234,3.6427598,3.6448355,3.6471543,3.6497791,3.6527054,3.6558719,3.6591928,3.6625922,3.6660326,3.6695244,3.6731050,3.6768084,3.6806216,3.6844680,3.6882102,3.6916835,3.6947396,3.6972804,3.6992710,3.7007263,3.7017493,3.7024236,3.7028875,3.7033141,3.7039039,3.7048581,3.7063398,3.7084372,3.7111514,3.7144060,3.7180858,3.7220721,3.7262640,3.7305660,3.7348685,3.7390206,3.7428281,3.7460816,3.7486727,3.7505364,3.7517569,3.7525365,3.7531428,3.7538304,3.7547679,3.7559998,3.7574551,3.7589989,3.7604973,3.7618709,3.7631116,3.7642641,3.7653799,3.7664840,3.7675576,3.7685602,3.7694745,3.7703185,3.7711599,3.7720895,3.7731810,3.7744570,3.7758741,3.7773378,3.7787292,3.7799366,3.7808754,3.7814941,3.7817812,3.7817657,3.7815180,3.7811382,3.7807322,3.7803793,3.7800939,3.7798345,3.7795134,3.7790298,3.7783084,3.7773190,3.7760797,3.7746382,3.7730484,3.7713506,3.7695613,3.7676716,3.7656558,3.7634771,3.7611012,3.7585061,3.7557013,3.7527518,3.7497389,3.7467663,3.7439151,3.7412102,3.7385957,3.7359433,3.7330861,3.7298732,3.7262032,3.7220421,3.7174089,3.7123511,3.7069252,3.7011855,3.6951809,3.6889610,3.6825628,3.6760156,3.6692915,3.6623282,3.6550343,3.6473298,3.6391807,3.6306243,3.6217668,3.6127510,3.6037238,3.5947821,3.5859544,3.5772021,3.5684247,3.5595016,3.5503101,3.5407414,3.5307145,3.5202267,3.5092769,3.4979184,3.4862297,3.4742930,3.4621873,3.4499671,3.4376664,3.4253013,3.4128735,3.4003854,3.3878310,3.3751950,3.3624580,3.3495789,3.3365269,3.3232861,3.3098629,3.2962995,3.2826452,3.2689579,3.2552865,3.2416587,3.2280712,3.2145078,3.2009370,3.1873226,3.1736374,3.1598606,3.1459944,3.1320515,3.1180544,3.1040313,3.0900037,3.0759971,3.0620317,3.0481222,3.0342731,3.0204892,3.0067635,2.9930797,2.9794233,2.9657779,2.9521465,2.9385414,2.9249828,2.9115000,2.8980982,2.8847780,2.8715258,2.8583202,2.8451371,2.8319674,2.8188114,2.8056779,2.7925835,2.7795339,2.7665370,2.7535892,2.7406826,2.7278140,2.7149768,2.7021809,2.6894372,2.6767626,2.6641674,2.6516497,2.6392097,2.6268399,2.6145279,2.6022608,2.5900350,2.5778441,2.5656900,2.5535769,2.5415096,2.5295014,2.5175657,2.5057139,2.4939518,2.4822800,2.4706984,2.4592013,2.4477854,2.4364424,2.4251609,2.4139366,2.4027691,2.3916564,2.3806000,2.3696003,2.3586612,2.3477843,2.3369687,2.3262093,2.3155055,2.3048558,2.2942646,2.2837319,2.2732546,2.2628357,2.2524741,2.2421699,2.2319174,2.2217178,2.2115695,2.2014728,2.1914301,2.1814346,2.1714911,2.1616011,2.1517689,2.1419995,2.1322944,2.1226602,2.1130981,2.1036088,2.0941908,2.0848377,2.0755446,2.0663066,2.0571201,2.0479770,2.0388758,2.0298140,2.0207920,2.0118103,2.0028696,1.9939744,1.9851286,1.9763331,1.9675891,1.9588897,1.9502467,1.9416465,1.9330916,1.9245825,1.9161209,1.9077094,1.8993487,1.8910393,1.8827814,1.8745738,1.8664045,1.8582751,1.8501840,1.8421321,1.8341222,1.8261570,1.8182400,1.8103735,1.8025588,1.7947971,1.7870805,1.7794104,1.7717853,1.7642035,1.7566638,1.7491653,1.7417064,1.7342874,1.7269061,1.7195597,1.7122529,1.7049868,1.6977637,1.6905842,1.6834487,1.6763564,1.6693060,1.6622949,1.6553242,1.6483874,1.6414870,1.6346288,1.6278113,1.6210361,1.6143030,1.6076118,1.6009579,1.5943424,1.5877585,1.5812080,1.5746890,1.5682015,1.5617473,1.5553269,1.5489429,1.5425961,1.5362885,1.5300221,1.5237925,1.5176014,1.5114473,1.5053300,1.4992484,1.4932033,1.4871931,1.4812195,1.4752824,1.4693767,1.4635040,1.4576626,1.4518512,1.4460695,1.4403167,1.4345949,1.4289055,1.4232526,1.4176335,1.4120512,1.4065062,1.4009972,1.3955232,1.3900838,1.3846743,1.3792957,1.3739501,1.3686385,1.3633577,1.3581116,1.3529012,1.3477257,1.3425841,1.3374766,1.3324010,1.3273562,1.3223435,1.3173599,1.3124079,1.3074882,1.3026023,1.2977509,1.2929319,1.2881455,1.2833917,1.2786710,1.2739851,1.2693310,1.2647101,1.2601233,1.2555702,1.2510508,1.2465646,1.2421103,1.2376871,1.2332964,1.2289344,1.2246029,1.2203026,1.2160354,1.2118001,1.2075984,1.2034299,1.1992948,1.1951925,1.1911235,1.1870835,1.1830766,1.1791013,1.1751572,1.1712441,1.1673620,1.1635097,1.1596880,1.1558977,1.1521366,1.1484060,1.1447078,1.1410391,1.1374013,1.1337948,1.1302193,1.1266748,1.1231612,1.1196786,1.1162266,1.1128048,1.1094122,1.1060485,1.1027132,1.0994053,1.0961244,1.0928708,1.0896457,1.0864476,1.0832777,1.0801339,1.0770179,1.0739297,1.0708692,1.0678360,1.0648307,1.0618529,1.0589011,1.0559756,1.0530765,1.0502036,1.0473577,1.0445385,1.0417466,1.0389820,1.0362446,1.0335346,1.0308496,1.0281883,1.0255519,1.0229405,1.0203533,1.0177909,1.0152545,1.0127441,1.0102602,1.0078006,1.0053653,1.0029545,1.0005670,0.9982026,0.9958609,0.9935423,0.9912464,0.9889740,0.9867256,0.9844995,0.9822963,0.9801151,0.9779551,0.9758162,0.9736971,0.9716009,0.9695247,0.9674692,0.9654324,0.9634181,0.9614229,0.9594459,0.9574885,0.9555520,0.9536343,0.9517354,0.9498560,0.9479972,0.9461573,0.9443365,0.9425337,0.9407518,0.9389895,0.9372471,0.9355243,0.9338209,0.9321364,0.9304710,0.9288254,0.9271975,0.9255875,0.9239949,0.9224194,0.9208608,0.9193199,0.9177964,0.9162903,0.9148016,0.9133325,0.9118825,0.9104507,0.9090387,0.9076452,0.9062709,0.9049155,0.9035789,0.9022609,0.9009607,0.8996776,0.8984126,0.8971643,0.8959337,0.8947195,0.8935233,0.8923440,0.8911822,0.8900368,0.8889085,0.8877962,0.8866999,0.8856190,0.8845539,0.8835040,0.8824698,0.8814499,0.8804461,0.8794577,0.8784859,0.8775303,0.8765907,0.8756664,0.8747579,0.8738650,0.8729869,0.8721241,0.8712756,0.8704422,0.8696237,0.8688206,0.8680329,0.8672619,0.8665068,0.8657689,0.8650482,0.8643444,0.8636571,0.8629866,0.8623331,0.8616957,0.8610732,0.8604655,0.8598721,0.8592936,0.8587292,0.8581796,0.8576448,0.8571255,0.8566213,0.8561324,0.8556577,0.8551977,0.8547518,0.8543200,0.8539031,0.8535008,0.8531137,0.8527418,0.8523841,0.8520405,0.8517114,0.8513977,0.8510995,0.8508170,0.8505496,0.8502971,0.8500589,0.8498348,0.8496243,0.8494270,0.8492425,0.8490711,0.8489128,0.8487673,0.8486349,0.8485154,0.8484101,0.8483189,0.8482423,0.8481808,0.8481345,0.8481031,0.8480857,0.8480830,0.8480939,0.8481185,0.8481566,0.8482081,0.8482736,0.8483534,0.8484477,0.8485558,0.8486775,0.8488132,0.8489624,0.8491255,0.8493026,0.8494931,0.8496969,0.8499137,0.8501438,0.8503872,0.8506450,0.8509179,0.8512059,0.8515103,0.8518306,0.8521662,0.8525169,0.8528824,0.8532626,0.8536570,0.8540657,0.8544881,0.8549245,0.8553752,0.8558410,0.8563221,0.8568181,0.8573299,0.8578564,0.8583984,0.8589547,0.8595269,0.8601142,0.8607171,0.8613347,0.8619690,0.8626186,0.8632827,0.8639603,0.8646524,0.8653585,0.8660796,0.8668156,0.8675672,0.8683342,0.8691186,0.8699189,0.8707354,0.8715667,0.8724134,0.8732738,0.8741485,0.8750359,0.8759372,0.8768527,0.8777834,0.8787285,0.8796915,0.8806711,0.8816675,0.8826802,0.8837086,0.8847530,0.8858134,0.8868903,0.8879828,0.8890923,0.8902184,0.8913625,0.8925232,0.8937006,0.8948936,0.8961028,0.8973273,0.8985676,0.8998215,0.9010911,0.9023750,0.9036742,0.9049877,0.9063199,0.9076691,0.9090375,0.9104241,0.9118302,0.9132537,0.9146955,0.9161538,0.9176302,0.9191238,0.9206351,0.9221648,0.9237122,0.9252783,0.9268621,0.9284647,0.9300849,0.9317244,0.9333819,0.9350576,0.9367499,0.9384596,0.9401858,0.9419288,0.9436862,0.9454624,0.9472544,0.9490652,0.9508929,0.9527403,0.9546053,0.9564893,0.9583900,0.9603089,0.9622445,0.9641989,0.9661705,0.9681615,0.9701710,0.9722001,0.9742481,0.9763158,0.9784027,0.9805067,0.9826312,0.9847736,0.9869357,0.9891142,0.9913110,0.9935240,0.9957562,0.9980053,1.0002741,1.0025612,1.0048677,1.0071936,1.0095402,1.0119050,1.0142908,1.0166957,1.0191221,1.0215685,1.0240387,1.0265292,1.0290433,1.0315776,1.0341361,1.0367143,1.0393133,1.0419286,1.0445644,1.0472163,1.0498868,1.0525758,1.0552828,1.0580106,1.0607569,1.0635250,1.0663122,1.0691215,1.0719502,1.0748007,1.0776694,1.0805571,1.0834643,1.0863919,1.0893370,1.0923029,1.0952910,1.0983021,1.1013346,1.1043904,1.1074668,1.1105651,1.1136823,1.1168212,1.1199787,1.1231583,1.1263561,1.1295774,1.1328164,1.1360755,1.1393510,1.1426467,1.1459600,1.1492907,1.1526449,1.1560187,1.1594141,1.1628311,1.1662687,1.1697286,1.1732090,1.1767105,1.1802319,1.1837744,1.1873388,1.1909250,1.1945338,1.1981666,1.2018247,1.2055073,1.2092139,1.2129419,1.2166896,1.2204551,1.2242379,1.2280372,1.2318535,1.2356877,1.2395399,1.2434094,1.2472960,1.2512025,1.2551280,1.2590724,1.2630364,1.2670190,1.2710217,1.2750450,1.2790921,1.2831633,1.2872603,1.2913814,1.2955259,1.2996910,1.3038738,1.3080721,1.3122854,1.3165154,1.3207629,1.3250301,1.3293195,1.3336338,1.3379722,1.3423367,1.3467264,1.3511410,1.3555781,1.3600370,1.3645176,1.3690193,1.3735402,1.3780791,1.3826331,1.3872007,1.3917803,1.3963718,1.4009768,1.4055970,1.4102366,1.4148986,1.4195875,1.4243047,1.4290513,1.4338272,1.4386292,1.4434556,1.4483019,1.4531642,1.4580395,1.4629261,1.4678267,1.4727442,1.4776815,1.4826417,1.4876268,1.4926361,1.4976674,1.5027186,1.5077883,1.5128757,1.5179795,1.5230992,1.5282347,1.5333880,1.5385598,1.5437517,1.5489653,1.5542027,1.5594625,1.5647454,1.5700511,1.5753772,1.5807246,1.5860927,1.5914818,1.5968900,1.6023136,1.6077509,1.6132007,1.6186635,1.6241421,1.6296388,1.6351542,1.6406907,1.6462466,1.6518204,1.6574101,1.6630139,1.6686304,1.6742607,1.6799080,1.6855761,1.6912689,1.6969889,1.7027373,1.7085129,1.7143123,1.7201303,1.7259628,1.7318051,1.7376559,1.7435155,1.7493851,1.7552675,1.7611655,1.7670833,1.7730228,1.7789865,1.7849731,1.7909805,1.7970042,1.8030416,1.8090920,1.8151578,1.8212422,1.8273520,1.8334911,1.8396597,1.8458554,1.8520732,1.8583065,1.8645505,1.8708023,1.8770621,1.8833325,1.8896194,1.8959298,1.9022696,1.9086430,1.9150510,1.9214909,1.9279581,1.9344437,1.9409372,1.9474305,1.9539177,1.9603983,1.9668765,1.9733616,1.9798644,1.9863946,1.9929581,1.9995582,2.0061927,2.0128579,2.0195487,2.0262554,2.0329671,2.0396740,2.0463676,2.0530477,2.0597198,2.0663958,2.0730903,2.0798197,2.0865924,2.0934143,2.1002905,2.1072223,2.1142149,2.1212695,2.1283855,2.1355550,2.1427615,2.1499839,2.1571927,2.1643636,2.1714804,2.1785388,2.1855483,2.1925292,2.1995080,2.2065113,2.2135692,2.2207050,2.2279379,2.2352777,2.2427213,2.2502527,2.2578447,2.2654638,2.2730820,2.2806768,2.2882380,2.2957664,2.3032708,2.3107672,2.3182793,2.3258312,2.3334410,2.3411202,2.3488641,2.3566582,2.3644769,2.3722913,2.3800800,2.3878357,2.3955669,2.4032969,2.4110563,2.4188688,2.4267414,2.4346626,2.4426036,2.4505334,2.4584296,2.4662950,2.4741559,2.4820578,2.4900501,2.4981687,2.5064211,2.5147815,2.5231960,2.5316010,2.5399461,2.5482113,2.5564122,2.5645881,2.5727832,2.5810239,2.5893064,2.5976021,2.6058767,2.6141119,2.6223192,2.6305404,2.6388323,2.6472383,2.6557703,2.6644039,2.6730876,2.6817727,2.6904328,2.6990767,2.7077436,2.7164857,2.7253420,2.7343209,2.7433984,2.7525201,2.7616231,2.7706544,2.7795875,2.7884288,2.7972085,2.8059635,2.8147194,2.8234816,2.8322394,2.8409762,2.8496897,2.8583891,2.8670917,2.8757987,2.8844898,2.8931270,2.9016824,2.9101586,2.9186020,2.9270868,2.9356825,2.9444246,2.9532914,2.9622059,2.9710507,2.9796953,2.9880300,2.9960039,3.0036454,3.0110605,3.0183966,3.0257859,3.0332990,3.0409281,3.0486047,3.0562408,3.0637717,3.0711746,3.0784657,3.0856729,3.0928035,3.0998275,3.1066856,3.1133246,3.1197340,3.1259732,3.1321650,3.1384635,3.1450152,3.1519279,3.1592565,3.1669943,3.1750712,3.1833386,3.1915710,3.1994836,3.2067854,3.2132549,3.2188148,3.2235742,3.2278156,3.2319236,3.2362778,3.2411604,3.2466903,3.2528276,3.2594242,3.2662735,3.2731547,3.2798400,3.2861090,3.2917676,3.2966986,3.3009005,3.3044896,3.3076639,3.3106444,3.3136301,3.3167837,3.3202302,3.3240526,3.3282666,3.3327928,3.3374519,3.3419971,3.3461764,3.3498034,3.3527970,3.3551772,3.3570282,3.3584507,3.3595226,3.3602848,3.3607554,3.3609509,3.3609242,3.3607914,3.3607421,3.3610160,3.3618405,3.3633547,3.3655410,3.3682182,3.3711071,3.3739440,3.3765907,3.3790810,3.3815820,3.3842933,3.3873250,3.3906081,3.3938761,3.3967307,3.3987780,3.3997927,3.3998404,3.3992689
"w3-06",30.0000000,1.8739939e-02,1.8635511e-02,1.8532038e-02,1.8433809e-02,1.8345594e-02,1.8271923e-02,1.8214941e-02,1.8178463e-02,1.8158436e-02,1.8144608e-02,1.8131256e-02,1.8109322e-02,1.8075943e-02,1.8031597e-02,1.7981052e-02,1.7929316e-02,1.7881155e-02,1.7842770e-02,1.7819166e-02,1.7809153e-02,1.7809868e-02,1.7817259e-02,1.7825127e-02,1.7828465e-02,1.7821789e-02,1.7805338e-02,1.7778158e-02,1.7743826e-02,1.7707825e-02,1.7675400e-02,1.7651558e-02,1.7640591e-02,1.7640829e-02,1.7651796e-02,1.7665863e-02,1.7678738e-02,1.7682076e-02,1.7675638e-02,1.7662764e-02,1.7649412e-02,1.7636299e-02,1.7627954e-02,1.7624617e-02,1.7621756e-02,1.7618895e-02,1.7613173e-02,1.7603874e-02,1.7596245e-02,1.7593622e-02,1.7599344e-02,1.7612457e-02,1.7633915e-02,1.7655849e-02,1.7676115e-02,1.7691612e-02,1.7700434e-02,1.7702818e-02,1.7697573e-02,1.7688751e-02,1.7679214e-02,1.7668247e-02,1.7657518e-02,1.7650366e-02,1.7648697e-02,1.7651796e-02,1.7658949e-02,1.7666340e-02,1.7671824e-02,1.7671347e-02,1.7665863e-02,1.7656803e-02,1.7647982e-02,1.7642260e-02,1.7641544e-02,1.7646313e-02,1.7661095e-02,1.7681599e-02,1.7701864e-02,1.7721176e-02,1.7731667e-02,1.7731667e-02,1.7719746e-02,1.7701626e-02,1.7681241e-02,1.7659664e-02,1.7641664e-02,1.7628789e-02,1.7622709e-02,1.7622709e-02,1.7628193e-02,1.7636895e-02,1.7648339e-02,1.7662287e-02,1.7678857e-02,1.7697692e-02,1.7716527e-02,1.7733812e-02,1.7749786e-02,1.7762899e-02,1.7771125e-02,1.7776012e-02,1.7775774e-02,1.7772198e-02,1.7767310e-02,1.7762184e-02,1.7758489e-02,1.7756581e-02,1.7757654e-02,1.7764688e-02,1.7775893e-02,1.7789364e-02,1.7802954e-02,1.7814279e-02,1.7823219e-02,1.7829776e-02,1.7835021e-02,1.7839551e-02,1.7844796e-02,1.7852902e-02,1.7863631e-02,1.7876506e-02,1.7890930e-02,1.7903805e-02,1.7913938e-02,1.7920494e-02,1.7923594e-02,1.7923832e-02,1.7921805e-02,1.7919660e-02,1.7917871e-02,1.7919540e-02,1.7925501e-02,1.7932415e-02,1.7939687e-02,1.7946720e-02,1.7952085e-02,1.7955422e-02,1.7958641e-02,1.7961979e-02,1.7968059e-02,1.7976880e-02,1.7990708e-02,1.8006802e-02,1.8023014e-02,1.8039227e-02,1.8052936e-02,1.8062115e-02,1.8068790e-02,1.8072009e-02,1.8072605e-02,1.8071413e-02,1.8072128e-02,1.8075347e-02,1.8080235e-02,1.8085837e-02,1.8090010e-02,1.8093467e-02,1.8096805e-02,1.8100381e-02,1.8105268e-02,1.8113613e-02,1.8124700e-02,1.8138409e-02,1.8151999e-02,1.8164277e-02,1.8175364e-02,1.8184066e-02,1.8190145e-02,1.8195152e-02,1.8198133e-02,1.8202782e-02,1.8207669e-02,1.8212438e-02,1.8214703e-02,1.8214464e-02,1.8211722e-02,1.8206954e-02,1.8202186e-02,1.8197298e-02,1.8195033e-02,1.8197656e-02,1.8202782e-02,1.8212914e-02,1.8223763e-02,1.8232226e-02,1.8238306e-02,1.8240929e-02,1.8240809e-02,1.8237829e-02,1.8233895e-02,1.8230319e-02,1.8227577e-02,1.8227100e-02,1.8226981e-02,1.8225908e-02,1.8224716e-02,1.8223166e-02,1.8220663e-02,1.8220663e-02,1.8223166e-02,1.8228412e-02,1.8235683e-02,1.8244147e-02,1.8254042e-02,1.8261790e-02,1.8268108e-02,1.8274426e-02,1.8278122e-02,1.8281102e-02,1.8282652e-02,1.8281817e-02,1.8279314e-02,1.8275142e-02,1.8271089e-02,1.8265963e-02,1.8263221e-02,1.8262863e-02,1.8264532e-02,1.8268824e-02,1.8275619e-02,1.8280864e-02,1.8283486e-02,1.8283606e-02,1.8280983e-02,1.8275619e-02,1.8269658e-02,1.8263459e-02,1.8257380e-02,1.8252850e-02,1.8249869e-02,1.8247128e-02,1.8244386e-02,1.8242121e-02,1.8239975e-02,1.8237829e-02,1.8236399e-02,1.8237710e-02,1.8241286e-02,1.8247604e-02,1.8256187e-02,1.8265605e-02,1.8274546e-02,1.8283486e-02,1.8290043e-02,1.8293977e-02,1.8296003e-02,1.8295646e-02,1.8293738e-02,1.8290639e-02,1.8285632e-02,1.8280745e-02,1.8275380e-02,1.8270612e-02,1.8266320e-02,1.8264055e-02,1.8264413e-02,1.8266320e-02,1.8270731e-02,1.8277407e-02,1.8284202e-02,1.8290877e-02,1.8296123e-02,1.8299341e-02,1.8302321e-02,1.8305182e-02,1.8307805e-02,1.8310189e-02,1.8314600e-02,1.8321037e-02,1.8327713e-02,1.8334508e-02,1.8341541e-02,1.8348336e-02,1.8356323e-02,1.8364668e-02,1.8372893e-02,1.8380761e-02,1.8385887e-02,1.8389106e-02,1.8391967e-02,1.8394589e-02,1.8396139e-02,1.8397450e-02,1.8398643e-02,1.8398762e-02,1.8398762e-02,1.8398762e-02,1.8400550e-02,1.8402576e-02,1.8405199e-02,1.8407941e-02,1.8410683e-02,1.8413782e-02,1.8416166e-02,1.8418193e-02,1.8419981e-02,1.8420100e-02,1.8419147e-02,1.8417954e-02,1.8416762e-02,1.8414974e-02,1.8413186e-02,1.8411160e-02,1.8410325e-02,1.8409967e-02,1.8409848e-02,1.8411756e-02,1.8414855e-02,1.8420100e-02,1.8425822e-02,1.8432498e-02,1.8439293e-02,1.8445373e-02,1.8450499e-02,1.8455505e-02,1.8460512e-02,1.8464208e-02,1.8467307e-02,1.8470526e-02,1.8473625e-02,1.8476009e-02,1.8477798e-02,1.8479586e-02,1.8481016e-02,1.8482685e-02,1.8483639e-02,1.8483400e-02,1.8481612e-02,1.8478632e-02,1.8475056e-02,1.8471241e-02,1.8466592e-02,1.8459678e-02,1.8451691e-02,1.8443346e-02,1.8435359e-02,1.8427253e-02,1.8418908e-02,1.8411756e-02,1.8406153e-02,1.8401742e-02,1.8398285e-02,1.8396020e-02,1.8394113e-02,1.8392563e-02,1.8391728e-02,1.8391371e-02,1.8392324e-02,1.8394947e-02,1.8398285e-02,1.8402219e-02,1.8407941e-02,1.8414855e-02,1.8422127e-02,1.8430710e-02,1.8440247e-02,1.8449903e-02,1.8459558e-02,1.8468022e-02,1.8474936e-02,1.8479586e-02,1.8483043e-02,1.8485904e-02,1.8486619e-02,1.8486142e-02,1.8486619e-02,1.8488646e-02,1.8491030e-02,1.8493414e-02,1.8495917e-02,1.8498778e-02,1.8502116e-02,1.8505454e-02,1.8508673e-02,1.8511534e-02,1.8514276e-02,1.8517256e-02,1.8520594e-02,1.8523932e-02,1.8527389e-02,1.8530607e-02,1.8533945e-02,1.8536806e-02,1.8538117e-02,1.8537760e-02,1.8537164e-02,1.8536568e-02,1.8536806e-02,1.8538117e-02,1.8540144e-02,1.8542886e-02,1.8546939e-02,1.8551946e-02,1.8557429e-02,1.8563032e-02,1.8568635e-02,1.8573999e-02,1.8579364e-02,1.8584371e-02,1.8588781e-02,1.8593311e-02,1.8597841e-02,1.8601060e-02,1.8602014e-02,1.8602252e-02,1.8602133e-02,1.8601060e-02,1.8598199e-02,1.8593788e-02,1.8588305e-02,1.8583179e-02,1.8579483e-02,1.8578291e-02,1.8578649e-02,1.8579006e-02,1.8579364e-02,1.8580079e-02,1.8581271e-02,1.8582106e-02,1.8581748e-02,1.8581390e-02,1.8582106e-02,1.8584967e-02,1.8589139e-02,1.8593311e-02,1.8597364e-02,1.8601656e-02,1.8605232e-02,1.8607020e-02,1.8607616e-02,1.8606544e-02,1.8603921e-02,1.8600702e-02,1.8597603e-02,1.8595815e-02,1.8596292e-02,1.8598557e-02,1.8601298e-02,1.8604040e-02,1.8606782e-02,1.8609524e-02,1.8612027e-02,1.8614531e-02,1.8616080e-02,1.8616319e-02,1.8615365e-02,1.8614173e-02,1.8613935e-02,1.8615365e-02,1.8618226e-02,1.8621206e-02,1.8623233e-02,1.8625379e-02,1.8627405e-02,1.8629313e-02,1.8631220e-02,1.8632770e-02,1.8634200e-02,1.8635273e-02,1.8635273e-02,1.8633842e-02,1.8630743e-02,1.8626690e-02,1.8622160e-02,1.8616915e-02,1.8611670e-02,1.8606305e-02,1.8601418e-02,1.8596888e-02,1.8593431e-02,1.8590212e-02,1.8587232e-02,1.8586159e-02,1.8586993e-02,1.8588066e-02,1.8588901e-02,1.8590093e-02,1.8591106e-02,1.8592179e-02,1.8592298e-02,1.8591762e-02,1.8590569e-02,1.8590033e-02,1.8589556e-02,1.8589616e-02,1.8591285e-02,1.8594265e-02,1.8597841e-02,1.8601537e-02,1.8604934e-02,1.8608391e-02,1.8610895e-02,1.8612385e-02,1.8613517e-02,1.8615007e-02,1.8616498e-02,1.8618643e-02,1.8620551e-02,1.8622577e-02,1.8624306e-02,1.8625617e-02,1.8626392e-02,1.8626988e-02,1.8627286e-02,1.8627584e-02,1.8627226e-02,1.8626928e-02,1.8626690e-02,1.8627644e-02,1.8629074e-02,1.8630505e-02,1.8632233e-02,1.8633842e-02,1.8634439e-02,1.8634021e-02,1.8633425e-02,1.8631518e-02,1.8628836e-02,1.8625200e-02,1.8620610e-02,1.8615842e-02,1.8611133e-02,1.8606365e-02,1.8601954e-02,1.8598735e-02,1.8595636e-02,1.8593788e-02,1.8592894e-02,1.8592298e-02,1.8592894e-02,1.8594563e-02,1.8597305e-02,1.8600583e-02,1.8604696e-02,1.8609166e-02,1.8614054e-02,1.8619657e-02,1.8625915e-02,1.8631756e-02,1.8637061e-02,1.8642128e-02,1.8646479e-02,1.8650174e-02,1.8653274e-02,1.8656254e-02,1.8659234e-02,1.8662453e-02,1.8666685e-02,1.8671393e-02,1.8676937e-02,1.8683374e-02,1.8689930e-02,1.8696427e-02,1.8702924e-02,1.8709362e-02,1.8714607e-02,1.8719852e-02,1.8724084e-02,1.8727303e-02,1.8730521e-02,1.8733740e-02,1.8736899e-02,1.8740058e-02,1.8743217e-02,1.8746376e-02,1.8749654e-02,1.8752873e-02,1.8755794e-02,1.8758655e-02,1.8761396e-02,1.8763721e-02,1.8764734e-02,1.8765032e-02,1.8765271e-02,1.8765152e-02,1.8763900e-02,1.8761277e-02,1.8757641e-02,1.8754065e-02,1.8750310e-02,1.8746614e-02,1.8743038e-02,1.8740475e-02,1.8738925e-02,1.8737495e-02,1.8736899e-02,1.8737316e-02,1.8738031e-02,1.8738866e-02,1.8739879e-02,1.8741071e-02,1.8742800e-02,1.8744707e-02,1.8747628e-02,1.8750966e-02,1.8754303e-02,1.8758059e-02,1.8761873e-02,1.8765569e-02,1.8769503e-02,1.8774331e-02,1.8779457e-02,1.8785536e-02,1.8791854e-02,1.8799126e-02,1.8807411e-02,1.8815756e-02,1.8824577e-02,1.8833637e-02,1.8842697e-02,1.8851697e-02,1.8860698e-02,1.8869460e-02,1.8877089e-02,1.8883824e-02,1.8890560e-02,1.8897116e-02,1.8902957e-02,1.8908858e-02,1.8914700e-02,1.8920660e-02,1.8926859e-02,1.8933833e-02,1.8941164e-02,1.8948555e-02,1.8956006e-02,1.8963814e-02,1.8971860e-02,1.8980622e-02,1.8989325e-02,1.8997550e-02,1.9005656e-02,1.9013524e-02,1.9020259e-02,1.9026637e-02,1.9032061e-02,1.9037366e-02,1.9042671e-02,1.9048154e-02,1.9053698e-02,1.9059181e-02,1.9065022e-02,1.9071400e-02,1.9077957e-02,1.9084871e-02,1.9092560e-02,1.9100666e-02,1.9109905e-02,1.9120038e-02,1.9131362e-02,1.9143522e-02,1.9156873e-02,1.9171000e-02,1.9185781e-02,1.9200563e-02,1.9215584e-02,1.9231021e-02,1.9246757e-02,1.9262969e-02,1.9279718e-02,1.9296885e-02,1.9315004e-02,1.9333243e-02,1.9351959e-02,1.9371629e-02,1.9391716e-02,1.9411922e-02,1.9432127e-02,1.9452155e-02,1.9471347e-02,1.9489527e-02,1.9506931e-02,1.9523323e-02,1.9538522e-02,1.9552469e-02,1.9565284e-02,1.9576848e-02,1.9587159e-02,1.9596457e-02,1.9605219e-02,1.9613326e-02,1.9620776e-02,1.9627929e-02,1.9634843e-02,1.9641459e-02,1.9647479e-02,1.9652545e-02,1.9656897e-02,1.9660413e-02,1.9663513e-02,1.9666493e-02,1.9668996e-02,1.9670367e-02,1.9670725e-02,1.9670427e-02,1.9669175e-02,1.9667029e-02,1.9663990e-02,1.9660354e-02,1.9655764e-02,1.9650221e-02,1.9643962e-02,1.9637167e-02,1.9630194e-02,1.9622624e-02,1.9614398e-02,1.9606173e-02,1.9598007e-02,1.9589782e-02,1.9581795e-02,1.9573987e-02,1.9566476e-02,1.9559145e-02,1.9552112e-02,1.9545138e-02,1.9538403e-02,1.9531846e-02,1.9525647e-02,1.9519925e-02,1.9514203e-02,1.9508660e-02,1.9503713e-02,1.9499481e-02,1.9495785e-02,1.9492626e-02,1.9490242e-02,1.9488931e-02,1.9488335e-02,1.9487917e-02,1.9487619e-02,1.9487381e-02,1.9487202e-02,1.9486666e-02,1.9485772e-02,1.9484341e-02,1.9483030e-02,1.9481659e-02,1.9480526e-02,1.9480050e-02,1.9480050e-02,1.9480050e-02,1.9480228e-02,1.9480765e-02,1.9481182e-02,1.9481301e-02,1.9481182e-02,1.9480884e-02,1.9480288e-02,1.9479692e-02,1.9478917e-02,1.9478142e-02,1.9476891e-02,1.9475281e-02,1.9473374e-02,1.9471169e-02,1.9468784e-02,1.9465864e-02,1.9462049e-02,1.9457757e-02,1.9452929e-02,1.9447744e-02,1.9442379e-02,1.9436896e-02,1.9431591e-02,1.9426823e-02,1.9422650e-02,1.9418418e-02,1.9414365e-02,1.9410431e-02,1.9406140e-02,1.9401312e-02,1.9396007e-02,1.9390523e-02,1.9384623e-02,1.9378185e-02,1.9371688e-02,1.9365191e-02,1.9358814e-02,1.9352436e-02,1.9346118e-02,1.9339800e-02,1.9333601e-02,1.9327462e-02,1.9321263e-02,1.9314885e-02,1.9308388e-02,1.9301593e-02,1.9294798e-02,1.9287705e-02,1.9280076e-02,1.9272208e-02,1.9264340e-02,1.9256473e-02,1.9249260e-02,1.9242525e-02,1.9236088e-02,1.9230306e-02,1.9225180e-02,1.9220412e-02,1.9216001e-02,1.9211769e-02,1.9207537e-02,1.9203007e-02,1.9198239e-02,1.9193470e-02,1.9188702e-02,1.9184649e-02,1.9181192e-02,1.9178569e-02,1.9177318e-02,1.9177437e-02,1.9179046e-02,1.9181848e-02,1.9185901e-02,1.9190490e-02,1.9195139e-02,1.9200385e-02,1.9206047e-02,1.9211709e-02,1.9217312e-02,1.9223154e-02,1.9229293e-02,1.9235730e-02,1.9242585e-02,1.9249558e-02,1.9257009e-02,1.9265056e-02,1.9273341e-02,1.9281745e-02,1.9290864e-02,1.9300699e-02,1.9310892e-02,1.9321740e-02,1.9333720e-02,1.9346714e-02,1.9360542e-02,1.9375503e-02,1.9391179e-02,1.9407272e-02,1.9423604e-02,1.9440413e-02,1.9457698e-02,1.9475102e-02,1.9492388e-02,1.9509554e-02,1.9526184e-02,1.9542515e-02,1.9559503e-02,1.9577205e-02,1.9595802e-02,1.9614875e-02,1.9634366e-02,1.9654095e-02,1.9673824e-02,1.9693494e-02,1.9712508e-02,1.9731164e-02,1.9750059e-02,1.9769251e-02,1.9788384e-02,1.9807637e-02,1.9827008e-02,1.9846320e-02,1.9865632e-02,1.9884646e-02,1.9903302e-02,1.9921184e-02,1.9938350e-02,1.9955039e-02,1.9970894e-02,1.9985557e-02,1.9998848e-02,2.0010948e-02,2.0021558e-02,2.0031393e-02,2.0041108e-02,2.0050108e-02,2.0058036e-02,2.0064831e-02,2.0070255e-02,2.0074368e-02,2.0077288e-02,2.0079017e-02,2.0079553e-02,2.0079434e-02,2.0079315e-02,2.0079374e-02,2.0080328e-02,2.0082176e-02,2.0084083e-02,2.0086646e-02,2.0089924e-02,2.0093441e-02,2.0097375e-02,2.0101666e-02,2.0106494e-02,2.0111799e-02,2.0117581e-02,2.0123661e-02,2.0129979e-02,2.0136058e-02,2.0141959e-02,2.0147443e-02,2.0152628e-02,2.0157754e-02,2.0162940e-02,2.0168245e-02,2.0174205e-02,2.0180643e-02,2.0187140e-02,2.0193696e-02,2.0200193e-02,2.0206690e-02,2.0213366e-02,2.0220339e-02,2.0227253e-02,2.0234108e-02,2.0241022e-02,2.0247996e-02,2.0255029e-02,2.0262301e-02,2.0269811e-02,2.0277858e-02,2.0286143e-02,2.0294487e-02,2.0303011e-02,2.0311952e-02,2.0321369e-02,2.0330727e-02,2.0339549e-02,2.0347655e-02,2.0355761e-02,2.0363927e-02,2.0371974e-02,2.0380080e-02,2.0388186e-02,2.0396471e-02,2.0404756e-02,2.0413399e-02,2.0422280e-02,2.0431161e-02,2.0439982e-02,2.0448864e-02,2.0457745e-02,2.0466745e-02,2.0475984e-02,2.0485222e-02,2.0494938e-02,2.0505190e-02,2.0515501e-02,2.0525813e-02,2.0536184e-02,2.0546496e-02,2.0556808e-02,2.0566702e-02,2.0575881e-02,2.0585060e-02,2.0594180e-02,2.0603240e-02,2.0612299e-02,2.0621359e-02,2.0630360e-02,2.0639360e-02,2.0648062e-02,2.0656288e-02,2.0664513e-02,2.0672977e-02,2.0681679e-02,2.0690322e-02,2.0699680e-02,2.0709634e-02,2.0719647e-02,2.0729899e-02,2.0740390e-02,2.0750403e-02,2.0759881e-02,2.0769298e-02,2.0778656e-02,2.0788074e-02,2.0797789e-02,2.0807803e-02,2.0818055e-02,2.0828307e-02,2.0838678e-02,2.0849168e-02,2.0860016e-02,2.0871222e-02,2.0882607e-02,2.0894408e-02,2.0906627e-02,2.0919442e-02,2.0932972e-02,2.0946443e-02,2.0960301e-02,2.0974278e-02,2.0987928e-02,2.1001667e-02,2.1015704e-02,2.1029949e-02,2.1044493e-02,2.1059215e-02,2.1074295e-02,2.1089941e-02,2.1106064e-02,2.1122843e-02,2.1140307e-02,2.1158338e-02,2.1176726e-02,2.1195620e-02,2.1215141e-02,2.1235287e-02,2.1255940e-02,2.1277130e-02,2.1299124e-02,2.1322042e-02,2.1346122e-02,2.1371305e-02,2.1397591e-02,2.1424919e-02,2.1453202e-02,2.1482557e-02,2.1513015e-02,2.1544456e-02,2.1576732e-02,2.1610081e-02,2.1644741e-02,2.1680743e-02,2.1718055e-02,2.1756679e-02,2.1796763e-02,2.1838546e-02,2.1882236e-02,2.1927774e-02,2.1975219e-02,2.2024810e-02,2.2076666e-02,2.2130549e-02,2.2186577e-02,2.2245020e-02,2.2306025e-02,2.2369385e-02,2.2434711e-02,2.2502244e-02,2.2572309e-02,2.2645324e-02,2.2721142e-02,2.2799820e-02,2.2881716e-02,2.2966951e-02,2.3055196e-02,2.3146212e-02,2.3240089e-02,2.3336828e-02,2.3436368e-02,2.3538709e-02,2.3644090e-02,2.3752391e-02,2.3863405e-02,2.3977458e-02,2.4094462e-02,2.4214357e-02,2.4337530e-02,2.4463952e-02,2.4593562e-02,2.4726301e-02,2.4861932e-02,2.5000423e-02,2.5141686e-02,2.5286108e-02,2.5434107e-02,2.5585592e-02,2.5740534e-02,2.5899112e-02,2.6061296e-02,2.6227206e-02,2.6396990e-02,2.6570946e-02,2.6749283e-02,2.6931822e-02,2.7118921e-02,2.7310848e-02,2.7508110e-02,2.7711123e-02,2.7920187e-02,2.8135598e-02,2.8357089e-02,2.8585225e-02,2.8820127e-02,2.9062063e-02,2.9311210e-02,2.9567599e-02,2.9831320e-02,3.0102551e-02,3.0381203e-02,3.0667007e-02,3.0959368e-02,3.1258136e-02,3.1562924e-02,3.1873077e-02,3.2187939e-02,3.2506853e-02,3.2829151e-02,3.3153817e-02,3.3479854e-02,3.3806399e-02,3.4132302e-02,3.4456477e-02,3.4777910e-02,3.5095245e-02,3.5407305e-02,3.5713106e-02,3.6011621e-02,3.6301896e-02,3.6582932e-02,3.6854014e-02,3.7114546e-02,3.7363604e-02,3.7600845e-02,3.7826493e-02,3.8039997e-02,3.8241178e-02,3.8430214e-02,3.8607121e-02,3.8771763e-02,3.8924560e-02,3.9066151e-02,3.9197057e-02,3.9317429e-02,3.9427817e-02,3.9528862e-02,3.9620906e-02,3.9704427e-02,3.9780110e-02,3.9848447e-02,3.9909750e-02,3.9964661e-02,4.0013447e-02,4.0056422e-02,4.0094197e-02,4.0126950e-02,4.0154845e-02,4.0178269e-02,4.0197074e-02,4.0211573e-02,4.0221989e-02,4.0228456e-02,4.0231153e-02,4.0230066e-02,4.0224999e-02,4.0216327e-02,4.0204093e-02,4.0188134e-02,4.0168434e-02,4.0145099e-02,4.0118098e-02,4.0087342e-02,4.0052876e-02,4.0014803e-02,3.9973155e-02,3.9927915e-02,3.9879277e-02,3.9827168e-02,3.9771438e-02,3.9712340e-02,3.9650142e-02,3.9584696e-02,3.9516091e-02,3.9444476e-02,3.9369792e-02,3.9292037e-02,3.9211541e-02,3.9128423e-02,3.9042652e-02,3.8954347e-02,3.8863629e-02,3.8770288e-02,3.8674533e-02,3.8576812e-02,3.8477093e-02,3.8375348e-02,3.8271725e-02,3.8166493e-02,3.8059622e-02,3.7951320e-02,3.7841290e-02,3.7729591e-02,3.7616432e-02,3.7501574e-02,3.7385106e-02,3.7267298e-02,3.7148297e-02,3.7028253e-02,3.6906928e-02,3.6784589e-02,3.6661446e-02,3.6537170e-02,3.6412090e-02,3.6285967e-02,3.6159158e-02,3.6031663e-02,3.5903186e-02,3.5774082e-02,3.5644352e-02,3.5513967e-02,3.5383046e-02,3.5251528e-02,3.5119414e-02,3.4987152e-02,3.4854233e-02,3.4720778e-02,3.4586787e-02,3.4452707e-02,3.4318537e-02,3.4184307e-02,3.4049660e-02,3.3914864e-02,3.3780098e-02,3.3645242e-02,3.3510298e-02,3.3375472e-02,3.3240646e-02,3.3105969e-02,3.2971382e-02,3.2837152e-02,3.2703131e-02,3.2569259e-02,3.2435507e-02,3.2301992e-02,3.2169014e-02,3.2036334e-02,3.1904280e-02,3.1772405e-02,3.1641006e-02,3.1510085e-02,3.1379759e-02,3.1250060e-02,3.1121016e-02,3.0993223e-02,3.0866116e-02,3.0739874e-02,3.0614555e-02,3.0489862e-02,3.0365944e-02,3.0243069e-02,3.0120879e-02,2.9999375e-02,2.9878974e-02,2.9759377e-02,2.9640913e-02,2.9523343e-02,2.9406995e-02,2.9291898e-02,2.9177576e-02,2.9064506e-02,2.8952777e-02,2.8842241e-02,2.8732628e-02,2.8624326e-02,2.8517276e-02,2.8411537e-02,2.8307021e-02,2.8203815e-02,2.8101802e-02,2.8001100e-02,2.7901441e-02,2.7803004e-02,2.7705312e-02,2.7608693e-02,2.7513355e-02,2.7419001e-02,2.7325451e-02,2.7233034e-02,2.7141839e-02,2.7052015e-02,2.6963741e-02,2.6877046e-02,2.6791751e-02,2.6708066e-02,2.6626229e-02,2.6545733e-02,2.6466578e-02,2.6388705e-02,2.6312053e-02,2.6236832e-02,2.6162833e-02,2.6090205e-02,2.6018381e-02,2.5947899e-02,2.5878757e-02,2.5811017e-02,2.5744677e-02,2.5679618e-02,2.5615871e-02,2.5553435e-02,2.5492311e-02,2.5432199e-02,2.5373131e-02,2.5314897e-02,2.5257826e-02,2.5201797e-02,2.5147259e-02,2.5093794e-02,2.5041759e-02,2.4991274e-02,2.4942219e-02,2.4894476e-02,2.4848044e-02,2.4803162e-02,2.4759591e-02,2.4717331e-02,2.4676323e-02,2.4636507e-02,2.4597943e-02,2.4560273e-02,2.4523795e-02,2.4488807e-02,2.4454832e-02,2.4422109e-02,2.4390876e-02,2.4360895e-02,2.4332404e-02,2.4305224e-02,2.4279296e-02,2.4254680e-02,2.4231315e-02,2.4209082e-02,2.4187863e-02,2.4168015e-02,2.4149120e-02,2.4131179e-02,2.4114609e-02,2.4098575e-02,2.4083734e-02,2.4070323e-02,2.4057925e-02,2.4047315e-02,2.4038017e-02,2.4030268e-02,2.4024129e-02,2.4019539e-02,2.4016201e-02,2.4014235e-02,2.4013638e-02,2.4014294e-02,2.4016440e-02,2.4019897e-02,2.4025440e-02,2.4032414e-02,2.4040759e-02,2.4050534e-02,2.4062097e-02,2.4075031e-02,2.4089634e-02,2.4105728e-02,2.4123132e-02,2.4141312e-02,2.4160206e-02,2.4180114e-02,2.4200916e-02,2.4223030e-02,2.4246335e-02,2.4270952e-02,2.4297118e-02,2.4325728e-02,2.4355948e-02,2.4387479e-02,2.4420500e-02,2.4454772e-02,2.4490476e-02,2.4527609e-02,2.4565935e-02,2.4605393e-02,2.4645865e-02,2.4687469e-02,2.4730384e-02,2.4774492e-02,2.4819791e-02,2.4866521e-02,2.4914324e-02,2.4963379e-02,2.5013387e-02,2.5064647e-02,2.5116742e-02,2.5169671e-02,2.5223494e-02,2.5278032e-02,2.5333405e-02,2.5389373e-02,2.5445938e-02,2.5503218e-02,2.5560439e-02,2.5617123e-02,2.5672615e-02,2.5725782e-02,2.5775433e-02,2.5820315e-02,2.5859416e-02,2.5892138e-02,2.5918663e-02,2.5940180e-02,2.9171193e-02,2.9212145e-02,2.9262118e-02,2.9321142e-02,2.9388824e-02,2.9463354e-02,2.9543135e-02,2.9625650e-02,2.9706988e-02,2.9784363e-02,2.9857695e-02,2.9928386e-02,2.9997692e-02,3.0066311e-02,3.0134480e-02,3.0202154e-02,3.0269291e-02,3.0336075e-02,3.0402917e-02,3.0470304e-02,3.0538678e-02,3.0608356e-02,3.0679492e-02,3.0752014e-02,3.0825723e-02,3.0900402e-02,3.0975923e-02,3.1052329e-02,3.1129844e-02,3.1208757e-02,3.1289477e-02,3.1372376e-02,3.1457856e-02,3.1546358e-02,3.1638380e-02,3.1734526e-02,3.1835444e-02,3.1941831e-02,3.2054339e-02,3.2173567e-02,3.2299954e-02,3.2433830e-02,3.2575402e-02,3.2724857e-02,3.2882359e-02,3.3048160e-02,3.3222582e-02,3.3406191e-02,3.3599712e-02,3.3804044e-02,3.4020226e-02,3.4249321e-02,3.4492247e-02,3.4749858e-02,3.5022810e-02,3.5311662e-02,3.5616983e-02,3.5939373e-02,3.6279399e-02,3.6637779e-02,3.7015084e-02,3.7411876e-02,3.7828762e-02,3.8266379e-02,3.8725395e-02,3.9206386e-02,3.9709728e-02,4.0235575e-02,4.0783729e-02,4.1353732e-02,4.1945077e-02,4.2557187e-02,4.3189619e-02,4.3841969e-02,4.4513784e-02,4.5204401e-02,4.5912951e-02,4.6638343e-02,4.7379214e-02,4.8134085e-02,4.8901290e-02,4.9679223e-02,5.0466336e-02,5.1261075e-02,5.2061748e-02,5.2866574e-02,5.3673621e-02,5.4480795e-02,5.5285938e-02,5.6086898e-02,5.6881629e-02,5.7668231e-02,5.8444962e-02,5.9210196e-02,5.9962399e-02,6.0700070e-02,6.1421756e-02,6.2126040e-02,6.2811568e-02,6.3477151e-02,6.4121664e-02,6.4744130e-02,6.5343663e-02,6.5919586e-02,6.6471279e-02,6.6998348e-02,6.7500591e-02,6.7977861e-02,6.8430260e-02,6.8858102e-02,6.9261901e-02,6.9642343e-02,7.0000164e-02,7.0336185e-02,7.0651084e-02,7.0945524e-02,7.1220249e-02,7.1476065e-02,7.1713820e-02,7.1934491e-02,7.2139099e-02,7.2328635e-02,7.2504133e-02,7.2666466e-02,7.2816581e-02,7.2955295e-02,7.3083408e-02,7.3201619e-02,7.3310584e-02,7.3410913e-02,7.3503166e-02,7.3587961e-02,7.3665887e-02,7.3737621e-02,7.3803976e-02,7.3865645e-02,7.3923200e-02,7.3977113e-02,7.4027680e-02,7.4075051e-02,7.4119329e-02,7.4160770e-02,7.4199706e-02,7.4236639e-02,7.4272096e-02,7.4306458e-02,7.4340008e-02,7.4372888e-02,7.4405171e-02,7.4436910e-02,7.4468307e-02,7.4499696e-02,7.4531466e-02,7.4563995e-02,7.4597523e-02,7.4632101e-02,7.4667580e-02,7.4703723e-02,7.4740380e-02,7.4777499e-02,7.4815206e-02,7.4853688e-02,7.4893221e-02,7.4933991e-02,7.4976102e-02,7.5019427e-02,7.5063772e-02,7.5108826e-02,7.5154290e-02,7.5199872e-02,7.5245336e-02,7.5290427e-02,7.5334862e-02,7.5378403e-02,7.5420693e-02,7.5461447e-02,7.5500369e-02,7.5537279e-02,7.5571992e-02,7.5604334e-02,7.5634196e-02,7.5661406e-02,7.5685769e-02,7.5707063e-02,7.5725004e-02,7.5739481e-02,7.5750381e-02,7.5757645e-02,7.5761259e-02,7.5761169e-02,7.5757295e-02,7.5749576e-02,7.5737894e-02,7.5722128e-02,7.5702235e-02,7.5678281e-02,7.5650461e-02,7.5618982e-02,7.5584024e-02,7.5545788e-02,7.5504430e-02,7.5459994e-02,7.5412579e-02,7.5362295e-02,7.5309366e-02,7.5253971e-02,7.5196370e-02,7.5136729e-02,7.5075164e-02,7.5011693e-02,7.4946366e-02,7.4879363e-02,7.4810922e-02,7.4741371e-02,7.4670956e-02,7.4599855e-02,7.4528113e-02,7.4455678e-02,7.4382544e-02,7.4308738e-02,7.4234329e-02,7.4159428e-02,7.4084103e-02,7.4008338e-02,7.3932022e-02,7.3854998e-02,7.3777162e-02,7.3698550e-02,7.3619291e-02,7.3539600e-02,7.3459700e-02,7.3379725e-02,7.3299736e-02,7.3219746e-02,7.3139779e-02,7.3059857e-02,7.2980061e-02,7.2900459e-02,7.2821058e-02,7.2741807e-02,7.2662607e-02,7.2583288e-02,7.2503716e-02,7.2423816e-02,7.2343558e-02,7.2262928e-02,7.2181985e-02,7.2100796e-02,7.2019465e-02,7.1938120e-02,7.1856946e-02,7.1776092e-02,7.1695633e-02,7.1615547e-02,7.1535721e-02,7.1455933e-02,7.1376070e-02,7.1296081e-02,7.1215943e-02,7.1135640e-02,7.1055181e-02,7.0974417e-02,7.0893258e-02,7.0811667e-02,7.0729628e-02,7.0647344e-02,7.0565134e-02,7.0483379e-02,7.0402302e-02,7.0322022e-02,7.0242427e-02,7.0163250e-02,7.0084125e-02,7.0004791e-02,6.9925092e-02,6.9845095e-02,6.9765046e-02,6.9685303e-02,6.9606274e-02,6.9528244e-02,6.9451332e-02,6.9375381e-02,6.9300115e-02,6.9225222e-02,6.9150425e-02,6.9075555e-02,6.9000721e-02,6.8926163e-02,6.8852291e-02,6.8779580e-02,6.8708345e-02,6.8638712e-02,6.8570592e-02,6.8503745e-02,6.8437934e-02,6.8372957e-02,6.8308741e-02,6.8245396e-02,6.8183146e-02,6.8122238e-02,6.8062805e-02,6.8004921e-02,6.7948528e-02,6.7893542e-02,6.7839928e-02,6.7787670e-02,6.7736961e-02,6.7688040e-02,6.7641199e-02,6.7596652e-02,6.7554593e-02,6.7514971e-02,6.7477703e-02,6.7442678e-02,6.7409784e-02,6.7378916e-02,6.7350149e-02,6.7323610e-02,6.7299530e-02,6.7278042e-02,6.7259207e-02,6.7242950e-02,6.7229174e-02,6.7217782e-02,6.7208797e-02,6.7202374e-02,6.7198709e-02,6.7198060e-02,6.7200720e-02,6.7206904e-02,6.7216732e-02,6.7230299e-02,6.7247644e-02,6.7268796e-02,6.7293733e-02,6.7322358e-02,6.7354560e-02,6.7390271e-02,6.7429408e-02,6.7472018e-02,6.7518212e-02,6.7568153e-02,6.7622006e-02,6.7679897e-02,6.7741863e-02,6.7807943e-02,6.7878097e-02,6.7952283e-02,6.8030506e-02,6.8112694e-02,6.8198897e-02,6.8289161e-02,6.8383619e-02,6.8482414e-02,6.8585739e-02,6.8693757e-02,6.8806559e-02,6.8924248e-02,6.9046751e-02,6.9173932e-02,6.9305696e-02,6.9442004e-02,6.9582954e-02,6.9728777e-02,6.9879800e-02,7.0036367e-02,7.0198730e-02,7.0366874e-02,7.0540600e-02,7.0719607e-02,7.0903577e-02,7.1092330e-02,7.1285829e-02,7.1484283e-02,7.1687914e-02,7.1897022e-02,7.2111785e-02,7.2332323e-02,7.2558574e-02,7.2790504e-02,7.3028207e-02,7.3271811e-02,7.3521614e-02,7.3777944e-02,7.4041069e-02,7.4311137e-02,7.4588165e-02,7.4871942e-02,7.5162418e-02,7.5459532e-02,7.5763419e-02,7.6074302e-02,7.6392382e-02,7.6717764e-02,7.7050634e-02,7.7391073e-02,7.7738985e-02,7.8094281e-02,7.8457020e-02,7.8827307e-02,7.9205230e-02,7.9590857e-02,7.9984352e-02,8.0386043e-02,8.0796026e-02,8.1214577e-02,8.1641912e-02,8.2078315e-02,8.2524002e-02,8.2979180e-02,8.3444044e-02,8.3918609e-02,8.4403083e-02,8.4897563e-02,8.5402273e-02,8.5917279e-02,8.6442672e-02,8.6978428e-02,8.7524727e-02,8.8081688e-02,8.8649616e-02,8.9228779e-02,8.9819528e-02,9.0422146e-02,9.1036677e-02,9.1663301e-02,9.2301860e-02,9.2952192e-02,9.3614221e-02,9.4288036e-02,9.4973475e-02,9.5670640e-02,9.6379787e-02,9.7101063e-02,9.7834572e-02,9.8580532e-02,9.9338867e-02,0.1001095,0.1008921,0.1016866,0.1024931,0.1033112,0.1041411,0.1049825,0.1058355,0.1066999,0.1075756,0.1084625,0.1093604,0.1102692,0.1111888,0.1121187,0.1130586,0.1140085,0.1149676,0.1159359,0.1169129,0.1178984,0.1188923,0.1198945,0.1209044,0.1219219,0.1229465,0.1239776,0.1250146,0.1260565,0.1271030,0.1281532,0.1292069,0.1302637,0.1313234,0.1323857,0.1334504,0.1345171,0.1355852,0.1366537,0.1377220,0.1387892,0.1398549,0.1409183,0.1419788,0.1430361,0.1440900,0.1451404,0.1461873,0.1472306,0.1482700,0.1493057,0.1503374,0.1513648,0.1523875,0.1534054,0.1544182,0.1554262,0.1564294,0.1574283,0.1584230,0.1594140,0.1604020,0.1613873,0.1623706,0.1633527,0.1643344,0.1653168,0.1663010,0.1672878,0.1682786,0.1692745,0.1702765,0.1712860,0.1723045,0.1733336,0.1743752,0.1754313,0.1765038,0.1775947,0.1787056,0.1798384,0.1809952,0.1821785,0.1833907,0.1846344,0.1859126,0.1872286,0.1885854,0.1899862,0.1914343,0.1929328,0.1944854,0.1960949,0.1977650,0.1994991,0.2013013,0.2031757,0.2051267,0.2071587,0.2092762,0.2114845,0.2137875,0.2161902,0.2186979,0.2213156,0.2240486,0.2269028,0.2298852,0.2330019,0.2362600,0.2396668,0.2432290,0.2469535,0.2508484,0.2549216,0.2591805,0.2636329,0.2682876,0.2731531,0.2782360,0.2835447,0.2890851,0.2948651,0.3008911,0.3071687,0.3137037,0.3204993,0.3275611,0.3348938,0.3424999,0.3503812,0.3585412,0.3669826,0.3757058,0.3847104,0.3939985,0.4035702,0.4134246,0.4235641,0.4339881,0.4446947,0.4556804,0.4669445,0.4784842,0.4902936,0.5023646,0.5146918,0.5272681,0.5400810,0.5531223,0.5663809,0.5798459,0.5935041,0.6073417,0.6213447,0.6354929,0.6497709,0.6641614,0.6786450,0.6932017,0.7078159,0.7224715,0.7371490,0.7518275,0.7664909,0.7811189,0.7956936,0.8102033,0.8246297,0.8389558,0.8531640,0.8672413,0.8811742,0.8949467,0.9085429,0.9219522,0.9351640,0.9481645,0.9609461,0.9735011,0.9858188,0.9978859,1.0097057,1.0212771,1.0325879,1.0436369,1.0544236,1.0649463,1.0752047,1.0852022,1.0949422,1.1044273,1.1136601,1.1226457,1.1313882,1.1398875,1.1481488,1.1561764,1.1639720,1.1715344,1.1788777,1.1860133,1.1929427,1.1996722,1.2062085,1.2125553,1.2187141,1.2246888,1.2304840,1.2361013,1.2415464,1.2468268,1.2519462,1.2569082,1.2617180,1.2663792,1.2708941,1.2752613,1.2794871,1.2835758,1.2875251,1.2913351,1.2950076,1.2985451,1.3019500,1.3052257,1.3083760,1.3114017,1.3143040,1.3170846,1.3197449,1.3222866,1.3247132,1.3270273,1.3292327,1.3313291,1.3333218,1.3352150,1.3370073,1.3386989,1.3402916,1.3417871,1.3431857,1.3444896,1.3457021,1.3468270,1.3478694,1.3488333,1.3497217,1.3505366,1.3512793,1.3519498,1.3525491,1.3530762,1.3535353,1.3539311,1.3542638,1.3545344,1.3547424,1.3548861,1.3549626,1.3549694,1.3549044,1.3547662,1.3545551,1.3542706,1.3539106,1.3534728,1.3529553,1.3523550,1.3516686,1.3508892,1.3500141,1.3490388,1.3479544,1.3467531,1.3454279,1.3439730,1.3423851,1.3406610,1.3387983,1.3367944,1.3346472,1.3323544,1.3299133,1.3273215,1.3245790,1.3216845,1.3186364,1.3154314,1.3120737,1.3085681,1.3049140,1.3011150,1.2971740,1.2930954,1.2888839,1.2845438,1.2800796,1.2754934,1.2707888,1.2659711,1.2610451,1.2560180,1.2508980,1.2456903,1.2403991,1.2350272,1.2295804,1.2240618,1.2184716,1.2128167,1.2071018,1.2013301,1.1955060,1.1896356,1.1837217,1.1777661,1.1717740,1.1657495,1.1596969,1.1536040,1.1474812,1.1413455,1.1351979,1.1290413,1.1228774,1.1167099,1.1105404,1.1043694,1.0982002,1.0920353,1.0858729,1.0797133,1.0735592,1.0674098,1.0612687,1.0551368,1.0490139,1.0429006,1.0367968,1.0307021,1.0246156,1.0185409,1.0124775,1.0064257,1.0003885,0.9943660,0.9883593,0.9823692,0.9763972,0.9704451,0.9645123,0.9585999,0.9527079,0.9468401,0.9409959,0.9351757,0.9293820,0.9236139,0.9178724,0.9121568,0.9064671,0.9008050,0.8951684,0.8895602,0.8839804,0.8784304,0.8729117,0.8674254,0.8619736,0.8565552,0.8511713,0.8458200,0.8405038,0.8352247,0.8299791,0.8247715,0.8196001,0.8144610,0.8093545,0.8042806,0.7992404,0.7942334,0.7892625,0.7843259,0.7794265,0.7745646,0.7697369,0.7649455,0.7601880,0.7554649,0.7507740,0.7461174,0.7414967,0.7369101,0.7323608,0.7278455,0.7233644,0.7189193,0.7145066,0.7101290,0.7057834,0.7014710,0.6971903,0.6929438,0.6887323,0.6845547,0.6804122,0.6763029,0.6722250,0.6681809,0.6641663,0.6601844,0.6562329,0.6523125,0.6484222,0.6445617,0.6407341,0.6369370,0.6331723,0.6294380,0.6257343,0.6220605,0.6184181,0.6148068,0.6112249,0.6076739,0.6041516,0.6006578,0.5971946,0.5937589,0.5903534,0.5869964,0.5836635,0.5803570,0.5770776,0.5738245,0.5705995,0.5674027,0.5642345,0.5610936,0.5579793,0.5548931,0.5518327,0.5487994,0.5457926,0.5428101,0.5398539,0.5369230,0.5340195,0.5311414,0.5282878,0.5254593,0.5226544,0.5198740,0.5171173,0.5143831,0.5116731,0.5089852,0.5063217,0.5036822,0.5010664,0.4984751,0.4959081,0.4933634,0.4908408,0.4883392,0.4858612,0.4834028,0.4809671,0.4785547,0.4761645,0.4737979,0.4714537,0.4691324,0.4668329,0.4645541,0.4622955,0.4600568,0.4578388,0.4556411,0.4534637,0.4513077,0.4491710,0.4470542,0.4449573,0.4428781,0.4408172,0.4387751,0.4367511,0.4347457,0.4327589,0.4307916,0.4288433,0.4269136,0.4250024,0.4231088,0.4212336,0.4193762,0.4175361,0.4157143,0.4139096,0.4121220,0.4103524,0.4085992,0.4068636,0.4051451,0.4034443,0.4017600,0.4000918,0.3984403,0.3968049,0.3951862,0.3935845,0.3919985,0.3904287,0.3888744,0.3873355,0.3858115,0.3843019,0.3828065,0.3813256,0.3798589,0.3784068,0.3769694,0.3755476,0.3741398,0.3727469,0.3713685,0.3700041,0.3686537,0.3673168,0.3659928,0.3646818,0.3633830,0.3620970,0.3608235,0.3595629,0.3583158,0.3570805,0.3558579,0.3546473,0.3534491,0.3522629,0.3510887,0.3499262,0.3487751,0.3476358,0.3465079,0.3453910,0.3442855,0.3431909,0.3421070,0.3410340,0.3399714,0.3389195,0.3378786,0.3368478,0.3358274,0.3348168,0.3338165,0.3328264,0.3318466,0.3308768,0.3299164,0.3289652,0.3280232,0.3270902,0.3261662,0.3252509,0.3243445,0.3234468,0.3225578,0.3216776,0.3208064,0.3199441,0.3190902,0.3182445,0.3174067,0.3165765,0.3157541,0.3149397,0.3141328,0.3133334,0.3125417,0.3117576,0.3109811,0.3102118,0.3094501,0.3086955,0.3079479,0.3072076,0.3064743,0.3057480,0.3050286,0.3043162,0.3036107,0.3029121,0.3022204,0.3015353,0.3008566,0.3001845,0.2995184,0.2988588,0.2982055,0.2975586,0.2969184,0.2962844,0.2956570,0.2950359,0.2944212,0.2938128,0.2932106,0.2926148,0.2920248,0.2914407,0.2908623,0.2902896,0.2897231,0.2891624,0.2886074,0.2880581,0.2875145,0.2869765,0.2864440,0.2859170,0.2853953,0.2848786,0.2843672,0.2838610,0.2833603,0.2828647,0.2823741,0.2818888,0.2814086,0.2809338,0.2804645,0.2800007,0.2795423,0.2790893,0.2786416,0.2781993,0.2777621,0.2773301,0.2769031,0.2764813,0.2760647,0.2756531,0.2752464,0.2748448,0.2744479,0.2740558,0.2736687,0.2732866,0.2729096,0.2725378,0.2721713,0.2718101,0.2714545,0.2711040,0.2707589,0.2704192,0.2700849,0.2697560,0.2694326,0.2691143,0.2688008,0.2684923,0.2681887,0.2678897,0.2675951,0.2673046,0.2670186,0.2667371,0.2664602,0.2661878,0.2659199,0.2656567,0.2653981,0.2651443,0.2648952,0.2646511,0.2644121,0.2641781,0.2639492,0.2637253,0.2635065,0.2632926,0.2630835,0.2628796,0.2626809,0.2624876,0.2622996,0.2621172,0.2619402,0.2617688,0.2616028,0.2614424,0.2612877,0.2611389,0.2609958,0.2608587,0.2607273,0.2606015,0.2604814,0.2603670,0.2602581,0.2601547,0.2600568,0.2599643,0.2598771,0.2597952,0.2597190,0.2596483,0.2595832,0.2595235,0.2594694,0.2594207,0.2593775,0.2593396,0.2593069,0.2592794,0.2592573,0.2592405,0.2592291,0.2592230,0.2592219,0.2592260,0.2592355,0.2592509,0.2592725,0.2593003,0.2593341,0.2593741,0.2594200,0.2594719,0.2595297,0.2595932,0.2596626,0.2597384,0.2598203,0.2599081,0.2600022,0.2601027,0.2602096,0.2603231,0.2604432,0.2605697,0.2607026,0.2608416,0.2609869,0.2611381,0.2612954,0.2614591,0.2616294,0.2618065,0.2619904,0.2621813,0.2623792,0.2625842,0.2627963,0.2630152,0.2632410,0.2634738,0.2637135,0.2639602,0.2642137,0.2644741,0.2647414,0.2650155,0.2652967,0.2655851,0.2658805,0.2661833,0.2664934,0.2668111,0.2671365,0.2674697,0.2678106,0.2681589,0.2685151,0.2688791,0.2692507,0.2696303,0.2700180,0.2704140,0.2708185,0.2712317,0.2716538,0.2720853,0.2725260,0.2729757,0.2734346,0.2739030,0.2743807,0.2748681,0.2753652,0.2758721,0.2763889,0.2769158,0.2774533,0.2780015,0.2785606,0.2791300,0.2797104,0.2803016,0.2809035,0.2815164,0.2821395,0.2827731,0.2834176,0.2840734,0.2847402,0.2854189,0.2861091,0.2868111,0.2875253,0.2882514,0.2889893,0.2897390,0.2905008,0.2912748,0.2920608,0.2928587,0.2936689,0.2944919,0.2953270,0.2961746,0.2970347,0.2979077,0.2987932,0.2996914,0.3006021,0.3015259,0.3024624,0.3034121,0.3043750,0.3053508,0.3063397,0.3073414,0.3083563,0.3093844,0.3104258,0.3114805,0.3125474,0.3136268,0.3147186,0.3158226,0.3169385,0.3180659,0.3192047,0.3203550,0.3215166,0.3226888,0.3238715,0.3250645,0.3262677,0.3274814,0.3287042,0.3299367,0.3311783,0.3324289,0.3336878,0.3349544,0.3362288,0.3375104,0.3387988,0.3400935,0.3413937,0.3426983,0.3440072,0.3453202,0.3466362,0.3479550,0.3492761,0.3505988,0.3519223,0.3532461,0.3545697,0.3558922,0.3572130,0.3585313,0.3598466,0.3611583,0.3624637,0.3637596,0.3650483,0.3663294,0.3676024,0.3688661,0.3701201,0.3713636,0.3725955,0.3738161,0.3750245,0.3762201,0.3774020,0.3785699,0.3797234,0.3808614,0.3819832,0.3830877,0.3841746,0.3852433,0.3862934,0.3873244,0.3883356,0.3893271,0.3902979,0.3912472,0.3921748,0.3930799,0.3939630,0.3948237,0.3956613,0.3964769,0.3972696,0.3980393,0.3987859,0.3995087,0.4002080,0.4008835,0.4015354,0.4021637,0.4027686,0.4033500,0.4039082,0.4044434,0.4049557,0.4054454,0.4059131,0.4063588,0.4067825,0.4071855,0.4075672,0.4079281,0.4082688,0.4085900,0.4088924,0.4091764,0.4094424,0.4096908,0.4099221,0.4101370,0.4103356,0.4105186,0.4106864,0.4108396,0.4109786,0.4111040,0.4112162,0.4113166,0.4114053,0.4114828,0.4115497,0.4116069,0.4116553,0.4116958,0.4117292,0.4117560,0.4117770,0.4117927,0.4118032,0.4118091,0.4118105,0.4118083,0.4118033,0.4117960,0.4117876,0.4117789,0.4117704,0.4117629,0.4117563,0.4117512,0.4117480,0.4117475,0.4117500,0.4117564,0.4117672,0.4117832,0.4118048,0.4118327,0.4118676,0.4119098,0.4119601,0.4120193,0.4120876,0.4121651,0.4122525,0.4123504,0.4124593,0.4125799,0.4127128,0.4128587,0.4130178,0.4131909,0.4133783,0.4135807,0.4137986,0.4140325,0.4142828,0.4145501,0.4148352,0.4151391,0.4154628,0.4158058,0.4161700,0.4165559,0.4169644,0.4173962,0.4178517,0.4183318,0.4188372,0.4193685,0.4199265,0.4205124,0.4211273,0.4217726,0.4224496,0.4231594,0.4239039,0.4246846,0.4255037,0.4263601,0.4272568,0.4281959,0.4291793,0.4302090,0.4312875,0.4324172,0.4336002,0.4348388,0.4361345,0.4374886,0.4389027,0.4403776,0.4419142,0.4435130,0.4451747,0.4469013,0.4486947,0.4505522,0.4524775,0.4544725,0.4565404,0.4586838,0.4609060,0.4632110,0.4656040,0.4680894,0.4706721,0.4733571,0.4761490,0.4790535,0.4820749,0.4852178,0.4884865,0.4918865,0.4954263,0.4991013,0.5029221,0.5068930,0.5110206,0.5153136,0.5197793,0.5244242,0.5292575,0.5342904,0.5395321,0.5449927,0.5506824,0.5566107,0.5627890,0.5692253,0.5759279,0.5829066,0.5901737,0.5977210,0.6055651,0.6137137,0.6221741,0.6309582,0.6400734,0.6495298,0.6593379,0.6695094,0.6800625,0.6910118,0.7023762,0.7141761,0.7264330,0.7391762,0.7524334,0.7662421,0.7805920,0.7955258,0.8110732,0.8272547,0.8440925,0.8616056,0.8798214,0.8987561,0.9184282,0.9388530,0.9600432,0.9820197,1.0047910,1.0283695,1.0527667,1.0779926,1.1040766,1.1310444,1.1588521,1.1875432,1.2171459,1.2476763,1.2791443,1.3115774,1.3449950,1.3794322,1.4149040,1.4514302,1.4890268,1.5277060,1.5674975,1.6084096,1.6504563,1.6936486,1.7380013,1.7835608,1.8302221,1.8780228,1.9269381,1.9769576,2.0280371,2.0801351,2.1331997,2.1871665,2.2419834,2.2975545,2.3537753,2.4105184,2.4676301,2.5249624,2.5823145,2.6394775,2.6962168,2.7522988,2.8075140,2.8615856,2.9142554,2.9652748,3.0144434,3.0615716,3.1065228,3.1491952,3.1895061,3.2273860,3.2627282,3.2954216,3.3253639,3.3525074,3.3769059,3.3987131,3.4181728,3.4355726,3.4513710,3.4657810,3.4790277,3.4912794,3.5026486,3.5132165,3.5230319,3.5321214,3.5404906,3.5481291,3.5550325,3.5612171,3.5667427,3.5717177,3.5762858,3.5805917,3.5847573,3.5888565,3.5929146,3.5969162,3.6008220,3.6045847,3.6081614,3.6115167,3.6146245,3.6174715,3.6200640,3.6224411,3.6246805,3.6268976,3.6292217,3.6317608,3.6345661,3.6376171,3.6408286,3.6440938,3.6473341,3.6505327,3.6537352,3.6570280,3.6605072,3.6642425,3.6682546,3.6725113,3.6769183,3.6813371,3.6856003,3.6895456,3.6930404,3.6960120,3.6984584,3.7004442,3.7020886,3.7035501,3.7050080,3.7066131,3.7084749,3.7106240,3.7129996,3.7154694,3.7178757,3.7200942,3.7220793,3.7238717,3.7255776,3.7273231,3.7292130,3.7313018,3.7335868,3.7360179,3.7385118,3.7409661,3.7432895,3.7454031,3.7472601,3.7488513,3.7502079,3.7513907,3.7524793,3.7535567,3.7546966,3.7559564,3.7573738,3.7589695,3.7607467,3.7626879,3.7647486,3.7668536,3.7688940,3.7707334,3.7722552,3.7733459,3.7739530,3.7741051,3.7739208,3.7735872,3.7733169,3.7732885,3.7735937,3.7742143,3.7750347,3.7758918,3.7766356,3.7771790,3.7775109,3.7776766,3.7777267,3.7776661,3.7774534,3.7770026,3.7762477,3.7751904,3.7739170,3.7725754,3.7713170,3.7702298,3.7693009,3.7684224,3.7674408,3.7662203,3.7646904,3.7628510,3.7607417,3.7583914,3.7557845,3.7529001,3.7496963,3.7461901,3.7424624,3.7386389,3.7348335,3.7310929,3.7273638,3.7235112,3.7193661,3.7147863,3.7097080,3.7041574,3.6982384,3.6920903,3.6858447,3.6795957,3.6733842,3.6672018,3.6610007,3.6546960,3.6481609,3.6412456,3.6337914,3.6256711,3.6168292,3.6073041,3.5972335,3.5868130,3.5762448,3.5656924,3.5552371,3.5448937,3.5346255,3.5243731,3.5140774,3.5036933,3.4931836,3.4825127,3.4716439,3.4605324,3.4491451,3.4374583,3.4254656,3.4131768,3.4006052,3.3877738,3.3747017,3.3614039,3.3479047,3.3342183,3.3203769,3.3064167,3.2923822,3.2783220,3.2642839,3.2503090,3.2364264,3.2226467,3.2089477,3.1952920,3.1816235,3.1678824,3.1540236,3.1400225,3.1258955,3.1116891,3.0974700,3.0833085,3.0692523,3.0553310,3.0415430,3.0278533,3.0142186,3.0005963,2.9869490,2.9732578,2.9595263,2.9457724,2.9320369,2.9183609,2.9047785,2.8913133,2.8779535,2.8646789,2.8514543,2.8382447,2.8250184,2.8117650,2.7984846,2.7851915,2.7719038,2.7586355,2.7454052,2.7322290,2.7191224,2.7061007,2.6931729,2.6803503,2.6676350,2.6550241,2.6425080,2.6300716,2.6177030,2.6053925,2.5931351,2.5809233,2.5687609,2.5566449,2.5445821,2.5325770,2.5206323,2.5087562,2.4969563,2.4852364,2.4735982,2.4620340,2.4505391,2.4391031,2.4277239,2.4163969,2.4051154,2.3938861,2.3827157,2.3716128,2.3605821,2.3496256,2.3387473,2.3279440,2.3172114,2.3065383,2.2959204,2.2853525,2.2748370,2.2643738,2.2539613,2.2436051,2.2333069,2.2230687,2.2128861,2.2027588,2.1926856,2.1826658,2.1727028,2.1627913,2.1529357,2.1431386,2.1334038,2.1237361,2.1141348,2.1046040,2.0951450,2.0857558,2.0764329,2.0671661,2.0579476,2.0487714,2.0396342,2.0305324,2.0214715,2.0124586,2.0035017,1.9946034,1.9857646,1.9769869,1.9682668,1.9596006,1.9509822,1.9424024,1.9338731,1.9253824,1.9169354,1.9085329,1.9001755,1.8918626,1.8835931,1.8753673,1.8671863,1.8590543,1.8509645,1.8429222,1.8349285,1.8269819,1.8190815,1.8112257,1.8034135,1.7956454,1.7879242,1.7802517,1.7726225,1.7650388,1.7575003,1.7500048,1.7425517,1.7351384,1.7277656,1.7204351,1.7131473,1.7058985,1.6986934,1.6915332,1.6844182,1.6773478,1.6703213,1.6633379,1.6563947,1.6494908,1.6426269,1.6357957,1.6289961,1.6222326,1.6155013,1.6088036,1.6021411,1.5955162,1.5889281,1.5823812,1.5758715,1.5694026,1.5629742,1.5565851,1.5502341,1.5439192,1.5376389,1.5313920,1.5251776,1.5189966,1.5128458,1.5067296,1.5006483,1.4946040,1.4885972,1.4826303,1.4766994,1.4708050,1.4649477,1.4591213,1.4533272,1.4475647,1.4418347,1.4361354,1.4304667,1.4248296,1.4192255,1.4136572,1.4081206,1.4026178,1.3971485,1.3917129,1.3863127,1.3809478,1.3756155,1.3703173,1.3650548,1.3598275,1.3546305,1.3494661,1.3443319,1.3392265,1.3341497,1.3291028,1.3240857,1.3191004,1.3141499,1.3092314,1.3043480,1.2995007,1.2946875,1.2899089,1.2851620,1.2804487,1.2757696,1.2711253,1.2665161,1.2619386,1.2573940,1.2528806,1.2483972,1.2439435,1.2395188,1.2351233,1.2307581,1.2264260,1.2221248,1.2178576,1.2136239,1.2094250,1.2052579,1.2011226,1.1970190,1.1929460,1.1889044,1.1848958,1.1809162,1.1769708,1.1730585,1.1691787,1.1653304,1.1615131,1.1577256,1.1539670,1.1502383,1.1465368,1.1428647,1.1392233,1.1356117,1.1320307,1.1284814,1.1249645,1.1214792,1.1180249,1.1146017,1.1112088,1.1078455,1.1045113,1.1012049,1.0979255,1.0946732,1.0914466,1.0882457,1.0850718,1.0819240,1.0788045,1.0757122,1.0726489,1.0696139,1.0666072,1.0636276,1.0606747,1.0577486,1.0548465,1.0519700,1.0491191,1.0462942,1.0434961,1.0407250,1.0379809,1.0352639,1.0325735,1.0299101,1.0272720,1.0246569,1.0220661,1.0194993,1.0169566,1.0144384,1.0119450,1.0094774,1.0070360,1.0046184,1.0022248,0.9998544,0.9975075,0.9951835,0.9928824,0.9906051,0.9883521,0.9861232,0.9839190,0.9817377,0.9795791,0.9774418,0.9753257,0.9732299,0.9711529,0.9690978,0.9670616,0.9650438,0.9630443,0.9610665,0.9591079,0.9571679,0.9552483,0.9533508,0.9514724,0.9496132,0.9477733,0.9459530,0.9441508,0.9423671,0.9406015,0.9388567,0.9371315,0.9354261,0.9337403,0.9320740,0.9304263,0.9287965,0.9271848,0.9255890,0.9240102,0.9224476,0.9209013,0.9193717,0.9178600,0.9163671,0.9148932,0.9134386,0.9120035,0.9105872,0.9091889,0.9078090,0.9064465,0.9051018,0.9037757,0.9024673,0.9011778,0.8999075,0.8986563,0.8974248,0.8962120,0.8950180,0.8938414,0.8926821,0.8915372,0.8904073,0.8892903,0.8881871,0.8870978,0.8860233,0.8849636,0.8839207,0.8828942,0.8818843,0.8808907,0.8799146,0.8789545,0.8780109,0.8770836,0.8761715,0.8752745,0.8743923,0.8735254,0.8726729,0.8718356,0.8710135,0.8702067,0.8694149,0.8686386,0.8678775,0.8671321,0.8664023,0.8656887,0.8649909,0.8643096,0.8636446,0.8629950,0.8623613,0.8617429,0.8611394,0.8605511,0.8599782,0.8594206,0.8588784,0.8583524,0.8578418,0.8573472,0.8568676,0.8564025,0.8559520,0.8555163,0.8550944,0.8546857,0.8542906,0.8539088,0.8535416,0.8531893,0.8528525,0.8525313,0.8522258,0.8519369,0.8516631,0.8514035,0.8511578,0.8509254,0.8507060,0.8504996,0.8503060,0.8501256,0.8499590,0.8498064,0.8496684,0.8495449,0.8494360,0.8493413,0.8492604,0.8491928,0.8491380,0.8490961,0.8490669,0.8490514,0.8490488,0.8490610,0.8490871,0.8491271,0.8491817,0.8492507,0.8493335,0.8494305,0.8495410,0.8496654,0.8498033,0.8499551,0.8501207,0.8503001,0.8504941,0.8507025,0.8509251,0.8511621,0.8514130,0.8516774,0.8519560,0.8522484,0.8525551,0.8528769,0.8532134,0.8535650,0.8539317,0.8543134,0.8547095,0.8551190,0.8555428,0.8559803,0.8564321,0.8568981,0.8573793,0.8578758,0.8583882,0.8589165,0.8594605,0.8600192,0.8605924,0.8611802,0.8617821,0.8623992,0.8630308,0.8636791,0.8643429,0.8650222,0.8657160,0.8664244,0.8671468,0.8678837,0.8686355,0.8694026,0.8701853,0.8709851,0.8718004,0.8726313,0.8734771,0.8743378,0.8752123,0.8761017,0.8770053,0.8779239,0.8788573,0.8798066,0.8807705,0.8817500,0.8827444,0.8837537,0.8847782,0.8858185,0.8868759,0.8879498,0.8890416,0.8901496,0.8912740,0.8924137,0.8935698,0.8947403,0.8959272,0.8971291,0.8983476,0.8995812,0.9008320,0.9020978,0.9033810,0.9046803,0.9059958,0.9073260,0.9086739,0.9100384,0.9114208,0.9128204,0.9142387,0.9156745,0.9171292,0.9186014,0.9200926,0.9216007,0.9231253,0.9246670,0.9262251,0.9278007,0.9293931,0.9310043,0.9326329,0.9342795,0.9359426,0.9376236,0.9393199,0.9410335,0.9427645,0.9445145,0.9462813,0.9480690,0.9498751,0.9517007,0.9535431,0.9554036,0.9572793,0.9591719,0.9610795,0.9630046,0.9649458,0.9669058,0.9688830,0.9708811,0.9728981,0.9749349,0.9769915,0.9790686,0.9811662,0.9832819,0.9854183,0.9875717,0.9897437,0.9919310,0.9941351,0.9963549,0.9985927,1.0008472,1.0031210,1.0054129,1.0077243,1.0100558,1.0124091,1.0147816,1.0171762,1.0195897,1.0220246,1.0244782,1.0269529,1.0294464,1.0319612,1.0344942,1.0370498,1.0396252,1.0422218,1.0448359,1.0474725,1.0501266,1.0528011,1.0554948,1.0582067,1.0609397,1.0636908,1.0664624,1.0692519,1.0720627,1.0748925,1.0777444,1.0806152,1.0835065,1.0864183,1.0893524,1.0923060,1.0952816,1.0982786,1.1012986,1.1043392,1.1074028,1.1104859,1.1135904,1.1167136,1.1198566,1.1230155,1.1261929,1.1293858,1.1325996,1.1358302,1.1390808,1.1423494,1.1456381,1.1489469,1.1522745,1.1556256,1.1589993,1.1623975,1.1658213,1.1692686,1.1727413,1.1762369,1.1797516,1.1832837,1.1868322,1.1903979,1.1939802,1.1975811,1.2012032,1.2048477,1.2085154,1.2122068,1.2159219,1.2196605,1.2234211,1.2272013,1.2310009,1.2348202,1.2386576,1.2425119,1.2463832,1.2502705,1.2541757,1.2581009,1.2620473,1.2660162,1.2700078,1.2740228,1.2780614,1.2821224,1.2862049,1.2903080,1.2944294,1.2985669,1.3027196,1.3068858,1.3110659,1.3152616,1.3194749,1.3237107,1.3279718,1.3322610,1.3365793,1.3409268,1.3453033,1.3497080,1.3541358,1.3585833,1.3630477,1.3675270,1.3720198,1.3765262,1.3810477,1.3855865,1.3901438,1.3947208,1.3993179,1.4039347,1.4085737,1.4132352,1.4179189,1.4226240,1.4273497,1.4320962,1.4368629,1.4416505,1.4464618,1.4512961,1.4561540,1.4610331,1.4659314,1.4708464,1.4757775,1.4807237,1.4856853,1.4906633,1.4956601,1.5006769,1.5057173,1.5107833,1.5158755,1.5209935,1.5261364,1.5313015,1.5364851,1.5416842,1.5468984,1.5521249,1.5573667,1.5626262,1.5679055,1.5732083,1.5785364,1.5838886,1.5892618,1.5946512,1.6000538,1.6054667,1.6108903,1.6163265,1.6217787,1.6272519,1.6327480,1.6382681,1.6438107,1.6493722,1.6549511,1.6605457,1.6661580,1.6717901,1.6774447,1.6831228,1.6888260,1.6945534,1.7003047,1.7060807,1.7118794,1.7177007,1.7235410,1.7293963,1.7352637,1.7411398,1.7470222,1.7529112,1.7588093,1.7647202,1.7706506,1.7766075,1.7825952,1.7886146,1.7946647,1.8007404,1.8068343,1.8129414,1.8190577,1.8251810,1.8313112,1.8374496,1.8435977,1.8497595,1.8559403,1.8621464,1.8683822,1.8746494,1.8809458,1.8872664,1.8936042,1.8999532,1.9063112,1.9126779,1.9190562,1.9254518,1.9318713,1.9383191,1.9447968,1.9513026,1.9578326,1.9643800,1.9709409,1.9775132,1.9840978,1.9906961,1.9973097,2.0039363,2.0105739,2.0172267,2.0238945,2.0305860,2.0373030,2.0440481,2.0508192,2.0576119,2.0644217,2.0712445,2.0780783,2.0849268,2.0917945,2.0986843,2.1055944,2.1125200,2.1194549,2.1263921,2.1333323,2.1402798,2.1472423,2.1542325,2.1612592,2.1683316,2.1754527,2.1826231,2.1898420,2.1971028,2.2043993,2.2117260,2.2190714,2.2264302,2.2337956,2.2411561,2.2485054,2.2558410,2.2631640,2.2704830,2.2778108,2.2851691,2.2925782,2.3000524,2.3076017,2.3152308,2.3229353,2.3307145,2.3385603,2.3464637,2.3544087,2.3623779,2.3703525,2.3783228,2.3862886,2.3942595,2.4022398,2.4102290,2.4182155,2.4261830,2.4341207,2.4420309,2.4499252,2.4578211,2.4657283,2.4736438,2.4815547,2.4894500,2.4973347,2.5052357,2.5131979,2.5212724,2.5294905,2.5378549,2.5463378,2.5548911,2.5634615,2.5720105,2.5805197,2.5889916,2.5974402,2.6058791,2.6143129,2.6227388,2.6311483,2.6395397,2.6479194,2.6563041,2.6647117,2.6731534,2.6816316,2.6901422,2.6986799,2.7072425,2.7158294,2.7244318,2.7330337,2.7416182,2.7501843,2.7587557,2.7673767,2.7760894,2.7849135,2.7938256,2.8027685,2.8116691,2.8204782,2.8291898,2.8378468,2.8465209,2.8552780,2.8641474,2.8731096,2.8821056,2.8910589,2.8999031,2.9085999,2.9171388,2.9255333,2.9338109,2.9420083,2.9501674,2.9583352,2.9665527,2.9748456,2.9832153,2.9916365,3.0000684,3.0084705,3.0168126,3.0250783,3.0332608,3.0413518,3.0493405,3.0572085,3.0649440,3.0725460,3.0800288,3.0874245,3.0947721,3.1021082,3.1094594,3.1168392,3.1242630,3.1317513,3.1393297,3.1469963,3.1546888,3.1622708,3.1695623,3.1764200,3.1828151,3.1888614,3.1947639,3.2007132,3.2067831,3.2128987,3.2188842,3.2245674,3.2298713,3.2348473,3.2396390,3.2444119,3.2492945,3.2543669,3.2596803,3.2652798,3.2711959,3.2774150,3.2838545,3.2903750,3.2968235,3.3030787,3.3090615,3.3147125,3.3199439,3.3246245,3.3285975,3.3317361,3.3339989,3.3354597,3.3363028,3.3367870,3.3372052,3.3378456,3.3389702,3.3408012,3.3434949,3.3471098,3.3515618,3.3566074,3.3618705,3.3669207,3.3713682,3.3749402,3.3775067,3.3790593,3.3796694,3.3794560,3.3785839,3.3772871,3.3758919,3.3748116,3.3744767,3.3752134,3.3771052,3.3799236,3.3831828,3.3863051,3.3888295,3.3905528,3.3915510,3.3920796,3.3924344,3.3928325,3.3933635,3.3940217
"w3-07",32.0000000,1.8683195e-02,1.8579960e-02,1.8480539e-02,1.8389940e-02,1.8311977e-02,1.8248320e-02,1.8200397e-02,1.8163919e-02,1.8141031e-02,1.8123388e-02,1.8107414e-02,1.8090963e-02,1.8070221e-02,1.8045425e-02,1.8017530e-02,1.7990112e-02,1.7966032e-02,1.7947435e-02,1.7935753e-02,1.7929792e-02,1.7933369e-02,1.7944574e-02,1.7961025e-02,1.7973661e-02,1.7976522e-02,1.7969370e-02,1.7952204e-02,1.7924547e-02,1.7890215e-02,1.7854929e-02,1.7824411e-02,1.7803669e-02,1.7793179e-02,1.7795086e-02,1.7804861e-02,1.7814875e-02,1.7820597e-02,1.7818928e-02,1.7807961e-02,1.7795086e-02,1.7781734e-02,1.7770290e-02,1.7763138e-02,1.7756939e-02,1.7750978e-02,1.7743111e-02,1.7734528e-02,1.7725468e-02,1.7721415e-02,1.7722607e-02,1.7731428e-02,1.7750263e-02,1.7772436e-02,1.7796040e-02,1.7815113e-02,1.7827988e-02,1.7830372e-02,1.7820835e-02,1.7803192e-02,1.7780066e-02,1.7756462e-02,1.7733335e-02,1.7715931e-02,1.7704010e-02,1.7699242e-02,1.7699957e-02,1.7703056e-02,1.7706871e-02,1.7710447e-02,1.7706394e-02,1.7699480e-02,1.7692804e-02,1.7688274e-02,1.7688990e-02,1.7694712e-02,1.7707348e-02,1.7720222e-02,1.7732859e-02,1.7738342e-02,1.7734051e-02,1.7720699e-02,1.7699003e-02,1.7672300e-02,1.7644167e-02,1.7617822e-02,1.7596960e-02,1.7581224e-02,1.7572045e-02,1.7565727e-02,1.7562270e-02,1.7561555e-02,1.7564416e-02,1.7574310e-02,1.7591953e-02,1.7615676e-02,1.7644525e-02,1.7674446e-02,1.7703056e-02,1.7728686e-02,1.7749667e-02,1.7764688e-02,1.7773628e-02,1.7776251e-02,1.7773747e-02,1.7767429e-02,1.7760634e-02,1.7755151e-02,1.7753363e-02,1.7756820e-02,1.7765760e-02,1.7777324e-02,1.7789364e-02,1.7799139e-02,1.7807126e-02,1.7812610e-02,1.7816901e-02,1.7819405e-02,1.7822862e-02,1.7828703e-02,1.7837286e-02,1.7850041e-02,1.7865539e-02,1.7881274e-02,1.7896891e-02,1.7910004e-02,1.7920375e-02,1.7925739e-02,1.7926931e-02,1.7925739e-02,1.7924309e-02,1.7925262e-02,1.7928839e-02,1.7935514e-02,1.7942190e-02,1.7948866e-02,1.7955303e-02,1.7958522e-02,1.7961383e-02,1.7964005e-02,1.7967939e-02,1.7974377e-02,1.7983675e-02,1.7997146e-02,1.8012762e-02,1.8028498e-02,1.8041849e-02,1.8052578e-02,1.8058419e-02,1.8060327e-02,1.8058300e-02,1.8054247e-02,1.8048882e-02,1.8045783e-02,1.8045187e-02,1.8046975e-02,1.8050432e-02,1.8054605e-02,1.8059015e-02,1.8065572e-02,1.8076539e-02,1.8090844e-02,1.8107772e-02,1.8126845e-02,1.8145800e-02,1.8162131e-02,1.8173933e-02,1.8182874e-02,1.8188000e-02,1.8191695e-02,1.8193960e-02,1.8196464e-02,1.8200517e-02,1.8204808e-02,1.8206596e-02,1.8206000e-02,1.8202901e-02,1.8199325e-02,1.8195748e-02,1.8194556e-02,1.8196583e-02,1.8203855e-02,1.8214583e-02,1.8229485e-02,1.8244624e-02,1.8257380e-02,1.8267751e-02,1.8273950e-02,1.8277645e-02,1.8276930e-02,1.8273711e-02,1.8270016e-02,1.8266439e-02,1.8264532e-02,1.8262625e-02,1.8262506e-02,1.8262625e-02,1.8262625e-02,1.8262267e-02,1.8264294e-02,1.8268824e-02,1.8275738e-02,1.8284082e-02,1.8293381e-02,1.8303633e-02,1.8311620e-02,1.8317342e-02,1.8322706e-02,1.8325567e-02,1.8326283e-02,1.8326998e-02,1.8326044e-02,1.8323183e-02,1.8318892e-02,1.8314362e-02,1.8309474e-02,1.8306494e-02,1.8306017e-02,1.8307567e-02,1.8310308e-02,1.8315315e-02,1.8320918e-02,1.8324614e-02,1.8325567e-02,1.8323898e-02,1.8319249e-02,1.8311262e-02,1.8302321e-02,1.8293619e-02,1.8286109e-02,1.8281221e-02,1.8278480e-02,1.8276215e-02,1.8275142e-02,1.8273950e-02,1.8272996e-02,1.8272042e-02,1.8271208e-02,1.8272400e-02,1.8275261e-02,1.8280864e-02,1.8288732e-02,1.8298268e-02,1.8307924e-02,1.8315196e-02,1.8321872e-02,1.8326402e-02,1.8328547e-02,1.8328667e-02,1.8328071e-02,1.8325210e-02,1.8322229e-02,1.8319249e-02,1.8316388e-02,1.8314600e-02,1.8314600e-02,1.8317342e-02,1.8321276e-02,1.8327713e-02,1.8334389e-02,1.8341184e-02,1.8347979e-02,1.8352628e-02,1.8355012e-02,1.8357158e-02,1.8359184e-02,1.8360138e-02,1.8360972e-02,1.8364191e-02,1.8369794e-02,1.8376470e-02,1.8384218e-02,1.8391967e-02,1.8400311e-02,1.8409848e-02,1.8419385e-02,1.8429160e-02,1.8437862e-02,1.8444061e-02,1.8448353e-02,1.8452525e-02,1.8456697e-02,1.8459201e-02,1.8461108e-02,1.8462777e-02,1.8462777e-02,1.8462539e-02,1.8462300e-02,1.8462300e-02,1.8463492e-02,1.8466592e-02,1.8470168e-02,1.8474221e-02,1.8478274e-02,1.8481970e-02,1.8485785e-02,1.8487453e-02,1.8486977e-02,1.8486261e-02,1.8485427e-02,1.8484354e-02,1.8482566e-02,1.8480420e-02,1.8478394e-02,1.8477321e-02,1.8477082e-02,1.8477440e-02,1.8479586e-02,1.8483162e-02,1.8488765e-02,1.8495083e-02,1.8502474e-02,1.8510222e-02,1.8517494e-02,1.8523693e-02,1.8529773e-02,1.8535733e-02,1.8540263e-02,1.8543839e-02,1.8547058e-02,1.8549919e-02,1.8552423e-02,1.8554688e-02,1.8556714e-02,1.8558621e-02,1.8560410e-02,1.8561959e-02,1.8562078e-02,1.8560529e-02,1.8558145e-02,1.8555760e-02,1.8552780e-02,1.8548369e-02,1.8541455e-02,1.8533230e-02,1.8524528e-02,1.8516183e-02,1.8507481e-02,1.8498898e-02,1.8490791e-02,1.8484592e-02,1.8479466e-02,1.8474936e-02,1.8471599e-02,1.8468499e-02,1.8465757e-02,1.8464446e-02,1.8463850e-02,1.8464923e-02,1.8467903e-02,1.8471599e-02,1.8475294e-02,1.8480420e-02,1.8487215e-02,1.8494964e-02,1.8503785e-02,1.8513441e-02,1.8523216e-02,1.8532276e-02,1.8540502e-02,1.8546700e-02,1.8550754e-02,1.8553615e-02,1.8556118e-02,1.8556833e-02,1.8556952e-02,1.8558502e-02,1.8562078e-02,1.8566370e-02,1.8570662e-02,1.8575311e-02,1.8579841e-02,1.8584251e-02,1.8588543e-02,1.8592238e-02,1.8594146e-02,1.8595219e-02,1.8597126e-02,1.8600225e-02,1.8604398e-02,1.8608928e-02,1.8613458e-02,1.8618226e-02,1.8622637e-02,1.8626213e-02,1.8628120e-02,1.8629313e-02,1.8630624e-02,1.8632174e-02,1.8634081e-02,1.8635869e-02,1.8638253e-02,1.8641710e-02,1.8646359e-02,1.8651485e-02,1.8656373e-02,1.8661022e-02,1.8665552e-02,1.8670082e-02,1.8674731e-02,1.8679023e-02,1.8683434e-02,1.8687844e-02,1.8691540e-02,1.8694162e-02,1.8695831e-02,1.8696547e-02,1.8696427e-02,1.8694997e-02,1.8691897e-02,1.8687606e-02,1.8682599e-02,1.8678188e-02,1.8675685e-02,1.8675089e-02,1.8675566e-02,1.8676043e-02,1.8676758e-02,1.8677831e-02,1.8678546e-02,1.8678427e-02,1.8677473e-02,1.8677115e-02,1.8677950e-02,1.8680453e-02,1.8683314e-02,1.8686056e-02,1.8688917e-02,1.8691659e-02,1.8693566e-02,1.8694520e-02,1.8694520e-02,1.8693089e-02,1.8691182e-02,1.8689513e-02,1.8689156e-02,1.8690348e-02,1.8693328e-02,1.8696427e-02,1.8699646e-02,1.8702984e-02,1.8706203e-02,1.8709540e-02,1.8712878e-02,1.8716216e-02,1.8719196e-02,1.8720627e-02,1.8720746e-02,1.8719912e-02,1.8720388e-02,1.8722415e-02,1.8725276e-02,1.8728375e-02,1.8731475e-02,1.8734097e-02,1.8736243e-02,1.8738151e-02,1.8739104e-02,1.8739462e-02,1.8738389e-02,1.8735528e-02,1.8732429e-02,1.8728018e-02,1.8723607e-02,1.8719196e-02,1.8715143e-02,1.8710852e-02,1.8706918e-02,1.8703461e-02,1.8700123e-02,1.8697858e-02,1.8695474e-02,1.8693089e-02,1.8691301e-02,1.8691301e-02,1.8691540e-02,1.8691659e-02,1.8691778e-02,1.8692434e-02,1.8693447e-02,1.8694043e-02,1.8694997e-02,1.8695354e-02,1.8695235e-02,1.8694758e-02,1.8694758e-02,1.8695712e-02,1.8697023e-02,1.8699050e-02,1.8701315e-02,1.8703759e-02,1.8706262e-02,1.8709242e-02,1.8711627e-02,1.8713593e-02,1.8715978e-02,1.8718064e-02,1.8720627e-02,1.8722236e-02,1.8723786e-02,1.8724918e-02,1.8724859e-02,1.8724263e-02,1.8723488e-02,1.8722594e-02,1.8721759e-02,1.8721223e-02,1.8720686e-02,1.8720150e-02,1.8720806e-02,1.8721581e-02,1.8722236e-02,1.8723190e-02,1.8723905e-02,1.8724144e-02,1.8724322e-02,1.8724501e-02,1.8723428e-02,1.8721044e-02,1.8717468e-02,1.8712938e-02,1.8708408e-02,1.8703997e-02,1.8700242e-02,1.8696606e-02,1.8694222e-02,1.8692613e-02,1.8692195e-02,1.8691957e-02,1.8691897e-02,1.8692493e-02,1.8693447e-02,1.8695176e-02,1.8697560e-02,1.8700957e-02,1.8705368e-02,1.8710971e-02,1.8717408e-02,1.8724561e-02,1.8731177e-02,1.8736780e-02,1.8741548e-02,1.8745124e-02,1.8747509e-02,1.8749475e-02,1.8751919e-02,1.8754363e-02,1.8756986e-02,1.8760622e-02,1.8765330e-02,1.8770218e-02,1.8776298e-02,1.8782675e-02,1.8789113e-02,1.8795788e-02,1.8802404e-02,1.8807948e-02,1.8813252e-02,1.8817782e-02,1.8821239e-02,1.8824577e-02,1.8827915e-02,1.8831253e-02,1.8834591e-02,1.8837988e-02,1.8841743e-02,1.8845379e-02,1.8848896e-02,1.8852413e-02,1.8855870e-02,1.8859208e-02,1.8861890e-02,1.8863320e-02,1.8864155e-02,1.8864691e-02,1.8864512e-02,1.8862963e-02,1.8860161e-02,1.8856525e-02,1.8852890e-02,1.8849134e-02,1.8844843e-02,1.8840849e-02,1.8838048e-02,1.8835902e-02,1.8834054e-02,1.8833518e-02,1.8834114e-02,1.8835902e-02,1.8837750e-02,1.8839717e-02,1.8841624e-02,1.8843830e-02,1.8846154e-02,1.8849373e-02,1.8852592e-02,1.8855810e-02,1.8859327e-02,1.8862844e-02,1.8866360e-02,1.8870115e-02,1.8875003e-02,1.8880010e-02,1.8886209e-02,1.8892944e-02,1.8900931e-02,1.8910050e-02,1.8919170e-02,1.8928647e-02,1.8938422e-02,1.8948376e-02,1.8958151e-02,1.8968046e-02,1.8977642e-02,1.8986523e-02,1.8994629e-02,1.9002616e-02,1.9010067e-02,1.9016504e-02,1.9022942e-02,1.9029379e-02,1.9035816e-02,1.9042253e-02,1.9048750e-02,1.9055426e-02,1.9062161e-02,1.9069076e-02,1.9076288e-02,1.9083679e-02,1.9091666e-02,1.9099891e-02,1.9107580e-02,1.9115210e-02,1.9122541e-02,1.9129157e-02,1.9135356e-02,1.9140661e-02,1.9145966e-02,1.9151151e-02,1.9156337e-02,1.9161701e-02,1.9167125e-02,1.9172788e-02,1.9179106e-02,1.9185901e-02,1.9192934e-02,1.9200861e-02,1.9209385e-02,1.9219339e-02,1.9230366e-02,1.9242704e-02,1.9255996e-02,1.9270301e-02,1.9284964e-02,1.9299984e-02,1.9315064e-02,1.9330204e-02,1.9345462e-02,1.9361019e-02,1.9377768e-02,1.9395113e-02,1.9413173e-02,1.9432247e-02,1.9451499e-02,1.9470990e-02,1.9491136e-02,1.9511700e-02,1.9532204e-02,1.9552290e-02,1.9572139e-02,1.9590974e-02,1.9608676e-02,1.9625425e-02,1.9641221e-02,1.9655764e-02,1.9669116e-02,1.9681215e-02,1.9692183e-02,1.9701958e-02,1.9710779e-02,1.9719064e-02,1.9727290e-02,1.9735396e-02,1.9743383e-02,1.9751251e-02,1.9758999e-02,1.9766092e-02,1.9771934e-02,1.9776464e-02,1.9779682e-02,1.9782066e-02,1.9783914e-02,1.9785047e-02,1.9785345e-02,1.9784510e-02,1.9783199e-02,1.9781411e-02,1.9778669e-02,1.9775033e-02,1.9771039e-02,1.9766092e-02,1.9760251e-02,1.9753814e-02,1.9746721e-02,1.9739568e-02,1.9732058e-02,1.9723952e-02,1.9715905e-02,1.9707918e-02,1.9700050e-02,1.9692242e-02,1.9684792e-02,1.9677281e-02,1.9669950e-02,1.9662857e-02,1.9655824e-02,1.9648910e-02,1.9642174e-02,1.9635558e-02,1.9629300e-02,1.9623101e-02,1.9616902e-02,1.9611180e-02,1.9606292e-02,1.9602001e-02,1.9598305e-02,1.9595444e-02,1.9593716e-02,1.9592643e-02,1.9592106e-02,1.9591808e-02,1.9591570e-02,1.9591451e-02,1.9591391e-02,1.9591153e-02,1.9590557e-02,1.9589901e-02,1.9589305e-02,1.9588709e-02,1.9588411e-02,1.9588411e-02,1.9588292e-02,1.9588470e-02,1.9588888e-02,1.9589365e-02,1.9589663e-02,1.9589961e-02,1.9589901e-02,1.9589365e-02,1.9588768e-02,1.9587934e-02,1.9586861e-02,1.9585252e-02,1.9583225e-02,1.9580781e-02,1.9577980e-02,1.9575119e-02,1.9571722e-02,1.9567728e-02,1.9563198e-02,1.9558132e-02,1.9552588e-02,1.9546986e-02,1.9541204e-02,1.9535661e-02,1.9530654e-02,1.9525945e-02,1.9521236e-02,1.9516587e-02,1.9511819e-02,1.9506693e-02,1.9501090e-02,1.9495010e-02,1.9488931e-02,1.9482672e-02,1.9476414e-02,1.9470215e-02,1.9464076e-02,1.9458055e-02,1.9452035e-02,1.9445956e-02,1.9440055e-02,1.9433975e-02,1.9427896e-02,1.9421875e-02,1.9415736e-02,1.9409657e-02,1.9403577e-02,1.9397497e-02,1.9391000e-02,1.9383848e-02,1.9376516e-02,1.9368768e-02,1.9360840e-02,1.9353449e-02,1.9346416e-02,1.9339621e-02,1.9333541e-02,1.9328237e-02,1.9323111e-02,1.9318640e-02,1.9314587e-02,1.9310534e-02,1.9306302e-02,1.9301891e-02,1.9297481e-02,1.9293308e-02,1.9289792e-02,1.9286871e-02,1.9284666e-02,1.9283831e-02,1.9284129e-02,1.9285679e-02,1.9288361e-02,1.9292295e-02,1.9297004e-02,1.9301832e-02,1.9307315e-02,1.9313157e-02,1.9319236e-02,1.9325376e-02,1.9331574e-02,1.9337952e-02,1.9344926e-02,1.9352436e-02,1.9360065e-02,1.9368172e-02,1.9377232e-02,1.9386530e-02,1.9396007e-02,1.9405842e-02,1.9416392e-02,1.9427299e-02,1.9438744e-02,1.9451320e-02,1.9465029e-02,1.9479692e-02,1.9495249e-02,1.9511640e-02,1.9528449e-02,1.9545436e-02,1.9562840e-02,1.9580662e-02,1.9598424e-02,1.9616246e-02,1.9634068e-02,1.9651413e-02,1.9668102e-02,1.9684911e-02,1.9702196e-02,1.9720018e-02,1.9738436e-02,1.9757152e-02,1.9776225e-02,1.9795358e-02,1.9814670e-02,1.9833684e-02,1.9852400e-02,1.9871056e-02,1.9889653e-02,1.9908249e-02,1.9926727e-02,1.9945145e-02,1.9963562e-02,1.9981921e-02,2.0000398e-02,2.0018458e-02,2.0035625e-02,2.0052135e-02,2.0067990e-02,2.0082951e-02,2.0096600e-02,2.0108879e-02,2.0119905e-02,2.0129502e-02,2.0138323e-02,2.0146966e-02,2.0154953e-02,2.0162225e-02,2.0168543e-02,2.0173550e-02,2.0177305e-02,2.0180047e-02,2.0181835e-02,2.0182490e-02,2.0182669e-02,2.0182788e-02,2.0182848e-02,2.0183444e-02,2.0184696e-02,2.0186007e-02,2.0187914e-02,2.0190477e-02,2.0193160e-02,2.0195961e-02,2.0198822e-02,2.0201981e-02,2.0205975e-02,2.0210385e-02,2.0215511e-02,2.0221174e-02,2.0226896e-02,2.0232677e-02,2.0238161e-02,2.0243406e-02,2.0248652e-02,2.0253897e-02,2.0259142e-02,2.0264685e-02,2.0270765e-02,2.0276904e-02,2.0283103e-02,2.0289242e-02,2.0295382e-02,2.0301819e-02,2.0308912e-02,2.0316303e-02,2.0323336e-02,2.0330012e-02,2.0336628e-02,2.0343304e-02,2.0350158e-02,2.0357311e-02,2.0365298e-02,2.0373583e-02,2.0381987e-02,2.0390570e-02,2.0399868e-02,2.0409644e-02,2.0419419e-02,2.0428777e-02,2.0437598e-02,2.0446241e-02,2.0454824e-02,2.0463407e-02,2.0471931e-02,2.0480514e-02,2.0489156e-02,2.0497620e-02,2.0506322e-02,2.0515144e-02,2.0523965e-02,2.0532846e-02,2.0541728e-02,2.0550668e-02,2.0559430e-02,2.0568192e-02,2.0576954e-02,2.0586133e-02,2.0596206e-02,2.0606518e-02,2.0616829e-02,2.0627081e-02,2.0637333e-02,2.0647705e-02,2.0657718e-02,2.0667017e-02,2.0675838e-02,2.0684659e-02,2.0693421e-02,2.0702124e-02,2.0710707e-02,2.0719051e-02,2.0727396e-02,2.0735562e-02,2.0743608e-02,2.0751655e-02,2.0760119e-02,2.0769238e-02,2.0778239e-02,2.0787835e-02,2.0798087e-02,2.0808399e-02,2.0818710e-02,2.0829320e-02,2.0839453e-02,2.0849228e-02,2.0858943e-02,2.0868599e-02,2.0878255e-02,2.0888031e-02,2.0898044e-02,2.0908296e-02,2.0918608e-02,2.0928919e-02,2.0939410e-02,2.0950377e-02,2.0961761e-02,2.0973325e-02,2.0985126e-02,2.0997167e-02,2.1009862e-02,2.1023154e-02,2.1036506e-02,2.1049976e-02,2.1063477e-02,2.1076769e-02,2.1090090e-02,2.1103740e-02,2.1117717e-02,2.1132261e-02,2.1147341e-02,2.1162808e-02,2.1178931e-02,2.1195650e-02,2.1212995e-02,2.1231055e-02,2.1249652e-02,2.1268606e-02,2.1287709e-02,2.1307379e-02,2.1327615e-02,2.1348566e-02,2.1370173e-02,2.1392584e-02,2.1416068e-02,2.1440804e-02,2.1466672e-02,2.1493614e-02,2.1521688e-02,2.1550655e-02,2.1580756e-02,2.1611899e-02,2.1643877e-02,2.1676600e-02,2.1710336e-02,2.1745354e-02,2.1781713e-02,2.1819323e-02,2.1858424e-02,2.1899104e-02,2.1941483e-02,2.1985769e-02,2.2032022e-02,2.2080272e-02,2.2130638e-02,2.2183508e-02,2.2238582e-02,2.2295773e-02,2.2355348e-02,2.2417486e-02,2.2481918e-02,2.2548378e-02,2.2617042e-02,2.2688478e-02,2.2762865e-02,2.2839963e-02,2.2919893e-02,2.3003012e-02,2.3089409e-02,2.3178846e-02,2.3271024e-02,2.3366123e-02,2.3464054e-02,2.3564726e-02,2.3668200e-02,2.3774862e-02,2.3884505e-02,2.3996949e-02,2.4112493e-02,2.4231046e-02,2.4352640e-02,2.4477392e-02,2.4605423e-02,2.4736673e-02,2.4871022e-02,2.5008321e-02,2.5148690e-02,2.5291920e-02,2.5438279e-02,2.5588214e-02,2.5741488e-02,2.5898159e-02,2.6058495e-02,2.6222467e-02,2.6390165e-02,2.6561767e-02,2.6737571e-02,2.6917726e-02,2.7102232e-02,2.7291328e-02,2.7485281e-02,2.7684510e-02,2.7889252e-02,2.8100133e-02,2.8317273e-02,2.8540581e-02,2.8770596e-02,2.9007614e-02,2.9251814e-02,2.9503196e-02,2.9761940e-02,3.0028194e-02,3.0302048e-02,3.0583352e-02,3.0872077e-02,3.1167507e-02,3.1469375e-02,3.1777367e-02,3.2090858e-02,3.2409042e-02,3.2731339e-02,3.3057183e-02,3.3385515e-02,3.3715218e-02,3.4045383e-02,3.4374967e-02,3.4702718e-02,3.5027608e-02,3.5348460e-02,3.5663888e-02,3.5972878e-02,3.6274537e-02,3.6567837e-02,3.6851794e-02,3.7125632e-02,3.7388787e-02,3.7640333e-02,3.7880048e-02,3.8107857e-02,3.8323283e-02,3.8526326e-02,3.8716972e-02,3.8895085e-02,3.9060846e-02,3.9214462e-02,3.9356321e-02,3.9486974e-02,3.9607242e-02,3.9717346e-02,3.9817870e-02,3.9909393e-02,3.9992258e-02,4.0067136e-02,4.0134236e-02,4.0194213e-02,4.0247649e-02,4.0294856e-02,4.0336132e-02,4.0371984e-02,4.0402755e-02,4.0428430e-02,4.0449366e-02,4.0465683e-02,4.0477678e-02,4.0485576e-02,4.0489510e-02,4.0489614e-02,4.0485799e-02,4.0478006e-02,4.0466532e-02,4.0451407e-02,4.0432468e-02,4.0409788e-02,4.0383443e-02,4.0353432e-02,4.0319696e-02,4.0282160e-02,4.0240869e-02,4.0196046e-02,4.0147543e-02,4.0095523e-02,4.0040031e-02,3.9980873e-02,3.9918244e-02,3.9852500e-02,3.9783478e-02,3.9711326e-02,3.9636314e-02,3.9558321e-02,3.9477259e-02,3.9393544e-02,3.9307147e-02,3.9218187e-02,3.9126664e-02,3.9032757e-02,3.8936257e-02,3.8837343e-02,3.8736463e-02,3.8633585e-02,3.8528651e-02,3.8421839e-02,3.8313568e-02,3.8203627e-02,3.8092315e-02,3.7979573e-02,3.7865192e-02,3.7749201e-02,3.7631452e-02,3.7512302e-02,3.7391841e-02,3.7270218e-02,3.7147731e-02,3.7024051e-02,3.6899418e-02,3.6773980e-02,3.6647439e-02,3.6520064e-02,3.6391586e-02,3.6262512e-02,3.6132693e-02,3.6002159e-02,3.5870939e-02,3.5739094e-02,3.5606652e-02,3.5473734e-02,3.5340190e-02,3.5206109e-02,3.5071850e-02,3.4937084e-02,3.4801751e-02,3.4666032e-02,3.4530222e-02,3.4394473e-02,3.4258574e-02,3.4122586e-02,3.3986539e-02,3.3850461e-02,3.3714414e-02,3.3578366e-02,3.3442527e-02,3.3306658e-02,3.3170819e-02,3.3035129e-02,3.2899886e-02,3.2764912e-02,3.2630056e-02,3.2495469e-02,3.2361209e-02,3.2227546e-02,3.2094121e-02,3.1961203e-02,3.1828582e-02,3.1696290e-02,3.1564623e-02,3.1433553e-02,3.1303197e-02,3.1173587e-02,3.1045198e-02,3.0917525e-02,3.0790895e-02,3.0665159e-02,3.0540317e-02,3.0416220e-02,3.0293345e-02,3.0171156e-02,3.0049652e-02,2.9928803e-02,2.9808700e-02,2.9689908e-02,2.9572189e-02,2.9455811e-02,2.9340684e-02,2.9226571e-02,2.9113740e-02,2.9002309e-02,2.8892130e-02,2.8782785e-02,2.8674722e-02,2.8568000e-02,2.8462589e-02,2.8358519e-02,2.8255820e-02,2.8154314e-02,2.8053939e-02,2.7954578e-02,2.7856410e-02,2.7758956e-02,2.7662724e-02,2.7567863e-02,2.7474195e-02,2.7381450e-02,2.7289957e-02,2.7199656e-02,2.7110636e-02,2.7023405e-02,2.6937634e-02,2.6853234e-02,2.6770294e-02,2.6689231e-02,2.6609600e-02,2.6531309e-02,2.6454210e-02,2.6378512e-02,2.6304096e-02,2.6231021e-02,2.6159048e-02,2.6087910e-02,2.6018113e-02,2.5949508e-02,2.5882244e-02,2.5816292e-02,2.5751680e-02,2.5688410e-02,2.5626898e-02,2.5566697e-02,2.5507599e-02,2.5449514e-02,2.5392205e-02,2.5336355e-02,2.5281578e-02,2.5227904e-02,2.5175273e-02,2.5123835e-02,2.5073767e-02,2.5024831e-02,2.4977326e-02,2.4930954e-02,2.4886250e-02,2.4842799e-02,2.4800718e-02,2.4759948e-02,2.4720490e-02,2.4682403e-02,2.4645329e-02,2.4609447e-02,2.4574876e-02,2.4541438e-02,2.4509251e-02,2.4478555e-02,2.4449170e-02,2.4421155e-02,2.4394453e-02,2.4369001e-02,2.4344862e-02,2.4321795e-02,2.4299264e-02,2.4277508e-02,2.4257064e-02,2.4237454e-02,2.4218798e-02,2.4201453e-02,2.4184763e-02,2.4169207e-02,2.4154902e-02,2.4141669e-02,2.4130106e-02,2.4119973e-02,2.4111271e-02,2.4104178e-02,2.4098694e-02,2.4094939e-02,2.4092495e-02,2.4091303e-02,2.4091542e-02,2.4093747e-02,2.4097443e-02,2.4103045e-02,2.4109900e-02,2.4118423e-02,2.4128318e-02,2.4139702e-02,2.4152517e-02,2.4166763e-02,2.4182320e-02,2.4199188e-02,2.4217129e-02,2.4235606e-02,2.4255276e-02,2.4275959e-02,2.4297833e-02,2.4321079e-02,2.4345517e-02,2.4372160e-02,2.4401307e-02,2.4431944e-02,2.4464011e-02,2.4497509e-02,2.4532318e-02,2.4568558e-02,2.4606109e-02,2.4644911e-02,2.4684668e-02,2.4725556e-02,2.4767756e-02,2.4811327e-02,2.4856210e-02,2.4902523e-02,2.4950147e-02,2.4999142e-02,2.5049329e-02,2.5100529e-02,2.5152981e-02,2.5206327e-02,2.5260448e-02,2.5315583e-02,2.5371492e-02,2.5427997e-02,2.5485337e-02,2.5543392e-02,2.5601983e-02,2.5660574e-02,2.5718927e-02,2.5776207e-02,2.5831461e-02,2.5883734e-02,2.5931656e-02,2.5974035e-02,2.6009917e-02,2.6039362e-02,2.6063442e-02,2.9296897e-02,2.9338194e-02,2.9387672e-02,2.9444847e-02,2.9510230e-02,2.9583048e-02,2.9661784e-02,2.9743295e-02,2.9823275e-02,2.9899020e-02,2.9970612e-02,3.0039504e-02,3.0107019e-02,3.0173851e-02,3.0240174e-02,3.0305902e-02,3.0370977e-02,3.0435568e-02,3.0500092e-02,3.0565146e-02,3.0631397e-02,3.0699475e-02,3.0769803e-02,3.0842507e-02,3.0917443e-02,3.0994302e-02,3.1072745e-02,3.1152572e-02,3.1233769e-02,3.1316504e-02,3.1401053e-02,3.1487752e-02,3.1576954e-02,3.1669028e-02,3.1764425e-02,3.1863675e-02,3.1967480e-02,3.2076556e-02,3.2191616e-02,3.2313257e-02,3.2441933e-02,3.2577991e-02,3.2721728e-02,3.2873441e-02,3.3033542e-02,3.3202458e-02,3.3380657e-02,3.3568583e-02,3.3766694e-02,3.3975422e-02,3.4195330e-02,3.4427095e-02,3.4671601e-02,3.4929831e-02,3.5202950e-02,3.5492118e-02,3.5798423e-02,3.6122877e-02,3.6466278e-02,3.6829226e-02,3.7212104e-02,3.7615191e-02,3.8038742e-02,3.8483117e-02,3.8948666e-02,3.9435800e-02,3.9944910e-02,4.0476169e-02,4.1029565e-02,4.1604847e-02,4.2201623e-02,4.2819448e-02,4.3457888e-02,4.4116553e-02,4.4794984e-02,4.5492638e-02,4.6208702e-02,4.6942089e-02,4.7691431e-02,4.8455197e-02,4.9231671e-02,5.0019119e-02,5.0815873e-02,5.1620185e-02,5.2430268e-02,5.3244330e-02,5.4060452e-02,5.4876655e-02,5.5690955e-02,5.6501433e-02,5.7306044e-02,5.8102835e-02,5.8889810e-02,5.9665032e-02,6.0426641e-02,6.1172888e-02,6.1902221e-02,6.2613316e-02,6.3304976e-02,6.3976191e-02,6.4625919e-02,6.5253139e-02,6.5856837e-02,6.6436127e-02,6.6990301e-02,6.7518987e-02,6.8022028e-02,6.8499595e-02,6.8951994e-02,6.9379680e-02,6.9783092e-02,7.0162654e-02,7.0518881e-02,7.0852414e-02,7.1163833e-02,7.1453899e-02,7.1723595e-02,7.1973935e-02,7.2206035e-02,7.2421029e-02,7.2620012e-02,7.2804049e-02,7.2974116e-02,7.3131040e-02,7.3275596e-02,7.3408492e-02,7.3530398e-02,7.3642045e-02,7.3744267e-02,7.3837936e-02,7.3923960e-02,7.4003205e-02,7.4076228e-02,7.4143380e-02,7.4204803e-02,7.4260592e-02,7.4310958e-02,7.4356422e-02,7.4397713e-02,7.4435674e-02,7.4471086e-02,7.4504584e-02,7.4536540e-02,7.4567094e-02,7.4596256e-02,7.4624076e-02,7.4650690e-02,7.4676327e-02,7.4701294e-02,7.4725933e-02,7.4750572e-02,7.4775442e-02,7.4800700e-02,7.4826501e-02,7.4852958e-02,7.4880220e-02,7.4908435e-02,7.4937820e-02,7.4968472e-02,7.5000457e-02,7.5033754e-02,7.5068310e-02,7.5104028e-02,7.5140893e-02,7.5178757e-02,7.5217530e-02,7.5257100e-02,7.5297266e-02,7.5337857e-02,7.5378649e-02,7.5419381e-02,7.5459786e-02,7.5499624e-02,7.5538702e-02,7.5576708e-02,7.5613320e-02,7.5648226e-02,7.5681105e-02,7.5711675e-02,7.5739712e-02,7.5765043e-02,7.5787470e-02,7.5806893e-02,7.5823143e-02,7.5836003e-02,7.5845346e-02,7.5851008e-02,7.5852945e-02,7.5851187e-02,7.5845815e-02,7.5836822e-02,7.5824179e-02,7.5807825e-02,7.5787671e-02,7.5763702e-02,7.5736083e-02,7.5705022e-02,7.5670771e-02,7.5633496e-02,7.5593166e-02,7.5549617e-02,7.5502641e-02,7.5452141e-02,7.5398192e-02,7.5341113e-02,7.5281315e-02,7.5219244e-02,7.5155243e-02,7.5089559e-02,7.5022265e-02,7.4953452e-02,7.4883200e-02,7.4811727e-02,7.4739277e-02,7.4666113e-02,7.4592382e-02,7.4518129e-02,7.4443266e-02,7.4367575e-02,7.4290939e-02,7.4213192e-02,7.4134380e-02,7.4054703e-02,7.3974371e-02,7.3893651e-02,7.3812693e-02,7.3731542e-02,7.3650144e-02,7.3568478e-02,7.3486589e-02,7.3404610e-02,7.3322728e-02,7.3241100e-02,7.3159724e-02,7.3078535e-02,7.2997376e-02,7.2916150e-02,7.2834775e-02,7.2753325e-02,7.2671816e-02,7.2590306e-02,7.2508842e-02,7.2427385e-02,7.2345853e-02,7.2264217e-02,7.2182491e-02,7.2100654e-02,7.2018698e-02,7.1936600e-02,7.1854353e-02,7.1771935e-02,7.1689397e-02,7.1606815e-02,7.1524315e-02,7.1441963e-02,7.1359858e-02,7.1278043e-02,7.1196482e-02,7.1115121e-02,7.1033888e-02,7.0952721e-02,7.0871554e-02,7.0790350e-02,7.0709109e-02,7.0627764e-02,7.0546336e-02,7.0464790e-02,7.0383169e-02,7.0301548e-02,7.0220068e-02,7.0138834e-02,7.0057929e-02,6.9977418e-02,6.9897316e-02,6.9817588e-02,6.9738232e-02,6.9659203e-02,6.9580428e-02,6.9501884e-02,6.9423586e-02,6.9345564e-02,6.9267906e-02,6.9190741e-02,6.9114208e-02,6.9038451e-02,6.8963572e-02,6.8889625e-02,6.8816587e-02,6.8744563e-02,6.8673499e-02,6.8603359e-02,6.8534091e-02,6.8465695e-02,6.8398163e-02,6.8331480e-02,6.8265781e-02,6.8201140e-02,6.8137750e-02,6.8075828e-02,6.8015531e-02,6.7956895e-02,6.7899890e-02,6.7844443e-02,6.7790523e-02,6.7738116e-02,6.7687288e-02,6.7638226e-02,6.7591116e-02,6.7546129e-02,6.7503363e-02,6.7462862e-02,6.7424573e-02,6.7388445e-02,6.7354396e-02,6.7322433e-02,6.7292668e-02,6.7265250e-02,6.7240261e-02,6.7217782e-02,6.7197889e-02,6.7180552e-02,6.7165807e-02,6.7153692e-02,6.7144290e-02,6.7137688e-02,6.7133963e-02,6.7133121e-02,6.7135319e-02,6.7140654e-02,6.7149214e-02,6.7161113e-02,6.7176431e-02,6.7195237e-02,6.7217544e-02,6.7243338e-02,6.7272604e-02,6.7305297e-02,6.7341536e-02,6.7381412e-02,6.7425236e-02,6.7473233e-02,6.7525573e-02,6.7582294e-02,6.7643195e-02,6.7708060e-02,6.7776710e-02,6.7849077e-02,6.7925148e-02,6.8005025e-02,6.8088852e-02,6.8176821e-02,6.8269037e-02,6.8365559e-02,6.8466499e-02,6.8571985e-02,6.8682142e-02,6.8797104e-02,6.8916962e-02,6.9041722e-02,6.9171280e-02,6.9305629e-02,6.9444671e-02,6.9588438e-02,6.9737062e-02,6.9890752e-02,7.0049688e-02,7.0213921e-02,7.0383504e-02,7.0558488e-02,7.0738897e-02,7.0924729e-02,7.1116030e-02,7.1312785e-02,7.1514860e-02,7.1722075e-02,7.1934357e-02,7.2151646e-02,7.2374105e-02,7.2601981e-02,7.2835602e-02,7.3075339e-02,7.3321439e-02,7.3574089e-02,7.3833384e-02,7.4099451e-02,7.4372277e-02,7.4651971e-02,7.4938424e-02,7.5231604e-02,7.5531363e-02,7.5837642e-02,7.6150492e-02,7.6470070e-02,7.6796606e-02,7.7130347e-02,7.7471569e-02,7.7820472e-02,7.8177288e-02,7.8542009e-02,7.8914829e-02,7.9295695e-02,7.9684690e-02,8.0081865e-02,8.0487341e-02,8.0901086e-02,8.1323341e-02,8.1754267e-02,8.2194172e-02,8.2643211e-02,8.3101675e-02,8.3569944e-02,8.4048137e-02,8.4536456e-02,8.5034892e-02,8.5543454e-02,8.6062104e-02,8.6590901e-02,8.7129936e-02,8.7679498e-02,8.8239834e-02,8.8811338e-02,8.9394256e-02,8.9988895e-02,9.0595447e-02,9.1214024e-02,9.1844723e-02,9.2487410e-02,9.3142152e-02,9.3808860e-02,9.4487533e-02,9.5178217e-02,9.5881134e-02,9.6596420e-02,9.7323835e-02,9.8063231e-02,9.8814756e-02,9.9578336e-02,0.1003541,0.1011420,0.1019422,0.1027546,0.1035789,0.1044149,0.1052623,0.1061212,0.1069914,0.1078731,0.1087659,0.1096699,0.1105848,0.1115106,0.1124470,0.1133938,0.1143509,0.1153179,0.1162947,0.1172804,0.1182747,0.1192771,0.1202874,0.1213052,0.1223303,0.1233623,0.1244012,0.1254462,0.1264969,0.1275528,0.1286134,0.1296780,0.1307460,0.1318168,0.1328898,0.1339645,0.1350405,0.1361174,0.1371946,0.1382718,0.1393483,0.1404238,0.1414975,0.1425691,0.1436380,0.1447037,0.1457661,0.1468247,0.1478793,0.1489298,0.1499759,0.1510175,0.1520547,0.1530873,0.1541156,0.1551395,0.1561592,0.1571747,0.1581864,0.1591943,0.1601984,0.1611993,0.1621975,0.1631935,0.1641882,0.1651829,0.1661784,0.1671762,0.1681772,0.1691826,0.1701934,0.1712106,0.1722353,0.1732691,0.1743135,0.1753704,0.1764421,0.1775305,0.1786379,0.1797661,0.1809170,0.1820925,0.1832949,0.1845265,0.1857899,0.1870880,0.1884241,0.1898012,0.1912228,0.1926924,0.1942130,0.1957887,0.1974224,0.1991178,0.2008784,0.2027080,0.2046103,0.2065899,0.2086512,0.2107988,0.2130381,0.2153732,0.2178091,0.2203509,0.2230038,0.2257731,0.2286647,0.2316858,0.2348428,0.2381429,0.2415933,0.2452009,0.2489725,0.2529161,0.2570395,0.2613499,0.2658544,0.2705619,0.2754809,0.2806184,0.2859832,0.2915820,0.2974225,0.3035116,0.3098543,0.3164564,0.3233208,0.3304530,0.3378580,0.3455385,0.3534967,0.3617368,0.3702618,0.3790721,0.3881668,0.3975473,0.4072129,0.4171620,0.4273966,0.4379161,0.4487186,0.4598011,0.4711633,0.4828034,0.4947159,0.5068935,0.5193315,0.5320230,0.5449556,0.5581207,0.5715060,0.5850997,0.5988877,0.6128560,0.6269907,0.6412722,0.6556856,0.6702141,0.6848379,0.6995364,0.7142923,0.7290874,0.7439014,0.7587133,0.7735074,0.7882643,0.8029671,0.8176038,0.8321553,0.8466029,0.8609273,0.8751148,0.8891512,0.9030201,0.9167062,0.9301997,0.9434916,0.9565691,0.9694242,0.9820479,0.9944265,1.0065440,1.0184023,1.0300007,1.0413280,1.0523858,1.0631759,1.0736983,1.0839521,1.0939384,1.1036583,1.1131120,1.1223004,1.1312288,1.1399031,1.1483252,1.1565032,1.1644428,1.1721456,1.1796093,1.1868464,1.1938674,1.2006739,1.2072728,1.2136731,1.2198813,1.2258987,1.2317293,1.2373755,1.2428367,1.2481189,1.2532300,1.2581756,1.2629616,1.2675937,1.2720761,1.2764101,1.2805927,1.2846285,1.2885215,1.2922704,1.2958782,1.2993495,1.3026896,1.3059020,1.3089898,1.3119543,1.3147936,1.3175057,1.3200917,1.3225536,1.3248944,1.3271191,1.3292326,1.3312393,1.3331392,1.3349371,1.3366376,1.3382400,1.3397462,1.3411593,1.3424826,1.3437153,1.3448573,1.3459084,1.3468688,1.3477409,1.3485291,1.3492397,1.3498787,1.3504511,1.3509603,1.3514072,1.3517901,1.3521105,1.3523684,1.3525614,1.3526902,1.3527550,1.3527554,1.3526913,1.3525635,1.3523726,1.3521173,1.3517966,1.3514090,1.3509511,1.3504200,1.3498123,1.3491228,1.3483453,1.3474723,1.3465003,1.3454248,1.3442383,1.3429353,1.3415117,1.3399631,1.3382863,1.3364789,1.3345377,1.3324584,1.3302374,1.3278691,1.3253481,1.3226721,1.3198406,1.3168539,1.3137134,1.3104184,1.3069739,1.3033845,1.2996482,1.2957674,1.2917449,1.2875848,1.2832919,1.2788724,1.2743323,1.2696749,1.2649043,1.2600260,1.2550445,1.2499654,1.2447947,1.2395353,1.2341905,1.2287621,1.2232580,1.2176830,1.2120392,1.2063333,1.2005699,1.1947519,1.1888838,1.1829722,1.1770198,1.1710297,1.1650069,1.1589534,1.1528723,1.1467501,1.1405964,1.1344287,1.1282483,1.1220589,1.1158627,1.1096640,1.1034648,1.0972670,1.0910740,1.0848885,1.0787096,1.0725378,1.0663753,1.0602208,1.0540766,1.0479425,1.0418180,1.0357037,1.0295994,1.0235053,1.0174210,1.0113496,1.0052909,0.9992448,0.9932144,0.9871991,0.9811995,0.9752167,0.9692518,0.9633068,0.9573824,0.9514801,0.9456012,0.9397492,0.9339226,0.9281203,0.9223430,0.9165890,0.9108596,0.9051549,0.8994769,0.8938288,0.8882088,0.8826207,0.8770637,0.8715379,0.8660440,0.8605828,0.8551559,0.8497619,0.8444026,0.8390763,0.8337854,0.8285311,0.8233091,0.8181241,0.8129747,0.8078585,0.8027760,0.7977279,0.7927151,0.7877361,0.7827932,0.7778840,0.7730110,0.7681751,0.7633732,0.7586080,0.7538770,0.7491820,0.7445205,0.7398952,0.7353071,0.7307541,0.7262388,0.7217569,0.7173079,0.7128936,0.7085103,0.7041608,0.6998429,0.6955581,0.6913044,0.6870847,0.6829004,0.6787500,0.6746350,0.6705530,0.6665033,0.6624877,0.6585030,0.6545515,0.6506314,0.6467430,0.6428852,0.6390579,0.6352637,0.6314998,0.6277671,0.6240634,0.6203891,0.6167430,0.6131269,0.6095409,0.6059843,0.6024588,0.5989634,0.5954974,0.5920629,0.5886568,0.5852809,0.5819534,0.5786503,0.5753747,0.5721266,0.5689055,0.5657130,0.5625483,0.5594116,0.5563009,0.5532156,0.5501574,0.5471243,0.5441179,0.5411381,0.5381827,0.5352538,0.5323498,0.5294732,0.5266215,0.5237943,0.5209917,0.5182128,0.5154580,0.5127265,0.5100177,0.5073330,0.5046706,0.5020326,0.4994186,0.4968282,0.4942625,0.4917210,0.4892019,0.4867051,0.4842297,0.4817776,0.4793451,0.4769343,0.4745458,0.4721787,0.4698345,0.4675122,0.4652126,0.4629358,0.4606801,0.4584456,0.4562312,0.4540375,0.4518633,0.4497082,0.4475734,0.4454570,0.4433601,0.4412832,0.4392239,0.4371838,0.4351628,0.4331599,0.4311756,0.4292094,0.4272621,0.4253337,0.4234240,0.4215326,0.4196588,0.4178030,0.4159647,0.4141431,0.4123395,0.4105531,0.4087842,0.4070338,0.4053000,0.4035839,0.4018846,0.4002023,0.3985357,0.3968844,0.3952490,0.3936293,0.3920259,0.3904395,0.3888683,0.3873133,0.3857738,0.3842497,0.3827405,0.3812454,0.3797647,0.3782986,0.3768470,0.3754100,0.3739876,0.3725804,0.3711870,0.3698075,0.3684418,0.3670895,0.3657511,0.3644264,0.3631153,0.3618176,0.3605329,0.3592610,0.3580014,0.3567544,0.3555206,0.3542980,0.3530879,0.3518895,0.3507032,0.3495288,0.3483661,0.3472151,0.3460755,0.3449476,0.3438313,0.3427262,0.3416328,0.3405504,0.3394788,0.3384175,0.3373661,0.3363249,0.3352941,0.3342729,0.3332616,0.3322603,0.3312692,0.3302879,0.3293166,0.3283552,0.3274029,0.3264602,0.3255267,0.3246030,0.3236885,0.3227833,0.3218869,0.3209995,0.3201205,0.3192500,0.3183879,0.3175337,0.3166872,0.3158482,0.3150170,0.3141934,0.3133777,0.3125703,0.3117703,0.3109781,0.3101935,0.3094166,0.3086471,0.3078849,0.3071302,0.3063827,0.3056425,0.3049098,0.3041843,0.3034661,0.3027547,0.3020501,0.3013524,0.3006615,0.2999772,0.2992993,0.2986277,0.2979626,0.2973036,0.2966508,0.2960044,0.2953645,0.2947312,0.2941043,0.2934839,0.2928699,0.2922624,0.2916607,0.2910648,0.2904748,0.2898906,0.2893122,0.2887395,0.2881725,0.2876115,0.2870565,0.2865075,0.2859640,0.2854260,0.2848932,0.2843656,0.2838431,0.2833260,0.2828141,0.2823081,0.2818078,0.2813132,0.2808239,0.2803397,0.2798607,0.2793867,0.2789179,0.2784544,0.2779962,0.2775436,0.2770963,0.2766547,0.2762185,0.2757874,0.2753615,0.2749404,0.2745241,0.2741125,0.2737053,0.2733029,0.2729056,0.2725134,0.2721267,0.2717453,0.2713694,0.2709990,0.2706342,0.2702748,0.2699207,0.2695719,0.2692282,0.2688896,0.2685559,0.2682270,0.2679031,0.2675843,0.2672704,0.2669613,0.2666571,0.2663578,0.2660633,0.2657737,0.2654890,0.2652091,0.2649341,0.2646638,0.2643978,0.2641363,0.2638791,0.2636264,0.2633784,0.2631352,0.2628970,0.2626640,0.2624360,0.2622130,0.2619950,0.2617821,0.2615742,0.2613714,0.2611740,0.2609818,0.2607949,0.2606132,0.2604370,0.2602663,0.2601010,0.2599412,0.2597870,0.2596382,0.2594949,0.2593572,0.2592250,0.2590984,0.2589775,0.2588623,0.2587530,0.2586494,0.2585514,0.2584592,0.2583726,0.2582914,0.2582156,0.2581452,0.2580801,0.2580205,0.2579660,0.2579168,0.2578729,0.2578346,0.2578019,0.2577746,0.2577529,0.2577369,0.2577266,0.2577220,0.2577228,0.2577291,0.2577408,0.2577581,0.2577811,0.2578097,0.2578437,0.2578831,0.2579282,0.2579789,0.2580357,0.2580985,0.2581674,0.2582425,0.2583241,0.2584119,0.2585060,0.2586063,0.2587132,0.2588266,0.2589463,0.2590723,0.2592047,0.2593435,0.2594885,0.2596398,0.2597973,0.2599613,0.2601321,0.2603095,0.2604935,0.2606843,0.2608820,0.2610867,0.2612982,0.2615166,0.2617418,0.2619738,0.2622124,0.2624578,0.2627102,0.2629698,0.2632366,0.2635105,0.2637916,0.2640799,0.2643757,0.2646785,0.2649885,0.2653055,0.2656299,0.2659617,0.2663010,0.2666478,0.2670020,0.2673638,0.2677336,0.2681113,0.2684974,0.2688917,0.2692943,0.2697053,0.2701250,0.2705535,0.2709911,0.2714377,0.2718934,0.2723584,0.2728331,0.2733176,0.2738118,0.2743161,0.2748304,0.2753549,0.2758895,0.2764346,0.2769899,0.2775558,0.2781318,0.2787181,0.2793148,0.2799225,0.2805410,0.2811698,0.2818093,0.2824599,0.2831220,0.2837956,0.2844811,0.2851783,0.2858871,0.2866080,0.2873405,0.2880846,0.2888404,0.2896084,0.2903888,0.2911813,0.2919862,0.2928034,0.2936337,0.2944760,0.2953305,0.2961969,0.2970754,0.2979659,0.2988690,0.2997847,0.3007133,0.3016550,0.3026105,0.3035797,0.3045625,0.3055586,0.3065678,0.3075900,0.3086253,0.3096735,0.3107348,0.3118081,0.3128938,0.3139919,0.3151019,0.3162233,0.3173561,0.3185003,0.3196559,0.3208230,0.3220006,0.3231891,0.3243883,0.3255980,0.3268184,0.3280479,0.3292872,0.3305353,0.3317924,0.3330578,0.3343311,0.3356120,0.3369002,0.3381951,0.3394964,0.3408033,0.3421150,0.3434310,0.3447512,0.3460753,0.3474021,0.3487313,0.3500621,0.3513938,0.3527257,0.3540572,0.3553871,0.3567147,0.3580399,0.3593622,0.3606813,0.3619946,0.3632991,0.3645973,0.3658887,0.3671730,0.3684489,0.3697151,0.3709708,0.3722146,0.3734463,0.3746651,0.3758707,0.3770625,0.3782403,0.3794042,0.3805530,0.3816858,0.3828017,0.3839002,0.3849806,0.3860424,0.3870852,0.3881085,0.3891123,0.3900959,0.3910588,0.3920005,0.3929201,0.3938176,0.3946926,0.3955444,0.3963741,0.3971812,0.3979653,0.3987264,0.3994641,0.4001783,0.4008691,0.4015363,0.4021803,0.4028009,0.4033983,0.4039727,0.4045244,0.4050532,0.4055595,0.4060435,0.4065052,0.4069445,0.4073634,0.4077612,0.4081386,0.4084961,0.4088345,0.4091539,0.4094549,0.4097377,0.4100023,0.4102492,0.4104791,0.4106924,0.4108898,0.4110718,0.4112393,0.4113928,0.4115330,0.4116603,0.4117760,0.4118805,0.4119740,0.4120574,0.4121311,0.4121959,0.4122522,0.4123004,0.4123413,0.4123757,0.4124044,0.4124280,0.4124470,0.4124622,0.4124739,0.4124830,0.4124899,0.4124951,0.4124995,0.4125038,0.4125087,0.4125147,0.4125220,0.4125312,0.4125434,0.4125590,0.4125786,0.4126027,0.4126319,0.4126668,0.4127079,0.4127557,0.4128105,0.4128730,0.4129438,0.4130236,0.4131124,0.4132115,0.4133214,0.4134427,0.4135762,0.4137220,0.4138809,0.4140529,0.4142386,0.4144389,0.4146544,0.4148855,0.4151328,0.4153967,0.4156779,0.4159769,0.4162944,0.4166317,0.4169881,0.4173656,0.4177646,0.4181863,0.4186313,0.4191002,0.4195937,0.4201125,0.4206577,0.4212300,0.4218306,0.4224608,0.4231217,0.4238145,0.4245403,0.4253004,0.4260965,0.4269306,0.4278018,0.4287131,0.4296671,0.4306655,0.4317108,0.4328054,0.4339520,0.4351526,0.4364095,0.4377243,0.4390981,0.4405328,0.4420289,0.4435871,0.4452078,0.4468917,0.4486407,0.4504569,0.4523374,0.4542862,0.4563052,0.4583976,0.4605658,0.4628134,0.4651440,0.4675629,0.4700744,0.4726835,0.4753954,0.4782149,0.4811479,0.4841990,0.4873729,0.4906739,0.4941075,0.4976822,0.5013936,0.5052525,0.5092629,0.5134317,0.5177674,0.5222771,0.5269672,0.5318469,0.5369273,0.5422174,0.5477277,0.5534685,0.5594492,0.5656819,0.5721747,0.5789361,0.5859762,0.5933076,0.6009219,0.6088353,0.6170558,0.6255901,0.6344503,0.6436439,0.6531812,0.6630732,0.6733316,0.6839749,0.6950178,0.7064794,0.7183806,0.7307429,0.7435958,0.7569674,0.7708950,0.7853677,0.8004285,0.8161069,0.8324236,0.8494007,0.8670582,0.8854238,0.9045144,0.9243487,0.9449422,0.9663075,0.9884654,1.0114244,1.0351969,1.0597944,1.0852277,1.1115272,1.1387196,1.1667614,1.1956965,1.2255523,1.2563438,1.2880788,1.3207827,1.3544730,1.3891839,1.4249306,1.4617348,1.4996145,1.5385848,1.5786775,1.6199012,1.6622691,1.7057891,1.7504723,1.7963613,1.8433499,1.8914766,1.9407197,1.9910742,2.0424979,2.0949469,2.1483593,2.2026558,2.2577684,2.3135910,2.3700204,2.4269431,2.4842305,2.5417578,2.5993347,2.6567411,2.7137055,2.7699385,2.8251829,2.8791220,2.9314861,2.9820390,3.0306084,3.0770295,3.1211743,3.1629293,3.2021937,3.2389019,3.2729983,3.3044825,3.3334091,3.3598855,3.3840654,3.4061029,3.4261334,3.4442582,3.4607263,3.4755864,3.4889612,3.5009875,3.5117941,3.5214939,3.5301657,3.5378733,3.5446861,3.5507216,3.5561733,3.5613036,3.5664027,3.5717139,3.5773566,3.5832691,3.5892150,3.5948420,3.5998411,3.6039727,3.6071775,3.6095834,3.6114640,3.6131539,3.6149697,3.6171446,3.6198032,3.6229692,3.6265798,3.6305053,3.6345623,3.6385310,3.6421895,3.6453629,3.6479635,3.6500266,3.6517475,3.6533475,3.6550920,3.6572049,3.6598251,3.6629834,3.6666086,3.6705601,3.6746628,3.6787436,3.6826534,3.6862767,3.6895239,3.6923354,3.6946921,3.6966376,3.6982913,3.6998420,3.7015140,3.7035096,3.7059829,3.7090039,3.7125499,3.7165110,3.7207055,3.7248998,3.7288377,3.7322776,3.7350371,3.7370365,3.7383311,3.7391117,3.7396779,3.7403715,3.7414985,3.7432468,3.7455609,3.7482669,3.7510271,3.7534597,3.7552476,3.7562275,3.7564309,3.7560630,3.7554331,3.7548673,3.7546332,3.7548950,3.7557046,3.7570171,3.7587178,3.7606471,3.7626300,3.7645094,3.7661915,3.7676299,3.7688386,3.7698627,3.7707400,3.7714732,3.7720203,3.7723174,3.7723176,3.7720289,3.7715340,3.7709746,3.7705140,3.7702892,3.7703741,3.7707670,3.7714043,3.7721820,3.7729752,3.7736793,3.7741992,3.7744653,3.7744262,3.7740431,3.7732787,3.7720861,3.7704101,3.7682068,3.7654662,3.7622378,3.7586415,3.7548587,3.7511046,3.7475834,3.7444532,3.7417421,3.7394207,3.7373574,3.7353613,3.7332218,3.7307441,3.7277744,3.7242134,3.7200239,3.7152250,3.7098811,3.7040868,3.6979413,3.6915345,3.6849313,3.6781702,3.6712701,3.6642342,3.6570821,3.6498172,3.6424444,3.6349573,3.6273434,3.6195745,3.6116064,3.6033807,3.5948312,3.5859094,3.5765989,3.5669332,3.5569997,3.5469079,3.5367723,3.5266683,3.5166085,3.5065360,3.4963419,3.4858959,3.4750726,3.4637766,3.4519475,3.4395738,3.4266806,3.4133263,3.3996000,3.3856072,3.3714793,3.3573434,3.3433051,3.3294373,3.3157506,3.3022218,3.2888002,3.2754307,3.2620606,3.2486632,3.2352159,3.2216959,3.2080758,3.1943159,3.1803906,3.1662927,3.1520433,3.1376920,3.1232963,3.1089227,3.0946221,3.0804238,3.0663378,3.0523505,3.0384438,3.0245929,3.0107687,2.9969499,2.9831319,2.9693191,2.9555278,2.9417818,2.9280975,2.9144907,2.9009619,2.8875015,2.8740990,2.8607264,2.8473697,2.8340220,2.8206866,2.8073678,2.7940838,2.7808480,2.7676649,2.7545366,2.7414551,2.7284138,2.7154107,2.7024472,2.6895294,2.6766615,2.6638522,2.6511071,2.6384292,2.6258225,2.6132827,2.6008124,2.5884144,2.5760925,2.5638430,2.5516722,2.5395765,2.5275588,2.5156202,2.5037537,2.4919579,2.4802291,2.4685664,2.4569671,2.4454267,2.4339433,2.4225159,2.4111536,2.3998613,2.3886409,2.3774984,2.3664384,2.3554587,2.3445499,2.3336995,2.3229027,2.3121552,2.3014557,2.2908022,2.2802005,2.2696533,2.2591667,2.2487400,2.2383680,2.2280509,2.2177889,2.2075841,2.1974337,2.1873446,2.1773193,2.1673653,2.1574893,2.1476858,2.1379607,2.1283114,2.1187348,2.1092260,2.0997739,2.0903738,2.0810204,2.0717113,2.0624478,2.0532269,2.0440526,2.0349259,2.0258484,2.0168147,2.0078280,1.9988904,1.9900061,1.9811752,1.9723984,1.9636773,1.9550104,1.9463942,1.9378244,1.9292932,1.9208133,1.9123744,1.9039826,1.8956423,1.8873540,1.8791187,1.8709357,1.8628011,1.8547134,1.8466738,1.8386717,1.8307114,1.8227923,1.8149152,1.8070806,1.7992907,1.7915472,1.7838513,1.7762045,1.7686076,1.7610534,1.7535441,1.7460778,1.7386538,1.7312701,1.7239268,1.7166255,1.7093691,1.7021580,1.6949892,1.6878664,1.6807891,1.6737561,1.6667643,1.6598103,1.6528906,1.6460032,1.6391481,1.6323286,1.6255400,1.6187860,1.6120745,1.6054039,1.5987753,1.5921870,1.5856392,1.5791296,1.5726613,1.5662296,1.5598391,1.5534892,1.5471785,1.5409060,1.5346694,1.5284661,1.5222938,1.5161526,1.5100446,1.5039660,1.4979221,1.4919151,1.4859467,1.4800177,1.4741269,1.4682708,1.4624486,1.4566593,1.4508986,1.4451669,1.4394647,1.4337925,1.4281517,1.4225439,1.4169691,1.4114262,1.4059172,1.4004393,1.3949952,1.3895868,1.3842140,1.3788773,1.3735780,1.3683109,1.3630770,1.3578763,1.3527081,1.3475680,1.3424594,1.3373820,1.3323358,1.3273214,1.3223381,1.3173850,1.3124628,1.3075734,1.3027153,1.2978909,1.2931000,1.2883430,1.2836200,1.2789290,1.2742708,1.2696445,1.2650516,1.2604926,1.2559640,1.2514675,1.2470038,1.2425725,1.2381735,1.2338052,1.2294676,1.2251618,1.2208883,1.2166440,1.2124306,1.2082480,1.2040979,1.1999775,1.1958885,1.1918318,1.1878083,1.1838183,1.1798619,1.1759346,1.1720397,1.1681752,1.1643410,1.1605357,1.1567602,1.1530145,1.1492991,1.1456149,1.1419598,1.1383355,1.1347435,1.1311822,1.1276526,1.1241543,1.1206858,1.1172464,1.1138361,1.1104543,1.1071005,1.1037753,1.1004779,1.0972092,1.0939689,1.0907569,1.0875732,1.0844173,1.0812898,1.0781891,1.0751168,1.0720705,1.0690514,1.0660586,1.0630913,1.0601492,1.0572326,1.0543427,1.0514779,1.0486401,1.0458304,1.0430483,1.0402944,1.0375676,1.0348668,1.0321915,1.0295404,1.0269140,1.0243112,1.0217316,1.0191768,1.0166473,1.0141435,1.0116651,1.0092121,1.0067838,1.0043805,1.0019997,0.9996418,0.9973069,0.9949945,0.9927052,0.9904387,0.9881954,0.9859755,0.9837795,0.9816073,0.9794571,0.9773288,0.9752216,0.9731354,0.9710681,0.9690192,0.9669921,0.9649841,0.9629960,0.9610277,0.9590827,0.9571583,0.9552525,0.9533666,0.9515001,0.9496504,0.9478174,0.9460024,0.9442056,0.9424276,0.9406688,0.9389295,0.9372122,0.9355154,0.9338385,0.9321810,0.9305417,0.9289198,0.9273147,0.9257274,0.9241574,0.9226055,0.9210708,0.9195537,0.9180533,0.9165710,0.9151071,0.9136614,0.9122339,0.9108258,0.9094365,0.9080647,0.9067113,0.9053752,0.9040568,0.9027563,0.9014739,0.9002103,0.8989655,0.8977385,0.8965299,0.8953386,0.8941649,0.8930073,0.8918664,0.8907403,0.8896305,0.8885362,0.8874579,0.8863949,0.8853478,0.8843156,0.8832988,0.8822962,0.8813081,0.8803340,0.8793759,0.8784331,0.8775069,0.8765965,0.8757015,0.8748217,0.8739583,0.8731118,0.8722810,0.8714665,0.8706672,0.8698830,0.8691126,0.8683572,0.8676159,0.8668901,0.8661799,0.8654860,0.8648087,0.8641481,0.8635037,0.8628750,0.8622621,0.8616648,0.8610823,0.8605150,0.8599628,0.8594256,0.8589027,0.8583947,0.8579007,0.8574213,0.8569558,0.8565046,0.8560681,0.8556463,0.8552396,0.8548478,0.8544706,0.8541078,0.8537606,0.8534288,0.8531117,0.8528085,0.8525189,0.8522433,0.8519814,0.8517339,0.8515005,0.8512816,0.8510774,0.8508876,0.8507112,0.8505483,0.8503990,0.8502631,0.8501405,0.8500320,0.8499376,0.8498573,0.8497912,0.8497393,0.8497002,0.8496739,0.8496603,0.8496599,0.8496724,0.8496996,0.8497414,0.8497974,0.8498673,0.8499507,0.8500479,0.8501583,0.8502824,0.8504202,0.8505715,0.8507370,0.8509162,0.8511092,0.8513165,0.8515375,0.8517729,0.8520229,0.8522875,0.8525667,0.8528612,0.8531703,0.8534939,0.8538324,0.8541853,0.8545521,0.8549328,0.8553270,0.8557346,0.8561553,0.8565903,0.8570393,0.8575028,0.8579814,0.8584762,0.8589864,0.8595123,0.8600540,0.8606111,0.8611833,0.8617698,0.8623713,0.8629868,0.8636169,0.8642613,0.8649211,0.8655949,0.8662829,0.8669841,0.8676994,0.8684288,0.8691737,0.8699334,0.8707091,0.8715010,0.8723102,0.8731350,0.8739758,0.8748316,0.8757035,0.8765906,0.8774938,0.8784121,0.8793464,0.8802959,0.8812604,0.8822382,0.8832313,0.8842384,0.8852589,0.8862941,0.8873447,0.8884110,0.8894931,0.8905919,0.8917068,0.8928394,0.8939887,0.8951552,0.8963374,0.8975362,0.8987497,0.8999784,0.9012219,0.9024814,0.9037560,0.9050485,0.9063584,0.9076861,0.9090304,0.9103935,0.9117723,0.9131675,0.9145782,0.9160060,0.9174498,0.9189110,0.9203886,0.9218838,0.9233962,0.9249264,0.9264761,0.9280435,0.9296299,0.9312337,0.9328564,0.9344953,0.9361510,0.9378219,0.9395087,0.9412106,0.9429286,0.9446635,0.9464173,0.9481887,0.9499813,0.9517933,0.9536256,0.9554760,0.9573454,0.9592312,0.9611347,0.9630538,0.9649898,0.9669408,0.9689090,0.9708930,0.9728953,0.9749151,0.9769548,0.9790143,0.9810956,0.9831967,0.9853152,0.9874528,0.9896062,0.9917769,0.9939625,0.9961660,0.9983863,1.0006267,1.0028853,1.0051653,1.0074645,1.0097842,1.0121243,1.0144851,1.0168641,1.0192635,1.0216823,1.0241228,1.0265831,1.0290657,1.0315677,1.0340909,1.0366321,1.0391955,1.0417777,1.0443811,1.0470020,1.0496452,1.0523067,1.0549884,1.0576880,1.0604042,1.0631399,1.0658933,1.0686668,1.0714582,1.0742704,1.0771003,1.0799509,1.0828193,1.0857071,1.0886152,1.0915452,1.0944951,1.0974672,1.1004604,1.1034766,1.1065122,1.1095699,1.1126456,1.1157424,1.1188580,1.1219939,1.1251483,1.1283233,1.1315143,1.1347283,1.1379604,1.1412132,1.1444843,1.1477759,1.1510876,1.1544193,1.1577749,1.1611531,1.1645532,1.1679775,1.1714250,1.1748953,1.1783884,1.1819024,1.1854364,1.1889887,1.1925609,1.1961520,1.1997633,1.2033939,1.2070446,1.2107154,1.2144052,1.2181160,1.2218477,1.2255985,1.2293667,1.2331526,1.2369556,1.2407768,1.2446169,1.2484789,1.2523633,1.2562705,1.2602005,1.2641518,1.2681233,1.2721134,1.2761241,1.2801545,1.2842058,1.2882763,1.2923651,1.2964709,1.3005925,1.3047320,1.3088900,1.3130709,1.3172765,1.3215077,1.3257658,1.3300495,1.3343587,1.3386910,1.3430448,1.3474196,1.3518144,1.3562267,1.3606583,1.3651090,1.3695809,1.3740740,1.3785877,1.3831205,1.3876714,1.3922396,1.3968251,1.4014276,1.4060494,1.4106907,1.4153540,1.4200394,1.4247462,1.4294735,1.4342219,1.4389912,1.4437793,1.4485890,1.4534218,1.4582783,1.4631587,1.4680610,1.4729848,1.4779258,1.4828821,1.4878539,1.4928410,1.4978441,1.5028665,1.5079087,1.5129727,1.5180584,1.5231650,1.5282919,1.5334374,1.5385995,1.5437773,1.5489717,1.5541829,1.5594170,1.5646759,1.5699600,1.5752707,1.5806068,1.5859659,1.5913454,1.5967418,1.6021547,1.6075828,1.6130275,1.6184899,1.6239706,1.6294698,1.6349871,1.6405207,1.6460685,1.6516272,1.6571963,1.6627756,1.6683671,1.6739762,1.6796087,1.6852725,1.6909724,1.6967101,1.7024839,1.7082875,1.7141148,1.7199599,1.7258188,1.7316883,1.7375671,1.7434548,1.7493514,1.7552586,1.7611786,1.7671136,1.7730639,1.7790309,1.7850144,1.7910153,1.7970349,1.8030770,1.8091440,1.8152366,1.8213536,1.8274932,1.8336519,1.8398252,1.8460099,1.8522044,1.8584092,1.8646271,1.8708638,1.8771230,1.8834072,1.8897148,1.8960425,1.9023849,1.9087399,1.9151109,1.9215039,1.9279276,1.9343870,1.9408816,1.9474068,1.9539530,1.9605124,1.9670790,1.9736528,1.9802371,1.9868395,1.9934659,2.0001197,2.0068011,2.0135088,2.0202374,2.0269797,2.0337315,2.0404932,2.0472634,2.0540397,2.0608263,2.0676248,2.0744412,2.0812764,2.0881314,2.0950058,2.1018977,2.1088085,2.1157448,2.1227193,2.1297443,2.1368303,2.1439781,2.1511807,2.1584225,2.1656818,2.1729367,2.1801605,2.1873329,2.1944418,2.2014868,2.2084832,2.2154608,2.2224557,2.2295089,2.2366498,2.2438953,2.2512481,2.2586975,2.2662268,2.2738163,2.2814453,2.2890987,2.2967646,2.3044372,2.3121183,2.3198159,2.3275406,2.3353014,2.3430984,2.3509233,2.3587618,2.3665981,2.3744233,2.3822384,2.3900537,2.3978846,2.4057446,2.4136388,2.4215646,2.4295168,2.4374943,2.4454958,2.4535260,2.4615853,2.4696686,2.4777629,2.4858527,2.4939237,2.5019679,2.5099874,2.5179935,2.5260098,2.5340679,2.5422029,2.5504460,2.5588133,2.5673001,2.5758736,2.5844860,2.5930862,2.6016419,2.6101494,2.6186287,2.6271105,2.6356165,2.6441534,2.6527128,2.6612782,2.6698422,2.6784091,2.6869926,2.6956115,2.7042739,2.7129712,2.7216761,2.7303479,2.7389526,2.7474818,2.7559667,2.7644768,2.7730918,2.7818696,2.7908123,2.7998598,2.8089104,2.8178656,2.8266683,2.8353233,2.8438931,2.8524661,2.8611252,2.8699255,2.8788908,2.8880188,2.8972893,2.9066613,2.9160705,2.9254243,2.9346185,2.9435613,2.9522035,2.9605505,2.9686511,2.9765775,2.9844012,2.9921896,3.0000038,3.0079050,3.0159469,3.0241580,3.0325305,3.0410187,3.0495536,3.0580666,3.0664964,3.0747874,3.0828822,3.0907166,3.0982385,3.1054275,3.1123133,3.1189768,3.1255300,3.1320841,3.1387177,3.1454566,3.1522789,3.1591363,3.1659894,3.1728284,3.1796722,3.1865294,3.1933582,3.2000470,3.2064443,3.2124293,3.2179906,3.2232676,3.2285266,3.2340732,3.2401364,3.2467775,3.2538574,3.2610812,3.2680933,3.2745824,3.2803531,3.2853496,3.2896328,3.2933404,3.2966537,3.2997818,3.3029559,3.3064067,3.3103175,3.3147573,3.3196330,3.3247004,3.3296530,3.3342428,3.3383863,3.3421767,3.3458071,3.3494353,3.3530703,3.3565416,3.3595748,3.3619328,3.3635576,3.3646374,3.3655496,3.3667049,3.3683670,3.3705475,3.3730268,3.3754885,3.3776762,3.3794916,3.3809857,3.3822656,3.3833950,3.3843532,3.3850634,3.3854773,3.3856416,3.3857133,3.3858943,3.3863277,3.3870099,3.3877704,3.3883307,3.3884153,3.3878474,3.3865902,3.3847370,3.3824582,3.3798563
[truncated: 1,036,400 more chars]
