# Supplementary material for: Evaluating Spectral Signals to Identify Spectral Error
Source: PLoS One. 2016 Jan 5;11(1):e0146249. doi: 10.1371/journal.pone.0146249 (PMC4701180; doi:10.1371/journal.pone.0146249)
Supplement: S1 File — Additional data sets and short “read me” files with explanations are provided to show results of repeated tests supporting the statement on the instrument flaw. (ZIP) [file pone.0146249.s001.zip › PONE_Bazar-et-al_rawdata-files-captioncorrected/figure_1-6/figure_1-6.TXT]

"400.00","402.00","404.00","406.00","408.00","410.00","412.00","414.00","416.00","418.00","420.00","422.00","424.00","426.00","428.00","430.00","432.00","434.00","436.00","438.00","440.00","442.00","444.00","446.00","448.00","450.00","452.00","454.00","456.00","458.00","460.00","462.00","464.00","466.00","468.00","470.00","472.00","474.00","476.00","478.00","480.00","482.00","484.00","486.00","488.00","490.00","492.00","494.00","496.00","498.00","500.00","502.00","504.00","506.00","508.00","510.00","512.00","514.00","516.00","518.00","520.00","522.00","524.00","526.00","528.00","530.00","532.00","534.00","536.00","538.00","540.00","542.00","544.00","546.00","548.00","550.00","552.00","554.00","556.00","558.00","560.00","562.00","564.00","566.00","568.00","570.00","572.00","574.00","576.00","578.00","580.00","582.00","584.00","586.00","588.00","590.00","592.00","594.00","596.00","598.00","600.00","602.00","604.00","606.00","608.00","610.00","612.00","614.00","616.00","618.00","620.00","622.00","624.00","626.00","628.00","630.00","632.00","634.00","636.00","638.00","640.00","642.00","644.00","646.00","648.00","650.00","652.00","654.00","656.00","658.00","660.00","662.00","664.00","666.00","668.00","670.00","672.00","674.00","676.00","678.00","680.00","682.00","684.00","686.00","688.00","690.00","692.00","694.00","696.00","698.00","700.00","702.00","704.00","706.00","708.00","710.00","712.00","714.00","716.00","718.00","720.00","722.00","724.00","726.00","728.00","730.00","732.00","734.00","736.00","738.00","740.00","742.00","744.00","746.00","748.00","750.00","752.00","754.00","756.00","758.00","760.00","762.00","764.00","766.00","768.00","770.00","772.00","774.00","776.00","778.00","780.00","782.00","784.00","786.00","788.00","790.00","792.00","794.00","796.00","798.00","800.00","802.00","804.00","806.00","808.00","810.00","812.00","814.00","816.00","818.00","820.00","822.00","824.00","826.00","828.00","830.00","832.00","834.00","836.00","838.00","840.00","842.00","844.00","846.00","848.00","850.00","852.00","854.00","856.00","858.00","860.00","862.00","864.00","866.00","868.00","870.00","872.00","874.00","876.00","878.00","880.00","882.00","884.00","886.00","888.00","890.00","892.00","894.00","896.00","898.00","900.00","902.00","904.00","906.00","908.00","910.00","912.00","914.00","916.00","918.00","920.00","922.00","924.00","926.00","928.00","930.00","932.00","934.00","936.00","938.00","940.00","942.00","944.00","946.00","948.00","950.00","952.00","954.00","956.00","958.00","960.00","962.00","964.00","966.00","968.00","970.00","972.00","974.00","976.00","978.00","980.00","982.00","984.00","986.00","988.00","990.00","992.00","994.00","996.00","998.00","1000.00","1002.00","1004.00","1006.00","1008.00","1010.00","1012.00","1014.00","1016.00","1018.00","1020.00","1022.00","1024.00","1026.00","1028.00","1030.00","1032.00","1034.00","1036.00","1038.00","1040.00","1042.00","1044.00","1046.00","1048.00","1050.00","1052.00","1054.00","1056.00","1058.00","1060.00","1062.00","1064.00","1066.00","1068.00","1070.00","1072.00","1074.00","1076.00","1078.00","1080.00","1082.00","1084.00","1086.00","1088.00","1090.00","1092.00","1094.00","1096.00","1098.00","1100.00","1102.00","1104.00","1106.00","1108.00","1110.00","1112.00","1114.00","1116.00","1118.00","1120.00","1122.00","1124.00","1126.00","1128.00","1130.00","1132.00","1134.00","1136.00","1138.00","1140.00","1142.00","1144.00","1146.00","1148.00","1150.00","1152.00","1154.00","1156.00","1158.00","1160.00","1162.00","1164.00","1166.00","1168.00","1170.00","1172.00","1174.00","1176.00","1178.00","1180.00","1182.00","1184.00","1186.00","1188.00","1190.00","1192.00","1194.00","1196.00","1198.00","1200.00","1202.00","1204.00","1206.00","1208.00","1210.00","1212.00","1214.00","1216.00","1218.00","1220.00","1222.00","1224.00","1226.00","1228.00","1230.00","1232.00","1234.00","1236.00","1238.00","1240.00","1242.00","1244.00","1246.00","1248.00","1250.00","1252.00","1254.00","1256.00","1258.00","1260.00","1262.00","1264.00","1266.00","1268.00","1270.00","1272.00","1274.00","1276.00","1278.00","1280.00","1282.00","1284.00","1286.00","1288.00","1290.00","1292.00","1294.00","1296.00","1298.00","1300.00","1302.00","1304.00","1306.00","1308.00","1310.00","1312.00","1314.00","1316.00","1318.00","1320.00","1322.00","1324.00","1326.00","1328.00","1330.00","1332.00","1334.00","1336.00","1338.00","1340.00","1342.00","1344.00","1346.00","1348.00","1350.00","1352.00","1354.00","1356.00","1358.00","1360.00","1362.00","1364.00","1366.00","1368.00","1370.00","1372.00","1374.00","1376.00","1378.00","1380.00","1382.00","1384.00","1386.00","1388.00","1390.00","1392.00","1394.00","1396.00","1398.00","1400.00","1402.00","1404.00","1406.00","1408.00","1410.00","1412.00","1414.00","1416.00","1418.00","1420.00","1422.00","1424.00","1426.00","1428.00","1430.00","1432.00","1434.00","1436.00","1438.00","1440.00","1442.00","1444.00","1446.00","1448.00","1450.00","1452.00","1454.00","1456.00","1458.00","1460.00","1462.00","1464.00","1466.00","1468.00","1470.00","1472.00","1474.00","1476.00","1478.00","1480.00","1482.00","1484.00","1486.00","1488.00","1490.00","1492.00","1494.00","1496.00","1498.00","1500.00","1502.00","1504.00","1506.00","1508.00","1510.00","1512.00","1514.00","1516.00","1518.00","1520.00","1522.00","1524.00","1526.00","1528.00","1530.00","1532.00","1534.00","1536.00","1538.00","1540.00","1542.00","1544.00","1546.00","1548.00","1550.00","1552.00","1554.00","1556.00","1558.00","1560.00","1562.00","1564.00","1566.00","1568.00","1570.00","1572.00","1574.00","1576.00","1578.00","1580.00","1582.00","1584.00","1586.00","1588.00","1590.00","1592.00","1594.00","1596.00","1598.00","1600.00","1602.00","1604.00","1606.00","1608.00","1610.00","1612.00","1614.00","1616.00","1618.00","1620.00","1622.00","1624.00","1626.00","1628.00","1630.00","1632.00","1634.00","1636.00","1638.00","1640.00","1642.00","1644.00","1646.00","1648.00","1650.00","1652.00","1654.00","1656.00","1658.00","1660.00","1662.00","1664.00","1666.00","1668.00","1670.00","1672.00","1674.00","1676.00","1678.00","1680.00","1682.00","1684.00","1686.00","1688.00","1690.00","1692.00","1694.00","1696.00","1698.00","1700.00","1702.00","1704.00","1706.00","1708.00","1710.00","1712.00","1714.00","1716.00","1718.00","1720.00","1722.00","1724.00","1726.00","1728.00","1730.00","1732.00","1734.00","1736.00","1738.00","1740.00","1742.00","1744.00","1746.00","1748.00","1750.00","1752.00","1754.00","1756.00","1758.00","1760.00","1762.00","1764.00","1766.00","1768.00","1770.00","1772.00","1774.00","1776.00","1778.00","1780.00","1782.00","1784.00","1786.00","1788.00","1790.00","1792.00","1794.00","1796.00","1798.00","1800.00","1802.00","1804.00","1806.00","1808.00","1810.00","1812.00","1814.00","1816.00","1818.00","1820.00","1822.00","1824.00","1826.00","1828.00","1830.00","1832.00","1834.00","1836.00","1838.00","1840.00","1842.00","1844.00","1846.00","1848.00","1850.00","1852.00","1854.00","1856.00","1858.00","1860.00","1862.00","1864.00","1866.00","1868.00","1870.00","1872.00","1874.00","1876.00","1878.00","1880.00","1882.00","1884.00","1886.00","1888.00","1890.00","1892.00","1894.00","1896.00","1898.00","1900.00","1902.00","1904.00","1906.00","1908.00","1910.00","1912.00","1914.00","1916.00","1918.00","1920.00","1922.00","1924.00","1926.00","1928.00","1930.00","1932.00","1934.00","1936.00","1938.00","1940.00","1942.00","1944.00","1946.00","1948.00","1950.00","1952.00","1954.00","1956.00","1958.00","1960.00","1962.00","1964.00","1966.00","1968.00","1970.00","1972.00","1974.00","1976.00","1978.00","1980.00","1982.00","1984.00","1986.00","1988.00","1990.00","1992.00","1994.00","1996.00","1998.00","2000.00","2002.00","2004.00","2006.00","2008.00","2010.00","2012.00","2014.00","2016.00","2018.00","2020.00","2022.00","2024.00","2026.00","2028.00","2030.00","2032.00","2034.00","2036.00","2038.00","2040.00","2042.00","2044.00","2046.00","2048.00","2050.00","2052.00","2054.00","2056.00","2058.00","2060.00","2062.00","2064.00","2066.00","2068.00","2070.00","2072.00","2074.00","2076.00","2078.00","2080.00","2082.00","2084.00","2086.00","2088.00","2090.00","2092.00","2094.00","2096.00","2098.00","2100.00","2102.00","2104.00","2106.00","2108.00","2110.00","2112.00","2114.00","2116.00","2118.00","2120.00","2122.00","2124.00","2126.00","2128.00","2130.00","2132.00","2134.00","2136.00","2138.00","2140.00","2142.00","2144.00","2146.00","2148.00","2150.00","2152.00","2154.00","2156.00","2158.00","2160.00","2162.00","2164.00","2166.00","2168.00","2170.00","2172.00","2174.00","2176.00","2178.00","2180.00","2182.00","2184.00","2186.00","2188.00","2190.00","2192.00","2194.00","2196.00","2198.00","2200.00","2202.00","2204.00","2206.00","2208.00","2210.00","2212.00","2214.00","2216.00","2218.00","2220.00","2222.00","2224.00","2226.00","2228.00","2230.00","2232.00","2234.00","2236.00","2238.00","2240.00","2242.00","2244.00","2246.00","2248.00","2250.00","2252.00","2254.00","2256.00","2258.00","2260.00","2262.00","2264.00","2266.00","2268.00","2270.00","2272.00","2274.00","2276.00","2278.00","2280.00","2282.00","2284.00","2286.00","2288.00","2290.00","2292.00","2294.00","2296.00","2298.00","2300.00","2302.00","2304.00","2306.00","2308.00","2310.00","2312.00","2314.00","2316.00","2318.00","2320.00","2322.00","2324.00","2326.00","2328.00","2330.00","2332.00","2334.00","2336.00","2338.00","2340.00","2342.00","2344.00","2346.00","2348.00","2350.00","2352.00","2354.00","2356.00","2358.00","2360.00","2362.00","2364.00","2366.00","2368.00","2370.00","2372.00","2374.00","2376.00","2378.00","2380.00","2382.00","2384.00","2386.00","2388.00","2390.00","2392.00","2394.00","2396.00","2398.00","2400.00","2402.00","2404.00","2406.00","2408.00","2410.00","2412.00","2414.00","2416.00","2418.00","2420.00","2422.00","2424.00","2426.00","2428.00","2430.00","2432.00","2434.00","2436.00","2438.00","2440.00","2442.00","2444.00","2446.00","2448.00","2450.00","2452.00","2454.00","2456.00","2458.00","2460.00","2462.00","2464.00","2466.00","2468.00","2470.00","2472.00","2474.00","2476.00","2478.00","2480.00","2482.00","2484.00","2486.00","2488.00","2490.00","2492.00","2494.00","2496.00","2498.00"
"rep-08",3.0641099e-02,3.0476799e-02,3.0232901e-02,3.0417699e-02,2.9435599e-02,2.9555600e-02,2.9560300e-02,3.0553101e-02,2.9425601e-02,2.9459501e-02,2.9525300e-02,2.9069399e-02,2.8996000e-02,2.8413801e-02,2.8975500e-02,2.9161001e-02,2.9044600e-02,2.9215300e-02,2.9108999e-02,2.9647101e-02,2.9009100e-02,2.9303599e-02,2.9093301e-02,2.9091399e-02,2.9171700e-02,2.9320201e-02,2.9130900e-02,2.9378699e-02,2.9309500e-02,2.8762100e-02,2.9171700e-02,2.9324301e-02,2.8770899e-02,2.8779499e-02,2.9208200e-02,2.8972100e-02,2.8975001e-02,2.9671401e-02,2.8992200e-02,2.9115699e-02,2.9479999e-02,2.9194100e-02,2.8642900e-02,2.8792400e-02,2.9076099e-02,2.7898600e-02,2.8497500e-02,2.8444501e-02,2.9211801e-02,2.8202500e-02,2.8499801e-02,2.9334299e-02,2.9293800e-02,2.9685000e-02,2.9723199e-02,2.9511500e-02,2.9082799e-02,2.8239300e-02,2.9252799e-02,2.9116601e-02,2.9819001e-02,2.9447300e-02,2.9497400e-02,2.9790601e-02,2.8879600e-02,2.9059600e-02,2.9712399e-02,2.8924899e-02,2.9296201e-02,2.8976901e-02,2.9151401e-02,2.8918300e-02,2.8197801e-02,2.8436899e-02,2.8672000e-02,2.8521299e-02,2.8597100e-02,2.8354600e-02,2.8362300e-02,2.8694600e-02,2.8124999e-02,2.7992500e-02,2.7844399e-02,2.7620800e-02,2.8230200e-02,2.8045900e-02,2.7899001e-02,2.7882300e-02,2.7866600e-02,2.7679700e-02,2.7840400e-02,2.7632000e-02,2.7785501e-02,2.7735500e-02,2.7581699e-02,2.7653201e-02,2.7521400e-02,2.7435999e-02,2.7392600e-02,2.7275100e-02,2.7375899e-02,2.7384801e-02,2.7189299e-02,2.7006600e-02,2.7185399e-02,2.7226901e-02,2.7111100e-02,2.7117301e-02,2.6957501e-02,2.7012100e-02,2.6803700e-02,2.6809201e-02,2.6617100e-02,2.6682399e-02,2.6758900e-02,2.6680900e-02,2.6565600e-02,2.6675500e-02,2.6637100e-02,2.6602700e-02,2.6542701e-02,2.6598200e-02,2.6572200e-02,2.6619900e-02,2.6497399e-02,2.6504500e-02,2.6512301e-02,2.6411500e-02,2.6347000e-02,2.6483901e-02,2.6428901e-02,2.6408400e-02,2.6428500e-02,2.6388600e-02,2.6432199e-02,2.6446801e-02,2.6391100e-02,2.6429500e-02,2.6394600e-02,2.6372701e-02,2.6364701e-02,2.6358800e-02,2.6323199e-02,2.6291599e-02,2.6338801e-02,2.6359800e-02,2.6330801e-02,2.6261300e-02,2.6272800e-02,2.6319999e-02,2.6331400e-02,2.6293799e-02,2.6232401e-02,2.6267400e-02,2.6269400e-02,2.6333099e-02,2.6319301e-02,2.6336599e-02,2.6386701e-02,2.6429299e-02,2.6432499e-02,2.6441099e-02,2.6445299e-02,2.6476899e-02,2.6537100e-02,2.6557900e-02,2.6574900e-02,2.6609300e-02,2.6625400e-02,2.6684500e-02,2.6706100e-02,2.6776800e-02,2.6826700e-02,2.6923699e-02,2.7029900e-02,2.7074900e-02,2.7126700e-02,2.7125400e-02,2.7119599e-02,2.7077300e-02,2.7034299e-02,2.6926501e-02,2.6991200e-02,2.7162600e-02,2.7139800e-02,2.7069800e-02,2.6942400e-02,2.6940800e-02,2.6923301e-02,2.6892999e-02,2.6854601e-02,2.6851401e-02,2.6827600e-02,2.6809899e-02,2.6769800e-02,2.6740100e-02,2.6719499e-02,2.6688900e-02,2.6679600e-02,2.6668901e-02,2.6644100e-02,2.6645301e-02,2.6637601e-02,2.6639899e-02,2.6633000e-02,2.6641000e-02,2.6661299e-02,2.6661500e-02,2.6654800e-02,2.6679801e-02,2.6714001e-02,2.6760301e-02,2.6819199e-02,2.6859799e-02,2.6937099e-02,2.7048100e-02,2.7101200e-02,2.7190000e-02,2.7239600e-02,2.7294001e-02,2.7386401e-02,2.7413700e-02,2.7433300e-02,2.7461600e-02,2.7498800e-02,2.7507899e-02,2.7509900e-02,2.7544700e-02,2.7546899e-02,2.7573099e-02,2.7582601e-02,2.7612399e-02,2.7626401e-02,2.7666900e-02,2.7669501e-02,2.7696401e-02,2.7719701e-02,2.7729400e-02,2.7771000e-02,2.7776100e-02,2.7804101e-02,2.7853001e-02,2.7871599e-02,2.7935000e-02,2.7974600e-02,2.8014399e-02,2.8060099e-02,2.8092301e-02,2.8160900e-02,2.8210299e-02,2.8281700e-02,2.8333399e-02,2.8399600e-02,2.8496901e-02,2.8576000e-02,2.8683901e-02,2.8792100e-02,2.8903799e-02,2.9012401e-02,2.9180400e-02,2.9366501e-02,2.9617000e-02,3.0069800e-02,3.0407101e-02,3.0797699e-02,3.1263001e-02,3.1776201e-02,3.2336801e-02,3.2938700e-02,3.3626001e-02,3.4389101e-02,3.5215501e-02,3.6145199e-02,3.7199099e-02,3.8332801e-02,3.9565202e-02,4.0810000e-02,4.2038199e-02,4.3186702e-02,4.4209000e-02,4.5050502e-02,4.5715600e-02,4.6216700e-02,4.6549000e-02,4.6786599e-02,4.6930298e-02,4.7006100e-02,4.7016099e-02,4.6963599e-02,4.6862401e-02,4.6699900e-02,4.6483900e-02,4.6218600e-02,4.5907699e-02,4.5564100e-02,4.5178499e-02,4.4769499e-02,4.4335701e-02,4.3869302e-02,4.3389998e-02,4.2880099e-02,4.2386100e-02,4.1876301e-02,4.1343499e-02,4.0811300e-02,4.0284801e-02,3.9750598e-02,3.9217699e-02,3.8696598e-02,3.8179900e-02,3.7656099e-02,3.7152302e-02,3.6677200e-02,3.6222499e-02,3.5743602e-02,3.5342801e-02,3.4945700e-02,3.4516700e-02,3.4135100e-02,3.3806600e-02,3.3445600e-02,3.3143401e-02,3.2834500e-02,3.2485802e-02,3.2231800e-02,3.2150500e-02,3.1945702e-02,3.1746399e-02,3.1619400e-02,3.1532399e-02,3.1424500e-02,3.1298000e-02,3.1205200e-02,3.1185700e-02,3.1133300e-02,3.1173700e-02,3.1168699e-02,3.1177200e-02,3.1228200e-02,3.1387400e-02,3.1504501e-02,3.1545602e-02,3.1657599e-02,3.1846900e-02,3.1896200e-02,3.2082800e-02,3.2520998e-02,3.2675099e-02,3.2892101e-02,3.3170700e-02,3.1237200e-02,3.1452600e-02,3.1680599e-02,3.1922501e-02,3.2179002e-02,3.2442499e-02,3.2719601e-02,3.3031799e-02,3.3371799e-02,3.3784699e-02,3.4267500e-02,3.4853000e-02,3.5597999e-02,3.6462899e-02,3.7619099e-02,3.9001100e-02,4.0621500e-02,4.2697899e-02,4.4934198e-02,4.7484100e-02,5.0257001e-02,5.3061102e-02,5.6003001e-02,5.8753699e-02,6.1303198e-02,6.3716300e-02,6.5776199e-02,6.7527696e-02,6.9036096e-02,7.0164897e-02,7.1017802e-02,7.1649097e-02,7.2092600e-02,7.2429501e-02,7.2665401e-02,7.2852597e-02,7.3000103e-02,7.3144600e-02,7.3258497e-02,7.3403701e-02,7.3545597e-02,7.3724099e-02,7.3906198e-02,7.4062899e-02,7.4217901e-02,7.4336901e-02,7.4405700e-02,7.4438497e-02,7.4399397e-02,7.4313700e-02,7.4173301e-02,7.4022099e-02,7.3783197e-02,7.3551297e-02,7.3301502e-02,7.3024496e-02,7.2749399e-02,7.2470300e-02,7.2187997e-02,7.1912803e-02,7.1608402e-02,7.1321502e-02,7.1048498e-02,7.0742302e-02,7.0437297e-02,7.0143297e-02,6.9846101e-02,6.9562599e-02,6.9258697e-02,6.8963401e-02,6.8672903e-02,6.8378396e-02,6.8131201e-02,6.7862101e-02,6.7611203e-02,6.7386597e-02,6.7176104e-02,6.6996798e-02,6.6854797e-02,6.6723101e-02,6.6657104e-02,6.6614002e-02,6.6622697e-02,6.6667899e-02,6.6776603e-02,6.6939101e-02,6.7153104e-02,6.7441300e-02,6.7764603e-02,6.8193801e-02,6.8678997e-02,6.9226898e-02,6.9886602e-02,7.0575498e-02,7.1360998e-02,7.2257303e-02,7.3212199e-02,7.4303798e-02,7.5477801e-02,7.6736003e-02,7.8170799e-02,7.9660900e-02,8.1296198e-02,8.3123602e-02,8.4987998e-02,8.7139197e-02,8.9390904e-02,9.1793098e-02,9.4507501e-02,9.7237498e-02,0.1002020,0.1034340,0.1066870,0.1102850,0.1138950,0.1176150,0.1216600,0.1255160,0.1295670,0.1336910,0.1376360,0.1417740,0.1456600,0.1494900,0.1534470,0.1571300,0.1609400,0.1647670,0.1686550,0.1729670,0.1773850,0.1822960,0.1881400,0.1944150,0.2022130,0.2110140,0.2214980,0.2343620,0.2489760,0.2668340,0.2886960,0.3134900,0.3438510,0.3769010,0.4147560,0.4585500,0.5039670,0.5549480,0.6082520,0.6631240,0.7216900,0.7764510,0.8318620,0.8867120,0.9366740,0.9851240,1.0287200,1.0682499,1.1058400,1.1375200,1.1671300,1.1937600,1.2169700,1.2385900,1.2566200,1.2732600,1.2874800,1.2995400,1.3100600,1.3187500,1.3256500,1.3313200,1.3354000,1.3384800,1.3402100,1.3408800,1.3402500,1.3383900,1.3351400,1.3293400,1.3218300,1.3113500,1.2990600,1.2842200,1.2666301,1.2482300,1.2274700,1.2056000,1.1832800,1.1590700,1.1357900,1.1119300,1.0873500,1.0637701,1.0394800,1.0163000,0.9931980,0.9698170,0.9478400,0.9255660,0.9039780,0.8828880,0.8614730,0.8416160,0.8215250,0.8016680,0.7826170,0.7632770,0.7451880,0.7271440,0.7093110,0.6923080,0.6752790,0.6592350,0.6434510,0.6277810,0.6132220,0.5987050,0.5849020,0.5714110,0.5580200,0.5457490,0.5335340,0.5218380,0.5105540,0.4993520,0.4891110,0.4789210,0.4691230,0.4598000,0.4505810,0.4421780,0.4338150,0.4257190,0.4181370,0.4106410,0.4037180,0.3968880,0.3902730,0.3841060,0.3780510,0.3724270,0.3668990,0.3614870,0.3565030,0.3515880,0.3469600,0.3424920,0.3380920,0.3340400,0.3300320,0.3262190,0.3225640,0.3189700,0.3156870,0.3124010,0.3092950,0.3062950,0.3033200,0.3006370,0.2979440,0.2954090,0.2929290,0.2905230,0.2883270,0.2861040,0.2840260,0.2820170,0.2800600,0.2782850,0.2765080,0.2748400,0.2732480,0.2717160,0.2703130,0.2689530,0.2676750,0.2664800,0.2653480,0.2643230,0.2633470,0.2624730,0.2616840,0.2609440,0.2603260,0.2597780,0.2593200,0.2589080,0.2585900,0.2583630,0.2581840,0.2581380,0.2581760,0.2582910,0.2585080,0.2588120,0.2591920,0.2596920,0.2602980,0.2609730,0.2617730,0.2626510,0.2636680,0.2647950,0.2659990,0.2673860,0.2688400,0.2704860,0.2722660,0.2741540,0.2762360,0.2783920,0.2808380,0.2834410,0.2861220,0.2890830,0.2921160,0.2955070,0.2990310,0.3027210,0.3066910,0.3106940,0.3151000,0.3195720,0.3242280,0.3291350,0.3339790,0.3391430,0.3442510,0.3494770,0.3547460,0.3597800,0.3649400,0.3697730,0.3746240,0.3792120,0.3833850,0.3874190,0.3909650,0.3943170,0.3972370,0.3997820,0.4019590,0.4037590,0.4052910,0.4064740,0.4073670,0.4080300,0.4084580,0.4087750,0.4089250,0.4090140,0.4090660,0.4090910,0.4091780,0.4093540,0.4096750,0.4101250,0.4107760,0.4116270,0.4127000,0.4140520,0.4156820,0.4177190,0.4201200,0.4228560,0.4262220,0.4301170,0.4350080,0.4406730,0.4471770,0.4549360,0.4636070,0.4743040,0.4864890,0.5010440,0.5179760,0.5373580,0.5608270,0.5872470,0.6198990,0.6566370,0.6990760,0.7494930,0.8064030,0.8761930,0.9556050,1.0492200,1.1547400,1.2709900,1.4050500,1.5463099,1.7121800,1.8834100,2.0660501,2.2526400,2.4240699,2.5830100,2.7105401,2.8047099,2.8716500,2.9103301,2.9423399,2.9597299,2.9721000,2.9803901,2.9932799,2.9986501,3.0058899,3.0121500,3.0177500,3.0179400,3.0190799,3.0241799,3.0260601,3.0254600,3.0250299,3.0270600,3.0240600,3.0211000,3.0138900,3.0136900,3.0121300,3.0036800,3.0132501,3.0107000,3.0160999,3.0151100,3.0241599,3.0290899,3.0306301,3.0382700,3.0401499,3.0463099,3.0476201,3.0433099,3.0463500,3.0464101,3.0331800,3.0312200,3.0215900,3.0166099,3.0114100,2.9893701,2.9752500,2.9541900,2.9338901,2.9075601,2.8848200,2.8562000,2.8282101,2.7993100,2.7694399,2.7346399,2.6985800,2.6647100,2.6283000,2.5896001,2.5476301,2.5113101,2.4735899,2.4351599,2.3952401,2.3576601,2.3190899,2.2815599,2.2425599,2.2074699,2.1703100,2.1319301,2.0989499,2.0633299,2.0288301,1.9947701,1.9601901,1.9282800,1.8961800,1.8651201,1.8338000,1.8039700,1.7729300,1.7441000,1.7154700,1.6864600,1.6600300,1.6344000,1.6073600,1.5806600,1.5561800,1.5307600,1.5067101,1.4834400,1.4594600,1.4371600,1.4146399,1.3933100,1.3717300,1.3515199,1.3308700,1.3114600,1.2918700,1.2734200,1.2555200,1.2375900,1.2209600,1.2041100,1.1884201,1.1724700,1.1576999,1.1428800,1.1286100,1.1152500,1.1018800,1.0894200,1.0769300,1.0653501,1.0536400,1.0429300,1.0323300,1.0220200,1.0119700,1.0025700,0.9937300,0.9846940,0.9765520,0.9682500,0.9608280,0.9534830,0.9463810,0.9394680,0.9329780,0.9268560,0.9208960,0.9152230,0.9097810,0.9048710,0.8998840,0.8954390,0.8908910,0.8869600,0.8831110,0.8796590,0.8763200,0.8732600,0.8704160,0.8679400,0.8656910,0.8635820,0.8618420,0.8602140,0.8589740,0.8579810,0.8570670,0.8564340,0.8561100,0.8559520,0.8561090,0.8563850,0.8568280,0.8576140,0.8587000,0.8598430,0.8614390,0.8630240,0.8651000,0.8673150,0.8697150,0.8723590,0.8752390,0.8784950,0.8820320,0.8855710,0.8895420,0.8940990,0.8981800,0.9028470,0.9078090,0.9131120,0.9185000,0.9244430,0.9304130,0.9369170,0.9433730,0.9505290,0.9574830,0.9653090,0.9729660,0.9811950,0.9895690,0.9982950,1.0070800,1.0165100,1.0261600,1.0360900,1.0462500,1.0567100,1.0674500,1.0786099,1.0903500,1.1020100,1.1141599,1.1262300,1.1393200,1.1523401,1.1658900,1.1792400,1.1946000,1.2076401,1.2230901,1.2376800,1.2537000,1.2687600,1.2853900,1.3013700,1.3178999,1.3344300,1.3519300,1.3695500,1.3874600,1.4053200,1.4238000,1.4439600,1.4610100,1.4800299,1.5001500,1.5200599,1.5396301,1.5599200,1.5807600,1.6023999,1.6235600,1.6446600,1.6659100,1.6877900,1.7105700,1.7316300,1.7542400,1.7774700,1.7997900,1.8246100,1.8465700,1.8700300,1.8918101,1.9174300,1.9413000,1.9644400,1.9867500,2.0143800,2.0343299,2.0618401,2.0859101,2.1087401,2.1341500,2.1605101,2.1827199,2.2096400,2.2303700,2.2557299,2.2784100,2.3063200,2.3339100,2.3502700,2.3742399,2.4006200,2.4220400,2.4449401,2.4701400,2.4877000,2.5100000,2.5292399,2.5466599,2.5715201,2.5920000,2.6047900,2.6219499,2.6454899,2.6531999,2.6665699,2.6775301,2.6893201,2.6979301,2.7183101,2.7211699,2.7286301,2.7309999,2.7368801,2.7373400,2.7486300,2.7497399,2.7466500,2.7525401,2.7496300,2.7584600,2.7539699,2.7568600,2.7484901,2.7519400,2.7522600,2.7472701,2.7459500
