# Supplementary material for: Evaluating Spectral Signals to Identify Spectral Error
Source: PLoS One. 2016 Jan 5;11(1):e0146249. doi: 10.1371/journal.pone.0146249 (PMC4701180; doi:10.1371/journal.pone.0146249)
Supplement: S1 File — Additional data sets and short “read me” files with explanations are provided to show results of repeated tests supporting the statement on the instrument flaw. (ZIP) [file pone.0146249.s001.zip › PONE_Bazar-et-al_rawdata-files-captioncorrected/figure_7-8/figure_7-8.TXT]

"400.00","402.00","404.00","406.00","408.00","410.00","412.00","414.00","416.00","418.00","420.00","422.00","424.00","426.00","428.00","430.00","432.00","434.00","436.00","438.00","440.00","442.00","444.00","446.00","448.00","450.00","452.00","454.00","456.00","458.00","460.00","462.00","464.00","466.00","468.00","470.00","472.00","474.00","476.00","478.00","480.00","482.00","484.00","486.00","488.00","490.00","492.00","494.00","496.00","498.00","500.00","502.00","504.00","506.00","508.00","510.00","512.00","514.00","516.00","518.00","520.00","522.00","524.00","526.00","528.00","530.00","532.00","534.00","536.00","538.00","540.00","542.00","544.00","546.00","548.00","550.00","552.00","554.00","556.00","558.00","560.00","562.00","564.00","566.00","568.00","570.00","572.00","574.00","576.00","578.00","580.00","582.00","584.00","586.00","588.00","590.00","592.00","594.00","596.00","598.00","600.00","602.00","604.00","606.00","608.00","610.00","612.00","614.00","616.00","618.00","620.00","622.00","624.00","626.00","628.00","630.00","632.00","634.00","636.00","638.00","640.00","642.00","644.00","646.00","648.00","650.00","652.00","654.00","656.00","658.00","660.00","662.00","664.00","666.00","668.00","670.00","672.00","674.00","676.00","678.00","680.00","682.00","684.00","686.00","688.00","690.00","692.00","694.00","696.00","698.00","700.00","702.00","704.00","706.00","708.00","710.00","712.00","714.00","716.00","718.00","720.00","722.00","724.00","726.00","728.00","730.00","732.00","734.00","736.00","738.00","740.00","742.00","744.00","746.00","748.00","750.00","752.00","754.00","756.00","758.00","760.00","762.00","764.00","766.00","768.00","770.00","772.00","774.00","776.00","778.00","780.00","782.00","784.00","786.00","788.00","790.00","792.00","794.00","796.00","798.00","800.00","802.00","804.00","806.00","808.00","810.00","812.00","814.00","816.00","818.00","820.00","822.00","824.00","826.00","828.00","830.00","832.00","834.00","836.00","838.00","840.00","842.00","844.00","846.00","848.00","850.00","852.00","854.00","856.00","858.00","860.00","862.00","864.00","866.00","868.00","870.00","872.00","874.00","876.00","878.00","880.00","882.00","884.00","886.00","888.00","890.00","892.00","894.00","896.00","898.00","900.00","902.00","904.00","906.00","908.00","910.00","912.00","914.00","916.00","918.00","920.00","922.00","924.00","926.00","928.00","930.00","932.00","934.00","936.00","938.00","940.00","942.00","944.00","946.00","948.00","950.00","952.00","954.00","956.00","958.00","960.00","962.00","964.00","966.00","968.00","970.00","972.00","974.00","976.00","978.00","980.00","982.00","984.00","986.00","988.00","990.00","992.00","994.00","996.00","998.00","1000.00","1002.00","1004.00","1006.00","1008.00","1010.00","1012.00","1014.00","1016.00","1018.00","1020.00","1022.00","1024.00","1026.00","1028.00","1030.00","1032.00","1034.00","1036.00","1038.00","1040.00","1042.00","1044.00","1046.00","1048.00","1050.00","1052.00","1054.00","1056.00","1058.00","1060.00","1062.00","1064.00","1066.00","1068.00","1070.00","1072.00","1074.00","1076.00","1078.00","1080.00","1082.00","1084.00","1086.00","1088.00","1090.00","1092.00","1094.00","1096.00","1098.00","1100.00","1102.00","1104.00","1106.00","1108.00","1110.00","1112.00","1114.00","1116.00","1118.00","1120.00","1122.00","1124.00","1126.00","1128.00","1130.00","1132.00","1134.00","1136.00","1138.00","1140.00","1142.00","1144.00","1146.00","1148.00","1150.00","1152.00","1154.00","1156.00","1158.00","1160.00","1162.00","1164.00","1166.00","1168.00","1170.00","1172.00","1174.00","1176.00","1178.00","1180.00","1182.00","1184.00","1186.00","1188.00","1190.00","1192.00","1194.00","1196.00","1198.00","1200.00","1202.00","1204.00","1206.00","1208.00","1210.00","1212.00","1214.00","1216.00","1218.00","1220.00","1222.00","1224.00","1226.00","1228.00","1230.00","1232.00","1234.00","1236.00","1238.00","1240.00","1242.00","1244.00","1246.00","1248.00","1250.00","1252.00","1254.00","1256.00","1258.00","1260.00","1262.00","1264.00","1266.00","1268.00","1270.00","1272.00","1274.00","1276.00","1278.00","1280.00","1282.00","1284.00","1286.00","1288.00","1290.00","1292.00","1294.00","1296.00","1298.00","1300.00","1302.00","1304.00","1306.00","1308.00","1310.00","1312.00","1314.00","1316.00","1318.00","1320.00","1322.00","1324.00","1326.00","1328.00","1330.00","1332.00","1334.00","1336.00","1338.00","1340.00","1342.00","1344.00","1346.00","1348.00","1350.00","1352.00","1354.00","1356.00","1358.00","1360.00","1362.00","1364.00","1366.00","1368.00","1370.00","1372.00","1374.00","1376.00","1378.00","1380.00","1382.00","1384.00","1386.00","1388.00","1390.00","1392.00","1394.00","1396.00","1398.00","1400.00","1402.00","1404.00","1406.00","1408.00","1410.00","1412.00","1414.00","1416.00","1418.00","1420.00","1422.00","1424.00","1426.00","1428.00","1430.00","1432.00","1434.00","1436.00","1438.00","1440.00","1442.00","1444.00","1446.00","1448.00","1450.00","1452.00","1454.00","1456.00","1458.00","1460.00","1462.00","1464.00","1466.00","1468.00","1470.00","1472.00","1474.00","1476.00","1478.00","1480.00","1482.00","1484.00","1486.00","1488.00","1490.00","1492.00","1494.00","1496.00","1498.00","1500.00","1502.00","1504.00","1506.00","1508.00","1510.00","1512.00","1514.00","1516.00","1518.00","1520.00","1522.00","1524.00","1526.00","1528.00","1530.00","1532.00","1534.00","1536.00","1538.00","1540.00","1542.00","1544.00","1546.00","1548.00","1550.00","1552.00","1554.00","1556.00","1558.00","1560.00","1562.00","1564.00","1566.00","1568.00","1570.00","1572.00","1574.00","1576.00","1578.00","1580.00","1582.00","1584.00","1586.00","1588.00","1590.00","1592.00","1594.00","1596.00","1598.00","1600.00","1602.00","1604.00","1606.00","1608.00","1610.00","1612.00","1614.00","1616.00","1618.00","1620.00","1622.00","1624.00","1626.00","1628.00","1630.00","1632.00","1634.00","1636.00","1638.00","1640.00","1642.00","1644.00","1646.00","1648.00","1650.00","1652.00","1654.00","1656.00","1658.00","1660.00","1662.00","1664.00","1666.00","1668.00","1670.00","1672.00","1674.00","1676.00","1678.00","1680.00","1682.00","1684.00","1686.00","1688.00","1690.00","1692.00","1694.00","1696.00","1698.00","1700.00","1702.00","1704.00","1706.00","1708.00","1710.00","1712.00","1714.00","1716.00","1718.00","1720.00","1722.00","1724.00","1726.00","1728.00","1730.00","1732.00","1734.00","1736.00","1738.00","1740.00","1742.00","1744.00","1746.00","1748.00","1750.00","1752.00","1754.00","1756.00","1758.00","1760.00","1762.00","1764.00","1766.00","1768.00","1770.00","1772.00","1774.00","1776.00","1778.00","1780.00","1782.00","1784.00","1786.00","1788.00","1790.00","1792.00","1794.00","1796.00","1798.00","1800.00","1802.00","1804.00","1806.00","1808.00","1810.00","1812.00","1814.00","1816.00","1818.00","1820.00","1822.00","1824.00","1826.00","1828.00","1830.00","1832.00","1834.00","1836.00","1838.00","1840.00","1842.00","1844.00","1846.00","1848.00","1850.00","1852.00","1854.00","1856.00","1858.00","1860.00","1862.00","1864.00","1866.00","1868.00","1870.00","1872.00","1874.00","1876.00","1878.00","1880.00","1882.00","1884.00","1886.00","1888.00","1890.00","1892.00","1894.00","1896.00","1898.00","1900.00","1902.00","1904.00","1906.00","1908.00","1910.00","1912.00","1914.00","1916.00","1918.00","1920.00","1922.00","1924.00","1926.00","1928.00","1930.00","1932.00","1934.00","1936.00","1938.00","1940.00","1942.00","1944.00","1946.00","1948.00","1950.00","1952.00","1954.00","1956.00","1958.00","1960.00","1962.00","1964.00","1966.00","1968.00","1970.00","1972.00","1974.00","1976.00","1978.00","1980.00","1982.00","1984.00","1986.00","1988.00","1990.00","1992.00","1994.00","1996.00","1998.00","2000.00","2002.00","2004.00","2006.00","2008.00","2010.00","2012.00","2014.00","2016.00","2018.00","2020.00","2022.00","2024.00","2026.00","2028.00","2030.00","2032.00","2034.00","2036.00","2038.00","2040.00","2042.00","2044.00","2046.00","2048.00","2050.00","2052.00","2054.00","2056.00","2058.00","2060.00","2062.00","2064.00","2066.00","2068.00","2070.00","2072.00","2074.00","2076.00","2078.00","2080.00","2082.00","2084.00","2086.00","2088.00","2090.00","2092.00","2094.00","2096.00","2098.00","2100.00","2102.00","2104.00","2106.00","2108.00","2110.00","2112.00","2114.00","2116.00","2118.00","2120.00","2122.00","2124.00","2126.00","2128.00","2130.00","2132.00","2134.00","2136.00","2138.00","2140.00","2142.00","2144.00","2146.00","2148.00","2150.00","2152.00","2154.00","2156.00","2158.00","2160.00","2162.00","2164.00","2166.00","2168.00","2170.00","2172.00","2174.00","2176.00","2178.00","2180.00","2182.00","2184.00","2186.00","2188.00","2190.00","2192.00","2194.00","2196.00","2198.00","2200.00","2202.00","2204.00","2206.00","2208.00","2210.00","2212.00","2214.00","2216.00","2218.00","2220.00","2222.00","2224.00","2226.00","2228.00","2230.00","2232.00","2234.00","2236.00","2238.00","2240.00","2242.00","2244.00","2246.00","2248.00","2250.00","2252.00","2254.00","2256.00","2258.00","2260.00","2262.00","2264.00","2266.00","2268.00","2270.00","2272.00","2274.00","2276.00","2278.00","2280.00","2282.00","2284.00","2286.00","2288.00","2290.00","2292.00","2294.00","2296.00","2298.00","2300.00","2302.00","2304.00","2306.00","2308.00","2310.00","2312.00","2314.00","2316.00","2318.00","2320.00","2322.00","2324.00","2326.00","2328.00","2330.00","2332.00","2334.00","2336.00","2338.00","2340.00","2342.00","2344.00","2346.00","2348.00","2350.00","2352.00","2354.00","2356.00","2358.00","2360.00","2362.00","2364.00","2366.00","2368.00","2370.00","2372.00","2374.00","2376.00","2378.00","2380.00","2382.00","2384.00","2386.00","2388.00","2390.00","2392.00","2394.00","2396.00","2398.00","2400.00","2402.00","2404.00","2406.00","2408.00","2410.00","2412.00","2414.00","2416.00","2418.00","2420.00","2422.00","2424.00","2426.00","2428.00","2430.00","2432.00","2434.00","2436.00","2438.00","2440.00","2442.00","2444.00","2446.00","2448.00","2450.00","2452.00","2454.00","2456.00","2458.00","2460.00","2462.00","2464.00","2466.00","2468.00","2470.00","2472.00","2474.00","2476.00","2478.00","2480.00","2482.00","2484.00","2486.00","2488.00","2490.00","2492.00","2494.00","2496.00","2498.00"
"OLD",4.3439865e-04,-4.1007996e-05,-1.9788742e-04,-1.6832352e-04,2.4032593e-04,1.0967255e-04,4.4345856e-05,5.4836273e-05,-8.9168549e-05,1.0013580e-05,-3.4332275e-05,5.1975250e-05,8.1777573e-05,2.3126602e-05,-2.4986267e-04,-1.6951561e-04,-1.7476082e-04,-1.5974045e-05,-1.3828278e-04,-4.1484833e-05,1.1444092e-05,4.4822693e-05,-6.1750412e-05,-1.8954277e-04,1.8119812e-05,6.8902969e-05,-1.5807152e-04,-3.7908554e-05,-8.7022781e-05,1.9311905e-05,-8.6307526e-05,3.5762787e-06,4.3869019e-05,-1.6450882e-05,-5.7935715e-05,1.9073486e-05,4.2915344e-06,-1.3804436e-04,-7.8678131e-06,-5.1975250e-05,-1.6450882e-05,-2.3841858e-05,-1.3875961e-04,-1.1920929e-05,-1.3351440e-04,-2.4437904e-04,-6.8187714e-05,-3.5476685e-04,-1.7476082e-04,-2.4676323e-04,-7.9393387e-05,-2.0265579e-04,-6.7710876e-05,-7.3194504e-05,-2.3245811e-04,-9.0360641e-05,-1.3422966e-04,-9.0599060e-05,-1.0013580e-05,-7.3432922e-05,-1.8024445e-04,-1.6856194e-04,-4.1007996e-05,-7.5101852e-05,6.4373016e-05,1.6641617e-04,8.5592270e-05,-2.1409988e-04,4.4345856e-05,1.2612343e-04,8.7499619e-05,-3.5762787e-06,3.2186508e-05,-8.0347061e-05,-9.1314316e-05,-1.0776520e-04,-1.0919571e-04,-1.2445450e-04,-1.0299683e-04,-8.4161758e-05,-1.9955635e-04,-2.0456314e-04,-1.2660027e-04,-1.8310547e-04,-2.3794174e-04,-1.9550323e-04,-1.8334389e-04,-1.8668175e-04,-2.9277802e-04,-1.1467934e-04,-1.4734268e-04,-1.9335747e-04,-1.8453598e-04,6.9141388e-06,-8.7499619e-05,5.6505203e-05,-1.6689301e-06,1.7404556e-05,-6.9141388e-06,5.8174133e-05,1.9311905e-05,4.5299530e-05,8.2969666e-05,-2.3126602e-05,3.9100647e-05,2.8610229e-05,4.4822693e-05,1.5020370e-05,-5.0067902e-05,9.7751617e-06,-7.0810318e-05,-4.4822693e-05,-1.7595291e-04,-1.5640259e-04,-1.5187263e-04,-1.2135506e-04,-1.6093254e-04,-7.7724457e-05,-1.1658669e-04,-1.6140938e-04,-1.0085106e-04,-1.0824203e-04,-3.8146973e-05,-4.2915344e-06,-1.3589859e-05,-1.6093254e-05,-3.6358833e-05,-4.6968460e-05,8.9406967e-06,1.1920929e-06,-1.2993813e-05,-1.5139580e-05,-1.7285347e-05,2.9563904e-05,3.0517578e-05,5.7458878e-05,4.2676926e-05,2.9325485e-05,3.6001205e-05,9.8943710e-06,9.4175339e-06,-2.0265579e-06,5.0067902e-06,-3.5524368e-05,-5.6028366e-05,-3.6358833e-05,-9.3817711e-05,-1.2147427e-04,-1.7142296e-04,-1.2993813e-04,-1.1479855e-04,-1.2612343e-04,-1.4591217e-04,-1.3685226e-04,-1.0514259e-04,-1.2564659e-04,-9.5844269e-05,-9.6201897e-05,-2.5749207e-05,4.5299530e-06,3.8862228e-05,3.9815903e-05,3.1590462e-05,-1.6331673e-05,-1.1885166e-04,-2.0265579e-04,-2.8157234e-04,-3.3795834e-04,-4.0769577e-04,-4.3284893e-04,-4.3153763e-04,-4.0280819e-04,-3.9553642e-04,-3.5965443e-04,-3.4737587e-04,-3.6466122e-04,-4.0531158e-04,-4.3141842e-04,-4.0817261e-04,-3.2448769e-04,-1.6427040e-04,-5.5313110e-05,-1.9907951e-05,-7.9274178e-05,-2.0086765e-04,-2.9289722e-04,-3.1769276e-04,-1.5997887e-04,-1.8715858e-05,3.4570694e-05,-1.1920929e-06,-6.5326691e-05,-1.1467934e-04,-1.2791157e-04,-1.2016296e-04,-1.0836124e-04,-1.1444092e-04,-1.1348724e-04,-1.1396408e-04,-1.2087822e-04,-1.2016296e-04,-1.1432171e-04,-1.2171268e-04,-1.2457371e-04,-1.2576580e-04,-1.1694431e-04,-1.1575222e-04,-1.1193752e-04,-1.2576580e-04,-1.1169910e-04,-1.0859966e-04,-1.1336803e-04,-1.0716915e-04,-1.1289120e-04,-1.1622906e-04,-1.1003017e-04,-1.0681152e-04,-1.0812283e-04,-1.1491776e-04,-1.2373924e-04,-1.1420250e-04,-1.1801720e-04,-1.1038780e-04,-1.2421608e-04,-1.1754036e-04,-1.1110306e-04,-1.3351440e-04,-1.0907650e-04,-1.2814999e-04,-1.1014938e-04,-1.2326241e-04,-1.2433529e-04,-1.1384487e-04,-1.0466576e-04,-1.1062622e-04,-1.0752678e-04,-1.0883808e-04,-1.0883808e-04,-1.0728836e-04,-1.1289120e-04,-1.0442734e-04,-1.0001659e-04,-1.1062622e-04,-1.0323524e-04,-1.0514259e-04,-9.0599060e-05,-1.0168552e-04,-1.0251999e-04,-9.0122223e-05,-8.7976456e-05,-7.9512596e-05,-9.4652176e-05,-8.5115433e-05,-6.1035156e-05,-4.5657158e-05,-4.6014786e-05,-5.7697296e-05,-5.2571297e-05,-6.5088272e-05,-5.9962273e-05,-6.4492226e-05,-9.9062920e-05,-6.8187714e-05,-8.2373619e-05,-9.4890594e-05,-1.0037422e-04,-9.7870827e-05,-1.0406971e-04,-1.1217594e-04,-1.1801720e-04,-1.1873245e-04,-1.1217594e-04,-1.0263920e-04,-1.0359287e-04,-1.0597706e-04,-9.4771385e-05,-9.4532967e-05,-9.7155571e-05,-9.6321106e-05,-9.0122223e-05,-9.2148781e-05,-9.3579292e-05,-9.3340874e-05,-8.9585781e-05,-9.6559525e-05,-9.5367432e-05,-9.9062920e-05,-9.5665455e-05,-9.7155571e-05,-9.3638897e-05,-9.6142292e-05,-9.4830990e-05,-9.4950199e-05,-9.4473362e-05,-1.0007620e-04,-1.0848045e-04,-1.0478497e-04,-1.0865927e-04,-1.0496378e-04,-1.1438131e-04,-1.1241436e-04,-1.1354685e-04,-1.1652708e-04,-1.1390448e-04,-1.0925531e-04,-1.1378527e-04,-1.1467934e-04,-1.1736155e-04,-1.1336803e-04,-1.1897087e-04,-1.3911724e-04,-1.4102459e-04,-1.3089180e-04,-1.3923645e-04,-1.5223026e-04,-1.4567375e-04,-1.3697147e-04,-1.7035007e-04,-1.8608570e-04,-1.9085407e-04,-1.7857552e-04,-1.9669533e-04,-1.8870831e-04,-1.9323826e-04,-2.0658970e-04,-1.9645691e-04,-2.4282932e-04,-2.7394295e-04,-2.3078918e-04,-2.1219254e-04,-2.2065639e-04,-2.2649765e-04,-2.4449825e-04,-2.6082993e-04,-2.6512146e-04,-2.0980835e-04,-1.9848347e-04,-2.3603439e-04,-2.6512146e-04,-2.0015240e-04,-1.9538403e-04,-2.3901463e-04,-2.6214123e-04,-2.5582314e-04,-2.3734570e-04,-2.7334690e-04,-1.9538403e-04,-2.8848648e-04,-2.8884411e-04,-2.2339821e-04,4.2591244e-04,4.2393804e-04,4.1932613e-04,4.2435527e-04,4.1999668e-04,4.3640286e-04,4.2519718e-04,4.2542815e-04,4.2349100e-04,4.2216480e-04,4.2156875e-04,4.2176247e-04,4.2457879e-04,4.1514635e-04,4.1590631e-04,4.1825324e-04,4.0984154e-04,4.0818006e-04,4.2173266e-04,4.1388720e-04,4.1455775e-04,4.1895360e-04,4.1429698e-04,4.1338056e-04,4.1838735e-04,4.1758269e-04,4.2015314e-04,4.1566044e-04,4.2192638e-04,4.2477995e-04,4.2256713e-04,4.2744726e-04,4.3201447e-04,4.3359399e-04,4.3124706e-04,4.3320656e-04,4.3328851e-04,4.2840093e-04,4.3153018e-04,4.3332577e-04,4.2243302e-04,4.3582916e-04,4.2882562e-04,4.2670965e-04,4.2955577e-04,4.1942298e-04,4.2764843e-04,4.2524934e-04,4.2542815e-04,4.1916966e-04,4.3156743e-04,4.2311847e-04,4.1827559e-04,4.1933358e-04,4.2195618e-04,4.1206181e-04,4.1320920e-04,4.1852891e-04,4.2486191e-04,4.2675436e-04,4.2991340e-04,4.1310489e-04,4.2152405e-04,4.2037666e-04,4.1685998e-04,4.1496754e-04,4.2508543e-04,4.3012202e-04,4.3003261e-04,4.2025745e-04,4.1307509e-04,4.1560829e-04,4.1458011e-04,4.0957332e-04,4.0373206e-04,4.1717291e-04,4.1095912e-04,4.1793287e-04,4.1337311e-04,4.0353835e-04,4.0435791e-04,4.1861832e-04,4.0896237e-04,4.0787458e-04,4.1447580e-04,4.0525198e-04,4.1922927e-04,4.1328371e-04,4.0633976e-04,4.1249394e-04,4.0981174e-04,4.1413307e-04,4.1812658e-04,4.1861832e-04,4.1709840e-04,4.0690601e-04,4.0905178e-04,4.1641295e-04,4.1403621e-04,4.2003393e-04,4.1110069e-04,4.0748715e-04,4.1490048e-04,4.1753054e-04,4.0674210e-04,4.0919334e-04,4.0773302e-04,4.1197985e-04,4.1142106e-04,4.0426105e-04,4.0955096e-04,4.0443987e-04,4.0481985e-04,4.0340424e-04,3.9928406e-04,4.0865690e-04,4.0677190e-04,4.0005147e-04,3.9881468e-04,4.1038543e-04,4.0714443e-04,3.9809942e-04,3.8946420e-04,3.8618594e-04,3.7813187e-04,3.5857409e-04,3.4796447e-04,3.3977628e-04,3.2852590e-04,3.0761957e-04,2.9869378e-04,3.1470507e-04,3.1135976e-04,3.2486767e-04,3.2412261e-04,3.1952560e-04,3.3812970e-04,3.4146756e-04,3.2676756e-04,3.1659007e-04,3.1451136e-04,3.2696873e-04,3.2265484e-04,3.3620000e-04,3.4625083e-04,3.4906715e-04,3.3495575e-04,3.3630431e-04,3.5139173e-04,3.5753846e-04,3.7187338e-04,3.5037100e-04,3.5411865e-04,3.6836416e-04,3.7389249e-04,3.7344545e-04,3.8371980e-04,3.8000196e-04,3.9363652e-04,3.8384646e-04,4.0396303e-04,3.9121509e-04,4.0283054e-04,4.0472299e-04,4.0069968e-04,3.9475411e-04,3.9828569e-04,4.1332468e-04,3.9751828e-04,4.1541457e-04,3.9602444e-04,3.9567798e-04,4.0936470e-04,3.9508566e-04,4.0602684e-04,4.1230768e-04,4.0000677e-04,3.9842352e-04,4.0509924e-04,4.0796027e-04,4.2157248e-04,4.1548163e-04,4.1339919e-04,4.0492415e-04,4.2068586e-04,4.0891767e-04,4.1669607e-04,4.2254478e-04,4.2049587e-04,4.1066483e-04,4.2073801e-04,4.2007864e-04,4.1219965e-04,3.9947405e-04,3.9593875e-04,3.7939474e-04,3.9020926e-04,3.7249364e-04,3.8064085e-04,3.7228921e-04,3.4603942e-04,3.4697447e-04,3.8579106e-04,3.6068261e-04,3.6468729e-04,3.7029386e-04,3.7538260e-04,3.8665533e-04,4.1595101e-04,4.1683763e-04,4.1294843e-04,4.3462217e-04,4.4153631e-04,4.5049191e-04,4.6593696e-04,4.5970082e-04,4.5263022e-04,4.5792013e-04,4.6755373e-04,4.8477948e-04,4.7232211e-04,4.6514720e-04,4.6351552e-04,4.7768652e-04,4.5708567e-04,4.8016012e-04,4.5513362e-04,4.5245141e-04,4.4848770e-04,4.3900684e-04,4.4539385e-04,4.4097938e-04,4.3452717e-04,4.4231955e-04,4.3660123e-04,4.3391390e-04,4.3709425e-04,4.3069036e-04,4.2287307e-04,4.1585322e-04,4.1814614e-04,4.2111147e-04,4.1741319e-04,4.1380897e-04,4.1191839e-04,4.0810928e-04,4.0363520e-04,4.1265041e-04,4.1482225e-04,4.0922686e-04,3.9736927e-04,3.9349496e-04,3.9871782e-04,4.0710345e-04,3.9773434e-04,4.0432066e-04,4.0618703e-04,4.0034577e-04,3.7661195e-04,4.0637702e-04,4.0229037e-04,4.1314214e-04,4.0026382e-04,3.9748102e-04,4.1059032e-04,3.9772317e-04,3.9660931e-04,3.9365515e-04,3.9141998e-04,4.1480735e-04,4.0912628e-04,3.8469583e-04,3.9418787e-04,3.9590150e-04,3.9071590e-04,3.9391592e-04,3.9588287e-04,3.9865077e-04,4.0277466e-04,3.9771944e-04,4.0375441e-04,3.9642304e-04,3.9954111e-04,3.8783625e-04,3.8475171e-04,3.9784238e-04,3.9863959e-04,4.0048733e-04,3.8818642e-04,4.0987134e-04,3.9652362e-04,4.0225685e-04,4.0592998e-04,4.0504523e-04,4.0123612e-04,4.1069090e-04,4.0925294e-04,4.0259399e-04,4.0771067e-04,4.0821917e-04,4.0658563e-04,4.0006824e-04,4.1207857e-04,3.9969012e-04,4.0003285e-04,4.0673092e-04,4.0000305e-04,4.0471740e-04,4.1103736e-04,4.1085668e-04,4.0604267e-04,3.9351359e-04,4.0548760e-04,4.2579137e-04,3.9911643e-04,4.0228199e-04,4.1041151e-04,4.1292515e-04,4.2031193e-04,4.2135408e-04,4.1918689e-04,4.1024154e-04,4.0736003e-04,4.1495916e-04,4.0569156e-04,4.2534806e-04,4.2528147e-04,4.0614104e-04,4.2723853e-04,4.0844808e-04,4.0244070e-04,4.1108631e-04,4.0842430e-04,4.1431095e-04,4.0094601e-04,4.2430498e-04,4.0327664e-04,4.0723430e-04,4.0487479e-04,4.0878681e-04,4.1775731e-04,4.1101500e-04,4.0353090e-04,4.0452834e-04,4.0961616e-04,4.0351320e-04,4.0159095e-04,4.0232856e-04,4.0180329e-04,3.9777718e-04,4.0404312e-04,3.8899109e-04,4.0976517e-04,3.9071962e-04,3.8345717e-04,3.9189495e-04,3.7292577e-04,3.7723780e-04,3.7263706e-04,3.6258623e-04,3.5762414e-04,3.4060329e-04,3.5073608e-04,3.4894794e-04,3.3874065e-04,3.1503290e-04,3.0561909e-04,2.9462576e-04,2.9148161e-04,2.8714165e-04,2.7320907e-04,2.8396025e-04,2.9062107e-04,3.1120703e-04,3.0826777e-04,3.2860041e-04,3.0606613e-04,3.1436235e-04,3.1182170e-04,3.3441931e-04,3.3761561e-04,3.2364950e-04,2.9407442e-04,2.7976930e-04,2.5036931e-04,2.3256987e-04,2.3657829e-04,2.7778745e-04,2.9385090e-04,3.2169372e-04,3.3623725e-04,3.5830587e-04,3.5124272e-04,3.5868585e-04,3.5303831e-04,3.5651773e-04,3.6836416e-04,3.6253035e-04,3.5393983e-04,3.3270568e-04,3.2004714e-04,3.1623989e-04,3.2580644e-04,3.3084303e-04,3.2243878e-04,3.4532696e-04,3.4449250e-04,3.2030791e-04,3.2833964e-04,3.4078211e-04,3.5213679e-04,3.4593046e-04,3.4428388e-04,3.6764890e-04,3.6386400e-04,3.7380308e-04,3.7293136e-04,3.6493689e-04,3.5642833e-04,3.6571920e-04,3.6186725e-04,3.8234144e-04,3.9070845e-04,4.0905923e-04,4.1493773e-04,4.1593611e-04,4.1314960e-04,4.1478872e-04,4.2436272e-04,4.2843074e-04,4.3007731e-04,4.1589886e-04,4.2732805e-04,4.2346865e-04,4.1814893e-04,4.2194128e-04,4.0837377e-04,4.1241944e-04,4.0940195e-04,4.2915344e-04,4.1162968e-04,4.1398406e-04,4.0322542e-04,4.0084124e-04,4.0391088e-04,3.8582087e-04,3.8120151e-04,3.9075315e-04,3.8956106e-04,3.7632883e-04,3.7612021e-04,3.5262108e-04,3.9391220e-04,3.9975345e-04,4.1635334e-04,4.1754544e-04,4.1647255e-04,4.3930113e-04,4.2550266e-04,4.3429434e-04,4.3950975e-04,4.4406950e-04,4.2612851e-04,4.2381883e-04,4.1486323e-04,4.1745603e-04,4.2295456e-04,4.0683150e-04,4.0078163e-04,4.0511787e-04,3.9917231e-04,4.0301681e-04,4.0137768e-04,3.7993491e-04,3.8772821e-04,3.8985908e-04,3.9570034e-04,4.0225685e-04,3.9611757e-04,4.1387975e-04,4.0458143e-04,4.1681528e-04,4.1879714e-04,4.3842196e-04,4.4143200e-04,4.3804944e-04,4.3287873e-04,4.5503676e-04,4.5062602e-04,4.3557584e-04,4.3162704e-04,4.3638051e-04,4.3587387e-04,4.1575730e-04,4.1213632e-04,4.1724741e-04,4.1228533e-04,4.1234493e-04,4.0212274e-04,3.9227307e-04,4.0012598e-04,3.9371848e-04,3.7784874e-04,3.9598346e-04,3.8179755e-04,4.1078031e-04,4.2331219e-04,4.2566657e-04,4.3082237e-04,4.3970346e-04,4.4313073e-04,4.3962896e-04,4.6844780e-04,4.6850741e-04,4.4845045e-04,4.5175850e-04,4.3834746e-04,4.2833388e-04,4.3971837e-04,4.4718385e-04,4.4170022e-04,4.0984154e-04,4.3365359e-04,4.1678548e-04,4.0811300e-04,4.1186810e-04,3.8471818e-04,3.8349628e-04,3.9452314e-04,4.0149689e-04,4.0003657e-04,4.0650368e-04,4.2697787e-04,4.0975213e-04,4.1010976e-04,4.2137504e-04,4.4381618e-04,4.6080351e-04,4.5120716e-04,4.4685602e-04,4.6756864e-04,4.4739246e-04,4.4876337e-04,4.4775009e-04,4.4098496e-04,4.3398142e-04,4.3207407e-04,4.2909384e-04,4.2155385e-04,4.3621659e-04,4.2957067e-04,4.1571259e-04,4.0525198e-04,4.0954351e-04,4.0656328e-04,3.9881468e-04,4.0611625e-04,4.2471290e-04,4.2775273e-04,4.3407083e-04,4.3421984e-04,4.4733286e-04,4.3463707e-04,4.3594837e-04,4.5931339e-04,4.6610832e-04,4.2909384e-04,4.4226646e-04,4.3940544e-04,4.3335557e-04,4.1869283e-04,4.5254827e-04,4.3252110e-04,4.1574240e-04,4.4682622e-04,4.2793155e-04,4.2450428e-04,3.9634109e-04,4.0850043e-04,3.8188696e-04,4.1022897e-04,3.9735436e-04,4.0268898e-04,4.1627884e-04,4.2733550e-04,4.0569901e-04,4.2364001e-04,4.3231249e-04,4.4569373e-04,4.5424700e-04,4.3469667e-04,4.5230985e-04,4.7683716e-04,4.4104457e-04,4.6104193e-04,4.5689940e-04,4.4280291e-04,4.4181943e-04,4.5210123e-04,4.0921569e-04,4.1967630e-04,4.2504072e-04,4.1887164e-04,4.1371584e-04,4.0033460e-04,4.1979551e-04,4.0993094e-04,4.3249130e-04,4.2921305e-04,4.1124225e-04,4.2700768e-04,4.2915344e-04,4.3970346e-04,4.4360757e-04,4.4596195e-04,4.4190884e-04,4.3421984e-04,4.5239925e-04,4.5096874e-04,4.3115020e-04,4.4918060e-04,4.3660402e-04,4.1544437e-04,4.2882562e-04,4.3568015e-04,4.2387843e-04,4.1243434e-04,4.2682886e-04,3.9002299e-04,4.0620565e-04,4.2310357e-04,4.4518709e-04,4.2542815e-04,4.1577220e-04,4.3621659e-04,4.0709972e-04,4.4882298e-04,4.3064356e-04,4.3398142e-04,4.2676926e-04,4.3684244e-04,4.4637918e-04,4.5326352e-04,4.4396520e-04,4.2879581e-04,4.2802095e-04,4.2518973e-04,4.0361285e-04,4.1517615e-04,4.2331219e-04,4.1362643e-04,4.0832162e-04,3.9914250e-04,4.1094422e-04,4.2688847e-04,4.0718913e-04,4.1705370e-04,3.9863586e-04,3.9693713e-04,4.4727325e-04,4.1401386e-04,4.3383241e-04,4.8106909e-04,4.1919947e-04,4.0143728e-04,4.1449070e-04,4.3043494e-04,4.3311715e-04,3.7002563e-04,4.2381883e-04,4.0218234e-04,4.1878223e-04,4.3717027e-04,4.0733814e-04,4.0286779e-04,4.0853024e-04,4.1100383e-04,4.1237473e-04,4.0417910e-04,4.0870905e-04,4.1860342e-04,4.4810772e-04,4.4065714e-04,4.1240454e-04,4.2331219e-04,4.4912100e-04,4.2873621e-04,4.8220158e-04,4.4137239e-04,4.6730042e-04,4.7594309e-04,4.4530630e-04,4.3666363e-04,4.4262409e-04,3.8999319e-04,4.1949749e-04,3.9237738e-04,4.1276217e-04,3.9708614e-04,4.1061640e-04
"NEW",4.3749809e-04,9.3698502e-05,-2.1553040e-04,6.5565109e-05,1.0561943e-04,1.6689301e-05,1.4352798e-04,7.1048737e-05,-7.6293945e-06,-4.1961670e-05,-4.5776367e-05,-1.0395050e-04,5.8412552e-05,-1.6832352e-04,-7.0333481e-05,2.8610229e-05,9.6797943e-05,-6.8426132e-05,-1.3947487e-04,-7.1525574e-06,-4.2438507e-05,-5.3405762e-05,1.2636185e-05,6.2227249e-05,-1.9884109e-04,6.2942505e-05,-9.2267990e-05,-1.1444092e-05,-2.0551682e-04,-1.0490417e-05,6.9141388e-06,-7.1763992e-05,-3.3140182e-05,-3.2424927e-05,5.0067902e-05,9.3460083e-05,-3.1232834e-05,2.7418137e-05,3.8862228e-05,6.3180923e-05,6.6041946e-05,-5.1021576e-05,-7.2479248e-05,7.6293945e-05,-9.2029572e-05,-1.7976761e-04,-1.1324883e-04,-1.2087822e-04,-2.8777122e-04,-1.5354156e-04,-1.0561943e-04,-1.8596649e-04,-1.5330315e-04,-1.1992455e-04,8.4161758e-05,-1.1014938e-04,-2.9516220e-04,-5.7220459e-05,1.0919571e-04,-8.7738037e-05,1.5258789e-05,9.5844269e-05,-2.6464462e-05,-5.9604645e-05,5.4836273e-06,-1.4901161e-04,1.3351440e-05,-3.8146973e-05,-6.4373016e-05,-5.9366226e-05,-2.7179718e-05,6.8664551e-05,-5.4836273e-05,-7.4863434e-05,-1.9717216e-04,-6.6995621e-05,9.5367432e-06,-1.0609627e-04,-7.2002411e-05,-1.1634827e-04,-1.5282631e-04,-6.3419342e-05,-7.5340271e-05,-1.6760826e-04,-1.1825562e-04,-8.9168549e-05,-9.7274780e-05,-7.3909760e-06,-3.7193298e-05,-1.3184547e-04,-4.4107437e-05,-1.1157990e-04,-3.1471252e-05,-1.3351440e-05,-3.9815903e-05,3.2424927e-05,4.7683716e-06,1.0418892e-04,-1.7404556e-05,-1.0967255e-05,-8.6069107e-05,1.2159348e-05,1.1682510e-05,-2.2888184e-05,-3.1709671e-05,-4.9829483e-05,-3.4570694e-05,-3.4809113e-05,-4.0292740e-05,1.3113022e-05,-3.7431717e-05,-2.7179718e-05,-1.0943413e-04,-6.7234039e-05,-7.6055527e-05,-6.1988831e-05,-7.2956085e-05,2.1457672e-05,-4.9352646e-05,-4.7683716e-05,-2.3841858e-06,-1.4305115e-05,-4.0054321e-05,-3.6239624e-05,-4.2438507e-05,-5.0544739e-05,-3.4332275e-05,-7.0452690e-05,-3.1590462e-05,-4.6730042e-05,-6.1988831e-06,-4.7683716e-07,-1.4543533e-05,-8.3446503e-06,-5.1259995e-06,2.2172928e-05,-2.3722649e-05,-3.5643578e-05,-2.6941299e-05,-4.9352646e-05,-3.8504601e-05,-2.7656555e-05,-5.4359436e-05,-1.2040138e-05,-5.3405762e-05,-7.4982643e-05,-8.6784363e-05,-5.5432320e-05,-6.2942505e-05,-6.7591667e-05,-2.8014183e-05,-4.1604042e-05,-5.8412552e-05,-8.1658363e-05,-9.6321106e-05,-5.1259995e-05,1.6808510e-05,3.9339066e-06,-3.9815903e-05,-7.9274178e-05,-7.0095062e-05,-5.5074692e-05,-5.3882599e-05,-9.5605850e-05,-1.2946129e-04,-1.6045570e-04,-1.5950203e-04,-1.5485287e-04,-1.5139580e-04,-1.4197826e-04,-1.4412403e-04,-1.3136864e-04,-1.1324883e-04,-1.0490417e-04,-8.2492828e-05,-8.3684921e-05,-7.0333481e-05,-6.2942505e-05,-3.3259392e-05,-2.5391579e-05,-1.6450882e-05,-7.3075294e-05,-1.0502338e-04,-2.1958351e-04,-3.8647652e-04,-4.5311451e-04,-2.3269653e-04,-1.0192394e-04,1.3113022e-06,2.8014183e-05,8.9406967e-06,-1.2397766e-05,-4.7445297e-05,-5.3286552e-05,-4.4107437e-05,-2.7894974e-05,-4.0173531e-05,-4.3034554e-05,-4.7564507e-05,-4.6968460e-05,-3.3259392e-05,-3.0159950e-05,-3.9815903e-05,-4.3153763e-05,-3.9219856e-05,-4.0531158e-05,-3.6835670e-05,-3.7550926e-05,-3.6716461e-05,-3.3974648e-05,-3.8146973e-05,-3.1948090e-05,-2.8371811e-05,-3.3617020e-05,-4.0531158e-05,-3.9339066e-05,-2.8610229e-05,-3.7193298e-05,-3.7789345e-05,-3.7789345e-05,-3.9339066e-05,-3.1828880e-05,-4.5657158e-05,-3.2305717e-05,-3.5643578e-05,-3.3617020e-05,-4.1723251e-05,-2.8610229e-05,-3.6835670e-05,-3.5285950e-05,-3.5166740e-05,-3.0994415e-05,-2.8610229e-05,-3.1352043e-05,-2.8133392e-05,-3.4332275e-05,-3.4451485e-05,-3.7312508e-05,-2.9921532e-05,-2.9325485e-05,-2.8371811e-05,-3.0517578e-05,-2.7418137e-05,-3.2782555e-05,-3.2663345e-05,-2.8967857e-05,-2.4676323e-05,-2.3722649e-05,-3.9100647e-05,-3.2424927e-05,-2.7298927e-05,-2.8848648e-05,-2.1338463e-05,-2.7775764e-05,-3.2186508e-05,-1.7404556e-05,-3.4213066e-05,-2.3365021e-05,-2.2172928e-05,-3.3855438e-05,-1.0132790e-05,-7.6293945e-06,-3.2424927e-05,-1.3589859e-05,-8.2254410e-06,-1.6331673e-05,-1.7046928e-05,-1.7642975e-05,-1.6450882e-05,-3.0994415e-05,-1.9907951e-05,-2.5153160e-05,-3.3497810e-05,-2.5391579e-05,-2.7775764e-05,-2.0980835e-05,-2.5987625e-05,-3.1232834e-05,-3.2782555e-05,-3.1590462e-05,-4.1365623e-05,-3.4332275e-05,-3.9100647e-05,-3.6299229e-05,-3.0755997e-05,-3.3497810e-05,-3.4451485e-05,-3.2305717e-05,-3.1411648e-05,-2.6643276e-05,-2.9742718e-05,-3.1411648e-05,-3.1411648e-05,-3.0696392e-05,-3.0338764e-05,-3.6954880e-05,-2.8312206e-05,-2.6404858e-05,-3.2722950e-05,-3.3199787e-05,-3.2007694e-05,-2.9325485e-05,-3.0577183e-05,-2.9563904e-05,-3.7372112e-05,-3.4451485e-05,-3.8027763e-05,-3.8981438e-05,-3.6239624e-05,-4.3272972e-05,-4.1842461e-05,-4.4822693e-05,-3.4928322e-05,-2.9802322e-05,-4.3272972e-05,-2.6345253e-05,-2.2768974e-05,-4.1484833e-05,-2.3365021e-05,-2.2768974e-05,-4.8875809e-05,-4.9233437e-05,-2.8371811e-05,-5.2690506e-05,-3.4213066e-05,-2.8014183e-05,-4.6968460e-05,-4.6253204e-05,-1.7642975e-05,-5.9485435e-05,-6.1511993e-05,-1.6570091e-05,-1.7762184e-05,-2.9087067e-05,-3.8146973e-06,-1.3232231e-05,-1.6450882e-05,-9.7751617e-06,-4.2796135e-05,-5.8054924e-05,-4.6968460e-05,-1.7762184e-05,-5.8174133e-05,-4.4226646e-05,-5.1617622e-05,-3.5643578e-05,-5.4836273e-05,-1.6927719e-05,-3.7431717e-05,-3.3497810e-05,-3.2074749e-05,-3.3326447e-05,-2.8342009e-05,-3.1650066e-05,-2.9265881e-05,-2.6881695e-05,-2.7760863e-05,-3.0919909e-05,-2.3014843e-05,-2.9131770e-05,-3.0800700e-05,-3.0197203e-05,-2.7984381e-05,-2.9668212e-05,-1.9490719e-05,-2.7105212e-05,-2.3230910e-05,-3.3222139e-05,-2.8692186e-05,-2.9146671e-05,-3.2149255e-05,-2.5741756e-05,-2.9712915e-05,-2.5741756e-05,-3.3639371e-05,-2.8535724e-05,-3.4689903e-05,-2.6628375e-05,-2.7365983e-05,-2.9124320e-05,-2.2038817e-05,-2.3066998e-05,-2.8170645e-05,-2.7514994e-05,-2.4050474e-05,-2.8789043e-05,-2.9683113e-05,-3.2186508e-05,-2.7015805e-05,-2.9079616e-05,-2.0444393e-05,-2.5540590e-05,-2.5346875e-05,-2.3245811e-05,-2.6121736e-05,-2.7686357e-05,-2.0578504e-05,-2.4378300e-05,-2.3201108e-05,-2.3528934e-05,-2.7760863e-05,-3.1426549e-05,-2.6732683e-05,-2.3052096e-05,-2.1278858e-05,-2.1889806e-05,-2.6509166e-05,-2.1725893e-05,-2.5227666e-05,-2.1040440e-05,-2.6002526e-05,-2.4989247e-05,-2.5287271e-05,-2.3022294e-05,-2.1681190e-05,-2.1159649e-05,-1.9297004e-05,-2.3037195e-05,-2.6926398e-05,-2.2545457e-05,-2.1740794e-05,-2.8565526e-05,-2.3946166e-05,-3.1381845e-05,-2.7939677e-05,-2.4244189e-05,-3.0815601e-05,-2.5674701e-05,-2.2426248e-05,-2.7194619e-05,-2.4825335e-05,-3.0457973e-05,-3.4138560e-05,-2.8923154e-05,-2.4408102e-05,-2.6941299e-05,-2.8491020e-05,-2.2113323e-05,-2.0146370e-05,-2.4288893e-05,-2.9519200e-05,-2.7686357e-05,-3.3304095e-05,-3.1232834e-05,-2.8550625e-05,-2.2783875e-05,-2.9802322e-05,-2.7805567e-05,-2.2053719e-05,-2.6196241e-05,-3.2015145e-05,-2.6971102e-05,-2.6486814e-05,-2.9340386e-05,-2.8796494e-05,-2.5384128e-05,-2.8006732e-05,-2.9467046e-05,-3.5993755e-05,-3.2007694e-05,-2.8148293e-05,-2.7589500e-05,-3.0562282e-05,-3.2961369e-05,-3.2946467e-05,-2.8505921e-05,-2.8491020e-05,-2.8386712e-05,-3.1538308e-05,-2.6524067e-05,-2.9869378e-05,-2.9258430e-05,-3.1046569e-05,-3.8102269e-05,-3.8564205e-05,-3.8474798e-05,-4.4979155e-05,-3.6053360e-05,-4.2811036e-05,-4.8868358e-05,-4.3623149e-05,-4.0635467e-05,-3.8169324e-05,-3.3602118e-05,-2.9958785e-05,-2.8587878e-05,-3.1143427e-05,-4.1536987e-05,-4.3220818e-05,-4.1976571e-05,-4.1529536e-05,-3.8951635e-05,-3.5420060e-05,-3.7088990e-05,-3.6567450e-05,-3.5472214e-05,-3.7781894e-05,-3.9368868e-05,-3.7528574e-05,-3.2998621e-05,-2.5361776e-05,-2.9660761e-05,-2.6382506e-05,-2.9258430e-05,-2.3707747e-05,-2.6553869e-05,-2.2627413e-05,-2.9109418e-05,-1.9013882e-05,-2.1025538e-05,-2.3983419e-05,-2.4832785e-05,-3.2216311e-05,-3.1858683e-05,-2.6665628e-05,-1.9542873e-05,-3.3631921e-05,-2.4814159e-05,-2.9589981e-05,-3.4201890e-05,-2.7902424e-05,-3.0938536e-05,-3.4324825e-05,-3.1106174e-05,-2.9623508e-05,-3.0919909e-05,-2.9265881e-05,-3.3244491e-05,-3.6884099e-05,-3.0763447e-05,-2.7835369e-05,-2.8621405e-05,-2.6147813e-05,-3.2551587e-05,-3.0804425e-05,-3.3654273e-05,-3.2398850e-05,-2.7216971e-05,-2.9370189e-05,-2.6520342e-05,-2.6009977e-05,-3.1001866e-05,-3.2890588e-05,-4.6305358e-05,-4.9874187e-05,-3.2603741e-05,-2.6699156e-05,-4.5193359e-05,-5.7003461e-05,-7.0052687e-05,-5.5585057e-05,-6.3308515e-05,-5.9941784e-05,-5.6356192e-05,-3.0111521e-05,-6.8087131e-05,-6.0096383e-05,-4.4211745e-05,-3.4801662e-05,-3.7640333e-05,-3.0502677e-05,-2.4937093e-05,-2.1696091e-05,-1.8343329e-05,-1.8931925e-05,-2.3163855e-05,-2.3260713e-05,-2.1807849e-05,-1.3619661e-05,-7.5772405e-06,7.7933073e-06,-9.0375543e-06,-1.2025237e-05,-1.6447157e-05,-1.8652529e-05,-1.4148653e-05,-1.2487173e-05,-1.8805265e-05,-2.1968037e-05,-2.0105392e-05,-1.4940277e-05,-1.4696270e-05,-2.8975308e-05,-2.0491891e-05,-2.1212734e-05,-2.4604611e-05,-2.1044863e-05,-2.2390508e-05,-3.2016542e-05,-3.0261464e-05,-2.6891939e-05,-2.6009046e-05,-2.3100525e-05,-2.7501956e-05,-2.9690564e-05,-2.8984621e-05,-3.7465245e-05,-3.3399090e-05,-2.7995557e-05,-3.0431896e-05,-2.9008836e-05,-2.7321279e-05,-2.9265881e-05,-2.5719404e-05,-3.2130629e-05,-3.1005591e-05,-3.5364181e-05,-3.2205135e-05,-2.7511269e-05,-3.0707568e-05,-3.3766031e-05,-2.9463321e-05,-3.9450824e-05,-3.0152500e-05,-2.5767833e-05,-2.5473535e-05,-3.2596290e-05,-3.6671758e-05,-2.7865171e-05,-3.3296645e-05,-4.0784478e-05,-3.8079917e-05,-3.7129968e-05,-3.2562762e-05,-3.4131110e-05,-3.3605844e-05,-3.1709671e-05,-3.5427511e-05,-3.8411468e-05,-3.8653612e-05,-2.9426068e-05,-3.4794211e-05,-3.2458454e-05,-4.1127205e-05,-3.2130629e-05,-3.8146973e-05,-4.2255968e-05,-3.9614737e-05,-3.3829361e-05,-3.0957162e-05,-2.7947128e-05,-3.6809593e-05,-3.9950013e-05,-3.8828701e-05,-3.5595149e-05,-3.7379563e-05,-3.7465245e-05,-4.1007996e-05,-3.5094097e-05,-4.2356551e-05,-3.2626092e-05,-3.7645921e-05,-3.7830323e-05,-4.2736530e-05,-3.5457313e-05,-3.8210303e-05,-3.3048913e-05,-3.5522506e-05,-3.6684796e-05,-3.5995618e-05,-3.3131801e-05,-3.1015836e-05,-3.1023286e-05,-2.8382987e-05,-3.8775615e-05,-3.4933910e-05,-3.1944364e-05,-3.4811907e-05,-2.7331524e-05,-3.7574209e-05,-3.6074314e-05,-4.1234307e-05,-3.6318321e-05,-3.1902455e-05,-3.2502459e-05,-2.6993686e-05,-3.6006328e-05,-2.9284391e-05,-3.0012161e-05,-3.0559051e-05,-3.9302453e-05,-3.4011900e-05,-2.7488684e-05,-2.7627451e-05,-3.0958094e-05,-3.2030046e-05,-3.2196287e-05,-3.3483841e-05,-3.3101998e-05,-2.9313378e-05,-3.1261705e-05,-2.8143637e-05,-3.5462901e-05,-3.2166019e-05,-2.8363429e-05,-3.1790696e-05,-3.9090402e-05,-3.1999312e-05,-3.0038878e-05,-3.4855679e-05,-3.7781894e-05,-3.7787482e-05,-3.1389296e-05,-3.9096922e-05,-3.2767653e-05,-3.2542273e-05,-3.4611672e-05,-3.8312748e-05,-3.0865893e-05,-3.5405159e-05,-3.4853816e-05,-3.4578145e-05,-3.4574419e-05,-2.4672598e-05,-4.0423125e-05,-3.7983060e-05,-3.9171427e-05,-4.8510730e-05,-3.8783997e-05,-4.9185008e-05,-4.4900924e-05,-3.9178878e-05,-4.1674823e-05,-4.3723732e-05,-3.9361417e-05,-3.4250319e-05,-4.4245273e-05,-3.8295984e-05,-3.6396086e-05,-3.7796795e-05,-3.8534403e-05,-4.0851533e-05,-3.3002347e-05,-3.7871301e-05,-3.7588179e-05,-5.1237643e-05,-5.3964555e-05,-4.2401254e-05,-4.8078597e-05,-3.6537647e-05,-3.6135316e-05,-3.2074749e-05,-4.0896237e-05,-3.6709011e-05,-3.5233796e-05,-4.0285289e-05,-4.0441751e-05,-3.4675002e-05,-4.3541193e-05,-3.9421022e-05,-4.9881637e-05,-5.2221119e-05,-4.7698617e-05,-4.1082501e-05,-5.2496791e-05,-4.3876469e-05,-3.6664307e-05,-3.7848949e-05,-4.1514635e-05,-4.4301152e-05,-4.4144690e-05,-3.1039119e-05,-3.7200749e-05,-3.2655895e-05,-4.5813620e-05,-3.4838915e-05,-3.3192337e-05,-3.5233796e-05,-3.5054982e-05,-2.9899180e-05,-4.1209161e-05,-3.8027763e-05,-3.7066638e-05,-3.5926700e-05,-2.8118491e-05,-2.4959445e-05,-4.0203333e-05,-3.2685697e-05,-3.8579106e-05,-3.1083822e-05,-3.5427511e-05,-3.2126904e-05,-3.0152500e-05,-3.2067299e-05,-3.0361116e-05,-3.5159290e-05,-3.6410987e-05,-3.2201409e-05,-3.3192337e-05,-2.6077032e-05,-3.3810735e-05,-3.2112002e-05,-3.2559037e-05,-2.9951334e-05,-3.0323863e-05,-2.6717782e-05,-2.3663044e-05,-3.4466386e-05,-2.8774142e-05,-3.3318996e-05,-2.5063753e-05,-2.9087067e-05,-3.3304095e-05,-3.8817525e-05,-2.4497509e-05,-2.6360154e-05,-2.9057264e-05,-2.3931265e-05,-2.5391579e-05,-1.9833446e-05,-1.5914440e-05,-2.1487474e-05,-2.7269125e-05,-2.4497509e-05,-2.6986003e-05,-1.3947487e-05,-2.6345253e-05,-2.9906631e-05,-2.2143126e-05,-3.0264258e-05,-2.5987625e-05,-2.2500753e-05,-3.2469630e-05,-2.0772219e-05,-2.8759241e-05,-2.9966235e-05,-1.9043684e-05,-2.5168061e-05,-4.0248036e-05,-2.8505921e-05,-2.7164817e-05,-2.6136637e-05,-2.4765730e-05,-3.7059188e-05,-2.6628375e-05,-2.8774142e-05,-2.2053719e-05,-2.5287271e-05,-1.7970800e-05,-2.0489097e-05,-2.9727817e-05,-2.3469329e-05,-2.4870038e-05,-2.1308661e-05,-2.6941299e-05,-2.1949410e-05,-3.4123659e-05,-2.8595328e-05,-2.6986003e-05,-2.8893352e-05,-3.0517578e-05,-3.2067299e-05,-3.1650066e-05,-2.7686357e-05,-3.0934811e-05,-3.3184886e-05,-2.2947788e-05,-2.5242567e-05,-2.8610229e-05,-3.3870339e-05,-2.1919608e-05,-2.0861626e-05,-2.2813678e-05,-1.9550323e-05,-1.9133091e-05,-2.3320317e-05,-2.4348497e-05,-3.0204654e-05,-2.3365021e-05,-1.6748905e-05,-2.0623207e-05,-2.8491020e-05,-1.6689301e-05,-2.8461218e-05,-2.0354986e-05,-2.5272369e-05,-2.8192997e-05,-3.0905008e-05,-2.6047230e-05,-2.3663044e-05,-3.4451485e-05,-3.3020973e-05,-2.1845102e-05,-3.2156706e-05,-2.2441149e-05,-2.1040440e-05,-2.9355288e-05,-1.9490719e-05,-2.2321939e-05,-1.2099743e-05,-1.7821789e-05,-2.6613474e-05,-2.8073788e-05,-2.2411346e-05,-2.9325485e-05,-2.3096800e-05,-9.5367432e-06,-1.7017126e-05,-3.2275915e-05,-2.7149916e-05,-1.8507242e-05,-1.3172626e-05,-2.3335218e-05,-2.2113323e-05,-3.3050776e-05,-2.8222799e-05,-3.1948090e-05,-1.8298626e-05,-2.1994114e-05,-2.2858381e-05,-2.8401613e-05,-2.8759241e-05,-2.4944544e-05,-2.0205975e-05,-8.4042549e-06,-1.7881393e-05,-3.2633543e-05,-1.8000603e-05,-2.0593405e-05,-2.0712614e-05,-2.5629997e-05,-2.2113323e-05,-2.3424625e-05,-2.4467707e-05,-3.4958124e-05,-3.6835670e-05,-2.3305416e-05,-3.0189753e-05,-2.8133392e-05,-2.6643276e-05,-2.7984381e-05,-2.7030706e-05,-2.6404858e-05,-1.2904406e-05,-2.4855137e-05,-3.1739473e-05,-3.2246113e-05,-2.7060509e-05,-2.8133392e-05,-1.6808510e-05,-1.8745661e-05,-1.4603138e-05,-2.8192997e-05,-2.2500753e-05,-2.7477741e-05,-1.5735626e-05,-1.4841557e-05,-2.2649765e-05,-3.2514334e-05,-2.2888184e-05,-1.3858080e-05,-1.8984079e-05,-2.8461218e-05,-3.1679869e-05,-2.7537346e-05,-3.0905008e-05,-2.7626753e-05,-2.5808811e-05,-2.3126602e-05,-2.9742718e-05,-4.0322542e-05,-1.9341707e-05,-3.0547380e-05,-1.6272068e-05,-2.3692846e-05,-1.3470650e-05,-2.3633242e-05,-2.5779009e-05,-2.6673079e-05,-1.9520521e-05,-9.3877316e-06,-2.0146370e-05,-2.5570393e-05,-3.0070543e-05,-1.3262033e-05,-1.5109777e-05,-1.3053417e-05,-1.3381243e-05,-1.9758940e-05,-3.7014484e-05,-3.9666891e-05,-3.5762787e-05,-2.6136637e-05,-9.2387199e-06,-2.9325485e-05,-3.4242868e-05,-3.4213066e-05,-1.5199184e-05,-1.3232231e-05,-1.5199184e-06,-1.7762184e-05,-3.3468008e-05,-1.5735626e-05,-1.9490719e-05,-2.4616718e-05,-1.5109777e-05,-3.4004450e-05,-4.0948391e-05,-2.3007393e-05,-3.0964613e-05,-1.9252300e-05,-4.8577785e-05,-3.5673380e-05,-3.3736229e-05,-2.6345253e-05,-3.5345554e-05,-3.2216311e-05,-1.3232231e-05,-5.4061413e-05,-2.3514032e-05,-2.1487474e-05,-2.9325485e-05,-1.9937754e-05,-2.1725893e-05,-2.2709370e-05,-1.9550323e-05,-1.1384487e-05,-8.8512897e-06,-1.9639730e-05,-2.0325184e-05,-3.0398369e-05,-2.3931265e-05,-3.0994415e-05,-2.4348497e-05,-1.3500452e-05,-2.4944544e-05,-3.4868717e-06,-1.5079975e-05,-1.3232231e-05,-2.4378300e-05,1.1444092e-05,-1.4960766e-05,-3.3795834e-05,-3.1590462e-05,-2.8133392e-05,-1.8656254e-05,-2.7537346e-05,-9.2983246e-06,-2.5033951e-05,-1.6748905e-05,-9.1195107e-06,-3.1769276e-05,-6.3776970e-06,-2.1696091e-05,-1.5735626e-05,-2.2768974e-05,-2.9325485e-05,-7.3313713e-06,-3.2067299e-05,-3.2007694e-05
