# Supplementary material for: Evaluating Spectral Signals to Identify Spectral Error
Source: PLoS One. 2016 Jan 5;11(1):e0146249. doi: 10.1371/journal.pone.0146249 (PMC4701180; doi:10.1371/journal.pone.0146249)
Supplement: S1 File — Additional data sets and short “read me” files with explanations are provided to show results of repeated tests supporting the statement on the instrument flaw. (ZIP) [file pone.0146249.s001.zip › PONE_Bazar-et-al_rawdata-files-captioncorrected/figure_9/figure_9-6500A.TXT]

"temperature","400.00","402.00","404.00","406.00","408.00","410.00","412.00","414.00","416.00","418.00","420.00","422.00","424.00","426.00","428.00","430.00","432.00","434.00","436.00","438.00","440.00","442.00","444.00","446.00","448.00","450.00","452.00","454.00","456.00","458.00","460.00","462.00","464.00","466.00","468.00","470.00","472.00","474.00","476.00","478.00","480.00","482.00","484.00","486.00","488.00","490.00","492.00","494.00","496.00","498.00","500.00","502.00","504.00","506.00","508.00","510.00","512.00","514.00","516.00","518.00","520.00","522.00","524.00","526.00","528.00","530.00","532.00","534.00","536.00","538.00","540.00","542.00","544.00","546.00","548.00","550.00","552.00","554.00","556.00","558.00","560.00","562.00","564.00","566.00","568.00","570.00","572.00","574.00","576.00","578.00","580.00","582.00","584.00","586.00","588.00","590.00","592.00","594.00","596.00","598.00","600.00","602.00","604.00","606.00","608.00","610.00","612.00","614.00","616.00","618.00","620.00","622.00","624.00","626.00","628.00","630.00","632.00","634.00","636.00","638.00","640.00","642.00","644.00","646.00","648.00","650.00","652.00","654.00","656.00","658.00","660.00","662.00","664.00","666.00","668.00","670.00","672.00","674.00","676.00","678.00","680.00","682.00","684.00","686.00","688.00","690.00","692.00","694.00","696.00","698.00","700.00","702.00","704.00","706.00","708.00","710.00","712.00","714.00","716.00","718.00","720.00","722.00","724.00","726.00","728.00","730.00","732.00","734.00","736.00","738.00","740.00","742.00","744.00","746.00","748.00","750.00","752.00","754.00","756.00","758.00","760.00","762.00","764.00","766.00","768.00","770.00","772.00","774.00","776.00","778.00","780.00","782.00","784.00","786.00","788.00","790.00","792.00","794.00","796.00","798.00","800.00","802.00","804.00","806.00","808.00","810.00","812.00","814.00","816.00","818.00","820.00","822.00","824.00","826.00","828.00","830.00","832.00","834.00","836.00","838.00","840.00","842.00","844.00","846.00","848.00","850.00","852.00","854.00","856.00","858.00","860.00","862.00","864.00","866.00","868.00","870.00","872.00","874.00","876.00","878.00","880.00","882.00","884.00","886.00","888.00","890.00","892.00","894.00","896.00","898.00","900.00","902.00","904.00","906.00","908.00","910.00","912.00","914.00","916.00","918.00","920.00","922.00","924.00","926.00","928.00","930.00","932.00","934.00","936.00","938.00","940.00","942.00","944.00","946.00","948.00","950.00","952.00","954.00","956.00","958.00","960.00","962.00","964.00","966.00","968.00","970.00","972.00","974.00","976.00","978.00","980.00","982.00","984.00","986.00","988.00","990.00","992.00","994.00","996.00","998.00","1000.00","1002.00","1004.00","1006.00","1008.00","1010.00","1012.00","1014.00","1016.00","1018.00","1020.00","1022.00","1024.00","1026.00","1028.00","1030.00","1032.00","1034.00","1036.00","1038.00","1040.00","1042.00","1044.00","1046.00","1048.00","1050.00","1052.00","1054.00","1056.00","1058.00","1060.00","1062.00","1064.00","1066.00","1068.00","1070.00","1072.00","1074.00","1076.00","1078.00","1080.00","1082.00","1084.00","1086.00","1088.00","1090.00","1092.00","1094.00","1096.00","1098.00","1100.00","1102.00","1104.00","1106.00","1108.00","1110.00","1112.00","1114.00","1116.00","1118.00","1120.00","1122.00","1124.00","1126.00","1128.00","1130.00","1132.00","1134.00","1136.00","1138.00","1140.00","1142.00","1144.00","1146.00","1148.00","1150.00","1152.00","1154.00","1156.00","1158.00","1160.00","1162.00","1164.00","1166.00","1168.00","1170.00","1172.00","1174.00","1176.00","1178.00","1180.00","1182.00","1184.00","1186.00","1188.00","1190.00","1192.00","1194.00","1196.00","1198.00","1200.00","1202.00","1204.00","1206.00","1208.00","1210.00","1212.00","1214.00","1216.00","1218.00","1220.00","1222.00","1224.00","1226.00","1228.00","1230.00","1232.00","1234.00","1236.00","1238.00","1240.00","1242.00","1244.00","1246.00","1248.00","1250.00","1252.00","1254.00","1256.00","1258.00","1260.00","1262.00","1264.00","1266.00","1268.00","1270.00","1272.00","1274.00","1276.00","1278.00","1280.00","1282.00","1284.00","1286.00","1288.00","1290.00","1292.00","1294.00","1296.00","1298.00","1300.00","1302.00","1304.00","1306.00","1308.00","1310.00","1312.00","1314.00","1316.00","1318.00","1320.00","1322.00","1324.00","1326.00","1328.00","1330.00","1332.00","1334.00","1336.00","1338.00","1340.00","1342.00","1344.00","1346.00","1348.00","1350.00","1352.00","1354.00","1356.00","1358.00","1360.00","1362.00","1364.00","1366.00","1368.00","1370.00","1372.00","1374.00","1376.00","1378.00","1380.00","1382.00","1384.00","1386.00","1388.00","1390.00","1392.00","1394.00","1396.00","1398.00","1400.00","1402.00","1404.00","1406.00","1408.00","1410.00","1412.00","1414.00","1416.00","1418.00","1420.00","1422.00","1424.00","1426.00","1428.00","1430.00","1432.00","1434.00","1436.00","1438.00","1440.00","1442.00","1444.00","1446.00","1448.00","1450.00","1452.00","1454.00","1456.00","1458.00","1460.00","1462.00","1464.00","1466.00","1468.00","1470.00","1472.00","1474.00","1476.00","1478.00","1480.00","1482.00","1484.00","1486.00","1488.00","1490.00","1492.00","1494.00","1496.00","1498.00","1500.00","1502.00","1504.00","1506.00","1508.00","1510.00","1512.00","1514.00","1516.00","1518.00","1520.00","1522.00","1524.00","1526.00","1528.00","1530.00","1532.00","1534.00","1536.00","1538.00","1540.00","1542.00","1544.00","1546.00","1548.00","1550.00","1552.00","1554.00","1556.00","1558.00","1560.00","1562.00","1564.00","1566.00","1568.00","1570.00","1572.00","1574.00","1576.00","1578.00","1580.00","1582.00","1584.00","1586.00","1588.00","1590.00","1592.00","1594.00","1596.00","1598.00","1600.00","1602.00","1604.00","1606.00","1608.00","1610.00","1612.00","1614.00","1616.00","1618.00","1620.00","1622.00","1624.00","1626.00","1628.00","1630.00","1632.00","1634.00","1636.00","1638.00","1640.00","1642.00","1644.00","1646.00","1648.00","1650.00","1652.00","1654.00","1656.00","1658.00","1660.00","1662.00","1664.00","1666.00","1668.00","1670.00","1672.00","1674.00","1676.00","1678.00","1680.00","1682.00","1684.00","1686.00","1688.00","1690.00","1692.00","1694.00","1696.00","1698.00","1700.00","1702.00","1704.00","1706.00","1708.00","1710.00","1712.00","1714.00","1716.00","1718.00","1720.00","1722.00","1724.00","1726.00","1728.00","1730.00","1732.00","1734.00","1736.00","1738.00","1740.00","1742.00","1744.00","1746.00","1748.00","1750.00","1752.00","1754.00","1756.00","1758.00","1760.00","1762.00","1764.00","1766.00","1768.00","1770.00","1772.00","1774.00","1776.00","1778.00","1780.00","1782.00","1784.00","1786.00","1788.00","1790.00","1792.00","1794.00","1796.00","1798.00","1800.00","1802.00","1804.00","1806.00","1808.00","1810.00","1812.00","1814.00","1816.00","1818.00","1820.00","1822.00","1824.00","1826.00","1828.00","1830.00","1832.00","1834.00","1836.00","1838.00","1840.00","1842.00","1844.00","1846.00","1848.00","1850.00","1852.00","1854.00","1856.00","1858.00","1860.00","1862.00","1864.00","1866.00","1868.00","1870.00","1872.00","1874.00","1876.00","1878.00","1880.00","1882.00","1884.00","1886.00","1888.00","1890.00","1892.00","1894.00","1896.00","1898.00","1900.00","1902.00","1904.00","1906.00","1908.00","1910.00","1912.00","1914.00","1916.00","1918.00","1920.00","1922.00","1924.00","1926.00","1928.00","1930.00","1932.00","1934.00","1936.00","1938.00","1940.00","1942.00","1944.00","1946.00","1948.00","1950.00","1952.00","1954.00","1956.00","1958.00","1960.00","1962.00","1964.00","1966.00","1968.00","1970.00","1972.00","1974.00","1976.00","1978.00","1980.00","1982.00","1984.00","1986.00","1988.00","1990.00","1992.00","1994.00","1996.00","1998.00","2000.00","2002.00","2004.00","2006.00","2008.00","2010.00","2012.00","2014.00","2016.00","2018.00","2020.00","2022.00","2024.00","2026.00","2028.00","2030.00","2032.00","2034.00","2036.00","2038.00","2040.00","2042.00","2044.00","2046.00","2048.00","2050.00","2052.00","2054.00","2056.00","2058.00","2060.00","2062.00","2064.00","2066.00","2068.00","2070.00","2072.00","2074.00","2076.00","2078.00","2080.00","2082.00","2084.00","2086.00","2088.00","2090.00","2092.00","2094.00","2096.00","2098.00","2100.00","2102.00","2104.00","2106.00","2108.00","2110.00","2112.00","2114.00","2116.00","2118.00","2120.00","2122.00","2124.00","2126.00","2128.00","2130.00","2132.00","2134.00","2136.00","2138.00","2140.00","2142.00","2144.00","2146.00","2148.00","2150.00","2152.00","2154.00","2156.00","2158.00","2160.00","2162.00","2164.00","2166.00","2168.00","2170.00","2172.00","2174.00","2176.00","2178.00","2180.00","2182.00","2184.00","2186.00","2188.00","2190.00","2192.00","2194.00","2196.00","2198.00","2200.00","2202.00","2204.00","2206.00","2208.00","2210.00","2212.00","2214.00","2216.00","2218.00","2220.00","2222.00","2224.00","2226.00","2228.00","2230.00","2232.00","2234.00","2236.00","2238.00","2240.00","2242.00","2244.00","2246.00","2248.00","2250.00","2252.00","2254.00","2256.00","2258.00","2260.00","2262.00","2264.00","2266.00","2268.00","2270.00","2272.00","2274.00","2276.00","2278.00","2280.00","2282.00","2284.00","2286.00","2288.00","2290.00","2292.00","2294.00","2296.00","2298.00","2300.00","2302.00","2304.00","2306.00","2308.00","2310.00","2312.00","2314.00","2316.00","2318.00","2320.00","2322.00","2324.00","2326.00","2328.00","2330.00","2332.00","2334.00","2336.00","2338.00","2340.00","2342.00","2344.00","2346.00","2348.00","2350.00","2352.00","2354.00","2356.00","2358.00","2360.00","2362.00","2364.00","2366.00","2368.00","2370.00","2372.00","2374.00","2376.00","2378.00","2380.00","2382.00","2384.00","2386.00","2388.00","2390.00","2392.00","2394.00","2396.00","2398.00","2400.00","2402.00","2404.00","2406.00","2408.00","2410.00","2412.00","2414.00","2416.00","2418.00","2420.00","2422.00","2424.00","2426.00","2428.00","2430.00","2432.00","2434.00","2436.00","2438.00","2440.00","2442.00","2444.00","2446.00","2448.00","2450.00","2452.00","2454.00","2456.00","2458.00","2460.00","2462.00","2464.00","2466.00","2468.00","2470.00","2472.00","2474.00","2476.00","2478.00","2480.00","2482.00","2484.00","2486.00","2488.00","2490.00","2492.00","2494.00","2496.00","2498.00"
"w-01",30.0000000,2.7798176e-02,2.7009249e-02,2.5671244e-02,2.5457859e-02,2.5869131e-02,2.6579857e-02,2.5605679e-02,2.4799585e-02,2.5658846e-02,2.5368452e-02,2.5132895e-02,2.5468111e-02,2.5891066e-02,2.5032520e-02,2.5112629e-02,2.4080038e-02,2.4274826e-02,2.6658297e-02,2.5335073e-02,2.5371075e-02,2.5372744e-02,2.4632454e-02,2.5564432e-02,2.5807619e-02,2.5462151e-02,2.5357962e-02,2.5590897e-02,2.5317430e-02,2.5090456e-02,2.4687767e-02,2.5047779e-02,2.4559259e-02,2.4559975e-02,2.4660349e-02,2.4581194e-02,2.5069237e-02,2.5327444e-02,2.5179863e-02,2.5248528e-02,2.5987148e-02,2.5408030e-02,2.5202036e-02,2.5843620e-02,2.6131153e-02,2.6407003e-02,2.5915623e-02,2.5683165e-02,2.5190115e-02,2.6675701e-02,2.5914907e-02,2.5120258e-02,2.4994850e-02,2.5153160e-02,2.5599241e-02,2.5379658e-02,2.5256634e-02,2.4847746e-02,2.4979830e-02,2.5783539e-02,2.5629282e-02,2.5612116e-02,2.6446819e-02,2.5314569e-02,2.5807858e-02,2.5768995e-02,2.5480747e-02,2.6072264e-02,2.5469542e-02,2.4925232e-02,2.5007248e-02,2.5748253e-02,2.5934219e-02,2.5541306e-02,2.5186777e-02,2.4824381e-02,2.5121450e-02,2.5248766e-02,2.5650978e-02,2.4834156e-02,2.5155306e-02,2.5217295e-02,2.4727106e-02,2.5151253e-02,2.4987936e-02,2.4628401e-02,2.4766684e-02,2.4893999e-02,2.4680376e-02,2.4740934e-02,2.4687767e-02,2.4774313e-02,2.4750471e-02,2.4771452e-02,2.4394035e-02,2.4452925e-02,2.4668217e-02,2.4667978e-02,2.4417400e-02,2.4508238e-02,2.4336100e-02,2.4196625e-02,2.4371147e-02,2.4355650e-02,2.4306774e-02,2.4110794e-02,2.4186373e-02,2.4270296e-02,2.4048090e-02,2.4137735e-02,2.4026394e-02,2.4040222e-02,2.4115324e-02,2.3988247e-02,2.3913860e-02,2.3756742e-02,2.4007082e-02,2.3882866e-02,2.3934126e-02,2.3835421e-02,2.3920774e-02,2.3835182e-02,2.3746252e-02,2.3821354e-02,2.3867846e-02,2.3812056e-02,2.3720503e-02,2.3730755e-02,2.3738980e-02,2.3627281e-02,2.3620248e-02,2.3666382e-02,2.3706317e-02,2.3705363e-02,2.3687363e-02,2.3719311e-02,2.3775935e-02,2.3744226e-02,2.3734093e-02,2.3712754e-02,2.3731470e-02,2.3738503e-02,2.3748279e-02,2.3773193e-02,2.3696065e-02,2.3721457e-02,2.3685575e-02,2.3769140e-02,2.3784757e-02,2.3769736e-02,2.3771763e-02,2.3776531e-02,2.3790598e-02,2.3824811e-02,2.3763180e-02,2.3750305e-02,2.3799539e-02,2.3854017e-02,2.3885250e-02,2.3899078e-02,2.3902297e-02,2.3936391e-02,2.3943424e-02,2.3948908e-02,2.3943901e-02,2.4024248e-02,2.4091244e-02,2.4155736e-02,2.4224639e-02,2.4281621e-02,2.4325013e-02,2.4441242e-02,2.4477363e-02,2.4490833e-02,2.4553061e-02,2.4638534e-02,2.4748921e-02,2.4807215e-02,2.4823785e-02,2.4812937e-02,2.4803758e-02,2.4709225e-02,2.4651885e-02,2.4637103e-02,2.4614453e-02,2.4766326e-02,2.4668932e-02,2.4633169e-02,2.4595976e-02,2.4562955e-02,2.4547696e-02,2.4532318e-02,2.4512172e-02,2.4513721e-02,2.4500251e-02,2.4492145e-02,2.4463773e-02,2.4465919e-02,2.4443507e-02,2.4418235e-02,2.4399996e-02,2.4419904e-02,2.4399400e-02,2.4400473e-02,2.4409413e-02,2.4416924e-02,2.4417043e-02,2.4420023e-02,2.4468303e-02,2.4491668e-02,2.4545789e-02,2.4584055e-02,2.4624348e-02,2.4678588e-02,2.4711967e-02,2.4817705e-02,2.4908662e-02,2.4996996e-02,2.5061488e-02,2.5127649e-02,2.5206923e-02,2.5268555e-02,2.5289297e-02,2.5329232e-02,2.5350332e-02,2.5365710e-02,2.5393009e-02,2.5424838e-02,2.5449991e-02,2.5470734e-02,2.5484204e-02,2.5495887e-02,2.5530696e-02,2.5552392e-02,2.5563002e-02,2.5603771e-02,2.5625467e-02,2.5647163e-02,2.5699496e-02,2.5716901e-02,2.5768638e-02,2.5813103e-02,2.5858045e-02,2.5898457e-02,2.5921822e-02,2.5972724e-02,2.6019335e-02,2.6069522e-02,2.6118875e-02,2.6150823e-02,2.6240110e-02,2.6297808e-02,2.6354313e-02,2.6455164e-02,2.6493311e-02,2.6590824e-02,2.6691198e-02,2.6804328e-02,2.6926279e-02,2.7090073e-02,2.7301908e-02,2.7407169e-02,2.7678728e-02,2.8045416e-02,2.8459668e-02,2.8867602e-02,2.9332399e-02,2.9844046e-02,3.0415297e-02,3.1048179e-02,3.1726122e-02,3.2481194e-02,3.3347249e-02,3.4275770e-02,3.5341620e-02,3.6481380e-02,3.7692785e-02,3.8954139e-02,4.0191889e-02,4.1350007e-02,4.2362928e-02,4.3208957e-02,4.3880820e-02,4.4375658e-02,4.4727325e-02,4.4961095e-02,4.5100808e-02,4.5169473e-02,4.5162499e-02,4.5116782e-02,4.5010805e-02,4.4848263e-02,4.4632792e-02,4.4349909e-02,4.4041812e-02,4.3698967e-02,4.3322146e-02,4.2909145e-02,4.2473674e-02,4.2018175e-02,4.1540861e-02,4.1070700e-02,4.0546358e-02,4.0039659e-02,3.9515376e-02,3.8992524e-02,3.8471818e-02,3.7946939e-02,3.7409663e-02,3.6890745e-02,3.6376238e-02,3.5864592e-02,3.5360813e-02,3.4902573e-02,3.4428000e-02,3.3964753e-02,3.3567786e-02,3.3145189e-02,3.2739162e-02,3.2360911e-02,3.2037735e-02,3.1704187e-02,3.1395793e-02,3.1077862e-02,3.0770659e-02,3.0579686e-02,3.0390024e-02,3.0220270e-02,3.0061007e-02,2.9895544e-02,2.9790044e-02,2.9690623e-02,2.9627800e-02,2.9555678e-02,2.9476762e-02,2.9451966e-02,2.9474497e-02,2.9491305e-02,2.9530048e-02,2.9585958e-02,2.9723287e-02,2.9815316e-02,2.9930949e-02,3.0080080e-02,3.0205488e-02,3.0299306e-02,3.0577302e-02,3.0843377e-02,3.1112671e-02,3.1302094e-02,3.1572700e-02,3.0289985e-02,3.0497056e-02,3.0750129e-02,3.0991860e-02,3.1241920e-02,3.1504948e-02,3.1805839e-02,3.2115363e-02,3.2444317e-02,3.2857832e-02,3.3352986e-02,3.3947956e-02,3.4702368e-02,3.5585120e-02,3.6766533e-02,3.8155556e-02,3.9801549e-02,4.1885231e-02,4.4124149e-02,4.6704207e-02,4.9497776e-02,5.2298371e-02,5.5220131e-02,5.7998564e-02,6.0550530e-02,6.2983684e-02,6.5025613e-02,6.6783771e-02,6.8291530e-02,6.9414854e-02,7.0277475e-02,7.0897020e-02,7.1334049e-02,7.1665399e-02,7.1880013e-02,7.2063178e-02,7.2222114e-02,7.2343618e-02,7.2480172e-02,7.2629996e-02,7.2757922e-02,7.2937824e-02,7.3107608e-02,7.3264651e-02,7.3431082e-02,7.3548749e-02,7.3609084e-02,7.3621474e-02,7.3583469e-02,7.3497564e-02,7.3340021e-02,7.3174000e-02,7.2947949e-02,7.2719924e-02,7.2473183e-02,7.2209731e-02,7.1935534e-02,7.1647972e-02,7.1375519e-02,7.1086660e-02,7.0772678e-02,7.0498481e-02,7.0206396e-02,6.9920629e-02,6.9623664e-02,6.9310546e-02,6.9022298e-02,6.8715632e-02,6.8419799e-02,6.8127573e-02,6.7828298e-02,6.7547008e-02,6.7290336e-02,6.7008331e-02,6.6775262e-02,6.6556782e-02,6.6339925e-02,6.6162676e-02,6.6024736e-02,6.5888964e-02,6.5815106e-02,6.5782338e-02,6.5785602e-02,6.5838322e-02,6.5954559e-02,6.6109456e-02,6.6323906e-02,6.6620663e-02,6.6951245e-02,6.7374684e-02,6.7863286e-02,6.8409666e-02,6.9072545e-02,6.9745988e-02,7.0536524e-02,7.1457431e-02,7.2398387e-02,7.3509283e-02,7.4670047e-02,7.5927265e-02,7.7387393e-02,7.8873180e-02,8.0510631e-02,8.2367428e-02,8.4246211e-02,8.6419590e-02,8.8692531e-02,9.1071554e-02,9.3807444e-02,9.6546724e-02,9.9529810e-02,0.1027658,0.1060303,0.1096541,0.1132708,0.1169893,0.1210533,0.1249315,0.1289882,0.1331279,0.1370755,0.1412509,0.1451397,0.1489904,0.1529718,0.1566485,0.1604926,0.1643456,0.1682240,0.1725394,0.1769557,0.1818857,0.1877303,0.1940341,0.2018618,0.2107257,0.2211303,0.2342056,0.2489088,0.2668725,0.2887410,0.3134653,0.3438581,0.3770399,0.4147561,0.4588272,0.5042067,0.5553599,0.6089842,0.6636418,0.7223476,0.7774023,0.8327563,0.8877609,0.9375613,0.9861407,1.0297147,1.0691247,1.1066847,1.1382918,1.1677864,1.1943032,1.2172776,1.2386924,1.2567588,1.2727365,1.2871162,1.2990413,1.3093897,1.3178728,1.3246338,1.3301871,1.3340627,1.3367531,1.3384815,1.3388827,1.3383472,1.3364167,1.3328154,1.3270321,1.3196214,1.3091100,1.2966157,1.2818525,1.2640359,1.2455337,1.2249557,1.2030627,1.1803880,1.1563269,1.1331662,1.1091820,1.0846597,1.0611728,1.0368460,1.0136040,0.9905718,0.9671981,0.9453196,0.9230040,0.9015281,0.8804368,0.8590823,0.8392507,0.8191485,0.7994491,0.7803685,0.7610176,0.7430296,0.7249785,0.7070823,0.6902998,0.6731973,0.6572185,0.6414173,0.6258560,0.6112990,0.5967085,0.5829960,0.5695565,0.5561901,0.5439398,0.5317321,0.5200907,0.5088229,0.4976500,0.4874416,0.4772630,0.4675146,0.4582426,0.4490288,0.4405869,0.4322560,0.4243320,0.4167216,0.4092251,0.4023315,0.3955462,0.3889748,0.3828146,0.3767538,0.3711196,0.3655851,0.3602605,0.3553053,0.3503738,0.3457871,0.3412818,0.3369266,0.3328813,0.3289093,0.3251260,0.3214748,0.3179177,0.3146161,0.3113495,0.3082446,0.3052630,0.3023337,0.2996371,0.2969638,0.2944205,0.2919470,0.2895674,0.2873695,0.2851671,0.2830731,0.2810785,0.2791337,0.2773533,0.2755935,0.2739297,0.2723496,0.2708302,0.2694340,0.2680875,0.2667915,0.2656122,0.2644748,0.2634721,0.2625040,0.2616375,0.2608298,0.2601157,0.2595054,0.2589286,0.2584830,0.2580684,0.2577531,0.2575474,0.2573746,0.2573114,0.2573386,0.2574554,0.2576813,0.2579944,0.2583851,0.2589007,0.2594924,0.2601663,0.2609767,0.2618738,0.2629011,0.2640148,0.2652515,0.2666406,0.2681009,0.2697363,0.2715413,0.2734162,0.2755122,0.2776915,0.2801264,0.2827168,0.2854411,0.2884239,0.2914601,0.2948437,0.2983832,0.3020678,0.3060363,0.3100432,0.3144583,0.3189211,0.3236289,0.3285234,0.3333899,0.3385537,0.3436474,0.3488629,0.3541300,0.3591817,0.3643755,0.3692148,0.3740598,0.3786270,0.3828391,0.3868666,0.3904221,0.3937788,0.3967309,0.3992823,0.4014865,0.4032832,0.4048366,0.4060183,0.4069396,0.4075834,0.4080512,0.4083340,0.4085229,0.4086323,0.4086579,0.4087058,0.4088065,0.4089865,0.4093082,0.4097558,0.4104106,0.4112939,0.4123601,0.4136980,0.4153094,0.4172515,0.4196855,0.4224975,0.4259216,0.4298468,0.4347127,0.4403496,0.4468931,0.4546705,0.4633588,0.4740156,0.4862721,0.5008120,0.5177950,0.5372694,0.5608649,0.5872947,0.6199525,0.6567576,0.6994289,0.7503141,0.8075067,0.8772237,0.9562080,1.0494461,1.1544819,1.2711920,1.4055647,1.5474375,1.7135787,1.8850076,2.0671368,2.2520850,2.4232657,2.5813701,2.7073989,2.7990713,2.8647194,2.9073102,2.9323330,2.9535260,2.9634614,2.9741423,2.9822340,2.9839146,2.9879169,2.9965076,3.0026481,3.0022812,3.0016274,3.0090389,3.0057011,3.0052934,3.0074668,3.0078304,3.0035677,2.9994178,2.9975331,2.9976480,2.9968126,2.9981561,3.0004861,2.9967287,3.0015411,3.0024695,3.0127032,3.0088074,3.0116167,3.0179071,3.0222793,3.0219760,3.0224497,3.0185356,3.0277934,3.0236247,3.0194921,3.0172486,3.0059454,2.9982889,2.9923666,2.9695082,2.9549825,2.9401886,2.9166005,2.9024673,2.8767982,2.8524649,2.8189633,2.7895484,2.7585971,2.7244239,2.6928415,2.6540537,2.6161597,2.5771470,2.5399311,2.5021231,2.4632096,2.4270549,2.3876233,2.3504698,2.3107238,2.2741492,2.2359095,2.1996353,2.1639266,2.1264281,2.0927267,2.0554864,2.0233889,1.9908241,1.9546883,1.9229820,1.8907901,1.8596556,1.8276447,1.7985276,1.7683815,1.7395036,1.7104851,1.6824141,1.6557642,1.6280596,1.6033688,1.5769601,1.5520296,1.5268822,1.5027518,1.4792606,1.4562012,1.4334960,1.4111499,1.3899118,1.3682590,1.3482523,1.3278997,1.3082845,1.2892284,1.2703640,1.2526892,1.2347702,1.2183912,1.2012484,1.1857473,1.1697049,1.1550807,1.1402891,1.1263311,1.1127934,1.0999080,1.0872672,1.0746984,1.0633637,1.0516049,1.0408001,1.0302051,1.0201570,1.0102341,1.0006320,0.9917440,0.9830211,0.9748992,0.9665515,0.9592588,0.9515810,0.9446952,0.9377705,0.9315934,0.9253362,0.9194682,0.9137248,0.9085729,0.9034764,0.8984306,0.8940924,0.8897445,0.8858937,0.8819612,0.8783442,0.8750986,0.8721385,0.8693148,0.8667432,0.8645315,0.8624421,0.8607159,0.8591396,0.8578880,0.8568128,0.8561257,0.8554875,0.8553274,0.8550301,0.8551289,0.8555505,0.8559662,0.8570186,0.8578349,0.8590477,0.8604988,0.8622545,0.8641445,0.8663727,0.8690083,0.8714123,0.8746704,0.8777658,0.8812960,0.8848118,0.8887954,0.8929318,0.8974112,0.9022608,0.9070850,0.9125096,0.9178671,0.9238504,0.9298004,0.9362576,0.9426894,0.9498934,0.9568949,0.9644923,0.9722036,0.9807300,0.9886311,0.9975580,1.0064046,1.0158412,1.0252094,1.0352836,1.0453109,1.0558419,1.0668046,1.0776942,1.0895851,1.1009737,1.1132020,1.1257238,1.1387243,1.1515315,1.1652704,1.1785616,1.1927576,1.2072951,1.2224188,1.2365191,1.2524459,1.2680993,1.2846345,1.2999076,1.3173763,1.3336670,1.3511605,1.3681934,1.3866417,1.4050612,1.4229195,1.4409680,1.4598966,1.4793210,1.4986461,1.5184209,1.5387306,1.5599701,1.5795469,1.6012423,1.6220849,1.6427144,1.6639839,1.6863766,1.7084732,1.7305568,1.7544388,1.7766349,1.7981412,1.8202379,1.8458915,1.8690419,1.8908989,1.9161808,1.9383560,1.9633440,1.9859600,2.0107801,2.0342181,2.0624647,2.0822802,2.1061559,2.1315415,2.1581736,2.1817927,2.2049241,2.2318304,2.2580082,2.2781720,2.3018575,2.3276918,2.3519974,2.3790240,2.4011900,2.4231434,2.4451573,2.4648514,2.4882841,2.5060773,2.5262108,2.5531874,2.5688069,2.5833151,2.5920017,2.6138606,2.6302476,2.6388438,2.6600332,2.6628556,2.6780083,2.6822619,2.7093320,2.7060103,2.7058239,2.7283175,2.7327242,2.7408681,2.7425385,2.7501240,2.7553821,2.7548409,2.7489533,2.7676048,2.7699833,2.7638435,2.7650285,2.7647099,2.7547503,2.7457657,2.7497792
"w-02",29.3999996,2.7603626e-02,2.6813507e-02,2.5543213e-02,2.5492907e-02,2.5826931e-02,2.6398897e-02,2.5652885e-02,2.5208235e-02,2.6009083e-02,2.5315762e-02,2.5053501e-02,2.5625944e-02,2.5832653e-02,2.5200129e-02,2.5166035e-02,2.4173260e-02,2.4319172e-02,2.6655197e-02,2.5564194e-02,2.5407076e-02,2.5416613e-02,2.4954796e-02,2.5584221e-02,2.5884151e-02,2.5536299e-02,2.5483131e-02,2.5507927e-02,2.5396824e-02,2.5112629e-02,2.4816036e-02,2.5107145e-02,2.4711609e-02,2.4573088e-02,2.4656057e-02,2.4658918e-02,2.5246620e-02,2.5367975e-02,2.5169849e-02,2.5404930e-02,2.6018620e-02,2.5393486e-02,2.5248289e-02,2.5826693e-02,2.6130438e-02,2.6546478e-02,2.5862217e-02,2.5773287e-02,2.5273323e-02,2.6742458e-02,2.6000500e-02,2.5290966e-02,2.5070667e-02,2.5411844e-02,2.5520802e-02,2.5402069e-02,2.5387049e-02,2.4866819e-02,2.5115013e-02,2.6001215e-02,2.5772095e-02,2.5800943e-02,2.6476145e-02,2.5480270e-02,2.5846243e-02,2.5702953e-02,2.5616169e-02,2.6043653e-02,2.5696278e-02,2.5089025e-02,2.5052071e-02,2.5840521e-02,2.5943995e-02,2.5665045e-02,2.5231838e-02,2.4882555e-02,2.5181293e-02,2.5338411e-02,2.5647879e-02,2.4893761e-02,2.5248528e-02,2.5220394e-02,2.4928093e-02,2.5278330e-02,2.5009155e-02,2.4704456e-02,2.4775743e-02,2.4975777e-02,2.4834871e-02,2.4852276e-02,2.4640322e-02,2.4779797e-02,2.4847031e-02,2.4809837e-02,2.4531126e-02,2.4445057e-02,2.4811268e-02,2.4692774e-02,2.4414063e-02,2.4505854e-02,2.4379492e-02,2.4221897e-02,2.4426222e-02,2.4429083e-02,2.4316072e-02,2.4176121e-02,2.4316311e-02,2.4377108e-02,2.4126530e-02,2.4233580e-02,2.4136305e-02,2.4102688e-02,2.4186850e-02,2.4041653e-02,2.3970842e-02,2.3838043e-02,2.4055243e-02,2.4001598e-02,2.4011850e-02,2.3969173e-02,2.3986340e-02,2.3900270e-02,2.3777485e-02,2.3877621e-02,2.3908854e-02,2.3862362e-02,2.3791313e-02,2.3790598e-02,2.3777843e-02,2.3698330e-02,2.3682237e-02,2.3706913e-02,2.3736954e-02,2.3740411e-02,2.3783445e-02,2.3782492e-02,2.3836970e-02,2.3784041e-02,2.3799062e-02,2.3761511e-02,2.3820639e-02,2.3814917e-02,2.3815751e-02,2.3843646e-02,2.3764491e-02,2.3788810e-02,2.3793101e-02,2.3854852e-02,2.3868799e-02,2.3833632e-02,2.3819566e-02,2.3871183e-02,2.3868084e-02,2.3927927e-02,2.3821712e-02,2.3832321e-02,2.3872495e-02,2.3926139e-02,2.3968339e-02,2.3967505e-02,2.3957610e-02,2.3999453e-02,2.4035692e-02,2.4049044e-02,2.4066448e-02,2.4177432e-02,2.4259925e-02,2.4338961e-02,2.4417996e-02,2.4480104e-02,2.4520159e-02,2.4624705e-02,2.4628520e-02,2.4638176e-02,2.4686694e-02,2.4766922e-02,2.4849653e-02,2.4913430e-02,2.4912596e-02,2.4884582e-02,2.4855852e-02,2.4746656e-02,2.4715185e-02,2.4751067e-02,2.4784565e-02,2.5046825e-02,2.4972677e-02,2.4874210e-02,2.4698377e-02,2.4590015e-02,2.4542451e-02,2.4549246e-02,2.4548769e-02,2.4558663e-02,2.4551511e-02,2.4543524e-02,2.4522901e-02,2.4513245e-02,2.4494171e-02,2.4476051e-02,2.4459124e-02,2.4462700e-02,2.4446130e-02,2.4446845e-02,2.4448752e-02,2.4467707e-02,2.4464369e-02,2.4466395e-02,2.4515986e-02,2.4537444e-02,2.4581432e-02,2.4629116e-02,2.4662733e-02,2.4716377e-02,2.4763465e-02,2.4858117e-02,2.4956584e-02,2.5036573e-02,2.5102019e-02,2.5174975e-02,2.5251865e-02,2.5307417e-02,2.5329232e-02,2.5373936e-02,2.5401115e-02,2.5406241e-02,2.5436282e-02,2.5473595e-02,2.5496840e-02,2.5508761e-02,2.5532722e-02,2.5541902e-02,2.5576353e-02,2.5592566e-02,2.5606394e-02,2.5640488e-02,2.5664449e-02,2.5686145e-02,2.5741339e-02,2.5756359e-02,2.5807500e-02,2.5850892e-02,2.5889993e-02,2.5930285e-02,2.5958180e-02,2.6009321e-02,2.6052713e-02,2.6103616e-02,2.6159644e-02,2.6193619e-02,2.6277661e-02,2.6332259e-02,2.6383877e-02,2.6485562e-02,2.6527047e-02,2.6630163e-02,2.6728868e-02,2.6844144e-02,2.6957512e-02,2.7123690e-02,2.7338266e-02,2.7446151e-02,2.7719498e-02,2.8081894e-02,2.8504848e-02,2.8923273e-02,2.9384375e-02,2.9897451e-02,3.0467033e-02,3.1100273e-02,3.1780601e-02,3.2534480e-02,3.3402324e-02,3.4339428e-02,3.5404086e-02,3.6554337e-02,3.7767529e-02,3.9036512e-02,4.0276170e-02,4.1436791e-02,4.2455792e-02,4.3297648e-02,4.3979168e-02,4.4466496e-02,4.4822454e-02,4.5048475e-02,4.5187116e-02,4.5245528e-02,4.5250714e-02,4.5198917e-02,4.5087576e-02,4.4920266e-02,4.4707060e-02,4.4417143e-02,4.4113576e-02,4.3756545e-02,4.3376505e-02,4.2956591e-02,4.2519450e-02,4.2072415e-02,4.1593075e-02,4.1096926e-02,4.0579259e-02,4.0069222e-02,3.9540291e-02,3.9019465e-02,3.8493633e-02,3.7968755e-02,3.7427545e-02,3.6901712e-02,3.6384702e-02,3.5875201e-02,3.5374284e-02,3.4910321e-02,3.4433603e-02,3.3980489e-02,3.3575654e-02,3.3156753e-02,3.2749891e-02,3.2387018e-02,3.2049537e-02,3.1709313e-02,3.1396508e-02,3.1087041e-02,3.0787349e-02,3.0580163e-02,3.0421853e-02,3.0250072e-02,3.0073047e-02,2.9887199e-02,2.9803634e-02,2.9704571e-02,2.9608250e-02,2.9551268e-02,2.9514909e-02,2.9490709e-02,2.9464126e-02,2.9501438e-02,2.9528499e-02,2.9609442e-02,2.9700756e-02,2.9802203e-02,2.9942393e-02,3.0100346e-02,3.0213952e-02,3.0323982e-02,3.0575156e-02,3.0850887e-02,3.1084418e-02,3.1277061e-02,3.1586289e-02,3.0357327e-02,3.0571740e-02,3.0827247e-02,3.1074278e-02,3.1318646e-02,3.1576965e-02,3.1869702e-02,3.2188542e-02,3.2524724e-02,3.2944664e-02,3.3437695e-02,3.4037255e-02,3.4790900e-02,3.5675894e-02,3.6857780e-02,3.8263571e-02,3.9906651e-02,4.1997600e-02,4.4249617e-02,4.6836574e-02,4.9641207e-02,5.2441735e-02,5.5385072e-02,5.8164116e-02,6.0722183e-02,6.3170105e-02,6.5217122e-02,6.6974856e-02,6.8483502e-02,6.9595903e-02,7.0447862e-02,7.1074426e-02,7.1501881e-02,7.1805976e-02,7.2034791e-02,7.2215766e-02,7.2357200e-02,7.2463185e-02,7.2595730e-02,7.2731264e-02,7.2873071e-02,7.3044427e-02,7.3206410e-02,7.3359787e-02,7.3512152e-02,7.3617727e-02,7.3690355e-02,7.3685691e-02,7.3649690e-02,7.3554181e-02,7.3396310e-02,7.3220015e-02,7.2996706e-02,7.2755054e-02,7.2504297e-02,7.2242118e-02,7.1968876e-02,7.1672127e-02,7.1404368e-02,7.1107328e-02,7.0798069e-02,7.0517421e-02,7.0223108e-02,6.9937572e-02,6.9641545e-02,6.9325104e-02,6.9039077e-02,6.8731308e-02,6.8434298e-02,6.8138093e-02,6.7847759e-02,6.7559518e-02,6.7306817e-02,6.7021467e-02,6.6783935e-02,6.6571012e-02,6.6355869e-02,6.6179588e-02,6.6038623e-02,6.5916963e-02,6.5832719e-02,6.5809153e-02,6.5808028e-02,6.5862954e-02,6.5977931e-02,6.6139385e-02,6.6353008e-02,6.6658616e-02,6.6990562e-02,6.7413516e-02,6.7908958e-02,6.8460196e-02,6.9116868e-02,6.9795102e-02,7.0587233e-02,7.1510285e-02,7.2454602e-02,7.3575325e-02,7.4737482e-02,7.5995930e-02,7.7455968e-02,7.8944296e-02,8.0593511e-02,8.2448296e-02,8.4328726e-02,8.6505398e-02,8.8782616e-02,9.1166101e-02,9.3910702e-02,9.6651822e-02,9.9643849e-02,0.1028878,0.1061682,0.1097954,0.1134222,0.1171499,0.1212193,0.1251179,0.1291792,0.1333183,0.1372856,0.1414791,0.1453710,0.1492555,0.1532380,0.1569224,0.1608085,0.1646748,0.1685736,0.1729194,0.1773589,0.1823094,0.1881910,0.1945047,0.2023616,0.2112656,0.2217037,0.2348431,0.2495957,0.2676446,0.2895763,0.3143778,0.3448857,0.3781384,0.4159856,0.4601553,0.5057054,0.5570379,0.6107410,0.6657378,0.7246773,0.7796872,0.8353789,0.8903442,0.9403410,0.9890150,1.0323641,1.0719885,1.1093541,1.1409146,1.1703527,1.1965059,1.2193977,1.2407496,1.2582325,1.2741594,1.2883638,1.2999359,1.3101650,1.3184811,1.3249596,1.3302412,1.3339802,1.3366213,1.3380359,1.3383940,1.3375969,1.3355196,1.3320119,1.3260101,1.3183913,1.3077894,1.2952231,1.2803328,1.2625368,1.2439833,1.2231157,1.2011461,1.1786886,1.1544538,1.1311294,1.1071901,1.0827589,1.0591273,1.0347406,1.0116116,0.9885445,0.9652365,0.9432595,0.9210078,0.8995137,0.8785069,0.8571037,0.8373221,0.8172587,0.7975296,0.7785477,0.7592419,0.7411997,0.7232236,0.7053348,0.6886486,0.6715505,0.6556239,0.6397973,0.6242952,0.6097508,0.5952156,0.5815797,0.5681432,0.5548505,0.5425988,0.5303944,0.5187857,0.5075905,0.4964515,0.4862740,0.4761296,0.4664113,0.4571327,0.4479580,0.4395405,0.4313161,0.4233164,0.4157394,0.4082877,0.4014022,0.3946260,0.3880857,0.3819551,0.3759241,0.3703034,0.3647804,0.3594602,0.3544869,0.3496151,0.3450456,0.3405528,0.3361987,0.3321698,0.3281917,0.3244442,0.3208083,0.3172335,0.3139580,0.3106929,0.3076125,0.3046428,0.3017129,0.2990307,0.2963567,0.2938167,0.2913811,0.2889747,0.2867743,0.2845744,0.2825112,0.2805317,0.2785856,0.2768126,0.2750487,0.2734175,0.2718151,0.2703213,0.2689278,0.2675788,0.2663049,0.2651204,0.2639939,0.2630084,0.2620321,0.2611719,0.2603803,0.2596688,0.2590602,0.2584974,0.2580441,0.2576382,0.2573470,0.2571260,0.2570180,0.2569174,0.2569556,0.2570867,0.2573110,0.2576244,0.2580443,0.2585486,0.2591603,0.2598312,0.2606532,0.2615605,0.2626029,0.2637218,0.2649637,0.2663384,0.2678176,0.2694703,0.2712704,0.2731624,0.2752644,0.2774387,0.2798994,0.2824839,0.2852341,0.2882127,0.2912448,0.2946413,0.2981773,0.3018831,0.3058573,0.3098733,0.3143033,0.3187761,0.3234639,0.3283693,0.3332478,0.3384064,0.3435223,0.3487661,0.3540406,0.3591001,0.3642955,0.3691468,0.3739999,0.3785914,0.3828149,0.3868583,0.3904291,0.3937996,0.3967623,0.3993322,0.4015476,0.4033861,0.4049472,0.4061664,0.4070878,0.4077612,0.4082348,0.4085699,0.4087659,0.4088757,0.4089262,0.4089809,0.4091022,0.4092912,0.4096259,0.4101028,0.4107532,0.4116744,0.4127487,0.4141351,0.4157630,0.4177183,0.4201605,0.4229950,0.4264313,0.4303648,0.4352632,0.4409176,0.4474811,0.4552978,0.4640243,0.4747474,0.4869869,0.5016034,0.5185997,0.5381403,0.5618286,0.5882509,0.6210718,0.6580012,0.7007774,0.7517460,0.8090708,0.8791659,0.9581697,1.0517009,1.1569328,1.2740705,1.4085511,1.5511055,1.7170839,1.8885893,2.0713139,2.2570157,2.4279640,2.5857117,2.7079134,2.8047824,2.8648648,2.9057159,2.9344049,2.9503102,2.9676445,2.9790165,2.9825869,2.9866352,2.9902284,2.9947729,2.9965019,2.9981580,3.0070004,3.0105138,3.0088339,3.0087929,3.0038419,3.0093770,3.0009973,2.9977989,2.9965069,2.9940872,2.9951952,2.9950123,2.9933884,3.0013592,2.9973311,3.0010180,3.0029576,3.0076053,3.0105124,3.0196743,3.0194945,3.0168083,3.0227268,3.0274258,3.0280266,3.0204947,3.0215533,3.0162768,3.0070012,2.9905467,2.9854472,2.9692609,2.9604099,2.9352081,2.9181995,2.8977003,2.8760586,2.8467875,2.8191335,2.7889478,2.7570069,2.7243059,2.6898236,2.6515710,2.6140871,2.5739644,2.5371354,2.4973409,2.4596758,2.4241457,2.3829284,2.3458638,2.3065219,2.2703838,2.2322154,2.1948776,2.1584802,2.1228294,2.0895166,2.0517986,2.0186133,1.9875804,1.9516211,1.9197598,1.8873383,1.8561220,1.8248249,1.7951075,1.7650608,1.7357588,1.7077317,1.6793728,1.6525143,1.6253046,1.6009690,1.5741541,1.5494355,1.5244886,1.5004199,1.4771072,1.4539607,1.4314671,1.4088149,1.3881115,1.3661213,1.3462337,1.3259459,1.3065765,1.2876033,1.2686775,1.2510198,1.2332766,1.2169118,1.1996328,1.1842816,1.1685245,1.1538513,1.1390268,1.1250867,1.1116672,1.0986515,1.0862530,1.0736130,1.0623769,1.0506750,1.0401758,1.0293002,1.0192450,1.0095097,1.0000091,0.9911369,0.9823674,0.9742180,0.9660563,0.9586765,0.9511099,0.9443213,0.9374676,0.9313038,0.9250157,0.9191588,0.9134641,0.9082901,0.9032392,0.8983109,0.8939267,0.8896258,0.8858343,0.8817760,0.8784214,0.8750545,0.8721455,0.8693798,0.8668380,0.8645753,0.8625077,0.8608285,0.8592632,0.8580711,0.8571270,0.8562887,0.8558021,0.8555046,0.8552914,0.8553646,0.8557678,0.8562391,0.8573397,0.8581388,0.8593749,0.8608626,0.8625072,0.8645719,0.8668137,0.8695018,0.8718999,0.8750775,0.8781922,0.8817654,0.8852260,0.8891776,0.8935336,0.8980534,0.9027556,0.9076956,0.9130212,0.9184510,0.9244410,0.9303700,0.9368643,0.9433845,0.9504964,0.9575700,0.9652672,0.9729053,0.9813474,0.9894255,0.9982214,1.0072374,1.0164940,1.0260811,1.0358858,1.0461458,1.0566092,1.0674618,1.0787110,1.0901110,1.1018147,1.1138541,1.1263884,1.1393700,1.1521974,1.1658275,1.1792701,1.1937323,1.2075174,1.2230816,1.2376182,1.2531830,1.2685978,1.2849437,1.3007396,1.3180060,1.3342562,1.3520107,1.3693107,1.3872017,1.4059298,1.4236114,1.4418790,1.4608681,1.4801084,1.4995452,1.5192581,1.5393608,1.5594157,1.5810930,1.6005952,1.6223860,1.6436268,1.6656076,1.6867764,1.7084479,1.7317427,1.7548429,1.7770109,1.7992997,1.8217230,1.8455460,1.8696768,1.8915145,1.9171538,1.9388219,1.9643849,1.9867651,2.0111349,2.0369768,2.0599921,2.0840297,2.1076226,2.1350243,2.1588507,2.1823182,2.2070575,2.2315407,2.2531602,2.2797041,2.3049507,2.3285630,2.3544562,2.3776383,2.4036624,2.4219875,2.4453244,2.4675167,2.4863949,2.5066626,2.5285904,2.5514750,2.5677648,2.5828023,2.6003301,2.6166382,2.6245770,2.6442776,2.6594687,2.6710601,2.6807406,2.6831651,2.7001841,2.7091403,2.7069807,2.7249382,2.7283201,2.7376277,2.7503853,2.7501931,2.7566276,2.7548800,2.7575192,2.7605441,2.7482178,2.7603064,2.7652698,2.7580349,2.7580147,2.7596226,2.7465844
"w-03",29.2000008,2.7827501e-02,2.7218342e-02,2.5774717e-02,2.5465250e-02,2.6076555e-02,2.6882887e-02,2.5651455e-02,2.5112391e-02,2.5887489e-02,2.5183916e-02,2.5193930e-02,2.5573969e-02,2.5916100e-02,2.5151253e-02,2.5217295e-02,2.4241447e-02,2.4383545e-02,2.6762724e-02,2.5564909e-02,2.5551558e-02,2.5465012e-02,2.4879932e-02,2.5616169e-02,2.5786638e-02,2.5609016e-02,2.5587082e-02,2.5632381e-02,2.5421143e-02,2.5216103e-02,2.4808168e-02,2.5134087e-02,2.4586678e-02,2.4635077e-02,2.4698734e-02,2.4669409e-02,2.5336027e-02,2.5290728e-02,2.5185347e-02,2.5444031e-02,2.6031733e-02,2.5432587e-02,2.5262117e-02,2.5929928e-02,2.6101351e-02,2.6531219e-02,2.5936365e-02,2.5815964e-02,2.5288343e-02,2.6690483e-02,2.6027441e-02,2.5318861e-02,2.5130749e-02,2.5400639e-02,2.5816917e-02,2.5288820e-02,2.5422573e-02,2.5001287e-02,2.5203705e-02,2.5831223e-02,2.5777340e-02,2.5745153e-02,2.6577950e-02,2.5561571e-02,2.5794744e-02,2.5782108e-02,2.5326967e-02,2.5991440e-02,2.5694132e-02,2.5031805e-02,2.4979591e-02,2.5796175e-02,2.5917768e-02,2.5506973e-02,2.5283813e-02,2.4949789e-02,2.5191069e-02,2.5235653e-02,2.5804043e-02,2.4976254e-02,2.5123119e-02,2.5222540e-02,2.4863243e-02,2.5199652e-02,2.5045395e-02,2.4761915e-02,2.4873495e-02,2.4987936e-02,2.4729967e-02,2.4828196e-02,2.4745941e-02,2.4821281e-02,2.4854422e-02,2.4793386e-02,2.4528265e-02,2.4479151e-02,2.4806738e-02,2.4682522e-02,2.4538279e-02,2.4515629e-02,2.4441004e-02,2.4249792e-02,2.4490595e-02,2.4416447e-02,2.4366379e-02,2.4148703e-02,2.4334431e-02,2.4309397e-02,2.4126053e-02,2.4242401e-02,2.4119139e-02,2.4152994e-02,2.4237156e-02,2.4090052e-02,2.4020672e-02,2.3865700e-02,2.4091721e-02,2.3993492e-02,2.4002314e-02,2.3981571e-02,2.4035215e-02,2.3983955e-02,2.3875952e-02,2.3941040e-02,2.3977041e-02,2.3918867e-02,2.3803234e-02,2.3768425e-02,2.3784280e-02,2.3715377e-02,2.3707747e-02,2.3764014e-02,2.3765445e-02,2.3754358e-02,2.3809314e-02,2.3774028e-02,2.3824453e-02,2.3802042e-02,2.3831964e-02,2.3805380e-02,2.3842573e-02,2.3803473e-02,2.3818851e-02,2.3865819e-02,2.3805976e-02,2.3812532e-02,2.3807883e-02,2.3877501e-02,2.3862720e-02,2.3899078e-02,2.3879766e-02,2.3887038e-02,2.3868322e-02,2.3937225e-02,2.3855805e-02,2.3866415e-02,2.3909926e-02,2.3930430e-02,2.3974895e-02,2.3965955e-02,2.3981333e-02,2.4040341e-02,2.4055719e-02,2.4044991e-02,2.4086714e-02,2.4188876e-02,2.4281979e-02,2.4367213e-02,2.4442554e-02,2.4505734e-02,2.4550796e-02,2.4653554e-02,2.4676204e-02,2.4676561e-02,2.4723530e-02,2.4804592e-02,2.4902344e-02,2.4959087e-02,2.4966836e-02,2.4949908e-02,2.4909139e-02,2.4786234e-02,2.4722815e-02,2.4718881e-02,2.4767756e-02,2.5004625e-02,2.4919748e-02,2.4845839e-02,2.4713516e-02,2.4605274e-02,2.4550319e-02,2.4549127e-02,2.4557114e-02,2.4572372e-02,2.4557233e-02,2.4542570e-02,2.4510741e-02,2.4513841e-02,2.4502397e-02,2.4473071e-02,2.4453282e-02,2.4473667e-02,2.4452686e-02,2.4448514e-02,2.4447560e-02,2.4461746e-02,2.4461746e-02,2.4464607e-02,2.4507403e-02,2.4536729e-02,2.4579048e-02,2.4623513e-02,2.4659872e-02,2.4714470e-02,2.4755716e-02,2.4855256e-02,2.4948478e-02,2.5033712e-02,2.5102019e-02,2.5173903e-02,2.5251389e-02,2.5306225e-02,2.5325656e-02,2.5373578e-02,2.5400758e-02,2.5411010e-02,2.5435328e-02,2.5473356e-02,2.5496960e-02,2.5511146e-02,2.5535822e-02,2.5547743e-02,2.5580287e-02,2.5596261e-02,2.5611639e-02,2.5641799e-02,2.5664449e-02,2.5688529e-02,2.5732875e-02,2.5758743e-02,2.5811911e-02,2.5848150e-02,2.5892258e-02,2.5938034e-02,2.5957823e-02,2.6017189e-02,2.6054740e-02,2.6106477e-02,2.6156783e-02,2.6194334e-02,2.6275873e-02,2.6333809e-02,2.6396036e-02,2.6497602e-02,2.6552320e-02,2.6643157e-02,2.6742578e-02,2.6856899e-02,2.6999950e-02,2.7165174e-02,2.7342200e-02,2.7480841e-02,2.7748823e-02,2.8103590e-02,2.8536677e-02,2.8941989e-02,2.9404521e-02,2.9916763e-02,3.0478358e-02,3.1120300e-02,3.1801343e-02,3.2546163e-02,3.3423543e-02,3.4360766e-02,3.5419106e-02,3.6575317e-02,3.7785888e-02,3.9052963e-02,4.0296435e-02,4.1455746e-02,4.2472959e-02,4.3320537e-02,4.3999314e-02,4.4491410e-02,4.4842362e-02,4.5069098e-02,4.5211077e-02,4.5264840e-02,4.5267999e-02,4.5220971e-02,4.5105934e-02,4.4938266e-02,4.4725418e-02,4.4431329e-02,4.4126451e-02,4.3761909e-02,4.3384135e-02,4.2962790e-02,4.2523623e-02,4.2084217e-02,4.1598320e-02,4.1101217e-02,4.0579617e-02,4.0066719e-02,3.9540529e-02,3.9016008e-02,3.8486719e-02,3.7960768e-02,3.7424445e-02,3.6894560e-02,3.6369562e-02,3.5869479e-02,3.5364866e-02,3.4891725e-02,3.4408569e-02,3.3969998e-02,3.3541203e-02,3.3130288e-02,3.2735109e-02,3.2369614e-02,3.2033801e-02,3.1674862e-02,3.1383157e-02,3.1079292e-02,3.0741930e-02,3.0542850e-02,3.0399919e-02,3.0236363e-02,3.0034184e-02,2.9896259e-02,2.9776216e-02,2.9669642e-02,2.9585838e-02,2.9518366e-02,2.9486656e-02,2.9443979e-02,2.9445767e-02,2.9484034e-02,2.9520035e-02,2.9583216e-02,2.9681087e-02,2.9763699e-02,2.9900193e-02,3.0057788e-02,3.0188441e-02,3.0279636e-02,3.0551434e-02,3.0821443e-02,3.1073689e-02,3.1264544e-02,3.1544209e-02,3.0459508e-02,3.0690387e-02,3.0925095e-02,3.1175382e-02,3.1425714e-02,3.1689495e-02,3.1973962e-02,3.2297473e-02,3.2630213e-02,3.3050966e-02,3.3555161e-02,3.4154519e-02,3.4893513e-02,3.5797480e-02,3.6969036e-02,3.8363706e-02,4.0018275e-02,4.2111311e-02,4.4370145e-02,4.6956148e-02,4.9759470e-02,5.2559886e-02,5.5510849e-02,5.8291815e-02,6.0854964e-02,6.3300222e-02,6.5351017e-02,6.7111254e-02,6.8629660e-02,6.9739804e-02,7.0585921e-02,7.1196079e-02,7.1631581e-02,7.1939349e-02,7.2163254e-02,7.2333045e-02,7.2475731e-02,7.2594926e-02,7.2705425e-02,7.2843306e-02,7.2984144e-02,7.3139288e-02,7.3305592e-02,7.3466629e-02,7.3615558e-02,7.3714182e-02,7.3791474e-02,7.3794842e-02,7.3754638e-02,7.3651142e-02,7.3506758e-02,7.3319234e-02,7.3083207e-02,7.2853088e-02,7.2595544e-02,7.2335631e-02,7.2071627e-02,7.1775228e-02,7.1502045e-02,7.1199901e-02,7.0901178e-02,7.0607066e-02,7.0306547e-02,7.0017613e-02,6.9730803e-02,6.9406100e-02,6.9116443e-02,6.8819165e-02,6.8514898e-02,6.8223864e-02,6.7940600e-02,6.7645147e-02,6.7387469e-02,6.7116171e-02,6.6872552e-02,6.6663712e-02,6.6443339e-02,6.6259816e-02,6.6131063e-02,6.6002302e-02,6.5921947e-02,6.5897435e-02,6.5897644e-02,6.5951258e-02,6.6068381e-02,6.6230774e-02,6.6442512e-02,6.6746406e-02,6.7081958e-02,6.7504503e-02,6.8004318e-02,6.8556622e-02,6.9208317e-02,6.9887161e-02,7.0677459e-02,7.1604088e-02,7.2546855e-02,7.3668674e-02,7.4834041e-02,7.6093458e-02,7.7553786e-02,7.9042211e-02,8.0684997e-02,8.2545124e-02,8.4436551e-02,8.6611249e-02,8.8888630e-02,9.1275901e-02,9.4013236e-02,9.6758872e-02,9.9753879e-02,0.1030009,0.1062847,0.1099061,0.1135366,0.1172824,0.1213489,0.1252337,0.1293123,0.1334677,0.1374382,0.1416226,0.1455352,0.1494162,0.1534028,0.1571104,0.1609828,0.1648483,0.1687573,0.1731248,0.1775493,0.1825134,0.1883989,0.1947334,0.2026082,0.2114823,0.2219633,0.2350948,0.2498538,0.2679322,0.2898750,0.3147304,0.3452451,0.3785314,0.4164285,0.4606480,0.5062410,0.5576246,0.6112860,0.6664042,0.7253462,0.7803632,0.8361123,0.8910500,0.9411393,0.9898123,1.0331104,1.0728152,1.1101825,1.1416677,1.1711046,1.1972371,1.2200972,1.2413124,1.2588068,1.2747393,1.2887934,1.3003457,1.3104341,1.3187534,1.3251580,1.3304040,1.3341134,1.3367052,1.3380963,1.3384204,1.3375521,1.3353716,1.3317055,1.3258140,1.3182088,1.3076360,1.2949799,1.2799739,1.2621831,1.2436844,1.2228150,1.2007689,1.1781536,1.1540291,1.1307510,1.1066312,1.0821438,1.0586053,1.0342753,1.0111413,0.9879750,0.9646995,0.9427960,0.9205477,0.8990391,0.8780215,0.8566121,0.8368355,0.8167866,0.7970992,0.7781315,0.7588136,0.7407937,0.7228318,0.7049848,0.6881993,0.6711597,0.6552410,0.6395259,0.6239413,0.6094172,0.5948736,0.5812136,0.5678384,0.5545322,0.5423457,0.5301340,0.5185248,0.5073391,0.4961915,0.4860294,0.4758850,0.4661876,0.4569375,0.4477368,0.4393410,0.4311208,0.4231185,0.4155648,0.4080960,0.4012219,0.3944393,0.3879168,0.3817914,0.3757481,0.3701085,0.3646285,0.3592935,0.3543454,0.3494775,0.3448916,0.3404241,0.3360586,0.3320494,0.3280621,0.3243250,0.3206861,0.3171147,0.3138505,0.3106008,0.3075036,0.3045386,0.3016047,0.2989390,0.2962516,0.2937261,0.2912817,0.2888856,0.2866925,0.2845023,0.2824221,0.2804574,0.2785104,0.2767458,0.2749727,0.2733411,0.2717702,0.2702484,0.2688610,0.2675052,0.2662498,0.2650673,0.2639438,0.2629574,0.2619835,0.2611208,0.2603298,0.2596146,0.2590170,0.2584495,0.2580063,0.2576017,0.2573057,0.2570876,0.2569805,0.2568841,0.2569221,0.2570518,0.2572806,0.2575869,0.2580062,0.2585295,0.2591316,0.2598129,0.2606373,0.2615513,0.2625808,0.2637050,0.2649507,0.2663339,0.2678135,0.2694681,0.2712725,0.2731672,0.2752710,0.2774509,0.2799082,0.2824933,0.2852365,0.2882225,0.2912615,0.2946652,0.2982027,0.3019130,0.3058951,0.3099036,0.3143255,0.3188130,0.3235093,0.3284167,0.3332889,0.3384502,0.3435697,0.3488193,0.3540862,0.3591553,0.3643430,0.3692160,0.3740680,0.3786580,0.3828833,0.3869344,0.3904883,0.3938858,0.3968389,0.3994265,0.4016641,0.4034965,0.4050512,0.4062744,0.4072133,0.4078913,0.4083656,0.4086809,0.4088991,0.4090184,0.4090815,0.4091275,0.4092556,0.4094452,0.4097987,0.4102694,0.4109329,0.4118587,0.4129384,0.4143325,0.4159764,0.4179293,0.4203589,0.4232171,0.4266689,0.4305898,0.4355164,0.4411716,0.4477512,0.4555689,0.4642916,0.4750096,0.4873063,0.5019034,0.5189474,0.5384814,0.5621846,0.5886504,0.6214553,0.6584400,0.7012990,0.7522941,0.8096364,0.8797857,0.9588848,1.0525287,1.1578406,1.2749478,1.4095812,1.5518812,1.7184839,1.8901533,2.0729423,2.2582197,2.4297450,2.5880637,2.7120430,2.8036666,2.8654315,2.9128187,2.9381623,2.9512575,2.9709718,2.9762647,2.9804835,2.9831865,2.9887435,2.9991865,3.0050714,3.0075774,3.0065103,3.0071795,3.0113072,3.0099225,3.0053959,3.0008571,3.0037880,3.0001307,2.9994814,2.9928243,2.9951515,2.9967129,2.9943335,3.0002229,3.0023139,3.0072274,3.0061305,3.0097852,3.0147722,3.0215695,3.0261755,3.0300879,3.0291815,3.0214355,3.0276947,3.0245771,3.0256245,3.0175991,3.0091791,2.9982615,2.9832675,2.9760954,2.9592817,2.9428935,2.9194469,2.9028814,2.8711216,2.8451159,2.8240969,2.7852829,2.7542019,2.7223501,2.6903276,2.6530669,2.6108966,2.5724306,2.5372419,2.4969935,2.4579849,2.4225349,2.3806999,2.3452547,2.3069587,2.2683737,2.2314293,2.1945395,2.1590092,2.1225705,2.0877256,2.0512898,2.0193288,1.9865273,1.9506831,1.9190512,1.8865799,1.8554027,1.8242587,1.7947092,1.7643744,1.7356119,1.7069768,1.6789657,1.6516410,1.6248677,1.6007864,1.5731986,1.5489054,1.5238219,1.4998945,1.4761223,1.4533781,1.4308716,1.4084103,1.3874687,1.3656839,1.3458706,1.3254981,1.3060856,1.2871510,1.2683864,1.2506322,1.2329713,1.2165027,1.1994916,1.1839560,1.1682155,1.1535215,1.1387402,1.1248494,1.1113999,1.0984827,1.0860178,1.0734808,1.0623327,1.0505630,1.0399579,1.0292667,1.0192069,1.0094851,0.9999396,0.9910824,0.9823203,0.9742711,0.9660199,0.9586860,0.9512074,0.9442616,0.9374317,0.9313210,0.9250325,0.9192156,0.9134761,0.9083586,0.9032977,0.8983803,0.8939791,0.8896021,0.8859259,0.8818637,0.8784194,0.8751154,0.8722042,0.8695240,0.8669238,0.8646877,0.8626432,0.8609567,0.8593769,0.8582121,0.8572049,0.8565186,0.8560048,0.8555940,0.8554173,0.8555577,0.8559088,0.8564481,0.8575124,0.8583735,0.8595281,0.8610491,0.8627555,0.8648406,0.8671596,0.8696061,0.8721221,0.8753276,0.8783913,0.8820435,0.8855720,0.8894769,0.8936603,0.8981994,0.9029642,0.9080078,0.9133339,0.9186960,0.9247434,0.9306327,0.9371394,0.9436817,0.9507880,0.9577758,0.9654323,0.9730452,0.9815664,0.9898005,0.9984998,1.0075011,1.0168121,1.0262812,1.0360377,1.0463094,1.0568438,1.0677705,1.0788983,1.0903928,1.1019945,1.1142644,1.1267419,1.1397722,1.1525682,1.1663746,1.1795555,1.1939707,1.2081667,1.2234733,1.2377167,1.2538996,1.2689331,1.2855951,1.3012062,1.3182374,1.3349485,1.3523812,1.3696163,1.3875080,1.4062340,1.4237905,1.4419508,1.4610573,1.4800146,1.5000178,1.5197154,1.5398514,1.5604247,1.5805285,1.6014290,1.6229069,1.6436294,1.6653892,1.6875827,1.7089198,1.7319535,1.7543799,1.7770073,1.7997389,1.8220787,1.8453915,1.8708096,1.8926802,1.9171555,1.9390253,1.9648296,1.9885914,2.0103858,2.0365782,2.0624101,2.0839627,2.1067142,2.1357734,2.1608932,2.1837027,2.2075713,2.2346117,2.2570965,2.2830026,2.3037956,2.3294384,2.3586054,2.3791633,2.4043365,2.4264438,2.4470563,2.4665697,2.4916871,2.5145936,2.5344307,2.5502541,2.5680687,2.5860486,2.6014767,2.6162932,2.6306224,2.6426916,2.6575565,2.6726675,2.6724770,2.6882734,2.7006464,2.7121127,2.7183051,2.7289109,2.7353039,2.7486227,2.7484939,2.7530193,2.7679000,2.7623978,2.7705526,2.7696598,2.7689524,2.7713313,2.7631726,2.7600734,2.7570868,2.7570243,2.7554722
"w-04",28.8999996,2.8157473e-02,2.7029276e-02,2.5441408e-02,2.5808096e-02,2.5814056e-02,2.6573420e-02,2.5851488e-02,2.5095463e-02,2.5803328e-02,2.5369644e-02,2.5130749e-02,2.5549650e-02,2.5846720e-02,2.5208950e-02,2.5293112e-02,2.4416208e-02,2.4327993e-02,2.6794910e-02,2.5763750e-02,2.5545359e-02,2.5576115e-02,2.4977207e-02,2.5602579e-02,2.5930643e-02,2.5616646e-02,2.5609732e-02,2.5660753e-02,2.5470018e-02,2.5218248e-02,2.4837971e-02,2.5322676e-02,2.4696589e-02,2.4693966e-02,2.4737835e-02,2.4746180e-02,2.5433064e-02,2.5349140e-02,2.5288343e-02,2.5303841e-02,2.6026726e-02,2.5639296e-02,2.5233746e-02,2.5969744e-02,2.6015997e-02,2.6539803e-02,2.5940418e-02,2.5893927e-02,2.5182962e-02,2.6697397e-02,2.6031494e-02,2.5196075e-02,2.5179386e-02,2.5462389e-02,2.5596857e-02,2.5413513e-02,2.5482416e-02,2.4878025e-02,2.5242567e-02,2.5858164e-02,2.5743484e-02,2.5674820e-02,2.6642799e-02,2.5629520e-02,2.5872469e-02,2.5873184e-02,2.5607586e-02,2.5990725e-02,2.5682211e-02,2.5017738e-02,2.4928808e-02,2.5785923e-02,2.5971413e-02,2.5749922e-02,2.5277615e-02,2.5037289e-02,2.5075674e-02,2.5353909e-02,2.5792122e-02,2.4957418e-02,2.5145292e-02,2.5266409e-02,2.4878740e-02,2.5149107e-02,2.4979591e-02,2.4836540e-02,2.4813652e-02,2.4980307e-02,2.4781466e-02,2.4843216e-02,2.4785757e-02,2.4873257e-02,2.4848700e-02,2.4848700e-02,2.4560690e-02,2.4552107e-02,2.4904490e-02,2.4808407e-02,2.4576902e-02,2.4644852e-02,2.4497509e-02,2.4349928e-02,2.4502039e-02,2.4556160e-02,2.4397373e-02,2.4247169e-02,2.4332762e-02,2.4383545e-02,2.4095058e-02,2.4289608e-02,2.4212599e-02,2.4193525e-02,2.4242401e-02,2.4092913e-02,2.4065018e-02,2.3885965e-02,2.4116278e-02,2.4023771e-02,2.4056196e-02,2.3964643e-02,2.4012804e-02,2.3975611e-02,2.3881435e-02,2.3956060e-02,2.3993015e-02,2.3961306e-02,2.3887157e-02,2.3846149e-02,2.3858428e-02,2.3717403e-02,2.3706555e-02,2.3782253e-02,2.3872375e-02,2.3859620e-02,2.3842335e-02,2.3821712e-02,2.3875237e-02,2.3827791e-02,2.3874521e-02,2.3859859e-02,2.3917079e-02,2.3838520e-02,2.3853779e-02,2.3879528e-02,2.3846984e-02,2.3858666e-02,2.3872256e-02,2.3916602e-02,2.3889303e-02,2.3875833e-02,2.3885131e-02,2.3937583e-02,2.3887873e-02,2.3949623e-02,2.3864150e-02,2.3890376e-02,2.3956299e-02,2.3948312e-02,2.3995876e-02,2.4011612e-02,2.4026155e-02,2.4070740e-02,2.4086237e-02,2.4064541e-02,2.4078608e-02,2.4148703e-02,2.4239302e-02,2.4300814e-02,2.4363756e-02,2.4405718e-02,2.4480581e-02,2.4591088e-02,2.4623752e-02,2.4641871e-02,2.4712086e-02,2.4787426e-02,2.4883270e-02,2.4945140e-02,2.4970531e-02,2.4972320e-02,2.4945855e-02,2.4836779e-02,2.4762988e-02,2.4704337e-02,2.4646282e-02,2.4759054e-02,2.4659514e-02,2.4695635e-02,2.4683118e-02,2.4656415e-02,2.4647355e-02,2.4631739e-02,2.4612546e-02,2.4603724e-02,2.4585009e-02,2.4577618e-02,2.4542093e-02,2.4546742e-02,2.4535656e-02,2.4514198e-02,2.4496198e-02,2.4514794e-02,2.4487972e-02,2.4490476e-02,2.4489164e-02,2.4495959e-02,2.4502039e-02,2.4504900e-02,2.4555445e-02,2.4583220e-02,2.4624705e-02,2.4670839e-02,2.4703145e-02,2.4764299e-02,2.4806976e-02,2.4899244e-02,2.4995089e-02,2.5074959e-02,2.5137663e-02,2.5214195e-02,2.5287271e-02,2.5343537e-02,2.5363922e-02,2.5404572e-02,2.5444031e-02,2.5447130e-02,2.5473356e-02,2.5500774e-02,2.5531054e-02,2.5535583e-02,2.5571704e-02,2.5577784e-02,2.5607347e-02,2.5629282e-02,2.5634646e-02,2.5677443e-02,2.5695086e-02,2.5725245e-02,2.5776029e-02,2.5800586e-02,2.5848627e-02,2.5887251e-02,2.5930882e-02,2.5975704e-02,2.5997996e-02,2.6057363e-02,2.6092291e-02,2.6151896e-02,2.6195288e-02,2.6234984e-02,2.6325941e-02,2.6374340e-02,2.6430845e-02,2.6537776e-02,2.6570678e-02,2.6675820e-02,2.6772380e-02,2.6889443e-02,2.7013183e-02,2.7180552e-02,2.7392268e-02,2.7503252e-02,2.7772188e-02,2.8139234e-02,2.8570414e-02,2.8975010e-02,2.9440403e-02,2.9968739e-02,3.0528188e-02,3.1159520e-02,3.1857610e-02,3.2598138e-02,3.3472300e-02,3.4407377e-02,3.5471559e-02,3.6613822e-02,3.7833452e-02,3.9103270e-02,4.0336847e-02,4.1498542e-02,4.2516947e-02,4.3359399e-02,4.4035554e-02,4.4533610e-02,4.4885993e-02,4.5108438e-02,4.5250654e-02,4.5308709e-02,4.5309246e-02,4.5260787e-02,4.5144081e-02,4.4982612e-02,4.4758916e-02,4.4464588e-02,4.4162452e-02,4.3797433e-02,4.3414533e-02,4.2992949e-02,4.2551160e-02,4.2118907e-02,4.1630507e-02,4.1125417e-02,4.0607870e-02,4.0095925e-02,3.9566636e-02,3.9048672e-02,3.8525581e-02,3.7994862e-02,3.7451267e-02,3.6925077e-02,3.6404967e-02,3.5899162e-02,3.5398722e-02,3.4929514e-02,3.4450769e-02,3.3992290e-02,3.3586025e-02,3.3174753e-02,3.2755375e-02,3.2388926e-02,3.2064438e-02,3.1715751e-02,3.1416297e-02,3.1097770e-02,3.0802011e-02,3.0583501e-02,3.0385971e-02,3.0223012e-02,3.0070066e-02,2.9898882e-02,2.9794931e-02,2.9682875e-02,2.9646516e-02,2.9579759e-02,2.9519677e-02,2.9467344e-02,2.9481053e-02,2.9485345e-02,2.9533863e-02,2.9637218e-02,2.9738188e-02,2.9833436e-02,2.9926538e-02,3.0093312e-02,3.0201912e-02,3.0288458e-02,3.0551672e-02,3.0889511e-02,3.1109095e-02,3.1307101e-02,3.1579375e-02,3.0500773e-02,3.0730594e-02,3.0976549e-02,3.1216595e-02,3.1475849e-02,3.1728905e-02,3.2025661e-02,3.2345720e-02,3.2685734e-02,3.3108391e-02,3.3606540e-02,3.4197774e-02,3.4941964e-02,3.5849102e-02,3.7021652e-02,3.8416080e-02,4.0071491e-02,4.2167265e-02,4.4426136e-02,4.7012940e-02,4.9817324e-02,5.2613206e-02,5.5569265e-02,5.8358036e-02,6.0921438e-02,6.3368380e-02,6.5416746e-02,6.7171648e-02,6.8685003e-02,6.9797799e-02,7.0642665e-02,7.1255289e-02,7.1685746e-02,7.2004139e-02,7.2221220e-02,7.2382465e-02,7.2533458e-02,7.2641604e-02,7.2759740e-02,7.2905369e-02,7.3031455e-02,7.3187009e-02,7.3352970e-02,7.3514342e-02,7.3660657e-02,7.3768884e-02,7.3831886e-02,7.3838077e-02,7.3796481e-02,7.3696151e-02,7.3543295e-02,7.3357388e-02,7.3118195e-02,7.2892964e-02,7.2628818e-02,7.2373584e-02,7.2104394e-02,7.1807489e-02,7.1534038e-02,7.1233273e-02,7.0936039e-02,7.0640445e-02,7.0343249e-02,7.0050411e-02,6.9761604e-02,6.9436759e-02,6.9151461e-02,6.8858482e-02,6.8543136e-02,6.8265609e-02,6.7967363e-02,6.7682624e-02,6.7412749e-02,6.7150071e-02,6.6907451e-02,6.6697590e-02,6.6482887e-02,6.6297919e-02,6.6167623e-02,6.6037461e-02,6.5965518e-02,6.5929636e-02,6.5940693e-02,6.5992869e-02,6.6115782e-02,6.6274196e-02,6.6477381e-02,6.6788830e-02,6.7124590e-02,6.7546412e-02,6.8040520e-02,6.8596385e-02,6.9244690e-02,6.9930762e-02,7.0714056e-02,7.1647473e-02,7.2592720e-02,7.3712885e-02,7.4878015e-02,7.6136813e-02,7.7601053e-02,7.9088002e-02,8.0742434e-02,8.2592696e-02,8.4478796e-02,8.6658575e-02,8.8941574e-02,9.1320775e-02,9.4070695e-02,9.6816778e-02,9.9800609e-02,0.1030498,0.1063300,0.1099590,0.1135874,0.1173247,0.1214030,0.1252942,0.1293721,0.1335171,0.1374951,0.1416882,0.1456063,0.1494888,0.1534766,0.1571857,0.1610734,0.1649534,0.1688644,0.1732205,0.1776744,0.1826307,0.1885282,0.1948506,0.2027338,0.2116227,0.2220977,0.2352509,0.2500059,0.2680927,0.2900593,0.3148709,0.3454041,0.3788013,0.4165532,0.4608232,0.5064052,0.5577630,0.6117449,0.6664940,0.7254618,0.7806509,0.8362438,0.8914360,0.9414149,0.9901968,1.0336889,1.0732334,1.1105698,1.1420678,1.1714787,1.1976358,1.2204612,1.2416456,1.2590544,1.2750018,1.2890110,1.3005108,1.3105861,1.3188045,1.3252722,1.3304304,1.3341054,1.3365451,1.3379968,1.3383013,1.3375025,1.3353329,1.3315541,1.3256614,1.3180329,1.3074149,1.2948489,1.2797210,1.2619120,1.2435219,1.2225266,1.2005275,1.1778377,1.1536585,1.1305065,1.1064949,1.0818841,1.0582986,1.0340025,1.0108453,0.9877740,0.9644519,0.9425358,0.9202266,0.8988231,0.8777655,0.8563833,0.8366013,0.8165383,0.7968777,0.7778454,0.7585309,0.7405835,0.7225823,0.7047851,0.6879516,0.6709311,0.6550138,0.6392903,0.6237281,0.6091964,0.5946902,0.5810121,0.5676321,0.5543469,0.5421550,0.5299469,0.5183657,0.5071418,0.4960648,0.4858685,0.4757565,0.4660335,0.4567524,0.4476254,0.4392056,0.4310124,0.4229969,0.4154368,0.4079812,0.4010945,0.3943367,0.3878061,0.3816992,0.3756669,0.3700346,0.3645185,0.3592155,0.3542759,0.3493831,0.3448197,0.3403345,0.3359863,0.3319792,0.3279883,0.3242592,0.3206109,0.3170392,0.3137773,0.3105316,0.3074403,0.3044717,0.3015413,0.2988772,0.2961930,0.2936676,0.2912237,0.2888316,0.2866321,0.2844346,0.2823625,0.2803925,0.2784624,0.2766860,0.2749130,0.2732802,0.2717147,0.2701958,0.2688105,0.2674461,0.2661957,0.2650094,0.2639047,0.2629136,0.2619376,0.2610796,0.2602901,0.2595648,0.2589744,0.2584205,0.2579694,0.2575665,0.2572765,0.2570466,0.2569360,0.2568525,0.2568936,0.2570380,0.2572536,0.2575773,0.2579882,0.2585073,0.2591104,0.2597951,0.2606226,0.2615280,0.2625727,0.2637072,0.2649385,0.2663214,0.2678075,0.2694607,0.2712651,0.2731556,0.2752620,0.2774523,0.2799010,0.2824964,0.2852300,0.2882374,0.2912666,0.2946694,0.2982044,0.3019259,0.3059076,0.3099137,0.3143395,0.3188204,0.3235010,0.3284220,0.3333020,0.3384648,0.3435858,0.3488259,0.3541102,0.3591783,0.3643537,0.3692249,0.3741024,0.3787035,0.3829274,0.3869651,0.3905356,0.3939370,0.3968857,0.3994634,0.4017027,0.4035556,0.4051011,0.4063250,0.4072936,0.4079569,0.4084401,0.4087400,0.4089687,0.4091009,0.4091509,0.4092311,0.4093525,0.4095463,0.4098873,0.4103785,0.4110729,0.4119801,0.4130567,0.4144528,0.4160897,0.4180514,0.4204972,0.4233435,0.4268267,0.4307548,0.4356754,0.4413265,0.4479384,0.4557278,0.4644776,0.4751863,0.4874847,0.5020890,0.5191148,0.5386789,0.5624154,0.5888755,0.6217137,0.6586676,0.7015565,0.7525530,0.8100060,0.8800618,0.9592910,1.0529755,1.1584505,1.2754953,1.4103583,1.5525347,1.7188928,1.8911717,2.0739987,2.2590377,2.4307451,2.5882640,2.7154987,2.8039939,2.8686867,2.9111762,2.9382877,2.9562688,2.9677308,2.9731483,2.9804745,2.9894753,2.9935338,3.0018332,2.9999504,3.0056124,3.0096216,3.0062726,3.0117090,3.0088582,3.0056849,3.0067883,2.9969325,2.9987783,3.0060260,2.9989860,2.9953463,2.9983447,2.9949181,3.0020978,2.9993784,2.9999890,3.0038130,3.0059774,3.0138791,3.0183094,3.0208988,3.0196776,3.0307326,3.0290945,3.0205331,3.0242541,3.0227809,3.0136385,3.0072210,2.9949157,2.9961643,2.9772215,2.9540370,2.9374285,2.9228010,2.9011714,2.8777528,2.8478680,2.8193951,2.7911811,2.7575574,2.7248256,2.6887605,2.6517529,2.6139796,2.5742776,2.5328825,2.4978693,2.4600840,2.4220591,2.3796544,2.3446674,2.3076048,2.2685139,2.2312171,2.1935349,2.1586020,2.1217141,2.0873961,2.0506163,2.0174527,1.9864210,1.9500184,1.9180303,1.8855697,1.8544779,1.8238450,1.7940414,1.7640635,1.7347890,1.7063372,1.6784624,1.6512734,1.6245080,1.6001810,1.5727820,1.5484254,1.5236623,1.4996881,1.4756938,1.4529682,1.4305726,1.4083326,1.3871012,1.3653400,1.3456489,1.3252850,1.3058559,1.2868754,1.2681990,1.2504196,1.2327176,1.2162578,1.1993289,1.1837862,1.1680830,1.1533965,1.1385658,1.1248014,1.1113207,1.0983751,1.0859172,1.0733649,1.0621623,1.0504422,1.0397962,1.0291173,1.0190703,1.0093093,0.9996988,0.9910260,0.9822752,0.9741844,0.9659989,0.9586118,0.9510992,0.9442486,0.9374334,0.9312333,0.9250557,0.9191902,0.9134622,0.9083055,0.9032510,0.8983463,0.8940310,0.8896544,0.8859754,0.8819968,0.8785214,0.8751860,0.8723234,0.8695999,0.8669298,0.8647685,0.8627307,0.8610610,0.8595432,0.8583730,0.8572879,0.8565509,0.8560179,0.8557078,0.8554968,0.8556919,0.8560914,0.8565788,0.8575633,0.8584094,0.8595870,0.8611548,0.8628103,0.8649433,0.8671203,0.8697004,0.8722332,0.8753502,0.8785064,0.8821472,0.8855889,0.8895515,0.8937712,0.8984048,0.9031010,0.9080532,0.9134308,0.9187663,0.9248463,0.9308096,0.9373585,0.9437201,0.9509105,0.9579507,0.9656150,0.9732734,0.9817916,0.9899466,0.9986168,1.0076510,1.0169792,1.0264817,1.0363770,1.0464832,1.0570378,1.0678867,1.0790107,1.0905542,1.1021925,1.1144282,1.1269120,1.1398764,1.1528180,1.1666858,1.1798249,1.1939862,1.2082303,1.2236328,1.2379107,1.2540276,1.2690177,1.2857325,1.3013370,1.3183138,1.3350348,1.3522143,1.3696144,1.3877774,1.4066069,1.4242429,1.4418800,1.4611034,1.4808576,1.5004444,1.5195875,1.5398949,1.5605524,1.5806504,1.6016366,1.6231868,1.6444863,1.6659976,1.6873136,1.7099020,1.7320462,1.7561752,1.7772181,1.7998874,1.8223193,1.8460951,1.8704033,1.8922706,1.9177778,1.9401997,1.9635526,1.9882283,2.0140612,2.0353937,2.0625951,2.0833967,2.1071286,2.1351058,2.1596088,2.1823123,2.2061136,2.2302752,2.2563417,2.2812834,2.3079152,2.3315053,2.3601797,2.3840933,2.4033961,2.4275115,2.4496615,2.4706349,2.4910638,2.5146093,2.5351920,2.5538549,2.5680149,2.5914016,2.6034958,2.6210485,2.6341267,2.6527455,2.6655893,2.6718397,2.6787369,2.7013674,2.6996088,2.7172554,2.7301879,2.7329798,2.7359071,2.7516520,2.7568958,2.7550850,2.7612939,2.7645645,2.7664919,2.7612748,2.7729902,2.7605348,2.7648871,2.7640128,2.7606392,2.7553229,2.7484426
"w-05",29.0000000,2.7869225e-02,2.7053356e-02,2.5875807e-02,2.5779486e-02,2.5965452e-02,2.6629686e-02,2.5932789e-02,2.5270224e-02,2.5875330e-02,2.5146008e-02,2.5261402e-02,2.5533915e-02,2.5918245e-02,2.5187731e-02,2.5470972e-02,2.4225473e-02,2.4477959e-02,2.6766300e-02,2.5752068e-02,2.5528193e-02,2.5618076e-02,2.5015116e-02,2.5671721e-02,2.5996685e-02,2.5679350e-02,2.5616646e-02,2.5824547e-02,2.5495291e-02,2.5254250e-02,2.5039911e-02,2.5352955e-02,2.4827480e-02,2.4704456e-02,2.4792671e-02,2.4803400e-02,2.5413275e-02,2.5368214e-02,2.5354862e-02,2.5257111e-02,2.6041031e-02,2.5492430e-02,2.5321484e-02,2.5935411e-02,2.6225090e-02,2.6511192e-02,2.6022911e-02,2.5859594e-02,2.5339365e-02,2.6615858e-02,2.6013136e-02,2.5279522e-02,2.5133371e-02,2.5385618e-02,2.5774240e-02,2.5406122e-02,2.5407314e-02,2.4952412e-02,2.5198936e-02,2.5887966e-02,2.5933504e-02,2.5834322e-02,2.6694298e-02,2.5565624e-02,2.5928497e-02,2.5837183e-02,2.5657177e-02,2.6122332e-02,2.5727034e-02,2.5187016e-02,2.4950266e-02,2.5833845e-02,2.6003361e-02,2.5676250e-02,2.5303602e-02,2.5026321e-02,2.5197744e-02,2.5368452e-02,2.5766850e-02,2.4940014e-02,2.5269985e-02,2.5277138e-02,2.4986506e-02,2.5341988e-02,2.5152445e-02,2.4698019e-02,2.4916410e-02,2.5074959e-02,2.4908781e-02,2.4986744e-02,2.4775743e-02,2.4898052e-02,2.4998188e-02,2.4930954e-02,2.4740934e-02,2.4596691e-02,2.4814844e-02,2.4867535e-02,2.4632215e-02,2.4705648e-02,2.4560213e-02,2.4445534e-02,2.4583101e-02,2.4626493e-02,2.4470806e-02,2.4295568e-02,2.4436951e-02,2.4425507e-02,2.4139404e-02,2.4312973e-02,2.4213076e-02,2.4179935e-02,2.4281263e-02,2.4235249e-02,2.4103403e-02,2.3969650e-02,2.4220705e-02,2.4136543e-02,2.4105787e-02,2.3999214e-02,2.4046421e-02,2.4066687e-02,2.3938894e-02,2.4026632e-02,2.4077177e-02,2.3983955e-02,2.3953676e-02,2.3897648e-02,2.3907185e-02,2.3810029e-02,2.3784995e-02,2.3841143e-02,2.3925543e-02,2.3917317e-02,2.3929000e-02,2.3915529e-02,2.3952246e-02,2.3909330e-02,2.3944139e-02,2.3913026e-02,2.3964643e-02,2.3939490e-02,2.3925304e-02,2.3942828e-02,2.3863316e-02,2.3899555e-02,2.3912907e-02,2.3951888e-02,2.3930073e-02,2.3910522e-02,2.3918033e-02,2.3968339e-02,2.3962736e-02,2.4004459e-02,2.3899078e-02,2.3914099e-02,2.3966551e-02,2.4022937e-02,2.4048448e-02,2.4052382e-02,2.4071455e-02,2.4121284e-02,2.4139285e-02,2.4103284e-02,2.4090290e-02,2.4163604e-02,2.4228334e-02,2.4279952e-02,2.4329185e-02,2.4379969e-02,2.4429917e-02,2.4558067e-02,2.4592996e-02,2.4625897e-02,2.4682641e-02,2.4759769e-02,2.4888158e-02,2.4956584e-02,2.4978161e-02,2.4972916e-02,2.4966121e-02,2.4884343e-02,2.4795413e-02,2.4707317e-02,2.4660230e-02,2.4765730e-02,2.4618626e-02,2.4619341e-02,2.4708748e-02,2.4745703e-02,2.4726272e-02,2.4699926e-02,2.4668694e-02,2.4649143e-02,2.4623513e-02,2.4623394e-02,2.4601221e-02,2.4599314e-02,2.4581909e-02,2.4562359e-02,2.4547577e-02,2.4550915e-02,2.4530530e-02,2.4538636e-02,2.4526238e-02,2.4541497e-02,2.4543524e-02,2.4551272e-02,2.4605036e-02,2.4630785e-02,2.4678588e-02,2.4717212e-02,2.4760485e-02,2.4802804e-02,2.4868488e-02,2.4950743e-02,2.5047064e-02,2.5129199e-02,2.5188923e-02,2.5264263e-02,2.5343657e-02,2.5390983e-02,2.5414348e-02,2.5450826e-02,2.5491118e-02,2.5498986e-02,2.5521636e-02,2.5542974e-02,2.5578141e-02,2.5582075e-02,2.5612950e-02,2.5626302e-02,2.5655270e-02,2.5675416e-02,2.5699019e-02,2.5724888e-02,2.5749564e-02,2.5774121e-02,2.5820732e-02,2.5851130e-02,2.5895119e-02,2.5938749e-02,2.5980234e-02,2.6017427e-02,2.6050806e-02,2.6103735e-02,2.6141644e-02,2.6192665e-02,2.6239634e-02,2.6289225e-02,2.6362658e-02,2.6418209e-02,2.6488662e-02,2.6576519e-02,2.6628017e-02,2.6728153e-02,2.6829720e-02,2.6942968e-02,2.7079344e-02,2.7236938e-02,2.7424216e-02,2.7559042e-02,2.7829528e-02,2.8185248e-02,2.8622031e-02,2.9034495e-02,2.9495835e-02,3.0003667e-02,3.0571938e-02,3.1212091e-02,3.1897426e-02,3.2643318e-02,3.3520103e-02,3.4452438e-02,3.5518527e-02,3.6670804e-02,3.7881494e-02,3.9148927e-02,4.0397644e-02,4.1558266e-02,4.2565703e-02,4.3419600e-02,4.4095874e-02,4.4585109e-02,4.4945121e-02,4.5164704e-02,4.5300007e-02,4.5353770e-02,4.5357168e-02,4.5315504e-02,4.5187593e-02,4.5028508e-02,4.4808269e-02,4.4517040e-02,4.4207036e-02,4.3845356e-02,4.3458521e-02,4.3033123e-02,4.2589307e-02,4.2175770e-02,4.1685462e-02,4.1163802e-02,4.0652454e-02,4.0136576e-02,3.9606810e-02,3.9089203e-02,3.8563609e-02,3.8030148e-02,3.7492633e-02,3.6962986e-02,3.6444306e-02,3.5934329e-02,3.5436153e-02,3.4959078e-02,3.4481168e-02,3.4033179e-02,3.3633351e-02,3.3200502e-02,3.2786846e-02,3.2427430e-02,3.2098055e-02,3.1747222e-02,3.1425476e-02,3.1120062e-02,3.0827641e-02,3.0595899e-02,3.0436158e-02,3.0281544e-02,3.0082345e-02,2.9929161e-02,2.9815555e-02,2.9739141e-02,2.9651403e-02,2.9579878e-02,2.9551625e-02,2.9522419e-02,2.9503345e-02,2.9499292e-02,2.9552817e-02,2.9656291e-02,2.9746175e-02,2.9841185e-02,2.9970050e-02,3.0137897e-02,3.0242682e-02,3.0297756e-02,3.0573845e-02,3.0919671e-02,3.1095862e-02,3.1338692e-02,3.1595707e-02,3.0570105e-02,3.0787658e-02,3.1045921e-02,3.1279862e-02,3.1543706e-02,3.1786602e-02,3.2085747e-02,3.2404099e-02,3.2754462e-02,3.3175033e-02,3.3668373e-02,3.4254692e-02,3.5010144e-02,3.5911284e-02,3.7088260e-02,3.8484856e-02,4.0140443e-02,4.2239688e-02,4.4497415e-02,4.7081064e-02,4.9895715e-02,5.2693661e-02,5.5649839e-02,5.8427636e-02,6.0999349e-02,6.3449278e-02,6.5486982e-02,6.7247584e-02,6.8762034e-02,6.9870524e-02,7.0717722e-02,7.1335807e-02,7.1760885e-02,7.2076783e-02,7.2289035e-02,7.2453305e-02,7.2597623e-02,7.2701640e-02,7.2832324e-02,7.2974339e-02,7.3100589e-02,7.3256828e-02,7.3424876e-02,7.3590219e-02,7.3728755e-02,7.3838472e-02,7.3894791e-02,7.3896006e-02,7.3856533e-02,7.3751338e-02,7.3601529e-02,7.3419988e-02,7.3185548e-02,7.2948381e-02,7.2688214e-02,7.2434247e-02,7.2164729e-02,7.1865946e-02,7.1585387e-02,7.1289793e-02,7.0993520e-02,7.0706159e-02,7.0400484e-02,7.0105761e-02,6.9824949e-02,6.9504619e-02,6.9208577e-02,6.8921551e-02,6.8599433e-02,6.8324685e-02,6.8022579e-02,6.7739099e-02,6.7466199e-02,6.7212135e-02,6.6964477e-02,6.6749543e-02,6.6537932e-02,6.6361167e-02,6.6223428e-02,6.6091880e-02,6.6023096e-02,6.5990075e-02,6.5996781e-02,6.6050351e-02,6.6173390e-02,6.6335872e-02,6.6539422e-02,6.6843249e-02,6.7180827e-02,6.7608938e-02,6.8109840e-02,6.8654813e-02,6.9311887e-02,6.9995239e-02,7.0776656e-02,7.1709082e-02,7.2648592e-02,7.3772982e-02,7.4935220e-02,7.6201543e-02,7.7655338e-02,7.9150088e-02,8.0793768e-02,8.2666777e-02,8.4549926e-02,8.6718917e-02,8.8994250e-02,9.1384627e-02,9.4128504e-02,9.6872322e-02,9.9867016e-02,0.1031167,0.1063960,0.1100331,0.1136605,0.1174053,0.1214745,0.1253697,0.1294406,0.1335931,0.1375685,0.1417636,0.1456731,0.1495567,0.1535622,0.1572736,0.1611547,0.1650472,0.1689670,0.1733221,0.1777770,0.1827315,0.1886380,0.1949681,0.2028394,0.2117442,0.2221868,0.2353585,0.2501267,0.2681938,0.2902003,0.3150076,0.3455534,0.3789144,0.4167926,0.4610020,0.5066186,0.5580158,0.6118947,0.6668618,0.7258428,0.7810952,0.8367267,0.8918272,0.9418569,0.9906197,1.0339128,1.0735952,1.1109365,1.1424695,1.1717600,1.1978596,1.2206795,1.2418983,1.2592957,1.2751883,1.2891247,1.3006390,1.3107886,1.3187912,1.3254051,1.3304687,1.3342057,1.3366216,1.3380314,1.3383781,1.3376131,1.3353063,1.3315358,1.3256574,1.3180430,1.3073490,1.2946076,1.2797719,1.2618936,1.2434386,1.2223681,1.2004046,1.1779153,1.1536374,1.1303276,1.1062649,1.0818157,1.0581992,1.0338904,1.0106565,0.9876449,0.9643659,0.9424349,0.9201199,0.8987190,0.8776602,0.8562699,0.8364532,0.8164306,0.7967702,0.7777663,0.7584428,0.7404765,0.7225074,0.7046583,0.6879062,0.6708480,0.6549677,0.6392033,0.6236501,0.6091394,0.5946533,0.5810001,0.5675852,0.5543249,0.5420778,0.5299317,0.5183399,0.5070935,0.4959913,0.4858423,0.4756942,0.4659935,0.4567250,0.4475864,0.4391606,0.4309677,0.4229465,0.4154160,0.4079404,0.4010692,0.3943310,0.3877887,0.3816738,0.3756335,0.3700427,0.3645258,0.3592249,0.3542805,0.3493820,0.3448188,0.3403399,0.3359951,0.3319899,0.3280077,0.3242703,0.3206151,0.3170603,0.3137909,0.3105242,0.3074456,0.3044800,0.3015578,0.2988845,0.2962070,0.2936809,0.2912367,0.2888464,0.2866422,0.2844473,0.2823792,0.2803980,0.2784700,0.2766911,0.2749441,0.2732950,0.2717209,0.2702126,0.2688225,0.2674710,0.2662041,0.2650321,0.2639104,0.2629265,0.2619414,0.2610842,0.2603070,0.2595926,0.2589877,0.2584386,0.2579904,0.2575825,0.2572846,0.2570711,0.2569702,0.2568755,0.2569091,0.2570502,0.2572770,0.2575986,0.2580041,0.2585209,0.2591433,0.2598142,0.2606481,0.2615446,0.2626029,0.2637175,0.2649608,0.2663543,0.2678404,0.2694894,0.2712734,0.2731862,0.2752972,0.2774686,0.2799305,0.2825222,0.2852740,0.2882620,0.2913069,0.2946931,0.2982432,0.3019579,0.3059212,0.3099436,0.3143758,0.3188541,0.3235443,0.3284636,0.3333425,0.3385104,0.3436214,0.3488737,0.3541562,0.3592216,0.3644052,0.3692901,0.3741416,0.3787371,0.3829647,0.3870098,0.3905887,0.3939797,0.3969379,0.3995363,0.4017667,0.4036089,0.4051536,0.4063893,0.4073692,0.4080125,0.4084969,0.4088317,0.4090420,0.4091652,0.4092271,0.4093203,0.4094262,0.4096311,0.4099761,0.4104729,0.4111544,0.4120592,0.4131542,0.4145639,0.4161648,0.4181470,0.4206002,0.4234672,0.4269339,0.4308660,0.4357867,0.4414664,0.4480469,0.4558327,0.4645898,0.4753476,0.4876021,0.5022224,0.5192836,0.5388395,0.5625318,0.5889905,0.6218462,0.6588794,0.7017303,0.7527603,0.8102701,0.8802894,0.9595764,1.0531913,1.1588234,1.2758247,1.4104620,1.5530597,1.7190924,1.8910050,2.0728259,2.2595160,2.4310026,2.5880415,2.7093499,2.8052733,2.8643777,2.9109864,2.9355028,2.9543514,2.9642074,2.9777868,2.9822817,2.9931908,2.9931054,2.9974089,2.9988487,3.0073295,3.0040364,3.0081105,3.0076663,3.0151970,3.0014248,3.0045576,3.0033777,2.9984288,2.9946196,2.9948230,2.9974973,2.9965572,2.9944518,2.9940143,2.9993906,2.9985623,3.0023603,3.0059872,3.0171771,3.0112669,3.0218377,3.0279348,3.0311627,3.0264177,3.0234268,3.0285170,3.0212231,3.0171103,3.0133266,2.9959688,2.9863136,2.9762187,2.9639373,2.9448135,2.9192331,2.8993597,2.8773739,2.8426888,2.8216143,2.7873416,2.7601156,2.7231526,2.6866395,2.6554425,2.6138453,2.5706859,2.5339100,2.4981711,2.4590411,2.4213519,2.3792267,2.3448524,2.3056564,2.2680151,2.2298560,2.1946158,2.1572647,2.1206203,2.0878992,2.0500548,2.0176218,1.9852487,1.9495842,1.9179282,1.8854758,1.8542655,1.8237997,1.7934381,1.7635500,1.7346697,1.7063177,1.6778766,1.6509836,1.6244677,1.5999491,1.5724093,1.5483744,1.5234014,1.4991510,1.4757133,1.4532051,1.4303424,1.4078389,1.3871626,1.3651755,1.3456951,1.3250675,1.3060071,1.2867522,1.2678504,1.2504748,1.2326722,1.2162440,1.1993481,1.1839310,1.1679664,1.1533474,1.1385829,1.1247379,1.1112757,1.0982563,1.0859346,1.0733755,1.0619520,1.0503972,1.0399426,1.0290695,1.0191191,1.0093251,0.9998186,0.9909340,0.9822650,0.9742461,0.9660040,0.9586327,0.9511390,0.9442502,0.9373531,0.9312839,0.9250933,0.9192101,0.9135725,0.9083533,0.9033379,0.8983628,0.8939948,0.8897635,0.8859172,0.8819192,0.8785881,0.8751532,0.8723316,0.8695096,0.8671013,0.8648990,0.8627782,0.8611824,0.8595668,0.8583180,0.8572996,0.8566229,0.8560727,0.8557578,0.8556156,0.8557377,0.8560571,0.8565158,0.8575910,0.8584402,0.8596532,0.8613262,0.8628647,0.8650436,0.8671713,0.8697348,0.8722457,0.8754746,0.8786643,0.8822554,0.8857105,0.8897231,0.8939391,0.8983524,0.9032296,0.9081760,0.9134763,0.9189396,0.9249351,0.9308541,0.9373196,0.9439459,0.9509498,0.9578909,0.9657543,0.9733813,0.9817799,0.9899539,0.9988360,1.0077649,1.0168941,1.0266612,1.0365186,1.0465472,1.0570641,1.0679741,1.0789933,1.0906274,1.1022913,1.1146634,1.1269244,1.1400223,1.1528848,1.1665230,1.1800078,1.1943606,1.2080237,1.2235959,1.2380354,1.2541076,1.2693346,1.2858216,1.3013867,1.3183177,1.3354137,1.3527689,1.3695835,1.3877286,1.4067070,1.4240406,1.4423380,1.4612361,1.4806890,1.5001843,1.5199518,1.5402099,1.5603043,1.5816101,1.6015575,1.6234045,1.6439403,1.6665663,1.6874151,1.7091339,1.7328202,1.7557296,1.7771688,1.8007333,1.8230443,1.8462811,1.8711591,1.8931971,1.9177427,1.9397660,1.9648172,1.9869006,2.0118654,2.0367477,2.0617127,2.0834086,2.1076994,2.1365995,2.1574695,2.1822777,2.2056673,2.2316837,2.2569911,2.2817163,2.3037529,2.3346472,2.3587685,2.3780360,2.4076381,2.4245505,2.4501445,2.4677753,2.4935687,2.5110788,2.5350151,2.5541179,2.5735524,2.5831416,2.6078730,2.6240025,2.6289334,2.6491525,2.6566362,2.6693468,2.6829638,2.6949978,2.6995153,2.7107601,2.7203195,2.7310438,2.7423303,2.7445605,2.7469893,2.7619927,2.7589359,2.7611656,2.7644024,2.7724063,2.7660949,2.7613854,2.7715533,2.7566280,2.7648911,2.7589025,2.7470984
"w-06",29.2999992,2.8239727e-02,2.6808262e-02,2.5847197e-02,2.5643110e-02,2.6000261e-02,2.6698589e-02,2.5759935e-02,2.5055170e-02,2.5812387e-02,2.5114775e-02,2.5283813e-02,2.5671721e-02,2.6023865e-02,2.5358200e-02,2.5294304e-02,2.4405241e-02,2.4501801e-02,2.6828289e-02,2.5681019e-02,2.5534153e-02,2.5622606e-02,2.5020361e-02,2.5636673e-02,2.6000977e-02,2.5658607e-02,2.5605202e-02,2.5732517e-02,2.5605202e-02,2.5295258e-02,2.5013208e-02,2.5422335e-02,2.4752140e-02,2.4768353e-02,2.4792671e-02,2.4866343e-02,2.5489330e-02,2.5373459e-02,2.5328159e-02,2.5508165e-02,2.6113033e-02,2.5539160e-02,2.5373459e-02,2.5995731e-02,2.6245594e-02,2.6707172e-02,2.6039124e-02,2.5850773e-02,2.5354385e-02,2.6827335e-02,2.6169538e-02,2.5404215e-02,2.5239229e-02,2.5362492e-02,2.5648832e-02,2.5491238e-02,2.5426865e-02,2.4945736e-02,2.5010347e-02,2.5934696e-02,2.5984049e-02,2.5751829e-02,2.6587486e-02,2.5487900e-02,2.6015282e-02,2.5741339e-02,2.5676727e-02,2.6171684e-02,2.5699615e-02,2.5183678e-02,2.5057077e-02,2.5818110e-02,2.6059866e-02,2.5829077e-02,2.5399685e-02,2.5125742e-02,2.5152445e-02,2.5445461e-02,2.5943041e-02,2.5017977e-02,2.5386572e-02,2.5360107e-02,2.4988890e-02,2.5331974e-02,2.5126934e-02,2.4854898e-02,2.5036335e-02,2.5017500e-02,2.4968386e-02,2.4988413e-02,2.4855852e-02,2.4979353e-02,2.4989843e-02,2.4985075e-02,2.4728537e-02,2.4666309e-02,2.4843693e-02,2.4849892e-02,2.4611473e-02,2.4694443e-02,2.4554491e-02,2.4399281e-02,2.4582148e-02,2.4633646e-02,2.4502277e-02,2.4352074e-02,2.4447680e-02,2.4472475e-02,2.4220943e-02,2.4338961e-02,2.4260044e-02,2.4216890e-02,2.4317026e-02,2.4226427e-02,2.4142504e-02,2.4025202e-02,2.4235725e-02,2.4139643e-02,2.4163723e-02,2.4044514e-02,2.4122477e-02,2.4119139e-02,2.3992538e-02,2.4101496e-02,2.4102211e-02,2.4034023e-02,2.3931742e-02,2.3905039e-02,2.3927331e-02,2.3826957e-02,2.3846745e-02,2.3887396e-02,2.3949027e-02,2.3910642e-02,2.3932695e-02,2.3945212e-02,2.3964643e-02,2.3914218e-02,2.3945451e-02,2.3925304e-02,2.3959637e-02,2.3936629e-02,2.3949981e-02,2.4000645e-02,2.3929358e-02,2.3949981e-02,2.3935199e-02,2.4000525e-02,2.3965597e-02,2.3989081e-02,2.3970127e-02,2.4009585e-02,2.3999333e-02,2.4048328e-02,2.3941278e-02,2.3974776e-02,2.4010420e-02,2.4073005e-02,2.4090052e-02,2.4080396e-02,2.4094939e-02,2.4139285e-02,2.4168015e-02,2.4147272e-02,2.4156094e-02,2.4232626e-02,2.4321675e-02,2.4383545e-02,2.4444938e-02,2.4498582e-02,2.4539232e-02,2.4694800e-02,2.4727464e-02,2.4715424e-02,2.4752975e-02,2.4846792e-02,2.4979353e-02,2.5031328e-02,2.5040507e-02,2.5039434e-02,2.5016904e-02,2.4919629e-02,2.4824142e-02,2.4754405e-02,2.4734974e-02,2.4881959e-02,2.4768949e-02,2.4742484e-02,2.4765134e-02,2.4767041e-02,2.4732590e-02,2.4724483e-02,2.4690032e-02,2.4688721e-02,2.4671078e-02,2.4655342e-02,2.4632812e-02,2.4631262e-02,2.4622321e-02,2.4593711e-02,2.4574399e-02,2.4591327e-02,2.4573922e-02,2.4572968e-02,2.4573326e-02,2.4579525e-02,2.4585009e-02,2.4584532e-02,2.4635315e-02,2.4667621e-02,2.4704337e-02,2.4749517e-02,2.4795175e-02,2.4842262e-02,2.4903417e-02,2.4988294e-02,2.5082111e-02,2.5163054e-02,2.5227427e-02,2.5297523e-02,2.5377750e-02,2.5426030e-02,2.5449872e-02,2.5476694e-02,2.5528073e-02,2.5532484e-02,2.5556803e-02,2.5579810e-02,2.5611877e-02,2.5613546e-02,2.5651693e-02,2.5659680e-02,2.5691390e-02,2.5709391e-02,2.5723696e-02,2.5764704e-02,2.5785208e-02,2.5812507e-02,2.5853157e-02,2.5886178e-02,2.5929332e-02,2.5970578e-02,2.6013851e-02,2.6055217e-02,2.6081085e-02,2.6136994e-02,2.6169896e-02,2.6226997e-02,2.6275396e-02,2.6320100e-02,2.6395559e-02,2.6451111e-02,2.6507974e-02,2.6612878e-02,2.6659727e-02,2.6752234e-02,2.6848435e-02,2.6964545e-02,2.7107120e-02,2.7261496e-02,2.7465463e-02,2.7589560e-02,2.7862430e-02,2.8209209e-02,2.8650522e-02,2.9062152e-02,2.9521585e-02,3.0040026e-02,3.0609369e-02,3.1245232e-02,3.1926394e-02,3.2690644e-02,3.3554196e-02,3.4492254e-02,3.5554767e-02,3.6705375e-02,3.7915111e-02,3.9184809e-02,4.0428162e-02,4.1588902e-02,4.2605877e-02,4.3450952e-02,4.4131994e-02,4.4617295e-02,4.4973731e-02,4.5192480e-02,4.5336485e-02,4.5387745e-02,4.5386016e-02,4.5345187e-02,4.5218706e-02,4.5058906e-02,4.4838428e-02,4.4548392e-02,4.4235408e-02,4.3871701e-02,4.3487012e-02,4.3061852e-02,4.2614460e-02,4.2198420e-02,4.1716456e-02,4.1190505e-02,4.0681779e-02,4.0160060e-02,3.9634347e-02,3.9118171e-02,3.8592577e-02,3.8059354e-02,3.7518620e-02,3.6991596e-02,3.6469936e-02,3.5967588e-02,3.5453677e-02,3.4994721e-02,3.4519672e-02,3.4058332e-02,3.3644676e-02,3.3238530e-02,3.2804489e-02,3.2452106e-02,3.2119393e-02,3.1792998e-02,3.1482935e-02,3.1144142e-02,3.0859590e-02,3.0630112e-02,3.0453205e-02,3.0294657e-02,3.0126929e-02,2.9977798e-02,2.9858589e-02,2.9741764e-02,2.9681325e-02,2.9624701e-02,2.9559612e-02,2.9518485e-02,2.9521823e-02,2.9556632e-02,2.9609561e-02,2.9647827e-02,2.9768944e-02,2.9867291e-02,2.9985070e-02,3.0119896e-02,3.0269384e-02,3.0361295e-02,3.0638099e-02,3.0889630e-02,3.1154871e-02,3.1342268e-02,3.1625986e-02,3.0615509e-02,3.0833177e-02,3.1091504e-02,3.1325366e-02,3.1588122e-02,3.1844050e-02,3.2130878e-02,3.2457653e-02,3.2808322e-02,3.3221643e-02,3.3713467e-02,3.4303814e-02,3.5068337e-02,3.5962589e-02,3.7143406e-02,3.8535584e-02,4.0191684e-02,4.2291097e-02,4.4553638e-02,4.7140799e-02,4.9948238e-02,5.2744064e-02,5.5708934e-02,5.8488797e-02,6.1056081e-02,6.3503757e-02,6.5552481e-02,6.7308225e-02,6.8816692e-02,6.9927506e-02,7.0783801e-02,7.1394652e-02,7.1812339e-02,7.2123073e-02,7.2334260e-02,7.2504558e-02,7.2648562e-02,7.2753355e-02,7.2876908e-02,7.3015690e-02,7.3151454e-02,7.3302545e-02,7.3468551e-02,7.3636860e-02,7.3779531e-02,7.3880963e-02,7.3937461e-02,7.3932752e-02,7.3890001e-02,7.3791698e-02,7.3640071e-02,7.3463097e-02,7.3232763e-02,7.2989754e-02,7.2734401e-02,7.2474837e-02,7.2201148e-02,7.1910560e-02,7.1626276e-02,7.1337685e-02,7.1029246e-02,7.0742264e-02,7.0454285e-02,7.0152923e-02,6.9864199e-02,6.9547459e-02,6.9256172e-02,6.8963513e-02,6.8638712e-02,6.8362400e-02,6.8066783e-02,6.7782626e-02,6.7513533e-02,6.7248896e-02,6.7019001e-02,6.6793315e-02,6.6576630e-02,6.6397205e-02,6.6262722e-02,6.6137850e-02,6.6071540e-02,6.6028707e-02,6.6039965e-02,6.6092491e-02,6.6211767e-02,6.6374481e-02,6.6580348e-02,6.6882893e-02,6.7220494e-02,6.7648739e-02,6.8144694e-02,6.8690345e-02,6.9357492e-02,7.0035458e-02,7.0813715e-02,7.1747512e-02,7.2695345e-02,7.3813751e-02,7.4978739e-02,7.6240614e-02,7.7700809e-02,7.9193301e-02,8.0838405e-02,8.2699865e-02,8.4580868e-02,8.6767212e-02,8.9046337e-02,9.1435246e-02,9.4180562e-02,9.6928768e-02,9.9917561e-02,0.1031659,0.1064473,0.1100767,0.1137057,0.1174419,0.1215286,0.1254171,0.1295005,0.1336538,0.1376186,0.1418289,0.1457507,0.1496278,0.1536255,0.1573518,0.1612414,0.1651278,0.1690572,0.1734197,0.1778776,0.1828464,0.1887468,0.1950771,0.2029452,0.2118363,0.2223005,0.2354839,0.2502383,0.2683403,0.2903410,0.3151671,0.3457564,0.3790757,0.4169237,0.4612236,0.5067974,0.5582362,0.6121568,0.6670962,0.7261388,0.7813486,0.8370720,0.8920829,0.9421475,0.9908957,1.0342488,1.0739059,1.1112152,1.1426537,1.1720258,1.1980798,1.2208910,1.2420237,1.2594324,1.2753128,1.2891874,1.3007627,1.3108147,1.3189616,1.3254797,1.3305476,1.3343208,1.3367338,1.3380302,1.3382168,1.3374248,1.3353368,1.3316612,1.3255790,1.3179275,1.3073177,1.2946564,1.2796254,1.2617517,1.2434005,1.2224053,1.2002264,1.1776910,1.1535225,1.1302410,1.1061766,1.0816561,1.0581125,1.0338233,1.0106038,0.9874651,0.9642351,0.9422960,0.9200243,0.8985491,0.8775285,0.8561788,0.8363526,0.8162526,0.7966386,0.7776662,0.7583288,0.7403355,0.7224126,0.7045705,0.6878015,0.6707234,0.6548483,0.6391090,0.6235860,0.6090549,0.5945531,0.5808858,0.5675159,0.5542126,0.5420058,0.5298784,0.5182803,0.5070637,0.4959299,0.4858033,0.4756617,0.4659448,0.4566874,0.4475662,0.4391400,0.4309555,0.4229281,0.4153818,0.4079258,0.4010430,0.3943088,0.3877623,0.3816601,0.3756313,0.3700043,0.3645136,0.3592068,0.3542582,0.3493584,0.3447993,0.3403319,0.3359821,0.3319577,0.3279781,0.3242565,0.3206084,0.3170408,0.3137654,0.3105166,0.3074358,0.3044629,0.3015351,0.2988730,0.2962023,0.2936601,0.2912195,0.2888328,0.2866401,0.2844331,0.2823596,0.2803952,0.2784685,0.2766884,0.2749268,0.2733012,0.2717217,0.2702006,0.2688147,0.2674706,0.2662075,0.2650257,0.2639106,0.2629314,0.2619547,0.2610939,0.2603017,0.2595930,0.2590017,0.2584359,0.2579895,0.2575860,0.2572996,0.2570760,0.2569619,0.2568869,0.2569302,0.2570642,0.2572807,0.2576019,0.2580256,0.2585389,0.2591529,0.2598344,0.2606627,0.2615673,0.2626065,0.2637347,0.2649799,0.2663611,0.2678471,0.2695028,0.2713063,0.2731932,0.2753045,0.2774867,0.2799521,0.2825359,0.2852836,0.2882767,0.2913249,0.2947203,0.2982486,0.3019688,0.3059532,0.3099608,0.3143952,0.3188842,0.3235756,0.3284834,0.3333607,0.3385420,0.3436652,0.3488854,0.3541803,0.3592625,0.3644447,0.3693073,0.3741671,0.3787820,0.3830218,0.3870503,0.3906347,0.3940353,0.3969852,0.3995689,0.4018123,0.4036742,0.4052308,0.4064339,0.4074279,0.4080675,0.4085566,0.4088797,0.4091144,0.4092447,0.4092790,0.4093843,0.4094976,0.4097056,0.4100530,0.4105397,0.4112436,0.4121578,0.4132410,0.4146234,0.4162361,0.4182607,0.4206855,0.4235464,0.4270537,0.4309905,0.4359134,0.4415759,0.4481883,0.4559695,0.4647182,0.4754813,0.4877373,0.5023450,0.5194024,0.5390090,0.5626633,0.5891609,0.6220242,0.6590524,0.7019740,0.7529927,0.8104391,0.8806613,0.9599032,1.0536289,1.1587368,1.2761928,1.4108763,1.5536511,1.7196295,1.8919995,2.0749226,2.2596600,2.4324334,2.5904086,2.7117774,2.8054755,2.8714104,2.9139023,2.9376624,2.9523430,2.9605286,2.9775867,2.9767888,2.9868522,2.9975376,2.9981484,2.9982960,2.9978600,3.0101423,3.0020232,3.0079319,3.0056758,3.0075743,3.0039482,2.9932885,2.9956682,2.9969220,2.9919455,2.9910355,2.9940190,2.9970315,2.9881673,2.9942029,3.0066280,3.0052824,3.0052154,3.0162520,3.0180519,3.0188622,3.0200832,3.0300715,3.0331664,3.0276053,3.0262182,3.0237863,3.0199814,3.0034347,2.9995005,2.9936678,2.9762073,2.9583478,2.9469545,2.9208016,2.8964128,2.8753049,2.8536079,2.8222101,2.7872465,2.7528517,2.7236936,2.6884968,2.6492369,2.6128466,2.5767174,2.5343432,2.4947100,2.4586987,2.4219794,2.3782194,2.3429945,2.3051920,2.2664139,2.2296143,2.1933286,2.1584086,2.1207428,2.0863142,2.0498557,2.0172980,1.9847811,1.9498312,1.9175985,1.8851868,1.8538771,1.8235604,1.7939683,1.7628098,1.7341179,1.7063804,1.6782643,1.6507834,1.6241286,1.5997342,1.5728415,1.5477508,1.5234697,1.4993463,1.4755533,1.4528835,1.4301800,1.4078870,1.3868384,1.3653820,1.3454185,1.3250731,1.3056219,1.2868693,1.2677925,1.2500913,1.2326889,1.2161541,1.1991349,1.1834785,1.1679420,1.1532878,1.1384165,1.1246856,1.1112216,1.0981901,1.0858335,1.0732681,1.0620885,1.0502727,1.0398340,1.0291193,1.0190364,1.0092857,0.9998035,0.9909999,0.9822111,0.9742111,0.9660485,0.9586304,0.9511428,0.9442841,0.9375101,0.9312093,0.9251183,0.9191816,0.9136417,0.9083154,0.9033872,0.8984838,0.8940718,0.8897773,0.8859892,0.8819675,0.8785937,0.8752937,0.8724043,0.8695751,0.8671587,0.8649347,0.8628172,0.8611217,0.8597054,0.8584403,0.8572932,0.8566589,0.8561631,0.8557112,0.8555579,0.8558084,0.8560830,0.8566197,0.8575464,0.8586123,0.8597389,0.8613880,0.8629665,0.8650389,0.8671838,0.8698390,0.8723781,0.8754627,0.8787006,0.8824211,0.8857567,0.8897192,0.8940468,0.8985350,0.9032840,0.9082947,0.9135888,0.9190489,0.9250220,0.9310160,0.9375582,0.9439163,0.9511072,0.9581398,0.9657809,0.9736037,0.9820625,0.9900792,0.9988269,1.0079411,1.0171318,1.0266560,1.0367641,1.0468100,1.0571871,1.0680548,1.0793272,1.0907314,1.1025649,1.1147264,1.1270220,1.1399169,1.1528624,1.1667719,1.1799909,1.1944345,1.2081717,1.2235093,1.2380438,1.2540472,1.2695160,1.2859583,1.3015712,1.3187295,1.3352785,1.3527937,1.3700655,1.3878520,1.4070618,1.4242948,1.4425581,1.4613079,1.4808496,1.5008066,1.5199593,1.5406733,1.5611143,1.5811238,1.6027942,1.6240513,1.6444350,1.6667193,1.6881704,1.7100246,1.7315785,1.7567474,1.7782605,1.7996151,1.8236716,1.8458207,1.8709047,1.8925576,1.9178476,1.9381984,1.9642271,1.9892299,2.0132172,2.0377059,2.0623367,2.0830560,2.1078486,2.1361580,2.1575103,2.1847713,2.2090235,2.2341092,2.2570539,2.2811921,2.3065679,2.3304608,2.3637290,2.3824391,2.4056344,2.4317291,2.4523695,2.4700689,2.4933498,2.5187912,2.5363905,2.5546556,2.5742216,2.5859778,2.6017265,2.6256390,2.6328554,2.6414192,2.6652040,2.6657643,2.6760077,2.6994562,2.6976979,2.7113314,2.7259448,2.7331891,2.7313802,2.7483039,2.7582867,2.7551086,2.7673559,2.7618876,2.7625642,2.7722361,2.7695706,2.7665076,2.7734463,2.7659938,2.7565413,2.7663136,2.7581143
"w-07",31.2000008,2.7876377e-02,2.7300596e-02,2.6007652e-02,2.5612116e-02,2.5963783e-02,2.6566982e-02,2.5946379e-02,2.5117159e-02,2.5931597e-02,2.5494337e-02,2.5345802e-02,2.5745392e-02,2.6139975e-02,2.5276423e-02,2.5350094e-02,2.4460793e-02,2.4509668e-02,2.6867151e-02,2.5731087e-02,2.5589705e-02,2.5707006e-02,2.4954319e-02,2.5809288e-02,2.6075363e-02,2.5671244e-02,2.5624514e-02,2.5697947e-02,2.5622606e-02,2.5381088e-02,2.5308847e-02,2.5551081e-02,2.4744272e-02,2.4799824e-02,2.4865627e-02,2.4852276e-02,2.5676012e-02,2.5591850e-02,2.5426865e-02,2.5845289e-02,2.6074648e-02,2.5509119e-02,2.5424480e-02,2.6067972e-02,2.6248455e-02,2.6699543e-02,2.5976896e-02,2.5923967e-02,2.5341511e-02,2.6807547e-02,2.6144505e-02,2.5407791e-02,2.5179148e-02,2.5656939e-02,2.5652885e-02,2.5607586e-02,2.5585413e-02,2.5112867e-02,2.5202513e-02,2.5987148e-02,2.5920391e-02,2.6051998e-02,2.6753426e-02,2.5629282e-02,2.5945425e-02,2.5958776e-02,2.5872946e-02,2.6324749e-02,2.5807858e-02,2.5315523e-02,2.5227785e-02,2.5975943e-02,2.6163578e-02,2.5866032e-02,2.5496006e-02,2.5217772e-02,2.5350571e-02,2.5479317e-02,2.5917530e-02,2.5074959e-02,2.5576115e-02,2.5285482e-02,2.5002956e-02,2.5384665e-02,2.5133610e-02,2.4841070e-02,2.4953365e-02,2.5148630e-02,2.5056124e-02,2.5097132e-02,2.4885654e-02,2.4939299e-02,2.5150299e-02,2.5055170e-02,2.4820566e-02,2.4675369e-02,2.5081873e-02,2.4969578e-02,2.4688482e-02,2.4811029e-02,2.4661779e-02,2.4570227e-02,2.4712801e-02,2.4764776e-02,2.4531603e-02,2.4397135e-02,2.4474621e-02,2.4494171e-02,2.4331808e-02,2.4417639e-02,2.4357796e-02,2.4304390e-02,2.4305820e-02,2.4182558e-02,2.4143457e-02,2.4078131e-02,2.4276495e-02,2.4154425e-02,2.4190664e-02,2.4119377e-02,2.4151564e-02,2.4083138e-02,2.3982048e-02,2.4105072e-02,2.4169207e-02,2.4119854e-02,2.4018288e-02,2.3993731e-02,2.3982882e-02,2.3896217e-02,2.3896217e-02,2.3957253e-02,2.4030685e-02,2.3997903e-02,2.4042487e-02,2.4022341e-02,2.4043560e-02,2.4013638e-02,2.4054766e-02,2.4019599e-02,2.4057865e-02,2.3995280e-02,2.4022222e-02,2.4045944e-02,2.3982167e-02,2.3988128e-02,2.3999810e-02,2.4041414e-02,2.4032474e-02,2.4024606e-02,2.4028659e-02,2.4028301e-02,2.4021268e-02,2.4087787e-02,2.4000287e-02,2.4005413e-02,2.4052858e-02,2.4120331e-02,2.4146318e-02,2.4146914e-02,2.4149179e-02,2.4176836e-02,2.4196744e-02,2.4149776e-02,2.4139404e-02,2.4187088e-02,2.4258614e-02,2.4307609e-02,2.4345636e-02,2.4391770e-02,2.4467826e-02,2.4610758e-02,2.4644136e-02,2.4670601e-02,2.4766684e-02,2.4865270e-02,2.4952173e-02,2.5029898e-02,2.5051236e-02,2.5054574e-02,2.5053144e-02,2.4968028e-02,2.4890900e-02,2.4800539e-02,2.4693251e-02,2.4754643e-02,2.4642467e-02,2.4675488e-02,2.4775863e-02,2.4814963e-02,2.4819136e-02,2.4788737e-02,2.4755716e-02,2.4734616e-02,2.4706721e-02,2.4689317e-02,2.4658084e-02,2.4666786e-02,2.4659872e-02,2.4627686e-02,2.4602771e-02,2.4634957e-02,2.4605393e-02,2.4610519e-02,2.4600983e-02,2.4618268e-02,2.4619222e-02,2.4622679e-02,2.4672985e-02,2.4698973e-02,2.4738431e-02,2.4784803e-02,2.4834275e-02,2.4881601e-02,2.4953842e-02,2.5035024e-02,2.5122881e-02,2.5208592e-02,2.5277734e-02,2.5343180e-02,2.5418401e-02,2.5473833e-02,2.5496006e-02,2.5523782e-02,2.5571227e-02,2.5585771e-02,2.5596976e-02,2.5609612e-02,2.5651574e-02,2.5648594e-02,2.5689721e-02,2.5689721e-02,2.5729418e-02,2.5741220e-02,2.5754452e-02,2.5797844e-02,2.5816679e-02,2.5843382e-02,2.5891662e-02,2.5919080e-02,2.5974035e-02,2.6009440e-02,2.6050806e-02,2.6091933e-02,2.6119828e-02,2.6179671e-02,2.6208282e-02,2.6256800e-02,2.6309490e-02,2.6358843e-02,2.6432157e-02,2.6492119e-02,2.6550889e-02,2.6641965e-02,2.6699305e-02,2.6794195e-02,2.6888728e-02,2.7016759e-02,2.7151465e-02,2.7304530e-02,2.7505398e-02,2.7635336e-02,2.7910352e-02,2.8273344e-02,2.8716564e-02,2.9124022e-02,2.9592395e-02,3.0127287e-02,3.0686259e-02,3.1335950e-02,3.2027125e-02,3.2785416e-02,3.3672333e-02,3.4612298e-02,3.5692334e-02,3.6846876e-02,3.8068771e-02,3.9348841e-02,4.0608764e-02,4.1783810e-02,4.2801142e-02,4.3656707e-02,4.4339180e-02,4.4822574e-02,4.5180559e-02,4.5399189e-02,4.5524716e-02,4.5576096e-02,4.5560181e-02,4.5500278e-02,4.5366287e-02,4.5191824e-02,4.4954062e-02,4.4660449e-02,4.4326961e-02,4.3958247e-02,4.3558896e-02,4.3118834e-02,4.2665958e-02,4.2226315e-02,4.1738868e-02,4.1207433e-02,4.0693223e-02,4.0168285e-02,3.9629340e-02,3.9108038e-02,3.8582325e-02,3.8039804e-02,3.7494421e-02,3.6963701e-02,3.6445618e-02,3.5924077e-02,3.5426140e-02,3.4949660e-02,3.4471512e-02,3.4016013e-02,3.3601642e-02,3.3185840e-02,3.2752752e-02,3.2400727e-02,3.2055140e-02,3.1719565e-02,3.1416774e-02,3.1092644e-02,3.0788541e-02,3.0587196e-02,3.0404210e-02,3.0241370e-02,3.0057073e-02,2.9885173e-02,2.9775143e-02,2.9679418e-02,2.9603004e-02,2.9546261e-02,2.9514194e-02,2.9501915e-02,2.9473901e-02,2.9469132e-02,2.9526591e-02,2.9597640e-02,2.9709578e-02,2.9804826e-02,2.9911995e-02,3.0096173e-02,3.0217290e-02,3.0280471e-02,3.0568242e-02,3.0872822e-02,3.1084895e-02,3.1279922e-02,3.1564951e-02,3.1097341e-02,3.1316172e-02,3.1569347e-02,3.1817857e-02,3.2072872e-02,3.2329790e-02,3.2630030e-02,3.2942284e-02,3.3290710e-02,3.3726130e-02,3.4231063e-02,3.4831349e-02,3.5589565e-02,3.6488768e-02,3.7698902e-02,3.9098654e-02,4.0763497e-02,4.2885184e-02,4.5163650e-02,4.7784865e-02,5.0618667e-02,5.3461693e-02,5.6436915e-02,5.9261072e-02,6.1853845e-02,6.4313062e-02,6.6369116e-02,6.8129264e-02,6.9637977e-02,7.0737019e-02,7.1561441e-02,7.2167382e-02,7.2567008e-02,7.2857082e-02,7.3036335e-02,7.3183835e-02,7.3308215e-02,7.3382631e-02,7.3483214e-02,7.3597588e-02,7.3715210e-02,7.3860586e-02,7.3999397e-02,7.4145555e-02,7.4277267e-02,7.4362725e-02,7.4410908e-02,7.4398533e-02,7.4338421e-02,7.4212223e-02,7.4051514e-02,7.3858455e-02,7.3616184e-02,7.3358729e-02,7.3095843e-02,7.2803885e-02,7.2547592e-02,7.2245784e-02,7.1955666e-02,7.1652576e-02,7.1343899e-02,7.1043223e-02,7.0748277e-02,7.0451409e-02,7.0156306e-02,6.9832802e-02,6.9543481e-02,6.9243550e-02,6.8930253e-02,6.8640441e-02,6.8352818e-02,6.8064913e-02,6.7809291e-02,6.7532338e-02,6.7297801e-02,6.7088485e-02,6.6882268e-02,6.6707000e-02,6.6578165e-02,6.6439793e-02,6.6371597e-02,6.6347465e-02,6.6368803e-02,6.6420704e-02,6.6549912e-02,6.6718400e-02,6.6935398e-02,6.7253247e-02,6.7588590e-02,6.8019919e-02,6.8530366e-02,6.9084771e-02,6.9721498e-02,7.0442967e-02,7.1231179e-02,7.2168887e-02,7.3120803e-02,7.4254602e-02,7.5429797e-02,7.6693088e-02,7.8161448e-02,7.9667874e-02,8.1332333e-02,8.3200715e-02,8.5097998e-02,8.7288298e-02,8.9576200e-02,9.1990180e-02,9.4754785e-02,9.7518906e-02,0.1005231,0.1037970,0.1070990,0.1107715,0.1144202,0.1181840,0.1222980,0.1262195,0.1303383,0.1345200,0.1385302,0.1427716,0.1467313,0.1506561,0.1547177,0.1584775,0.1624118,0.1663534,0.1703355,0.1747873,0.1792834,0.1843100,0.1903157,0.1967209,0.2046936,0.2137093,0.2242834,0.2376369,0.2525618,0.2708389,0.2930726,0.3181348,0.3490316,0.3826798,0.4208470,0.4656025,0.5116652,0.5635697,0.6177645,0.6734353,0.7329509,0.7884932,0.8447877,0.9001770,0.9505533,0.9993859,1.0427078,1.0824120,1.1196469,1.1507035,1.1797063,1.2052025,1.2275229,1.2482673,1.2648355,1.2799538,1.2932467,1.3040754,1.3135202,1.3208858,1.3266795,1.3313165,1.3342872,1.3362265,1.3370470,1.3366917,1.3353491,1.3330094,1.3288814,1.3226126,1.3143885,1.3036178,1.2907952,1.2755243,1.2571720,1.2383615,1.2174021,1.1950570,1.1723547,1.1479008,1.1244929,1.1005189,1.0758579,1.0522065,1.0278147,1.0046313,0.9814734,0.9582232,0.9362870,0.9140690,0.8926719,0.8717094,0.8504618,0.8307388,0.8107147,0.7911380,0.7722564,0.7530471,0.7351934,0.7172686,0.6995605,0.6828959,0.6660199,0.6501908,0.6345725,0.6191137,0.6047359,0.5903984,0.5767938,0.5635036,0.5502955,0.5381927,0.5261267,0.5146383,0.5035308,0.4924914,0.4824106,0.4723992,0.4627931,0.4536017,0.4445180,0.4361986,0.4281048,0.4201391,0.4126390,0.4052747,0.3984602,0.3917726,0.3852923,0.3792212,0.3732781,0.3677185,0.3622780,0.3569886,0.3520930,0.3472572,0.3427328,0.3383054,0.3339818,0.3300234,0.3260856,0.3223803,0.3187676,0.3152204,0.3119879,0.3087675,0.3057234,0.3027844,0.2998557,0.2972285,0.2945780,0.2920760,0.2896570,0.2872735,0.2851150,0.2829459,0.2808928,0.2789298,0.2770203,0.2752703,0.2735298,0.2719265,0.2703690,0.2688678,0.2674962,0.2661818,0.2649427,0.2637593,0.2626719,0.2617117,0.2607638,0.2599196,0.2591499,0.2584535,0.2578879,0.2573302,0.2569166,0.2565346,0.2562773,0.2560698,0.2559525,0.2559197,0.2559848,0.2561357,0.2563991,0.2567381,0.2571641,0.2577150,0.2583419,0.2590485,0.2598955,0.2608163,0.2618859,0.2630522,0.2643175,0.2657250,0.2672248,0.2689174,0.2707468,0.2726711,0.2747940,0.2769870,0.2794935,0.2821098,0.2848502,0.2878621,0.2909526,0.2943671,0.2979280,0.3016614,0.3056586,0.3097012,0.3141629,0.3186660,0.3233702,0.3283077,0.3332210,0.3384235,0.3435532,0.3488154,0.3541291,0.3592492,0.3644754,0.3693620,0.3742508,0.3789106,0.3831831,0.3872792,0.3909013,0.3943578,0.3973789,0.4000186,0.4023069,0.4042020,0.4058470,0.4071216,0.4081440,0.4088697,0.4093943,0.4098229,0.4100831,0.4102441,0.4103712,0.4104748,0.4106759,0.4109368,0.4113110,0.4118637,0.4126126,0.4135723,0.4147195,0.4161982,0.4177706,0.4198701,0.4223841,0.4252783,0.4287880,0.4328473,0.4378374,0.4435704,0.4502335,0.4581391,0.4669766,0.4778349,0.4902085,0.5049456,0.5221743,0.5418994,0.5658194,0.5924793,0.6256244,0.6629281,0.7061004,0.7575872,0.8155234,0.8861759,0.9662554,1.0605778,1.1667423,1.2846608,1.4206133,1.5640013,1.7308733,1.9039030,2.0879576,2.2730908,2.4442313,2.5988476,2.7208464,2.8166168,2.8789997,2.9159329,2.9375150,2.9535654,2.9752529,2.9858825,2.9872038,2.9981472,3.0036602,3.0150814,3.0087533,3.0086622,3.0146241,3.0239208,3.0158045,3.0103130,3.0151584,3.0118928,3.0020511,3.0026960,2.9926162,3.0031202,3.0005538,2.9978342,2.9933009,3.0033321,3.0025275,3.0038595,3.0030797,3.0077398,3.0131166,3.0181341,3.0271626,3.0192177,3.0335839,3.0303981,3.0282574,3.0250087,3.0241890,3.0208106,3.0128982,2.9988778,2.9838636,2.9758065,2.9634418,2.9355900,2.9111633,2.8923156,2.8699174,2.8419907,2.8159502,2.7777195,2.7487450,2.7146773,2.6806967,2.6439588,2.6014493,2.5644550,2.5251741,2.4860046,2.4469304,2.4116926,2.3700428,2.3321311,2.2947540,2.2568018,2.2191403,2.1827881,2.1460893,2.1100464,2.0759768,2.0392325,2.0053158,1.9730169,1.9393234,1.9058783,1.8737828,1.8447752,1.8127161,1.7841817,1.7536030,1.7243612,1.6969143,1.6693668,1.6424022,1.6153398,1.5925467,1.5649223,1.5403152,1.5156238,1.4920123,1.4682151,1.4457867,1.4235988,1.4011856,1.3808645,1.3594086,1.3401033,1.3194634,1.3003595,1.2814460,1.2631211,1.2455461,1.2281022,1.2117372,1.1949894,1.1796945,1.1641283,1.1497209,1.1352977,1.1213667,1.1079686,1.0952504,1.0828272,1.0706367,1.0593328,1.0480076,1.0376412,1.0268712,1.0170491,1.0075517,0.9980881,0.9893855,0.9806420,0.9726224,0.9645219,0.9574019,0.9498045,0.9431689,0.9365622,0.9304263,0.9242699,0.9185443,0.9131095,0.9078918,0.9029554,0.8982048,0.8938869,0.8896701,0.8859067,0.8820539,0.8787609,0.8755212,0.8727118,0.8699832,0.8676789,0.8654978,0.8635074,0.8618485,0.8603988,0.8593415,0.8581577,0.8576159,0.8571025,0.8568127,0.8566816,0.8568833,0.8574148,0.8581887,0.8588516,0.8598148,0.8611887,0.8627377,0.8644948,0.8665292,0.8689306,0.8714643,0.8740445,0.8771846,0.8804898,0.8839233,0.8875329,0.8915515,0.8958305,0.9003359,0.9051932,0.9102237,0.9156436,0.9210923,0.9271059,0.9330306,0.9396572,0.9462270,0.9531688,0.9603279,0.9681005,0.9758469,0.9843265,0.9923381,1.0014075,1.0102001,1.0197263,1.0291432,1.0392418,1.0494052,1.0597441,1.0706322,1.0819657,1.0934372,1.1050556,1.1174290,1.1297554,1.1423604,1.1553177,1.1695963,1.1825082,1.1970172,1.2108817,1.2264261,1.2409444,1.2569273,1.2721472,1.2879920,1.3039470,1.3209672,1.3376436,1.3548934,1.3724414,1.3904392,1.4094093,1.4264863,1.4449859,1.4638574,1.4833419,1.5030277,1.5227277,1.5430295,1.5629776,1.5840890,1.6046617,1.6264656,1.6465422,1.6694297,1.6912804,1.7135992,1.7349299,1.7598842,1.7813835,1.8030767,1.8265312,1.8514247,1.8748405,1.8968899,1.9221408,1.9429272,1.9686602,1.9918795,2.0193701,2.0413816,2.0648546,2.0883572,2.1146345,2.1395557,2.1626561,2.1865187,2.2124784,2.2376728,2.2596071,2.2884698,2.3108258,2.3400078,2.3651280,2.3863387,2.4064555,2.4268849,2.4531839,2.4769802,2.4963815,2.5171275,2.5388954,2.5580075,2.5772555,2.5899160,2.6148615,2.6316192,2.6415854,2.6546321,2.6734662,2.6843977,2.6870325,2.7063022,2.7210178,2.7283249,2.7324901,2.7482049,2.7496343,2.7535963,2.7630703,2.7738900,2.7731605,2.7720647,2.7713046,2.7689800,2.7689843,2.7649822,2.7671094,2.7657485,2.7582526,2.7651982,2.7573857
"w-08",31.2000008,2.8199911e-02,2.7221680e-02,2.6047945e-02,2.5784492e-02,2.6386976e-02,2.6473522e-02,2.5832415e-02,2.5231600e-02,2.5952816e-02,2.5434971e-02,2.5322199e-02,2.5764465e-02,2.6050806e-02,2.5287628e-02,2.5373220e-02,2.4438620e-02,2.4539948e-02,2.6909828e-02,2.5755405e-02,2.5662661e-02,2.5706768e-02,2.5101423e-02,2.5849104e-02,2.6053190e-02,2.5751114e-02,2.5725603e-02,2.5961161e-02,2.5640965e-02,2.5376558e-02,2.5072575e-02,2.5416851e-02,2.4945736e-02,2.4797678e-02,2.4858713e-02,2.4789572e-02,2.5646687e-02,2.5666952e-02,2.5486469e-02,2.5581360e-02,2.6148558e-02,2.5637150e-02,2.5402069e-02,2.6090384e-02,2.6200056e-02,2.6651144e-02,2.6063442e-02,2.6077986e-02,2.5406122e-02,2.6878119e-02,2.6201248e-02,2.5367498e-02,2.5278807e-02,2.5470734e-02,2.5750399e-02,2.5521994e-02,2.5523901e-02,2.5122404e-02,2.5263548e-02,2.6012421e-02,2.5929451e-02,2.5717735e-02,2.6660442e-02,2.5701046e-02,2.6083946e-02,2.5992632e-02,2.5750637e-02,2.6201248e-02,2.5854349e-02,2.5356054e-02,2.5304556e-02,2.5879622e-02,2.6181459e-02,2.5816917e-02,2.5494337e-02,2.5191784e-02,2.5382996e-02,2.5511742e-02,2.5895119e-02,2.5076628e-02,2.5386333e-02,2.5443554e-02,2.4983883e-02,2.5364399e-02,2.5204420e-02,2.4945736e-02,2.5076151e-02,2.5163174e-02,2.4992466e-02,2.5132418e-02,2.4903059e-02,2.5034904e-02,2.5084972e-02,2.5040150e-02,2.4825573e-02,2.4695873e-02,2.4994373e-02,2.4930000e-02,2.4684906e-02,2.4813890e-02,2.4663210e-02,2.4575710e-02,2.4723053e-02,2.4729013e-02,2.4620771e-02,2.4423838e-02,2.4524450e-02,2.4606705e-02,2.4333477e-02,2.4438143e-02,2.4425268e-02,2.4367809e-02,2.4415493e-02,2.4307728e-02,2.4199486e-02,2.4079323e-02,2.4319887e-02,2.4215937e-02,2.4264812e-02,2.4160147e-02,2.4204731e-02,2.4182320e-02,2.4039745e-02,2.4162292e-02,2.4171114e-02,2.4105072e-02,2.4075270e-02,2.4025679e-02,2.4034023e-02,2.3925066e-02,2.3954630e-02,2.3999453e-02,2.4068236e-02,2.4028063e-02,2.4065971e-02,2.4064064e-02,2.4087310e-02,2.4053574e-02,2.4055958e-02,2.4024010e-02,2.4107337e-02,2.4038076e-02,2.4066925e-02,2.4066806e-02,2.3991823e-02,2.4035096e-02,2.4022460e-02,2.4082303e-02,2.4057746e-02,2.4049640e-02,2.4061680e-02,2.4086237e-02,2.4070978e-02,2.4113417e-02,2.4052501e-02,2.4084091e-02,2.4101257e-02,2.4136662e-02,2.4182439e-02,2.4181604e-02,2.4196148e-02,2.4225473e-02,2.4232030e-02,2.4211287e-02,2.4212360e-02,2.4263620e-02,2.4324417e-02,2.4394393e-02,2.4453759e-02,2.4490595e-02,2.4548173e-02,2.4679422e-02,2.4728775e-02,2.4744391e-02,2.4803519e-02,2.4907947e-02,2.5017858e-02,2.5072575e-02,2.5092959e-02,2.5098801e-02,2.5097609e-02,2.5012136e-02,2.4909496e-02,2.4824619e-02,2.4740815e-02,2.4789929e-02,2.4651885e-02,2.4755716e-02,2.4829626e-02,2.4845243e-02,2.4848104e-02,2.4833083e-02,2.4776101e-02,2.4752259e-02,2.4731994e-02,2.4728179e-02,2.4708271e-02,2.4697185e-02,2.4691105e-02,2.4662733e-02,2.4651766e-02,2.4661899e-02,2.4634480e-02,2.4638057e-02,2.4629116e-02,2.4643183e-02,2.4651527e-02,2.4654984e-02,2.4708390e-02,2.4732947e-02,2.4767637e-02,2.4810910e-02,2.4865627e-02,2.4912477e-02,2.4978161e-02,2.5059462e-02,2.5153756e-02,2.5240302e-02,2.5303125e-02,2.5370002e-02,2.5452137e-02,2.5505424e-02,2.5532603e-02,2.5558472e-02,2.5591969e-02,2.5615931e-02,2.5626898e-02,2.5637031e-02,2.5677323e-02,2.5678158e-02,2.5722027e-02,2.5721073e-02,2.5755882e-02,2.5768518e-02,2.5788784e-02,2.5824308e-02,2.5853753e-02,2.5868773e-02,2.5908113e-02,2.5950313e-02,2.6002288e-02,2.6038051e-02,2.6080847e-02,2.6121378e-02,2.6147962e-02,2.6203394e-02,2.6233673e-02,2.6284456e-02,2.6335001e-02,2.6389956e-02,2.6458144e-02,2.6518703e-02,2.6583552e-02,2.6682496e-02,2.6739597e-02,2.6832700e-02,2.6938438e-02,2.7048945e-02,2.7190089e-02,2.7347565e-02,2.7537823e-02,2.7685881e-02,2.7957678e-02,2.8297663e-02,2.8751016e-02,2.9167652e-02,2.9626012e-02,3.0148029e-02,3.0731678e-02,3.1370044e-02,3.2066226e-02,3.2835364e-02,3.3710361e-02,3.4659386e-02,3.5740376e-02,3.6895633e-02,3.8123727e-02,3.9407015e-02,4.0663362e-02,4.1843057e-02,4.2867184e-02,4.3718934e-02,4.4405818e-02,4.4886112e-02,4.5248866e-02,4.5462966e-02,4.5585155e-02,4.5636773e-02,4.5617282e-02,4.5546889e-02,4.5414209e-02,4.5238197e-02,4.5000196e-02,4.4707060e-02,4.4371188e-02,4.4002473e-02,4.3596566e-02,4.3147802e-02,4.2695045e-02,4.2248487e-02,4.1767359e-02,4.1230679e-02,4.0715158e-02,4.0184975e-02,3.9644957e-02,3.9122224e-02,3.8591027e-02,3.8049340e-02,3.7505984e-02,3.6968112e-02,3.6448479e-02,3.5936475e-02,3.5434842e-02,3.4954429e-02,3.4472585e-02,3.4017801e-02,3.3603311e-02,3.3178926e-02,3.2772422e-02,3.2407999e-02,3.2056570e-02,3.1724215e-02,3.1411409e-02,3.1090498e-02,3.0762672e-02,3.0565143e-02,3.0415058e-02,3.0243039e-02,3.0050874e-02,2.9878736e-02,2.9771328e-02,2.9681325e-02,2.9600620e-02,2.9525161e-02,2.9480696e-02,2.9468060e-02,2.9470444e-02,2.9507995e-02,2.9530525e-02,2.9583693e-02,2.9693961e-02,2.9784441e-02,2.9930353e-02,3.0069709e-02,3.0199528e-02,3.0281305e-02,3.0554414e-02,3.0841947e-02,3.1088948e-02,3.1273007e-02,3.1565666e-02,3.1144042e-02,3.1352345e-02,3.1615380e-02,3.1858239e-02,3.2119699e-02,3.2378495e-02,3.2678653e-02,3.2999162e-02,3.3353947e-02,3.3783693e-02,3.4282569e-02,3.4880586e-02,3.5648711e-02,3.6553372e-02,3.7766490e-02,3.9162870e-02,4.0837046e-02,4.2961381e-02,4.5246657e-02,4.7867563e-02,5.0712768e-02,5.3551085e-02,5.6555122e-02,5.9369721e-02,6.1959177e-02,6.4426973e-02,6.6492759e-02,6.8252459e-02,6.9769591e-02,7.0867829e-02,7.1680799e-02,7.2266087e-02,7.2674595e-02,7.2951332e-02,7.3135555e-02,7.3271513e-02,7.3386140e-02,7.3460326e-02,7.3561937e-02,7.3663726e-02,7.3782593e-02,7.3919550e-02,7.4060120e-02,7.4195385e-02,7.4330457e-02,7.4405834e-02,7.4451625e-02,7.4439995e-02,7.4372716e-02,7.4248113e-02,7.4078560e-02,7.3879376e-02,7.3641673e-02,7.3383600e-02,7.3117211e-02,7.2822079e-02,7.2564512e-02,7.2257303e-02,7.1962714e-02,7.1669027e-02,7.1353868e-02,7.1050420e-02,7.0754096e-02,7.0462108e-02,7.0172027e-02,6.9843858e-02,6.9546953e-02,6.9245026e-02,6.8931930e-02,6.8645507e-02,6.8359084e-02,6.8067282e-02,6.7809179e-02,6.7534968e-02,6.7298010e-02,6.7087859e-02,6.6882938e-02,6.6707991e-02,6.6576138e-02,6.6450551e-02,6.6380553e-02,6.6358849e-02,6.6371903e-02,6.6429436e-02,6.6561677e-02,6.6735059e-02,6.6952869e-02,6.7263842e-02,6.7608401e-02,6.8044588e-02,6.8550959e-02,6.9113418e-02,6.9743365e-02,7.0467360e-02,7.1260311e-02,7.2204486e-02,7.3154286e-02,7.4285761e-02,7.5462304e-02,7.6734841e-02,7.8203291e-02,7.9707421e-02,8.1371650e-02,8.3248287e-02,8.5146129e-02,8.7350637e-02,8.9644700e-02,9.2048667e-02,9.4821073e-02,9.7584523e-02,0.1006014,0.1038882,0.1071908,0.1108592,0.1145062,0.1182936,0.1224047,0.1263332,0.1304688,0.1346548,0.1386804,0.1429345,0.1468925,0.1508259,0.1548946,0.1586740,0.1626179,0.1665845,0.1705645,0.1750207,0.1795576,0.1845990,0.1906095,0.1970479,0.2050513,0.2140933,0.2247275,0.2380753,0.2530636,0.2714050,0.2936509,0.3188405,0.3497578,0.3834337,0.4217887,0.4664796,0.5126538,0.5646153,0.6188968,0.6746527,0.7343469,0.7900208,0.8463123,0.9018175,0.9522853,1.0011643,1.0446343,1.0841830,1.1213505,1.1523908,1.1813812,1.2068297,1.2288373,1.2495121,1.2658994,1.2810130,1.2940639,1.3047009,1.3139905,1.3211230,1.3269987,1.3313432,1.3341140,1.3359697,1.3367522,1.3363415,1.3349643,1.3322624,1.3281134,1.3217490,1.3136917,1.3028101,1.2897062,1.2743241,1.2560354,1.2372069,1.2161359,1.1937886,1.1708896,1.1465880,1.1231182,1.0990818,1.0743090,1.0506232,1.0262961,1.0031018,0.9800550,0.9567161,0.9348366,0.9126260,0.8912631,0.8702689,0.8489935,0.8292976,0.8093362,0.7897604,0.7709621,0.7517406,0.7338726,0.7159948,0.6983815,0.6817105,0.6648104,0.6490325,0.6334442,0.6180584,0.6036217,0.5893043,0.5757611,0.5625074,0.5493569,0.5372251,0.5251962,0.5137204,0.5026694,0.4916203,0.4815684,0.4715747,0.4619988,0.4528428,0.4437770,0.4354617,0.4273303,0.4194237,0.4119714,0.4045885,0.3978073,0.3910927,0.3846689,0.3786213,0.3726512,0.3671198,0.3616688,0.3564358,0.3515377,0.3466959,0.3421709,0.3377592,0.3334607,0.3294928,0.3255677,0.3218643,0.3182609,0.3147402,0.3115009,0.3082800,0.3052470,0.3023157,0.2994008,0.2967778,0.2941242,0.2916266,0.2892224,0.2868584,0.2846829,0.2825228,0.2804739,0.2785155,0.2766233,0.2748756,0.2731454,0.2715465,0.2699747,0.2684814,0.2671345,0.2658160,0.2645661,0.2634202,0.2623084,0.2613375,0.2604161,0.2595833,0.2588227,0.2581288,0.2575601,0.2570196,0.2565908,0.2562301,0.2559635,0.2557719,0.2556596,0.2556616,0.2556862,0.2558586,0.2561044,0.2564592,0.2569033,0.2574480,0.2580767,0.2587900,0.2596481,0.2605756,0.2616465,0.2628095,0.2640756,0.2655015,0.2670004,0.2687017,0.2705310,0.2724647,0.2746031,0.2767980,0.2793013,0.2819201,0.2846814,0.2877062,0.2907773,0.2941946,0.2977695,0.3015118,0.3055254,0.3095526,0.3140289,0.3185387,0.3232636,0.3282063,0.3331223,0.3383070,0.3434622,0.3487427,0.3540583,0.3591582,0.3644008,0.3693122,0.3742204,0.3788583,0.3831602,0.3872624,0.3909074,0.3943605,0.3973982,0.4000472,0.4023591,0.4042642,0.4059178,0.4072137,0.4082365,0.4089901,0.4095389,0.4099208,0.4102100,0.4104033,0.4105438,0.4106734,0.4108405,0.4111227,0.4115302,0.4120841,0.4128375,0.4138011,0.4149576,0.4163633,0.4180489,0.4201421,0.4226778,0.4256023,0.4291576,0.4331915,0.4382023,0.4439534,0.4506491,0.4585867,0.4674144,0.4782906,0.4907294,0.5055095,0.5227702,0.5425078,0.5664611,0.5931755,0.6264462,0.6637357,0.7070521,0.7586314,0.8166474,0.8872642,0.9674935,1.0619456,1.1684138,1.2867657,1.4225240,1.5662851,1.7331522,1.9068637,2.0908124,2.2760901,2.4465487,2.6028221,2.7229671,2.8125930,2.8729882,2.9142814,2.9365835,2.9579892,2.9678617,2.9803982,2.9887428,2.9905519,2.9963892,3.0010984,3.0081778,3.0155630,3.0106802,3.0131352,3.0086434,3.0150280,3.0078242,3.0071280,3.0044711,2.9995189,3.0022726,2.9960132,2.9975462,2.9978313,2.9976213,3.0023642,3.0074904,3.0057273,3.0152998,3.0138767,3.0198116,3.0263021,3.0328109,3.0307333,3.0290132,3.0326695,3.0306082,3.0301816,3.0246160,3.0162082,3.0088568,2.9998729,2.9900792,2.9713795,2.9531305,2.9368432,2.9159603,2.8850636,2.8669255,2.8397691,2.8108251,2.7775328,2.7453332,2.7107651,2.6731644,2.6408050,2.5974600,2.5589001,2.5227168,2.4837356,2.4454999,2.4078956,2.3656046,2.3304470,2.2901831,2.2527661,2.2162917,2.1790218,2.1439018,2.1069407,2.0727191,2.0363362,2.0037365,1.9696783,1.9363775,1.9036055,1.8723544,1.8424709,1.8109633,1.7814358,1.7514931,1.7225571,1.6946026,1.6666958,1.6404285,1.6135029,1.5902604,1.5627152,1.5382848,1.5139989,1.4899138,1.4666573,1.4438207,1.4221088,1.3996596,1.3791497,1.3576661,1.3384858,1.3180594,1.2987862,1.2800668,1.2618368,1.2441926,1.2269044,1.2103548,1.1938771,1.1786466,1.1631145,1.1485138,1.1342845,1.1205169,1.1070518,1.0942309,1.0820522,1.0699575,1.0587969,1.0473353,1.0368171,1.0263326,1.0165743,1.0070802,0.9975539,0.9889134,0.9803171,0.9723018,0.9642127,0.9571098,0.9495312,0.9429209,0.9361757,0.9301901,0.9241039,0.9183248,0.9127908,0.9077245,0.9028072,0.8980231,0.8937279,0.8894980,0.8858755,0.8820110,0.8786064,0.8753588,0.8725939,0.8699871,0.8675218,0.8654060,0.8634437,0.8618550,0.8604699,0.8593218,0.8583633,0.8577508,0.8571781,0.8568582,0.8568887,0.8570875,0.8575359,0.8583819,0.8589917,0.8601192,0.8613828,0.8629375,0.8647121,0.8668423,0.8692122,0.8716222,0.8744052,0.8775703,0.8809109,0.8842338,0.8879266,0.8919398,0.8961784,0.9006395,0.9055429,0.9106360,0.9160777,0.9215126,0.9275961,0.9335116,0.9400902,0.9464825,0.9536781,0.9607568,0.9684982,0.9761503,0.9847246,0.9927839,1.0016975,1.0105408,1.0201552,1.0294900,1.0395329,1.0495689,1.0600202,1.0710683,1.0821407,1.0937998,1.1053877,1.1176883,1.1300374,1.1429684,1.1557462,1.1701512,1.1828647,1.1974348,1.2115463,1.2268171,1.2412710,1.2572885,1.2728920,1.2886957,1.3044331,1.3215867,1.3383024,1.3555732,1.3728995,1.3907416,1.4100363,1.4270958,1.4450796,1.4643766,1.4834797,1.5032005,1.5225879,1.5437558,1.5632112,1.5836273,1.6049440,1.6265459,1.6473964,1.6684362,1.6912944,1.7137022,1.7352718,1.7593170,1.7822204,1.8026950,1.8268063,1.8507721,1.8738353,1.8960292,1.9220712,1.9443489,1.9697534,1.9930627,2.0183492,2.0402482,2.0664454,2.0900426,2.1150498,2.1402655,2.1646481,2.1881738,2.2145054,2.2385614,2.2600665,2.2844038,2.3135669,2.3410485,2.3629062,2.3826365,2.4077215,2.4282165,2.4514754,2.4762568,2.4993618,2.5186994,2.5364714,2.5567806,2.5749333,2.5967422,2.6081674,2.6247551,2.6346517,2.6498411,2.6682758,2.6828041,2.6981902,2.6959243,2.7169538,2.7252998,2.7358007,2.7422221,2.7486959,2.7645514,2.7616169,2.7598305,2.7714677,2.7738609,2.7743855,2.7711337,2.7776616,2.7714572,2.7660062,2.7703497,2.7654166,2.7577686,2.7539821
"w-09",30.7999992,2.7573347e-02,2.6975870e-02,2.5639772e-02,2.5940657e-02,2.5876999e-02,2.6674747e-02,2.6025772e-02,2.5270939e-02,2.5883198e-02,2.5436163e-02,2.5206566e-02,2.5752783e-02,2.6127577e-02,2.5278568e-02,2.5405169e-02,2.4380684e-02,2.4531841e-02,2.6898861e-02,2.5706768e-02,2.5636196e-02,2.5648594e-02,2.5005102e-02,2.5775671e-02,2.6132584e-02,2.5859118e-02,2.5755167e-02,2.5781631e-02,2.5614023e-02,2.5484800e-02,2.5103807e-02,2.5413275e-02,2.4941206e-02,2.4736881e-02,2.4788141e-02,2.4905205e-02,2.5619984e-02,2.5594711e-02,2.5362492e-02,2.5691986e-02,2.6128769e-02,2.5702953e-02,2.5403023e-02,2.6035309e-02,2.6238203e-02,2.6770830e-02,2.5963783e-02,2.5958300e-02,2.5334358e-02,2.6884794e-02,2.6061058e-02,2.5420427e-02,2.5193930e-02,2.5471687e-02,2.5559187e-02,2.5513172e-02,2.5481701e-02,2.5015354e-02,2.5195360e-02,2.5965452e-02,2.5868177e-02,2.5954247e-02,2.6623249e-02,2.5709867e-02,2.5925159e-02,2.5938749e-02,2.5821447e-02,2.6155710e-02,2.5758028e-02,2.5111437e-02,2.5253057e-02,2.5949478e-02,2.6157856e-02,2.5664806e-02,2.5414467e-02,2.5181293e-02,2.5279045e-02,2.5508881e-02,2.6004076e-02,2.5077820e-02,2.5462627e-02,2.5445938e-02,2.4960995e-02,2.5329113e-02,2.5150537e-02,2.4936676e-02,2.4971724e-02,2.5175333e-02,2.4972439e-02,2.5079250e-02,2.4899244e-02,2.4972916e-02,2.5052071e-02,2.5016069e-02,2.4755239e-02,2.4801731e-02,2.5018454e-02,2.5018215e-02,2.4753571e-02,2.4801254e-02,2.4685144e-02,2.4566889e-02,2.4720430e-02,2.4767160e-02,2.4593830e-02,2.4462461e-02,2.4595976e-02,2.4585485e-02,2.4345875e-02,2.4427414e-02,2.4336815e-02,2.4343014e-02,2.4413586e-02,2.4289370e-02,2.4231195e-02,2.4092197e-02,2.4287462e-02,2.4197817e-02,2.4205208e-02,2.4135351e-02,2.4137497e-02,2.4146557e-02,2.4033785e-02,2.4103403e-02,2.4158001e-02,2.4079561e-02,2.4040222e-02,2.4020910e-02,2.4022341e-02,2.3891330e-02,2.3913741e-02,2.3948431e-02,2.4043679e-02,2.3999095e-02,2.4078131e-02,2.4031281e-02,2.4064422e-02,2.4007678e-02,2.4047136e-02,2.4018884e-02,2.4069428e-02,2.4043322e-02,2.4033785e-02,2.4072051e-02,2.4009466e-02,2.4007082e-02,2.3997307e-02,2.4038196e-02,2.4037361e-02,2.4047017e-02,2.4042964e-02,2.4062157e-02,2.4053693e-02,2.4085045e-02,2.4017334e-02,2.4039626e-02,2.4097800e-02,2.4106979e-02,2.4145603e-02,2.4168134e-02,2.4188280e-02,2.4222136e-02,2.4207950e-02,2.4194598e-02,2.4190068e-02,2.4250507e-02,2.4304867e-02,2.4371505e-02,2.4433017e-02,2.4477482e-02,2.4554729e-02,2.4678111e-02,2.4726272e-02,2.4717808e-02,2.4816275e-02,2.4908304e-02,2.5002360e-02,2.5058746e-02,2.5092483e-02,2.5093675e-02,2.5073886e-02,2.4988890e-02,2.4906874e-02,2.4806857e-02,2.4699688e-02,2.4775386e-02,2.4693489e-02,2.4705052e-02,2.4785280e-02,2.4819851e-02,2.4816990e-02,2.4789572e-02,2.4742365e-02,2.4735689e-02,2.4708629e-02,2.4692178e-02,2.4672508e-02,2.4671316e-02,2.4652719e-02,2.4635434e-02,2.4614811e-02,2.4631143e-02,2.4607778e-02,2.4610400e-02,2.4599910e-02,2.4610877e-02,2.4619102e-02,2.4617314e-02,2.4671674e-02,2.4699926e-02,2.4736404e-02,2.4782538e-02,2.4838209e-02,2.4877548e-02,2.4942636e-02,2.5031090e-02,2.5117755e-02,2.5209427e-02,2.5277495e-02,2.5338292e-02,2.5417209e-02,2.5472999e-02,2.5496006e-02,2.5518179e-02,2.5570750e-02,2.5579453e-02,2.5595665e-02,2.5606036e-02,2.5643110e-02,2.5643826e-02,2.5682092e-02,2.5695324e-02,2.5716305e-02,2.5737286e-02,2.5755525e-02,2.5791883e-02,2.5813341e-02,2.5837779e-02,2.5877357e-02,2.5904179e-02,2.5959373e-02,2.6001930e-02,2.6036978e-02,2.6088476e-02,2.6111960e-02,2.6156068e-02,2.6204228e-02,2.6257753e-02,2.6307344e-02,2.6351333e-02,2.6422501e-02,2.6484251e-02,2.6545405e-02,2.6636958e-02,2.6695728e-02,2.6782036e-02,2.6884913e-02,2.7002454e-02,2.7142525e-02,2.7301073e-02,2.7512074e-02,2.7624846e-02,2.7899146e-02,2.8287530e-02,2.8726816e-02,2.9135704e-02,2.9611111e-02,3.0143499e-02,3.0708194e-02,3.1357408e-02,3.2049417e-02,3.2802701e-02,3.3689857e-02,3.4637332e-02,3.5713315e-02,3.6877751e-02,3.8102865e-02,3.9384484e-02,4.0648818e-02,4.1832566e-02,4.2848349e-02,4.3707609e-02,4.4392824e-02,4.4867992e-02,4.5232534e-02,4.5449257e-02,4.5568943e-02,4.5618892e-02,4.5594513e-02,4.5533061e-02,4.5394540e-02,4.5216382e-02,4.4976234e-02,4.4680834e-02,4.4343770e-02,4.3971479e-02,4.3566763e-02,4.3120146e-02,4.2666912e-02,4.2224765e-02,4.1736245e-02,4.1195512e-02,4.0674388e-02,4.0147662e-02,3.9607644e-02,3.9084315e-02,3.8549781e-02,3.8010836e-02,3.7464380e-02,3.6930919e-02,3.6412120e-02,3.5894394e-02,3.5392046e-02,3.4916520e-02,3.4438252e-02,3.3976912e-02,3.3565879e-02,3.3150673e-02,3.2719612e-02,3.2360554e-02,3.2020450e-02,3.1680822e-02,3.1371355e-02,3.1041503e-02,3.0766129e-02,3.0548334e-02,3.0357122e-02,3.0194044e-02,3.0010462e-02,2.9846072e-02,2.9741645e-02,2.9641271e-02,2.9596686e-02,2.9506922e-02,2.9434681e-02,2.9402137e-02,2.9460549e-02,2.9452562e-02,2.9502988e-02,2.9541612e-02,2.9708266e-02,2.9765368e-02,2.9875875e-02,2.9998660e-02,3.0169725e-02,3.0243039e-02,3.0551910e-02,3.0794024e-02,3.1063080e-02,3.1226277e-02,3.1505108e-02,3.1222850e-02,3.1433992e-02,3.1694945e-02,3.1933352e-02,3.2192059e-02,3.2457769e-02,3.2758135e-02,3.3088755e-02,3.3430025e-02,3.3849768e-02,3.4358084e-02,3.4966856e-02,3.5729632e-02,3.6637727e-02,3.7839223e-02,3.9250825e-02,4.0932648e-02,4.3059807e-02,4.5341313e-02,4.7963619e-02,5.0816625e-02,5.3652480e-02,5.6659259e-02,5.9484120e-02,6.2078323e-02,6.4548694e-02,6.6606015e-02,6.8369523e-02,6.9880158e-02,7.0972949e-02,7.1796417e-02,7.2379999e-02,7.2786316e-02,7.3056549e-02,7.3236592e-02,7.3374718e-02,7.3475771e-02,7.3555067e-02,7.3654026e-02,7.3760159e-02,7.3862001e-02,7.3996931e-02,7.4139461e-02,7.4263155e-02,7.4397400e-02,7.4484475e-02,7.4532956e-02,7.4510574e-02,7.4449793e-02,7.4327260e-02,7.4151844e-02,7.3941529e-02,7.3704153e-02,7.3458895e-02,7.3177986e-02,7.2871603e-02,7.2619438e-02,7.2314560e-02,7.2029352e-02,7.1722209e-02,7.1413264e-02,7.1105659e-02,7.0809960e-02,7.0513643e-02,7.0224486e-02,6.9904052e-02,6.9598779e-02,6.9300443e-02,6.9001742e-02,6.8703279e-02,6.8420567e-02,6.8123080e-02,6.7860834e-02,6.7599133e-02,6.7366898e-02,6.7144677e-02,6.6937625e-02,6.6768527e-02,6.6636056e-02,6.6518143e-02,6.6449277e-02,6.6421360e-02,6.6436723e-02,6.6500619e-02,6.6637322e-02,6.6801496e-02,6.7020528e-02,6.7328110e-02,6.7676872e-02,6.8120323e-02,6.8625405e-02,6.9179766e-02,6.9812194e-02,7.0537254e-02,7.1335912e-02,7.2279774e-02,7.3225930e-02,7.4356630e-02,7.5539224e-02,7.6814570e-02,7.8275338e-02,7.9782993e-02,8.1447989e-02,8.3329543e-02,8.5233048e-02,8.7425567e-02,8.9722447e-02,9.2128135e-02,9.4905414e-02,9.7675346e-02,0.1006932,0.1039688,0.1072778,0.1109524,0.1146123,0.1183977,0.1225026,0.1264459,0.1305753,0.1347741,0.1387976,0.1430505,0.1470220,0.1509584,0.1550288,0.1588113,0.1627662,0.1667200,0.1707208,0.1751946,0.1797263,0.1847672,0.1907864,0.1972308,0.2052492,0.2142848,0.2249415,0.2383038,0.2533037,0.2716863,0.2939468,0.3191280,0.3500701,0.3838104,0.4221215,0.4668929,0.5130508,0.5650632,0.6196043,0.6752344,0.7350084,0.7907206,0.8470573,0.9026423,0.9530619,1.0020248,1.0455079,1.0850424,1.1221997,1.1533270,1.1821665,1.2074987,1.2294927,1.2500935,1.2664773,1.2815419,1.2944090,1.3048806,1.3141701,1.3212467,1.3269702,1.3313270,1.3340710,1.3357520,1.3365811,1.3361944,1.3346407,1.3319154,1.3278677,1.3214731,1.3132653,1.3022146,1.2891163,1.2738719,1.2556881,1.2367707,1.2155770,1.1931548,1.1703990,1.1459823,1.1225225,1.0984962,1.0737334,1.0501273,1.0257734,1.0025158,0.9794181,0.9561514,0.9342614,0.9120823,0.8907246,0.8696821,0.8484413,0.8287271,0.8088001,0.7892177,0.7703405,0.7511716,0.7334212,0.7155447,0.6978757,0.6812069,0.6643282,0.6485803,0.6330112,0.6175618,0.6032004,0.5888936,0.5753287,0.5620783,0.5489271,0.5368396,0.5248272,0.5133697,0.5023143,0.4912742,0.4812457,0.4712608,0.4617032,0.4525333,0.4434859,0.4351737,0.4270831,0.4191743,0.4117025,0.4043455,0.3975632,0.3908869,0.3844528,0.3783915,0.3724504,0.3669203,0.3614933,0.3562566,0.3513429,0.3465157,0.3420126,0.3375990,0.3332966,0.3293315,0.3254084,0.3217047,0.3181064,0.3145865,0.3113455,0.3081333,0.3050985,0.3021718,0.2992691,0.2966367,0.2939913,0.2914882,0.2890851,0.2867171,0.2845447,0.2823880,0.2803611,0.2783878,0.2764891,0.2747457,0.2730201,0.2714296,0.2698643,0.2683644,0.2670060,0.2657037,0.2644659,0.2633053,0.2621944,0.2612323,0.2603217,0.2594938,0.2587227,0.2580363,0.2574631,0.2569430,0.2565209,0.2561514,0.2558708,0.2557005,0.2555861,0.2555912,0.2556197,0.2557963,0.2560454,0.2564140,0.2568454,0.2573882,0.2580283,0.2587530,0.2596098,0.2605294,0.2616081,0.2627786,0.2640581,0.2654724,0.2669750,0.2686653,0.2704972,0.2724411,0.2745812,0.2767643,0.2792794,0.2819032,0.2846627,0.2876731,0.2907506,0.2941788,0.2977766,0.3015033,0.3055096,0.3095534,0.3140283,0.3185365,0.3232736,0.3281991,0.3331089,0.3383144,0.3434714,0.3487412,0.3540659,0.3591759,0.3644311,0.3693485,0.3742362,0.3788998,0.3831994,0.3873219,0.3909388,0.3944228,0.3974630,0.4001267,0.4024491,0.4043451,0.4060123,0.4073093,0.4083548,0.4091055,0.4096541,0.4100648,0.4103586,0.4105645,0.4107035,0.4108187,0.4110118,0.4112948,0.4116870,0.4122545,0.4130075,0.4139697,0.4151392,0.4165188,0.4182210,0.4203357,0.4228825,0.4258046,0.4293469,0.4333616,0.4383988,0.4441851,0.4508796,0.4587986,0.4676359,0.4785610,0.4909915,0.5057735,0.5230430,0.5428311,0.5668293,0.5935907,0.6268245,0.6642170,0.7076266,0.7592126,0.8173154,0.8881719,0.9681575,1.0630577,1.1695657,1.2877434,1.4237804,1.5677752,1.7350860,1.9087787,2.0929043,2.2779102,2.4490626,2.6065817,2.7251842,2.8164568,2.8824458,2.9255874,2.9416151,2.9565222,2.9740684,2.9875536,2.9934363,2.9930985,2.9932601,3.0052404,3.0137253,3.0108504,3.0074492,3.0175526,3.0148001,3.0113621,3.0075078,3.0037708,3.0078273,3.0015407,2.9916201,2.9878104,2.9929974,2.9959564,2.9920201,2.9958773,2.9996665,3.0009880,3.0173917,3.0073771,3.0148273,3.0184488,3.0237510,3.0225737,3.0274100,3.0226326,3.0345516,3.0255418,3.0220594,3.0103116,3.0102222,3.0003791,2.9879758,2.9719183,2.9555900,2.9428496,2.9163530,2.8907549,2.8672500,2.8413141,2.8120081,2.7799249,2.7433281,2.7115715,2.6783862,2.6395078,2.5978541,2.5583904,2.5219445,2.4832275,2.4412293,2.4063754,2.3648317,2.3292227,2.2883911,2.2494383,2.2150903,2.1772187,2.1416011,2.1042194,2.0714746,2.0349405,2.0016611,1.9672009,1.9352653,1.9021125,1.8708011,1.8406126,1.8090998,1.7801194,1.7504946,1.7210605,1.6929283,1.6662188,1.6398768,1.6127833,1.5895283,1.5621021,1.5378299,1.5133542,1.4889851,1.4659623,1.4434496,1.4213848,1.3992485,1.3784727,1.3574601,1.3380775,1.3175347,1.2981831,1.2795526,1.2613170,1.2438735,1.2264360,1.2100480,1.1936344,1.1783453,1.1625915,1.1482348,1.1339211,1.1200956,1.1066213,1.0938790,1.0818001,1.0696056,1.0583347,1.0470484,1.0366641,1.0260687,1.0162312,1.0066677,0.9973412,0.9887635,0.9800223,0.9721004,0.9640542,0.9569550,0.9494663,0.9427575,0.9360737,0.9302296,0.9240441,0.9183460,0.9128071,0.9078178,0.9028508,0.8980031,0.8938084,0.8896679,0.8859720,0.8820480,0.8786950,0.8755369,0.8726853,0.8701636,0.8676999,0.8656424,0.8636353,0.8619975,0.8605610,0.8594877,0.8585368,0.8578342,0.8572576,0.8569706,0.8570449,0.8571573,0.8575596,0.8584651,0.8590933,0.8601331,0.8614247,0.8630552,0.8648210,0.8669314,0.8692203,0.8717412,0.8746476,0.8776096,0.8810982,0.8843724,0.8880498,0.8920836,0.8963696,0.9008759,0.9058477,0.9108488,0.9162012,0.9217377,0.9279224,0.9337046,0.9402988,0.9468603,0.9540693,0.9610645,0.9688423,0.9765916,0.9850512,0.9931142,1.0020654,1.0110348,1.0204053,1.0297949,1.0397315,1.0498177,1.0605876,1.0713230,1.0824884,1.0940845,1.1057303,1.1178763,1.1302127,1.1433952,1.1560444,1.1703305,1.1829705,1.1975930,1.2116464,1.2266755,1.2417824,1.2574284,1.2728803,1.2886446,1.3043596,1.3215139,1.3382928,1.3554409,1.3729668,1.3912101,1.4099374,1.4269117,1.4456213,1.4649071,1.4836751,1.5034791,1.5229905,1.5444162,1.5640165,1.5844543,1.6060278,1.6268899,1.6483332,1.6694602,1.6920021,1.7145391,1.7358392,1.7598685,1.7826140,1.8033462,1.8261807,1.8509290,1.8748910,1.8958294,1.9207811,1.9450711,1.9684864,1.9907839,2.0165451,2.0418253,2.0649188,2.0864162,2.1161451,2.1410251,2.1630270,2.1853344,2.2123554,2.2393110,2.2601469,2.2827933,2.3162754,2.3411176,2.3612127,2.3829346,2.4092791,2.4340796,2.4514816,2.4811022,2.5045040,2.5214040,2.5365419,2.5625181,2.5822022,2.5992832,2.6114786,2.6383383,2.6514254,2.6540167,2.6678538,2.6883726,2.6960192,2.6972294,2.7144356,2.7203467,2.7239447,2.7378259,2.7489777,2.7553365,2.7440770,2.7626641,2.7578864,2.7554336,2.7555547,2.7662153,2.7688715,2.7562599,2.7565925,2.7672482,2.7564845,2.7482147,2.7577891
"w-10",33.0000000,2.7956009e-02,2.7066708e-02,2.5173903e-02,2.5919914e-02,2.6220560e-02,2.6779413e-02,2.6026487e-02,2.5139332e-02,2.6056051e-02,2.5634289e-02,2.5525331e-02,2.5930405e-02,2.6113272e-02,2.5303841e-02,2.5529385e-02,2.4326324e-02,2.4554014e-02,2.6906252e-02,2.5832415e-02,2.5676489e-02,2.5607109e-02,2.5054455e-02,2.5768280e-02,2.6173115e-02,2.5782347e-02,2.5733948e-02,2.5977612e-02,2.5624275e-02,2.5428057e-02,2.5250912e-02,2.5502682e-02,2.4913788e-02,2.4847507e-02,2.4874449e-02,2.4916172e-02,2.5765181e-02,2.5505304e-02,2.5330782e-02,2.5831223e-02,2.6198387e-02,2.5656223e-02,2.5450468e-02,2.6053429e-02,2.6272535e-02,2.6696682e-02,2.6017904e-02,2.6057005e-02,2.5450945e-02,2.6634455e-02,2.6142120e-02,2.5432348e-02,2.5232553e-02,2.5506020e-02,2.5613785e-02,2.5632858e-02,2.5610209e-02,2.5010586e-02,2.5165319e-02,2.6136398e-02,2.6007652e-02,2.5910378e-02,2.6776552e-02,2.5675535e-02,2.6055574e-02,2.6016712e-02,2.5830269e-02,2.6224375e-02,2.5941372e-02,2.5398016e-02,2.5362968e-02,2.5984049e-02,2.6147604e-02,2.5879622e-02,2.5461674e-02,2.5259495e-02,2.5449038e-02,2.5601625e-02,2.5976419e-02,2.5130987e-02,2.5380850e-02,2.5406599e-02,2.5110245e-02,2.5392532e-02,2.5187492e-02,2.5048733e-02,2.5009632e-02,2.5178432e-02,2.5027275e-02,2.5073528e-02,2.4931192e-02,2.5083065e-02,2.5138617e-02,2.5057077e-02,2.4772167e-02,2.4738789e-02,2.5063992e-02,2.5026083e-02,2.4790049e-02,2.4858475e-02,2.4664164e-02,2.4610519e-02,2.4731636e-02,2.4794579e-02,2.4632215e-02,2.4435520e-02,2.4590969e-02,2.4650574e-02,2.4393797e-02,2.4447203e-02,2.4364710e-02,2.4336815e-02,2.4346590e-02,2.4311781e-02,2.4259806e-02,2.4143457e-02,2.4306059e-02,2.4237156e-02,2.4186611e-02,2.4140120e-02,2.4142265e-02,2.4194956e-02,2.4088383e-02,2.4156809e-02,2.4192095e-02,2.4152994e-02,2.4062157e-02,2.4071693e-02,2.4089098e-02,2.3957968e-02,2.3983598e-02,2.4016619e-02,2.4087071e-02,2.4050117e-02,2.4146557e-02,2.4098754e-02,2.4155736e-02,2.4071693e-02,2.4084091e-02,2.4099350e-02,2.4121881e-02,2.4093270e-02,2.4091601e-02,2.4103522e-02,2.4022102e-02,2.4054408e-02,2.4046898e-02,2.4068952e-02,2.4087787e-02,2.4075389e-02,2.4081230e-02,2.4075389e-02,2.4077415e-02,2.4125695e-02,2.4051666e-02,2.4079800e-02,2.4114847e-02,2.4165750e-02,2.4228096e-02,2.4215579e-02,2.4231434e-02,2.4268746e-02,2.4276853e-02,2.4220228e-02,2.4202943e-02,2.4225831e-02,2.4289012e-02,2.4328947e-02,2.4358988e-02,2.4402618e-02,2.4480581e-02,2.4616957e-02,2.4674416e-02,2.4709702e-02,2.4785876e-02,2.4886370e-02,2.4983287e-02,2.5047660e-02,2.5065660e-02,2.5076866e-02,2.5082111e-02,2.5030255e-02,2.4954677e-02,2.4831533e-02,2.4688482e-02,2.4709702e-02,2.4597526e-02,2.4662018e-02,2.4799585e-02,2.4879813e-02,2.4892449e-02,2.4857640e-02,2.4791121e-02,2.4770021e-02,2.4745822e-02,2.4732590e-02,2.4708390e-02,2.4698496e-02,2.4695158e-02,2.4661303e-02,2.4644971e-02,2.4660230e-02,2.4632812e-02,2.4640918e-02,2.4634957e-02,2.4643064e-02,2.4651289e-02,2.4652362e-02,2.4713635e-02,2.4741411e-02,2.4776220e-02,2.4820209e-02,2.4882555e-02,2.4920702e-02,2.4993062e-02,2.5072694e-02,2.5162935e-02,2.5256276e-02,2.5328636e-02,2.5382757e-02,2.5462508e-02,2.5520921e-02,2.5542855e-02,2.5565624e-02,2.5605679e-02,2.5620222e-02,2.5635958e-02,2.5639057e-02,2.5679111e-02,2.5677443e-02,2.5724292e-02,2.5719047e-02,2.5755763e-02,2.5773644e-02,2.5785089e-02,2.5824666e-02,2.5851488e-02,2.5869012e-02,2.5918603e-02,2.5952935e-02,2.5995493e-02,2.6043892e-02,2.6075602e-02,2.6121974e-02,2.6149035e-02,2.6207447e-02,2.6236176e-02,2.6285291e-02,2.6350379e-02,2.6385307e-02,2.6461840e-02,2.6529312e-02,2.6580811e-02,2.6687503e-02,2.6741028e-02,2.6832581e-02,2.6940346e-02,2.7046084e-02,2.7204871e-02,2.7357936e-02,2.7541995e-02,2.7695894e-02,2.7979016e-02,2.8342605e-02,2.8792977e-02,2.9209375e-02,2.9687643e-02,3.0230761e-02,3.0815840e-02,3.1479359e-02,3.2186031e-02,3.2953262e-02,3.3850193e-02,3.4811139e-02,3.5904050e-02,3.7083149e-02,3.8330913e-02,3.9630651e-02,4.0912271e-02,4.2104483e-02,4.3149233e-02,4.4008374e-02,4.4690847e-02,4.5177579e-02,4.5518041e-02,4.5728326e-02,4.5841098e-02,4.5874953e-02,4.5836747e-02,4.5742154e-02,4.5598388e-02,4.5400321e-02,4.5134544e-02,4.4817448e-02,4.4473231e-02,4.4079006e-02,4.3652356e-02,4.3189287e-02,4.2718172e-02,4.2250991e-02,4.1757345e-02,4.1203618e-02,4.0674984e-02,4.0139198e-02,3.9592743e-02,3.9058685e-02,3.8521290e-02,3.7975430e-02,3.7424207e-02,3.6881804e-02,3.6357880e-02,3.5840392e-02,3.5332799e-02,3.4850597e-02,3.4373522e-02,3.3912897e-02,3.3482909e-02,3.3064485e-02,3.2654285e-02,3.2290459e-02,3.1943917e-02,3.1599283e-02,3.1286955e-02,3.0980229e-02,3.0652404e-02,3.0456066e-02,3.0272365e-02,3.0089378e-02,2.9926896e-02,2.9761910e-02,2.9664159e-02,2.9546142e-02,2.9482365e-02,2.9412866e-02,2.9378772e-02,2.9345870e-02,2.9363275e-02,2.9372573e-02,2.9433012e-02,2.9482841e-02,2.9606223e-02,2.9683471e-02,2.9823303e-02,2.9964924e-02,3.0099630e-02,3.0204773e-02,3.0454278e-02,3.0732870e-02,3.0982018e-02,3.1186938e-02,3.1475067e-02,3.1700935e-02,3.1919908e-02,3.2194991e-02,3.2425642e-02,3.2695744e-02,3.2957327e-02,3.3249076e-02,3.3591352e-02,3.3946812e-02,3.4380224e-02,3.4888625e-02,3.5505615e-02,3.6288530e-02,3.7216809e-02,3.8426384e-02,3.9868787e-02,4.1566748e-02,4.3730032e-02,4.6057679e-02,4.8720468e-02,5.1613800e-02,5.4488569e-02,5.7550963e-02,6.0418632e-02,6.3039742e-02,6.5543726e-02,6.7621186e-02,6.9397435e-02,7.0895672e-02,7.1976870e-02,7.2766952e-02,7.3325410e-02,7.3678255e-02,7.3923483e-02,7.4068271e-02,7.4161321e-02,7.4230246e-02,7.4277610e-02,7.4330643e-02,7.4404500e-02,7.4483208e-02,7.4591480e-02,7.4698776e-02,7.4816085e-02,7.4919865e-02,7.4983627e-02,7.5004585e-02,7.4958086e-02,7.4866086e-02,7.4721858e-02,7.4529514e-02,7.4318513e-02,7.4047990e-02,7.3775180e-02,7.3486082e-02,7.3173612e-02,7.2878197e-02,7.2588809e-02,7.2285324e-02,7.1968675e-02,7.1643770e-02,7.1341783e-02,7.1031764e-02,7.0721664e-02,7.0431039e-02,7.0110247e-02,6.9801018e-02,6.9498152e-02,6.9184825e-02,6.8908483e-02,6.8595216e-02,6.8326339e-02,6.8060249e-02,6.7794167e-02,6.7570865e-02,6.7359075e-02,6.7158327e-02,6.6989571e-02,6.6866040e-02,6.6755757e-02,6.6687308e-02,6.6673309e-02,6.6702694e-02,6.6768974e-02,6.6907674e-02,6.7093149e-02,6.7327857e-02,6.7643680e-02,6.7987636e-02,6.8444595e-02,6.8956822e-02,6.9528401e-02,7.0187137e-02,7.0910648e-02,7.1714506e-02,7.2674051e-02,7.3639095e-02,7.4792564e-02,7.5977720e-02,7.7261552e-02,7.8751005e-02,8.0270372e-02,8.1946097e-02,8.3845198e-02,8.5762873e-02,8.7994516e-02,9.0302363e-02,9.2736408e-02,9.5537186e-02,9.8331288e-02,0.1013803,0.1047064,0.1080454,0.1117529,0.1154609,0.1192837,0.1234458,0.1274253,0.1316051,0.1358567,0.1399412,0.1442577,0.1483009,0.1523020,0.1564435,0.1602978,0.1643432,0.1683806,0.1724559,0.1770215,0.1816683,0.1868291,0.1929760,0.1995624,0.2077343,0.2168887,0.2278206,0.2414416,0.2566939,0.2753724,0.2980145,0.3235880,0.3549636,0.3891593,0.4279827,0.4733445,0.5200631,0.5727928,0.6280752,0.6843888,0.7449191,0.8014719,0.8583527,0.9146218,0.9653693,1.0145215,1.0583678,1.0976553,1.1344622,1.1651275,1.1932811,1.2180665,1.2392479,1.2584594,1.2742079,1.2881221,1.3001007,1.3097198,1.3177055,1.3238086,1.3283986,1.3317423,1.3336596,1.3346057,1.3344790,1.3333734,1.3311689,1.3280010,1.3232549,1.3162003,1.3078501,1.2961296,1.2826759,1.2667576,1.2481099,1.2289217,1.2073159,1.1846496,1.1615103,1.1368659,1.1133552,1.0890273,1.0642470,1.0405045,1.0161060,0.9928889,0.9698275,0.9465484,0.9247193,0.9025918,0.8812595,0.8604151,0.8392830,0.8197439,0.7999147,0.7804567,0.7617475,0.7427192,0.7251105,0.7073363,0.6899431,0.6733455,0.6566892,0.6410589,0.6257142,0.6104311,0.5962299,0.5820580,0.5686464,0.5555744,0.5426304,0.5307512,0.5188037,0.5075068,0.4965651,0.4857081,0.4757934,0.4659838,0.4565154,0.4474733,0.4385666,0.4304458,0.4224128,0.4145976,0.4072739,0.4000194,0.3933401,0.3867419,0.3803956,0.3744496,0.3685844,0.3631376,0.3577811,0.3526100,0.3477822,0.3430237,0.3385809,0.3342077,0.3300105,0.3260896,0.3221992,0.3185720,0.3150140,0.3115523,0.3083658,0.3051991,0.3022086,0.2992959,0.2964451,0.2938553,0.2912657,0.2887970,0.2864057,0.2840906,0.2819542,0.2798363,0.2778235,0.2759004,0.2740366,0.2723341,0.2706358,0.2690522,0.2675333,0.2660707,0.2647398,0.2634506,0.2622539,0.2611327,0.2600596,0.2591195,0.2582378,0.2574171,0.2566959,0.2560391,0.2555001,0.2550073,0.2546088,0.2542850,0.2540525,0.2538961,0.2537950,0.2538263,0.2539419,0.2541198,0.2544106,0.2548000,0.2552640,0.2558566,0.2565317,0.2572718,0.2581761,0.2591513,0.2602507,0.2614566,0.2627637,0.2642192,0.2657513,0.2674887,0.2693593,0.2713307,0.2735125,0.2757367,0.2782865,0.2809461,0.2837364,0.2867880,0.2899173,0.2933693,0.2969781,0.3007352,0.3048106,0.3088772,0.3133681,0.3179223,0.3226868,0.3276697,0.3326091,0.3378338,0.3430354,0.3483471,0.3537113,0.3588873,0.3641804,0.3691373,0.3740984,0.3788400,0.3832023,0.3873933,0.3911029,0.3946592,0.3977844,0.4005262,0.4029377,0.4049326,0.4066701,0.4080675,0.4091906,0.4100398,0.4106897,0.4111811,0.4115419,0.4118387,0.4120443,0.4122486,0.4125386,0.4128643,0.4133515,0.4139943,0.4148245,0.4158684,0.4170882,0.4185432,0.4203640,0.4225786,0.4251842,0.4281862,0.4318567,0.4359874,0.4411109,0.4469856,0.4538228,0.4618943,0.4708863,0.4819619,0.4945738,0.5095981,0.5270544,0.5470745,0.5713720,0.5984586,0.6320889,0.6699641,0.7138670,0.7660667,0.8249240,0.8965972,0.9775811,1.0734129,1.1807793,1.3004446,1.4381856,1.5835212,1.7517316,1.9262038,2.1114480,2.2964356,2.4640002,2.6179116,2.7359974,2.8241124,2.8824272,2.9198201,2.9441371,2.9584353,2.9777386,2.9851756,2.9890413,2.9897220,2.9981911,3.0065565,3.0064423,3.0095701,3.0153136,3.0178893,3.0146177,3.0087042,3.0165091,3.0075424,3.0047197,3.0039685,3.0032330,2.9996457,2.9988437,2.9997725,2.9973667,3.0024111,3.0016942,3.0041480,3.0094154,3.0150511,3.0128212,3.0262151,3.0235746,3.0257010,3.0288222,3.0297799,3.0248551,3.0211465,3.0217941,3.0108199,3.0072057,2.9928834,2.9807665,2.9644766,2.9430761,2.9254949,2.9031272,2.8762856,2.8507893,2.8263421,2.7992198,2.7619116,2.7260938,2.6978064,2.6606977,2.6196675,2.5809262,2.5416059,2.5019300,2.4629614,2.4256687,2.3897233,2.3456867,2.3092949,2.2709494,2.2328467,2.1944969,2.1582346,2.1221554,2.0872645,2.0512638,2.0170214,1.9849181,1.9505440,1.9164422,1.8856122,1.8541852,1.8246000,1.7929578,1.7646868,1.7347639,1.7067357,1.6790415,1.6523273,1.6255033,1.6000439,1.5750308,1.5495479,1.5253181,1.5007844,1.4774227,1.4546152,1.4321269,1.4107174,1.3889583,1.3686658,1.3476831,1.3283832,1.3083688,1.2896310,1.2711997,1.2533960,1.2360505,1.2190146,1.2029886,1.1865568,1.1717268,1.1564646,1.1422700,1.1281767,1.1144686,1.1016774,1.0889097,1.0770584,1.0650532,1.0540453,1.0428296,1.0327592,1.0223861,1.0128105,1.0032918,0.9942761,0.9858246,0.9772772,0.9696305,0.9618719,0.9547307,0.9473920,0.9409629,0.9344311,0.9287266,0.9225299,0.9170165,0.9116455,0.9066458,0.9019328,0.8972389,0.8931283,0.8890866,0.8854998,0.8817670,0.8785861,0.8754621,0.8727831,0.8703250,0.8679200,0.8659601,0.8641431,0.8626154,0.8613222,0.8602796,0.8593710,0.8587700,0.8583800,0.8582132,0.8581485,0.8585604,0.8591635,0.8596954,0.8606274,0.8618598,0.8631586,0.8648645,0.8667989,0.8689566,0.8711556,0.8738731,0.8767666,0.8798873,0.8832642,0.8867012,0.8905262,0.8945986,0.8989779,0.9035726,0.9083990,0.9134342,0.9189265,0.9245734,0.9305457,0.9366469,0.9432727,0.9496970,0.9570209,0.9641536,0.9719473,0.9796624,0.9880632,0.9963008,1.0052550,1.0141996,1.0237145,1.0331868,1.0431488,1.0533907,1.0637856,1.0747033,1.0860063,1.0976107,1.1091691,1.1215996,1.1338170,1.1467073,1.1596979,1.1734986,1.1865613,1.2011625,1.2151719,1.2302301,1.2449491,1.2605940,1.2760687,1.2921423,1.3081369,1.3252077,1.3417358,1.3590529,1.3763007,1.3943030,1.4130158,1.4303927,1.4487646,1.4677418,1.4870566,1.5068169,1.5260968,1.5474114,1.5674286,1.5875348,1.6090636,1.6300974,1.6514031,1.6725839,1.6950197,1.7169795,1.7398058,1.7637085,1.7851589,1.8064501,1.8320689,1.8548651,1.8780878,1.9014471,1.9256835,1.9487773,1.9727024,1.9972808,2.0214686,2.0468161,2.0698388,2.0948126,2.1202393,2.1446576,2.1673367,2.1905532,2.2204056,2.2438850,2.2662616,2.2925775,2.3219416,2.3446121,2.3675456,2.3895411,2.4118207,2.4358246,2.4614432,2.4811661,2.5054433,2.5230191,2.5403934,2.5600743,2.5820889,2.5995390,2.6176534,2.6312311,2.6442127,2.6529520,2.6738696,2.6823044,2.6891744,2.7072816,2.7191634,2.7225101,2.7305377,2.7380087,2.7438025,2.7508409,2.7562637,2.7663701,2.7681885,2.7649202,2.7690735,2.7570624,2.7728689,2.7652335,2.7644269,2.7743335,2.7574844,2.7662878,2.7664151
"w-11",33.0999985,2.7894735e-02,2.7319193e-02,2.6075602e-02,2.5959492e-02,2.6026249e-02,2.6760578e-02,2.5866270e-02,2.5189400e-02,2.5949240e-02,2.5512218e-02,2.5416374e-02,2.5669336e-02,2.5966883e-02,2.5317430e-02,2.5348902e-02,2.4356842e-02,2.4368286e-02,2.6846409e-02,2.5903225e-02,2.5623560e-02,2.5649071e-02,2.5217295e-02,2.5819540e-02,2.6125669e-02,2.5893450e-02,2.5673628e-02,2.5866032e-02,2.5664330e-02,2.5388956e-02,2.5022507e-02,2.5552511e-02,2.5052071e-02,2.4837494e-02,2.4893761e-02,2.4996042e-02,2.5623322e-02,2.5559187e-02,2.5511742e-02,2.5699615e-02,2.6131392e-02,2.5700331e-02,2.5484324e-02,2.6133537e-02,2.6242971e-02,2.6584387e-02,2.5976658e-02,2.6034594e-02,2.5449038e-02,2.6824474e-02,2.6246071e-02,2.5406837e-02,2.5223255e-02,2.5427103e-02,2.5776625e-02,2.5593758e-02,2.5529861e-02,2.5149107e-02,2.5299788e-02,2.6048183e-02,2.6041269e-02,2.6018620e-02,2.6831627e-02,2.5623083e-02,2.6228189e-02,2.6032686e-02,2.5804996e-02,2.6301146e-02,2.5873184e-02,2.5245667e-02,2.5266647e-02,2.6005030e-02,2.6168823e-02,2.5828600e-02,2.5498867e-02,2.5249004e-02,2.5348902e-02,2.5609255e-02,2.6021719e-02,2.5175095e-02,2.5341988e-02,2.5425673e-02,2.5045633e-02,2.5309563e-02,2.5114536e-02,2.4946451e-02,2.5104284e-02,2.5140047e-02,2.5023937e-02,2.5045633e-02,2.4837971e-02,2.5029898e-02,2.5147676e-02,2.5048018e-02,2.4846077e-02,2.4748564e-02,2.5046825e-02,2.5042534e-02,2.4796247e-02,2.4895430e-02,2.4677753e-02,2.4584293e-02,2.4728060e-02,2.4787426e-02,2.4640560e-02,2.4449825e-02,2.4599552e-02,2.4648428e-02,2.4425268e-02,2.4452209e-02,2.4325848e-02,2.4304867e-02,2.4422407e-02,2.4274111e-02,2.4222851e-02,2.4091244e-02,2.4269104e-02,2.4136305e-02,2.4201393e-02,2.4082661e-02,2.4215698e-02,2.4143457e-02,2.4027586e-02,2.4106503e-02,2.4168968e-02,2.4099588e-02,2.4053097e-02,2.4056435e-02,2.4043083e-02,2.3976684e-02,2.3924947e-02,2.4012446e-02,2.4073124e-02,2.4033785e-02,2.4091721e-02,2.4103999e-02,2.4132729e-02,2.4081469e-02,2.4091959e-02,2.4068832e-02,2.4125457e-02,2.4046659e-02,2.4083376e-02,2.4122357e-02,2.4020791e-02,2.4030328e-02,2.4044633e-02,2.4097562e-02,2.4077058e-02,2.4064302e-02,2.4046302e-02,2.4090171e-02,2.4080873e-02,2.4136782e-02,2.4057150e-02,2.4058938e-02,2.4125218e-02,2.4148822e-02,2.4200201e-02,2.4205446e-02,2.4233937e-02,2.4262428e-02,2.4260879e-02,2.4212956e-02,2.4194121e-02,2.4247169e-02,2.4300575e-02,2.4339914e-02,2.4397612e-02,2.4446487e-02,2.4504423e-02,2.4638176e-02,2.4702549e-02,2.4720550e-02,2.4790168e-02,2.4894238e-02,2.5011301e-02,2.5074720e-02,2.5089741e-02,2.5108576e-02,2.5108457e-02,2.5038123e-02,2.4938703e-02,2.4843335e-02,2.4656296e-02,2.4680734e-02,2.4536848e-02,2.4655104e-02,2.4779677e-02,2.4869442e-02,2.4895668e-02,2.4858832e-02,2.4793744e-02,2.4765611e-02,2.4749398e-02,2.4739385e-02,2.4703264e-02,2.4704456e-02,2.4699211e-02,2.4666667e-02,2.4646878e-02,2.4669528e-02,2.4648786e-02,2.4645686e-02,2.4642587e-02,2.4656892e-02,2.4664402e-02,2.4662614e-02,2.4717331e-02,2.4754643e-02,2.4782181e-02,2.4829745e-02,2.4880409e-02,2.4930596e-02,2.5001645e-02,2.5088072e-02,2.5171995e-02,2.5265813e-02,2.5334716e-02,2.5396228e-02,2.5480032e-02,2.5537014e-02,2.5559664e-02,2.5578737e-02,2.5617957e-02,2.5636911e-02,2.5651813e-02,2.5660157e-02,2.5698066e-02,2.5691986e-02,2.5738597e-02,2.5736809e-02,2.5761962e-02,2.5786638e-02,2.5797725e-02,2.5831938e-02,2.5862098e-02,2.5879145e-02,2.5928020e-02,2.5960207e-02,2.5998950e-02,2.6041150e-02,2.6086688e-02,2.6129246e-02,2.6147604e-02,2.6205659e-02,2.6243567e-02,2.6292086e-02,2.6350737e-02,2.6388884e-02,2.6467323e-02,2.6525259e-02,2.6582122e-02,2.6685715e-02,2.6738763e-02,2.6831865e-02,2.6932597e-02,2.7040958e-02,2.7189970e-02,2.7367234e-02,2.7547836e-02,2.7713299e-02,2.7995586e-02,2.8360605e-02,2.8805733e-02,2.9229641e-02,2.9711604e-02,3.0261278e-02,3.0832767e-02,3.1502128e-02,3.2204151e-02,3.2982230e-02,3.3878565e-02,3.4832597e-02,3.5927296e-02,3.7109971e-02,3.8358212e-02,3.9661169e-02,4.0947556e-02,4.2146206e-02,4.3188453e-02,4.4048309e-02,4.4730783e-02,4.5223117e-02,4.5562267e-02,4.5773506e-02,4.5881391e-02,4.5919299e-02,4.5875609e-02,4.5783043e-02,4.5635104e-02,4.5435369e-02,4.5172453e-02,4.4851899e-02,4.4507682e-02,4.4113576e-02,4.3683231e-02,4.3222189e-02,4.2747498e-02,4.2271256e-02,4.1776061e-02,4.1225791e-02,4.0691197e-02,4.0153146e-02,3.9606214e-02,3.9066792e-02,3.8531542e-02,3.7986159e-02,3.7434220e-02,3.6884665e-02,3.6366463e-02,3.5850286e-02,3.5336137e-02,3.4861684e-02,3.4381986e-02,3.3919454e-02,3.3485293e-02,3.3078671e-02,3.2671809e-02,3.2295465e-02,3.1957507e-02,3.1610250e-02,3.1310320e-02,3.0978918e-02,3.0668020e-02,3.0456185e-02,3.0309677e-02,3.0123949e-02,2.9930592e-02,2.9771686e-02,2.9667854e-02,2.9562473e-02,2.9506683e-02,2.9422760e-02,2.9389381e-02,2.9356718e-02,2.9350281e-02,2.9368162e-02,2.9438257e-02,2.9501319e-02,2.9605627e-02,2.9708624e-02,2.9820085e-02,2.9950500e-02,3.0092835e-02,3.0205846e-02,3.0463576e-02,3.0732393e-02,3.1014323e-02,3.1179428e-02,3.1458974e-02,3.1780951e-02,3.2009404e-02,3.2266945e-02,3.2521725e-02,3.2773234e-02,3.3056304e-02,3.3352513e-02,3.3687163e-02,3.4033775e-02,3.4464493e-02,3.4980107e-02,3.5603315e-02,3.6390666e-02,3.7306007e-02,3.8526680e-02,3.9966810e-02,4.1668210e-02,4.3839496e-02,4.6163574e-02,4.8838511e-02,5.1731747e-02,5.4619994e-02,5.7678640e-02,6.0559101e-02,6.3187748e-02,6.5695211e-02,6.7771770e-02,6.9545992e-02,7.1040809e-02,7.2120130e-02,7.2910108e-02,7.3461570e-02,7.3813625e-02,7.4047342e-02,7.4186131e-02,7.4281961e-02,7.4349679e-02,7.4381150e-02,7.4432462e-02,7.4510768e-02,7.4587725e-02,7.4692175e-02,7.4788012e-02,7.4893430e-02,7.4995346e-02,7.5054936e-02,7.5084098e-02,7.5027771e-02,7.4946247e-02,7.4800074e-02,7.4611351e-02,7.4396372e-02,7.4108995e-02,7.3847719e-02,7.3556036e-02,7.3235780e-02,7.2941989e-02,7.2646707e-02,7.2349742e-02,7.2019547e-02,7.1711943e-02,7.1401104e-02,7.1089372e-02,7.0784435e-02,7.0483871e-02,7.0166655e-02,6.9859535e-02,6.9563046e-02,6.9245808e-02,6.8961583e-02,6.8654448e-02,6.8384230e-02,6.8114504e-02,6.7846678e-02,6.7628235e-02,6.7419529e-02,6.7220069e-02,6.7045689e-02,6.6928409e-02,6.6812143e-02,6.6748172e-02,6.6736184e-02,6.6760078e-02,6.6835210e-02,6.6970691e-02,6.7158334e-02,6.7384675e-02,6.7708895e-02,6.8054736e-02,6.8516418e-02,6.9034427e-02,6.9603503e-02,7.0254534e-02,7.0986941e-02,7.1787104e-02,7.2748192e-02,7.3718458e-02,7.4872300e-02,7.6056674e-02,7.7336781e-02,7.8839779e-02,8.0357313e-02,8.2024440e-02,8.3929539e-02,8.5847497e-02,8.8077985e-02,9.0396158e-02,9.2839651e-02,9.5633045e-02,9.8434985e-02,0.1014910,0.1048131,0.1081693,0.1118809,0.1155807,0.1194034,0.1235802,0.1275615,0.1317476,0.1360080,0.1400944,0.1444172,0.1484769,0.1524919,0.1566359,0.1605047,0.1645480,0.1686015,0.1726792,0.1772626,0.1819010,0.1870801,0.1932356,0.1998284,0.2080218,0.2172038,0.2281476,0.2417768,0.2570803,0.2757734,0.2984425,0.3240737,0.3554882,0.3897729,0.4287173,0.4741292,0.5208499,0.5736922,0.6289030,0.6854582,0.7460500,0.8026501,0.8596506,0.9158980,0.9667631,1.0160280,1.0597705,1.0990402,1.1358140,1.1663117,1.1944857,1.2191111,1.2402052,1.2592783,1.2749227,1.2887331,1.3005567,1.3101456,1.3180289,1.3240923,1.3283945,1.3318211,1.3336020,1.3344731,1.3342060,1.3330715,1.3307283,1.3275737,1.3227742,1.3157179,1.3071499,1.2954377,1.2820764,1.2659811,1.2474040,1.2280732,1.2064875,1.1837285,1.1607447,1.1358775,1.1122943,1.0880675,1.0632530,1.0394968,1.0150299,0.9918685,0.9687930,0.9455237,0.9236416,0.9015557,0.8802428,0.8593999,0.8382765,0.8187904,0.7989198,0.7795196,0.7608303,0.7418651,0.7241916,0.7064399,0.6891484,0.6725932,0.6558977,0.6402522,0.6249290,0.6096761,0.5955069,0.5813580,0.5679666,0.5549211,0.5419372,0.5300471,0.5181889,0.5069087,0.4959644,0.4851336,0.4752512,0.4654519,0.4559600,0.4469683,0.4380606,0.4299589,0.4219333,0.4141400,0.4068064,0.3995724,0.3929177,0.3863161,0.3799925,0.3740532,0.3682051,0.3627433,0.3574128,0.3522297,0.3474325,0.3426802,0.3382407,0.3338790,0.3296681,0.3257694,0.3218853,0.3182659,0.3147093,0.3112566,0.3080637,0.3049027,0.3019223,0.2990147,0.2961686,0.2935722,0.2909817,0.2885253,0.2861359,0.2838184,0.2817029,0.2795864,0.2775639,0.2756586,0.2737934,0.2721250,0.2703957,0.2688282,0.2673079,0.2658536,0.2645166,0.2632313,0.2620401,0.2609054,0.2598650,0.2589343,0.2580356,0.2572325,0.2565166,0.2558466,0.2553303,0.2548275,0.2544377,0.2541043,0.2538960,0.2537252,0.2536449,0.2536784,0.2537951,0.2539727,0.2542641,0.2546530,0.2551319,0.2557229,0.2563969,0.2571534,0.2580438,0.2590319,0.2601341,0.2613493,0.2626650,0.2641080,0.2656434,0.2674005,0.2692788,0.2712330,0.2734129,0.2756719,0.2781900,0.2808667,0.2836499,0.2867285,0.2898445,0.2933100,0.2969095,0.3006876,0.3047506,0.3088309,0.3133157,0.3178819,0.3226549,0.3276295,0.3325783,0.3378134,0.3430177,0.3483368,0.3537071,0.3588746,0.3641804,0.3691385,0.3741174,0.3788695,0.3832167,0.3874217,0.3911444,0.3947159,0.3978545,0.4005892,0.4030277,0.4050248,0.4068033,0.4081804,0.4093245,0.4101802,0.4108518,0.4113256,0.4117070,0.4120092,0.4122356,0.4124412,0.4127292,0.4130561,0.4135547,0.4142079,0.4150392,0.4161039,0.4173280,0.4187811,0.4206130,0.4228294,0.4254658,0.4284550,0.4321636,0.4362791,0.4414324,0.4472924,0.4541728,0.4622150,0.4712492,0.4823212,0.4949936,0.5099973,0.5275349,0.5475897,0.5719361,0.5990421,0.6327065,0.6706247,0.7145643,0.7668457,0.8256791,0.8975392,0.9786353,1.0745425,1.1823123,1.3020055,1.4399350,1.5848964,1.7542214,1.9284793,2.1142559,2.2975457,2.4670229,2.6209533,2.7412460,2.8229516,2.8852556,2.9159355,2.9436371,2.9563982,2.9778659,2.9805655,2.9908290,2.9902678,3.0023036,3.0041487,3.0014780,3.0005736,3.0137372,3.0108802,3.0093832,3.0105083,3.0089164,3.0115345,2.9992678,2.9963257,2.9953432,3.0003500,2.9896488,2.9956770,2.9951565,2.9980032,3.0021484,3.0096426,3.0027831,3.0135436,3.0185955,3.0258155,3.0209920,3.0238674,3.0277965,3.0361891,3.0328517,3.0239768,3.0207891,3.0220504,3.0020087,2.9958746,2.9810162,2.9686310,2.9473140,2.9282575,2.9056234,2.8795884,2.8503542,2.8267550,2.7938077,2.7618010,2.7259738,2.6895244,2.6553557,2.6181564,2.5773668,2.5385659,2.4975870,2.4596031,2.4215250,2.3846412,2.3416476,2.3063457,2.2679706,2.2301931,2.1924512,2.1558111,2.1197219,2.0860729,2.0492349,2.0150976,1.9825857,1.9475597,1.9148092,1.8837111,1.8521692,1.8225048,1.7912639,1.7629999,1.7325860,1.7048450,1.6775421,1.6504169,1.6239583,1.5986720,1.5739030,1.5476334,1.5241194,1.4995066,1.4765124,1.4534968,1.4310724,1.4095643,1.3880104,1.3674287,1.3466052,1.3275561,1.3075854,1.2888697,1.2703038,1.2523885,1.2352912,1.2182047,1.2023363,1.1859193,1.1710365,1.1557114,1.1416074,1.1275452,1.1137906,1.1010423,1.0883174,1.0764259,1.0644425,1.0535119,1.0425779,1.0321525,1.0219971,1.0123429,1.0028608,0.9939629,0.9854002,0.9769815,0.9693328,0.9615861,0.9544510,0.9471874,0.9407716,0.9342865,0.9285510,0.9224184,0.9169611,0.9115671,0.9066684,0.9018666,0.8972942,0.8931398,0.8890629,0.8854938,0.8818316,0.8785875,0.8755602,0.8727376,0.8703502,0.8680925,0.8660443,0.8642503,0.8626826,0.8614881,0.8604107,0.8594013,0.8588029,0.8584170,0.8583409,0.8582874,0.8587245,0.8593723,0.8598142,0.8608296,0.8620605,0.8634026,0.8650640,0.8670045,0.8692502,0.8715155,0.8741456,0.8770621,0.8801290,0.8835682,0.8869976,0.8906821,0.8948764,0.8992163,0.9039502,0.9087094,0.9138179,0.9192775,0.9248745,0.9308981,0.9370196,0.9437155,0.9501252,0.9573513,0.9646477,0.9723266,0.9801775,0.9884649,0.9966654,1.0056916,1.0145413,1.0241110,1.0334530,1.0435565,1.0538324,1.0641973,1.0751278,1.0861787,1.0979207,1.1093242,1.1220031,1.1340300,1.1470070,1.1599091,1.1735978,1.1871580,1.2014035,1.2151772,1.2302525,1.2451215,1.2609414,1.2763355,1.2925121,1.3084369,1.3255745,1.3421648,1.3593707,1.3769120,1.3948953,1.4133933,1.4311699,1.4491324,1.4687312,1.4876854,1.5075765,1.5267073,1.5475382,1.5678631,1.5880636,1.6096718,1.6306529,1.6514462,1.6737915,1.6955817,1.7174354,1.7403280,1.7635220,1.7853425,1.8066466,1.8322160,1.8566046,1.8777297,1.9026744,1.9252167,1.9491411,1.9722193,1.9971128,2.0219729,2.0453219,2.0689442,2.0927086,2.1206856,2.1448510,2.1669364,2.1925251,2.2190452,2.2417109,2.2641013,2.2961347,2.3218164,2.3457413,2.3668897,2.3913636,2.4147048,2.4377830,2.4642165,2.4844091,2.5039513,2.5255151,2.5414855,2.5673320,2.5836563,2.6021049,2.6204648,2.6386170,2.6460843,2.6579127,2.6710196,2.6844206,2.6866016,2.7107573,2.7163367,2.7130077,2.7403386,2.7452879,2.7414565,2.7519579,2.7529995,2.7468436,2.7638559,2.7517176,2.7596488,2.7603426,2.7587452,2.7585192,2.7616291,2.7600372,2.7543125,2.7643886,2.7677841
"w-12",33.2999992,2.8279066e-02,2.7141094e-02,2.5756359e-02,2.5927305e-02,2.6164770e-02,2.6759148e-02,2.6035547e-02,2.5387287e-02,2.5849819e-02,2.5648594e-02,2.5381088e-02,2.5870562e-02,2.6154280e-02,2.5345564e-02,2.5388479e-02,2.4435759e-02,2.4444342e-02,2.6912928e-02,2.5823355e-02,2.5618076e-02,2.5600910e-02,2.5034666e-02,2.5816441e-02,2.6037455e-02,2.5825500e-02,2.5722265e-02,2.5903225e-02,2.5557280e-02,2.5350332e-02,2.5118113e-02,2.5503635e-02,2.4972439e-02,2.4829865e-02,2.4863720e-02,2.5069237e-02,2.5605679e-02,2.5532722e-02,2.5370121e-02,2.5745392e-02,2.6070356e-02,2.5665760e-02,2.5367022e-02,2.6099205e-02,2.6255846e-02,2.6691437e-02,2.5947094e-02,2.5892735e-02,2.5389910e-02,2.6868820e-02,2.6179075e-02,2.5454044e-02,2.5203705e-02,2.5582552e-02,2.5760889e-02,2.5434494e-02,2.5620461e-02,2.5137663e-02,2.5276661e-02,2.6029348e-02,2.5897741e-02,2.5798321e-02,2.6721478e-02,2.5642633e-02,2.5913715e-02,2.5966406e-02,2.5847912e-02,2.6305914e-02,2.5851011e-02,2.5291681e-02,2.5208950e-02,2.6036501e-02,2.6093483e-02,2.5761604e-02,2.5462866e-02,2.5138617e-02,2.5298357e-02,2.5470734e-02,2.5888443e-02,2.5090456e-02,2.5281906e-02,2.5373459e-02,2.4942875e-02,2.5421619e-02,2.5223494e-02,2.4870157e-02,2.4996996e-02,2.5145531e-02,2.5042772e-02,2.5080919e-02,2.4885416e-02,2.4990797e-02,2.5115967e-02,2.5030136e-02,2.4858952e-02,2.4811745e-02,2.5020361e-02,2.5033474e-02,2.4818897e-02,2.4857521e-02,2.4717569e-02,2.4555206e-02,2.4731159e-02,2.4807215e-02,2.4613619e-02,2.4443388e-02,2.4582624e-02,2.4605513e-02,2.4371862e-02,2.4482727e-02,2.4364233e-02,2.4376869e-02,2.4335146e-02,2.4266958e-02,2.4199724e-02,2.4128437e-02,2.4324417e-02,2.4210930e-02,2.4199009e-02,2.4117231e-02,2.4128914e-02,2.4180651e-02,2.4088144e-02,2.4172306e-02,2.4160624e-02,2.4137020e-02,2.4053574e-02,2.4105549e-02,2.4076104e-02,2.3950577e-02,2.3932099e-02,2.3970366e-02,2.4103403e-02,2.4073958e-02,2.4127722e-02,2.4049044e-02,2.4103284e-02,2.4059415e-02,2.4109840e-02,2.4073124e-02,2.4097919e-02,2.4067879e-02,2.4073958e-02,2.4122000e-02,2.4012923e-02,2.4023652e-02,2.4042130e-02,2.4083257e-02,2.4089932e-02,2.4038672e-02,2.4053335e-02,2.4077892e-02,2.4078727e-02,2.4128795e-02,2.4034381e-02,2.4044156e-02,2.4099588e-02,2.4137616e-02,2.4156094e-02,2.4184823e-02,2.4237871e-02,2.4256945e-02,2.4239898e-02,2.4236917e-02,2.4251461e-02,2.4280310e-02,2.4345160e-02,2.4401426e-02,2.4439573e-02,2.4490237e-02,2.4562240e-02,2.4685860e-02,2.4736762e-02,2.4778008e-02,2.4837017e-02,2.4931669e-02,2.5023580e-02,2.5104761e-02,2.5129557e-02,2.5124907e-02,2.5129199e-02,2.5044799e-02,2.4937749e-02,2.4786472e-02,2.4670720e-02,2.4741650e-02,2.4564266e-02,2.4676561e-02,2.4795771e-02,2.4865508e-02,2.4863839e-02,2.4837494e-02,2.4778128e-02,2.4748921e-02,2.4721980e-02,2.4729609e-02,2.4692297e-02,2.4684310e-02,2.4679661e-02,2.4649024e-02,2.4638176e-02,2.4652004e-02,2.4631023e-02,2.4627686e-02,2.4624228e-02,2.4636030e-02,2.4641871e-02,2.4641633e-02,2.4695754e-02,2.4733067e-02,2.4760485e-02,2.4809837e-02,2.4865985e-02,2.4904609e-02,2.4980545e-02,2.5064230e-02,2.5155425e-02,2.5246143e-02,2.5315762e-02,2.5373816e-02,2.5457025e-02,2.5521755e-02,2.5543451e-02,2.5563478e-02,2.5605440e-02,2.5619626e-02,2.5642633e-02,2.5640488e-02,2.5684357e-02,2.5683641e-02,2.5722265e-02,2.5728345e-02,2.5759697e-02,2.5770426e-02,2.5793791e-02,2.5827169e-02,2.5857091e-02,2.5866985e-02,2.5920272e-02,2.5945663e-02,2.5983453e-02,2.6031613e-02,2.6071072e-02,2.6107192e-02,2.6137114e-02,2.6196957e-02,2.6231408e-02,2.6280403e-02,2.6336670e-02,2.6384234e-02,2.6457667e-02,2.6517630e-02,2.6585698e-02,2.6674867e-02,2.6733637e-02,2.6833892e-02,2.6936531e-02,2.7057528e-02,2.7203798e-02,2.7383566e-02,2.7571797e-02,2.7717948e-02,2.8009653e-02,2.8361917e-02,2.8813958e-02,2.9236197e-02,2.9711008e-02,3.0244350e-02,3.0834317e-02,3.1498909e-02,3.2192588e-02,3.2963037e-02,3.3864379e-02,3.4820557e-02,3.5922170e-02,3.7106156e-02,3.8355589e-02,3.9656520e-02,4.0946722e-02,4.2143822e-02,4.3186069e-02,4.4049740e-02,4.4728041e-02,4.5221925e-02,4.5559525e-02,4.5766950e-02,4.5890093e-02,4.5917869e-02,4.5877755e-02,4.5783043e-02,4.5629144e-02,4.5436919e-02,4.5171142e-02,4.4849992e-02,4.4502914e-02,4.4104636e-02,4.3681681e-02,4.3215513e-02,4.2738318e-02,4.2259693e-02,4.1767240e-02,4.1213632e-02,4.0680826e-02,4.0141702e-02,3.9586425e-02,3.9051294e-02,3.8510561e-02,3.7958384e-02,3.7399411e-02,3.6861181e-02,3.6343932e-02,3.5818696e-02,3.5306573e-02,3.4836531e-02,3.4355402e-02,3.3885002e-02,3.3463359e-02,3.3055186e-02,3.2640696e-02,3.2263041e-02,3.1910062e-02,3.1592965e-02,3.1301618e-02,3.0953050e-02,3.0651689e-02,3.0432940e-02,3.0258298e-02,3.0083299e-02,2.9900670e-02,2.9755116e-02,2.9653549e-02,2.9536486e-02,2.9489398e-02,2.9395819e-02,2.9355884e-02,2.9325485e-02,2.9333949e-02,2.9338717e-02,2.9401183e-02,2.9464841e-02,2.9603601e-02,2.9665589e-02,2.9777884e-02,2.9934287e-02,3.0074239e-02,3.0129790e-02,3.0434489e-02,3.0701399e-02,3.0991435e-02,3.1148434e-02,3.1413078e-02,3.1854466e-02,3.2072000e-02,3.2348756e-02,3.2592807e-02,3.2844611e-02,3.3116426e-02,3.3427585e-02,3.3752330e-02,3.4098893e-02,3.4537472e-02,3.5058372e-02,3.5679679e-02,3.6478683e-02,3.7384927e-02,3.8605504e-02,4.0035490e-02,4.1756153e-02,4.3915272e-02,4.6238624e-02,4.8915260e-02,5.1820833e-02,5.4705180e-02,5.7772864e-02,6.0647860e-02,6.3294135e-02,6.5800011e-02,6.7879230e-02,6.9642663e-02,7.1133122e-02,7.2217174e-02,7.3009871e-02,7.3547527e-02,7.3901698e-02,7.4133664e-02,7.4279360e-02,7.4363291e-02,7.4432932e-02,7.4459292e-02,7.4517645e-02,7.4595690e-02,7.4662410e-02,7.4774042e-02,7.4868768e-02,7.4982345e-02,7.5069353e-02,7.5131491e-02,7.5152829e-02,7.5108096e-02,7.5013414e-02,7.4868336e-02,7.4676022e-02,7.4463204e-02,7.4180193e-02,7.3906690e-02,7.3626027e-02,7.3300533e-02,7.3002160e-02,7.2705097e-02,7.2403230e-02,7.2086528e-02,7.1765900e-02,7.1462244e-02,7.1151897e-02,7.0835903e-02,7.0538789e-02,7.0217535e-02,6.9913283e-02,6.9619350e-02,6.9304772e-02,6.9020197e-02,6.8722449e-02,6.8437114e-02,6.8173036e-02,6.7910179e-02,6.7678750e-02,6.7478985e-02,6.7270279e-02,6.7111053e-02,6.6992857e-02,6.6865399e-02,6.6803642e-02,6.6800483e-02,6.6821843e-02,6.6901043e-02,6.7026749e-02,6.7215383e-02,6.7452028e-02,6.7773819e-02,6.8125680e-02,6.8584867e-02,6.9104262e-02,6.9669396e-02,7.0316561e-02,7.1055017e-02,7.1865082e-02,7.2822809e-02,7.3784620e-02,7.4937001e-02,7.6130390e-02,7.7414356e-02,7.8908943e-02,8.0423281e-02,8.2105979e-02,8.4004663e-02,8.5932910e-02,8.8156350e-02,9.0480492e-02,9.2924699e-02,9.5724523e-02,9.8517314e-02,0.1015729,0.1048979,0.1082509,0.1119595,0.1156675,0.1195061,0.1236771,0.1276706,0.1318601,0.1361241,0.1402228,0.1445469,0.1485863,0.1525859,0.1567603,0.1606250,0.1646605,0.1687209,0.1728185,0.1773964,0.1820497,0.1872348,0.1934042,0.2000168,0.2082160,0.2174059,0.2283727,0.2420241,0.2573277,0.2760698,0.2986748,0.3243977,0.3558249,0.3900604,0.4290228,0.4745302,0.5212902,0.5741966,0.6295071,0.6859190,0.7465314,0.8032618,0.8601601,0.9165415,0.9674110,1.0166490,1.0604544,1.0996649,1.1365036,1.1671376,1.1952015,1.2197639,1.2408845,1.2600819,1.2754788,1.2891612,1.3009993,1.3105117,1.3182632,1.3242005,1.3285699,1.3318990,1.3336624,1.3343191,1.3341875,1.3330257,1.3307500,1.3273661,1.3225249,1.3155527,1.3069913,1.2951304,1.2815790,1.2657526,1.2471324,1.2276917,1.2059214,1.1833357,1.1604071,1.1355253,1.1118566,1.0876105,1.0628821,1.0390453,1.0146410,0.9914367,0.9684358,0.9450979,0.9232631,0.9011349,0.8798762,0.8590384,0.8379013,0.8183337,0.7985606,0.7791821,0.7604643,0.7415052,0.7237950,0.7061516,0.6887896,0.6722509,0.6555562,0.6400104,0.6246525,0.6093991,0.5951816,0.5810657,0.5677077,0.5546102,0.5416808,0.5297962,0.5179217,0.5066354,0.4957776,0.4849113,0.4750458,0.4652072,0.4557617,0.4467920,0.4378754,0.4297581,0.4217503,0.4139766,0.4066482,0.3993976,0.3927346,0.3861816,0.3798343,0.3738848,0.3680414,0.3626026,0.3572952,0.3521076,0.3472879,0.3425693,0.3381253,0.3337730,0.3295601,0.3256540,0.3217959,0.3181546,0.3146111,0.3111488,0.3079809,0.3048092,0.3018294,0.2989301,0.2960824,0.2934921,0.2908927,0.2884561,0.2860724,0.2837533,0.2816262,0.2795208,0.2775187,0.2755925,0.2737358,0.2720615,0.2703409,0.2687700,0.2672470,0.2658024,0.2644742,0.2631918,0.2619853,0.2608532,0.2598197,0.2588971,0.2579715,0.2571851,0.2564731,0.2558130,0.2552761,0.2547852,0.2544125,0.2540764,0.2538489,0.2536924,0.2536207,0.2536405,0.2537528,0.2539432,0.2542483,0.2546345,0.2551028,0.2556953,0.2563848,0.2571363,0.2580279,0.2590115,0.2601208,0.2613464,0.2626459,0.2641035,0.2656560,0.2673994,0.2692762,0.2712413,0.2734295,0.2756722,0.2781926,0.2808817,0.2836739,0.2867446,0.2898466,0.2933229,0.2969451,0.3007115,0.3047753,0.3088591,0.3133567,0.3179024,0.3226818,0.3276669,0.3326261,0.3378595,0.3430580,0.3483922,0.3537599,0.3589236,0.3642153,0.3692110,0.3741846,0.3789116,0.3832877,0.3874912,0.3912135,0.3947899,0.3979147,0.4006925,0.4031132,0.4051029,0.4068802,0.4082928,0.4094290,0.4102757,0.4109516,0.4114681,0.4118372,0.4121267,0.4123661,0.4126046,0.4128695,0.4132256,0.4136976,0.4143842,0.4151951,0.4162820,0.4175127,0.4189546,0.4207966,0.4229968,0.4256519,0.4286715,0.4323471,0.4364862,0.4416629,0.4475609,0.4543940,0.4624421,0.4715013,0.4826059,0.4952291,0.5102919,0.5278599,0.5479406,0.5722449,0.5993972,0.6331053,0.6710348,0.7149515,0.7673132,0.8262706,0.8980082,0.9793419,1.0752838,1.1832978,1.3028830,1.4407973,1.5861219,1.7552915,1.9294547,2.1141367,2.2997909,2.4687049,2.6211030,2.7392018,2.8285882,2.8811126,2.9114163,2.9442661,2.9641709,2.9729235,2.9839165,2.9872315,3.0017760,2.9998643,3.0014789,3.0077586,3.0160947,3.0089083,3.0100052,3.0181484,3.0155940,3.0086169,3.0139422,3.0128398,3.0059321,2.9966881,3.0070922,3.0071867,3.0024137,3.0005138,3.0068893,3.0126958,3.0095916,3.0092070,3.0229607,3.0263376,3.0196183,3.0303597,3.0271223,3.0329230,3.0249164,3.0257494,3.0228899,3.0201097,3.0050020,3.0049593,2.9911301,2.9778669,2.9631746,2.9491355,2.9302354,2.8998575,2.8766186,2.8537955,2.8208382,2.7894993,2.7593954,2.7270308,2.6897440,2.6543176,2.6197381,2.5757949,2.5363295,2.4994726,2.4613190,2.4222274,2.3808298,2.3423684,2.3064613,2.2663865,2.2294867,2.1922636,2.1561899,2.1185448,2.0835638,2.0493641,2.0136447,1.9814115,1.9467803,1.9146221,1.8828988,1.8511690,1.8223076,1.7906762,1.7614242,1.7325567,1.7047596,1.6766353,1.6492307,1.6237563,1.5975471,1.5729092,1.5468719,1.5238292,1.4989427,1.4755571,1.4530325,1.4307474,1.4088756,1.3873104,1.3670936,1.3462241,1.3269809,1.3069757,1.2885584,1.2698660,1.2521377,1.2350101,1.2178799,1.2018731,1.1857022,1.1708246,1.1554635,1.1413051,1.1273419,1.1136832,1.1007047,1.0882047,1.0763656,1.0642761,1.0533955,1.0423400,1.0321981,1.0218447,1.0122787,1.0028402,0.9939072,0.9853336,0.9769086,0.9693168,0.9613652,0.9543585,0.9472733,0.9407285,0.9342200,0.9285377,0.9224219,0.9169478,0.9115545,0.9067249,0.9018546,0.8971722,0.8931909,0.8890941,0.8855032,0.8817891,0.8786801,0.8755838,0.8728240,0.8703749,0.8681744,0.8661281,0.8643315,0.8629168,0.8614416,0.8604344,0.8596398,0.8589445,0.8584819,0.8585009,0.8585114,0.8588988,0.8594756,0.8600940,0.8609743,0.8621590,0.8635859,0.8652848,0.8671494,0.8694291,0.8717819,0.8743639,0.8771152,0.8804228,0.8837847,0.8871114,0.8909166,0.8951285,0.8994734,0.9039935,0.9088997,0.9140243,0.9194628,0.9251373,0.9311311,0.9371675,0.9437277,0.9503629,0.9576213,0.9646131,0.9725892,0.9803722,0.9886211,0.9968799,1.0060438,1.0147053,1.0240924,1.0338427,1.0437043,1.0541047,1.0645854,1.0755582,1.0864084,1.0981176,1.1097741,1.1220913,1.1343434,1.1474545,1.1601532,1.1738366,1.1874555,1.2019241,1.2155472,1.2305825,1.2456245,1.2612698,1.2765844,1.2929823,1.3086519,1.3256755,1.3425331,1.3597383,1.3767217,1.3954409,1.4136562,1.4307135,1.4494631,1.4686987,1.4872669,1.5073555,1.5273290,1.5481232,1.5673776,1.5882939,1.6093273,1.6301777,1.6521934,1.6740166,1.6951890,1.7176578,1.7413436,1.7634286,1.7852211,1.8081710,1.8321970,1.8571236,1.8778615,1.9033201,1.9253492,1.9511133,1.9743010,1.9970524,2.0231597,2.0491955,2.0707457,2.0930667,2.1234899,2.1444793,2.1680398,2.1939981,2.2193046,2.2429996,2.2665572,2.2904768,2.3184574,2.3474131,2.3647797,2.3898249,2.4149830,2.4335716,2.4557018,2.4835558,2.5046003,2.5209332,2.5451169,2.5629306,2.5778940,2.6021883,2.6218998,2.6323998,2.6446409,2.6662195,2.6750183,2.6787701,2.7019730,2.7017717,2.7141829,2.7185130,2.7296212,2.7441659,2.7513525,2.7451360,2.7462242,2.7624958,2.7531786,2.7554736,2.7647042,2.7632394,2.7638354,2.7691770,2.7682021,2.7599981,2.7632294,2.7640471,2.7515197
"w-13",35.4000015,2.8500557e-02,2.7288437e-02,2.6190519e-02,2.6233912e-02,2.6322126e-02,2.6838303e-02,2.5850058e-02,2.5567293e-02,2.6069641e-02,2.5785446e-02,2.5420427e-02,2.6060820e-02,2.6098967e-02,2.5414467e-02,2.5534391e-02,2.4442911e-02,2.4571896e-02,2.7018070e-02,2.5911808e-02,2.5636673e-02,2.5815010e-02,2.5307417e-02,2.5838137e-02,2.6157618e-02,2.5891304e-02,2.5825024e-02,2.6036501e-02,2.5686502e-02,2.5444031e-02,2.5262117e-02,2.5651693e-02,2.5093794e-02,2.4883986e-02,2.4859667e-02,2.5016546e-02,2.5701046e-02,2.5539398e-02,2.5507212e-02,2.5777578e-02,2.6220560e-02,2.5791883e-02,2.5499582e-02,2.6213169e-02,2.6401997e-02,2.6720047e-02,2.6072025e-02,2.6133060e-02,2.5509834e-02,2.6936293e-02,2.6136875e-02,2.5372028e-02,2.5342464e-02,2.5544167e-02,2.5958300e-02,2.5608301e-02,2.5711060e-02,2.5117636e-02,2.5354624e-02,2.6097298e-02,2.6118279e-02,2.6170731e-02,2.6824713e-02,2.5700331e-02,2.6128531e-02,2.6063681e-02,2.6004314e-02,2.6377678e-02,2.6115656e-02,2.5324583e-02,2.5490761e-02,2.6134729e-02,2.6240110e-02,2.6008844e-02,2.5423527e-02,2.5361061e-02,2.5429010e-02,2.5500774e-02,2.6102781e-02,2.5275707e-02,2.5598288e-02,2.5450706e-02,2.5048494e-02,2.5420427e-02,2.5269032e-02,2.5002718e-02,2.5206566e-02,2.5198460e-02,2.5139809e-02,2.5157690e-02,2.5046587e-02,2.5109053e-02,2.5257826e-02,2.5135279e-02,2.4931192e-02,2.4923801e-02,2.5087357e-02,2.5146961e-02,2.4913311e-02,2.4903059e-02,2.4764061e-02,2.4705887e-02,2.4823666e-02,2.4852514e-02,2.4697542e-02,2.4583817e-02,2.4734259e-02,2.4659634e-02,2.4457932e-02,2.4524212e-02,2.4460793e-02,2.4476767e-02,2.4496078e-02,2.4343491e-02,2.4314165e-02,2.4147987e-02,2.4355888e-02,2.4193525e-02,2.4307013e-02,2.4233103e-02,2.4273634e-02,2.4203062e-02,2.4096966e-02,2.4215460e-02,2.4281502e-02,2.4204254e-02,2.4139643e-02,2.4106741e-02,2.4101496e-02,2.4026394e-02,2.4029016e-02,2.4083495e-02,2.4144173e-02,2.4114132e-02,2.4125218e-02,2.4129748e-02,2.4201870e-02,2.4123549e-02,2.4150491e-02,2.4135947e-02,2.4151087e-02,2.4122238e-02,2.4122715e-02,2.4141312e-02,2.4055362e-02,2.4056315e-02,2.4069071e-02,2.4111629e-02,2.4080038e-02,2.4108052e-02,2.4101138e-02,2.4089098e-02,2.4074674e-02,2.4132371e-02,2.4088860e-02,2.4077058e-02,2.4127722e-02,2.4187803e-02,2.4252534e-02,2.4235487e-02,2.4246812e-02,2.4273992e-02,2.4257898e-02,2.4204254e-02,2.4156809e-02,2.4197102e-02,2.4240613e-02,2.4271488e-02,2.4319530e-02,2.4377227e-02,2.4426341e-02,2.4551868e-02,2.4636507e-02,2.4686813e-02,2.4768233e-02,2.4874687e-02,2.5009036e-02,2.5071859e-02,2.5109291e-02,2.5131822e-02,2.5147438e-02,2.5071263e-02,2.4982095e-02,2.4792433e-02,2.4505734e-02,2.4452090e-02,2.4317026e-02,2.4500251e-02,2.4731159e-02,2.4902821e-02,2.4940372e-02,2.4888992e-02,2.4799585e-02,2.4763942e-02,2.4741769e-02,2.4724007e-02,2.4696350e-02,2.4690032e-02,2.4697781e-02,2.4659276e-02,2.4637341e-02,2.4662495e-02,2.4642706e-02,2.4635673e-02,2.4631500e-02,2.4642825e-02,2.4650574e-02,2.4656653e-02,2.4712443e-02,2.4741769e-02,2.4783134e-02,2.4830103e-02,2.4886131e-02,2.4932265e-02,2.4997592e-02,2.5089979e-02,2.5176287e-02,2.5273442e-02,2.5344133e-02,2.5400043e-02,2.5489092e-02,2.5541782e-02,2.5566459e-02,2.5590301e-02,2.5630116e-02,2.5638700e-02,2.5657415e-02,2.5665641e-02,2.5699496e-02,2.5703073e-02,2.5740385e-02,2.5734544e-02,2.5768757e-02,2.5780320e-02,2.5801897e-02,2.5838971e-02,2.5863171e-02,2.5881767e-02,2.5925040e-02,2.5959849e-02,2.6007175e-02,2.6044726e-02,2.6092887e-02,2.6121616e-02,2.6152492e-02,2.6211619e-02,2.6242495e-02,2.6299119e-02,2.6348233e-02,2.6395679e-02,2.6469111e-02,2.6529193e-02,2.6586533e-02,2.6696324e-02,2.6745677e-02,2.6846170e-02,2.6968718e-02,2.7069449e-02,2.7241945e-02,2.7407408e-02,2.7596235e-02,2.7757406e-02,2.8050065e-02,2.8400183e-02,2.8865933e-02,2.9299021e-02,2.9778719e-02,3.0325770e-02,3.0929923e-02,3.1591773e-02,3.2305956e-02,3.3091903e-02,3.4003139e-02,3.4981608e-02,3.6089778e-02,3.7299871e-02,3.8564563e-02,3.9888620e-02,4.1186690e-02,4.2403579e-02,4.3460727e-02,4.4335842e-02,4.5024753e-02,4.5502782e-02,4.5840979e-02,4.6037793e-02,4.6137691e-02,4.6147346e-02,4.6091974e-02,4.5982122e-02,4.5811176e-02,4.5592010e-02,4.5305610e-02,4.4963956e-02,4.4588506e-02,4.4178307e-02,4.3729842e-02,4.3246388e-02,4.2755246e-02,4.2261004e-02,4.1756749e-02,4.1186929e-02,4.0636122e-02,4.0087581e-02,3.9533854e-02,3.8985848e-02,3.8426995e-02,3.7877440e-02,3.7323117e-02,3.6771417e-02,3.6237836e-02,3.5721660e-02,3.5207272e-02,3.4715176e-02,3.4225583e-02,3.3776164e-02,3.3357739e-02,3.2933235e-02,3.2508135e-02,3.2154560e-02,3.1822562e-02,3.1446218e-02,3.1155348e-02,3.0823350e-02,3.0525327e-02,3.0300498e-02,3.0160785e-02,3.0001640e-02,2.9785037e-02,2.9589534e-02,2.9492021e-02,2.9453635e-02,2.9338002e-02,2.9273391e-02,2.9254675e-02,2.9260874e-02,2.9231548e-02,2.9213905e-02,2.9295087e-02,2.9407024e-02,2.9471755e-02,2.9577374e-02,2.9694676e-02,2.9901028e-02,2.9993892e-02,3.0012727e-02,3.0357480e-02,3.0648947e-02,3.0900121e-02,3.1116128e-02,3.1362176e-02,3.2314353e-02,3.2542598e-02,3.2809809e-02,3.3077262e-02,3.3336978e-02,3.3626918e-02,3.3925097e-02,3.4270991e-02,3.4614787e-02,3.5050977e-02,3.5573076e-02,3.6213599e-02,3.7008349e-02,3.7948579e-02,3.9185099e-02,4.0646978e-02,4.2391252e-02,4.4595882e-02,4.6951015e-02,4.9680591e-02,5.2607179e-02,5.5568844e-02,5.8689266e-02,6.1607096e-02,6.4287074e-02,6.6824853e-02,6.8920091e-02,7.0693649e-02,7.2184667e-02,7.3245429e-02,7.3998541e-02,7.4517176e-02,7.4824892e-02,7.5010508e-02,7.5112700e-02,7.5172156e-02,7.5182371e-02,7.5168282e-02,7.5190745e-02,7.5237237e-02,7.5265422e-02,7.5345293e-02,7.5417466e-02,7.5494871e-02,7.5567119e-02,7.5606383e-02,7.5600311e-02,7.5526774e-02,7.5410672e-02,7.5233027e-02,7.5021259e-02,7.4782103e-02,7.4494973e-02,7.4194841e-02,7.3885351e-02,7.3562130e-02,7.3242307e-02,7.2929561e-02,7.2628841e-02,7.2297111e-02,7.1970642e-02,7.1650743e-02,7.1337596e-02,7.1018443e-02,7.0720240e-02,7.0386216e-02,7.0092939e-02,6.9775164e-02,6.9460042e-02,6.9180354e-02,6.8884194e-02,6.8592399e-02,6.8344176e-02,6.8074703e-02,6.7851134e-02,6.7644522e-02,6.7445308e-02,6.7284405e-02,6.7173406e-02,6.7069598e-02,6.7017682e-02,6.7011029e-02,6.7055963e-02,6.7132235e-02,6.7288086e-02,6.7481667e-02,6.7726798e-02,6.8057805e-02,6.8414018e-02,6.8879455e-02,6.9417082e-02,6.9978386e-02,7.0661724e-02,7.1404546e-02,7.2228938e-02,7.3200822e-02,7.4182138e-02,7.5336166e-02,7.6545604e-02,7.7845432e-02,7.9357266e-02,8.0886893e-02,8.2582563e-02,8.4507480e-02,8.6450368e-02,8.8693567e-02,9.1051184e-02,9.3511701e-02,9.6347794e-02,9.9180341e-02,0.1022644,0.1056310,0.1090073,0.1127645,0.1165140,0.1203865,0.1246280,0.1286576,0.1329047,0.1372301,0.1413863,0.1457812,0.1499014,0.1539693,0.1582213,0.1621663,0.1662993,0.1704302,0.1746237,0.1792992,0.1840824,0.1893745,0.1956811,0.2024398,0.2108388,0.2202077,0.2313808,0.2453147,0.2608900,0.2798935,0.3029984,0.3290187,0.3609382,0.3957343,0.4351654,0.4813393,0.5287588,0.5824143,0.6385826,0.6957673,0.7572348,0.8147844,0.8723528,0.9293435,0.9806446,1.0301431,1.0740309,1.1131107,1.1496017,1.1796874,1.2069762,1.2308480,1.2508788,1.2689703,1.2833722,1.2959026,1.3065782,1.3151461,1.3215086,1.3264536,1.3296690,1.3320224,1.3326977,1.3325200,1.3315495,1.3297859,1.3267329,1.3227358,1.3172141,1.3097497,1.3005792,1.2884214,1.2742746,1.2579473,1.2388960,1.2191219,1.1971856,1.1740625,1.1507390,1.1257634,1.1018447,1.0774578,1.0525427,1.0286852,1.0042404,0.9810324,0.9580526,0.9347577,0.9129681,0.8909090,0.8697247,0.8490345,0.8280271,0.8085958,0.7889463,0.7697263,0.7511804,0.7323622,0.7148437,0.6975414,0.6801620,0.6637872,0.6473433,0.6319011,0.6167789,0.6016892,0.5877013,0.5737490,0.5605296,0.5476775,0.5349135,0.5231713,0.5115324,0.5003265,0.4895862,0.4789478,0.4692183,0.4595435,0.4501975,0.4413749,0.4326108,0.4246036,0.4167573,0.4090793,0.4018599,0.3947429,0.3882037,0.3817248,0.3754742,0.3696515,0.3638799,0.3585057,0.3532865,0.3481687,0.3434286,0.3387796,0.3343914,0.3301405,0.3259754,0.3221364,0.3183328,0.3147492,0.3112469,0.3078600,0.3047217,0.3016191,0.2986683,0.2958063,0.2930176,0.2904671,0.2879081,0.2854930,0.2831598,0.2808848,0.2787895,0.2767021,0.2747454,0.2728659,0.2710485,0.2693641,0.2677151,0.2661628,0.2646732,0.2632544,0.2619777,0.2607191,0.2595450,0.2584655,0.2574526,0.2565507,0.2556805,0.2549298,0.2542407,0.2536192,0.2531110,0.2526495,0.2522992,0.2520131,0.2517990,0.2516890,0.2516518,0.2517098,0.2518436,0.2520836,0.2524330,0.2528368,0.2533445,0.2539849,0.2547082,0.2554922,0.2564286,0.2574213,0.2585969,0.2598591,0.2612017,0.2626995,0.2642808,0.2660528,0.2679632,0.2699755,0.2722144,0.2744847,0.2770520,0.2797714,0.2826128,0.2857144,0.2888666,0.2923682,0.2960215,0.2998252,0.3039169,0.3080374,0.3125841,0.3171664,0.3219563,0.3270117,0.3320008,0.3372738,0.3425052,0.3478785,0.3533235,0.3585187,0.3638715,0.3689316,0.3739562,0.3787618,0.3831879,0.3874726,0.3912847,0.3949533,0.3981708,0.4010249,0.4035585,0.4056444,0.4075243,0.4090360,0.4102823,0.4112303,0.4119857,0.4125920,0.4130694,0.4134292,0.4137483,0.4140678,0.4144347,0.4148452,0.4154407,0.4161721,0.4171103,0.4182771,0.4194485,0.4210839,0.4230180,0.4253249,0.4280401,0.4311631,0.4349477,0.4391983,0.4444851,0.4505255,0.4574911,0.4656895,0.4749215,0.4861884,0.4990178,0.5142967,0.5320857,0.5525079,0.5771655,0.6047562,0.6388807,0.6773169,0.7218932,0.7749895,0.8345717,0.9073797,0.9895866,1.0867389,1.1962198,1.3175069,1.4565767,1.6037363,1.7741728,1.9495984,2.1344323,2.3194170,2.4873195,2.6356630,2.7523534,2.8346035,2.8844020,2.9194434,2.9401577,2.9639835,2.9714000,2.9805219,2.9943345,2.9936028,2.9905334,2.9999518,2.9996834,3.0148487,3.0141807,3.0020194,3.0019839,3.0084486,3.0029728,3.0018756,3.0099967,3.0017462,2.9965765,2.9956784,2.9998612,2.9926519,3.0008540,3.0026817,3.0070372,3.0007358,3.0057075,3.0155878,3.0177779,3.0165436,3.0179708,3.0264804,3.0306911,3.0236223,3.0196455,3.0200100,3.0122185,2.9984775,2.9939744,2.9843757,2.9710813,2.9554360,2.9362209,2.9167471,2.8830740,2.8663547,2.8390751,2.8077507,2.7710989,2.7422469,2.7070665,2.6701379,2.6353247,2.5966499,2.5561318,2.5132737,2.4745731,2.4385543,2.3999233,2.3592086,2.3218641,2.2852218,2.2458205,2.2063978,2.1720655,2.1339245,2.0997174,2.0634913,2.0293031,1.9947916,1.9607506,1.9287921,1.8951356,1.8640094,1.8333935,1.8040867,1.7729799,1.7452558,1.7158499,1.6882082,1.6608549,1.6339403,1.6086172,1.5833882,1.5584195,1.5333201,1.5099887,1.4858483,1.4630744,1.4404063,1.4187385,1.3973008,1.3760333,1.3564160,1.3359290,1.3167212,1.2971702,1.2790124,1.2609146,1.2431231,1.2265314,1.2096088,1.1940031,1.1780155,1.1635947,1.1486311,1.1347084,1.1208090,1.1075402,1.0949554,1.0825436,1.0709085,1.0592901,1.0486377,1.0377333,1.0277493,1.0175626,1.0084593,0.9991441,0.9902418,0.9819863,0.9739400,0.9663751,0.9587432,0.9519950,0.9447651,0.9384862,0.9322640,0.9265814,0.9207859,0.9153743,0.9101504,0.9053903,0.9006907,0.8962590,0.8922694,0.8884674,0.8849311,0.8813429,0.8783280,0.8753662,0.8726165,0.8704311,0.8683085,0.8663160,0.8646636,0.8632970,0.8620088,0.8611578,0.8602385,0.8597729,0.8595144,0.8594519,0.8596693,0.8601617,0.8606254,0.8614910,0.8624034,0.8636894,0.8651154,0.8669976,0.8690047,0.8712924,0.8734990,0.8764729,0.8792115,0.8828910,0.8857825,0.8894371,0.8933203,0.8975945,0.9019500,0.9065725,0.9115654,0.9167208,0.9221710,0.9278983,0.9339820,0.9399716,0.9467497,0.9534212,0.9606279,0.9677240,0.9758000,0.9835538,0.9917986,1.0001639,1.0093344,1.0180045,1.0277131,1.0370884,1.0471003,1.0573494,1.0679500,1.0788984,1.0899194,1.1014733,1.1131117,1.1256526,1.1377902,1.1510224,1.1639378,1.1773585,1.1907172,1.2052625,1.2190248,1.2345288,1.2489305,1.2645708,1.2799158,1.2965230,1.3119267,1.3289607,1.3457601,1.3630626,1.3800056,1.3992218,1.4165397,1.4341013,1.4527717,1.4718242,1.4908211,1.5109397,1.5304431,1.5511795,1.5708742,1.5923548,1.6129870,1.6336143,1.6563710,1.6772524,1.6989760,1.7211628,1.7448922,1.7668620,1.7891495,1.8123150,1.8355494,1.8583934,1.8819165,1.9060273,1.9288957,1.9543043,1.9777194,2.0014045,2.0269980,2.0523622,2.0744963,2.0992994,2.1286068,2.1478093,2.1715443,2.1992016,2.2269094,2.2484994,2.2739105,2.2992232,2.3236299,2.3524332,2.3730466,2.3960233,2.4155145,2.4394341,2.4656107,2.4876463,2.5084887,2.5236781,2.5473528,2.5656798,2.5830193,2.6075134,2.6264362,2.6328530,2.6492915,2.6709034,2.6772943,2.6848240,2.7011607,2.7107711,2.7146173,2.7240462,2.7308142,2.7341337,2.7498386,2.7486811,2.7517228,2.7601192,2.7520251,2.7628045,2.7739806,2.7649882,2.7648406,2.7785406,2.7622890,2.7623389,2.7670312,2.7711535,2.7509708
"w-14",35.5999985,2.8259754e-02,2.7158737e-02,2.6200533e-02,2.5948286e-02,2.6391745e-02,2.6940107e-02,2.6001930e-02,2.5382757e-02,2.6177406e-02,2.5749683e-02,2.5574446e-02,2.6021719e-02,2.6137114e-02,2.5423288e-02,2.5538206e-02,2.4451256e-02,2.4514437e-02,2.6842833e-02,2.5921822e-02,2.5700092e-02,2.5713444e-02,2.5136709e-02,2.5787115e-02,2.6104689e-02,2.5821209e-02,2.5765181e-02,2.5979280e-02,2.5698423e-02,2.5479078e-02,2.5105238e-02,2.5673628e-02,2.5075436e-02,2.4774790e-02,2.4916887e-02,2.5057077e-02,2.5759220e-02,2.5591612e-02,2.5527716e-02,2.5747299e-02,2.6172400e-02,2.5783539e-02,2.5559664e-02,2.6133537e-02,2.6314735e-02,2.6795626e-02,2.6119709e-02,2.5935411e-02,2.5408983e-02,2.6657581e-02,2.6257992e-02,2.5393963e-02,2.5279522e-02,2.5643587e-02,2.5768280e-02,2.5752783e-02,2.5639057e-02,2.5161266e-02,2.5391102e-02,2.6086807e-02,2.5968790e-02,2.6173115e-02,2.6776791e-02,2.5730848e-02,2.6146650e-02,2.6042461e-02,2.6004791e-02,2.6290178e-02,2.5960922e-02,2.5458574e-02,2.5413275e-02,2.6070833e-02,2.6305199e-02,2.5900126e-02,2.5536060e-02,2.5332212e-02,2.5411844e-02,2.5623083e-02,2.6125908e-02,2.5213718e-02,2.5495768e-02,2.5517941e-02,2.5113106e-02,2.5444508e-02,2.5173903e-02,2.4972439e-02,2.5155306e-02,2.5256157e-02,2.5049925e-02,2.5163174e-02,2.4959564e-02,2.5088310e-02,2.5261164e-02,2.5205374e-02,2.4854898e-02,2.4971724e-02,2.5105476e-02,2.5091648e-02,2.4911404e-02,2.4964094e-02,2.4789810e-02,2.4664640e-02,2.4849176e-02,2.4890661e-02,2.4724245e-02,2.4598360e-02,2.4635553e-02,2.4726868e-02,2.4479628e-02,2.4546623e-02,2.4417162e-02,2.4407864e-02,2.4448633e-02,2.4411201e-02,2.4271488e-02,2.4119377e-02,2.4334908e-02,2.4256945e-02,2.4269342e-02,2.4199247e-02,2.4229527e-02,2.4211645e-02,2.4144173e-02,2.4179697e-02,2.4270773e-02,2.4213791e-02,2.4147511e-02,2.4085760e-02,2.4111986e-02,2.4038553e-02,2.4045110e-02,2.4093032e-02,2.4158716e-02,2.4122000e-02,2.4165511e-02,2.4185896e-02,2.4221539e-02,2.4127722e-02,2.4188995e-02,2.4160981e-02,2.4177790e-02,2.4118662e-02,2.4122119e-02,2.4172664e-02,2.4094701e-02,2.4069548e-02,2.4085283e-02,2.4120569e-02,2.4128675e-02,2.4064064e-02,2.4029374e-02,2.4109244e-02,2.4104595e-02,2.4144292e-02,2.4066091e-02,2.4124980e-02,2.4160504e-02,2.4173975e-02,2.4220824e-02,2.4277568e-02,2.4267197e-02,2.4286270e-02,2.4287820e-02,2.4222016e-02,2.4179101e-02,2.4191976e-02,2.4240971e-02,2.4261117e-02,2.4292231e-02,2.4357557e-02,2.4438977e-02,2.4570227e-02,2.4625421e-02,2.4707913e-02,2.4776459e-02,2.4883986e-02,2.5008798e-02,2.5090933e-02,2.5115371e-02,2.5159478e-02,2.5178075e-02,2.5098681e-02,2.4979115e-02,2.4813652e-02,2.4522185e-02,2.4450898e-02,2.4320960e-02,2.4441481e-02,2.4762988e-02,2.4920940e-02,2.4961472e-02,2.4903059e-02,2.4832010e-02,2.4781346e-02,2.4743199e-02,2.4746776e-02,2.4723291e-02,2.4709821e-02,2.4714470e-02,2.4688840e-02,2.4655819e-02,2.4687886e-02,2.4657845e-02,2.4656773e-02,2.4659395e-02,2.4666190e-02,2.4671555e-02,2.4676323e-02,2.4737358e-02,2.4767995e-02,2.4800539e-02,2.4842381e-02,2.4906993e-02,2.4950743e-02,2.5026083e-02,2.5109291e-02,2.5194764e-02,2.5293708e-02,2.5364161e-02,2.5425315e-02,2.5507092e-02,2.5564909e-02,2.5592089e-02,2.5614619e-02,2.5645852e-02,2.5664687e-02,2.5678873e-02,2.5689721e-02,2.5719166e-02,2.5731325e-02,2.5766253e-02,2.5756359e-02,2.5788546e-02,2.5801301e-02,2.5822401e-02,2.5853872e-02,2.5879979e-02,2.5903344e-02,2.5943041e-02,2.5974751e-02,2.6024580e-02,2.6064396e-02,2.6099563e-02,2.6145577e-02,2.6166439e-02,2.6226640e-02,2.6257038e-02,2.6306272e-02,2.6364446e-02,2.6407123e-02,2.6477098e-02,2.6544213e-02,2.6606441e-02,2.6698351e-02,2.6765466e-02,2.6865482e-02,2.6956916e-02,2.7090073e-02,2.7236342e-02,2.7410030e-02,2.7601004e-02,2.7746201e-02,2.8026581e-02,2.8420091e-02,2.8873563e-02,2.9313684e-02,2.9800177e-02,3.0360103e-02,3.0945539e-02,3.1619191e-02,3.2340884e-02,3.3122778e-02,3.4036160e-02,3.5012364e-02,3.6114216e-02,3.7313700e-02,3.8589239e-02,3.9914727e-02,4.1214108e-02,4.2434335e-02,4.3483734e-02,4.4368982e-02,4.5060992e-02,4.5545816e-02,4.5887351e-02,4.6076179e-02,4.6165824e-02,4.6186209e-02,4.6128333e-02,4.6011329e-02,4.5835972e-02,4.5623243e-02,4.5335054e-02,4.4985771e-02,4.4612229e-02,4.4201195e-02,4.3750107e-02,4.3269634e-02,4.2771935e-02,4.2268395e-02,4.1764975e-02,4.1192889e-02,4.0641963e-02,4.0091276e-02,3.9535403e-02,3.8986325e-02,3.8428426e-02,3.7875056e-02,3.7319303e-02,3.6771774e-02,3.6231995e-02,3.5710096e-02,3.5195231e-02,3.4715533e-02,3.4224033e-02,3.3768177e-02,3.3349991e-02,3.2932043e-02,3.2504082e-02,3.2140493e-02,3.1796932e-02,3.1444311e-02,3.1139970e-02,3.0814528e-02,3.0520678e-02,3.0316830e-02,3.0095696e-02,2.9949069e-02,2.9762030e-02,2.9606223e-02,2.9494286e-02,2.9367924e-02,2.9358983e-02,2.9277802e-02,2.9222369e-02,2.9185772e-02,2.9211283e-02,2.9238224e-02,2.9292345e-02,2.9354692e-02,2.9463172e-02,2.9564261e-02,2.9674768e-02,2.9806495e-02,2.9966354e-02,3.0037999e-02,3.0341864e-02,3.0614376e-02,3.0862927e-02,3.1084418e-02,3.1337619e-02,3.2410532e-02,3.2644391e-02,3.2902025e-02,3.3160757e-02,3.3422295e-02,3.3702806e-02,3.4022138e-02,3.4349941e-02,3.4703746e-02,3.5148520e-02,3.5670385e-02,3.6316022e-02,3.7099924e-02,3.8049370e-02,3.9286997e-02,4.0754195e-02,4.2499173e-02,4.4704881e-02,4.7071047e-02,4.9800895e-02,5.2722353e-02,5.5694662e-02,5.8824405e-02,6.1753511e-02,6.4433157e-02,6.6963643e-02,6.9056943e-02,7.0838094e-02,7.2326720e-02,7.3379129e-02,7.4144892e-02,7.4641988e-02,7.4955694e-02,7.5142711e-02,7.5233087e-02,7.5281024e-02,7.5292870e-02,7.5292394e-02,7.5304732e-02,7.5343236e-02,7.5376518e-02,7.5445697e-02,7.5517312e-02,7.5597972e-02,7.5666688e-02,7.5700678e-02,7.5687468e-02,7.5611167e-02,7.5498305e-02,7.5316839e-02,7.5109944e-02,7.4866682e-02,7.4569821e-02,7.4276410e-02,7.3963255e-02,7.3637605e-02,7.3307559e-02,7.2996773e-02,7.2699323e-02,7.2364748e-02,7.2037496e-02,7.1725726e-02,7.1393952e-02,7.1077384e-02,7.0784435e-02,7.0446111e-02,7.0151627e-02,6.9838360e-02,6.9535807e-02,6.9240555e-02,6.8953857e-02,6.8664253e-02,6.8405338e-02,6.8147033e-02,6.7923158e-02,6.7719802e-02,6.7513086e-02,6.7352839e-02,6.7246057e-02,6.7141697e-02,6.7097202e-02,6.7086577e-02,6.7126237e-02,6.7204334e-02,6.7358479e-02,6.7555964e-02,6.7805484e-02,6.8129480e-02,6.8497062e-02,6.8963468e-02,6.9497615e-02,7.0063367e-02,7.0750766e-02,7.1493924e-02,7.2317258e-02,7.3284917e-02,7.4266262e-02,7.5427093e-02,7.6635048e-02,7.7935502e-02,7.9445511e-02,8.0983788e-02,8.2685091e-02,8.4604651e-02,8.6551778e-02,8.8797502e-02,9.1146663e-02,9.3617700e-02,9.6448056e-02,9.9284977e-02,0.1023888,0.1057485,0.1091324,0.1128965,0.1166418,0.1205327,0.1247603,0.1287986,0.1330579,0.1373900,0.1415416,0.1459408,0.1500660,0.1541603,0.1583986,0.1623507,0.1664873,0.1706191,0.1748242,0.1795027,0.1842855,0.1895894,0.1959187,0.2026850,0.2110929,0.2204800,0.2317280,0.2456242,0.2612666,0.2803346,0.3033719,0.3295126,0.3614696,0.3962711,0.4358251,0.4819537,0.5294505,0.5831525,0.6393484,0.6966649,0.7581874,0.8157581,0.8734148,0.9305610,0.9818514,1.0313492,1.0752430,1.1143409,1.1507448,1.1807638,1.2080126,1.2318448,1.2517644,1.2696680,1.2840968,1.2965482,1.3070560,1.3154110,1.3217994,1.3265771,1.3299003,1.3319677,1.3326991,1.3324562,1.3313273,1.3294349,1.3262827,1.3223479,1.3168502,1.3093228,1.3000784,1.2878236,1.2738134,1.2574152,1.2382187,1.2183790,1.1965046,1.1734377,1.1499083,1.1249386,1.1011108,1.0766704,1.0516983,1.0278524,1.0033867,0.9802318,0.9572281,0.9339043,0.9121758,0.8901039,0.8689212,0.8482277,0.8272759,0.8078584,0.7882153,0.7689710,0.7504491,0.7316589,0.7142036,0.6968775,0.6794993,0.6631370,0.6467153,0.6312819,0.6161573,0.6011124,0.5871519,0.5731880,0.5600246,0.5471373,0.5343930,0.5226493,0.5110124,0.4998682,0.4891425,0.4784549,0.4687987,0.4590797,0.4498056,0.4409468,0.4322083,0.4242564,0.4163943,0.4087257,0.4015023,0.3943915,0.3878737,0.3813925,0.3751577,0.3693188,0.3635699,0.3582394,0.3529754,0.3478876,0.3431745,0.3385240,0.3341210,0.3298910,0.3257251,0.3218840,0.3180735,0.3145094,0.3110237,0.3076400,0.3045119,0.3014018,0.2984667,0.2956147,0.2928149,0.2902652,0.2877315,0.2853113,0.2829610,0.2806792,0.2786168,0.2765364,0.2745606,0.2726914,0.2708716,0.2692020,0.2675335,0.2659999,0.2645120,0.2631115,0.2618337,0.2605690,0.2594057,0.2583198,0.2573122,0.2564228,0.2555535,0.2547915,0.2541047,0.2535067,0.2529918,0.2525416,0.2521866,0.2518973,0.2517053,0.2515789,0.2515518,0.2516063,0.2517563,0.2519993,0.2523294,0.2527551,0.2532649,0.2539104,0.2546301,0.2554193,0.2563652,0.2573652,0.2585279,0.2597890,0.2611484,0.2626307,0.2642212,0.2660011,0.2679151,0.2699376,0.2721625,0.2744390,0.2770281,0.2797488,0.2825772,0.2856795,0.2888541,0.2923530,0.2960097,0.2998210,0.3039253,0.3080430,0.3125801,0.3171692,0.3219837,0.3270105,0.3319897,0.3372851,0.3425250,0.3479181,0.3533384,0.3585444,0.3639159,0.3689460,0.3739986,0.3788120,0.3832715,0.3875482,0.3913567,0.3950354,0.3982582,0.4011210,0.4036609,0.4057479,0.4076427,0.4091549,0.4103886,0.4113696,0.4121344,0.4127545,0.4132168,0.4136067,0.4139340,0.4142469,0.4146240,0.4150590,0.4156613,0.4163853,0.4173188,0.4184429,0.4196929,0.4213260,0.4232526,0.4255842,0.4283075,0.4314412,0.4352179,0.4394772,0.4447655,0.4507997,0.4577934,0.4660360,0.4752560,0.4865471,0.4994147,0.5147409,0.5325296,0.5529351,0.5776863,0.6052216,0.6394377,0.6779788,0.7225733,0.7756975,0.8354037,0.9082134,0.9906605,1.0880301,1.1974932,1.3187468,1.4580485,1.6057819,1.7758124,1.9518064,2.1372402,2.3220928,2.4885066,2.6396515,2.7540112,2.8380165,2.8880446,2.9271188,2.9451835,2.9677606,2.9749649,2.9829891,2.9908926,2.9966202,2.9993234,3.0074115,3.0050762,3.0052805,3.0048437,3.0169027,3.0151634,3.0104568,3.0088284,3.0122335,3.0068316,3.0040312,2.9971452,3.0045581,2.9974904,2.9943094,2.9990308,3.0031252,3.0093596,3.0044913,3.0129828,3.0176766,3.0191021,3.0119541,3.0224631,3.0256562,3.0257578,3.0212140,3.0233932,3.0165484,3.0128031,3.0056863,2.9961486,2.9823098,2.9676440,2.9545794,2.9347172,2.9121530,2.8926833,2.8661330,2.8349061,2.8057461,2.7778318,2.7444863,2.7089834,2.6702189,2.6343668,2.5963492,2.5557642,2.5144839,2.4756522,2.4369040,2.3986473,2.3590364,2.3182442,2.2822502,2.2432590,2.2066357,2.1694429,2.1319785,2.0972624,2.0619483,2.0276079,1.9929506,1.9596686,1.9265896,1.8933394,1.8623877,1.8318313,1.8024173,1.7712080,1.7436181,1.7143357,1.6869404,1.6590455,1.6326425,1.6074471,1.5816598,1.5575073,1.5323385,1.5087970,1.4846445,1.4620725,1.4397219,1.4177612,1.3963914,1.3752515,1.3556112,1.3352506,1.3160796,1.2964656,1.2782483,1.2600909,1.2426155,1.2260097,1.2090559,1.1935315,1.1776143,1.1630287,1.1479447,1.1342486,1.1203307,1.1071299,1.0944445,1.0821985,1.0705070,1.0588111,1.0483165,1.0373740,1.0273043,1.0173401,1.0080667,0.9987702,0.9900820,0.9818314,0.9737495,0.9661058,0.9584748,0.9517480,0.9446889,0.9383616,0.9321775,0.9265041,0.9205505,0.9153247,0.9101782,0.9053032,0.9007165,0.8962474,0.8923508,0.8883704,0.8850033,0.8814296,0.8783822,0.8754159,0.8728411,0.8704764,0.8683454,0.8664020,0.8648030,0.8634180,0.8622587,0.8612975,0.8603593,0.8599060,0.8597853,0.8596466,0.8597773,0.8603462,0.8608736,0.8615927,0.8626273,0.8639127,0.8654057,0.8671837,0.8691635,0.8715187,0.8736861,0.8766249,0.8794430,0.8830759,0.8860547,0.8896574,0.8935370,0.8977273,0.9020714,0.9068847,0.9118477,0.9169469,0.9224741,0.9283073,0.9342489,0.9403862,0.9471382,0.9537015,0.9610316,0.9680866,0.9761177,0.9837899,0.9921895,1.0005882,1.0096948,1.0185292,1.0280542,1.0375829,1.0474832,1.0576612,1.0683565,1.0792609,1.0903536,1.1019208,1.1134279,1.1261456,1.1381651,1.1512709,1.1641107,1.1778979,1.1908869,1.2053772,1.2194482,1.2348883,1.2491570,1.2650627,1.2805018,1.2966919,1.3123580,1.3295062,1.3459988,1.3633742,1.3805926,1.3997015,1.4166057,1.4344672,1.4533734,1.4724798,1.4916755,1.5115423,1.5308671,1.5513120,1.5718349,1.5923922,1.6129737,1.6343155,1.6564766,1.6770970,1.6992645,1.7222710,1.7453462,1.7677244,1.7899699,1.8115828,1.8361907,1.8604059,1.8820112,1.9054186,1.9300373,1.9549228,1.9774455,2.0023487,2.0283556,2.0501909,2.0752041,2.0975566,2.1265459,2.1509774,2.1742795,2.1997411,2.2238984,2.2463036,2.2707636,2.3029389,2.3244615,2.3516121,2.3729212,2.3958430,2.4200089,2.4418864,2.4718680,2.4875870,2.5079124,2.5279388,2.5496767,2.5701492,2.5889153,2.6063445,2.6180696,2.6303208,2.6462908,2.6657877,2.6788387,2.6841111,2.7011151,2.7011805,2.7251828,2.7222207,2.7233870,2.7338715,2.7438674,2.7521858,2.7573290,2.7527418,2.7574720,2.7653289,2.7611871,2.7611942,2.7592583,2.7652640,2.7638171,2.7595053,2.7530704,2.7629261,2.7624850
"w-15",35.7999992,2.8477430e-02,2.7137756e-02,2.6029348e-02,2.5937796e-02,2.6385069e-02,2.6987791e-02,2.6277065e-02,2.5431871e-02,2.6249647e-02,2.5684834e-02,2.5549412e-02,2.6145458e-02,2.6071072e-02,2.5311470e-02,2.5544882e-02,2.4322510e-02,2.4643421e-02,2.6975393e-02,2.5931358e-02,2.5656462e-02,2.5742531e-02,2.5390387e-02,2.5961399e-02,2.6312351e-02,2.5922537e-02,2.5763273e-02,2.6052237e-02,2.5724649e-02,2.5503635e-02,2.5278091e-02,2.5693178e-02,2.5052547e-02,2.4966478e-02,2.4958849e-02,2.5054216e-02,2.5768995e-02,2.5629759e-02,2.5500774e-02,2.5978804e-02,2.6260138e-02,2.5828600e-02,2.5498867e-02,2.6186228e-02,2.6329041e-02,2.6964903e-02,2.6207209e-02,2.6161194e-02,2.5499821e-02,2.6822567e-02,2.6277304e-02,2.5499582e-02,2.5314331e-02,2.5596857e-02,2.5952578e-02,2.5669098e-02,2.5680304e-02,2.5191545e-02,2.5566816e-02,2.6151180e-02,2.6000500e-02,2.6044130e-02,2.6755333e-02,2.5924683e-02,2.6158810e-02,2.6107073e-02,2.5917530e-02,2.6393175e-02,2.6101112e-02,2.5508404e-02,2.5509357e-02,2.6148796e-02,2.6273251e-02,2.5932312e-02,2.5627613e-02,2.5205374e-02,2.5467634e-02,2.5543690e-02,2.6071548e-02,2.5254488e-02,2.5614262e-02,2.5514841e-02,2.5106192e-02,2.5362492e-02,2.5280952e-02,2.4925947e-02,2.5188446e-02,2.5254011e-02,2.5111675e-02,2.5174856e-02,2.5009871e-02,2.5109768e-02,2.5307417e-02,2.5166750e-02,2.4952650e-02,2.5020123e-02,2.5192738e-02,2.5106430e-02,2.4893045e-02,2.4957418e-02,2.4860859e-02,2.4701357e-02,2.4910450e-02,2.4839401e-02,2.4740219e-02,2.4566174e-02,2.4749517e-02,2.4742842e-02,2.4504185e-02,2.4584532e-02,2.4458170e-02,2.4486065e-02,2.4475813e-02,2.4430990e-02,2.4327040e-02,2.4231911e-02,2.4418592e-02,2.4261951e-02,2.4296999e-02,2.4201393e-02,2.4256945e-02,2.4276018e-02,2.4129868e-02,2.4248600e-02,2.4291754e-02,2.4219751e-02,2.4182796e-02,2.4160624e-02,2.4168491e-02,2.4068117e-02,2.4062395e-02,2.4125099e-02,2.4188995e-02,2.4168611e-02,2.4180293e-02,2.4193406e-02,2.4234653e-02,2.4190903e-02,2.4194121e-02,2.4163842e-02,2.4196506e-02,2.4167657e-02,2.4184823e-02,2.4188280e-02,2.4112105e-02,2.4117470e-02,2.4112821e-02,2.4145603e-02,2.4131656e-02,2.4152398e-02,2.4146795e-02,2.4142385e-02,2.4149060e-02,2.4195910e-02,2.4133325e-02,2.4127483e-02,2.4192452e-02,2.4253607e-02,2.4300694e-02,2.4295092e-02,2.4317384e-02,2.4344683e-02,2.4334431e-02,2.4277925e-02,2.4236202e-02,2.4269104e-02,2.4305463e-02,2.4336338e-02,2.4405003e-02,2.4452448e-02,2.4515152e-02,2.4658203e-02,2.4726629e-02,2.4760246e-02,2.4852514e-02,2.4964929e-02,2.5065184e-02,2.5159240e-02,2.5193572e-02,2.5219917e-02,2.5236130e-02,2.5159001e-02,2.5029540e-02,2.4810195e-02,2.4567842e-02,2.4443507e-02,2.4262786e-02,2.4525881e-02,2.4793267e-02,2.4960399e-02,2.5013447e-02,2.4952292e-02,2.4870276e-02,2.4829984e-02,2.4801970e-02,2.4793148e-02,2.4770141e-02,2.4759531e-02,2.4755597e-02,2.4734855e-02,2.4708390e-02,2.4733067e-02,2.4700403e-02,2.4705052e-02,2.4696946e-02,2.4713159e-02,2.4718523e-02,2.4716973e-02,2.4782181e-02,2.4822116e-02,2.4852395e-02,2.4887323e-02,2.4955153e-02,2.5006652e-02,2.5073767e-02,2.5162578e-02,2.5249720e-02,2.5350809e-02,2.5424242e-02,2.5486231e-02,2.5569081e-02,2.5622368e-02,2.5644064e-02,2.5666833e-02,2.5698662e-02,2.5708914e-02,2.5730252e-02,2.5738955e-02,2.5770426e-02,2.5787115e-02,2.5812149e-02,2.5806546e-02,2.5848031e-02,2.5852919e-02,2.5870562e-02,2.5912881e-02,2.5927186e-02,2.5958896e-02,2.5995135e-02,2.6029110e-02,2.6073813e-02,2.6113272e-02,2.6160598e-02,2.6191711e-02,2.6214957e-02,2.6281357e-02,2.6311755e-02,2.6357770e-02,2.6417613e-02,2.6456475e-02,2.6544333e-02,2.6604295e-02,2.6655316e-02,2.6774168e-02,2.6829481e-02,2.6936054e-02,2.7049899e-02,2.7141571e-02,2.7316332e-02,2.7474642e-02,2.7638555e-02,2.7819037e-02,2.8102040e-02,2.8453946e-02,2.8914452e-02,2.9363990e-02,2.9856086e-02,3.0413389e-02,3.1001568e-02,3.1661749e-02,3.2398105e-02,3.3182979e-02,3.4092546e-02,3.5072923e-02,3.6180854e-02,3.7381172e-02,3.8653374e-02,3.9983034e-02,4.1275978e-02,4.2498231e-02,4.3560743e-02,4.4439197e-02,4.5133710e-02,4.5609236e-02,4.5953631e-02,4.6144843e-02,4.6238542e-02,4.6252251e-02,4.6198428e-02,4.6075344e-02,4.5902729e-02,4.5684755e-02,4.5397639e-02,4.5045137e-02,4.4667661e-02,4.4253767e-02,4.3807089e-02,4.3326378e-02,4.2822123e-02,4.2318702e-02,4.1799068e-02,4.1247487e-02,4.0701091e-02,4.0146828e-02,3.9582133e-02,3.9040089e-02,3.8484216e-02,3.7926078e-02,3.7368298e-02,3.6822319e-02,3.6289454e-02,3.5764813e-02,3.5246372e-02,3.4763575e-02,3.4278154e-02,3.3808589e-02,3.3382177e-02,3.2977700e-02,3.2552481e-02,3.2178879e-02,3.1831622e-02,3.1508446e-02,3.1198740e-02,3.0862093e-02,3.0547976e-02,3.0337930e-02,3.0164480e-02,2.9986382e-02,2.9806256e-02,2.9663444e-02,2.9554963e-02,2.9425263e-02,2.9368639e-02,2.9285908e-02,2.9263616e-02,2.9245973e-02,2.9246449e-02,2.9282928e-02,2.9318810e-02,2.9404044e-02,2.9474854e-02,2.9590487e-02,2.9728532e-02,2.9863358e-02,2.9985547e-02,3.0077457e-02,3.0345321e-02,3.0638456e-02,3.0873418e-02,3.1095505e-02,3.1376958e-02,3.2468062e-02,3.2693565e-02,3.2956917e-02,3.3225384e-02,3.3481296e-02,3.3752736e-02,3.4068793e-02,3.4403995e-02,3.4770615e-02,3.5212051e-02,3.5736654e-02,3.6372848e-02,3.7161596e-02,3.8107421e-02,3.9352629e-02,4.0817335e-02,4.2567104e-02,4.4768088e-02,4.7131766e-02,4.9865887e-02,5.2791528e-02,5.5765294e-02,5.8896769e-02,6.1818976e-02,6.4507127e-02,6.7041062e-02,6.9145374e-02,7.0919603e-02,7.2407074e-02,7.3456258e-02,7.4220590e-02,7.4719265e-02,7.5037897e-02,7.5223118e-02,7.5299874e-02,7.5349584e-02,7.5365208e-02,7.5356096e-02,7.5371131e-02,7.5401351e-02,7.5439304e-02,7.5494677e-02,7.5571440e-02,7.5652167e-02,7.5727664e-02,7.5755656e-02,7.5735122e-02,7.5668231e-02,7.5553395e-02,7.5368196e-02,7.5161457e-02,7.4919812e-02,7.4621961e-02,7.4326180e-02,7.4016273e-02,7.3678762e-02,7.3355734e-02,7.3048510e-02,7.2744489e-02,7.2418652e-02,7.2076693e-02,7.1775004e-02,7.1441248e-02,7.1120828e-02,7.0825890e-02,7.0494078e-02,7.0193782e-02,6.9883950e-02,6.9578737e-02,6.9285057e-02,6.9001980e-02,6.8709061e-02,6.8443529e-02,6.8189830e-02,6.7961335e-02,6.7764431e-02,6.7562610e-02,6.7402959e-02,6.7291223e-02,6.7189708e-02,6.7140236e-02,6.7135081e-02,6.7167915e-02,6.7249835e-02,6.7398354e-02,6.7599438e-02,6.7843370e-02,6.8178207e-02,6.8547778e-02,6.9016486e-02,6.9545120e-02,7.0114687e-02,7.0795625e-02,7.1541131e-02,7.2362855e-02,7.3337227e-02,7.4318543e-02,7.5474530e-02,7.6681539e-02,7.7983633e-02,7.9500377e-02,8.1040338e-02,8.2736760e-02,8.4656343e-02,8.6611286e-02,8.8858292e-02,9.1209285e-02,9.3678981e-02,9.6520394e-02,9.9347442e-02,0.1024415,0.1058056,0.1091929,0.1129585,0.1167115,0.1206054,0.1248367,0.1288829,0.1331363,0.1374632,0.1416257,0.1460308,0.1501558,0.1542410,0.1584902,0.1624335,0.1665781,0.1707310,0.1749283,0.1796095,0.1844009,0.1897155,0.1960375,0.2028155,0.2112245,0.2206177,0.2318547,0.2457829,0.2614013,0.2805070,0.3036017,0.3296716,0.3616341,0.3965268,0.4360252,0.4822360,0.5297597,0.5835485,0.6397735,0.6971717,0.7587421,0.8162658,0.8740361,0.9310423,0.9824783,1.0320094,1.0757669,1.1149435,1.1512523,1.1812575,1.2085421,1.2322097,1.2521236,1.2700541,1.2844015,1.2969880,1.3072827,1.3156542,1.3220075,1.3268315,1.3298942,1.3320428,1.3326198,1.3324884,1.3312602,1.3294183,1.3262789,1.3223375,1.3166757,1.3090904,1.2998899,1.2876091,1.2736101,1.2570847,1.2380748,1.2181866,1.1961479,1.1730157,1.1496445,1.1246332,1.1007671,1.0762991,1.0513741,1.0275228,1.0030464,0.9798818,0.9568366,0.9335414,0.9117940,0.8897694,0.8685299,0.8478566,0.8268931,0.8074966,0.7878221,0.7686529,0.7501496,0.7313310,0.7138607,0.6965181,0.6791705,0.6628371,0.6464128,0.6310112,0.6158898,0.6008286,0.5868356,0.5729181,0.5597613,0.5468955,0.5341318,0.5224290,0.5107868,0.4996586,0.4889290,0.4782725,0.4685522,0.4588953,0.4496127,0.4407918,0.4320059,0.4240941,0.4161836,0.4085495,0.4013754,0.3942451,0.3877221,0.3812415,0.3750255,0.3691648,0.3634346,0.3580877,0.3528585,0.3477523,0.3430465,0.3383955,0.3340359,0.3297688,0.3256276,0.3217849,0.3179732,0.3144107,0.3109145,0.3075311,0.3043968,0.3013038,0.2983600,0.2955182,0.2927130,0.2901624,0.2876288,0.2852033,0.2828781,0.2806116,0.2785385,0.2764449,0.2744737,0.2726233,0.2708076,0.2691340,0.2674718,0.2659294,0.2644532,0.2630503,0.2617711,0.2605136,0.2593547,0.2582546,0.2572609,0.2563620,0.2555035,0.2547348,0.2540460,0.2534560,0.2529352,0.2524816,0.2521330,0.2518458,0.2516511,0.2515320,0.2515032,0.2515709,0.2517086,0.2519503,0.2522953,0.2527148,0.2532263,0.2538683,0.2545875,0.2553863,0.2563286,0.2573378,0.2584918,0.2597630,0.2611159,0.2626064,0.2642041,0.2659859,0.2678941,0.2699074,0.2721454,0.2744295,0.2770106,0.2797298,0.2825678,0.2856765,0.2888412,0.2923465,0.2960017,0.2998166,0.3039142,0.3080409,0.3125884,0.3171612,0.3219786,0.3270100,0.3320045,0.3372987,0.3425440,0.3479263,0.3533577,0.3585642,0.3639343,0.3689768,0.3740216,0.3788428,0.3832895,0.3875735,0.3913860,0.3950759,0.3983045,0.4011693,0.4036965,0.4058099,0.4076947,0.4092083,0.4104519,0.4114382,0.4122114,0.4128273,0.4132907,0.4136849,0.4140212,0.4143290,0.4147057,0.4151151,0.4157681,0.4164807,0.4174230,0.4185182,0.4197960,0.4214452,0.4233656,0.4256762,0.4283945,0.4315529,0.4353403,0.4395931,0.4448837,0.4509245,0.4579391,0.4661660,0.4754180,0.4867252,0.4996047,0.5149090,0.5327252,0.5531649,0.5779548,0.6055037,0.6397328,0.6782259,0.7228893,0.7760190,0.8357232,0.9087255,0.9910576,1.0883727,1.1981030,1.3195611,1.4590393,1.6061375,1.7762966,1.9525772,2.1379898,2.3226113,2.4902205,2.6396232,2.7521913,2.8371010,2.8826497,2.9295602,2.9429760,2.9554746,2.9781289,2.9783063,2.9854572,2.9910383,2.9888823,3.0016155,2.9943681,3.0067472,3.0097370,3.0039787,3.0170534,3.0061944,3.0105388,3.0023632,3.0017154,3.0015054,2.9966798,2.9955900,2.9975724,2.9928048,2.9934373,2.9993474,3.0073013,3.0137687,3.0111048,3.0154240,3.0158076,3.0191720,3.0244293,3.0216899,3.0315731,3.0238655,3.0225639,3.0202632,3.0153410,3.0101819,3.0000222,2.9823580,2.9731359,2.9524341,2.9312956,2.9132888,2.8934653,2.8605862,2.8338299,2.8030465,2.7764502,2.7379789,2.7027249,2.6656752,2.6328719,2.5928516,2.5543413,2.5131652,2.4730120,2.4348533,2.3973274,2.3549194,2.3190448,2.2814879,2.2424264,2.2051811,2.1676245,2.1310472,2.0962126,2.0601487,2.0268431,1.9925381,1.9584482,1.9253639,1.8926754,1.8620579,1.8307599,1.8015015,1.7701404,1.7429144,1.7134860,1.6860350,1.6587918,1.6320113,1.6067139,1.5814431,1.5565388,1.5317608,1.5081437,1.4842681,1.4616084,1.4390974,1.4174917,1.3961130,1.3747604,1.3550844,1.3348439,1.3157288,1.2960283,1.2777978,1.2596858,1.2421184,1.2255571,1.2086937,1.1931083,1.1771624,1.1627690,1.1477115,1.1339033,1.1201336,1.1066674,1.0942938,1.0819104,1.0703481,1.0587356,1.0481019,1.0372195,1.0272546,1.0171001,1.0080026,0.9986202,0.9899097,0.9817209,0.9736171,0.9660892,0.9584368,0.9516420,0.9445469,0.9383469,0.9321271,0.9263851,0.9206290,0.9152246,0.9101777,0.9052815,0.9006715,0.8961698,0.8922732,0.8883812,0.8849825,0.8814009,0.8783946,0.8754508,0.8727611,0.8704811,0.8683524,0.8664367,0.8648409,0.8634732,0.8621889,0.8613033,0.8603697,0.8599696,0.8598127,0.8595840,0.8598823,0.8604575,0.8608949,0.8616784,0.8627222,0.8639685,0.8653833,0.8672720,0.8692205,0.8716102,0.8737429,0.8768090,0.8796152,0.8831124,0.8861206,0.8897976,0.8936688,0.8978902,0.9023178,0.9069766,0.9119372,0.9172375,0.9226557,0.9283223,0.9343911,0.9405905,0.9472724,0.9538041,0.9611862,0.9681057,0.9763896,0.9837984,0.9923758,1.0006860,1.0096874,1.0185500,1.0281079,1.0376118,1.0476153,1.0578226,1.0682952,1.0794370,1.0904402,1.1019363,1.1136153,1.1262622,1.1383466,1.1514363,1.1643314,1.1778429,1.1910583,1.2056408,1.2195492,1.2349899,1.2494178,1.2653863,1.2804348,1.2969311,1.3124582,1.3297254,1.3462212,1.3636990,1.3808235,1.3998288,1.4168797,1.4346753,1.4535089,1.4726845,1.4916991,1.5112746,1.5306602,1.5517665,1.5715840,1.5928333,1.6133730,1.6344986,1.6559178,1.6770762,1.6988730,1.7218819,1.7458452,1.7679025,1.7891066,1.8117762,1.8360698,1.8587475,1.8825393,1.9066076,1.9289262,1.9542595,1.9770883,2.0017433,2.0260868,2.0514917,2.0731082,2.0992346,2.1262932,2.1489003,2.1724596,2.2009237,2.2245235,2.2475383,2.2701454,2.3031001,2.3252425,2.3504953,2.3741169,2.3995194,2.4184613,2.4434013,2.4653742,2.4881361,2.5095353,2.5302393,2.5538335,2.5655284,2.5864801,2.6014988,2.6164837,2.6325536,2.6552672,2.6616814,2.6752901,2.6870852,2.6877296,2.7075272,2.7044947,2.7229500,2.7243319,2.7331324,2.7391982,2.7482097,2.7454486,2.7559161,2.7483926,2.7594957,2.7528453,2.7557704,2.7595739,2.7714939,2.7608182,2.7545958,2.7616229,2.7705727,2.7619596
"w-16",38.5000000,2.8921843e-02,2.7617693e-02,2.6938915e-02,2.6467085e-02,2.6570320e-02,2.7043819e-02,2.6534557e-02,2.5799990e-02,2.6514292e-02,2.5822163e-02,2.5884151e-02,2.6154041e-02,2.6426792e-02,2.5671721e-02,2.5784731e-02,2.4716139e-02,2.4832249e-02,2.7143240e-02,2.6233912e-02,2.5792122e-02,2.5941610e-02,2.5452137e-02,2.6152372e-02,2.6347399e-02,2.6146173e-02,2.6038170e-02,2.6240587e-02,2.5898695e-02,2.5642395e-02,2.5627375e-02,2.5990009e-02,2.5387764e-02,2.5045156e-02,2.5105715e-02,2.5316000e-02,2.6054859e-02,2.5913477e-02,2.5638819e-02,2.6304007e-02,2.6481867e-02,2.5982141e-02,2.5651693e-02,2.6416063e-02,2.6513100e-02,2.7127504e-02,2.6486635e-02,2.6373386e-02,2.5824070e-02,2.7079105e-02,2.6423454e-02,2.5747061e-02,2.5433302e-02,2.5998831e-02,2.6230812e-02,2.5968313e-02,2.5879622e-02,2.5661230e-02,2.5842667e-02,2.6282787e-02,2.6341915e-02,2.6566267e-02,2.7044296e-02,2.5993109e-02,2.6488304e-02,2.6293278e-02,2.6148558e-02,2.6601076e-02,2.6371956e-02,2.5870562e-02,2.5739670e-02,2.6301861e-02,2.6472569e-02,2.6303530e-02,2.5855064e-02,2.5661945e-02,2.5717020e-02,2.5890112e-02,2.6427031e-02,2.5562763e-02,2.5866032e-02,2.5772095e-02,2.5357246e-02,2.5652885e-02,2.5547028e-02,2.5469542e-02,2.5381565e-02,2.5408745e-02,2.5366306e-02,2.5364637e-02,2.5275230e-02,2.5367975e-02,2.5487185e-02,2.5496721e-02,2.5151968e-02,2.5159597e-02,2.5370836e-02,2.5347471e-02,2.5073767e-02,2.5212765e-02,2.5004148e-02,2.4929047e-02,2.5038242e-02,2.5098562e-02,2.4978161e-02,2.4724960e-02,2.4884224e-02,2.4918079e-02,2.4700403e-02,2.4791241e-02,2.4718285e-02,2.4755478e-02,2.4764776e-02,2.4639368e-02,2.4544001e-02,2.4408102e-02,2.4684191e-02,2.4521112e-02,2.4550438e-02,2.4508953e-02,2.4547577e-02,2.4489164e-02,2.4409294e-02,2.4484634e-02,2.4483681e-02,2.4389267e-02,2.4381876e-02,2.4412155e-02,2.4371862e-02,2.4278164e-02,2.4211884e-02,2.4255872e-02,2.4345636e-02,2.4331570e-02,2.4382591e-02,2.4359465e-02,2.4417877e-02,2.4335623e-02,2.4359822e-02,2.4344206e-02,2.4398923e-02,2.4370790e-02,2.4372101e-02,2.4383187e-02,2.4313331e-02,2.4330616e-02,2.4371624e-02,2.4438024e-02,2.4373770e-02,2.4385691e-02,2.4360895e-02,2.4379730e-02,2.4395108e-02,2.4440765e-02,2.4360538e-02,2.4366617e-02,2.4410844e-02,2.4458885e-02,2.4504304e-02,2.4482489e-02,2.4511814e-02,2.4569035e-02,2.4580359e-02,2.4558902e-02,2.4562955e-02,2.4639130e-02,2.4713635e-02,2.4792075e-02,2.4854898e-02,2.4911642e-02,2.4961352e-02,2.5074959e-02,2.5130987e-02,2.5132418e-02,2.5179982e-02,2.5272965e-02,2.5374174e-02,2.5421739e-02,2.5441885e-02,2.5421619e-02,2.5397539e-02,2.5305510e-02,2.5232315e-02,2.5196552e-02,2.5164366e-02,2.5351644e-02,2.5253534e-02,2.5170088e-02,2.5106668e-02,2.5082707e-02,2.5054216e-02,2.5034308e-02,2.5017262e-02,2.5025964e-02,2.5012851e-02,2.4981141e-02,2.4947762e-02,2.4941683e-02,2.4951220e-02,2.4905801e-02,2.4892092e-02,2.4914980e-02,2.4881124e-02,2.4882078e-02,2.4870872e-02,2.4887681e-02,2.4892926e-02,2.4899244e-02,2.4948239e-02,2.4987578e-02,2.5031328e-02,2.5068402e-02,2.5110722e-02,2.5191426e-02,2.5256157e-02,2.5345922e-02,2.5449872e-02,2.5526285e-02,2.5622964e-02,2.5683761e-02,2.5752902e-02,2.5829434e-02,2.5849223e-02,2.5882483e-02,2.5886536e-02,2.5893807e-02,2.5925994e-02,2.5950313e-02,2.5966883e-02,2.5986433e-02,2.6002526e-02,2.6000857e-02,2.6043296e-02,2.6049614e-02,2.6060224e-02,2.6091099e-02,2.6095390e-02,2.6138544e-02,2.6158929e-02,2.6193142e-02,2.6238441e-02,2.6274323e-02,2.6317596e-02,2.6358247e-02,2.6376009e-02,2.6444316e-02,2.6479006e-02,2.6521802e-02,2.6588559e-02,2.6628494e-02,2.6717544e-02,2.6776314e-02,2.6842952e-02,2.6964664e-02,2.6990652e-02,2.7102232e-02,2.7209282e-02,2.7336955e-02,2.7477384e-02,2.7656198e-02,2.7895212e-02,2.8015256e-02,2.8322101e-02,2.8724670e-02,2.9176593e-02,2.9601216e-02,3.0105710e-02,3.0660152e-02,3.1270981e-02,3.1946063e-02,3.2675862e-02,3.3484697e-02,3.4398437e-02,3.5391331e-02,3.6509275e-02,3.7738562e-02,3.9018989e-02,4.0373206e-02,4.1700840e-02,4.2934895e-02,4.4007063e-02,4.4901967e-02,4.5597315e-02,4.6075940e-02,4.6416879e-02,4.6592355e-02,4.6671987e-02,4.6671391e-02,4.6597660e-02,4.6465516e-02,4.6280980e-02,4.6033919e-02,4.5717955e-02,4.5359492e-02,4.4951022e-02,4.4518888e-02,4.4044197e-02,4.3553472e-02,4.3027639e-02,4.2506933e-02,4.1964054e-02,4.1400075e-02,4.0846884e-02,4.0275455e-02,3.9696813e-02,3.9139032e-02,3.8579822e-02,3.8011193e-02,3.7448287e-02,3.6894441e-02,3.6347628e-02,3.5828233e-02,3.5306454e-02,3.4822106e-02,3.4328938e-02,3.3873439e-02,3.3462763e-02,3.3032894e-02,3.2624602e-02,3.2232046e-02,3.1912565e-02,3.1571150e-02,3.1282783e-02,3.0919075e-02,3.0636311e-02,3.0418277e-02,3.0253053e-02,3.0073047e-02,2.9897094e-02,2.9693604e-02,2.9571056e-02,2.9507041e-02,2.9458880e-02,2.9425144e-02,2.9365063e-02,2.9364586e-02,2.9310703e-02,2.9358149e-02,2.9391527e-02,2.9490709e-02,2.9587626e-02,2.9662251e-02,2.9820681e-02,2.9973984e-02,3.0079722e-02,3.0204773e-02,3.0485868e-02,3.0730247e-02,3.0993700e-02,3.1201482e-02,3.1483412e-02,3.2990489e-02,3.3216231e-02,3.3481486e-02,3.3750691e-02,3.4014113e-02,3.4288608e-02,3.4603972e-02,3.4946177e-02,3.5318781e-02,3.5776459e-02,3.6311980e-02,3.6958016e-02,3.7766371e-02,3.8727630e-02,3.9993763e-02,4.1494925e-02,4.3262582e-02,4.5504820e-02,4.7914982e-02,5.0675981e-02,5.3671774e-02,5.6691542e-02,5.9876725e-02,6.2857613e-02,6.5581590e-02,6.8152770e-02,7.0263587e-02,7.2037712e-02,7.3519677e-02,7.4553676e-02,7.5275496e-02,7.5749077e-02,7.6008573e-02,7.6143272e-02,7.6183930e-02,7.6189384e-02,7.6167062e-02,7.6119043e-02,7.6087117e-02,7.6073363e-02,7.6089740e-02,7.6115951e-02,7.6165587e-02,7.6216273e-02,7.6255508e-02,7.6250762e-02,7.6221578e-02,7.6119497e-02,7.5982668e-02,7.5782925e-02,7.5539634e-02,7.5275369e-02,7.4957557e-02,7.4647620e-02,7.4323639e-02,7.3972449e-02,7.3636562e-02,7.3281921e-02,7.2994858e-02,7.2656214e-02,7.2316408e-02,7.1990587e-02,7.1667999e-02,7.1337663e-02,7.1037516e-02,7.0697814e-02,7.0390865e-02,7.0089787e-02,6.9766238e-02,6.9476634e-02,6.9189608e-02,6.8908513e-02,6.8650216e-02,6.8379983e-02,6.8171650e-02,6.7977935e-02,6.7783408e-02,6.7630127e-02,6.7528382e-02,6.7428038e-02,6.7377999e-02,6.7397743e-02,6.7437127e-02,6.7528233e-02,6.7695744e-02,6.7903265e-02,6.8157002e-02,6.8503946e-02,6.8888471e-02,6.9367468e-02,6.9903612e-02,7.0466071e-02,7.1179464e-02,7.1934566e-02,7.2783083e-02,7.3752977e-02,7.4754827e-02,7.5927854e-02,7.7145077e-02,7.8470647e-02,7.9996467e-02,8.1543572e-02,8.3263516e-02,8.5204110e-02,8.7176830e-02,8.9446887e-02,9.1827296e-02,9.4328903e-02,9.7199254e-02,0.1000553,0.1031880,0.1065948,0.1100142,0.1138244,0.1176228,0.1215495,0.1258497,0.1299365,0.1342556,0.1386498,0.1428858,0.1473573,0.1515554,0.1557065,0.1600572,0.1640813,0.1683040,0.1725499,0.1768483,0.1816590,0.1865380,0.1919734,0.1984730,0.2053847,0.2139322,0.2236106,0.2350571,0.2492927,0.2652164,0.2846029,0.3080983,0.3346322,0.3670754,0.4024545,0.4425613,0.4893996,0.5376579,0.5920535,0.6490878,0.7072808,0.7697211,0.8280582,0.8865897,0.9442328,0.9960746,1.0457731,1.0897686,1.1286368,1.1646438,1.1940327,1.2205386,1.2433361,1.2620906,1.2790188,1.2922541,1.3034340,1.3128514,1.3198286,1.3250906,1.3288188,1.3309215,1.3318163,1.3315197,1.3304389,1.3285315,1.3257700,1.3219826,1.3172017,1.3112547,1.3029249,1.2932253,1.2804275,1.2659510,1.2490673,1.2295709,1.2092172,1.1868968,1.1635016,1.1399266,1.1146182,1.0905825,1.0659988,1.0408975,1.0168986,0.9924482,0.9693058,0.9462397,0.9230556,0.9013240,0.8794252,0.8582652,0.8377376,0.8168480,0.7975932,0.7780898,0.7590365,0.7407122,0.7220398,0.7048560,0.6875839,0.6704522,0.6543593,0.6381260,0.6228720,0.6078776,0.5930986,0.5793046,0.5655791,0.5525593,0.5398897,0.5272803,0.5157569,0.5042444,0.4932724,0.4827215,0.4722269,0.4626898,0.4532110,0.4440325,0.4353217,0.4267071,0.4189230,0.4111523,0.4035972,0.3965487,0.3895348,0.3831140,0.3767359,0.3706367,0.3648624,0.3592357,0.3539664,0.3488229,0.3438059,0.3391659,0.3345768,0.3302747,0.3261056,0.3220049,0.3182270,0.3144894,0.3109582,0.3075447,0.3041928,0.3011294,0.2980703,0.2951794,0.2923808,0.2896217,0.2871251,0.2846119,0.2822354,0.2799551,0.2777094,0.2756664,0.2736249,0.2717109,0.2698651,0.2680842,0.2664413,0.2648124,0.2633175,0.2618594,0.2605004,0.2592348,0.2580243,0.2568972,0.2558367,0.2548649,0.2540089,0.2531800,0.2524630,0.2517942,0.2512323,0.2507561,0.2503351,0.2500209,0.2497761,0.2496189,0.2495360,0.2495225,0.2496197,0.2498169,0.2501024,0.2504641,0.2509312,0.2514700,0.2521471,0.2529084,0.2537450,0.2547155,0.2557663,0.2569607,0.2582695,0.2596522,0.2612025,0.2628239,0.2646393,0.2666073,0.2686459,0.2709363,0.2732525,0.2758561,0.2785968,0.2814988,0.2846302,0.2878322,0.2913863,0.2950707,0.2989092,0.3030677,0.3072403,0.3118042,0.3164155,0.3212755,0.3263463,0.3313868,0.3367268,0.3420119,0.3474185,0.3528966,0.3581766,0.3635929,0.3686923,0.3738146,0.3786961,0.3832237,0.3875872,0.3915028,0.3952606,0.3986015,0.4015452,0.4041897,0.4064056,0.4084161,0.4100063,0.4113583,0.4124382,0.4132956,0.4140267,0.4145842,0.4150985,0.4154925,0.4159006,0.4163750,0.4168952,0.4175915,0.4184000,0.4194106,0.4205528,0.4219822,0.4237004,0.4257323,0.4281500,0.4309767,0.4342192,0.4380957,0.4424816,0.4478992,0.4540783,0.4612121,0.4696098,0.4790062,0.4905290,0.5036165,0.5191814,0.5372173,0.5579903,0.5830798,0.6110792,0.6457813,0.6848148,0.7301096,0.7839465,0.8444929,0.9184701,1.0018598,1.1005168,1.2111558,1.3342503,1.4753538,1.6241019,1.7964175,1.9728221,2.1587198,2.3448412,2.5101824,2.6582134,2.7658043,2.8471684,2.8923564,2.9247053,2.9490242,2.9565885,2.9727452,2.9748094,2.9837968,2.9890826,2.9961090,2.9980388,3.0012510,2.9972706,3.0116682,3.0068922,3.0150898,3.0021274,3.0054002,3.0028720,2.9981823,2.9954758,2.9910707,2.9940782,2.9953077,2.9864030,2.9942942,3.0000772,3.0015533,2.9974508,3.0006166,3.0093904,3.0072992,3.0223508,3.0251670,3.0177195,3.0171857,3.0220087,3.0159359,3.0143278,3.0104487,3.0075855,2.9912300,2.9772882,2.9613266,2.9486556,2.9263592,2.9000504,2.8756719,2.8535876,2.8189962,2.7916398,2.7616293,2.7211475,2.6874545,2.6475847,2.6142409,2.5704405,2.5314918,2.4922874,2.4532332,2.4141912,2.3732915,2.3335490,2.2972541,2.2576156,2.2197628,2.1808078,2.1463561,2.1096148,2.0749769,2.0370250,2.0064478,1.9713246,1.9380763,1.9053839,1.8740427,1.8429608,1.8122145,1.7833529,1.7536120,1.7253132,1.6968001,1.6692729,1.6423249,1.6165333,1.5919211,1.5662783,1.5419791,1.5179776,1.4945226,1.4709656,1.4490089,1.4265343,1.4049470,1.3843436,1.3633511,1.3440626,1.3237242,1.3051063,1.2862883,1.2682970,1.2505875,1.2333028,1.2166986,1.2004344,1.1851289,1.1694894,1.1551484,1.1405928,1.1270216,1.1134864,1.1007164,1.0881937,1.0761666,1.0647862,1.0535018,1.0431222,1.0324152,1.0228202,1.0128953,1.0039116,0.9947861,0.9863427,0.9783051,0.9703752,0.9630177,0.9557031,0.9489652,0.9421818,0.9360662,0.9301693,0.9243266,0.9188057,0.9135413,0.9086640,0.9039660,0.8995745,0.8952450,0.8913745,0.8876529,0.8844619,0.8810269,0.8780795,0.8752546,0.8727447,0.8705144,0.8685814,0.8667217,0.8652127,0.8638926,0.8627970,0.8619852,0.8612638,0.8608958,0.8606981,0.8607817,0.8611140,0.8615437,0.8621750,0.8630029,0.8642325,0.8656216,0.8670882,0.8689946,0.8710881,0.8734559,0.8759489,0.8787122,0.8816451,0.8851317,0.8882512,0.8921276,0.8961303,0.9004289,0.9048436,0.9097414,0.9146227,0.9198593,0.9254773,0.9312433,0.9373192,0.9435245,0.9502686,0.9568210,0.9642978,0.9715015,0.9794182,0.9872780,0.9956307,1.0040716,1.0130646,1.0219301,1.0315828,1.0410031,1.0510626,1.0612850,1.0719290,1.0828462,1.0938597,1.1056817,1.1173046,1.1297129,1.1417888,1.1548867,1.1675354,1.1813765,1.1947434,1.2090204,1.2231780,1.2384980,1.2528443,1.2691432,1.2840259,1.3000818,1.3161862,1.3334419,1.3495104,1.3671412,1.3844533,1.4033599,1.4198411,1.4381757,1.4564588,1.4761106,1.4949330,1.5150321,1.5343605,1.5553255,1.5753479,1.5960133,1.6169860,1.6382165,1.6597046,1.6803457,1.7030675,1.7250953,1.7486471,1.7710160,1.7933738,1.8157434,1.8410063,1.8637137,1.8854427,1.9107552,1.9333460,1.9586123,1.9807893,2.0070772,2.0308616,2.0543528,2.0781186,2.1047778,2.1292787,2.1545794,2.1796379,2.2007933,2.2283094,2.2513659,2.2771277,2.3055875,2.3321912,2.3570266,2.3759913,2.4060488,2.4246650,2.4473889,2.4709833,2.4930878,2.5157440,2.5321510,2.5585663,2.5696929,2.5927193,2.6071720,2.6227481,2.6367254,2.6505651,2.6624067,2.6725984,2.6946034,2.6968973,2.7041669,2.7189543,2.7203124,2.7295489,2.7350338,2.7462940,2.7468445,2.7477562,2.7547481,2.7498412,2.7540121,2.7611370,2.7654090,2.7577517,2.7679253,2.7708201,2.7633762,2.7583213,2.7598882,2.7640219
"w-17",38.9000015,2.8437376e-02,2.7566671e-02,2.6406050e-02,2.6096582e-02,2.6346922e-02,2.7116060e-02,2.6518583e-02,2.5597095e-02,2.6404858e-02,2.6026726e-02,2.5820017e-02,2.6156425e-02,2.6296377e-02,2.5599480e-02,2.5787592e-02,2.4652481e-02,2.4854660e-02,2.7054071e-02,2.6108980e-02,2.5722980e-02,2.5907516e-02,2.5593996e-02,2.6066542e-02,2.6367426e-02,2.6115179e-02,2.5937796e-02,2.6161671e-02,2.5858164e-02,2.5579691e-02,2.5577545e-02,2.5961637e-02,2.5152206e-02,2.4963856e-02,2.5130272e-02,2.5271416e-02,2.5891781e-02,2.5916815e-02,2.5607347e-02,2.6160717e-02,2.6384830e-02,2.5938034e-02,2.5644779e-02,2.6490211e-02,2.6479244e-02,2.7023077e-02,2.6337624e-02,2.6287794e-02,2.5828838e-02,2.7184963e-02,2.6347876e-02,2.5625944e-02,2.5480986e-02,2.5897264e-02,2.6268482e-02,2.5937557e-02,2.5731802e-02,2.5603056e-02,2.5809288e-02,2.6242495e-02,2.6319265e-02,2.6201725e-02,2.7043819e-02,2.5913000e-02,2.6155233e-02,2.6195049e-02,2.6138783e-02,2.6499271e-02,2.6235104e-02,2.5747776e-02,2.5782824e-02,2.6221275e-02,2.6351213e-02,2.6232719e-02,2.5791168e-02,2.5566578e-02,2.5650263e-02,2.5734901e-02,2.6300430e-02,2.5393486e-02,2.5842428e-02,2.5705338e-02,2.5266409e-02,2.5701046e-02,2.5499344e-02,2.5295734e-02,2.5350094e-02,2.5375128e-02,2.5340319e-02,2.5408983e-02,2.5244474e-02,2.5285482e-02,2.5439978e-02,2.5338411e-02,2.5125027e-02,2.5114298e-02,2.5304079e-02,2.5328636e-02,2.5049686e-02,2.5170565e-02,2.4915457e-02,2.4899483e-02,2.5057793e-02,2.5018454e-02,2.4877548e-02,2.4697542e-02,2.4844170e-02,2.4854898e-02,2.4622202e-02,2.4747133e-02,2.4654388e-02,2.4725437e-02,2.4758101e-02,2.4646521e-02,2.4562836e-02,2.4374008e-02,2.4621010e-02,2.4468899e-02,2.4532557e-02,2.4445534e-02,2.4536371e-02,2.4475574e-02,2.4355173e-02,2.4451494e-02,2.4450064e-02,2.4391174e-02,2.4337292e-02,2.4362087e-02,2.4311304e-02,2.4230242e-02,2.4213076e-02,2.4267316e-02,2.4328470e-02,2.4288774e-02,2.4315476e-02,2.4342537e-02,2.4391890e-02,2.4314642e-02,2.4354935e-02,2.4283290e-02,2.4356127e-02,2.4302483e-02,2.4347663e-02,2.4343371e-02,2.4292946e-02,2.4304390e-02,2.4327993e-02,2.4371624e-02,2.4318337e-02,2.4357319e-02,2.4345994e-02,2.4363637e-02,2.4340987e-02,2.4383307e-02,2.4342775e-02,2.4336815e-02,2.4377227e-02,2.4409652e-02,2.4456501e-02,2.4441361e-02,2.4492145e-02,2.4530053e-02,2.4540782e-02,2.4516582e-02,2.4533868e-02,2.4601698e-02,2.4664044e-02,2.4749160e-02,2.4796844e-02,2.4859786e-02,2.4897099e-02,2.5008202e-02,2.5068164e-02,2.5087833e-02,2.5123954e-02,2.5222421e-02,2.5329471e-02,2.5386453e-02,2.5387764e-02,2.5389314e-02,2.5356531e-02,2.5263906e-02,2.5198102e-02,2.5116324e-02,2.5087833e-02,2.5192618e-02,2.5124431e-02,2.5083661e-02,2.5073409e-02,2.5043726e-02,2.5036573e-02,2.5003910e-02,2.4979711e-02,2.4976134e-02,2.4954796e-02,2.4945021e-02,2.4911046e-02,2.4902821e-02,2.4905682e-02,2.4872780e-02,2.4853826e-02,2.4872899e-02,2.4847031e-02,2.4838448e-02,2.4834156e-02,2.4842262e-02,2.4849415e-02,2.4863243e-02,2.4911880e-02,2.4946570e-02,2.4990082e-02,2.5028944e-02,2.5074601e-02,2.5153995e-02,2.5212169e-02,2.5303960e-02,2.5412917e-02,2.5485635e-02,2.5585651e-02,2.5642157e-02,2.5715470e-02,2.5787473e-02,2.5801778e-02,2.5835633e-02,2.5845766e-02,2.5844932e-02,2.5888085e-02,2.5904894e-02,2.5920033e-02,2.5943756e-02,2.5960445e-02,2.5959969e-02,2.5999069e-02,2.6007652e-02,2.6012421e-02,2.6044607e-02,2.6050210e-02,2.6090145e-02,2.6116967e-02,2.6149154e-02,2.6197314e-02,2.6225686e-02,2.6268363e-02,2.6309729e-02,2.6331782e-02,2.6398659e-02,2.6432276e-02,2.6478648e-02,2.6537657e-02,2.6585817e-02,2.6661754e-02,2.6718497e-02,2.6787043e-02,2.6899934e-02,2.6944280e-02,2.7047276e-02,2.7173758e-02,2.7297020e-02,2.7435899e-02,2.7617335e-02,2.7831197e-02,2.7966619e-02,2.8268576e-02,2.8661847e-02,2.9121041e-02,2.9573202e-02,3.0073285e-02,3.0627370e-02,3.1233788e-02,3.1916261e-02,3.2647610e-02,3.3447742e-02,3.4372211e-02,3.5361767e-02,3.6488414e-02,3.7713528e-02,3.9000511e-02,4.0355563e-02,4.1685939e-02,4.2920947e-02,4.3994308e-02,4.4896007e-02,4.5586824e-02,4.6072483e-02,4.6406388e-02,4.6583772e-02,4.6663404e-02,4.6655059e-02,4.6581805e-02,4.6445012e-02,4.6257019e-02,4.6006620e-02,4.5691490e-02,4.5328259e-02,4.4919074e-02,4.4479191e-02,4.4001997e-02,4.3499708e-02,4.2977691e-02,4.2455673e-02,4.1907430e-02,4.1346908e-02,4.0788710e-02,4.0207267e-02,3.9632201e-02,3.9074421e-02,3.8504481e-02,3.7940860e-02,3.7374020e-02,3.6817789e-02,3.6275029e-02,3.5751224e-02,3.5232067e-02,3.4740329e-02,3.4251332e-02,3.3796430e-02,3.3375382e-02,3.2941580e-02,3.2542944e-02,3.2166243e-02,3.1826377e-02,3.1469822e-02,3.1160831e-02,3.0847669e-02,3.0526161e-02,3.0317783e-02,3.0144095e-02,2.9991388e-02,2.9780626e-02,2.9633164e-02,2.9524207e-02,2.9440165e-02,2.9355407e-02,2.9276609e-02,2.9251218e-02,2.9224992e-02,2.9243946e-02,2.9249310e-02,2.9308558e-02,2.9339910e-02,2.9482722e-02,2.9594064e-02,2.9684305e-02,2.9833555e-02,2.9977918e-02,3.0029058e-02,3.0357361e-02,3.0633330e-02,3.0913353e-02,3.1105518e-02,3.1384468e-02,3.3152621e-02,3.3400942e-02,3.3647597e-02,3.3922561e-02,3.4197930e-02,3.4477539e-02,3.4789428e-02,3.5132717e-02,3.5498992e-02,3.5958644e-02,3.6488138e-02,3.7138004e-02,3.7944257e-02,3.8919736e-02,4.0184144e-02,4.1685682e-02,4.3459766e-02,4.5714267e-02,4.8131630e-02,5.0901305e-02,5.3894591e-02,5.6929983e-02,6.0130768e-02,6.3111782e-02,6.5841585e-02,6.8414964e-02,7.0538804e-02,7.2312996e-02,7.3782623e-02,7.4822299e-02,7.5546682e-02,7.6000094e-02,7.6260686e-02,7.6387189e-02,7.6430544e-02,7.6418057e-02,7.6384902e-02,7.6324478e-02,7.6293394e-02,7.6283887e-02,7.6278597e-02,7.6314092e-02,7.6349422e-02,7.6403685e-02,7.6431431e-02,7.6445155e-02,7.6390967e-02,7.6289810e-02,7.6147765e-02,7.5936347e-02,7.5695634e-02,7.5430237e-02,7.5115129e-02,7.4782826e-02,7.4460045e-02,7.4102953e-02,7.3769793e-02,7.3420539e-02,7.3125377e-02,7.2782718e-02,7.2437003e-02,7.2112046e-02,7.1796283e-02,7.1455762e-02,7.1148127e-02,7.0808865e-02,7.0513979e-02,7.0209146e-02,6.9886334e-02,6.9600672e-02,6.9305062e-02,6.9034874e-02,6.8773955e-02,6.8506062e-02,6.8282634e-02,6.8093985e-02,6.7907885e-02,6.7755118e-02,6.7645110e-02,6.7550704e-02,6.7516774e-02,6.7520969e-02,6.7570210e-02,6.7670643e-02,6.7845240e-02,6.8032295e-02,6.8301067e-02,6.8651095e-02,6.9032416e-02,6.9508672e-02,7.0043027e-02,7.0620373e-02,7.1342602e-02,7.2094187e-02,7.2925597e-02,7.3916681e-02,7.4915893e-02,7.6090761e-02,7.7311203e-02,7.8638799e-02,8.0164135e-02,8.1721574e-02,8.3447695e-02,8.5390255e-02,8.7367393e-02,8.9642882e-02,9.2018105e-02,9.4522156e-02,9.7398162e-02,0.1002626,0.1033966,0.1068026,0.1102429,0.1140514,0.1178572,0.1218069,0.1261038,0.1302194,0.1345389,0.1389316,0.1431741,0.1476596,0.1518667,0.1560321,0.1603817,0.1644287,0.1686752,0.1729296,0.1772390,0.1820530,0.1869775,0.1924476,0.1989502,0.2059110,0.2144915,0.2241697,0.2356770,0.2499481,0.2659088,0.2853976,0.3089053,0.3355130,0.3680798,0.4035338,0.4437164,0.4907209,0.5390024,0.5936314,0.6508624,0.7090507,0.7715978,0.8301122,0.8887312,0.9465680,0.9983679,1.0481560,1.0922118,1.1309639,1.1669687,1.1962727,1.2226701,1.2453115,1.2639250,1.2806914,1.2937114,1.3046107,1.3137538,1.3205249,1.3256823,1.3290319,1.3310382,1.3318380,1.3314559,1.3302250,1.3280398,1.3250741,1.3213103,1.3164915,1.3104014,1.3019904,1.2920372,1.2794303,1.2647418,1.2477877,1.2281975,1.2078853,1.1854963,1.1619864,1.1382878,1.1129622,1.0889105,1.0642499,1.0392066,1.0152569,0.9908091,0.9676301,0.9445663,0.9214198,0.8997207,0.8777898,0.8566911,0.8361182,0.8153518,0.7960697,0.7765896,0.7576017,0.7392542,0.7206727,0.7034159,0.6861610,0.6691339,0.6530058,0.6367937,0.6216120,0.6066914,0.5918741,0.5781849,0.5644122,0.5514079,0.5387470,0.5262550,0.5147434,0.5032910,0.4923403,0.4817645,0.4712943,0.4617713,0.4523094,0.4431549,0.4344975,0.4259036,0.4181327,0.4103398,0.4028697,0.3957803,0.3888469,0.3824084,0.3760674,0.3699597,0.3642386,0.3586114,0.3533694,0.3482187,0.3432349,0.3386078,0.3340262,0.3297272,0.3255637,0.3214889,0.3177133,0.3140029,0.3104832,0.3070540,0.3037170,0.3006740,0.2976227,0.2947366,0.2919255,0.2891759,0.2867017,0.2842058,0.2818276,0.2795295,0.2773144,0.2752781,0.2732363,0.2713330,0.2694868,0.2677130,0.2660822,0.2644711,0.2629797,0.2615262,0.2601463,0.2588965,0.2577038,0.2565735,0.2555204,0.2545594,0.2536955,0.2528855,0.2521535,0.2515070,0.2509333,0.2504852,0.2500480,0.2497631,0.2494983,0.2493468,0.2492803,0.2492712,0.2493852,0.2495805,0.2498566,0.2502403,0.2507206,0.2512705,0.2519364,0.2527132,0.2535570,0.2545321,0.2555822,0.2567836,0.2581074,0.2594828,0.2610537,0.2626746,0.2644988,0.2664656,0.2685175,0.2708113,0.2731411,0.2757638,0.2784996,0.2813827,0.2845361,0.2877745,0.2912914,0.2949935,0.2988679,0.3030075,0.3071680,0.3117533,0.3163976,0.3212218,0.3263185,0.3313646,0.3366919,0.3419748,0.3474129,0.3528867,0.3581841,0.3635940,0.3687033,0.3738462,0.3787541,0.3832735,0.3876630,0.3915740,0.3953623,0.3987072,0.4016855,0.4043221,0.4065722,0.4086138,0.4101971,0.4115883,0.4126794,0.4135414,0.4142883,0.4148751,0.4153988,0.4158088,0.4162247,0.4167107,0.4172508,0.4179417,0.4187874,0.4198292,0.4209648,0.4223924,0.4241448,0.4261750,0.4285992,0.4314347,0.4347205,0.4386280,0.4430271,0.4484735,0.4546628,0.4618273,0.4702314,0.4796677,0.4911928,0.5043307,0.5198969,0.5380368,0.5588403,0.5839832,0.6120657,0.6468194,0.6859843,0.7313218,0.7853346,0.8460351,0.9199705,1.0036467,1.1025491,1.2135377,1.3368679,1.4779240,1.6268038,1.7994754,1.9764651,2.1619427,2.3472862,2.5129793,2.6602864,2.7649481,2.8467629,2.8935840,2.9281814,2.9418986,2.9610980,2.9754262,2.9793956,2.9811919,2.9935613,3.0013461,3.0010006,2.9939167,3.0082898,3.0103593,3.0087652,3.0096824,3.0066938,3.0117648,3.0015037,3.0031748,3.0014589,2.9938900,2.9913962,2.9879158,2.9941363,2.9942949,2.9924412,3.0031803,2.9978848,3.0005865,3.0050180,3.0089560,3.0198569,3.0150571,3.0102692,3.0191770,3.0203362,3.0174053,3.0082572,3.0108130,2.9931169,2.9881296,2.9773521,2.9592140,2.9439411,2.9197941,2.9013600,2.8767169,2.8442218,2.8177438,2.7896435,2.7542753,2.7186992,2.6885054,2.6476524,2.6110742,2.5689888,2.5303338,2.4895885,2.4480345,2.4110649,2.3694458,2.3324881,2.2916210,2.2551882,2.2173967,2.1780860,2.1420548,2.1069674,2.0713806,2.0339727,2.0029964,1.9686345,1.9347718,1.9020118,1.8713522,1.8396642,1.8085431,1.7801843,1.7510864,1.7225860,1.6938139,1.6665072,1.6403264,1.6134623,1.5896276,1.5634270,1.5397174,1.5154757,1.4920121,1.4689933,1.4470493,1.4244266,1.4032426,1.3825443,1.3615631,1.3424773,1.3222824,1.3035477,1.2847095,1.2667013,1.2492161,1.2318647,1.2155154,1.1992188,1.1839666,1.1683122,1.1541893,1.1395810,1.1260804,1.1123776,1.0998460,1.0873833,1.0754803,1.0640590,1.0528255,1.0423568,1.0316268,1.0221142,1.0122825,1.0032005,0.9942406,0.9859158,0.9777888,0.9698783,0.9625896,0.9553487,0.9485668,0.9417989,0.9357315,0.9299170,0.9241205,0.9186084,0.9133794,0.9084921,0.9037986,0.8994214,0.8950858,0.8912925,0.8875172,0.8843731,0.8809130,0.8780690,0.8752649,0.8727040,0.8705635,0.8686529,0.8668554,0.8653027,0.8640701,0.8629597,0.8620765,0.8614044,0.8611904,0.8609977,0.8610516,0.8614032,0.8618525,0.8625476,0.8633116,0.8646114,0.8658656,0.8675413,0.8694015,0.8715106,0.8737820,0.8762779,0.8790576,0.8820897,0.8854410,0.8887630,0.8925573,0.8965552,0.9008334,0.9053952,0.9100451,0.9151065,0.9203855,0.9259559,0.9316840,0.9378163,0.9440769,0.9507768,0.9574091,0.9648430,0.9720896,0.9800455,0.9878498,0.9962197,1.0047225,1.0136980,1.0226936,1.0321805,1.0417346,1.0517492,1.0622110,1.0725164,1.0836996,1.0946522,1.1062820,1.1179607,1.1303983,1.1425426,1.1554656,1.1686460,1.1819538,1.1953650,1.2101413,1.2237306,1.2388437,1.2538238,1.2700922,1.2842383,1.3007028,1.3168186,1.3339939,1.3499758,1.3678296,1.3847475,1.4040918,1.4202266,1.4388461,1.4571280,1.4763163,1.4954550,1.5152823,1.5354236,1.5557619,1.5759202,1.5966063,1.6179123,1.6380997,1.6603845,1.6821295,1.7040994,1.7257280,1.7508260,1.7723380,1.7934880,1.8167715,1.8414576,1.8641362,1.8874104,1.9114313,1.9335318,1.9581493,1.9823192,2.0071504,2.0316529,2.0561678,2.0806668,2.1046946,2.1317167,2.1547582,2.1776111,2.2055359,2.2311692,2.2512250,2.2752476,2.3112628,2.3320842,2.3546026,2.3772812,2.4005852,2.4232442,2.4505002,2.4728448,2.4955308,2.5131695,2.5351150,2.5533671,2.5722196,2.5916955,2.6100309,2.6342437,2.6377926,2.6507607,2.6708810,2.6804743,2.6887736,2.7021372,2.7042050,2.7167647,2.7191074,2.7345455,2.7332938,2.7409005,2.7439041,2.7480042,2.7441916,2.7616291,2.7485719,2.7616205,2.7576842,2.7484226,2.7639408,2.7702672,2.7554030,2.7578392,2.7661195,2.7603569
"w-18",39.2000008,2.8344154e-02,2.7464151e-02,2.6562452e-02,2.5969505e-02,2.6382923e-02,2.7101278e-02,2.6336432e-02,2.5392056e-02,2.6299477e-02,2.5694609e-02,2.5656462e-02,2.6221991e-02,2.6345968e-02,2.5563955e-02,2.5939226e-02,2.4673700e-02,2.4808168e-02,2.7011633e-02,2.6173592e-02,2.5798798e-02,2.5959492e-02,2.5394917e-02,2.6062012e-02,2.6350021e-02,2.6023865e-02,2.5995493e-02,2.6181221e-02,2.5731802e-02,2.5633574e-02,2.5453329e-02,2.5935888e-02,2.5343180e-02,2.5048018e-02,2.5059938e-02,2.5314808e-02,2.6057482e-02,2.5796890e-02,2.5624514e-02,2.6149273e-02,2.6339531e-02,2.5941372e-02,2.5577784e-02,2.6275396e-02,2.6512623e-02,2.6974440e-02,2.6236534e-02,2.6224136e-02,2.5764465e-02,2.7049303e-02,2.6326895e-02,2.5615692e-02,2.5412083e-02,2.5794506e-02,2.6052237e-02,2.5935411e-02,2.5762796e-02,2.5379181e-02,2.5734186e-02,2.6252985e-02,2.6234150e-02,2.6270866e-02,2.6942253e-02,2.5854588e-02,2.6210070e-02,2.6067257e-02,2.6044130e-02,2.6437044e-02,2.6212931e-02,2.5689363e-02,2.5647879e-02,2.6186228e-02,2.6370287e-02,2.6127815e-02,2.5737524e-02,2.5573969e-02,2.5690079e-02,2.5723934e-02,2.6263714e-02,2.5318384e-02,2.5595427e-02,2.5647402e-02,2.5249958e-02,2.5594234e-02,2.5395155e-02,2.5363922e-02,2.5309324e-02,2.5373936e-02,2.5270224e-02,2.5310755e-02,2.5138378e-02,2.5238991e-02,2.5375366e-02,2.5272369e-02,2.5067329e-02,2.5194407e-02,2.5356531e-02,2.5332689e-02,2.5018215e-02,2.5046110e-02,2.4872065e-02,2.4796247e-02,2.5014162e-02,2.5035381e-02,2.4876118e-02,2.4719715e-02,2.4872065e-02,2.4879694e-02,2.4674654e-02,2.4667740e-02,2.4590969e-02,2.4601460e-02,2.4634123e-02,2.4570227e-02,2.4469852e-02,2.4325371e-02,2.4541140e-02,2.4404764e-02,2.4457932e-02,2.4381638e-02,2.4441004e-02,2.4403334e-02,2.4295568e-02,2.4361372e-02,2.4424314e-02,2.4353027e-02,2.4314165e-02,2.4305105e-02,2.4309039e-02,2.4207234e-02,2.4181247e-02,2.4253845e-02,2.4350047e-02,2.4296999e-02,2.4341464e-02,2.4304509e-02,2.4361968e-02,2.4319887e-02,2.4358153e-02,2.4314761e-02,2.4333358e-02,2.4288297e-02,2.4305224e-02,2.4353981e-02,2.4245262e-02,2.4226308e-02,2.4258137e-02,2.4299145e-02,2.4288416e-02,2.4262309e-02,2.4250627e-02,2.4277449e-02,2.4307609e-02,2.4324179e-02,2.4244070e-02,2.4275661e-02,2.4332166e-02,2.4354696e-02,2.4407506e-02,2.4429679e-02,2.4446011e-02,2.4466157e-02,2.4477243e-02,2.4433970e-02,2.4409652e-02,2.4428129e-02,2.4498582e-02,2.4522901e-02,2.4578691e-02,2.4639368e-02,2.4699688e-02,2.4824858e-02,2.4899125e-02,2.4926305e-02,2.5006652e-02,2.5115609e-02,2.5231600e-02,2.5293112e-02,2.5344491e-02,2.5370479e-02,2.5376678e-02,2.5281310e-02,2.5169373e-02,2.4990439e-02,2.4759054e-02,2.4716973e-02,2.4582863e-02,2.4737239e-02,2.4958372e-02,2.5076270e-02,2.5103331e-02,2.5048137e-02,2.4981976e-02,2.4952650e-02,2.4923801e-02,2.4908066e-02,2.4899006e-02,2.4886131e-02,2.4884939e-02,2.4848580e-02,2.4835944e-02,2.4857163e-02,2.4822235e-02,2.4822354e-02,2.4818778e-02,2.4834275e-02,2.4842262e-02,2.4851441e-02,2.4907231e-02,2.4942875e-02,2.4986267e-02,2.5018573e-02,2.5076151e-02,2.5151134e-02,2.5216341e-02,2.5302529e-02,2.5409222e-02,2.5484443e-02,2.5581956e-02,2.5639892e-02,2.5711656e-02,2.5775790e-02,2.5792837e-02,2.5824189e-02,2.5838017e-02,2.5825977e-02,2.5872469e-02,2.5895119e-02,2.5904536e-02,2.5924206e-02,2.5941730e-02,2.5937438e-02,2.5979757e-02,2.5986433e-02,2.6006103e-02,2.6034117e-02,2.6043057e-02,2.6080489e-02,2.6109934e-02,2.6145816e-02,2.6195526e-02,2.6225090e-02,2.6268840e-02,2.6306987e-02,2.6333332e-02,2.6398659e-02,2.6426673e-02,2.6468754e-02,2.6534677e-02,2.6578069e-02,2.6651025e-02,2.6710629e-02,2.6782632e-02,2.6882887e-02,2.6942015e-02,2.7036548e-02,2.7152181e-02,2.7270675e-02,2.7421951e-02,2.7608752e-02,2.7788997e-02,2.7958989e-02,2.8264642e-02,2.8645635e-02,2.9113293e-02,2.9557109e-02,3.0058503e-02,3.0614972e-02,3.1220198e-02,3.1912804e-02,3.2651067e-02,3.3446312e-02,3.4375668e-02,3.5370946e-02,3.6496997e-02,3.7731886e-02,3.9026856e-02,4.0379286e-02,4.1711330e-02,4.2947888e-02,4.4018507e-02,4.4921517e-02,4.5616746e-02,4.6091557e-02,4.6424985e-02,4.6601057e-02,4.6676874e-02,4.6671391e-02,4.6586454e-02,4.6450973e-02,4.6261668e-02,4.6009839e-02,4.5686722e-02,4.5323491e-02,4.4910967e-02,4.4467390e-02,4.3989122e-02,4.3486357e-02,4.2958856e-02,4.2440772e-02,4.1886806e-02,4.1332722e-02,4.0770829e-02,4.0198326e-02,3.9620042e-02,3.9061189e-02,3.8496017e-02,3.7935615e-02,3.7365675e-02,3.6806941e-02,3.6265135e-02,3.5747409e-02,3.5215497e-02,3.4728765e-02,3.4246325e-02,3.3777356e-02,3.3344507e-02,3.2933950e-02,3.2500625e-02,3.2148123e-02,3.1798720e-02,3.1456590e-02,3.1163931e-02,3.0806541e-02,3.0505061e-02,3.0288696e-02,3.0098796e-02,2.9926896e-02,2.9739499e-02,2.9608727e-02,2.9489517e-02,2.9373646e-02,2.9308796e-02,2.9248476e-02,2.9221892e-02,2.9194713e-02,2.9223442e-02,2.9250264e-02,2.9287934e-02,2.9345989e-02,2.9448867e-02,2.9553652e-02,2.9688478e-02,2.9834747e-02,2.9978395e-02,3.0083537e-02,3.0333400e-02,3.0597925e-02,3.0862570e-02,3.1068325e-02,3.1365752e-02,3.3284605e-02,3.3521987e-02,3.3793725e-02,3.4058757e-02,3.4325399e-02,3.4598470e-02,3.4919322e-02,3.5270214e-02,3.5635311e-02,3.6088582e-02,3.6627039e-02,3.7276357e-02,3.8100321e-02,3.9059862e-02,4.0332213e-02,4.1826937e-02,4.3617286e-02,4.5867622e-02,4.8292976e-02,5.1061559e-02,5.4065552e-02,5.7109971e-02,6.0306359e-02,6.3294187e-02,6.6027492e-02,6.8602949e-02,7.0724584e-02,7.2507381e-02,7.3987097e-02,7.5010464e-02,7.5714618e-02,7.6182045e-02,7.6436415e-02,7.6552741e-02,7.6594576e-02,7.6580323e-02,7.6538824e-02,7.6481953e-02,7.6443374e-02,7.6438576e-02,7.6421849e-02,7.6453455e-02,7.6486871e-02,7.6536626e-02,7.6567650e-02,7.6563008e-02,7.6519042e-02,7.6414675e-02,7.6266691e-02,7.6057836e-02,7.5822234e-02,7.5548589e-02,7.5229682e-02,7.4908331e-02,7.4575648e-02,7.4227795e-02,7.3874921e-02,7.3525243e-02,7.3226668e-02,7.2888806e-02,7.2554164e-02,7.2214141e-02,7.1897529e-02,7.1575411e-02,7.1263537e-02,7.0928209e-02,7.0618913e-02,7.0315585e-02,6.9996834e-02,6.9705978e-02,6.9407120e-02,6.9130585e-02,6.8881564e-02,6.8616197e-02,6.8395361e-02,6.8195477e-02,6.8000674e-02,6.7852318e-02,6.7750171e-02,6.7663282e-02,6.7622706e-02,6.7633659e-02,6.7679554e-02,6.7777202e-02,6.7949802e-02,6.8156421e-02,6.8412200e-02,6.8766385e-02,6.9145136e-02,6.9625981e-02,7.0170015e-02,7.0742548e-02,7.1454018e-02,7.2219834e-02,7.3054306e-02,7.4039303e-02,7.5034603e-02,7.6211669e-02,7.7434421e-02,7.8761190e-02,8.0296509e-02,8.1851818e-02,8.3576143e-02,8.5523546e-02,8.7501571e-02,8.9778922e-02,9.2157960e-02,9.4665207e-02,9.7546451e-02,0.1004019,0.1035502,0.1069635,0.1103995,0.1142200,0.1180332,0.1219842,0.1262933,0.1303818,0.1347126,0.1391274,0.1433715,0.1478637,0.1520825,0.1562541,0.1606153,0.1646603,0.1689170,0.1731777,0.1775053,0.1823276,0.1872561,0.1927238,0.1992448,0.2062312,0.2148144,0.2245182,0.2360346,0.2503373,0.2662877,0.2858025,0.3094209,0.3360005,0.3685996,0.4042279,0.4444043,0.4914479,0.5398144,0.5944859,0.6517977,0.7101285,0.7727677,0.8313347,0.8899359,0.9478490,0.9997473,1.0495367,1.0935256,1.1323930,1.1682795,1.1975063,1.2238387,1.2463651,1.2649177,1.2815584,1.2944810,1.3053881,1.3143233,1.3209068,1.3259469,1.3292298,1.3312446,1.3319038,1.3313918,1.3300490,1.3279294,1.3248373,1.3209696,1.3161285,1.3099253,1.3015324,1.2916702,1.2788004,1.2641551,1.2471092,1.2275681,1.2071642,1.1847202,1.1612648,1.1374592,1.1121122,1.0880222,1.0634264,1.0383370,1.0144087,0.9899092,0.9666978,0.9436610,0.9205365,0.8988048,0.8768530,0.8558540,0.8352942,0.8145164,0.7952391,0.7758043,0.7567880,0.7384398,0.7198913,0.7027064,0.6854719,0.6684152,0.6522670,0.6361235,0.6209690,0.6060471,0.5912202,0.5775327,0.5638410,0.5508983,0.5382151,0.5256714,0.5142089,0.5027662,0.4918309,0.4813089,0.4708417,0.4613321,0.4518580,0.4427322,0.4340777,0.4255120,0.4177635,0.4100012,0.4025228,0.3954394,0.3885010,0.3820698,0.3757496,0.3696506,0.3639345,0.3583072,0.3530848,0.3479356,0.3429542,0.3383260,0.3337639,0.3294820,0.3253146,0.3212358,0.3174722,0.3137594,0.3102503,0.3068353,0.3035085,0.3004541,0.2974078,0.2945234,0.2917214,0.2889832,0.2864950,0.2840000,0.2816416,0.2793566,0.2771396,0.2750936,0.2730603,0.2711539,0.2693169,0.2675409,0.2659245,0.2643079,0.2628090,0.2613641,0.2599943,0.2587476,0.2575595,0.2564297,0.2553892,0.2544273,0.2535689,0.2527513,0.2520332,0.2513842,0.2508132,0.2503677,0.2499533,0.2496490,0.2493905,0.2492389,0.2491782,0.2491872,0.2492837,0.2494843,0.2497713,0.2501620,0.2506412,0.2511913,0.2518713,0.2526397,0.2534777,0.2544724,0.2555274,0.2567301,0.2580366,0.2594332,0.2610049,0.2626233,0.2644500,0.2664266,0.2684722,0.2707755,0.2731113,0.2757223,0.2784770,0.2813821,0.2845274,0.2877380,0.2912973,0.2949936,0.2988516,0.3030080,0.3071752,0.3117731,0.3163967,0.3212515,0.3263251,0.3313718,0.3367103,0.3420180,0.3474529,0.3529417,0.3582212,0.3636547,0.3687735,0.3739091,0.3788052,0.3833463,0.3877523,0.3916664,0.3954604,0.3987976,0.4017865,0.4044735,0.4067187,0.4087558,0.4103708,0.4117245,0.4128318,0.4137206,0.4144877,0.4150714,0.4155920,0.4160335,0.4164665,0.4169393,0.4174912,0.4181892,0.4190558,0.4201687,0.4212331,0.4226702,0.4244217,0.4264591,0.4289045,0.4317861,0.4350511,0.4389542,0.4433555,0.4488204,0.4550135,0.4621997,0.4706401,0.4801008,0.4916416,0.5048043,0.5204133,0.5385643,0.5593596,0.5845849,0.6126222,0.6474993,0.6866194,0.7320216,0.7859988,0.8468493,0.9207675,1.0045731,1.1035004,1.2147570,1.3381209,1.4794265,1.6282856,1.8008709,1.9784182,2.1634221,2.3483987,2.5128481,2.6579008,2.7640784,2.8441198,2.8911164,2.9252441,2.9437883,2.9648962,2.9653988,2.9756942,2.9832385,2.9909556,2.9960771,2.9953341,3.0069008,3.0008850,3.0053029,3.0065534,3.0142822,3.0095072,3.0050666,3.0069983,3.0016882,2.9990892,2.9922495,2.9929624,2.9973192,2.9881253,2.9994764,2.9953582,3.0021276,3.0004406,3.0091088,3.0098765,3.0127246,3.0172360,3.0173836,3.0134873,3.0231361,3.0174916,3.0163889,3.0177352,3.0072680,2.9922247,2.9824901,2.9750569,2.9585116,2.9366674,2.9212584,2.8958111,2.8688400,2.8431273,2.8170879,2.7877393,2.7481096,2.7157948,2.6809754,2.6427188,2.6069911,2.5666728,2.5259724,2.4862945,2.4469020,2.4076884,2.3669872,2.3295765,2.2910912,2.2534966,2.2137156,2.1762116,2.1390760,2.1042216,2.0689642,2.0319133,2.0012422,1.9665745,1.9332540,1.9005803,1.8682022,1.8375211,1.8075665,1.7790389,1.7488708,1.7207488,1.6922740,1.6658490,1.6384701,1.6121548,1.5887247,1.5622575,1.5380141,1.5139390,1.4910165,1.4676770,1.4457453,1.4236146,1.4020923,1.3815267,1.3604970,1.3413332,1.3211951,1.3027799,1.2839041,1.2659359,1.2480854,1.2310622,1.2148441,1.1984767,1.1831429,1.1677494,1.1534269,1.1389287,1.1255289,1.1120070,1.0994133,1.0868776,1.0749506,1.0636619,1.0523303,1.0420569,1.0313989,1.0217665,1.0120071,1.0029523,0.9939724,0.9854633,0.9776258,0.9697783,0.9624282,0.9551146,0.9484009,0.9416789,0.9355756,0.9298377,0.9240848,0.9185200,0.9132150,0.9084331,0.9038023,0.8993828,0.8950763,0.8912991,0.8875960,0.8843951,0.8809680,0.8781037,0.8753113,0.8728309,0.8706661,0.8687078,0.8669366,0.8654435,0.8642585,0.8630717,0.8621780,0.8615715,0.8612818,0.8610705,0.8611872,0.8615999,0.8619858,0.8627165,0.8634889,0.8647897,0.8660470,0.8677725,0.8696883,0.8717182,0.8739976,0.8765864,0.8792865,0.8823500,0.8857750,0.8891032,0.8928268,0.8968312,0.9011494,0.9056890,0.9104738,0.9156004,0.9206333,0.9263203,0.9320160,0.9382087,0.9444331,0.9511305,0.9578527,0.9651282,0.9724393,0.9803615,0.9881614,0.9966174,1.0051771,1.0140804,1.0230249,1.0326383,1.0421304,1.0521004,1.0624079,1.0731077,1.0839911,1.0950130,1.1066809,1.1182950,1.1308439,1.1429089,1.1558309,1.1692138,1.1823857,1.1959562,1.2101617,1.2243841,1.2398438,1.2538185,1.2703600,1.2848611,1.3013374,1.3172340,1.3343496,1.3502243,1.3682587,1.3852822,1.4047142,1.4208331,1.4392922,1.4574919,1.4768524,1.4960010,1.5155945,1.5354559,1.5556726,1.5763080,1.5969875,1.6176991,1.6383538,1.6606895,1.6814941,1.7045705,1.7262290,1.7496406,1.7714089,1.7936916,1.8168707,1.8416035,1.8643587,1.8873160,1.9126418,1.9346261,1.9584337,1.9832948,2.0079341,2.0337946,2.0553479,2.0796800,2.1070020,2.1317520,2.1555550,2.1803596,2.2061992,2.2303591,2.2532122,2.2796826,2.3064592,2.3316667,2.3558664,2.3770053,2.4001484,2.4253063,2.4528358,2.4730523,2.4968617,2.5094490,2.5292890,2.5544872,2.5756247,2.5939748,2.6097474,2.6264327,2.6407990,2.6559944,2.6625233,2.6800156,2.6898823,2.6985323,2.7071509,2.7169607,2.7244678,2.7372198,2.7337058,2.7456648,2.7428651,2.7513285,2.7497289,2.7585697,2.7578101,2.7656422,2.7603295,2.7577178,2.7669272,2.7620661,2.7682438,2.7543449,2.7637091,2.7618246
"w-19",42.0000000,2.8836250e-02,2.7763844e-02,2.6669741e-02,2.6467800e-02,2.6655912e-02,2.7120113e-02,2.6659727e-02,2.5675535e-02,2.6512861e-02,2.5931835e-02,2.6053190e-02,2.6432037e-02,2.6419401e-02,2.5717497e-02,2.6066542e-02,2.4978638e-02,2.5048733e-02,2.7156353e-02,2.6376724e-02,2.5997162e-02,2.6093960e-02,2.5635958e-02,2.6348591e-02,2.6619196e-02,2.6359320e-02,2.6178360e-02,2.6327610e-02,2.6106358e-02,2.5902271e-02,2.5690556e-02,2.6213408e-02,2.5489569e-02,2.5179148e-02,2.5308609e-02,2.5594234e-02,2.6210785e-02,2.6147366e-02,2.5830984e-02,2.6573420e-02,2.6566267e-02,2.6140928e-02,2.5886297e-02,2.6671171e-02,2.6590347e-02,2.7262688e-02,2.6504517e-02,2.6410103e-02,2.5934219e-02,2.7238131e-02,2.6618004e-02,2.5789976e-02,2.5659800e-02,2.6278973e-02,2.6418686e-02,2.6167631e-02,2.5770664e-02,2.5657892e-02,2.6077032e-02,2.6487589e-02,2.6493311e-02,2.6712656e-02,2.7168036e-02,2.6146889e-02,2.6549339e-02,2.6589632e-02,2.6300669e-02,2.6656389e-02,2.6742458e-02,2.6010036e-02,2.6011705e-02,2.6436567e-02,2.6538134e-02,2.6445150e-02,2.6052237e-02,2.5759935e-02,2.5935173e-02,2.6064396e-02,2.6612282e-02,2.5669813e-02,2.6101828e-02,2.5888443e-02,2.5399208e-02,2.5825262e-02,2.5646687e-02,2.5586843e-02,2.5670528e-02,2.5642157e-02,2.5550127e-02,2.5591135e-02,2.5403976e-02,2.5490046e-02,2.5599480e-02,2.5627851e-02,2.5374174e-02,2.5426865e-02,2.5542021e-02,2.5465965e-02,2.5273800e-02,2.5400162e-02,2.5133848e-02,2.5066853e-02,2.5229931e-02,2.5270700e-02,2.5220394e-02,2.4911404e-02,2.5050640e-02,2.5032043e-02,2.4846315e-02,2.4943829e-02,2.4835825e-02,2.4914980e-02,2.4917126e-02,2.4819613e-02,2.4764299e-02,2.4605751e-02,2.4792910e-02,2.4648428e-02,2.4652004e-02,2.4574757e-02,2.4646759e-02,2.4669886e-02,2.4554491e-02,2.4650574e-02,2.4657011e-02,2.4604797e-02,2.4531841e-02,2.4501801e-02,2.4514437e-02,2.4451375e-02,2.4429321e-02,2.4493456e-02,2.4536729e-02,2.4494529e-02,2.4508715e-02,2.4541020e-02,2.4586916e-02,2.4521589e-02,2.4557590e-02,2.4548173e-02,2.4567246e-02,2.4542451e-02,2.4538636e-02,2.4572253e-02,2.4466872e-02,2.4463058e-02,2.4529576e-02,2.4567604e-02,2.4496913e-02,2.4529815e-02,2.4503827e-02,2.4527073e-02,2.4515390e-02,2.4568915e-02,2.4493217e-02,2.4523258e-02,2.4574995e-02,2.4603367e-02,2.4655223e-02,2.4627686e-02,2.4689794e-02,2.4722219e-02,2.4695873e-02,2.4655700e-02,2.4643898e-02,2.4687886e-02,2.4719596e-02,2.4773836e-02,2.4826646e-02,2.4889588e-02,2.4933696e-02,2.5061727e-02,2.5154948e-02,2.5172472e-02,2.5243402e-02,2.5358915e-02,2.5459051e-02,2.5509834e-02,2.5536060e-02,2.5565267e-02,2.5562882e-02,2.5487542e-02,2.5413275e-02,2.5275946e-02,2.5026202e-02,2.5096893e-02,2.4931788e-02,2.5053859e-02,2.5180817e-02,2.5279284e-02,2.5289178e-02,2.5254965e-02,2.5190830e-02,2.5170684e-02,2.5137901e-02,2.5118113e-02,2.5104880e-02,2.5094509e-02,2.5094867e-02,2.5054574e-02,2.5047898e-02,2.5057435e-02,2.5022626e-02,2.5033116e-02,2.5035262e-02,2.5050879e-02,2.5052071e-02,2.5072455e-02,2.5114775e-02,2.5143981e-02,2.5190473e-02,2.5240541e-02,2.5296926e-02,2.5353312e-02,2.5429010e-02,2.5506973e-02,2.5617242e-02,2.5703192e-02,2.5782585e-02,2.5855780e-02,2.5928736e-02,2.6003242e-02,2.6012540e-02,2.6049256e-02,2.6073694e-02,2.6083112e-02,2.6103854e-02,2.6124954e-02,2.6141644e-02,2.6161194e-02,2.6167393e-02,2.6180267e-02,2.6205778e-02,2.6209116e-02,2.6228786e-02,2.6249170e-02,2.6265502e-02,2.6297092e-02,2.6323438e-02,2.6356578e-02,2.6404619e-02,2.6431322e-02,2.6478291e-02,2.6515365e-02,2.6542068e-02,2.6606679e-02,2.6639462e-02,2.6681781e-02,2.6746631e-02,2.6793599e-02,2.6860714e-02,2.6920319e-02,2.6995897e-02,2.7097940e-02,2.7160048e-02,2.7261734e-02,2.7361631e-02,2.7504563e-02,2.7648926e-02,2.7830124e-02,2.8050423e-02,2.8192878e-02,2.8489113e-02,2.8892994e-02,2.9389143e-02,2.9826999e-02,3.0339003e-02,3.0905962e-02,3.1528950e-02,3.2222629e-02,3.2965422e-02,3.3790469e-02,3.4723520e-02,3.5731316e-02,3.6871910e-02,3.8126707e-02,3.9441943e-02,4.0816188e-02,4.2167068e-02,4.3428540e-02,4.4528127e-02,4.5424104e-02,4.6132803e-02,4.6610475e-02,4.6927691e-02,4.7106743e-02,4.7164083e-02,4.7140121e-02,4.7041833e-02,4.6878099e-02,4.6658993e-02,4.6390474e-02,4.6053410e-02,4.5660377e-02,4.5237482e-02,4.4773996e-02,4.4276536e-02,4.3742895e-02,4.3203115e-02,4.2661667e-02,4.2091370e-02,4.1521072e-02,4.0936649e-02,4.0358067e-02,3.9774299e-02,3.9196253e-02,3.8632393e-02,3.8056970e-02,3.7480712e-02,3.6921263e-02,3.6376834e-02,3.5850406e-02,3.5321355e-02,3.4840584e-02,3.4348965e-02,3.3874273e-02,3.3458233e-02,3.3038139e-02,3.2620907e-02,3.2227039e-02,3.1903625e-02,3.1561375e-02,3.1257153e-02,3.0925989e-02,3.0638814e-02,3.0407906e-02,3.0223608e-02,3.0070424e-02,2.9886246e-02,2.9697776e-02,2.9585242e-02,2.9518962e-02,2.9443502e-02,2.9376268e-02,2.9333711e-02,2.9335141e-02,2.9330015e-02,2.9357910e-02,2.9402018e-02,2.9484510e-02,2.9568911e-02,2.9667020e-02,2.9807925e-02,2.9966235e-02,3.0100703e-02,3.0190945e-02,3.0476451e-02,3.0722976e-02,3.1019568e-02,3.1192660e-02,3.1502724e-02,3.3893067e-02,3.4123894e-02,3.4402423e-02,3.4670256e-02,3.4947589e-02,3.5235383e-02,3.5556555e-02,3.5915513e-02,3.6285434e-02,3.6747739e-02,3.7298646e-02,3.7962068e-02,3.8788956e-02,3.9768502e-02,4.1076411e-02,4.2599265e-02,4.4405453e-02,4.6699513e-02,4.9170483e-02,5.1971719e-02,5.5051088e-02,5.8142923e-02,6.1406173e-02,6.4447224e-02,6.7216687e-02,6.9824018e-02,7.1958736e-02,7.3739089e-02,7.5203680e-02,7.6207474e-02,7.6889798e-02,7.7301309e-02,7.7520177e-02,7.7598304e-02,7.7581018e-02,7.7528365e-02,7.7439368e-02,7.7342220e-02,7.7265054e-02,7.7206932e-02,7.7171713e-02,7.7162422e-02,7.7166878e-02,7.7181399e-02,7.7187337e-02,7.7154309e-02,7.7084087e-02,7.6959483e-02,7.6785207e-02,7.6556846e-02,7.6285660e-02,7.5998887e-02,7.5658038e-02,7.5323522e-02,7.4964017e-02,7.4596420e-02,7.4238874e-02,7.3870726e-02,7.3542364e-02,7.3214561e-02,7.2854251e-02,7.2517112e-02,7.2188810e-02,7.1860656e-02,7.1548522e-02,7.1201801e-02,7.0893377e-02,7.0587724e-02,7.0273288e-02,6.9981560e-02,6.9687106e-02,6.9412097e-02,6.9152758e-02,6.8905279e-02,6.8695992e-02,6.8498343e-02,6.8309709e-02,6.8169780e-02,6.8077661e-02,6.7995071e-02,6.7959130e-02,6.7978360e-02,6.8037078e-02,6.8140611e-02,6.8324402e-02,6.8538725e-02,6.8813331e-02,6.9177121e-02,6.9568127e-02,7.0065618e-02,7.0588380e-02,7.1198642e-02,7.1931496e-02,7.2703063e-02,7.3551737e-02,7.4554607e-02,7.5555764e-02,7.6753408e-02,7.7997498e-02,7.9335570e-02,8.0887869e-02,8.2459398e-02,8.4198274e-02,8.6175211e-02,8.8172704e-02,9.0479702e-02,9.2881881e-02,9.5406219e-02,9.8315656e-02,0.1012170,0.1043984,0.1078474,0.1113260,0.1151927,0.1190552,0.1230554,0.1274113,0.1315837,0.1359532,0.1404343,0.1447561,0.1493233,0.1535950,0.1578526,0.1622963,0.1664287,0.1707633,0.1751342,0.1795371,0.1844856,0.1895275,0.1951334,0.2018123,0.2089609,0.2177479,0.2276968,0.2394718,0.2540607,0.2703616,0.2901681,0.3142225,0.3412295,0.3743092,0.4104166,0.4512968,0.4990651,0.5480631,0.6034730,0.6616334,0.7208425,0.7843518,0.8437085,0.9031163,0.9615950,1.0138884,1.0639924,1.1080314,1.1465890,1.1821110,1.2107878,1.2362264,1.2576792,1.2752590,1.2906361,1.3024215,1.3121020,1.3197472,1.3252167,1.3288974,1.3311604,1.3319286,1.3315452,1.3300835,1.3276290,1.3246704,1.3210409,1.3162425,1.3109524,1.3040437,1.2950766,1.2847084,1.2713490,1.2563384,1.2387756,1.2186462,1.1979220,1.1751003,1.1513150,1.1272749,1.1018275,1.0774819,1.0526723,1.0274798,1.0034924,0.9790230,0.9558091,0.9327873,0.9096177,0.8880261,0.8662514,0.8453095,0.8248565,0.8041703,0.7851244,0.7658216,0.7469983,0.7288295,0.7105733,0.6934291,0.6763503,0.6595150,0.6436300,0.6276100,0.6126361,0.5978991,0.5833270,0.5697514,0.5562293,0.5434274,0.5310217,0.5186593,0.5073562,0.4960835,0.4853355,0.4749625,0.4646918,0.4553308,0.4460046,0.4370477,0.4285273,0.4201710,0.4124498,0.4048278,0.3974585,0.3905313,0.3837050,0.3774076,0.3711594,0.3651675,0.3595451,0.3540429,0.3488813,0.3438422,0.3389417,0.3343961,0.3298957,0.3257154,0.3216038,0.3175779,0.3138825,0.3102306,0.3067735,0.3034226,0.3001601,0.2971396,0.2941462,0.2913117,0.2885661,0.2858646,0.2834235,0.2809555,0.2786527,0.2763962,0.2742226,0.2722314,0.2702476,0.2683447,0.2665582,0.2648217,0.2632342,0.2616490,0.2601839,0.2587766,0.2574358,0.2562367,0.2550621,0.2539819,0.2529713,0.2520263,0.2512067,0.2504286,0.2497537,0.2491395,0.2486052,0.2481840,0.2478042,0.2475414,0.2473202,0.2472156,0.2471706,0.2472192,0.2473607,0.2475858,0.2479220,0.2483289,0.2488482,0.2494458,0.2501614,0.2509632,0.2518498,0.2528606,0.2539766,0.2552070,0.2565666,0.2580011,0.2596075,0.2612714,0.2631438,0.2651570,0.2672535,0.2695624,0.2719461,0.2746050,0.2773974,0.2803320,0.2835231,0.2867793,0.2903685,0.2941130,0.2980070,0.3022006,0.3064028,0.3110173,0.3156944,0.3205972,0.3257059,0.3307915,0.3361783,0.3415359,0.3470026,0.3525563,0.3578615,0.3633778,0.3685569,0.3737516,0.3787166,0.3833413,0.3878067,0.3918377,0.3957267,0.3991796,0.4022596,0.4050265,0.4073867,0.4094909,0.4112237,0.4127407,0.4139344,0.4149319,0.4157553,0.4164995,0.4170861,0.4176374,0.4181598,0.4187388,0.4193782,0.4201720,0.4211209,0.4221265,0.4234685,0.4249986,0.4268370,0.4289818,0.4315070,0.4344916,0.4378279,0.4418860,0.4463900,0.4519742,0.4583291,0.4656366,0.4742588,0.4838980,0.4956902,0.5090697,0.5249284,0.5433909,0.5645357,0.5900546,0.6186126,0.6539069,0.6936677,0.7397345,0.7944638,0.8561645,0.9310734,1.0162783,1.1163198,1.2287393,1.3537755,1.4969958,1.6476150,1.8216522,2.0003076,2.1870978,2.3697829,2.5343122,2.6781316,2.7830808,2.8542097,2.8987672,2.9269073,2.9475822,2.9598923,2.9672773,2.9824045,2.9891307,2.9939392,3.0007250,3.0001030,3.0118694,3.0094957,3.0043468,3.0092387,3.0110497,3.0082793,3.0064368,3.0025094,3.0101337,3.0030479,2.9943714,2.9912584,2.9950929,2.9952657,2.9944348,2.9981310,2.9944415,3.0025578,3.0092337,3.0114760,3.0088329,3.0148122,3.0165126,3.0192389,3.0154545,3.0190954,3.0118833,3.0069184,3.0053763,2.9926105,2.9787045,2.9649539,2.9515705,2.9284687,2.9087479,2.8869221,2.8580256,2.8325632,2.8027165,2.7686226,2.7314150,2.6969142,2.6641090,2.6270952,2.5862830,2.5429790,2.5047259,2.4645441,2.4255078,2.3851521,2.3447633,2.3075724,2.2686691,2.2303267,2.1911588,2.1548085,2.1184759,2.0825474,2.0465970,2.0116615,1.9802061,1.9450139,1.9113746,1.8801898,1.8491654,1.8189423,1.7880924,1.7599189,1.7295072,1.7030919,1.6752212,1.6484216,1.6213542,1.5984062,1.5720698,1.5466665,1.5236381,1.4994349,1.4770435,1.4540926,1.4324430,1.4105120,1.3895136,1.3693733,1.3488795,1.3297119,1.3104280,1.2921994,1.2734630,1.2559793,1.2387112,1.2218273,1.2058589,1.1899598,1.1749239,1.1599447,1.1458981,1.1317313,1.1183026,1.1053433,1.0928348,1.0807586,1.0691029,1.0580641,1.0470765,1.0368674,1.0265590,1.0170364,1.0077266,0.9987023,0.9900753,0.9818621,0.9740796,0.9664521,0.9592876,0.9521781,0.9456567,0.9391198,0.9334993,0.9274439,0.9219803,0.9167231,0.9115278,0.9069690,0.9022902,0.8981199,0.8941289,0.8904217,0.8869197,0.8836570,0.8804529,0.8776569,0.8750645,0.8726963,0.8706466,0.8688408,0.8672012,0.8658451,0.8646397,0.8636329,0.8629133,0.8624410,0.8621020,0.8620778,0.8624336,0.8626416,0.8632661,0.8639746,0.8650255,0.8662391,0.8677804,0.8694419,0.8714987,0.8735354,0.8758948,0.8786200,0.8815370,0.8849663,0.8878434,0.8914240,0.8952413,0.8993497,0.9037328,0.9083216,0.9131413,0.9182072,0.9234086,0.9293356,0.9349700,0.9411575,0.9474374,0.9542124,0.9609553,0.9683984,0.9756472,0.9837758,0.9915528,1.0000250,1.0085541,1.0174140,1.0266038,1.0361383,1.0455644,1.0557983,1.0660156,1.0767207,1.0875374,1.0987309,1.1102901,1.1219589,1.1345466,1.1467810,1.1596751,1.1729114,1.1862442,1.1992744,1.2137957,1.2277217,1.2433770,1.2576725,1.2736530,1.2885652,1.3050801,1.3204498,1.3378934,1.3539910,1.3718898,1.3888323,1.4081855,1.4243162,1.4429367,1.4612308,1.4805601,1.4997131,1.5195017,1.5391301,1.5592791,1.5802050,1.6007924,1.6221192,1.6422789,1.6640476,1.6856512,1.7077971,1.7310677,1.7540461,1.7762524,1.7979758,1.8209231,1.8464124,1.8696141,1.8920920,1.9170103,1.9402714,1.9634870,1.9885584,2.0127547,2.0372853,2.0602698,2.0846124,2.1132390,2.1359549,2.1621478,2.1850100,2.2127583,2.2325530,2.2565043,2.2856474,2.3118219,2.3384593,2.3610494,2.3808622,2.4090300,2.4263189,2.4538851,2.4794817,2.4956903,2.5175490,2.5387869,2.5598588,2.5811660,2.5938435,2.6142151,2.6288733,2.6472247,2.6631436,2.6759551,2.6908112,2.6971164,2.7001808,2.7131844,2.7245603,2.7285748,2.7354937,2.7397611,2.7462032,2.7575679,2.7479031,2.7561517,2.7564969,2.7547064,2.7644763,2.7641745,2.7714388,2.7706423,2.7640321,2.7684317,2.7614756,2.7504334,2.7588525
"w-20",42.0000000,2.8545618e-02,2.7921677e-02,2.6932955e-02,2.6532173e-02,2.6682377e-02,2.7063131e-02,2.6606083e-02,2.5680542e-02,2.6670218e-02,2.6390314e-02,2.6173830e-02,2.6486158e-02,2.6608467e-02,2.5723696e-02,2.6083469e-02,2.5009155e-02,2.5110483e-02,2.7237654e-02,2.6432991e-02,2.5993109e-02,2.6151419e-02,2.5702477e-02,2.6189327e-02,2.6581287e-02,2.6179552e-02,2.6194334e-02,2.6320934e-02,2.6161671e-02,2.5935888e-02,2.5966644e-02,2.6156425e-02,2.5658846e-02,2.5280476e-02,2.5246620e-02,2.5693655e-02,2.6406288e-02,2.6298285e-02,2.5834322e-02,2.6767015e-02,2.6521921e-02,2.6300669e-02,2.5855064e-02,2.6649237e-02,2.6740074e-02,2.7307034e-02,2.6614666e-02,2.6543856e-02,2.6030302e-02,2.7338505e-02,2.6697397e-02,2.5940418e-02,2.5729179e-02,2.6292801e-02,2.6487589e-02,2.6119947e-02,2.5880814e-02,2.5878191e-02,2.6148081e-02,2.6472807e-02,2.6601791e-02,2.7076483e-02,2.7186632e-02,2.6120186e-02,2.6621103e-02,2.6635408e-02,2.6333809e-02,2.6787043e-02,2.6689291e-02,2.6159048e-02,2.6201963e-02,2.6557684e-02,2.6626348e-02,2.6656151e-02,2.6156425e-02,2.5723219e-02,2.5972843e-02,2.6124477e-02,2.6543140e-02,2.5722980e-02,2.5987387e-02,2.5858164e-02,2.5486469e-02,2.5906563e-02,2.5700808e-02,2.5695086e-02,2.5602102e-02,2.5594950e-02,2.5614262e-02,2.5633812e-02,2.5452852e-02,2.5531769e-02,2.5813341e-02,2.5706053e-02,2.5442362e-02,2.5576115e-02,2.5633097e-02,2.5523663e-02,2.5308132e-02,2.5442600e-02,2.5233984e-02,2.5138140e-02,2.5352955e-02,2.5432110e-02,2.5262833e-02,2.5006294e-02,2.5194645e-02,2.5151014e-02,2.4962902e-02,2.5005102e-02,2.4921656e-02,2.4969816e-02,2.4977684e-02,2.4889231e-02,2.4788618e-02,2.4623156e-02,2.4811268e-02,2.4714708e-02,2.4762154e-02,2.4689913e-02,2.4774313e-02,2.4687290e-02,2.4617672e-02,2.4663210e-02,2.4714947e-02,2.4650574e-02,2.4628639e-02,2.4602890e-02,2.4602890e-02,2.4544239e-02,2.4514556e-02,2.4551868e-02,2.4619699e-02,2.4570107e-02,2.4594665e-02,2.4595261e-02,2.4681091e-02,2.4631619e-02,2.4629116e-02,2.4597406e-02,2.4626851e-02,2.4616361e-02,2.4605036e-02,2.4635673e-02,2.4534106e-02,2.4542928e-02,2.4590254e-02,2.4646759e-02,2.4611473e-02,2.4562359e-02,2.4556398e-02,2.4604917e-02,2.4626970e-02,2.4651766e-02,2.4552584e-02,2.4631739e-02,2.4653554e-02,2.4693370e-02,2.4705768e-02,2.4720550e-02,2.4778485e-02,2.4823666e-02,2.4768233e-02,2.4714470e-02,2.4708986e-02,2.4737358e-02,2.4769187e-02,2.4834394e-02,2.4883509e-02,2.4923325e-02,2.4991989e-02,2.5133729e-02,2.5219917e-02,2.5235415e-02,2.5314093e-02,2.5429010e-02,2.5538683e-02,2.5615454e-02,2.5651932e-02,2.5685668e-02,2.5674701e-02,2.5604963e-02,2.5468349e-02,2.5259614e-02,2.5041461e-02,2.4979234e-02,2.4790645e-02,2.5003910e-02,2.5237203e-02,2.5377035e-02,2.5398612e-02,2.5345802e-02,2.5281310e-02,2.5244474e-02,2.5204420e-02,2.5192857e-02,2.5180101e-02,2.5166869e-02,2.5151491e-02,2.5127292e-02,2.5119424e-02,2.5134683e-02,2.5095463e-02,2.5105476e-02,2.5104880e-02,2.5123239e-02,2.5119781e-02,2.5146723e-02,2.5186419e-02,2.5216341e-02,2.5259852e-02,2.5314212e-02,2.5369763e-02,2.5430322e-02,2.5497079e-02,2.5589705e-02,2.5690317e-02,2.5780916e-02,2.5857329e-02,2.5926709e-02,2.6005626e-02,2.6071072e-02,2.6076794e-02,2.6108861e-02,2.6143551e-02,2.6149631e-02,2.6172042e-02,2.6180029e-02,2.6214123e-02,2.6226282e-02,2.6232839e-02,2.6239753e-02,2.6270509e-02,2.6275635e-02,2.6291728e-02,2.6317596e-02,2.6335001e-02,2.6364446e-02,2.6390195e-02,2.6430368e-02,2.6466370e-02,2.6500702e-02,2.6547790e-02,2.6589274e-02,2.6607871e-02,2.6672959e-02,2.6706100e-02,2.6750684e-02,2.6815295e-02,2.6859283e-02,2.6933193e-02,2.6996732e-02,2.7066350e-02,2.7171850e-02,2.7232170e-02,2.7341723e-02,2.7468085e-02,2.7576447e-02,2.7746439e-02,2.7934432e-02,2.8104305e-02,2.8295040e-02,2.8593659e-02,2.8983474e-02,2.9456377e-02,2.9914737e-02,3.0426264e-02,3.0996323e-02,3.1612992e-02,3.2309175e-02,3.3060312e-02,3.3874273e-02,3.4820080e-02,3.5829306e-02,3.6971569e-02,3.8229942e-02,3.9550185e-02,4.0923953e-02,4.2281866e-02,4.3535113e-02,4.4647217e-02,4.5545220e-02,4.6247482e-02,4.6721935e-02,4.7047853e-02,4.7212481e-02,4.7272563e-02,4.7245264e-02,4.7143996e-02,4.6973825e-02,4.6755433e-02,4.6477616e-02,4.6138287e-02,4.5737624e-02,4.5314133e-02,4.4844925e-02,4.4350684e-02,4.3806314e-02,4.3256760e-02,4.2728901e-02,4.2140007e-02,4.1583419e-02,4.0987074e-02,4.0402293e-02,3.9819002e-02,3.9242029e-02,3.8670540e-02,3.8089752e-02,3.7522674e-02,3.6954045e-02,3.6404133e-02,3.5869002e-02,3.5358191e-02,3.4861088e-02,3.4369588e-02,3.3907652e-02,3.3496737e-02,3.3066154e-02,3.2636762e-02,3.2253146e-02,3.1938553e-02,3.1566501e-02,3.1263590e-02,3.0947208e-02,3.0633688e-02,3.0427575e-02,3.0213714e-02,3.0078769e-02,2.9899120e-02,2.9698968e-02,2.9595494e-02,2.9495597e-02,2.9458523e-02,2.9395461e-02,2.9358506e-02,2.9319882e-02,2.9343367e-02,2.9354930e-02,2.9394984e-02,2.9472470e-02,2.9621243e-02,2.9709458e-02,2.9789090e-02,2.9959798e-02,3.0100465e-02,3.0152798e-02,3.0444503e-02,3.0781865e-02,3.1011701e-02,3.1247616e-02,3.1492710e-02,3.4072720e-02,3.4308411e-02,3.4580491e-02,3.4856927e-02,3.5129305e-02,3.5416320e-02,3.5740316e-02,3.6092076e-02,3.6472365e-02,3.6944259e-02,3.7491731e-02,3.8150974e-02,3.8991947e-02,3.9983235e-02,4.1279793e-02,4.2808007e-02,4.4617139e-02,4.6924785e-02,4.9397845e-02,5.2206501e-02,5.5294700e-02,5.8398206e-02,6.1666768e-02,6.4718008e-02,6.7499869e-02,7.0112593e-02,7.2254717e-02,7.4041247e-02,7.5495414e-02,7.6496124e-02,7.7168286e-02,7.7576578e-02,7.7773683e-02,7.7847362e-02,7.7825144e-02,7.7762023e-02,7.7662230e-02,7.7551134e-02,7.7473029e-02,7.7411614e-02,7.7370986e-02,7.7358738e-02,7.7356420e-02,7.7366292e-02,7.7366315e-02,7.7333376e-02,7.7260569e-02,7.7126428e-02,7.6945186e-02,7.6716274e-02,7.6441199e-02,7.6147333e-02,7.5802177e-02,7.5464025e-02,7.5113527e-02,7.4736223e-02,7.4379563e-02,7.4009180e-02,7.3669598e-02,7.3337793e-02,7.2990447e-02,7.2662406e-02,7.2327524e-02,7.1985185e-02,7.1671322e-02,7.1322784e-02,7.1017012e-02,7.0711941e-02,7.0390657e-02,7.0111141e-02,6.9811389e-02,6.9535539e-02,6.9274843e-02,6.9020271e-02,6.8823330e-02,6.8636611e-02,6.8445660e-02,6.8306074e-02,6.8208992e-02,6.8120316e-02,6.8084098e-02,6.8105914e-02,6.8175308e-02,6.8283975e-02,6.8458989e-02,6.8680115e-02,6.8962947e-02,6.9323532e-02,6.9720507e-02,7.0211723e-02,7.0740238e-02,7.1364716e-02,7.2087556e-02,7.2862878e-02,7.3713541e-02,7.4719936e-02,7.5734757e-02,7.6923586e-02,7.8157224e-02,7.9501174e-02,8.1058338e-02,8.2638592e-02,8.4376320e-02,8.6357139e-02,8.8356972e-02,9.0676621e-02,9.3076266e-02,9.5609955e-02,9.8528601e-02,0.1014328,0.1046137,0.1080681,0.1115575,0.1154360,0.1193012,0.1233068,0.1276724,0.1318533,0.1362605,0.1407383,0.1450635,0.1496442,0.1539406,0.1582083,0.1626586,0.1668026,0.1711635,0.1755354,0.1799707,0.1849364,0.1899947,0.1956369,0.2023355,0.2095103,0.2183282,0.2283336,0.2401557,0.2547839,0.2711129,0.2910722,0.3150862,0.3422292,0.3754564,0.4115638,0.4526259,0.5003942,0.5495557,0.6052254,0.6634029,0.7228035,0.7864987,0.8459455,0.9055126,0.9640548,1.0164266,1.0665411,1.1105947,1.1491159,1.1844373,1.2129663,1.2384634,1.2597189,1.2770665,1.2922759,1.3038490,1.3133637,1.3206240,1.3259510,1.3294833,1.3314670,1.3320262,1.3314108,1.3298591,1.3273695,1.3241731,1.3203861,1.3155260,1.3100988,1.3031021,1.2939667,1.2835490,1.2701447,1.2550104,1.2374206,1.2172314,1.1963617,1.1735265,1.1495925,1.1254308,1.1000309,1.0756444,1.0508038,1.0256178,1.0015821,0.9771237,0.9538814,0.9309068,0.9077688,0.8861982,0.8643906,0.8434280,0.8230889,0.8024358,0.7833658,0.7641488,0.7453266,0.7272388,0.7088771,0.6919068,0.6748073,0.6580586,0.6421536,0.6261728,0.6112705,0.5965640,0.5820212,0.5685328,0.5550113,0.5422553,0.5298465,0.5175581,0.5062668,0.4950148,0.4842969,0.4739786,0.4636792,0.4543597,0.4450765,0.4361274,0.4276403,0.4193107,0.4116402,0.4039932,0.3966644,0.3897502,0.3829738,0.3766752,0.3704455,0.3644849,0.3588771,0.3533657,0.3482391,0.3431997,0.3383163,0.3337780,0.3293007,0.3251252,0.3210228,0.3170181,0.3133320,0.3096819,0.3062519,0.3028913,0.2996542,0.2966393,0.2936646,0.2908237,0.2880814,0.2854074,0.2829663,0.2805150,0.2781938,0.2759523,0.2737855,0.2718168,0.2698224,0.2679364,0.2661400,0.2644118,0.2628279,0.2612649,0.2597980,0.2584067,0.2570850,0.2558710,0.2547057,0.2536287,0.2526253,0.2516981,0.2508826,0.2500949,0.2494285,0.2488298,0.2482980,0.2478875,0.2474949,0.2472437,0.2470412,0.2469309,0.2468972,0.2469510,0.2470959,0.2473314,0.2476571,0.2480886,0.2486081,0.2492229,0.2499291,0.2507349,0.2516349,0.2526500,0.2537605,0.2550217,0.2563757,0.2578115,0.2594153,0.2610856,0.2629737,0.2649870,0.2670869,0.2694274,0.2717995,0.2744790,0.2772787,0.2802046,0.2834165,0.2866779,0.2902503,0.2940073,0.2979194,0.3021273,0.3063200,0.3109491,0.3156391,0.3205493,0.3256629,0.3307509,0.3361553,0.3415074,0.3469763,0.3525442,0.3578957,0.3633808,0.3685660,0.3737916,0.3787839,0.3834036,0.3878937,0.3919463,0.3958278,0.3992851,0.4023956,0.4051909,0.4075589,0.4096836,0.4114558,0.4129663,0.4142051,0.4152081,0.4160711,0.4168029,0.4174302,0.4179643,0.4184928,0.4191256,0.4197392,0.4205558,0.4214829,0.4225562,0.4239177,0.4254441,0.4273236,0.4294874,0.4320252,0.4350008,0.4384133,0.4424716,0.4470091,0.4526014,0.4589859,0.4663180,0.4749907,0.4846601,0.4964728,0.5098764,0.5257888,0.5442870,0.5654914,0.5911427,0.6196728,0.6551263,0.6949866,0.7411328,0.7960141,0.8578242,0.9330655,1.0182109,1.1186208,1.2316669,1.3568602,1.5004442,1.6508713,1.8253567,2.0041199,2.1908312,2.3717301,2.5340590,2.6794598,2.7786815,2.8538573,2.8934093,2.9277952,2.9459953,2.9580154,2.9720895,2.9727128,2.9794030,2.9837401,2.9939966,2.9970407,2.9908338,2.9977961,3.0098977,3.0010748,3.0048285,3.0029523,3.0046797,3.0090718,2.9944034,2.9968839,2.9943559,2.9876220,2.9871061,2.9948180,2.9980438,2.9912636,2.9933181,2.9968929,2.9997094,3.0069625,3.0114174,3.0201986,3.0124810,3.0155404,3.0241029,3.0118775,3.0119405,3.0070946,3.0084896,2.9959850,2.9700890,2.9640701,2.9540265,2.9255397,2.9019053,2.8804047,2.8606734,2.8293538,2.7954693,2.7661920,2.7295969,2.6921325,2.6556041,2.6228135,2.5811570,2.5361831,2.5008771,2.4590352,2.4170094,2.3795068,2.3381429,2.3014922,2.2622211,2.2243242,2.1869478,2.1501222,2.1128139,2.0776935,2.0424876,2.0072107,1.9753629,1.9401871,1.9076202,1.8758861,1.8458495,1.8152275,1.7843113,1.7562962,1.7264609,1.6997434,1.6716948,1.6451932,1.6191788,1.5949869,1.5692106,1.5441880,1.5213671,1.4968923,1.4742415,1.4518415,1.4300086,1.4079993,1.3871642,1.3671752,1.3468729,1.3278780,1.3082540,1.2904376,1.2716624,1.2541138,1.2369200,1.2202415,1.2042283,1.1884129,1.1736209,1.1584312,1.1444390,1.1304123,1.1171660,1.1041743,1.0915797,1.0797045,1.0679386,1.0569974,1.0460302,1.0360289,1.0257040,1.0163670,1.0068903,0.9980023,0.9893385,0.9813313,0.9735904,0.9657900,0.9588039,0.9517975,0.9452192,0.9387714,0.9332408,0.9272077,0.9217003,0.9164988,0.9112601,0.9067588,0.9021944,0.8980209,0.8939774,0.8903356,0.8867522,0.8836619,0.8803629,0.8776979,0.8750403,0.8727500,0.8706295,0.8688295,0.8672094,0.8658421,0.8646722,0.8637114,0.8630204,0.8625156,0.8622433,0.8623388,0.8625872,0.8628313,0.8635043,0.8642587,0.8652257,0.8665165,0.8680718,0.8697529,0.8718194,0.8737855,0.8763002,0.8789361,0.8819327,0.8850787,0.8882410,0.8918670,0.8957388,0.8997172,0.9041364,0.9088999,0.9136353,0.9185513,0.9240994,0.9299122,0.9354488,0.9416893,0.9480616,0.9547995,0.9614923,0.9689268,0.9762050,0.9844194,0.9921222,1.0006847,1.0090835,1.0180519,1.0270963,1.0365093,1.0461086,1.0563810,1.0666963,1.0770760,1.0880665,1.0993263,1.1108162,1.1225843,1.1350105,1.1471233,1.1602266,1.1732085,1.1869717,1.1997539,1.2144825,1.2282009,1.2438598,1.2580476,1.2741801,1.2888753,1.3056374,1.3213133,1.3386719,1.3545766,1.3726957,1.3894126,1.4088300,1.4250522,1.4435922,1.4616244,1.4809821,1.5006361,1.5197749,1.5400096,1.5601163,1.5806501,1.6006405,1.6227384,1.6428831,1.6648022,1.6857873,1.7085142,1.7306390,1.7542156,1.7757832,1.7978389,1.8210952,1.8466659,1.8680799,1.8913655,1.9157715,1.9401455,1.9635462,1.9880136,2.0132642,2.0381439,2.0614626,2.0838544,2.1129849,2.1366057,2.1605971,2.1853890,2.2112358,2.2374778,2.2574995,2.2856171,2.3187485,2.3376582,2.3596647,2.3875570,2.4125175,2.4290063,2.4538240,2.4826589,2.4956894,2.5143497,2.5409515,2.5579290,2.5760279,2.5952308,2.6114216,2.6239223,2.6416628,2.6539850,2.6698046,2.6734200,2.6795154,2.7031271,2.7090788,2.7168798,2.7117131,2.7282236,2.7324786,2.7330713,2.7427361,2.7465942,2.7412381,2.7619901,2.7538490,2.7531815,2.7535503,2.7632775,2.7752175,2.7639389,2.7646592,2.7570834,2.7724853,2.7578688
"w-21",42.5000000,2.9064894e-02,2.7930021e-02,2.6831865e-02,2.6824713e-02,2.6819944e-02,2.7280807e-02,2.6581764e-02,2.5797844e-02,2.6644230e-02,2.6346445e-02,2.6175737e-02,2.6579618e-02,2.6686192e-02,2.5890589e-02,2.5864124e-02,2.5057554e-02,2.5079250e-02,2.7185917e-02,2.6377439e-02,2.5941610e-02,2.6119709e-02,2.5671482e-02,2.6287794e-02,2.6617765e-02,2.6280880e-02,2.6201487e-02,2.6448011e-02,2.6249647e-02,2.6010990e-02,2.5748014e-02,2.6237726e-02,2.5654793e-02,2.5244236e-02,2.5373459e-02,2.5759935e-02,2.6410341e-02,2.6104927e-02,2.5899887e-02,2.6726961e-02,2.6661158e-02,2.6210070e-02,2.5898933e-02,2.6700497e-02,2.6665926e-02,2.7193069e-02,2.6639700e-02,2.6519299e-02,2.6186705e-02,2.7202129e-02,2.6611090e-02,2.5810480e-02,2.5741339e-02,2.6260376e-02,2.6451111e-02,2.6110411e-02,2.5938272e-02,2.5803566e-02,2.6055336e-02,2.6433945e-02,2.6667356e-02,2.6750803e-02,2.7309418e-02,2.6285648e-02,2.6510477e-02,2.6550770e-02,2.6446104e-02,2.6754856e-02,2.6833057e-02,2.6144266e-02,2.6143312e-02,2.6604414e-02,2.6731014e-02,2.6472092e-02,2.6151419e-02,2.5900126e-02,2.5979996e-02,2.6006460e-02,2.6736975e-02,2.5688887e-02,2.5965452e-02,2.5952339e-02,2.5495052e-02,2.5834799e-02,2.5738478e-02,2.5571346e-02,2.5596857e-02,2.5585413e-02,2.5624990e-02,2.5701046e-02,2.5460005e-02,2.5654793e-02,2.5674820e-02,2.5627851e-02,2.5393963e-02,2.5567770e-02,2.5565624e-02,2.5580168e-02,2.5308132e-02,2.5470734e-02,2.5241852e-02,2.5116682e-02,2.5272608e-02,2.5341034e-02,2.5195122e-02,2.5009155e-02,2.5161982e-02,2.5162935e-02,2.4941683e-02,2.5021553e-02,2.4906397e-02,2.4946690e-02,2.4891376e-02,2.4901628e-02,2.4743557e-02,2.4677038e-02,2.4840117e-02,2.4738550e-02,2.4713993e-02,2.4655342e-02,2.4680614e-02,2.4686337e-02,2.4596453e-02,2.4684668e-02,2.4697304e-02,2.4660349e-02,2.4609089e-02,2.4603605e-02,2.4577022e-02,2.4499059e-02,2.4498582e-02,2.4531245e-02,2.4625778e-02,2.4578691e-02,2.4592757e-02,2.4620414e-02,2.4672389e-02,2.4623871e-02,2.4652600e-02,2.4611235e-02,2.4609447e-02,2.4594307e-02,2.4585485e-02,2.4597526e-02,2.4531007e-02,2.4526238e-02,2.4584413e-02,2.4616003e-02,2.4568200e-02,2.4594545e-02,2.4575710e-02,2.4570465e-02,2.4562597e-02,2.4611950e-02,2.4578094e-02,2.4573922e-02,2.4617314e-02,2.4694920e-02,2.4731159e-02,2.4724722e-02,2.4740934e-02,2.4805427e-02,2.4780750e-02,2.4713993e-02,2.4710417e-02,2.4765134e-02,2.4812937e-02,2.4871588e-02,2.4905562e-02,2.4978518e-02,2.5046587e-02,2.5177121e-02,2.5254488e-02,2.5284529e-02,2.5358915e-02,2.5476933e-02,2.5569677e-02,2.5650144e-02,2.5693059e-02,2.5716782e-02,2.5708199e-02,2.5615931e-02,2.5472760e-02,2.5269389e-02,2.5017738e-02,2.4975657e-02,2.4850488e-02,2.5019169e-02,2.5236726e-02,2.5363326e-02,2.5372267e-02,2.5337577e-02,2.5265455e-02,2.5227308e-02,2.5190473e-02,2.5187254e-02,2.5169253e-02,2.5162458e-02,2.5154471e-02,2.5124550e-02,2.5110960e-02,2.5129199e-02,2.5093913e-02,2.5100470e-02,2.5107265e-02,2.5123000e-02,2.5122166e-02,2.5143981e-02,2.5181651e-02,2.5209308e-02,2.5257349e-02,2.5316834e-02,2.5360823e-02,2.5426745e-02,2.5498748e-02,2.5588751e-02,2.5683880e-02,2.5773764e-02,2.5855899e-02,2.5931120e-02,2.6007652e-02,2.6066065e-02,2.6079893e-02,2.6110053e-02,2.6144624e-02,2.6152849e-02,2.6169777e-02,2.6179910e-02,2.6206493e-02,2.6218653e-02,2.6233077e-02,2.6236296e-02,2.6262164e-02,2.6274443e-02,2.6293278e-02,2.6312709e-02,2.6329756e-02,2.6358128e-02,2.6389122e-02,2.6421547e-02,2.6467919e-02,2.6495576e-02,2.6544333e-02,2.6590228e-02,2.6610970e-02,2.6677370e-02,2.6708484e-02,2.6755095e-02,2.6813388e-02,2.6859999e-02,2.6926994e-02,2.6986957e-02,2.7064443e-02,2.7173042e-02,2.7235627e-02,2.7338862e-02,2.7448773e-02,2.7580619e-02,2.7741194e-02,2.7918458e-02,2.8119922e-02,2.8293133e-02,2.8591514e-02,2.8976560e-02,2.9455543e-02,2.9903412e-02,3.0428648e-02,3.0995727e-02,3.1620502e-02,3.2318115e-02,3.3064008e-02,3.3876419e-02,3.4823895e-02,3.5839081e-02,3.6986947e-02,3.8242579e-02,3.9560556e-02,4.0937424e-02,4.2299390e-02,4.3557763e-02,4.4665813e-02,4.5566916e-02,4.6270370e-02,4.6742558e-02,4.7072291e-02,4.7235966e-02,4.7283888e-02,4.7256947e-02,4.7157705e-02,4.6982169e-02,4.6759009e-02,4.6480238e-02,4.6139598e-02,4.5735359e-02,4.5309365e-02,4.4840872e-02,4.4340193e-02,4.3791413e-02,4.3246627e-02,4.2712688e-02,4.2131782e-02,4.1565180e-02,4.0971577e-02,4.0385246e-02,3.9803982e-02,3.9223194e-02,3.8650393e-02,3.8078904e-02,3.7497401e-02,3.6933064e-02,3.6387324e-02,3.5853982e-02,3.5321832e-02,3.4831524e-02,3.4342408e-02,3.3878088e-02,3.3445001e-02,3.3019543e-02,3.2601118e-02,3.2227635e-02,3.1883717e-02,3.1533837e-02,3.1235814e-02,3.0906677e-02,3.0581594e-02,3.0366659e-02,3.0200243e-02,3.0022740e-02,2.9823780e-02,2.9658556e-02,2.9538512e-02,2.9454112e-02,2.9385328e-02,2.9319882e-02,2.9304624e-02,2.9282689e-02,2.9289722e-02,2.9301524e-02,2.9361010e-02,2.9432774e-02,2.9533863e-02,2.9623985e-02,2.9772282e-02,2.9929757e-02,3.0066729e-02,3.0156732e-02,3.0388832e-02,3.0679226e-02,3.0951142e-02,3.1137824e-02,3.1458616e-02,3.4239955e-02,3.4494046e-02,3.4764513e-02,3.5042960e-02,3.5310034e-02,3.5599209e-02,3.5920519e-02,3.6281407e-02,3.6661312e-02,3.7125673e-02,3.7667114e-02,3.8344588e-02,3.9182652e-02,4.0159743e-02,4.1458588e-02,4.2994373e-02,4.4816662e-02,4.7120322e-02,4.9596198e-02,5.2415825e-02,5.5508807e-02,5.8613185e-02,6.1890889e-02,6.4939514e-02,6.7720778e-02,7.0342608e-02,7.2488084e-02,7.4268386e-02,7.5723805e-02,7.6730065e-02,7.7401154e-02,7.7802680e-02,7.7994674e-02,7.8068621e-02,7.8036845e-02,7.7970125e-02,7.7864558e-02,7.7758595e-02,7.7680536e-02,7.7615306e-02,7.7569947e-02,7.7551201e-02,7.7543005e-02,7.7552967e-02,7.7552773e-02,7.7512644e-02,7.7434756e-02,7.7300131e-02,7.7125512e-02,7.6896980e-02,7.6613665e-02,7.6306798e-02,7.5967215e-02,7.5623184e-02,7.5276665e-02,7.4901156e-02,7.4531995e-02,7.4164301e-02,7.3825486e-02,7.3493093e-02,7.3151343e-02,7.2809845e-02,7.2464146e-02,7.2144166e-02,7.1824580e-02,7.1487039e-02,7.1174726e-02,7.0862010e-02,7.0538297e-02,7.0265323e-02,6.9969833e-02,6.9686070e-02,6.9438830e-02,6.9173262e-02,6.8971448e-02,6.8779722e-02,6.8597585e-02,6.8453550e-02,6.8355143e-02,6.8273038e-02,6.8255559e-02,6.8271615e-02,6.8347216e-02,6.8443835e-02,6.8615325e-02,6.8843007e-02,6.9122784e-02,6.9492474e-02,6.9888800e-02,7.0382372e-02,7.0917800e-02,7.1525790e-02,7.2260574e-02,7.3028848e-02,7.3890284e-02,7.4894942e-02,7.5910479e-02,7.7101849e-02,7.8334436e-02,7.9688005e-02,8.1228852e-02,8.2815386e-02,8.4570318e-02,8.6545892e-02,8.8546500e-02,9.0856150e-02,9.3277052e-02,9.5805392e-02,9.8716438e-02,0.1016202,0.1048156,0.1082776,0.1117708,0.1156488,0.1195233,0.1235331,0.1279121,0.1320927,0.1364707,0.1409659,0.1452997,0.1498901,0.1541875,0.1584797,0.1629337,0.1670969,0.1714630,0.1758400,0.1802869,0.1852681,0.1903175,0.1959532,0.2026705,0.2098623,0.2186733,0.2287043,0.2405151,0.2551964,0.2715477,0.2914886,0.3156627,0.3427914,0.3760425,0.4122454,0.4533371,0.5011646,0.5504725,0.6062033,0.6643307,0.7238474,0.7875780,0.8470704,0.9067711,0.9653254,1.0177468,1.0678886,1.1118858,1.1504468,1.1857615,1.2142488,1.2395586,1.2608215,1.2780643,1.2931499,1.3046033,1.3139995,1.3213618,1.3265089,1.3298753,1.3317832,1.3322228,1.3315440,1.3299533,1.3271904,1.3240596,1.3203046,1.3153236,1.3097974,1.3027880,1.2935760,1.2831467,1.2696563,1.2544758,1.2368674,1.2167214,1.1957943,1.1728833,1.1489652,1.1248282,1.0993115,1.0749491,1.0500988,1.0249772,1.0009439,0.9764034,0.9532548,0.9302778,0.9070769,0.8855206,0.8637246,0.8428383,0.8224440,0.8017758,0.7827604,0.7635374,0.7447733,0.7266290,0.7083405,0.6913410,0.6742980,0.6575512,0.6416490,0.6257051,0.6107953,0.5960515,0.5815426,0.5680525,0.5545692,0.5418204,0.5294212,0.5171119,0.5058736,0.4946145,0.4838872,0.4735996,0.4633373,0.4540251,0.4447291,0.4358033,0.4273173,0.4190286,0.4113282,0.4037496,0.3964163,0.3895123,0.3827137,0.3764419,0.3702272,0.3642688,0.3586639,0.3531629,0.3480478,0.3430056,0.3381370,0.3336139,0.3291368,0.3249788,0.3208619,0.3168740,0.3132016,0.3095507,0.3061194,0.3027626,0.2995384,0.2965329,0.2935604,0.2907146,0.2879919,0.2853139,0.2828620,0.2804232,0.2780999,0.2758726,0.2736982,0.2717362,0.2697394,0.2678680,0.2660662,0.2643482,0.2627584,0.2611950,0.2597413,0.2583462,0.2570241,0.2558198,0.2546463,0.2535734,0.2525795,0.2516551,0.2508393,0.2500542,0.2493851,0.2487925,0.2482614,0.2478503,0.2474697,0.2472105,0.2470160,0.2469034,0.2468774,0.2469425,0.2470875,0.2473262,0.2476579,0.2480908,0.2486057,0.2492244,0.2499470,0.2507462,0.2516403,0.2526732,0.2537822,0.2550410,0.2564020,0.2578437,0.2594567,0.2611263,0.2630197,0.2650371,0.2671383,0.2694785,0.2718557,0.2745379,0.2773360,0.2802748,0.2834770,0.2867382,0.2903226,0.2940882,0.2979916,0.3022025,0.3064121,0.3110415,0.3157337,0.3206359,0.3257718,0.3308475,0.3362404,0.3416135,0.3470864,0.3526606,0.3579896,0.3634965,0.3686939,0.3739121,0.3789077,0.3835326,0.3880394,0.3920867,0.3959826,0.3994460,0.4025720,0.4053711,0.4077317,0.4098834,0.4116602,0.4131747,0.4144195,0.4154528,0.4163269,0.4170288,0.4176805,0.4182400,0.4187846,0.4194059,0.4200377,0.4208797,0.4217965,0.4228684,0.4242204,0.4257814,0.4276744,0.4298225,0.4323907,0.4353819,0.4387919,0.4428485,0.4474016,0.4530137,0.4594188,0.4667673,0.4754518,0.4851322,0.4969325,0.5103782,0.5263135,0.5448270,0.5660884,0.5917273,0.6204157,0.6558537,0.6956898,0.7418814,0.7968662,0.8587208,0.9342343,1.0192201,1.1198236,1.2327104,1.3580964,1.5018361,1.6528920,1.8273687,2.0062432,2.1933904,2.3759313,2.5358086,2.6814909,2.7802527,2.8562083,2.8956954,2.9311967,2.9457912,2.9646206,2.9708395,2.9730468,2.9848795,2.9898880,2.9932318,3.0020752,2.9996321,3.0085869,3.0083795,3.0098524,3.0115964,3.0112572,3.0065787,3.0043535,3.0039380,2.9965291,2.9945066,3.0005236,2.9938538,2.9932516,2.9908385,2.9986830,2.9959314,2.9962850,3.0029590,3.0094936,3.0088444,3.0090699,3.0155573,3.0225365,3.0137713,3.0082493,3.0138214,3.0077240,2.9976113,2.9853706,2.9752390,2.9641812,2.9441078,2.9262621,2.9062173,2.8787956,2.8569953,2.8261039,2.7980425,2.7633960,2.7312734,2.6947496,2.6586828,2.6170468,2.5809653,2.5385351,2.4984267,2.4577630,2.4170656,2.3810174,2.3380265,2.3018651,2.2616255,2.2238462,2.1853504,2.1487689,2.1125636,2.0762179,2.0410891,2.0062237,1.9741048,1.9397670,1.9060230,1.8749422,1.8442669,1.8134775,1.7833973,1.7555449,1.7247577,1.6984133,1.6701989,1.6443951,1.6176562,1.5939391,1.5681715,1.5434952,1.5200384,1.4956352,1.4733561,1.4506888,1.4289699,1.4072185,1.3862957,1.3664743,1.3460824,1.3272988,1.3075724,1.2896065,1.2711622,1.2535939,1.2363398,1.2195942,1.2039163,1.1878886,1.1730757,1.1579860,1.1440505,1.1299081,1.1168028,1.1038729,1.0913396,1.0793545,1.0677195,1.0567923,1.0457647,1.0357944,1.0255771,1.0161177,1.0067979,0.9978662,0.9892093,0.9810367,0.9733949,0.9657258,0.9586661,0.9516000,0.9452138,0.9387373,0.9331262,0.9270614,0.9216220,0.9164141,0.9112482,0.9067594,0.9021444,0.8980010,0.8939960,0.8903551,0.8867642,0.8837591,0.8804854,0.8778411,0.8751600,0.8728023,0.8707763,0.8689812,0.8673373,0.8659921,0.8648811,0.8639061,0.8632798,0.8627587,0.8625534,0.8625827,0.8628411,0.8631212,0.8637774,0.8645210,0.8655771,0.8668202,0.8683711,0.8700675,0.8721641,0.8741868,0.8767754,0.8792251,0.8821377,0.8852791,0.8886090,0.8921062,0.8960106,0.9000771,0.9044697,0.9090689,0.9138765,0.9189471,0.9243471,0.9301413,0.9358727,0.9420743,0.9483476,0.9552447,0.9618930,0.9692318,0.9767600,0.9848340,0.9924930,1.0009685,1.0096061,1.0184726,1.0274055,1.0370965,1.0466665,1.0567091,1.0670768,1.0778711,1.0886642,1.0997430,1.1114695,1.1231945,1.1353250,1.1476846,1.1608605,1.1735940,1.1874416,1.2004296,1.2148168,1.2284814,1.2444947,1.2584741,1.2745787,1.2896750,1.3060603,1.3217700,1.3389497,1.3553183,1.3729265,1.3898728,1.4092386,1.4255228,1.4436873,1.4619641,1.4816843,1.5005800,1.5201980,1.5397766,1.5597228,1.5804813,1.6015325,1.6223080,1.6431322,1.6648225,1.6860789,1.7084110,1.7321379,1.7548958,1.7759198,1.7985492,1.8228076,1.8474140,1.8689775,1.8938525,1.9170396,1.9414372,1.9652704,1.9884092,2.0146325,2.0392437,2.0612450,2.0842781,2.1141851,2.1364102,2.1599846,2.1868985,2.2126052,2.2362916,2.2559497,2.2900498,2.3127403,2.3371077,2.3593993,2.3876195,2.4042678,2.4282579,2.4560747,2.4744973,2.4962163,2.5178816,2.5433803,2.5594149,2.5779357,2.5940263,2.6161835,2.6318662,2.6380415,2.6599855,2.6802022,2.6783333,2.6900768,2.7104251,2.7216263,2.7137485,2.7227077,2.7257318,2.7325461,2.7457321,2.7427912,2.7547102,2.7425308,2.7491980,2.7642207,2.7602673,2.7538941,2.7592390,2.7633796,2.7470429,2.7553802,2.7602963,2.7526512,2.7570310
"w-22",45.0000000,2.8676987e-02,2.7092457e-02,2.6432276e-02,2.6243448e-02,2.6399851e-02,2.7029991e-02,2.6212692e-02,2.5427103e-02,2.6365280e-02,2.5555372e-02,2.5589228e-02,2.6078939e-02,2.6284695e-02,2.5599718e-02,2.5598049e-02,2.4646044e-02,2.4702311e-02,2.7025223e-02,2.6054382e-02,2.5704622e-02,2.5872231e-02,2.5348425e-02,2.5944233e-02,2.6278496e-02,2.5884390e-02,2.5833368e-02,2.6133537e-02,2.5748253e-02,2.5527716e-02,2.5328159e-02,2.5803089e-02,2.5158882e-02,2.4941444e-02,2.5019646e-02,2.5069237e-02,2.5755882e-02,2.5762320e-02,2.5593996e-02,2.6126862e-02,2.6313782e-02,2.5833607e-02,2.5600195e-02,2.6273012e-02,2.6446819e-02,2.6809216e-02,2.6214123e-02,2.6128054e-02,2.5598764e-02,2.7067661e-02,2.6301384e-02,2.5496960e-02,2.5362015e-02,2.5722742e-02,2.5993824e-02,2.5734425e-02,2.5662899e-02,2.5358677e-02,2.5631905e-02,2.6179075e-02,2.6145220e-02,2.5993824e-02,2.6958466e-02,2.5896549e-02,2.6339054e-02,2.6156425e-02,2.5973797e-02,2.6463032e-02,2.6006699e-02,2.5450706e-02,2.5430441e-02,2.6135206e-02,2.6288748e-02,2.5824308e-02,2.5631905e-02,2.5326014e-02,2.5614500e-02,2.5697947e-02,2.6254892e-02,2.5349140e-02,2.5608063e-02,2.5543690e-02,2.5168180e-02,2.5537729e-02,2.5366783e-02,2.5206089e-02,2.5333405e-02,2.5310993e-02,2.5249720e-02,2.5302410e-02,2.5043964e-02,2.5172949e-02,2.5410175e-02,2.5217533e-02,2.4972439e-02,2.5045633e-02,2.5169373e-02,2.5184393e-02,2.4914503e-02,2.5035143e-02,2.4851322e-02,2.4743080e-02,2.4891615e-02,2.4991751e-02,2.4809837e-02,2.4623394e-02,2.4753809e-02,2.4774313e-02,2.4561167e-02,2.4677992e-02,2.4570465e-02,2.4603367e-02,2.4618149e-02,2.4515867e-02,2.4476528e-02,2.4309635e-02,2.4529219e-02,2.4418592e-02,2.4431229e-02,2.4358273e-02,2.4428606e-02,2.4333954e-02,2.4247169e-02,2.4323940e-02,2.4406910e-02,2.4363041e-02,2.4280787e-02,2.4248123e-02,2.4225950e-02,2.4120331e-02,2.4123907e-02,2.4173975e-02,2.4273872e-02,2.4225712e-02,2.4260402e-02,2.4242401e-02,2.4312019e-02,2.4237275e-02,2.4249673e-02,2.4233460e-02,2.4285078e-02,2.4250269e-02,2.4263501e-02,2.4278402e-02,2.4194837e-02,2.4207830e-02,2.4246573e-02,2.4279714e-02,2.4277925e-02,2.4256706e-02,2.4248958e-02,2.4261713e-02,2.4274826e-02,2.4316549e-02,2.4238944e-02,2.4249434e-02,2.4305105e-02,2.4351478e-02,2.4393678e-02,2.4392843e-02,2.4416447e-02,2.4453521e-02,2.4448156e-02,2.4420857e-02,2.4432659e-02,2.4506211e-02,2.4570942e-02,2.4630904e-02,2.4704456e-02,2.4765134e-02,2.4821639e-02,2.4914861e-02,2.4979353e-02,2.5016665e-02,2.5061965e-02,2.5159478e-02,2.5241971e-02,2.5314093e-02,2.5330663e-02,2.5308371e-02,2.5287986e-02,2.5212288e-02,2.5126576e-02,2.5057197e-02,2.4978638e-02,2.5108933e-02,2.4984241e-02,2.4960518e-02,2.4968505e-02,2.4975538e-02,2.4978518e-02,2.4943352e-02,2.4904490e-02,2.4887681e-02,2.4861574e-02,2.4853706e-02,2.4825692e-02,2.4822354e-02,2.4811506e-02,2.4784923e-02,2.4766445e-02,2.4783969e-02,2.4754763e-02,2.4760723e-02,2.4753690e-02,2.4763227e-02,2.4772882e-02,2.4781823e-02,2.4841070e-02,2.4876595e-02,2.4915695e-02,2.4952173e-02,2.5014520e-02,2.5092721e-02,2.5155306e-02,2.5255442e-02,2.5359154e-02,2.5448322e-02,2.5545478e-02,2.5606394e-02,2.5685668e-02,2.5745749e-02,2.5765777e-02,2.5791287e-02,2.5805593e-02,2.5795102e-02,2.5842190e-02,2.5857091e-02,2.5864244e-02,2.5881052e-02,2.5900364e-02,2.5888205e-02,2.5926352e-02,2.5931239e-02,2.5943160e-02,2.5973797e-02,2.5989890e-02,2.6011705e-02,2.6045561e-02,2.6071668e-02,2.6116014e-02,2.6151896e-02,2.6194692e-02,2.6232958e-02,2.6250601e-02,2.6312947e-02,2.6347160e-02,2.6396632e-02,2.6460290e-02,2.6503325e-02,2.6584506e-02,2.6641726e-02,2.6719451e-02,2.6826262e-02,2.6876807e-02,2.6985168e-02,2.7117014e-02,2.7232885e-02,2.7372122e-02,2.7581811e-02,2.7796030e-02,2.7964354e-02,2.8272271e-02,2.8677702e-02,2.9168248e-02,2.9638767e-02,3.0165195e-02,3.0742288e-02,3.1375647e-02,3.2086968e-02,3.2846808e-02,3.3668280e-02,3.4640670e-02,3.5665870e-02,3.6830187e-02,3.8103938e-02,3.9444923e-02,4.0845037e-02,4.2234063e-02,4.3510318e-02,4.4635057e-02,4.5555830e-02,4.6259999e-02,4.6733618e-02,4.7053695e-02,4.7207475e-02,4.7236919e-02,4.7196627e-02,4.7073901e-02,4.6875596e-02,4.6626210e-02,4.6331704e-02,4.5964003e-02,4.5536399e-02,4.5081198e-02,4.4582546e-02,4.4053614e-02,4.3506622e-02,4.2934895e-02,4.2369604e-02,4.1795492e-02,4.1187286e-02,4.0587246e-02,3.9998055e-02,3.9398789e-02,3.8797379e-02,3.8218141e-02,3.7627220e-02,3.7054539e-02,3.6485672e-02,3.5934567e-02,3.5393357e-02,3.4863830e-02,3.4378648e-02,3.3884287e-02,3.3418059e-02,3.2994032e-02,3.2558441e-02,3.2136202e-02,3.1764984e-02,3.1420827e-02,3.1088591e-02,3.0773997e-02,3.0460835e-02,3.0139565e-02,2.9939771e-02,2.9744625e-02,2.9551506e-02,2.9378414e-02,2.9210210e-02,2.9099822e-02,2.8989553e-02,2.8944016e-02,2.8904200e-02,2.8862953e-02,2.8833389e-02,2.8846622e-02,2.8885603e-02,2.8912783e-02,2.8974891e-02,2.9128551e-02,2.9234529e-02,2.9324532e-02,2.9478908e-02,2.9613376e-02,2.9680014e-02,2.9967427e-02,3.0272365e-02,3.0531526e-02,3.0762076e-02,3.1017184e-02,3.5160054e-02,3.5395406e-02,3.5684370e-02,3.5953127e-02,3.6227420e-02,3.6521249e-02,3.6855575e-02,3.7217148e-02,3.7609104e-02,3.8090508e-02,3.8659893e-02,3.9336696e-02,4.0181149e-02,4.1195434e-02,4.2524081e-02,4.4079043e-02,4.5939561e-02,4.8278183e-02,5.0770417e-02,5.3679690e-02,5.6827553e-02,5.9991952e-02,6.3321471e-02,6.6434704e-02,6.9273293e-02,7.1910016e-02,7.4076101e-02,7.5849831e-02,7.7300146e-02,7.8269877e-02,7.8896068e-02,7.9254851e-02,7.9404861e-02,7.9407632e-02,7.9330988e-02,7.9218067e-02,7.9072580e-02,7.8913555e-02,7.8778431e-02,7.8677356e-02,7.8600049e-02,7.8543603e-02,7.8506157e-02,7.8479335e-02,7.8449398e-02,7.8384556e-02,7.8284308e-02,7.8115925e-02,7.7913806e-02,7.7648066e-02,7.7356800e-02,7.7032164e-02,7.6666698e-02,7.6309726e-02,7.5940430e-02,7.5533092e-02,7.5163215e-02,7.4782088e-02,7.4422494e-02,7.4060619e-02,7.3714785e-02,7.3377177e-02,7.3042959e-02,7.2702132e-02,7.2379641e-02,7.2027102e-02,7.1722060e-02,7.1406804e-02,7.1089849e-02,7.0803054e-02,7.0510671e-02,7.0242867e-02,6.9990374e-02,6.9729730e-02,6.9522582e-02,6.9341198e-02,6.9169879e-02,6.9030166e-02,6.8942018e-02,6.8875335e-02,6.8869084e-02,6.8887800e-02,6.8958551e-02,6.9077522e-02,6.9274306e-02,6.9512039e-02,6.9800414e-02,7.0177689e-02,7.0589349e-02,7.1073920e-02,7.1638450e-02,7.2267979e-02,7.3020540e-02,7.3803917e-02,7.4672163e-02,7.5691149e-02,7.6718897e-02,7.7926196e-02,7.9182655e-02,8.0539718e-02,8.2123339e-02,8.3714515e-02,8.5482046e-02,8.7480776e-02,8.9502595e-02,9.1843195e-02,9.4276398e-02,9.6850172e-02,9.9788502e-02,0.1027497,0.1059761,0.1094823,0.1130110,0.1169335,0.1208589,0.1249205,0.1293544,0.1335896,0.1380600,0.1426238,0.1470230,0.1516865,0.1560695,0.1604490,0.1649895,0.1692236,0.1736915,0.1781830,0.1827332,0.1878322,0.1930124,0.1987981,0.2057148,0.2130534,0.2220858,0.2323568,0.2444732,0.2594372,0.2761318,0.2964619,0.3210380,0.3486038,0.3823924,0.4192329,0.4608490,0.5093973,0.5594065,0.6159430,0.6750634,0.7354546,0.8000917,0.8603978,0.9207747,0.9801046,1.0329591,1.0833389,1.1272844,1.1656637,1.2004198,1.2282437,1.2525262,1.2727344,1.2889178,1.3026093,1.3130035,1.3210708,1.3269405,1.3305627,1.3328246,1.3335170,1.3326567,1.3309238,1.3281080,1.3248225,1.3206563,1.3158621,1.3104625,1.3041558,1.2965493,1.2869097,1.2758044,1.2617458,1.2461575,1.2280619,1.2073598,1.1860830,1.1627475,1.1386155,1.1141360,1.0883179,1.0639302,1.0389196,1.0135870,0.9896035,0.9650915,0.9418625,0.9188942,0.8958840,0.8744137,0.8527259,0.8319328,0.8116839,0.7912324,0.7723392,0.7532842,0.7345940,0.7168523,0.6986402,0.6818013,0.6649891,0.6483958,0.6327057,0.6169931,0.6022351,0.5877644,0.5734866,0.5601408,0.5468279,0.5342965,0.5221109,0.5100145,0.4989280,0.4878959,0.4773728,0.4672055,0.4571683,0.4479753,0.4388576,0.4301183,0.4217953,0.4135990,0.4060748,0.3985966,0.3913917,0.3846386,0.3779459,0.3717826,0.3656957,0.3598358,0.3543465,0.3489631,0.3439033,0.3389615,0.3341704,0.3297333,0.3253464,0.3212162,0.3172162,0.3132956,0.3096685,0.3060879,0.3027148,0.2994409,0.2962484,0.2932902,0.2903624,0.2875906,0.2849121,0.2822589,0.2798745,0.2774844,0.2752125,0.2730324,0.2708975,0.2689527,0.2670178,0.2651645,0.2634182,0.2617354,0.2601767,0.2586460,0.2572230,0.2558788,0.2545809,0.2534120,0.2522984,0.2512617,0.2502904,0.2493832,0.2486260,0.2478792,0.2472505,0.2466862,0.2461722,0.2458116,0.2454586,0.2452524,0.2450801,0.2450170,0.2450062,0.2450935,0.2452911,0.2455784,0.2459460,0.2464114,0.2469752,0.2476273,0.2483920,0.2492439,0.2501625,0.2512418,0.2523857,0.2536786,0.2550761,0.2565690,0.2582132,0.2599342,0.2618556,0.2639112,0.2660700,0.2684438,0.2708767,0.2735856,0.2764238,0.2794040,0.2826449,0.2859544,0.2895884,0.2933725,0.2973215,0.3015673,0.3058321,0.3104857,0.3152213,0.3201877,0.3253404,0.3304659,0.3359153,0.3413177,0.3468434,0.3524452,0.3578636,0.3634210,0.3686647,0.3739650,0.3790356,0.3837695,0.3883629,0.3924776,0.3964785,0.4000565,0.4032689,0.4061899,0.4086767,0.4109373,0.4128172,0.4144442,0.4158056,0.4169468,0.4179535,0.4187517,0.4195101,0.4201836,0.4208231,0.4215271,0.4223055,0.4232315,0.4241416,0.4253747,0.4268650,0.4285243,0.4304898,0.4327574,0.4354297,0.4385498,0.4420443,0.4462565,0.4509116,0.4566957,0.4632100,0.4707369,0.4796093,0.4894834,0.5015239,0.5152570,0.5314739,0.5503079,0.5718498,0.5979691,0.6269642,0.6630032,0.7035869,0.7505260,0.8062816,0.8690460,0.9454281,1.0319177,1.1338074,1.2483536,1.3754861,1.5208980,1.6730920,1.8488531,2.0292883,2.2156138,2.3962951,2.5558572,2.6988127,2.7963808,2.8606794,2.8978925,2.9330077,2.9484270,2.9563148,2.9650230,2.9820848,2.9823344,2.9874122,2.9932053,3.0010979,2.9995868,2.9967055,3.0061402,3.0079379,3.0034387,3.0009019,3.0028253,2.9963481,2.9921253,2.9960098,2.9974563,2.9957886,2.9880295,2.9963043,2.9910636,2.9949751,2.9920847,2.9974384,3.0033121,3.0078194,3.0053554,3.0100565,3.0075316,3.0131514,3.0131552,3.0204463,3.0034840,2.9986713,2.9947467,2.9847331,2.9728806,2.9528272,2.9345026,2.9141433,2.8890824,2.8619106,2.8407381,2.8062701,2.7765672,2.7411180,2.7090929,2.6703191,2.6343064,2.5964386,2.5579200,2.5103443,2.4730794,2.4327354,2.3939490,2.3515477,2.3135371,2.2766433,2.2348228,2.1983240,2.1611834,2.1231883,2.0877736,2.0509036,2.0182700,1.9841310,1.9496907,1.9171454,1.8851669,1.8525518,1.8227246,1.7928923,1.7629809,1.7349956,1.7063974,1.6794113,1.6516268,1.6258838,1.6013775,1.5753175,1.5514181,1.5270447,1.5043033,1.4803835,1.4586388,1.4363111,1.4150796,1.3937477,1.3731147,1.3538272,1.3341446,1.3151058,1.2959948,1.2785246,1.2603263,1.2433273,1.2264714,1.2100465,1.1945565,1.1790792,1.1645360,1.1497979,1.1362345,1.1222663,1.1096733,1.0968734,1.0847360,1.0729654,1.0615469,1.0508075,1.0402533,1.0306369,1.0204767,1.0114894,1.0020916,0.9936683,0.9852055,0.9774063,0.9697752,0.9623189,0.9555106,0.9487269,0.9423426,0.9361143,0.9307272,0.9249098,0.9197057,0.9145277,0.9097559,0.9053197,0.9008243,0.8968654,0.8930397,0.8895774,0.8861364,0.8831285,0.8800623,0.8774998,0.8750563,0.8728269,0.8708583,0.8691760,0.8677989,0.8663970,0.8653851,0.8645859,0.8642061,0.8636312,0.8635379,0.8638235,0.8640047,0.8644814,0.8651363,0.8660935,0.8670691,0.8685775,0.8702011,0.8720911,0.8740975,0.8761821,0.8789329,0.8814298,0.8847104,0.8875502,0.8911095,0.8946837,0.8986924,0.9028289,0.9072210,0.9120035,0.9168313,0.9220512,0.9273939,0.9332633,0.9389521,0.9453030,0.9517419,0.9585110,0.9652313,0.9728261,0.9802296,0.9883000,0.9960198,1.0047557,1.0130407,1.0222292,1.0314205,1.0408266,1.0504284,1.0605843,1.0708222,1.0813444,1.0925342,1.1035823,1.1151850,1.1271518,1.1394424,1.1515350,1.1648412,1.1775171,1.1913004,1.2046950,1.2189004,1.2329580,1.2477593,1.2627788,1.2786014,1.2936711,1.3094609,1.3257813,1.3427409,1.3589256,1.3767059,1.3937557,1.4126742,1.4291375,1.4477968,1.4659283,1.4851362,1.5044689,1.5237318,1.5439711,1.5642303,1.5840499,1.6051767,1.6262915,1.6477480,1.6688739,1.6904327,1.7137036,1.7350395,1.7586986,1.7810751,1.8021653,1.8269713,1.8510840,1.8731570,1.8974981,1.9206889,1.9457173,1.9691478,1.9939212,2.0181894,2.0428164,2.0664618,2.0913875,2.1180601,2.1441674,2.1658409,2.1903987,2.2164493,2.2416694,2.2627985,2.2914240,2.3236125,2.3416512,2.3637586,2.3916721,2.4130268,2.4356093,2.4637072,2.4865861,2.5020587,2.5230899,2.5470598,2.5607262,2.5820305,2.6017015,2.6222858,2.6308794,2.6493080,2.6617708,2.6733389,2.6872258,2.6914153,2.7137570,2.7086926,2.7199078,2.7310829,2.7401738,2.7345901,2.7424312,2.7487879,2.7496879,2.7529380,2.7555537,2.7588086,2.7626486,2.7649810,2.7665195,2.7682204,2.7705016,2.7602580,2.7604699,2.7722836,2.7606544
"w-23",45.2000008,2.8115273e-02,2.7539492e-02,2.6304722e-02,2.6083708e-02,2.6315689e-02,2.6969194e-02,2.6152849e-02,2.5473833e-02,2.6351213e-02,2.5451660e-02,2.5667906e-02,2.5851727e-02,2.6256084e-02,2.5450230e-02,2.5537491e-02,2.4564505e-02,2.4640083e-02,2.7011871e-02,2.6036024e-02,2.5713205e-02,2.5830269e-02,2.5400877e-02,2.5919676e-02,2.6266813e-02,2.5984764e-02,2.5995493e-02,2.6046991e-02,2.5720358e-02,2.5623322e-02,2.5245190e-02,2.5747776e-02,2.5178432e-02,2.4898052e-02,2.4983644e-02,2.5117397e-02,2.5769472e-02,2.5708437e-02,2.5550365e-02,2.5805473e-02,2.6307106e-02,2.5851488e-02,2.5529623e-02,2.6257515e-02,2.6376486e-02,2.6914835e-02,2.6143789e-02,2.6090622e-02,2.5627375e-02,2.6889801e-02,2.6317358e-02,2.5552750e-02,2.5265455e-02,2.5655031e-02,2.5864601e-02,2.5611401e-02,2.5621653e-02,2.5345087e-02,2.5446177e-02,2.6165724e-02,2.6084185e-02,2.6140451e-02,2.6869297e-02,2.5824547e-02,2.6258469e-02,2.6141405e-02,2.5837660e-02,2.6333809e-02,2.5992870e-02,2.5501966e-02,2.5519848e-02,2.6204824e-02,2.6233912e-02,2.6039124e-02,2.5626898e-02,2.5294304e-02,2.5550365e-02,2.5659800e-02,2.6115894e-02,2.5259733e-02,2.5697470e-02,2.5565624e-02,2.5140762e-02,2.5515795e-02,2.5337934e-02,2.5166035e-02,2.5315523e-02,2.5349379e-02,2.5213242e-02,2.5254726e-02,2.5126934e-02,2.5174856e-02,2.5310755e-02,2.5277376e-02,2.4984598e-02,2.5041819e-02,2.5239706e-02,2.5192261e-02,2.4979830e-02,2.5046587e-02,2.4850130e-02,2.4697065e-02,2.4920464e-02,2.5022984e-02,2.4798393e-02,2.4618864e-02,2.4825335e-02,2.4759531e-02,2.4569035e-02,2.4654150e-02,2.4625540e-02,2.4560928e-02,2.4564505e-02,2.4441957e-02,2.4391890e-02,2.4261236e-02,2.4457932e-02,2.4413347e-02,2.4452686e-02,2.4337292e-02,2.4344444e-02,2.4270535e-02,2.4180174e-02,2.4321795e-02,2.4375439e-02,2.4354696e-02,2.4226427e-02,2.4202108e-02,2.4207711e-02,2.4178267e-02,2.4127722e-02,2.4200439e-02,2.4226904e-02,2.4188876e-02,2.4292946e-02,2.4262071e-02,2.4301052e-02,2.4239063e-02,2.4253249e-02,2.4228930e-02,2.4284482e-02,2.4237275e-02,2.4229050e-02,2.4250388e-02,2.4184823e-02,2.4173856e-02,2.4181366e-02,2.4225950e-02,2.4236560e-02,2.4224877e-02,2.4217367e-02,2.4230719e-02,2.4239421e-02,2.4289131e-02,2.4200201e-02,2.4210691e-02,2.4257898e-02,2.4327874e-02,2.4371624e-02,2.4377108e-02,2.4376154e-02,2.4421573e-02,2.4424911e-02,2.4381876e-02,2.4370670e-02,2.4418831e-02,2.4477124e-02,2.4516940e-02,2.4579525e-02,2.4644256e-02,2.4711132e-02,2.4833679e-02,2.4898767e-02,2.4915576e-02,2.5013208e-02,2.5095940e-02,2.5215983e-02,2.5268316e-02,2.5311828e-02,2.5315523e-02,2.5309682e-02,2.5211573e-02,2.5115013e-02,2.4981022e-02,2.4760962e-02,2.4737716e-02,2.4609685e-02,2.4728775e-02,2.4894118e-02,2.4976373e-02,2.5003433e-02,2.4956942e-02,2.4895668e-02,2.4873137e-02,2.4836659e-02,2.4831653e-02,2.4805903e-02,2.4794459e-02,2.4782062e-02,2.4756908e-02,2.4737835e-02,2.4756789e-02,2.4728298e-02,2.4735928e-02,2.4736762e-02,2.4744987e-02,2.4754763e-02,2.4758101e-02,2.4819016e-02,2.4863362e-02,2.4894476e-02,2.4936080e-02,2.5001764e-02,2.5076151e-02,2.5141001e-02,2.5238037e-02,2.5341034e-02,2.5439024e-02,2.5526404e-02,2.5591731e-02,2.5671601e-02,2.5726199e-02,2.5749087e-02,2.5772452e-02,2.5786400e-02,2.5772691e-02,2.5815010e-02,2.5828004e-02,2.5843143e-02,2.5861502e-02,2.5874972e-02,2.5859594e-02,2.5905371e-02,2.5909901e-02,2.5917649e-02,2.5950313e-02,2.5965810e-02,2.5995135e-02,2.6024461e-02,2.6053905e-02,2.6097298e-02,2.6132345e-02,2.6176929e-02,2.6211381e-02,2.6234865e-02,2.6293874e-02,2.6328206e-02,2.6373029e-02,2.6440263e-02,2.6486635e-02,2.6559353e-02,2.6620984e-02,2.6699901e-02,2.6811123e-02,2.6866317e-02,2.6975036e-02,2.7089119e-02,2.7212858e-02,2.7390838e-02,2.7570963e-02,2.7780533e-02,2.7956843e-02,2.8269768e-02,2.8669715e-02,2.9156685e-02,2.9622316e-02,3.0152559e-02,3.0744314e-02,3.1376362e-02,3.2088637e-02,3.2853007e-02,3.3681154e-02,3.4651875e-02,3.5676241e-02,3.6843538e-02,3.8122296e-02,3.9475083e-02,4.0879011e-02,4.2258263e-02,4.3540478e-02,4.4675827e-02,4.5588493e-02,4.6297908e-02,4.6770811e-02,4.7087193e-02,4.7233343e-02,4.7269940e-02,4.7223091e-02,4.7091901e-02,4.6892762e-02,4.6636343e-02,4.6341956e-02,4.5960665e-02,4.5534611e-02,4.5071900e-02,4.4571102e-02,4.4034898e-02,4.3481231e-02,4.2906523e-02,4.2343736e-02,4.1773438e-02,4.1152596e-02,4.0552437e-02,3.9957762e-02,3.9354444e-02,3.8751125e-02,3.8166761e-02,3.7581086e-02,3.7009954e-02,3.6435843e-02,3.5875201e-02,3.5347342e-02,3.4814358e-02,3.4314275e-02,3.3818007e-02,3.3351064e-02,3.2920480e-02,3.2493949e-02,3.2076597e-02,3.1715274e-02,3.1363010e-02,3.1006813e-02,3.0687690e-02,3.0369639e-02,3.0033588e-02,2.9834509e-02,2.9662013e-02,2.9514790e-02,2.9303432e-02,2.9112339e-02,2.8973937e-02,2.8917551e-02,2.8845072e-02,2.8801560e-02,2.8757811e-02,2.8751254e-02,2.8775096e-02,2.8778791e-02,2.8819084e-02,2.8894305e-02,2.9043317e-02,2.9132366e-02,2.9221654e-02,2.9379249e-02,2.9537916e-02,2.9577494e-02,2.9890299e-02,3.0131459e-02,3.0456066e-02,3.0615330e-02,3.0915380e-02,3.5439648e-02,3.5692487e-02,3.5962936e-02,3.6253974e-02,3.6531858e-02,3.6820129e-02,3.7151944e-02,3.7519559e-02,3.7912957e-02,3.8392223e-02,3.8950808e-02,3.9630167e-02,4.0484343e-02,4.1503422e-02,4.2833388e-02,4.4402767e-02,4.6256449e-02,4.8612863e-02,5.1104911e-02,5.4026399e-02,5.7187360e-02,6.0370803e-02,6.3712634e-02,6.6832237e-02,6.9672510e-02,7.2324932e-02,7.4490629e-02,7.6263256e-02,7.7708989e-02,7.8689441e-02,7.9307213e-02,7.9646826e-02,7.9779565e-02,7.9775669e-02,7.9692535e-02,7.9571590e-02,7.9408340e-02,7.9245552e-02,7.9103038e-02,7.8988686e-02,7.8909531e-02,7.8855529e-02,7.8809746e-02,7.8781515e-02,7.8736044e-02,7.8663789e-02,7.8561589e-02,7.8387558e-02,7.8177676e-02,7.7912331e-02,7.7615507e-02,7.7294677e-02,7.6911226e-02,7.6546699e-02,7.6168850e-02,7.5775310e-02,7.5405300e-02,7.5006261e-02,7.4649557e-02,7.4283257e-02,7.3925465e-02,7.3607177e-02,7.3263034e-02,7.2914198e-02,7.2600543e-02,7.2250783e-02,7.1935222e-02,7.1626946e-02,7.1307600e-02,7.1018606e-02,7.0732087e-02,7.0460670e-02,7.0207372e-02,6.9968507e-02,6.9756433e-02,6.9567509e-02,6.9397002e-02,6.9261074e-02,6.9180332e-02,6.9113471e-02,6.9088534e-02,6.9123007e-02,6.9197729e-02,6.9319658e-02,6.9520712e-02,6.9755748e-02,7.0047833e-02,7.0425071e-02,7.0834398e-02,7.1319737e-02,7.1889579e-02,7.2531193e-02,7.3275030e-02,7.4063241e-02,7.4931517e-02,7.5961217e-02,7.6986276e-02,7.8201301e-02,7.9464540e-02,8.0825053e-02,8.2402714e-02,8.3999105e-02,8.5766986e-02,8.7771907e-02,8.9803867e-02,9.2138298e-02,9.4594739e-02,9.7167306e-02,0.1001141,0.1030719,0.1063062,0.1098136,0.1133582,0.1172863,0.1212188,0.1252962,0.1297387,0.1339904,0.1384633,0.1430477,0.1474588,0.1521374,0.1565325,0.1609094,0.1654882,0.1697492,0.1742265,0.1787321,0.1833046,0.1884242,0.1936350,0.1994477,0.2063892,0.2137917,0.2228394,0.2331849,0.2453265,0.2603587,0.2771123,0.2975290,0.3221393,0.3498667,0.3837446,0.4206574,0.4624081,0.5111449,0.5612749,0.6179128,0.6772422,0.7377011,0.8025865,0.8630779,0.9236104,0.9830281,1.0360036,1.0863379,1.1302994,1.1686349,1.2033426,1.2309644,1.2551699,1.2749984,1.2910454,1.3045448,1.3145834,1.3221734,1.3279047,1.3317018,1.3334363,1.3337785,1.3328089,1.3308443,1.3279927,1.3244330,1.3200734,1.3150963,1.3095961,1.3032168,1.2955337,1.2857525,1.2744981,1.2604581,1.2447088,1.2266541,1.2057472,1.1843561,1.1611394,1.1368127,1.1124002,1.0865085,1.0619520,1.0368725,1.0116683,0.9876903,0.9630976,0.9399133,0.9170108,0.8939419,0.8725052,0.8508134,0.8300118,0.8098309,0.7893891,0.7705759,0.7515364,0.7329130,0.7151086,0.6969862,0.6801772,0.6634012,0.6468520,0.6311983,0.6155063,0.6008292,0.5863607,0.5720983,0.5588228,0.5455976,0.5330726,0.5208647,0.5088184,0.4977922,0.4867661,0.4762678,0.4661367,0.4561389,0.4469827,0.4378878,0.4291395,0.4208595,0.4127299,0.4052214,0.3977747,0.3905918,0.3838296,0.3771863,0.3710454,0.3649805,0.3591320,0.3536453,0.3482920,0.3432735,0.3383386,0.3335779,0.3291327,0.3247700,0.3206744,0.3166698,0.3127539,0.3091643,0.3055823,0.3022301,0.2989690,0.2957667,0.2928293,0.2899114,0.2871410,0.2844698,0.2818437,0.2794404,0.2770697,0.2747931,0.2726237,0.2705094,0.2685606,0.2666195,0.2647974,0.2630479,0.2613743,0.2598253,0.2583003,0.2569000,0.2555296,0.2542523,0.2531031,0.2519755,0.2509457,0.2499772,0.2491014,0.2483326,0.2476156,0.2469653,0.2463969,0.2459166,0.2455467,0.2452203,0.2449977,0.2448397,0.2447774,0.2447905,0.2448808,0.2450835,0.2453664,0.2457550,0.2462184,0.2467892,0.2474457,0.2482110,0.2490782,0.2500104,0.2510885,0.2522514,0.2535470,0.2549579,0.2564513,0.2581003,0.2598361,0.2617730,0.2638257,0.2659856,0.2683707,0.2708077,0.2735338,0.2763701,0.2793618,0.2826045,0.2859164,0.2895699,0.2933544,0.2973135,0.3015664,0.3058359,0.3105059,0.3152458,0.3202040,0.3253672,0.3305140,0.3359607,0.3413787,0.3469074,0.3525233,0.3579459,0.3635089,0.3687745,0.3740852,0.3791692,0.3839166,0.3885382,0.3926514,0.3966835,0.4002717,0.4035071,0.4064509,0.4089321,0.4112439,0.4131497,0.4148060,0.4161862,0.4173245,0.4183697,0.4192006,0.4199709,0.4206674,0.4213291,0.4220582,0.4228310,0.4237056,0.4247189,0.4260071,0.4274792,0.4291769,0.4311466,0.4334254,0.4361324,0.4392264,0.4427744,0.4469948,0.4517204,0.4574937,0.4640459,0.4716248,0.4805064,0.4904348,0.5025321,0.5162699,0.5325105,0.5514324,0.5731072,0.5992547,0.6283212,0.6644896,0.7050949,0.7520737,0.8080615,0.8711004,0.9477884,1.0342207,1.1365926,1.2512548,1.3785669,1.5244776,1.6771322,1.8535144,2.0329328,2.2199111,2.4023657,2.5605259,2.6976852,2.7939441,2.8616741,2.9018815,2.9293957,2.9476233,2.9684205,2.9725583,2.9806736,2.9846487,2.9849033,3.0016599,2.9993904,3.0000963,3.0056353,3.0104046,3.0106637,3.0076480,3.0092013,3.0060458,3.0037897,3.0011418,2.9994199,2.9918375,2.9979031,3.0000951,2.9968038,3.0016463,2.9941187,3.0009794,2.9958844,3.0069408,2.9994500,3.0086029,3.0113330,3.0098655,3.0077672,3.0052102,3.0044816,3.0034916,2.9856255,2.9875493,2.9734917,2.9578490,2.9448330,2.9245794,2.9136603,2.8897984,2.8596134,2.8366857,2.8029199,2.7747893,2.7428365,2.7037871,2.6697433,2.6329880,2.5955427,2.5499086,2.5104301,2.4722564,2.4300144,2.3897045,2.3489125,2.3100471,2.2718701,2.2314193,2.1939948,2.1571937,2.1179278,2.0841665,2.0464311,2.0137348,1.9804500,1.9458743,1.9123605,1.8808930,1.8487090,1.8185134,1.7892587,1.7592506,1.7312467,1.7031212,1.6759647,1.6482601,1.6225232,1.5994284,1.5722685,1.5480567,1.5238854,1.5010873,1.4776930,1.4561919,1.4334239,1.4125140,1.3914244,1.3709230,1.3514909,1.3317213,1.3133011,1.2940403,1.2762973,1.2585928,1.2414895,1.2249069,1.2082529,1.1927192,1.1775132,1.1630712,1.1483772,1.1349970,1.1209183,1.1083670,1.0956903,1.0835596,1.0718827,1.0605838,1.0498749,1.0393678,1.0297737,1.0196352,1.0108012,1.0013170,0.9928598,0.9847070,0.9766292,0.9690357,0.9617679,0.9549543,0.9481097,0.9418025,0.9357250,0.9302746,0.9245287,0.9193087,0.9142295,0.9094857,0.9051090,0.9007109,0.8965983,0.8928636,0.8894314,0.8860623,0.8831375,0.8800089,0.8775673,0.8751609,0.8729163,0.8710992,0.8693324,0.8679070,0.8665788,0.8657082,0.8649274,0.8644285,0.8640196,0.8638901,0.8642213,0.8643084,0.8647899,0.8655517,0.8664482,0.8676301,0.8689766,0.8705558,0.8724376,0.8745282,0.8765485,0.8792848,0.8819721,0.8854711,0.8880035,0.8915926,0.8952473,0.8991961,0.9032530,0.9077909,0.9126247,0.9174663,0.9226325,0.9280463,0.9339271,0.9397067,0.9460899,0.9523360,0.9591804,0.9660295,0.9735271,0.9807724,0.9890476,0.9967561,1.0055368,1.0138786,1.0230683,1.0320157,1.0416191,1.0512276,1.0614984,1.0714966,1.0822906,1.0933535,1.1045737,1.1160982,1.1279497,1.1403344,1.1525582,1.1656680,1.1782213,1.1919771,1.2054850,1.2200125,1.2338012,1.2485800,1.2634377,1.2793171,1.2944505,1.3108584,1.3264728,1.3434669,1.3597043,1.3775375,1.3948995,1.4130454,1.4296761,1.4481672,1.4666774,1.4858413,1.5046500,1.5244511,1.5448220,1.5645641,1.5843749,1.6063895,1.6270883,1.6483066,1.6696519,1.6918367,1.7138720,1.7373540,1.7605728,1.7811338,1.8039072,1.8280592,1.8520358,1.8735750,1.8979921,1.9228919,1.9461749,1.9699842,1.9941591,2.0187216,2.0440540,2.0674031,2.0911412,2.1170168,2.1420598,2.1659138,2.1902390,2.2166953,2.2430120,2.2628853,2.2914753,2.3234470,2.3470769,2.3648994,2.3917682,2.4138532,2.4394429,2.4595156,2.4866519,2.5006208,2.5216413,2.5410523,2.5649595,2.5869367,2.5994866,2.6180038,2.6365921,2.6471767,2.6559448,2.6806705,2.6810241,2.6909966,2.7097633,2.7254925,2.7195590,2.7272799,2.7313774,2.7320886,2.7359045,2.7458282,2.7529902,2.7635448,2.7562437,2.7591786,2.7735429,2.7566378,2.7545202,2.7644958,2.7648568,2.7467573,2.7530227,2.7562943,2.7485099
"w-24",45.2000008,2.8232574e-02,2.7384043e-02,2.6360512e-02,2.6162386e-02,2.6097536e-02,2.6923656e-02,2.6093006e-02,2.5440454e-02,2.6136875e-02,2.5438070e-02,2.5491714e-02,2.5929689e-02,2.6075125e-02,2.5458336e-02,2.5602818e-02,2.4409533e-02,2.4605274e-02,2.7035713e-02,2.5877953e-02,2.5774479e-02,2.5840759e-02,2.5174856e-02,2.5900841e-02,2.6157379e-02,2.5986195e-02,2.5820255e-02,2.6061296e-02,2.5657415e-02,2.5561094e-02,2.5274754e-02,2.5688410e-02,2.5075674e-02,2.4954557e-02,2.4996042e-02,2.4970055e-02,2.5802612e-02,2.5688171e-02,2.5658131e-02,2.5856972e-02,2.6297092e-02,2.5708914e-02,2.5500774e-02,2.6276827e-02,2.6348352e-02,2.6787281e-02,2.6252985e-02,2.6050806e-02,2.5534868e-02,2.6944876e-02,2.6236773e-02,2.5591135e-02,2.5345087e-02,2.5618792e-02,2.5974512e-02,2.5743008e-02,2.5670528e-02,2.5198460e-02,2.5407314e-02,2.6154518e-02,2.6167393e-02,2.6016235e-02,2.6803732e-02,2.5959969e-02,2.6124239e-02,2.6098967e-02,2.5984764e-02,2.6472092e-02,2.6267767e-02,2.5363922e-02,2.5593996e-02,2.6142120e-02,2.6278973e-02,2.5927067e-02,2.5534153e-02,2.5167227e-02,2.5433540e-02,2.5548935e-02,2.6172400e-02,2.5203466e-02,2.5454283e-02,2.5444984e-02,2.5045633e-02,2.5439978e-02,2.5293827e-02,2.5106430e-02,2.5178432e-02,2.5268078e-02,2.5148153e-02,2.5252342e-02,2.5143385e-02,2.5169611e-02,2.5238037e-02,2.5221109e-02,2.5015354e-02,2.5068045e-02,2.5218010e-02,2.5170565e-02,2.4927139e-02,2.5040865e-02,2.4832487e-02,2.4704456e-02,2.4901152e-02,2.4894714e-02,2.4810076e-02,2.4553299e-02,2.4724245e-02,2.4747133e-02,2.4512768e-02,2.4602413e-02,2.4506092e-02,2.4500132e-02,2.4521828e-02,2.4433136e-02,2.4321318e-02,2.4218321e-02,2.4428368e-02,2.4349451e-02,2.4346113e-02,2.4261236e-02,2.4312496e-02,2.4292469e-02,2.4185419e-02,2.4297476e-02,2.4331093e-02,2.4262905e-02,2.4212360e-02,2.4209261e-02,2.4210095e-02,2.4075985e-02,2.4079919e-02,2.4135113e-02,2.4218202e-02,2.4193645e-02,2.4246812e-02,2.4227500e-02,2.4247766e-02,2.4212360e-02,2.4232149e-02,2.4205208e-02,2.4214864e-02,2.4191141e-02,2.4213314e-02,2.4214387e-02,2.4157047e-02,2.4122596e-02,2.4153233e-02,2.4199724e-02,2.4189353e-02,2.4177074e-02,2.4164677e-02,2.4184465e-02,2.4210572e-02,2.4240613e-02,2.4173498e-02,2.4183631e-02,2.4248600e-02,2.4285555e-02,2.4338007e-02,2.4334311e-02,2.4356127e-02,2.4373651e-02,2.4351239e-02,2.4326801e-02,2.4302006e-02,2.4329662e-02,2.4388671e-02,2.4445176e-02,2.4492383e-02,2.4550438e-02,2.4637103e-02,2.4794459e-02,2.4852753e-02,2.4874568e-02,2.4973989e-02,2.5085688e-02,2.5186896e-02,2.5256157e-02,2.5301814e-02,2.5319576e-02,2.5315046e-02,2.5213122e-02,2.5068998e-02,2.4864197e-02,2.4639726e-02,2.4596691e-02,2.4456501e-02,2.4604559e-02,2.4853230e-02,2.4971247e-02,2.4994493e-02,2.4943352e-02,2.4870515e-02,2.4835825e-02,2.4813533e-02,2.4801850e-02,2.4767518e-02,2.4765134e-02,2.4763227e-02,2.4735451e-02,2.4718404e-02,2.4736643e-02,2.4710655e-02,2.4714708e-02,2.4711251e-02,2.4718285e-02,2.4736524e-02,2.4734616e-02,2.4799585e-02,2.4837852e-02,2.4873137e-02,2.4917245e-02,2.4989724e-02,2.5053382e-02,2.5120258e-02,2.5222540e-02,2.5326967e-02,2.5416970e-02,2.5514007e-02,2.5574446e-02,2.5656939e-02,2.5706887e-02,2.5729895e-02,2.5745869e-02,2.5766373e-02,2.5756240e-02,2.5792003e-02,2.5806904e-02,2.5816083e-02,2.5835276e-02,2.5855422e-02,2.5838375e-02,2.5879145e-02,2.5886297e-02,2.5890708e-02,2.5928736e-02,2.5946259e-02,2.5973082e-02,2.5998831e-02,2.6034832e-02,2.6074290e-02,2.6117682e-02,2.6160836e-02,2.6188135e-02,2.6217103e-02,2.6280761e-02,2.6303649e-02,2.6346922e-02,2.6411414e-02,2.6457667e-02,2.6535630e-02,2.6596546e-02,2.6668072e-02,2.6787519e-02,2.6834249e-02,2.6945949e-02,2.7062774e-02,2.7176380e-02,2.7360082e-02,2.7552247e-02,2.7730703e-02,2.7930140e-02,2.8242350e-02,2.8629899e-02,2.9120803e-02,2.9590964e-02,3.0123353e-02,3.0710220e-02,3.1355500e-02,3.2067180e-02,3.2832503e-02,3.3675909e-02,3.4631729e-02,3.5668731e-02,3.6840558e-02,3.8117290e-02,3.9473176e-02,4.0883660e-02,4.2269230e-02,4.3554187e-02,4.4683933e-02,4.5597911e-02,4.6303511e-02,4.6783924e-02,4.7097564e-02,4.7240019e-02,4.7273159e-02,4.7227263e-02,4.7090828e-02,4.6888947e-02,4.6631217e-02,4.6327889e-02,4.5953393e-02,4.5519352e-02,4.5055568e-02,4.4552028e-02,4.4015348e-02,4.3459058e-02,4.2879701e-02,4.2316556e-02,4.1752815e-02,4.1125774e-02,4.0525615e-02,3.9922595e-02,3.9321780e-02,3.8727045e-02,3.8142562e-02,3.7544847e-02,3.6979675e-02,3.6404371e-02,3.5850286e-02,3.5301924e-02,3.4774184e-02,3.4290791e-02,3.3799052e-02,3.3317924e-02,3.2879233e-02,3.2460570e-02,3.2045007e-02,3.1658053e-02,3.1305552e-02,3.0987978e-02,3.0677915e-02,3.0327916e-02,3.0005813e-02,2.9801250e-02,2.9624939e-02,2.9420972e-02,2.9246449e-02,2.9103279e-02,2.8962731e-02,2.8856874e-02,2.8797150e-02,2.8746724e-02,2.8713346e-02,2.8692365e-02,2.8719783e-02,2.8777122e-02,2.8793812e-02,2.8849125e-02,2.8970838e-02,2.9068828e-02,2.9197335e-02,2.9352307e-02,2.9510856e-02,2.9543519e-02,2.9843569e-02,3.0151486e-02,3.0400753e-02,3.0604720e-02,3.0871272e-02,3.5631422e-02,3.5867646e-02,3.6155574e-02,3.6428284e-02,3.6718257e-02,3.7014991e-02,3.7349589e-02,3.7713341e-02,3.8099777e-02,3.8573269e-02,3.9141376e-02,3.9827444e-02,4.0688075e-02,4.1708019e-02,4.3032970e-02,4.4601448e-02,4.6465538e-02,4.8812877e-02,5.1329944e-02,5.4249786e-02,5.7421036e-02,6.0609389e-02,6.3956961e-02,6.7070335e-02,6.9916472e-02,7.2571583e-02,7.4740320e-02,7.6515689e-02,7.7967808e-02,7.8929268e-02,7.9541326e-02,7.9890527e-02,8.0013841e-02,8.0013625e-02,7.9916842e-02,7.9785369e-02,7.9619959e-02,7.9456933e-02,7.9306945e-02,7.9201505e-02,7.9114184e-02,7.9044923e-02,7.8994967e-02,7.8960642e-02,7.8923814e-02,7.8859746e-02,7.8744479e-02,7.8573331e-02,7.8366622e-02,7.8096829e-02,7.7785328e-02,7.7457711e-02,7.7080660e-02,7.6717600e-02,7.6342434e-02,7.5948715e-02,7.5554296e-02,7.5172596e-02,7.4811801e-02,7.4445918e-02,7.4078858e-02,7.3758647e-02,7.3422387e-02,7.3080271e-02,7.2751939e-02,7.2412774e-02,7.2090983e-02,7.1778581e-02,7.1458533e-02,7.1177095e-02,7.0884570e-02,7.0614934e-02,7.0363745e-02,7.0114344e-02,6.9919512e-02,6.9737226e-02,6.9565967e-02,6.9436565e-02,6.9344506e-02,6.9270998e-02,6.9250450e-02,6.9284692e-02,6.9364719e-02,6.9480225e-02,6.9682255e-02,6.9923386e-02,7.0210770e-02,7.0603438e-02,7.1015820e-02,7.1496099e-02,7.2075002e-02,7.2694659e-02,7.3453099e-02,7.4237272e-02,7.5126052e-02,7.6135814e-02,7.7167057e-02,7.8379735e-02,7.9650737e-02,8.1005409e-02,8.2582399e-02,8.4184788e-02,8.5956015e-02,8.7956503e-02,8.9997642e-02,9.2340514e-02,9.4800413e-02,9.7370155e-02,0.1003289,0.1032863,0.1065223,0.1100296,0.1135790,0.1175106,0.1214511,0.1255386,0.1299819,0.1342523,0.1387221,0.1433150,0.1477349,0.1524194,0.1568129,0.1612051,0.1657737,0.1700474,0.1745268,0.1790632,0.1836350,0.1887598,0.1939892,0.1998242,0.2067645,0.2141906,0.2232752,0.2336183,0.2458086,0.2608531,0.2776730,0.2980928,0.3227679,0.3505310,0.3845012,0.4213956,0.4632721,0.5120391,0.5622470,0.6189581,0.6784007,0.7388942,0.8037992,0.8644791,0.9250158,0.9844804,1.0374316,1.0879449,1.1317924,1.1701341,1.2046928,1.2322307,1.2563921,1.2760559,1.2920253,1.3053756,1.3152437,1.3228586,1.3284979,1.3320951,1.3336774,1.3339496,1.3329197,1.3308743,1.3280020,1.3242065,1.3199359,1.3148366,1.3093846,1.3026949,1.2950319,1.2852207,1.2739564,1.2598808,1.2440745,1.2259401,1.2049855,1.1836029,1.1602036,1.1358738,1.1114751,1.0855539,1.0610445,1.0360756,1.0106406,0.9867328,0.9621061,0.9389006,0.9159992,0.8929855,0.8715204,0.8498439,0.8291867,0.8089055,0.7885237,0.7696714,0.7506956,0.7320910,0.7142962,0.6962014,0.6793879,0.6626579,0.6461141,0.6304947,0.6148224,0.6001712,0.5857058,0.5714828,0.5581862,0.5449402,0.5324634,0.5203249,0.5082613,0.4972807,0.4862748,0.4757658,0.4656294,0.4556622,0.4465267,0.4374486,0.4287330,0.4204938,0.4123681,0.4048378,0.3973968,0.3902264,0.3834896,0.3768696,0.3707333,0.3646818,0.3588469,0.3533579,0.3480141,0.3429816,0.3380959,0.3333257,0.3288971,0.3245251,0.3204327,0.3164316,0.3125385,0.3089337,0.3053804,0.3020194,0.2987547,0.2955670,0.2926335,0.2897168,0.2869531,0.2842860,0.2816596,0.2792812,0.2768994,0.2746310,0.2724609,0.2703444,0.2684177,0.2664846,0.2646566,0.2629178,0.2612303,0.2596993,0.2581829,0.2567683,0.2554194,0.2541319,0.2529957,0.2518752,0.2508283,0.2498856,0.2490093,0.2482387,0.2475177,0.2468843,0.2463125,0.2458425,0.2454548,0.2451342,0.2449208,0.2447716,0.2447182,0.2447343,0.2448302,0.2450331,0.2453186,0.2457058,0.2461783,0.2467644,0.2474096,0.2481910,0.2490515,0.2499840,0.2510632,0.2522322,0.2535360,0.2549416,0.2564475,0.2580993,0.2598316,0.2617553,0.2638219,0.2659856,0.2683893,0.2708264,0.2735513,0.2763900,0.2793876,0.2826329,0.2859366,0.2896063,0.2934031,0.2973536,0.3016094,0.3058825,0.3105451,0.3152958,0.3202805,0.3254498,0.3305929,0.3360557,0.3414534,0.3469863,0.3526154,0.3580368,0.3636214,0.3688948,0.3742168,0.3793011,0.3840425,0.3886613,0.3927980,0.3968387,0.4004430,0.4036906,0.4066193,0.4091245,0.4114318,0.4133504,0.4150296,0.4164217,0.4175728,0.4185897,0.4194591,0.4202462,0.4209543,0.4216191,0.4223620,0.4231595,0.4240444,0.4250562,0.4263193,0.4278128,0.4294966,0.4315133,0.4338020,0.4365021,0.4396276,0.4431700,0.4473949,0.4521410,0.4578965,0.4644906,0.4720498,0.4809938,0.4909105,0.5030427,0.5167809,0.5331047,0.5520645,0.5737414,0.5999150,0.6290958,0.6652921,0.7060349,0.7530115,0.8090958,0.8721005,0.9490694,1.0354742,1.1378980,1.2528054,1.3801142,1.5262942,1.6791300,1.8551531,2.0353565,2.2212627,2.4025831,2.5612617,2.7002697,2.7971640,2.8580933,2.9007897,2.9260411,2.9457288,2.9588540,2.9668851,2.9758193,2.9766774,2.9820292,2.9872899,2.9973803,2.9991052,2.9954009,3.0046387,3.0088940,3.0041132,3.0016906,2.9995582,2.9972258,3.0004065,2.9955969,2.9886501,2.9851520,2.9866796,2.9815083,2.9878163,2.9903626,2.9902387,2.9938025,2.9864724,2.9963617,2.9994810,3.0028152,3.0036283,2.9973207,3.0029762,2.9921486,2.9921000,2.9852130,2.9874225,2.9716153,2.9620631,2.9468174,2.9294717,2.9095595,2.8894625,2.8637676,2.8342047,2.8013978,2.7697935,2.7342482,2.6967642,2.6631246,2.6301918,2.5877714,2.5471594,2.5037839,2.4638665,2.4245365,2.3843670,2.3440399,2.3056264,2.2679954,2.2276225,2.1898088,2.1536760,2.1155858,2.0819404,2.0442438,2.0112004,1.9780759,1.9434818,1.9103302,1.8789995,1.8471152,1.8162434,1.7874507,1.7571321,1.7294085,1.7012990,1.6740321,1.6464640,1.6207228,1.5978551,1.5703914,1.5462718,1.5223331,1.4995333,1.4762255,1.4546791,1.4321779,1.4109114,1.3899784,1.3698789,1.3504981,1.3309631,1.3121033,1.2932554,1.2754720,1.2575786,1.2407418,1.2238512,1.2076344,1.1920812,1.1766146,1.1622438,1.1475881,1.1342320,1.1203527,1.1075372,1.0949608,1.0829023,1.0712662,1.0599447,1.0493686,1.0388218,1.0290867,1.0191745,1.0103040,1.0010973,0.9925467,0.9843473,0.9763582,0.9688214,0.9614896,0.9547431,0.9479712,0.9418067,0.9355692,0.9301901,0.9243623,0.9191760,0.9141387,0.9094025,0.9050784,0.9006611,0.8966427,0.8927927,0.8894396,0.8861331,0.8831792,0.8801605,0.8776181,0.8752060,0.8729695,0.8711678,0.8695168,0.8680183,0.8667659,0.8658013,0.8649440,0.8645456,0.8642132,0.8641262,0.8643086,0.8644783,0.8649289,0.8656492,0.8666392,0.8677167,0.8692628,0.8707366,0.8726578,0.8746428,0.8768561,0.8795039,0.8822681,0.8857559,0.8883044,0.8919240,0.8956286,0.8995396,0.9036921,0.9082978,0.9128840,0.9178495,0.9229634,0.9283860,0.9342848,0.9400953,0.9463867,0.9527214,0.9595530,0.9663454,0.9739806,0.9811003,0.9893252,0.9970602,1.0057683,1.0141582,1.0233819,1.0323678,1.0419343,1.0516102,1.0616097,1.0718526,1.0827868,1.0937655,1.1050153,1.1165104,1.1282240,1.1405693,1.1530281,1.1659620,1.1787380,1.1921328,1.2055012,1.2201003,1.2339848,1.2489660,1.2637060,1.2797719,1.2944300,1.3109183,1.3265787,1.3438131,1.3598351,1.3776670,1.3950812,1.4130450,1.4302740,1.4488142,1.4673662,1.4864756,1.5056427,1.5249510,1.5455610,1.5655144,1.5857183,1.6067977,1.6273472,1.6478570,1.6696199,1.6915287,1.7136073,1.7359924,1.7589809,1.7814616,1.8016551,1.8268750,1.8515279,1.8735821,1.8976030,1.9206488,1.9465668,1.9695460,1.9954692,2.0176661,2.0435469,2.0652862,2.0931532,2.1163452,2.1425257,2.1651831,2.1897566,2.2151732,2.2397983,2.2686496,2.2938614,2.3169334,2.3385103,2.3630066,2.3866763,2.4127326,2.4392374,2.4589210,2.4824815,2.4996848,2.5263779,2.5486510,2.5659595,2.5828099,2.5997620,2.6179833,2.6396186,2.6469014,2.6545143,2.6731513,2.6791968,2.6912622,2.6964450,2.7070971,2.7076674,2.7168317,2.7154169,2.7302990,2.7454634,2.7437296,2.7458088,2.7522626,2.7585406,2.7654786,2.7688775,2.7622972,2.7616799,2.7662778,2.7656469,2.7544136,2.7582088,2.7526140,2.7494435
"w-25",48.7000008,2.8201580e-02,2.7356148e-02,2.6151419e-02,2.6161194e-02,2.6388884e-02,2.6916265e-02,2.6357412e-02,2.5492668e-02,2.6252270e-02,2.5710821e-02,2.5539160e-02,2.5948763e-02,2.6249886e-02,2.5600672e-02,2.5733709e-02,2.4622679e-02,2.4717808e-02,2.6961565e-02,2.5990248e-02,2.5752306e-02,2.5917530e-02,2.5398970e-02,2.5943995e-02,2.6304722e-02,2.6045799e-02,2.5939703e-02,2.6197433e-02,2.5751591e-02,2.5575161e-02,2.5397778e-02,2.5883913e-02,2.5305510e-02,2.5039196e-02,2.5149345e-02,2.5133610e-02,2.5887251e-02,2.5727510e-02,2.5632381e-02,2.6034832e-02,2.6335955e-02,2.5913715e-02,2.5567055e-02,2.6289940e-02,2.6330709e-02,2.6868105e-02,2.6218653e-02,2.6155472e-02,2.5577307e-02,2.7159691e-02,2.6305914e-02,2.5568724e-02,2.5417805e-02,2.5659084e-02,2.5893211e-02,2.5707006e-02,2.5635004e-02,2.5227070e-02,2.5429726e-02,2.6142120e-02,2.6208878e-02,2.6211023e-02,2.6876926e-02,2.5798559e-02,2.6325703e-02,2.6117325e-02,2.6045799e-02,2.6384830e-02,2.6239157e-02,2.5490761e-02,2.5489569e-02,2.6156187e-02,2.6478291e-02,2.6080847e-02,2.5796890e-02,2.5399208e-02,2.5500298e-02,2.5757074e-02,2.6009560e-02,2.5258303e-02,2.5560856e-02,2.5550842e-02,2.5152683e-02,2.5433779e-02,2.5245428e-02,2.5106907e-02,2.5191545e-02,2.5253296e-02,2.5175571e-02,2.5246859e-02,2.5094748e-02,2.5249481e-02,2.5347948e-02,2.5293827e-02,2.5034428e-02,2.5015116e-02,2.5205135e-02,2.5160313e-02,2.4954557e-02,2.5065660e-02,2.4877071e-02,2.4778366e-02,2.5032759e-02,2.5043488e-02,2.4862051e-02,2.4683714e-02,2.4779320e-02,2.4829149e-02,2.4593353e-02,2.4646759e-02,2.4604797e-02,2.4565458e-02,2.4600744e-02,2.4475098e-02,2.4414063e-02,2.4268150e-02,2.4477720e-02,2.4384975e-02,2.4392605e-02,2.4290085e-02,2.4364710e-02,2.4358988e-02,2.4283409e-02,2.4369001e-02,2.4380684e-02,2.4313450e-02,2.4282217e-02,2.4281740e-02,2.4260044e-02,2.4165154e-02,2.4162173e-02,2.4235487e-02,2.4293423e-02,2.4260044e-02,2.4282813e-02,2.4305105e-02,2.4325252e-02,2.4282455e-02,2.4309516e-02,2.4258614e-02,2.4296522e-02,2.4265051e-02,2.4290681e-02,2.4280787e-02,2.4194956e-02,2.4202466e-02,2.4224639e-02,2.4241328e-02,2.4234056e-02,2.4242401e-02,2.4252415e-02,2.4241924e-02,2.4242640e-02,2.4288774e-02,2.4231911e-02,2.4242282e-02,2.4287224e-02,2.4367809e-02,2.4398088e-02,2.4407864e-02,2.4418950e-02,2.4446130e-02,2.4425030e-02,2.4362445e-02,2.4329901e-02,2.4374247e-02,2.4413109e-02,2.4448156e-02,2.4506211e-02,2.4561524e-02,2.4629235e-02,2.4783850e-02,2.4853587e-02,2.4884105e-02,2.4988055e-02,2.5107384e-02,2.5201440e-02,2.5255203e-02,2.5313735e-02,2.5331616e-02,2.5335073e-02,2.5260210e-02,2.5138140e-02,2.4931669e-02,2.4699688e-02,2.4628043e-02,2.4422169e-02,2.4654269e-02,2.4887204e-02,2.5047302e-02,2.5073409e-02,2.5016069e-02,2.4940610e-02,2.4883151e-02,2.4845004e-02,2.4840951e-02,2.4827480e-02,2.4814487e-02,2.4811506e-02,2.4774551e-02,2.4756312e-02,2.4779797e-02,2.4756432e-02,2.4758101e-02,2.4759769e-02,2.4770379e-02,2.4777412e-02,2.4797201e-02,2.4848342e-02,2.4890780e-02,2.4938822e-02,2.4973154e-02,2.5036216e-02,2.5113821e-02,2.5188446e-02,2.5280476e-02,2.5391936e-02,2.5479198e-02,2.5575995e-02,2.5640368e-02,2.5713801e-02,2.5782824e-02,2.5791287e-02,2.5816917e-02,2.5823474e-02,2.5816321e-02,2.5851250e-02,2.5864363e-02,2.5872588e-02,2.5885820e-02,2.5899887e-02,2.5889874e-02,2.5920630e-02,2.5934219e-02,2.5936246e-02,2.5969863e-02,2.5985003e-02,2.6009798e-02,2.6041985e-02,2.6067495e-02,2.6114225e-02,2.6151061e-02,2.6192427e-02,2.6229978e-02,2.6252270e-02,2.6308179e-02,2.6347041e-02,2.6386619e-02,2.6450634e-02,2.6493311e-02,2.6568770e-02,2.6641846e-02,2.6701450e-02,2.6820540e-02,2.6879668e-02,2.6991963e-02,2.7106643e-02,2.7230501e-02,2.7409196e-02,2.7607322e-02,2.7821183e-02,2.7994275e-02,2.8316975e-02,2.8730154e-02,2.9235005e-02,2.9716611e-02,3.0260205e-02,3.0858636e-02,3.1516075e-02,3.2243729e-02,3.3036113e-02,3.3891201e-02,3.4866929e-02,3.5919428e-02,3.7110806e-02,3.8417459e-02,3.9797187e-02,4.1234136e-02,4.2646050e-02,4.3964148e-02,4.5106649e-02,4.6037197e-02,4.6765804e-02,4.7222733e-02,4.7520041e-02,4.7654629e-02,4.7666311e-02,4.7587156e-02,4.7428429e-02,4.7192931e-02,4.6917439e-02,4.6572626e-02,4.6162009e-02,4.5697093e-02,4.5210183e-02,4.4674456e-02,4.4108570e-02,4.3530107e-02,4.2922854e-02,4.2339206e-02,4.1747451e-02,4.1113138e-02,4.0492833e-02,3.9874196e-02,3.9261103e-02,3.8653016e-02,3.8063049e-02,3.7468672e-02,3.6887765e-02,3.6303997e-02,3.5742879e-02,3.5200596e-02,3.4662962e-02,3.4169197e-02,3.3676863e-02,3.3201337e-02,3.2768965e-02,3.2328844e-02,3.1905651e-02,3.1544924e-02,3.1202078e-02,3.0842900e-02,3.0526876e-02,3.0195594e-02,2.9881597e-02,2.9668570e-02,2.9503465e-02,2.9319406e-02,2.9104114e-02,2.8944731e-02,2.8833508e-02,2.8749347e-02,2.8695703e-02,2.8613329e-02,2.8618574e-02,2.8609276e-02,2.8614759e-02,2.8648496e-02,2.8698206e-02,2.8776646e-02,2.8877616e-02,2.9018760e-02,2.9104471e-02,2.9264331e-02,2.9401064e-02,2.9486418e-02,2.9765844e-02,3.0054808e-02,3.0333519e-02,3.0550003e-02,3.0830383e-02,3.6697701e-02,3.6949977e-02,3.7236765e-02,3.7520345e-02,3.7813284e-02,3.8115762e-02,3.8458437e-02,3.8833186e-02,3.9231781e-02,3.9719813e-02,4.0304288e-02,4.1002180e-02,4.1881289e-02,4.2919051e-02,4.4286970e-02,4.5893796e-02,4.7796465e-02,5.0178602e-02,5.2769411e-02,5.5757090e-02,5.9005123e-02,6.2259108e-02,6.5686129e-02,6.8871871e-02,7.1775615e-02,7.4465290e-02,7.6644093e-02,7.8428410e-02,7.9859041e-02,8.0787785e-02,8.1347227e-02,8.1631176e-02,8.1697732e-02,8.1621408e-02,8.1456557e-02,8.1260525e-02,8.1039630e-02,8.0813400e-02,8.0621049e-02,8.0460347e-02,8.0316491e-02,8.0205649e-02,8.0124676e-02,8.0056563e-02,7.9977453e-02,7.9870008e-02,7.9720050e-02,7.9513557e-02,7.9265088e-02,7.8970321e-02,7.8632765e-02,7.8281321e-02,7.7872567e-02,7.7485666e-02,7.7091441e-02,7.6668382e-02,7.6272547e-02,7.5868972e-02,7.5490996e-02,7.5106323e-02,7.4732468e-02,7.4372090e-02,7.4051000e-02,7.3705859e-02,7.3380433e-02,7.3022552e-02,7.2709352e-02,7.2401136e-02,7.2075553e-02,7.1785010e-02,7.1494699e-02,7.1229339e-02,7.0980236e-02,7.0732012e-02,7.0533499e-02,7.0362881e-02,7.0202708e-02,7.0071802e-02,6.9998845e-02,6.9943905e-02,6.9944680e-02,6.9985405e-02,7.0086658e-02,7.0219554e-02,7.0430309e-02,7.0687108e-02,7.0993707e-02,7.1371615e-02,7.1788251e-02,7.2319970e-02,7.2911322e-02,7.3560640e-02,7.4329630e-02,7.5134546e-02,7.6024354e-02,7.7061363e-02,7.8109518e-02,7.9346493e-02,8.0627576e-02,8.2011484e-02,8.3613306e-02,8.5234016e-02,8.7033108e-02,8.9066342e-02,9.1127634e-02,9.3501195e-02,9.5989317e-02,9.8600924e-02,0.1015902,0.1045981,0.1078836,0.1114455,0.1150497,0.1190396,0.1230337,0.1271907,0.1317127,0.1360406,0.1406156,0.1452936,0.1498066,0.1545885,0.1590898,0.1635917,0.1682899,0.1726588,0.1772760,0.1819314,0.1866519,0.1919333,0.1973470,0.2033586,0.2105289,0.2180791,0.2275288,0.2381864,0.2506967,0.2661426,0.2833518,0.3042884,0.3294562,0.3578038,0.3924237,0.4300756,0.4726779,0.5223811,0.5734600,0.6311551,0.6917524,0.7532734,0.8194115,0.8810430,0.9424636,1.0027288,1.0561934,1.1068091,1.1508172,1.1885469,1.2225419,1.2492468,1.2719826,1.2906655,1.3050793,1.3168386,1.3249490,1.3310331,1.3348962,1.3366897,1.3368448,1.3355606,1.3330680,1.3296396,1.3253560,1.3204161,1.3151158,1.3093652,1.3025534,1.2953845,1.2870321,1.2764992,1.2646099,1.2498152,1.2336097,1.2146615,1.1932863,1.1714818,1.1475822,1.1229918,1.0981956,1.0719838,1.0473006,1.0220846,0.9966954,0.9725866,0.9481058,0.9248898,0.9020565,0.8790895,0.8577571,0.8362286,0.8156399,0.7956028,0.7753980,0.7567464,0.7381007,0.7196708,0.7020571,0.6842070,0.6676949,0.6511289,0.6349237,0.6195089,0.6040651,0.5896514,0.5755590,0.5615209,0.5484813,0.5354849,0.5232022,0.5113494,0.4995677,0.4887068,0.4779513,0.4676579,0.4578134,0.4479962,0.4390733,0.4302064,0.4216557,0.4136717,0.4056221,0.3982815,0.3910107,0.3840131,0.3774267,0.3709245,0.3649383,0.3590078,0.3533020,0.3479819,0.3427347,0.3378391,0.3330224,0.3283626,0.3240473,0.3197799,0.3157704,0.3118610,0.3080544,0.3045382,0.3010415,0.2977672,0.2945705,0.2914735,0.2885849,0.2857292,0.2830227,0.2804222,0.2778448,0.2755195,0.2731932,0.2709986,0.2688679,0.2668084,0.2649125,0.2630269,0.2612424,0.2595475,0.2579193,0.2564295,0.2549458,0.2535875,0.2522801,0.2510373,0.2499397,0.2488692,0.2478802,0.2469600,0.2461245,0.2454117,0.2447311,0.2441304,0.2436293,0.2431913,0.2428532,0.2425757,0.2423962,0.2422820,0.2422656,0.2423281,0.2424649,0.2427132,0.2430524,0.2434946,0.2440058,0.2446290,0.2453289,0.2461572,0.2470803,0.2480641,0.2491664,0.2503871,0.2517482,0.2531995,0.2547387,0.2564609,0.2582371,0.2602170,0.2623497,0.2645462,0.2669982,0.2694857,0.2722563,0.2751478,0.2781912,0.2814930,0.2848583,0.2885621,0.2923990,0.2964237,0.3007064,0.3050481,0.3097515,0.3145403,0.3195544,0.3247760,0.3299730,0.3354762,0.3409466,0.3465600,0.3522447,0.3577240,0.3633859,0.3687365,0.3741322,0.3793178,0.3841697,0.3888990,0.3931525,0.3973131,0.4010530,0.4044560,0.4075195,0.4102070,0.4126183,0.4146964,0.4164886,0.4180545,0.4193631,0.4204969,0.4215025,0.4224389,0.4232815,0.4240950,0.4249687,0.4257682,0.4268282,0.4280223,0.4294086,0.4310532,0.4328550,0.4350011,0.4374227,0.4402722,0.4435534,0.4472346,0.4516582,0.4565116,0.4624968,0.4692623,0.4770831,0.4862417,0.4964255,0.5088052,0.5229138,0.5395570,0.5588818,0.5810192,0.6077412,0.6374969,0.6743701,0.7158333,0.7638023,0.8208513,0.8849370,0.9631028,1.0512373,1.1551791,1.2721714,1.4014786,1.5497218,1.7055012,1.8828740,2.0642021,2.2508435,2.4320843,2.5877981,2.7190313,2.8119204,2.8686874,2.9058533,2.9330373,2.9489732,2.9659500,2.9733264,2.9787090,2.9852800,2.9852583,2.9964430,2.9970841,2.9985633,3.0049648,3.0036273,3.0083971,3.0001242,3.0077121,3.0072267,2.9986262,2.9976168,2.9959395,2.9979057,2.9947486,2.9823992,2.9895310,2.9971170,2.9941657,2.9965878,2.9988956,3.0025735,3.0047195,3.0023291,3.0040467,3.0051904,3.0053997,3.0030782,2.9952044,2.9988210,2.9911485,2.9808166,2.9777074,2.9541907,2.9354670,2.9161775,2.8934135,2.8724041,2.8448241,2.8193791,2.7873590,2.7504516,2.7119992,2.6809916,2.6413608,2.6021903,2.5578322,2.5192258,2.4765453,2.4358888,2.3971264,2.3553190,2.3162856,2.2763996,2.2376761,2.1982067,2.1605396,2.1229300,2.0871222,2.0502896,2.0151224,1.9827924,1.9472898,1.9147834,1.8822938,1.8517933,1.8212577,1.7905327,1.7612296,1.7322983,1.7051668,1.6761795,1.6502537,1.6238191,1.5995405,1.5742327,1.5499198,1.5263752,1.5023493,1.4800833,1.4575162,1.4361545,1.4146137,1.3939364,1.3732471,1.3535093,1.3346468,1.3153439,1.2972815,1.2786543,1.2614961,1.2442925,1.2277074,1.2114668,1.1955779,1.1805084,1.1655418,1.1516433,1.1373223,1.1242524,1.1109099,1.0986354,1.0862373,1.0745046,1.0634010,1.0523893,1.0421699,1.0318676,1.0224423,1.0129170,1.0040745,0.9952570,0.9871795,0.9789569,0.9714128,0.9642100,0.9571376,0.9505548,0.9441521,0.9383299,0.9325305,0.9269855,0.9215037,0.9166244,0.9116641,0.9072981,0.9028879,0.8988092,0.8951054,0.8914530,0.8882620,0.8850936,0.8821532,0.8794339,0.8769612,0.8747603,0.8727800,0.8710191,0.8694249,0.8682169,0.8671025,0.8663080,0.8657435,0.8653067,0.8650684,0.8652259,0.8654106,0.8657926,0.8663476,0.8673270,0.8682893,0.8695128,0.8710753,0.8729529,0.8748552,0.8768628,0.8792961,0.8820389,0.8848624,0.8879360,0.8910800,0.8947545,0.8985125,0.9026040,0.9067692,0.9113786,0.9162184,0.9211526,0.9263680,0.9320684,0.9378225,0.9437786,0.9501181,0.9564682,0.9635144,0.9704896,0.9779767,0.9855713,0.9935116,1.0014203,1.0101435,1.0185994,1.0277560,1.0368407,1.0465062,1.0560688,1.0661502,1.0766870,1.0874588,1.0982831,1.1094252,1.1212196,1.1329300,1.1454314,1.1574553,1.1709604,1.1832229,1.1972703,1.2103847,1.2250065,1.2390226,1.2540057,1.2690113,1.2838113,1.2992196,1.3159354,1.3317964,1.3485837,1.3650961,1.3825316,1.4008199,1.4174486,1.4348416,1.4532938,1.4718986,1.4911286,1.5104463,1.5299867,1.5502934,1.5699964,1.5908697,1.6113198,1.6319237,1.6535413,1.6750757,1.6964625,1.7189002,1.7432346,1.7646967,1.7868837,1.8088033,1.8336604,1.8573370,1.8788457,1.9039714,1.9271758,1.9530535,1.9755994,2.0008888,2.0252512,2.0495691,2.0716825,2.0995181,2.1250503,2.1491079,2.1711640,2.2012551,2.2239180,2.2488542,2.2766888,2.3052092,2.3271480,2.3487747,2.3712573,2.3990638,2.4221182,2.4447944,2.4701059,2.4890397,2.5129139,2.5301161,2.5549505,2.5710988,2.5841026,2.6079233,2.6266713,2.6390505,2.6547551,2.6734776,2.6802630,2.6892219,2.6992788,2.7205687,2.7136865,2.7250075,2.7267952,2.7396574,2.7398450,2.7457073,2.7549717,2.7616639,2.7477884,2.7675438,2.7680001,2.7697334,2.7591262,2.7704561,2.7731462,2.7590940,2.7596722,2.7632551,2.7596540,2.7584949
"w-26",49.0000000,2.8226614e-02,2.7294636e-02,2.6060581e-02,2.5962830e-02,2.6487350e-02,2.7027130e-02,2.6235580e-02,2.5423288e-02,2.6241541e-02,2.5864363e-02,2.5516033e-02,2.5994778e-02,2.6229382e-02,2.5511980e-02,2.5681496e-02,2.4515629e-02,2.4704218e-02,2.7017117e-02,2.6059866e-02,2.5746107e-02,2.5845766e-02,2.5300741e-02,2.6084900e-02,2.6222467e-02,2.5911808e-02,2.5916100e-02,2.6191473e-02,2.5790691e-02,2.5625467e-02,2.5328875e-02,2.5756121e-02,2.5083542e-02,2.5090694e-02,2.5026798e-02,2.5099993e-02,2.5846481e-02,2.5906801e-02,2.5682688e-02,2.5980711e-02,2.6344299e-02,2.5886297e-02,2.5626421e-02,2.6340961e-02,2.6437044e-02,2.6974678e-02,2.6164770e-02,2.6183128e-02,2.5646925e-02,2.6969194e-02,2.6319504e-02,2.5639296e-02,2.5372982e-02,2.5810003e-02,2.6048660e-02,2.5792360e-02,2.5728464e-02,2.5249958e-02,2.5427341e-02,2.6261330e-02,2.6034355e-02,2.6206493e-02,2.6910067e-02,2.5839567e-02,2.6250839e-02,2.6264906e-02,2.5939941e-02,2.6379585e-02,2.6040316e-02,2.5421858e-02,2.5549650e-02,2.6126623e-02,2.6370049e-02,2.6002884e-02,2.5731087e-02,2.5410414e-02,2.5582314e-02,2.5606632e-02,2.6060104e-02,2.5254011e-02,2.5692701e-02,2.5534391e-02,2.5110245e-02,2.5543690e-02,2.5293827e-02,2.5193214e-02,2.5242090e-02,2.5274038e-02,2.5237560e-02,2.5295496e-02,2.5161266e-02,2.5210619e-02,2.5378227e-02,2.5289774e-02,2.4971008e-02,2.5076151e-02,2.5306702e-02,2.5295973e-02,2.5027514e-02,2.5046587e-02,2.4878979e-02,2.4723530e-02,2.4944782e-02,2.4968147e-02,2.4923801e-02,2.4723053e-02,2.4864912e-02,2.4827242e-02,2.4569750e-02,2.4654627e-02,2.4543285e-02,2.4575710e-02,2.4623394e-02,2.4494886e-02,2.4424314e-02,2.4283171e-02,2.4456501e-02,2.4328470e-02,2.4439335e-02,2.4347782e-02,2.4412870e-02,2.4355650e-02,2.4266720e-02,2.4333000e-02,2.4404764e-02,2.4343729e-02,2.4304390e-02,2.4245977e-02,2.4250627e-02,2.4154186e-02,2.4163485e-02,2.4230123e-02,2.4310470e-02,2.4262309e-02,2.4302721e-02,2.4289370e-02,2.4340034e-02,2.4275541e-02,2.4313092e-02,2.4292350e-02,2.4297118e-02,2.4266243e-02,2.4276853e-02,2.4290800e-02,2.4185300e-02,2.4186015e-02,2.4233103e-02,2.4277449e-02,2.4233937e-02,2.4222493e-02,2.4226546e-02,2.4262428e-02,2.4238110e-02,2.4280071e-02,2.4241924e-02,2.4259329e-02,2.4300456e-02,2.4333596e-02,2.4409056e-02,2.4408817e-02,2.4402142e-02,2.4444461e-02,2.4439692e-02,2.4369836e-02,2.4325490e-02,2.4379849e-02,2.4425149e-02,2.4460435e-02,2.4511099e-02,2.4590135e-02,2.4660349e-02,2.4815679e-02,2.4878263e-02,2.4907112e-02,2.5003433e-02,2.5110722e-02,2.5219917e-02,2.5290608e-02,2.5341392e-02,2.5365233e-02,2.5372863e-02,2.5264144e-02,2.5128365e-02,2.4906635e-02,2.4643064e-02,2.4612665e-02,2.4395585e-02,2.4597526e-02,2.4893641e-02,2.5024772e-02,2.5054693e-02,2.5007129e-02,2.4926782e-02,2.4871826e-02,2.4844408e-02,2.4836898e-02,2.4798632e-02,2.4797440e-02,2.4795055e-02,2.4765849e-02,2.4744511e-02,2.4777174e-02,2.4749517e-02,2.4745464e-02,2.4749994e-02,2.4768472e-02,2.4775624e-02,2.4785519e-02,2.4841189e-02,2.4885416e-02,2.4928212e-02,2.4963617e-02,2.5030494e-02,2.5110006e-02,2.5178790e-02,2.5279284e-02,2.5383234e-02,2.5472522e-02,2.5571823e-02,2.5636911e-02,2.5709152e-02,2.5782824e-02,2.5798678e-02,2.5818586e-02,2.5828600e-02,2.5816083e-02,2.5858164e-02,2.5864363e-02,2.5872231e-02,2.5895238e-02,2.5905013e-02,2.5896192e-02,2.5932431e-02,2.5938869e-02,2.5942802e-02,2.5976300e-02,2.5989532e-02,2.6016712e-02,2.6046515e-02,2.6077628e-02,2.6109338e-02,2.6147604e-02,2.6193738e-02,2.6222706e-02,2.6248336e-02,2.6307344e-02,2.6336670e-02,2.6380181e-02,2.6446462e-02,2.6494741e-02,2.6571631e-02,2.6634336e-02,2.6700616e-02,2.6818871e-02,2.6877165e-02,2.6990533e-02,2.7118444e-02,2.7247310e-02,2.7430296e-02,2.7624846e-02,2.7825475e-02,2.8012395e-02,2.8338432e-02,2.8743625e-02,2.9255152e-02,2.9725909e-02,3.0276895e-02,3.0878305e-02,3.1543970e-02,3.2275319e-02,3.3054233e-02,3.3908010e-02,3.4895301e-02,3.5953641e-02,3.7147284e-02,3.8463116e-02,3.9839745e-02,4.1280746e-02,4.2699933e-02,4.4024467e-02,4.5176387e-02,4.6098351e-02,4.6827197e-02,4.7292471e-02,4.7584295e-02,4.7714710e-02,4.7729731e-02,4.7640443e-02,4.7478497e-02,4.7239542e-02,4.6959281e-02,4.6605289e-02,4.6193957e-02,4.5725942e-02,4.5229137e-02,4.4686496e-02,4.4115365e-02,4.3534398e-02,4.2920470e-02,4.2328358e-02,4.1740537e-02,4.1100502e-02,4.0472806e-02,3.9845943e-02,3.9224744e-02,3.8617969e-02,3.8022995e-02,3.7425637e-02,3.6836982e-02,3.6257267e-02,3.5691142e-02,3.5144687e-02,3.4608960e-02,3.4103155e-02,3.3609271e-02,3.3134460e-02,3.2700181e-02,3.2268405e-02,3.1847358e-02,3.1472445e-02,3.1123519e-02,3.0766368e-02,3.0457616e-02,3.0131698e-02,2.9802561e-02,2.9582262e-02,2.9412508e-02,2.9243946e-02,2.9030442e-02,2.8865695e-02,2.8743267e-02,2.8653383e-02,2.8604865e-02,2.8531671e-02,2.8507948e-02,2.8507471e-02,2.8527617e-02,2.8548002e-02,2.8602719e-02,2.8670907e-02,2.8781414e-02,2.8896570e-02,2.9002786e-02,2.9149055e-02,2.9312134e-02,2.9388905e-02,2.9683232e-02,2.9927969e-02,3.0228972e-02,3.0415416e-02,3.0712962e-02,3.7044913e-02,3.7300691e-02,3.7583064e-02,3.7872262e-02,3.8169801e-02,3.8471751e-02,3.8815882e-02,3.9194543e-02,3.9589699e-02,4.0084176e-02,4.0667344e-02,4.1378744e-02,4.2253926e-02,4.3294627e-02,4.4677049e-02,4.6282023e-02,4.8198607e-02,5.0589215e-02,5.3191803e-02,5.6192011e-02,5.9447914e-02,6.2720448e-02,6.6161416e-02,6.9357067e-02,7.2266325e-02,7.4964002e-02,7.7154078e-02,7.8941964e-02,8.0360159e-02,8.1284344e-02,8.1828885e-02,8.2103781e-02,8.2161121e-02,8.2066737e-02,8.1897229e-02,8.1693247e-02,8.1454091e-02,8.1223488e-02,8.1012122e-02,8.0841452e-02,8.0689617e-02,8.0580033e-02,8.0488876e-02,8.0415994e-02,8.0328964e-02,8.0206946e-02,8.0054373e-02,7.9845928e-02,7.9596989e-02,7.9292543e-02,7.8951985e-02,7.8584611e-02,7.8186564e-02,7.7785462e-02,7.7390715e-02,7.6963611e-02,7.6566339e-02,7.6145865e-02,7.5773627e-02,7.5402126e-02,7.5007804e-02,7.4654773e-02,7.4300885e-02,7.3975891e-02,7.3651291e-02,7.3297873e-02,7.2973087e-02,7.2666958e-02,7.2355896e-02,7.2061256e-02,7.1778208e-02,7.1496852e-02,7.1248785e-02,7.1014069e-02,7.0816264e-02,7.0642754e-02,7.0481315e-02,7.0359334e-02,7.0287637e-02,7.0231877e-02,7.0225187e-02,7.0279196e-02,7.0369899e-02,7.0515573e-02,7.0727147e-02,7.0991121e-02,7.1300365e-02,7.1676001e-02,7.2096795e-02,7.2630934e-02,7.3229820e-02,7.3877975e-02,7.4649170e-02,7.5455777e-02,7.6344930e-02,7.7394888e-02,7.8440718e-02,7.9677209e-02,8.0969907e-02,8.2352601e-02,8.3961546e-02,8.5574090e-02,8.7382473e-02,8.9420691e-02,9.1488764e-02,9.3869127e-02,9.6370049e-02,9.8981403e-02,0.1019890,0.1049912,0.1082843,0.1118605,0.1154701,0.1194745,0.1234874,0.1276584,0.1321917,0.1365370,0.1411020,0.1457993,0.1503339,0.1551231,0.1596657,0.1641758,0.1688995,0.1732945,0.1779353,0.1826194,0.1873700,0.1926740,0.1981056,0.2041529,0.2113660,0.2189547,0.2284604,0.2391521,0.2517259,0.2672500,0.2845351,0.3055067,0.3308638,0.3592288,0.3939638,0.4318106,0.4744663,0.5243900,0.5756571,0.6336101,0.6943412,0.7561219,0.8224015,0.8841811,0.9458563,1.0060740,1.0597377,1.1104121,1.1543328,1.1920666,1.2258629,1.2522738,1.2749381,1.2933309,1.3073255,1.3189521,1.3268645,1.3327771,1.3360765,1.3376582,1.3374444,1.3360749,1.3332533,1.3294532,1.3250380,1.3199275,1.3143311,1.3085167,1.3014641,1.2940788,1.2855499,1.2750955,1.2631387,1.2481613,1.2318209,1.2128081,1.1913352,1.1694140,1.1455028,1.1206782,1.0959194,1.0697166,1.0448881,1.0197586,0.9943327,0.9702027,0.9457014,0.9224871,0.8996423,0.8767258,0.8553977,0.8339043,0.8133783,0.7933691,0.7731482,0.7546042,0.7358857,0.7176037,0.7000175,0.6822152,0.6657177,0.6492479,0.6330636,0.6176749,0.6023510,0.5879373,0.5738486,0.5599153,0.5469188,0.5339936,0.5217758,0.5099224,0.4981399,0.4873688,0.4766423,0.4664030,0.4565613,0.4467946,0.4379059,0.4290866,0.4205624,0.4125791,0.4046121,0.3972588,0.3900355,0.3830684,0.3765320,0.3700391,0.3640654,0.3581508,0.3524945,0.3472063,0.3419615,0.3370730,0.3322938,0.3276541,0.3233419,0.3190949,0.3151073,0.3112081,0.3074095,0.3038912,0.3004256,0.2971768,0.2939958,0.2908825,0.2880245,0.2851717,0.2824881,0.2798913,0.2773425,0.2750111,0.2726896,0.2705090,0.2683890,0.2663338,0.2644578,0.2625811,0.2607967,0.2591166,0.2574900,0.2560002,0.2545371,0.2531983,0.2518898,0.2506616,0.2495505,0.2485046,0.2475179,0.2465976,0.2457662,0.2450701,0.2444059,0.2438203,0.2432977,0.2428676,0.2425492,0.2422712,0.2421145,0.2420027,0.2419899,0.2420634,0.2422032,0.2424638,0.2428129,0.2432445,0.2437847,0.2444136,0.2451187,0.2459461,0.2468690,0.2478701,0.2490076,0.2502147,0.2515790,0.2530432,0.2545953,0.2563326,0.2581148,0.2601002,0.2622379,0.2644554,0.2668999,0.2694023,0.2721813,0.2750837,0.2781446,0.2814593,0.2848126,0.2885285,0.2923896,0.2964114,0.3007062,0.3050400,0.3097664,0.3145564,0.3195937,0.3248127,0.3300182,0.3355368,0.3410095,0.3466392,0.3523423,0.3578229,0.3634967,0.3688711,0.3742844,0.3794843,0.3843481,0.3890912,0.3933885,0.3975629,0.4013153,0.4047278,0.4078436,0.4105399,0.4129950,0.4150879,0.4169325,0.4184958,0.4198439,0.4210182,0.4220380,0.4229986,0.4238434,0.4246843,0.4255592,0.4264197,0.4275044,0.4287301,0.4301359,0.4318011,0.4336340,0.4357785,0.4382574,0.4411136,0.4444223,0.4481432,0.4525538,0.4574891,0.4635001,0.4702894,0.4781264,0.4873501,0.4975847,0.5100571,0.5241736,0.5408976,0.5603128,0.5825173,0.6093249,0.6391166,0.6761163,0.7177157,0.7658464,0.8231460,0.8875103,0.9657935,1.0543236,1.1586945,1.2761612,1.4060179,1.5541190,1.7097708,1.8883588,2.0694747,2.2559085,2.4351325,2.5906167,2.7220933,2.8096757,2.8647740,2.9043813,2.9357498,2.9460874,2.9602227,2.9667301,2.9745302,2.9770191,2.9828789,2.9889352,2.9957166,2.9966140,2.9999723,2.9995303,3.0025856,3.0077610,3.0023446,3.0048378,2.9946110,2.9925611,2.9949615,2.9903822,2.9897270,2.9917514,2.9903369,2.9933660,2.9867022,2.9927390,2.9956532,2.9899640,2.9958000,2.9958904,2.9918723,3.0001931,3.0022600,2.9949384,2.9937205,2.9925156,2.9850965,2.9812446,2.9605670,2.9464605,2.9348261,2.9145961,2.8873355,2.8648615,2.8395319,2.8126454,2.7762005,2.7442358,2.7106676,2.6696076,2.6324372,2.5940607,2.5493007,2.5109870,2.4703414,2.4296827,2.3903229,2.3466654,2.3092420,2.2694874,2.2303348,2.1912537,2.1542883,2.1166253,2.0809269,2.0435450,2.0097744,1.9769628,1.9416021,1.9101471,1.8772241,1.8463249,1.8155426,1.7858903,1.7570932,1.7277811,1.7010787,1.6725657,1.6462773,1.6199591,1.5962977,1.5700198,1.5453682,1.5228133,1.4988009,1.4768389,1.4543748,1.4327034,1.4112078,1.3906363,1.3701130,1.3506050,1.3320045,1.3125412,1.2947354,1.2761240,1.2592437,1.2418123,1.2254865,1.2091731,1.1934624,1.1785625,1.1636745,1.1498213,1.1356200,1.1225005,1.1093063,1.0970674,1.0848385,1.0731839,1.0620518,1.0509977,1.0408969,1.0308030,1.0213891,1.0118715,1.0031315,0.9943208,0.9862888,0.9781628,0.9706714,0.9635283,0.9565370,0.9499238,0.9435740,0.9377044,0.9319905,0.9265821,0.9211578,0.9162843,0.9114274,0.9069345,0.9027225,0.8986062,0.8948624,0.8912587,0.8881226,0.8850179,0.8820522,0.8793495,0.8769804,0.8748364,0.8728197,0.8711880,0.8695924,0.8683434,0.8673624,0.8665447,0.8659375,0.8656267,0.8653621,0.8656266,0.8657552,0.8661264,0.8667751,0.8676947,0.8687170,0.8700073,0.8715447,0.8734468,0.8753523,0.8774757,0.8799021,0.8825688,0.8854117,0.8883615,0.8916808,0.8952399,0.8991457,0.9032366,0.9074898,0.9119804,0.9168339,0.9218174,0.9271715,0.9327577,0.9384625,0.9444298,0.9509400,0.9573029,0.9643086,0.9712149,0.9788937,0.9863129,0.9943525,1.0023358,1.0110390,1.0194229,1.0286539,1.0376647,1.0474353,1.0571076,1.0671399,1.0777256,1.0881667,1.0992720,1.1101364,1.1219220,1.1338223,1.1462637,1.1582339,1.1717114,1.1841799,1.1977342,1.2112952,1.2256888,1.2399936,1.2550447,1.2697141,1.2851027,1.3002274,1.3165948,1.3325619,1.3492067,1.3659770,1.3832722,1.4014763,1.4181900,1.4355254,1.4539710,1.4725029,1.4916043,1.5108004,1.5305575,1.5508090,1.5708480,1.5908362,1.6117616,1.6324880,1.6548061,1.6753145,1.6976620,1.7186587,1.7431631,1.7654275,1.7866749,1.8101106,1.8346763,1.8574722,1.8794861,1.9050238,1.9284837,1.9518368,1.9751829,2.0015306,2.0258355,2.0480134,2.0720286,2.1024880,2.1247647,2.1489487,2.1737783,2.1994720,2.2220693,2.2485955,2.2766829,2.3032045,2.3273964,2.3478262,2.3740125,2.4001317,2.4264426,2.4454374,2.4676924,2.4897873,2.5091093,2.5336835,2.5528889,2.5709820,2.5856383,2.6089041,2.6239767,2.6340079,2.6478133,2.6614556,2.6703665,2.6846905,2.6955800,2.7056201,2.7083640,2.7188079,2.7285135,2.7412889,2.7373931,2.7371955,2.7517035,2.7511792,2.7604566,2.7652631,2.7851338,2.7587461,2.7646737,2.7792926,2.7763534,2.7706254,2.7678998,2.7637005,2.7544837,2.7473063
"w-27",49.2000008,2.8578281e-02,2.7497768e-02,2.6037693e-02,2.6335955e-02,2.6531935e-02,2.6995897e-02,2.6309729e-02,2.5548458e-02,2.6154280e-02,2.5789738e-02,2.5790691e-02,2.6010990e-02,2.6336908e-02,2.5532246e-02,2.5663137e-02,2.4551630e-02,2.4658442e-02,2.7041912e-02,2.5990963e-02,2.5623083e-02,2.5817394e-02,2.5491953e-02,2.5988102e-02,2.6203632e-02,2.6030779e-02,2.5940180e-02,2.5983810e-02,2.5880098e-02,2.5657415e-02,2.5362730e-02,2.5678158e-02,2.5112629e-02,2.4984837e-02,2.4926662e-02,2.5203228e-02,2.5875568e-02,2.5683403e-02,2.5659084e-02,2.6131392e-02,2.6285648e-02,2.5810719e-02,2.5604248e-02,2.6293755e-02,2.6444674e-02,2.6915312e-02,2.6229143e-02,2.6236057e-02,2.5571346e-02,2.6958704e-02,2.6309252e-02,2.5539160e-02,2.5372028e-02,2.5592327e-02,2.5938511e-02,2.5803328e-02,2.5706291e-02,2.5238991e-02,2.5444031e-02,2.6196480e-02,2.6047230e-02,2.6152849e-02,2.6868582e-02,2.5825024e-02,2.6234150e-02,2.6182413e-02,2.5981665e-02,2.6367188e-02,2.6172400e-02,2.5558472e-02,2.5619984e-02,2.6172161e-02,2.6275635e-02,2.5954247e-02,2.5678635e-02,2.5267124e-02,2.5532007e-02,2.5690556e-02,2.6141405e-02,2.5307178e-02,2.5588512e-02,2.5549412e-02,2.5155306e-02,2.5558949e-02,2.5328398e-02,2.5199413e-02,2.5258780e-02,2.5290251e-02,2.5075674e-02,2.5260687e-02,2.5044918e-02,2.5229216e-02,2.5356293e-02,2.5202990e-02,2.5040865e-02,2.5053501e-02,2.5224209e-02,2.5182247e-02,2.4962902e-02,2.5106907e-02,2.4841785e-02,2.4807453e-02,2.4989128e-02,2.4974823e-02,2.4852514e-02,2.4704695e-02,2.4833679e-02,2.4788618e-02,2.4588346e-02,2.4644852e-02,2.4520636e-02,2.4555683e-02,2.4625301e-02,2.4458885e-02,2.4399996e-02,2.4242878e-02,2.4470806e-02,2.4400234e-02,2.4390936e-02,2.4340630e-02,2.4340868e-02,2.4327755e-02,2.4229288e-02,2.4372578e-02,2.4356604e-02,2.4314165e-02,2.4278402e-02,2.4240732e-02,2.4220109e-02,2.4161816e-02,2.4135351e-02,2.4178267e-02,2.4285555e-02,2.4211287e-02,2.4301171e-02,2.4273276e-02,2.4309754e-02,2.4247408e-02,2.4276972e-02,2.4249554e-02,2.4280310e-02,2.4277806e-02,2.4241447e-02,2.4280190e-02,2.4197936e-02,2.4196386e-02,2.4194717e-02,2.4235129e-02,2.4230957e-02,2.4252772e-02,2.4246812e-02,2.4240851e-02,2.4234176e-02,2.4291039e-02,2.4227977e-02,2.4197340e-02,2.4276853e-02,2.4351358e-02,2.4418592e-02,2.4389267e-02,2.4412990e-02,2.4434566e-02,2.4422884e-02,2.4351001e-02,2.4328470e-02,2.4409056e-02,2.4461865e-02,2.4517894e-02,2.4591684e-02,2.4657845e-02,2.4721503e-02,2.4879217e-02,2.4943590e-02,2.4958730e-02,2.5049210e-02,2.5156260e-02,2.5259256e-02,2.5329709e-02,2.5384188e-02,2.5398254e-02,2.5373220e-02,2.5258064e-02,2.5133491e-02,2.4922490e-02,2.4698853e-02,2.4652481e-02,2.4544716e-02,2.4672151e-02,2.4877906e-02,2.4983048e-02,2.5002241e-02,2.4952650e-02,2.4889946e-02,2.4856448e-02,2.4830341e-02,2.4816751e-02,2.4791241e-02,2.4785638e-02,2.4778366e-02,2.4744749e-02,2.4731159e-02,2.4759293e-02,2.4728298e-02,2.4730206e-02,2.4723291e-02,2.4746537e-02,2.4756432e-02,2.4759412e-02,2.4823427e-02,2.4863482e-02,2.4906278e-02,2.4946451e-02,2.5012612e-02,2.5086641e-02,2.5152922e-02,2.5259137e-02,2.5368214e-02,2.5458336e-02,2.5555849e-02,2.5619149e-02,2.5698781e-02,2.5763869e-02,2.5780678e-02,2.5809646e-02,2.5817752e-02,2.5811434e-02,2.5842190e-02,2.5861025e-02,2.5866985e-02,2.5876760e-02,2.5895596e-02,2.5878668e-02,2.5914907e-02,2.5920510e-02,2.5920987e-02,2.5958180e-02,2.5972366e-02,2.5993228e-02,2.6020885e-02,2.6054978e-02,2.6091695e-02,2.6132941e-02,2.6166916e-02,2.6206493e-02,2.6227713e-02,2.6287079e-02,2.6321530e-02,2.6365280e-02,2.6425481e-02,2.6474118e-02,2.6553750e-02,2.6623249e-02,2.6688814e-02,2.6801467e-02,2.6873112e-02,2.6980519e-02,2.7089596e-02,2.7237535e-02,2.7413964e-02,2.7590513e-02,2.7835727e-02,2.7986288e-02,2.8317571e-02,2.8751612e-02,2.9239416e-02,2.9717565e-02,3.0273438e-02,3.0888200e-02,3.1546950e-02,3.2273293e-02,3.3058047e-02,3.3913136e-02,3.4903765e-02,3.5960674e-02,3.7157178e-02,3.8471222e-02,3.9847970e-02,4.1294456e-02,4.2718053e-02,4.4046164e-02,4.5193195e-02,4.6126246e-02,4.6850562e-02,4.7319412e-02,4.7615051e-02,4.7738671e-02,4.7754884e-02,4.7657728e-02,4.7495902e-02,4.7256231e-02,4.6974063e-02,4.6615303e-02,4.6200395e-02,4.5730233e-02,4.5232117e-02,4.4687808e-02,4.4114769e-02,4.3529987e-02,4.2914510e-02,4.2320013e-02,4.1727901e-02,4.1083932e-02,4.0457189e-02,3.9832473e-02,3.9202213e-02,3.8587213e-02,3.7997842e-02,3.7391901e-02,3.6798716e-02,3.6224484e-02,3.5652995e-02,3.5103440e-02,3.4561992e-02,3.4066081e-02,3.3574104e-02,3.3092856e-02,3.2652736e-02,3.2227397e-02,3.1801820e-02,3.1432629e-02,3.1079412e-02,3.0729175e-02,3.0407310e-02,3.0071020e-02,2.9787183e-02,2.9555917e-02,2.9362440e-02,2.9178143e-02,2.8985381e-02,2.8828144e-02,2.8705716e-02,2.8587699e-02,2.8570294e-02,2.8507471e-02,2.8461695e-02,2.8455973e-02,2.8468132e-02,2.8497338e-02,2.8560638e-02,2.8597832e-02,2.8730869e-02,2.8833747e-02,2.8931618e-02,2.9085517e-02,2.9257059e-02,2.9334545e-02,2.9627919e-02,2.9860854e-02,3.0161977e-02,3.0329466e-02,3.0652523e-02,3.7260637e-02,3.7513968e-02,3.7804935e-02,3.8088858e-02,3.8378194e-02,3.8688783e-02,3.9033249e-02,3.9403673e-02,3.9811872e-02,4.0312290e-02,4.0892266e-02,4.1596156e-02,4.2481232e-02,4.3536250e-02,4.4903319e-02,4.6518203e-02,4.8417669e-02,5.0833456e-02,5.3444520e-02,5.6444004e-02,5.9707675e-02,6.2987052e-02,6.6444695e-02,6.9652699e-02,7.2558135e-02,7.5263515e-02,7.7450834e-02,7.9236142e-02,8.0656052e-02,8.1580758e-02,8.2121454e-02,8.2387462e-02,8.2428791e-02,8.2342237e-02,8.2161665e-02,8.1943996e-02,8.1700191e-02,8.1468955e-02,8.1254274e-02,8.1077345e-02,8.0927081e-02,8.0790512e-02,8.0706879e-02,8.0643445e-02,8.0533281e-02,8.0414541e-02,8.0260642e-02,8.0041520e-02,7.9791538e-02,7.9484716e-02,7.9135671e-02,7.8777954e-02,7.8368291e-02,7.7972144e-02,7.7568635e-02,7.7143863e-02,7.6737612e-02,7.6334104e-02,7.5958490e-02,7.5565547e-02,7.5174719e-02,7.4819535e-02,7.4472979e-02,7.4143097e-02,7.3831208e-02,7.3474914e-02,7.3149279e-02,7.2835088e-02,7.2520122e-02,7.2236329e-02,7.1946785e-02,7.1671411e-02,7.1420923e-02,7.1181111e-02,7.0987955e-02,7.0817545e-02,7.0651144e-02,7.0526630e-02,7.0454687e-02,7.0406184e-02,7.0401505e-02,7.0457585e-02,7.0559338e-02,7.0699364e-02,7.0911638e-02,7.1173601e-02,7.1475178e-02,7.1848929e-02,7.2287932e-02,7.2823644e-02,7.3410884e-02,7.4069992e-02,7.4835628e-02,7.5656883e-02,7.6547265e-02,7.7595353e-02,7.8645751e-02,7.9877928e-02,8.1167281e-02,8.2563020e-02,8.4165782e-02,8.5793309e-02,8.7597422e-02,8.9649580e-02,9.1712609e-02,9.4098799e-02,9.6593834e-02,9.9209055e-02,0.1022200,0.1052390,0.1085361,0.1121219,0.1157343,0.1197359,0.1237612,0.1279240,0.1324748,0.1368116,0.1414128,0.1461194,0.1506597,0.1554717,0.1600007,0.1645262,0.1692587,0.1736667,0.1783228,0.1829994,0.1877557,0.1931022,0.1985491,0.2046293,0.2118351,0.2194699,0.2290045,0.2397286,0.2523198,0.2679006,0.2852263,0.3062578,0.3316280,0.3601655,0.3949965,0.4327949,0.4756655,0.5255673,0.5769811,0.6350068,0.6956737,0.7577745,0.8240490,0.8858705,0.9476831,1.0080608,1.0617316,1.1124138,1.1562681,1.1939440,1.2276628,1.2540214,1.2765200,1.2947673,1.3086828,1.3200793,1.3278371,1.3334510,1.3367536,1.3381338,1.3377638,1.3361853,1.3333105,1.3294070,1.3248557,1.3196056,1.3139142,1.3080403,1.3008921,1.2935244,1.2849053,1.2742875,1.2623419,1.2472724,1.2307879,1.2118723,1.1902969,1.1683555,1.1443266,1.1195209,1.0947092,1.0683956,1.0436785,1.0183738,0.9930053,0.9689710,0.9443857,0.9212301,0.8983809,0.8754613,0.8541546,0.8327063,0.8121755,0.7921849,0.7719998,0.7534447,0.7347882,0.7164958,0.6989311,0.6811538,0.6647056,0.6482899,0.6320475,0.6167125,0.6014042,0.5870389,0.5729472,0.5590223,0.5460197,0.5331216,0.5209880,0.5091071,0.4973882,0.4866013,0.4759172,0.4656909,0.4558873,0.4461236,0.4372657,0.4284480,0.4199537,0.4120128,0.4040519,0.3967254,0.3895340,0.3825723,0.3760415,0.3695551,0.3636105,0.3577307,0.3520847,0.3467791,0.3415595,0.3366797,0.3319018,0.3272931,0.3229963,0.3187413,0.3147699,0.3108681,0.3070853,0.3035772,0.3001172,0.2968643,0.2936978,0.2905877,0.2877298,0.2849006,0.2822095,0.2796222,0.2770745,0.2747619,0.2724471,0.2702608,0.2681545,0.2661046,0.2642213,0.2623476,0.2605834,0.2589034,0.2572823,0.2557999,0.2543388,0.2529986,0.2516945,0.2504798,0.2493813,0.2483136,0.2473358,0.2464405,0.2456127,0.2449054,0.2442344,0.2436506,0.2431399,0.2427344,0.2424176,0.2421402,0.2419920,0.2418765,0.2418771,0.2419387,0.2421055,0.2423616,0.2427168,0.2431528,0.2436843,0.2443244,0.2450393,0.2458691,0.2467946,0.2477978,0.2489378,0.2501588,0.2515233,0.2529899,0.2545540,0.2562784,0.2580717,0.2600696,0.2622024,0.2644240,0.2668834,0.2693836,0.2721708,0.2750874,0.2781401,0.2814611,0.2848206,0.2885365,0.2923951,0.2964429,0.3007427,0.3050678,0.3098015,0.3146090,0.3196409,0.3248657,0.3300753,0.3355930,0.3410885,0.3467184,0.3524154,0.3579161,0.3635894,0.3689861,0.3743986,0.3796071,0.3844810,0.3892244,0.3935344,0.3977336,0.4014892,0.4049273,0.4080546,0.4107467,0.4132076,0.4153168,0.4171858,0.4187767,0.4201079,0.4212988,0.4223466,0.4233274,0.4242004,0.4250290,0.4259181,0.4267836,0.4278788,0.4291191,0.4305575,0.4321987,0.4340571,0.4362336,0.4387025,0.4415633,0.4448984,0.4486522,0.4530890,0.4579971,0.4640429,0.4708890,0.4787675,0.4879896,0.4982299,0.5107172,0.5249244,0.5416505,0.5611066,0.5833774,0.6102447,0.6401643,0.6771869,0.7188480,0.7670448,0.8245427,0.8889688,0.9675111,1.0558895,1.1606480,1.2781029,1.4081918,1.5567596,1.7122134,1.8907671,2.0719483,2.2584503,2.4370987,2.5917442,2.7237768,2.8118222,2.8667932,2.9065881,2.9319265,2.9486291,2.9544590,2.9610705,2.9737179,2.9782560,2.9791307,2.9836178,2.9848497,2.9912210,2.9916840,2.9980645,2.9929643,2.9928989,2.9970326,2.9957337,2.9894626,2.9892216,2.9913504,2.9917781,2.9867823,2.9831762,2.9895694,2.9871225,2.9908412,2.9868214,2.9888611,2.9924581,2.9942482,2.9972539,3.0013814,2.9961927,3.0008609,2.9944162,2.9915552,2.9850700,2.9840157,2.9785175,2.9579487,2.9448533,2.9295819,2.9133296,2.8868327,2.8616381,2.8337564,2.8094556,2.7689300,2.7398896,2.7051265,2.6683989,2.6290390,2.5892916,2.5484450,2.5074041,2.4665189,2.4253452,2.3856909,2.3455899,2.3056803,2.2655363,2.2275290,2.1874709,2.1514711,2.1125631,2.0777194,2.0398808,2.0067208,1.9740486,1.9386617,1.9068738,1.8755978,1.8436439,1.8127154,1.7833617,1.7549132,1.7256683,1.6983125,1.6704410,1.6441578,1.6177206,1.5946103,1.5676565,1.5432686,1.5205022,1.4970959,1.4748644,1.4525070,1.4311931,1.4096665,1.3889968,1.3688284,1.3491535,1.3305912,1.3110315,1.2932628,1.2747488,1.2579522,1.2406173,1.2241838,1.2079054,1.1922889,1.1774721,1.1626406,1.1487374,1.1345583,1.1215776,1.1084616,1.0962524,1.0839738,1.0723845,1.0613065,1.0502791,1.0403074,1.0301777,1.0208626,1.0113332,1.0026768,0.9938748,0.9857243,0.9777793,0.9703383,0.9631937,0.9561528,0.9495983,0.9432610,0.9374720,0.9317735,0.9262841,0.9208856,0.9160226,0.9111850,0.9068217,0.9025333,0.8985276,0.8948525,0.8911520,0.8879882,0.8848867,0.8822200,0.8793146,0.8770392,0.8747699,0.8729156,0.8712075,0.8696678,0.8684518,0.8674709,0.8667353,0.8660592,0.8656888,0.8655769,0.8656669,0.8658456,0.8662623,0.8669856,0.8678937,0.8689178,0.8702617,0.8718469,0.8736782,0.8754857,0.8776827,0.8802247,0.8828737,0.8858471,0.8888235,0.8920320,0.8956698,0.8994122,0.9036764,0.9079171,0.9125367,0.9172064,0.9223168,0.9276404,0.9331705,0.9389850,0.9448761,0.9513723,0.9577945,0.9647645,0.9715092,0.9793126,0.9867805,0.9947159,1.0026107,1.0115099,1.0199572,1.0289571,1.0380799,1.0477872,1.0574026,1.0675828,1.0779917,1.0886862,1.0997111,1.1106495,1.1224239,1.1343426,1.1467905,1.1588714,1.1720405,1.1846308,1.1982218,1.2114841,1.2261894,1.2405088,1.2552574,1.2698188,1.2855023,1.3006608,1.3168184,1.3333334,1.3495958,1.3665018,1.3837254,1.4019151,1.4186822,1.4361849,1.4543102,1.4730520,1.4924984,1.5113490,1.5305985,1.5506941,1.5712444,1.5915272,1.6117415,1.6322284,1.6546884,1.6754366,1.6973928,1.7192953,1.7432201,1.7652954,1.7864112,1.8095675,1.8349822,1.8566592,1.8789284,1.9042270,1.9281075,1.9518075,1.9749409,2.0003209,2.0252688,2.0462842,2.0732968,2.1006494,2.1248620,2.1487341,2.1742804,2.1991107,2.2223320,2.2503319,2.2785509,2.3050508,2.3257577,2.3480408,2.3785589,2.3992867,2.4205780,2.4420755,2.4656165,2.4863601,2.5087903,2.5273263,2.5504477,2.5646029,2.5850399,2.6044471,2.6170735,2.6260300,2.6521902,2.6595187,2.6718023,2.6773334,2.6908512,2.7024794,2.7075629,2.7100945,2.7371707,2.7337613,2.7335737,2.7412531,2.7578981,2.7503071,2.7567680,2.7699399,2.7658148,2.7637777,2.7652400,2.7658143,2.7640839,2.7588630,2.7591991,2.7696605,2.7426949,2.7500920
"w-28",52.0000000,2.8461218e-02,2.7756691e-02,2.5694132e-02,2.6304483e-02,2.6341915e-02,2.7047157e-02,2.6134014e-02,2.5413513e-02,2.6362658e-02,2.5926590e-02,2.5750875e-02,2.6173830e-02,2.6330471e-02,2.5532961e-02,2.5892496e-02,2.4808645e-02,2.4820805e-02,2.7087212e-02,2.6153326e-02,2.5809526e-02,2.5988102e-02,2.5253057e-02,2.6032925e-02,2.6393175e-02,2.6115894e-02,2.6093483e-02,2.6178360e-02,2.5935650e-02,2.5655985e-02,2.5613070e-02,2.5930166e-02,2.5248289e-02,2.5125980e-02,2.5208950e-02,2.5393724e-02,2.5992870e-02,2.5916338e-02,2.5742292e-02,2.6262045e-02,2.6488304e-02,2.6010513e-02,2.5654316e-02,2.6459694e-02,2.6477337e-02,2.6979208e-02,2.6308775e-02,2.6219368e-02,2.5902510e-02,2.7230978e-02,2.6382446e-02,2.5721550e-02,2.5447130e-02,2.5874376e-02,2.6073456e-02,2.5838137e-02,2.5831699e-02,2.5430202e-02,2.5596380e-02,2.6250124e-02,2.6378870e-02,2.6492357e-02,2.7026892e-02,2.5857925e-02,2.6374817e-02,2.6323318e-02,2.6111126e-02,2.6523829e-02,2.6420355e-02,2.5648355e-02,2.5581121e-02,2.6257038e-02,2.6412487e-02,2.6211977e-02,2.5793552e-02,2.5503397e-02,2.5653362e-02,2.5807858e-02,2.6280642e-02,2.5373936e-02,2.5823355e-02,2.5599957e-02,2.5230169e-02,2.5565386e-02,2.5363684e-02,2.5141954e-02,2.5331736e-02,2.5428295e-02,2.5285721e-02,2.5311470e-02,2.5201797e-02,2.5239229e-02,2.5429726e-02,2.5365114e-02,2.5122643e-02,2.5114298e-02,2.5400400e-02,2.5308609e-02,2.5097370e-02,2.5194645e-02,2.4994135e-02,2.4944305e-02,2.5079012e-02,2.5113344e-02,2.4995089e-02,2.4819136e-02,2.4992943e-02,2.4923325e-02,2.4689198e-02,2.4781942e-02,2.4687767e-02,2.4732590e-02,2.4714947e-02,2.4644613e-02,2.4543762e-02,2.4352312e-02,2.4619341e-02,2.4509668e-02,2.4539232e-02,2.4431467e-02,2.4477005e-02,2.4482489e-02,2.4396658e-02,2.4486780e-02,2.4513721e-02,2.4483681e-02,2.4395943e-02,2.4409056e-02,2.4402499e-02,2.4323940e-02,2.4311066e-02,2.4354219e-02,2.4435401e-02,2.4416685e-02,2.4422050e-02,2.4429917e-02,2.4474502e-02,2.4445295e-02,2.4450064e-02,2.4438858e-02,2.4459124e-02,2.4436116e-02,2.4420857e-02,2.4449706e-02,2.4363160e-02,2.4344087e-02,2.4376392e-02,2.4420857e-02,2.4369597e-02,2.4390459e-02,2.4400234e-02,2.4390697e-02,2.4372101e-02,2.4411798e-02,2.4375796e-02,2.4382114e-02,2.4435401e-02,2.4490952e-02,2.4564028e-02,2.4543881e-02,2.4576783e-02,2.4607539e-02,2.4598241e-02,2.4515748e-02,2.4501562e-02,2.4522662e-02,2.4563074e-02,2.4608135e-02,2.4656892e-02,2.4712205e-02,2.4781704e-02,2.4937749e-02,2.5024414e-02,2.5057077e-02,2.5148630e-02,2.5253415e-02,2.5363088e-02,2.5433779e-02,2.5478721e-02,2.5505304e-02,2.5512576e-02,2.5425434e-02,2.5286198e-02,2.5069356e-02,2.4832487e-02,2.4695039e-02,2.4516344e-02,2.4780750e-02,2.5021791e-02,2.5178432e-02,2.5215387e-02,2.5169373e-02,2.5074482e-02,2.5029898e-02,2.4991393e-02,2.4983287e-02,2.4957657e-02,2.4954319e-02,2.4948597e-02,2.4904847e-02,2.4905920e-02,2.4918795e-02,2.4890304e-02,2.4904251e-02,2.4896383e-02,2.4913669e-02,2.4924636e-02,2.4943829e-02,2.4994731e-02,2.5036216e-02,2.5088191e-02,2.5134444e-02,2.5185823e-02,2.5265098e-02,2.5342107e-02,2.5425315e-02,2.5554419e-02,2.5630116e-02,2.5724888e-02,2.5796294e-02,2.5860429e-02,2.5946498e-02,2.5957465e-02,2.5988579e-02,2.5994420e-02,2.5994778e-02,2.6013494e-02,2.6025295e-02,2.6033998e-02,2.6048422e-02,2.6049733e-02,2.6051760e-02,2.6082754e-02,2.6082873e-02,2.6097655e-02,2.6119232e-02,2.6123405e-02,2.6163697e-02,2.6174068e-02,2.6218891e-02,2.6264191e-02,2.6288867e-02,2.6339173e-02,2.6372194e-02,2.6393294e-02,2.6457310e-02,2.6489139e-02,2.6528716e-02,2.6593447e-02,2.6633978e-02,2.6721716e-02,2.6782870e-02,2.6852965e-02,2.6969314e-02,2.7030468e-02,2.7138472e-02,2.7258396e-02,2.7398467e-02,2.7567625e-02,2.7766228e-02,2.7992249e-02,2.8191328e-02,2.8513312e-02,2.8945446e-02,2.9465318e-02,2.9964089e-02,3.0525804e-02,3.1143308e-02,3.1827569e-02,3.2578826e-02,3.3370852e-02,3.4246683e-02,3.5247087e-02,3.6328316e-02,3.7547588e-02,3.8885355e-02,4.0285945e-02,4.1760206e-02,4.3219328e-02,4.4556499e-02,4.5719981e-02,4.6670556e-02,4.7391891e-02,4.7856808e-02,4.8140645e-02,4.8251390e-02,4.8236370e-02,4.8120975e-02,4.7923267e-02,4.7661543e-02,4.7340751e-02,4.6971262e-02,4.6517253e-02,4.6015620e-02,4.5485437e-02,4.4915617e-02,4.4328511e-02,4.3702602e-02,4.3077946e-02,4.2454362e-02,4.1820765e-02,4.1177034e-02,4.0540993e-02,3.9905906e-02,3.9274454e-02,3.8652539e-02,3.8053989e-02,3.7442207e-02,3.6847949e-02,3.6256194e-02,3.5695195e-02,3.5145402e-02,3.4591675e-02,3.4086823e-02,3.3592105e-02,3.3109546e-02,3.2670259e-02,3.2240629e-02,3.1821370e-02,3.1452060e-02,3.1081200e-02,3.0751824e-02,3.0442953e-02,3.0081630e-02,2.9778004e-02,2.9556870e-02,2.9400826e-02,2.9198289e-02,2.8981805e-02,2.8830886e-02,2.8707623e-02,2.8597593e-02,2.8550625e-02,2.8496027e-02,2.8479815e-02,2.8457761e-02,2.8479576e-02,2.8505325e-02,2.8566360e-02,2.8610468e-02,2.8766870e-02,2.8845191e-02,2.8936744e-02,2.9120684e-02,2.9272199e-02,2.9337406e-02,2.9634476e-02,2.9898286e-02,3.0193567e-02,3.0359149e-02,3.0681849e-02,3.8356785e-02,3.8618624e-02,3.8911834e-02,3.9201714e-02,3.9500248e-02,3.9813448e-02,4.0169336e-02,4.0552028e-02,4.0963471e-02,4.1477945e-02,4.2078659e-02,4.2800028e-02,4.3701008e-02,4.4772442e-02,4.6176486e-02,4.7806539e-02,4.9752053e-02,5.2232083e-02,5.4887410e-02,5.7956129e-02,6.1289676e-02,6.4636134e-02,6.8157494e-02,7.1427643e-02,7.4385434e-02,7.7126250e-02,7.9331793e-02,8.1115834e-02,8.2516819e-02,8.3404973e-02,8.3894745e-02,8.4099054e-02,8.4088095e-02,8.3918266e-02,8.3677948e-02,8.3405972e-02,8.3101459e-02,8.2805492e-02,8.2546279e-02,8.2322665e-02,8.2129672e-02,8.1971303e-02,8.1834085e-02,8.1727713e-02,8.1600487e-02,8.1448197e-02,8.1260629e-02,8.1009306e-02,8.0729067e-02,8.0390193e-02,8.0019295e-02,7.9635590e-02,7.9197235e-02,7.8786433e-02,7.8355469e-02,7.7915274e-02,7.7501267e-02,7.7070594e-02,7.6684050e-02,7.6283127e-02,7.5886384e-02,7.5516827e-02,7.5164616e-02,7.4803337e-02,7.4482203e-02,7.4143976e-02,7.3820889e-02,7.3515765e-02,7.3185883e-02,7.2907060e-02,7.2621852e-02,7.2355241e-02,7.2108760e-02,7.1871638e-02,7.1683705e-02,7.1515173e-02,7.1368180e-02,7.1254373e-02,7.1188807e-02,7.1148269e-02,7.1157187e-02,7.1223930e-02,7.1326584e-02,7.1484573e-02,7.1717396e-02,7.1973801e-02,7.2277978e-02,7.2695196e-02,7.3146522e-02,7.3695906e-02,7.4309245e-02,7.4974015e-02,7.5762533e-02,7.6588199e-02,7.7501506e-02,7.8553617e-02,7.9624020e-02,8.0886103e-02,8.2182638e-02,8.3596982e-02,8.5218810e-02,8.6874053e-02,8.8699378e-02,9.0774737e-02,9.2864603e-02,9.5281318e-02,9.7804941e-02,0.1004583,0.1035140,0.1065703,0.1099050,0.1135394,0.1172037,0.1212647,0.1253266,0.1295654,0.1341793,0.1385998,0.1432716,0.1480637,0.1526923,0.1576006,0.1622316,0.1668638,0.1717040,0.1762203,0.1810094,0.1858217,0.1907387,0.1962295,0.2018341,0.2080791,0.2154630,0.2233370,0.2331388,0.2441709,0.2570685,0.2730002,0.2907503,0.3122211,0.3381059,0.3671382,0.4025916,0.4411064,0.4846898,0.5353464,0.5876021,0.6466362,0.7082955,0.7713342,0.8387997,0.9013682,0.9641501,1.0249996,1.0792216,1.1300983,1.1736319,1.2110778,1.2440866,1.2694254,1.2908621,1.3076667,1.3204105,1.3300859,1.3364532,1.3405312,1.3422124,1.3423369,1.3403040,1.3372726,1.3330164,1.3278432,1.3223113,1.3159568,1.3096191,1.3025491,1.2948616,1.2868496,1.2775935,1.2661874,1.2537217,1.2381909,1.2210505,1.2016954,1.1795638,1.1572317,1.1328064,1.1076734,1.0825872,1.0561130,1.0311427,1.0058317,0.9803972,0.9562028,0.9316423,0.9085646,0.8858243,0.8629886,0.8417495,0.8204322,0.8000726,0.7802665,0.7604002,0.7419443,0.7234870,0.7054012,0.6880528,0.6704983,0.6542541,0.6380066,0.6220877,0.6070116,0.5918773,0.5777835,0.5639074,0.5502086,0.5374052,0.5247421,0.5127804,0.5011772,0.4896600,0.4790885,0.4685511,0.4585383,0.4489019,0.4393841,0.4306708,0.4220139,0.4137898,0.4059024,0.3980865,0.3909257,0.3838713,0.3770646,0.3706784,0.3643419,0.3585102,0.3527419,0.3472138,0.3420148,0.3369009,0.3321369,0.3274566,0.3229218,0.3187131,0.3145564,0.3106732,0.3068545,0.3031368,0.2997117,0.2963161,0.2931404,0.2900197,0.2869795,0.2841958,0.2814124,0.2787738,0.2762375,0.2737380,0.2714816,0.2692250,0.2670735,0.2650169,0.2630089,0.2611731,0.2593393,0.2576261,0.2559891,0.2544106,0.2529728,0.2515480,0.2502404,0.2489797,0.2477866,0.2467407,0.2457015,0.2447794,0.2439171,0.2431355,0.2424508,0.2418254,0.2412862,0.2408282,0.2404419,0.2401616,0.2399170,0.2398106,0.2397443,0.2397775,0.2398867,0.2400829,0.2403763,0.2407745,0.2412653,0.2418198,0.2425143,0.2432530,0.2441448,0.2451070,0.2461578,0.2473320,0.2486062,0.2500066,0.2515254,0.2531303,0.2548927,0.2567352,0.2587827,0.2609612,0.2632412,0.2657368,0.2682841,0.2711249,0.2740606,0.2771662,0.2805366,0.2839444,0.2877075,0.2916035,0.2956728,0.3000240,0.3043913,0.3091800,0.3140248,0.3190906,0.3243903,0.3296326,0.3351974,0.3407340,0.3464108,0.3521794,0.3577332,0.3634722,0.3689212,0.3744264,0.3797238,0.3847030,0.3895391,0.3939579,0.3982542,0.4021502,0.4057056,0.4089670,0.4117756,0.4144017,0.4166484,0.4186417,0.4203647,0.4218303,0.4231870,0.4243649,0.4254635,0.4264791,0.4273753,0.4283580,0.4294171,0.4306738,0.4320152,0.4335813,0.4353738,0.4373426,0.4396580,0.4422687,0.4452773,0.4487518,0.4526369,0.4572448,0.4623207,0.4685412,0.4755814,0.4836191,0.4930954,0.5035971,0.5163958,0.5308235,0.5478827,0.5677519,0.5903716,0.6177151,0.6481202,0.6858300,0.7282438,0.7772732,0.8355798,0.9010211,0.9809180,1.0709018,1.1770234,1.2963932,1.4280034,1.5785122,1.7362634,1.9158113,2.0981567,2.2843621,2.4611349,2.6110358,2.7376528,2.8211715,2.8746803,2.9138618,2.9343250,2.9465559,2.9599822,2.9747825,2.9796340,2.9831066,2.9889190,2.9853160,2.9911206,2.9975803,2.9983883,2.9998298,2.9962947,2.9997876,2.9947174,2.9957881,2.9929876,2.9870219,2.9899304,2.9871852,2.9837620,2.9820361,2.9877739,2.9843676,2.9901488,2.9839551,2.9891891,2.9866209,2.9885478,2.9950991,2.9950993,2.9918129,2.9933701,2.9972346,2.9928827,2.9794843,2.9717472,2.9647670,2.9481134,2.9353557,2.9161153,2.8934510,2.8706074,2.8439541,2.8174291,2.7833109,2.7526155,2.7161546,2.6789150,2.6416430,2.6037726,2.5665116,2.5218461,2.4816468,2.4400294,2.3981624,2.3562591,2.3162994,2.2781858,2.2371893,2.1993537,2.1609967,2.1227884,2.0871763,2.0500057,2.0152988,1.9816417,1.9473817,1.9121708,1.8824660,1.8497351,1.8194201,1.7883576,1.7592679,1.7303319,1.7019815,1.6757927,1.6482722,1.6231427,1.5980226,1.5730705,1.5483730,1.5249974,1.5018057,1.4786853,1.4576088,1.4350775,1.4145341,1.3934717,1.3736211,1.3536961,1.3344597,1.3160361,1.2973309,1.2798146,1.2619183,1.2455194,1.2286053,1.2126660,1.1968284,1.1814463,1.1672137,1.1526567,1.1391478,1.1253995,1.1126790,1.0998650,1.0879658,1.0761256,1.0648618,1.0540774,1.0435841,1.0336436,1.0238645,1.0147768,1.0055834,0.9971633,0.9887978,0.9809170,0.9731556,0.9658179,0.9589549,0.9521915,0.9459574,0.9398036,0.9347149,0.9286069,0.9234132,0.9183753,0.9135180,0.9091147,0.9048902,0.9007014,0.8967893,0.8933373,0.8898989,0.8869721,0.8839937,0.8812497,0.8787509,0.8766379,0.8745475,0.8727220,0.8711638,0.8697996,0.8687202,0.8677915,0.8672197,0.8667302,0.8665574,0.8666273,0.8666151,0.8670156,0.8674943,0.8683463,0.8692954,0.8705854,0.8719140,0.8737693,0.8754823,0.8774424,0.8798705,0.8823425,0.8852109,0.8880088,0.8910502,0.8945051,0.8983003,0.9021674,0.9063472,0.9107172,0.9153681,0.9201967,0.9253261,0.9306471,0.9363405,0.9421896,0.9482888,0.9546800,0.9612248,0.9682742,0.9751545,0.9829958,0.9902670,0.9983557,1.0065475,1.0152109,1.0238513,1.0330241,1.0421721,1.0518126,1.0615780,1.0717130,1.0820298,1.0928206,1.1038302,1.1149213,1.1270163,1.1385134,1.1510271,1.1633898,1.1762424,1.1891401,1.2030323,1.2160835,1.2304758,1.2446836,1.2599993,1.2744455,1.2898930,1.3046966,1.3214380,1.3375428,1.3539466,1.3704288,1.3879185,1.4063429,1.4226354,1.4400606,1.4585241,1.4773536,1.4964100,1.5154891,1.5353050,1.5546705,1.5752048,1.5952462,1.6165400,1.6369054,1.6584334,1.6802355,1.7030684,1.7245917,1.7483203,1.7704188,1.7914137,1.8147409,1.8404138,1.8623145,1.8859220,1.9099667,1.9346609,1.9573154,1.9817542,2.0057735,2.0319316,2.0538499,2.0790527,2.1089203,2.1302042,2.1559424,2.1807499,2.2061343,2.2260406,2.2539394,2.2830923,2.3112009,2.3296766,2.3557262,2.3774924,2.4035430,2.4269600,2.4522698,2.4715366,2.4901705,2.5130627,2.5333962,2.5527980,2.5705860,2.5931244,2.6086698,2.6242106,2.6401010,2.6539340,2.6682401,2.6785417,2.6923170,2.6982465,2.7082746,2.7193651,2.7251027,2.7375162,2.7455068,2.7466381,2.7515488,2.7576282,2.7676065,2.7726452,2.7767720,2.7736368,2.7710996,2.7645605,2.7661531,2.7721534,2.7707429,2.7604697,2.7535253,2.7517118,2.7509713
"w-29",53.0000000,2.9160976e-02,2.7472734e-02,2.5846720e-02,2.6307821e-02,2.6577234e-02,2.6853323e-02,2.6270390e-02,2.5583506e-02,2.6321411e-02,2.5798798e-02,2.5827408e-02,2.6310205e-02,2.6345015e-02,2.5613785e-02,2.5772810e-02,2.4723530e-02,2.4770975e-02,2.6991606e-02,2.6142836e-02,2.5736809e-02,2.5876045e-02,2.5423527e-02,2.6052952e-02,2.6381254e-02,2.6050806e-02,2.6037216e-02,2.6171446e-02,2.5919437e-02,2.5730371e-02,2.5521040e-02,2.5953770e-02,2.5175095e-02,2.5087357e-02,2.5209665e-02,2.5350332e-02,2.6034355e-02,2.5915384e-02,2.5730371e-02,2.6047230e-02,2.6448011e-02,2.5979757e-02,2.5664568e-02,2.6391029e-02,2.6464462e-02,2.6989460e-02,2.6454210e-02,2.6110172e-02,2.5730133e-02,2.7046442e-02,2.6429892e-02,2.5665045e-02,2.5492668e-02,2.5709867e-02,2.5992155e-02,2.5847673e-02,2.5892496e-02,2.5399446e-02,2.5647163e-02,2.6347637e-02,2.6400328e-02,2.6319027e-02,2.7039289e-02,2.5824308e-02,2.6435614e-02,2.6305676e-02,2.6107311e-02,2.6527643e-02,2.6317120e-02,2.5685072e-02,2.5773048e-02,2.6265383e-02,2.6501656e-02,2.6344776e-02,2.5821209e-02,2.5606394e-02,2.5613308e-02,2.5782108e-02,2.6217937e-02,2.5309563e-02,2.5866270e-02,2.5695086e-02,2.5199413e-02,2.5599241e-02,2.5456429e-02,2.5241852e-02,2.5336742e-02,2.5380611e-02,2.5319815e-02,2.5425196e-02,2.5185108e-02,2.5325060e-02,2.5442839e-02,2.5415897e-02,2.5136709e-02,2.5201082e-02,2.5345802e-02,2.5434256e-02,2.5130510e-02,2.5246143e-02,2.5028229e-02,2.4948120e-02,2.5074959e-02,2.5122166e-02,2.4997950e-02,2.4785280e-02,2.4953127e-02,2.4956703e-02,2.4741173e-02,2.4794340e-02,2.4678469e-02,2.4718523e-02,2.4729252e-02,2.4622917e-02,2.4495840e-02,2.4415016e-02,2.4568081e-02,2.4471521e-02,2.4508715e-02,2.4407148e-02,2.4513721e-02,2.4444103e-02,2.4348021e-02,2.4467468e-02,2.4488926e-02,2.4449110e-02,2.4384499e-02,2.4411917e-02,2.4399161e-02,2.4343014e-02,2.4318576e-02,2.4353623e-02,2.4422169e-02,2.4400473e-02,2.4456143e-02,2.4459362e-02,2.4500489e-02,2.4413943e-02,2.4460554e-02,2.4450779e-02,2.4462700e-02,2.4416447e-02,2.4426818e-02,2.4450660e-02,2.4348497e-02,2.4308443e-02,2.4372816e-02,2.4412990e-02,2.4358511e-02,2.4375200e-02,2.4378419e-02,2.4396539e-02,2.4391651e-02,2.4430752e-02,2.4371743e-02,2.4377465e-02,2.4425626e-02,2.4505377e-02,2.4544358e-02,2.4557114e-02,2.4583817e-02,2.4641156e-02,2.4585843e-02,2.4530053e-02,2.4518251e-02,2.4534225e-02,2.4591088e-02,2.4643421e-02,2.4687409e-02,2.4747491e-02,2.4840474e-02,2.4959326e-02,2.5039673e-02,2.5104761e-02,2.5181890e-02,2.5275707e-02,2.5404453e-02,2.5480390e-02,2.5510192e-02,2.5540471e-02,2.5538683e-02,2.5439501e-02,2.5301218e-02,2.5063276e-02,2.4787784e-02,2.4687767e-02,2.4533868e-02,2.4792433e-02,2.5026441e-02,2.5169134e-02,2.5212169e-02,2.5155902e-02,2.5069356e-02,2.5032640e-02,2.4996996e-02,2.4995923e-02,2.4962068e-02,2.4957061e-02,2.4950504e-02,2.4915814e-02,2.4911284e-02,2.4925351e-02,2.4889946e-02,2.4901867e-02,2.4903774e-02,2.4917960e-02,2.4929404e-02,2.4948120e-02,2.4998784e-02,2.5035620e-02,2.5095701e-02,2.5140882e-02,2.5196075e-02,2.5269985e-02,2.5346994e-02,2.5433779e-02,2.5553465e-02,2.5639057e-02,2.5731087e-02,2.5806665e-02,2.5877237e-02,2.5956631e-02,2.5964975e-02,2.6006460e-02,2.6006937e-02,2.6019335e-02,2.6029587e-02,2.6041746e-02,2.6057482e-02,2.6064157e-02,2.6061416e-02,2.6065111e-02,2.6090980e-02,2.6095510e-02,2.6107907e-02,2.6124477e-02,2.6122928e-02,2.6162744e-02,2.6183844e-02,2.6220798e-02,2.6262283e-02,2.6295662e-02,2.6335835e-02,2.6373267e-02,2.6392102e-02,2.6451588e-02,2.6490569e-02,2.6525497e-02,2.6592851e-02,2.6636720e-02,2.6715279e-02,2.6781321e-02,2.6855350e-02,2.6968002e-02,2.7030349e-02,2.7142882e-02,2.7262211e-02,2.7405143e-02,2.7587056e-02,2.7775049e-02,2.7994633e-02,2.8201103e-02,2.8535366e-02,2.8962851e-02,2.9484510e-02,2.9978395e-02,3.0549169e-02,3.1166315e-02,3.1846762e-02,3.2598972e-02,3.3394337e-02,3.4276724e-02,3.5282612e-02,3.6359191e-02,3.7592411e-02,3.8935304e-02,4.0343046e-02,4.1825891e-02,4.3286562e-02,4.4635177e-02,4.5806170e-02,4.6753764e-02,4.7478795e-02,4.7942281e-02,4.8227787e-02,4.8329711e-02,4.8311234e-02,4.8188448e-02,4.7985494e-02,4.7716856e-02,4.7393441e-02,4.7012985e-02,4.6550035e-02,4.6041489e-02,4.5505345e-02,4.4924915e-02,4.4332087e-02,4.3700576e-02,4.3067932e-02,4.2438388e-02,4.1806459e-02,4.1149020e-02,4.0510476e-02,3.9872527e-02,3.9226651e-02,3.8598657e-02,3.7995696e-02,3.7385821e-02,3.6781073e-02,3.6192179e-02,3.5621047e-02,3.5071135e-02,3.4526706e-02,3.4016132e-02,3.3514977e-02,3.3042789e-02,3.2598615e-02,3.2157302e-02,3.1753898e-02,3.1394839e-02,3.1023860e-02,3.0645490e-02,3.0313849e-02,3.0008793e-02,2.9680371e-02,2.9458523e-02,2.9307127e-02,2.9129982e-02,2.8895497e-02,2.8694034e-02,2.8571606e-02,2.8530717e-02,2.8437853e-02,2.8377056e-02,2.8379202e-02,2.8392434e-02,2.8385639e-02,2.8368473e-02,2.8428078e-02,2.8528810e-02,2.8628230e-02,2.8751493e-02,2.8837919e-02,2.9020190e-02,2.9161453e-02,2.9201269e-02,2.9472351e-02,2.9784560e-02,3.0055881e-02,3.0284882e-02,3.0554175e-02,3.8819235e-02,3.9079010e-02,3.9376866e-02,3.9670508e-02,3.9974246e-02,4.0287599e-02,4.0642843e-02,4.1034564e-02,4.1453511e-02,4.1964304e-02,4.2563237e-02,4.3287896e-02,4.4200420e-02,4.5279745e-02,4.6690185e-02,4.8316598e-02,5.0284084e-02,5.2774344e-02,5.5451773e-02,5.8542699e-02,6.1892308e-02,6.5248720e-02,6.8793863e-02,7.2070368e-02,7.5040892e-02,7.7796161e-02,8.0006450e-02,8.1784442e-02,8.3191894e-02,8.4056526e-02,8.4537335e-02,8.4731728e-02,8.4706478e-02,8.4509216e-02,8.4257811e-02,8.3968118e-02,8.3646223e-02,8.3344750e-02,8.3066113e-02,8.2835816e-02,8.2634233e-02,8.2457520e-02,8.2315311e-02,8.2189955e-02,8.2054920e-02,8.1899568e-02,8.1698835e-02,8.1443280e-02,8.1161492e-02,8.0810338e-02,8.0439031e-02,8.0042213e-02,7.9602703e-02,7.9176798e-02,7.8754693e-02,7.8301460e-02,7.7878825e-02,7.7447258e-02,7.7061132e-02,7.6656908e-02,7.6256201e-02,7.5889789e-02,7.5523183e-02,7.5164288e-02,7.4834943e-02,7.4494347e-02,7.4183583e-02,7.3871881e-02,7.3552623e-02,7.3265731e-02,7.2985396e-02,7.2715357e-02,7.2476134e-02,7.2248705e-02,7.2056793e-02,7.1895771e-02,7.1738616e-02,7.1633652e-02,7.1571976e-02,7.1531877e-02,7.1542487e-02,7.1609423e-02,7.1723476e-02,7.1878314e-02,7.2109371e-02,7.2357997e-02,7.2681025e-02,7.3102683e-02,7.3556215e-02,7.4109010e-02,7.4722908e-02,7.5396135e-02,7.6190256e-02,7.7020444e-02,7.7933230e-02,7.8994937e-02,8.0069862e-02,8.1331566e-02,8.2639053e-02,8.4050201e-02,8.5676156e-02,8.7337390e-02,8.9173399e-02,9.1251083e-02,9.3353860e-02,9.5772833e-02,9.8311342e-02,0.1009678,0.1040299,0.1070935,0.1104436,0.1140937,0.1177724,0.1218459,0.1259319,0.1301781,0.1348114,0.1392418,0.1439463,0.1487546,0.1533957,0.1583322,0.1630009,0.1676500,0.1725239,0.1770898,0.1819031,0.1867555,0.1916930,0.1972316,0.2028802,0.2091992,0.2166161,0.2245567,0.2344182,0.2454975,0.2585116,0.2745418,0.2923753,0.3139484,0.3400280,0.3691556,0.4047701,0.4434672,0.4872152,0.5380464,0.5906045,0.6497935,0.7118089,0.7749959,0.8426551,0.9056114,0.9685023,1.0296233,1.0838020,1.1347427,1.1783813,1.2156415,1.2484776,1.2734447,1.2946939,1.3112127,1.3234835,1.3329643,1.3387959,1.3423822,1.3438110,1.3433075,1.3410581,1.3377168,1.3331383,1.3276649,1.3216970,1.3151889,1.3083879,1.3012701,1.2932689,1.2851726,1.2756846,1.2641338,1.2514865,1.2359779,1.2187974,1.1991388,1.1768960,1.1544602,1.1300203,1.1048989,1.0796435,1.0529758,1.0280812,1.0027554,0.9772668,0.9531314,0.9285222,0.9054797,0.8827128,0.8599072,0.8387304,0.8174875,0.7971138,0.7773664,0.7575197,0.7391749,0.7207065,0.7026832,0.6854642,0.6679313,0.6517460,0.6356263,0.6196740,0.6046260,0.5896144,0.5755342,0.5617697,0.5480548,0.5354015,0.5227618,0.5108290,0.4992543,0.4878342,0.4773260,0.4668314,0.4568810,0.4473073,0.4377984,0.4291258,0.4205475,0.4123310,0.4045241,0.3967397,0.3896358,0.3826014,0.3758517,0.3694706,0.3631817,0.3573833,0.3516392,0.3461601,0.3409897,0.3359016,0.3311452,0.3265172,0.3219922,0.3178148,0.3136821,0.3097928,0.3060198,0.3023193,0.2989085,0.2955254,0.2923689,0.2892842,0.2862543,0.2834743,0.2807071,0.2780858,0.2755616,0.2730837,0.2708437,0.2685927,0.2664523,0.2643948,0.2624117,0.2605820,0.2587625,0.2570477,0.2554196,0.2538455,0.2524218,0.2510062,0.2497132,0.2484556,0.2472884,0.2462367,0.2452377,0.2443091,0.2434603,0.2426878,0.2420108,0.2413831,0.2408660,0.2404197,0.2400366,0.2397837,0.2395446,0.2394324,0.2393851,0.2394150,0.2395550,0.2397612,0.2400619,0.2404608,0.2409634,0.2415407,0.2422271,0.2429966,0.2438855,0.2448672,0.2459210,0.2471153,0.2483914,0.2498046,0.2513320,0.2529602,0.2547325,0.2565741,0.2586512,0.2608424,0.2631159,0.2656228,0.2681766,0.2710417,0.2739989,0.2771042,0.2804813,0.2839092,0.2876824,0.2915935,0.2956787,0.3000278,0.3044179,0.3091949,0.3140612,0.3191259,0.3244259,0.3297068,0.3352743,0.3408315,0.3465411,0.3523031,0.3578835,0.3636357,0.3691241,0.3746426,0.3799506,0.3849516,0.3898105,0.3942668,0.3985972,0.4025067,0.4060864,0.4094056,0.4122135,0.4149103,0.4171877,0.4192186,0.4209873,0.4224825,0.4238591,0.4250773,0.4261917,0.4272478,0.4281947,0.4292063,0.4303148,0.4315811,0.4329752,0.4345511,0.4364018,0.4384009,0.4407167,0.4433566,0.4464113,0.4499290,0.4538529,0.4584811,0.4636359,0.4699004,0.4769720,0.4850911,0.4945978,0.5051646,0.5179908,0.5325676,0.5497189,0.5696830,0.5924734,0.6199014,0.6504449,0.6883821,0.7309417,0.7802171,0.8387770,0.9045790,0.9847155,1.0751278,1.1816860,1.3012182,1.4333785,1.5850097,1.7419493,1.9230726,2.1061394,2.2914808,2.4671409,2.6190264,2.7400229,2.8248847,2.8790040,2.9125035,2.9340112,2.9496875,2.9618783,2.9652207,2.9783506,2.9789717,2.9827607,2.9870439,2.9870534,2.9957857,2.9947786,2.9976425,2.9985726,2.9915900,2.9945626,2.9907622,2.9873543,2.9884720,2.9906392,2.9790931,2.9787774,2.9780889,2.9800541,2.9832032,2.9799876,2.9819739,2.9809794,2.9893224,2.9847429,2.9840086,2.9900210,2.9879460,2.9864902,2.9847667,2.9777348,2.9741290,2.9671359,2.9602780,2.9519382,2.9332442,2.9127185,2.8922088,2.8714983,2.8427348,2.8129451,2.7776616,2.7483823,2.7115865,2.6751559,2.6339369,2.5987442,2.5573759,2.5143743,2.4753883,2.4304030,2.3912585,2.3497944,2.3094788,2.2700610,2.2308793,2.1922083,2.1527698,2.1153903,2.0791860,2.0417118,2.0076590,1.9731706,1.9395430,1.9055556,1.8747410,1.8426193,1.8123636,1.7821858,1.7537441,1.7246425,1.6965895,1.6697485,1.6425359,1.6176697,1.5929556,1.5677150,1.5429999,1.5203331,1.4971800,1.4743730,1.4532112,1.4307444,1.4103303,1.3894556,1.3695805,1.3499757,1.3311145,1.3125665,1.2941047,1.2766633,1.2587656,1.2423817,1.2257006,1.2098236,1.1940281,1.1791670,1.1646322,1.1501826,1.1368425,1.1231048,1.1103871,1.0979064,1.0860517,1.0741693,1.0631477,1.0524678,1.0419687,1.0320392,1.0222963,1.0133795,1.0042300,0.9958935,0.9874990,0.9797900,0.9721346,0.9648842,0.9580587,0.9513986,0.9451113,0.9390806,0.9339648,0.9279499,0.9228107,0.9178098,0.9130642,0.9086150,0.9045749,0.9004213,0.8965403,0.8931099,0.8897357,0.8867495,0.8839662,0.8813357,0.8787461,0.8767022,0.8746116,0.8728676,0.8713456,0.8700018,0.8689693,0.8681514,0.8674350,0.8669941,0.8668693,0.8669850,0.8669782,0.8674338,0.8680000,0.8687959,0.8697795,0.8711333,0.8725173,0.8743142,0.8761233,0.8780627,0.8805021,0.8829294,0.8859655,0.8886606,0.8918405,0.8952655,0.8991058,0.9028770,0.9071368,0.9115576,0.9162718,0.9211228,0.9262322,0.9316691,0.9372050,0.9432510,0.9491730,0.9557346,0.9622319,0.9693573,0.9763442,0.9839891,0.9914544,0.9996288,1.0078123,1.0164082,1.0249600,1.0341903,1.0433403,1.0530665,1.0627328,1.0728378,1.0833547,1.0939972,1.1050193,1.1162665,1.1281672,1.1396686,1.1522505,1.1647056,1.1775646,1.1901060,1.2040423,1.2172956,1.2316258,1.2456216,1.2608569,1.2754872,1.2912565,1.3058836,1.3224154,1.3382237,1.3553395,1.3717093,1.3891149,1.4076271,1.4238131,1.4414799,1.4601405,1.4782879,1.4979913,1.5166973,1.5369616,1.5561346,1.5766015,1.5969988,1.6181021,1.6384315,1.6590855,1.6814293,1.7033225,1.7255096,1.7494438,1.7705985,1.7921802,1.8165984,1.8396959,1.8626413,1.8873541,1.9100153,1.9345033,1.9567180,1.9828614,2.0069695,2.0320966,2.0551136,2.0802031,2.1063697,2.1302693,2.1540918,2.1822433,2.2055268,2.2285805,2.2565892,2.2871413,2.3087440,2.3296630,2.3545389,2.3792458,2.4062731,2.4271994,2.4497464,2.4748085,2.4984956,2.5170636,2.5372682,2.5586841,2.5772066,2.5904603,2.6110511,2.6314580,2.6434295,2.6543617,2.6681180,2.6787605,2.6840811,2.6963372,2.7028792,2.7234163,2.7287359,2.7246480,2.7347112,2.7468014,2.7450883,2.7580512,2.7568021,2.7643356,2.7730002,2.7693458,2.7779021,2.7508559,2.7712874,2.7662725,2.7620738,2.7626767,2.7604432,2.7509685,2.7565694
"w-30",53.5999985,2.8564215e-02,2.7617931e-02,2.6010513e-02,2.5985003e-02,2.6592493e-02,2.7058601e-02,2.6290417e-02,2.5606155e-02,2.6031733e-02,2.5755405e-02,2.5608778e-02,2.6189089e-02,2.6567459e-02,2.5665998e-02,2.5785685e-02,2.4651527e-02,2.4714947e-02,2.7137280e-02,2.6153564e-02,2.5815248e-02,2.5942564e-02,2.5441647e-02,2.5977373e-02,2.6375055e-02,2.6135921e-02,2.6043892e-02,2.6171923e-02,2.5881290e-02,2.5703430e-02,2.5607824e-02,2.5848389e-02,2.5189161e-02,2.5066853e-02,2.5132418e-02,2.5298357e-02,2.6060343e-02,2.5993824e-02,2.5669575e-02,2.6168346e-02,2.6405811e-02,2.6006460e-02,2.5667906e-02,2.6307583e-02,2.6498318e-02,2.7045727e-02,2.6286125e-02,2.6179790e-02,2.5682211e-02,2.7135611e-02,2.6478052e-02,2.5672197e-02,2.5490761e-02,2.6000738e-02,2.6271343e-02,2.5839567e-02,2.5808811e-02,2.5420189e-02,2.5550604e-02,2.6327610e-02,2.6334524e-02,2.6130915e-02,2.7002811e-02,2.5961399e-02,2.6314259e-02,2.6249886e-02,2.6229143e-02,2.6451111e-02,2.6214361e-02,2.5703430e-02,2.5770426e-02,2.6252508e-02,2.6445627e-02,2.6176453e-02,2.5800943e-02,2.5623322e-02,2.5634289e-02,2.5766611e-02,2.6331186e-02,2.5393486e-02,2.5635004e-02,2.5629044e-02,2.5270224e-02,2.5629759e-02,2.5413513e-02,2.5418758e-02,2.5333405e-02,2.5374889e-02,2.5306463e-02,2.5350332e-02,2.5228262e-02,2.5306225e-02,2.5498867e-02,2.5382996e-02,2.5056124e-02,2.5118828e-02,2.5371790e-02,2.5342941e-02,2.5079012e-02,2.5265455e-02,2.4999857e-02,2.4935007e-02,2.5053740e-02,2.5142193e-02,2.4980068e-02,2.4815798e-02,2.4934292e-02,2.4945974e-02,2.4763107e-02,2.4763107e-02,2.4721861e-02,2.4713278e-02,2.4720669e-02,2.4640799e-02,2.4611473e-02,2.4423122e-02,2.4590969e-02,2.4465799e-02,2.4563551e-02,2.4436951e-02,2.4494410e-02,2.4478436e-02,2.4370193e-02,2.4458170e-02,2.4509907e-02,2.4453878e-02,2.4429560e-02,2.4400711e-02,2.4381995e-02,2.4315834e-02,2.4308801e-02,2.4354458e-02,2.4415851e-02,2.4388075e-02,2.4420142e-02,2.4445891e-02,2.4494648e-02,2.4421096e-02,2.4443746e-02,2.4410367e-02,2.4442554e-02,2.4407625e-02,2.4401426e-02,2.4437428e-02,2.4342418e-02,2.4329185e-02,2.4360657e-02,2.4407983e-02,2.4367929e-02,2.4379730e-02,2.4375319e-02,2.4377227e-02,2.4388313e-02,2.4414778e-02,2.4394274e-02,2.4399281e-02,2.4448037e-02,2.4467230e-02,2.4544001e-02,2.4549723e-02,2.4563670e-02,2.4594069e-02,2.4604440e-02,2.4553061e-02,2.4546742e-02,2.4585485e-02,2.4643898e-02,2.4701476e-02,2.4765611e-02,2.4842620e-02,2.4900556e-02,2.5046825e-02,2.5133967e-02,2.5151849e-02,2.5225163e-02,2.5334716e-02,2.5440335e-02,2.5512099e-02,2.5555134e-02,2.5588870e-02,2.5574207e-02,2.5453687e-02,2.5288463e-02,2.5057197e-02,2.4822831e-02,2.4752378e-02,2.4583101e-02,2.4839401e-02,2.5045633e-02,2.5160193e-02,2.5180817e-02,2.5142431e-02,2.5054574e-02,2.5003672e-02,2.4982095e-02,2.4978518e-02,2.4938107e-02,2.4936914e-02,2.4942040e-02,2.4900794e-02,2.4888992e-02,2.4917364e-02,2.4887323e-02,2.4885893e-02,2.4899006e-02,2.4904370e-02,2.4911284e-02,2.4937272e-02,2.4986744e-02,2.5029182e-02,2.5083899e-02,2.5124788e-02,2.5174975e-02,2.5253654e-02,2.5338650e-02,2.5413394e-02,2.5548816e-02,2.5623202e-02,2.5721908e-02,2.5796771e-02,2.5864720e-02,2.5947094e-02,2.5955439e-02,2.5994778e-02,2.6000857e-02,2.6006699e-02,2.6022792e-02,2.6032090e-02,2.6043057e-02,2.6053667e-02,2.6055574e-02,2.6055932e-02,2.6083708e-02,2.6082873e-02,2.6095033e-02,2.6112199e-02,2.6114583e-02,2.6148796e-02,2.6164412e-02,2.6209116e-02,2.6247859e-02,2.6275516e-02,2.6324987e-02,2.6351333e-02,2.6373506e-02,2.6433706e-02,2.6468754e-02,2.6519537e-02,2.6577234e-02,2.6626110e-02,2.6710153e-02,2.6765943e-02,2.6844382e-02,2.6966214e-02,2.7015924e-02,2.7136683e-02,2.7257085e-02,2.7393222e-02,2.7569771e-02,2.7770519e-02,2.7990222e-02,2.8196692e-02,2.8529406e-02,2.8944016e-02,2.9478550e-02,2.9979706e-02,3.0541182e-02,3.1167150e-02,3.1851768e-02,3.2599807e-02,3.3407450e-02,3.4299016e-02,3.5295486e-02,3.6381721e-02,3.7616253e-02,3.8964629e-02,4.0376186e-02,4.1864395e-02,4.3332577e-02,4.4681311e-02,4.5859456e-02,4.6802163e-02,4.7529817e-02,4.7999382e-02,4.8269629e-02,4.8374295e-02,4.8359036e-02,4.8231840e-02,4.8023283e-02,4.7750235e-02,4.7418237e-02,4.7031343e-02,4.6565175e-02,4.6053648e-02,4.5509994e-02,4.4920266e-02,4.4327319e-02,4.3690085e-02,4.3051004e-02,4.2420030e-02,4.1787744e-02,4.1124582e-02,4.0481031e-02,3.9832115e-02,3.9190054e-02,3.8554311e-02,3.7954926e-02,3.7342429e-02,3.6737919e-02,3.6151052e-02,3.5569310e-02,3.5014987e-02,3.4475088e-02,3.3964992e-02,3.3462644e-02,3.2983661e-02,3.2548666e-02,3.2110572e-02,3.1669617e-02,3.1293154e-02,3.0955434e-02,3.0606627e-02,3.0273557e-02,2.9939771e-02,2.9640079e-02,2.9407978e-02,2.9193878e-02,2.9018521e-02,2.8824925e-02,2.8632760e-02,2.8526902e-02,2.8422475e-02,2.8392434e-02,2.8319597e-02,2.8262258e-02,2.8240561e-02,2.8289795e-02,2.8320074e-02,2.8383136e-02,2.8430462e-02,2.8574347e-02,2.8705239e-02,2.8746724e-02,2.8877258e-02,2.9051781e-02,2.9113531e-02,2.9422641e-02,2.9671788e-02,2.9989123e-02,3.0182123e-02,3.0465841e-02,3.9161112e-02,3.9432168e-02,3.9716199e-02,4.0013995e-02,4.0313408e-02,4.0630639e-02,4.0987592e-02,4.1382849e-02,4.1797806e-02,4.2308904e-02,4.2920507e-02,4.3655541e-02,4.4565137e-02,4.5641854e-02,4.7025811e-02,4.8693914e-02,5.0673060e-02,5.3168725e-02,5.5848535e-02,5.8950972e-02,6.2307023e-02,6.5683305e-02,6.9230005e-02,7.2533287e-02,7.5512215e-02,7.8269556e-02,8.0478139e-02,8.2260579e-02,8.3657898e-02,8.4526718e-02,8.4997445e-02,8.5169211e-02,8.5133098e-02,8.4939063e-02,8.4673524e-02,8.4365621e-02,8.4045142e-02,8.3730586e-02,8.3442703e-02,8.3188377e-02,8.2984105e-02,8.2806528e-02,8.2663432e-02,8.2538337e-02,8.2386233e-02,8.2235128e-02,8.2035743e-02,8.1770614e-02,8.1466839e-02,8.1118152e-02,8.0737263e-02,8.0341183e-02,7.9896249e-02,7.9467535e-02,7.9037547e-02,7.8581594e-02,7.8162998e-02,7.7733234e-02,7.7333815e-02,7.6933309e-02,7.6532170e-02,7.6161139e-02,7.5799689e-02,7.5432576e-02,7.5098209e-02,7.4744418e-02,7.4454136e-02,7.4144080e-02,7.3818021e-02,7.3538810e-02,7.3247686e-02,7.2977215e-02,7.2749175e-02,7.2511315e-02,7.2320089e-02,7.2159320e-02,7.2013021e-02,7.1902551e-02,7.1842685e-02,7.1807995e-02,7.1816511e-02,7.1891829e-02,7.2012424e-02,7.2166651e-02,7.2384387e-02,7.2648481e-02,7.2979763e-02,7.3404759e-02,7.3860243e-02,7.4420437e-02,7.5030148e-02,7.5699553e-02,7.6503873e-02,7.7329434e-02,7.8246281e-02,7.9310805e-02,8.0392003e-02,8.1652343e-02,8.2963653e-02,8.4380321e-02,8.6007781e-02,8.7675348e-02,8.9508250e-02,9.1597661e-02,9.3695387e-02,9.6128345e-02,9.8677360e-02,0.1013394,0.1044007,0.1074727,0.1108305,0.1144960,0.1181823,0.1222696,0.1263712,0.1306206,0.1352636,0.1397104,0.1444102,0.1492443,0.1539033,0.1588592,0.1635329,0.1681938,0.1731013,0.1776755,0.1825115,0.1873922,0.1923453,0.1979020,0.2035942,0.2099126,0.2173749,0.2253685,0.2352658,0.2464128,0.2594513,0.2755501,0.2934516,0.3150878,0.3412132,0.3704754,0.4062052,0.4450696,0.4889314,0.5399976,0.5926636,0.6520659,0.7142107,0.7775887,0.8455083,0.9085442,0.9715763,1.0327852,1.0871660,1.1380053,1.1815968,1.2187164,1.2514391,1.2763015,1.2972016,1.3137065,1.3255851,1.3346221,1.3403454,1.3437207,1.3446103,1.3439918,1.3415340,1.3379073,1.3331655,1.3275247,1.3214445,1.3146389,1.3077309,1.3004684,1.2923241,1.2841663,1.2745664,1.2629625,1.2502279,1.2345550,1.2173084,1.1976106,1.1753370,1.1527567,1.1282384,1.1030169,1.0777310,1.0510609,1.0260423,1.0006853,0.9752128,0.9510504,0.9265030,0.9034430,0.8806722,0.8578956,0.8367662,0.8155035,0.7951833,0.7755620,0.7556298,0.7373548,0.7189319,0.7009441,0.6836984,0.6662669,0.6501180,0.6340193,0.6181023,0.6031144,0.5881437,0.5741153,0.5603462,0.5467139,0.5340588,0.5215001,0.5096075,0.4980689,0.4866566,0.4761925,0.4657696,0.4558105,0.4462686,0.4367800,0.4281785,0.4195704,0.4114284,0.4036212,0.3958889,0.3887916,0.3817992,0.3750577,0.3687191,0.3624301,0.3566490,0.3509553,0.3454787,0.3403240,0.3352544,0.3305235,0.3258814,0.3213879,0.3172328,0.3131158,0.3092616,0.3054729,0.3017985,0.2983891,0.2950402,0.2918698,0.2887965,0.2857854,0.2830133,0.2802626,0.2776597,0.2751400,0.2726730,0.2704270,0.2681900,0.2660584,0.2640171,0.2620265,0.2602006,0.2584042,0.2566978,0.2550798,0.2535177,0.2520993,0.2507032,0.2494030,0.2481649,0.2470032,0.2459465,0.2449338,0.2440203,0.2431751,0.2424114,0.2417543,0.2411392,0.2406209,0.2401751,0.2398012,0.2395393,0.2393184,0.2392164,0.2391691,0.2392339,0.2393608,0.2395705,0.2398850,0.2402828,0.2407982,0.2413817,0.2420774,0.2428412,0.2437427,0.2447416,0.2458097,0.2469915,0.2482676,0.2496988,0.2512449,0.2528611,0.2546471,0.2565126,0.2585755,0.2607721,0.2630717,0.2655883,0.2681328,0.2710127,0.2739867,0.2771036,0.2804790,0.2839023,0.2876885,0.2916119,0.2957012,0.3000827,0.3044623,0.3092558,0.3141234,0.3191984,0.3244989,0.3297934,0.3353547,0.3409249,0.3466377,0.3524306,0.3580014,0.3637860,0.3692714,0.3748009,0.3801306,0.3851508,0.3900169,0.3944855,0.3988372,0.4027776,0.4063923,0.4097114,0.4125668,0.4152595,0.4175698,0.4196294,0.4213944,0.4229198,0.4243494,0.4255562,0.4267286,0.4278006,0.4287093,0.4297797,0.4308907,0.4321983,0.4336324,0.4352355,0.4370749,0.4390970,0.4414444,0.4441019,0.4471897,0.4507064,0.4546908,0.4593622,0.4645267,0.4707946,0.4779023,0.4860721,0.4956352,0.5062186,0.5191056,0.5337197,0.5509424,0.5709883,0.5938339,0.6213693,0.6520295,0.6900406,0.7327653,0.7821332,0.8408292,0.9067104,0.9872795,1.0778589,1.1846616,1.3047096,1.4371650,1.5884593,1.7462733,1.9271767,2.1105762,2.2947543,2.4717093,2.6197658,2.7411420,2.8224986,2.8757260,2.9116921,2.9312217,2.9442115,2.9580903,2.9641156,2.9698501,2.9799030,2.9841924,2.9871371,2.9843960,2.9939411,2.9910793,2.9905725,2.9962952,2.9936776,2.9927897,2.9864774,2.9925051,2.9829171,2.9814053,2.9752030,2.9773903,2.9737906,2.9769659,2.9726851,2.9782989,2.9733558,2.9825048,2.9794960,2.9841349,2.9900177,2.9836335,2.9858050,2.9885044,2.9906726,2.9818435,2.9831638,2.9688780,2.9649463,2.9430156,2.9302993,2.9142697,2.8911963,2.8631909,2.8403957,2.8073151,2.7683334,2.7407384,2.7073531,2.6658154,2.6298525,2.5922813,2.5521348,2.5077322,2.4660459,2.4252036,2.3859560,2.3442187,2.3036814,2.2644458,2.2240667,2.1862564,2.1480567,2.1106184,2.0733809,2.0370958,2.0026336,1.9685820,1.9353049,1.9019576,1.8712896,1.8382670,1.8082670,1.7789065,1.7499676,1.7212431,1.6930141,1.6667843,1.6392840,1.6139436,1.5900143,1.5642568,1.5395256,1.5169131,1.4940187,1.4713835,1.4505308,1.4278562,1.4075019,1.3867197,1.3669699,1.3476021,1.3287350,1.3099606,1.2916763,1.2745256,1.2569658,1.2403597,1.2237071,1.2079201,1.1921232,1.1772604,1.1630429,1.1485740,1.1352754,1.1215255,1.1092234,1.0964856,1.0846887,1.0729878,1.0619746,1.0511639,1.0408040,1.0310901,1.0213076,1.0124633,1.0034063,0.9950410,0.9868245,0.9790556,0.9715202,0.9643388,0.9574870,0.9508460,0.9446472,0.9385264,0.9334120,0.9275639,0.9224559,0.9174129,0.9127948,0.9083818,0.9042950,0.9001727,0.8963583,0.8929904,0.8895779,0.8867007,0.8839066,0.8811847,0.8787346,0.8766632,0.8746915,0.8729171,0.8713849,0.8702034,0.8691289,0.8682570,0.8676192,0.8671955,0.8670787,0.8671946,0.8673369,0.8676503,0.8683463,0.8690911,0.8701774,0.8715010,0.8729628,0.8747120,0.8764985,0.8785388,0.8810352,0.8834680,0.8863743,0.8891042,0.8924102,0.8957406,0.8996548,0.9035174,0.9076747,0.9120928,0.9168700,0.9217327,0.9268467,0.9323583,0.9377585,0.9438338,0.9499204,0.9564750,0.9628189,0.9699994,0.9770812,0.9846655,0.9921230,1.0002875,1.0085533,1.0170515,1.0257879,1.0348523,1.0440140,1.0536866,1.0634539,1.0735936,1.0840267,1.0947766,1.1059203,1.1169245,1.1289327,1.1406294,1.1530001,1.1653414,1.1783648,1.1909766,1.2048641,1.2183013,1.2325867,1.2465194,1.2619545,1.2763078,1.2921268,1.3072801,1.3235842,1.3393568,1.3560498,1.3725500,1.3900125,1.4077410,1.4245671,1.4421456,1.4604768,1.4789252,1.4981718,1.5166299,1.5370383,1.5569304,1.5769057,1.5975865,1.6182785,1.6392260,1.6601443,1.6814696,1.7039655,1.7266495,1.7489324,1.7709023,1.7929627,1.8169768,1.8410916,1.8635972,1.8883200,1.9116731,1.9354048,1.9597170,1.9824101,2.0081916,2.0314047,2.0546315,2.0832014,2.1065342,2.1295729,2.1549530,2.1824512,2.2042019,2.2304513,2.2552490,2.2845297,2.3067267,2.3281829,2.3576534,2.3797336,2.4073474,2.4255981,2.4501376,2.4709718,2.4934704,2.5157607,2.5380032,2.5548599,2.5704024,2.5917621,2.6120474,2.6223662,2.6396875,2.6460085,2.6598206,2.6728685,2.6838975,2.6897874,2.7058067,2.7090592,2.7225845,2.7264559,2.7382255,2.7393758,2.7497542,2.7512221,2.7607372,2.7641265,2.7608356,2.7567806,2.7642541,2.7637682,2.7546942,2.7600093,2.7559485,2.7557781,2.7537241,2.7481184,2.7455831
"w-31",56.5999985,2.8628349e-02,2.7853012e-02,2.6858568e-02,2.6284695e-02,2.6589870e-02,2.7035952e-02,2.6546717e-02,2.5558472e-02,2.6449919e-02,2.6065826e-02,2.5963306e-02,2.6383877e-02,2.6376963e-02,2.5826931e-02,2.5991917e-02,2.4881840e-02,2.4914503e-02,2.7230978e-02,2.6261568e-02,2.5937080e-02,2.6115656e-02,2.5603771e-02,2.6175261e-02,2.6419163e-02,2.6193380e-02,2.6115179e-02,2.6262760e-02,2.6087999e-02,2.5829554e-02,2.5596142e-02,2.6062250e-02,2.5605202e-02,2.5289297e-02,2.5222778e-02,2.5434256e-02,2.6132107e-02,2.6052475e-02,2.5802374e-02,2.6446104e-02,2.6542425e-02,2.6155710e-02,2.5858641e-02,2.6558399e-02,2.6640892e-02,2.7165890e-02,2.6461840e-02,2.6407957e-02,2.5911570e-02,2.7163744e-02,2.6524544e-02,2.5760412e-02,2.5501251e-02,2.6081324e-02,2.6162148e-02,2.5993109e-02,2.5946379e-02,2.5559187e-02,2.5826931e-02,2.6497841e-02,2.6516914e-02,2.6528835e-02,2.7128220e-02,2.5973558e-02,2.6510715e-02,2.6564360e-02,2.6165247e-02,2.6653528e-02,2.6528120e-02,2.5793076e-02,2.5915623e-02,2.6253700e-02,2.6593208e-02,2.6257277e-02,2.5955200e-02,2.5686264e-02,2.5738239e-02,2.5928020e-02,2.6333570e-02,2.5460005e-02,2.5808573e-02,2.5765419e-02,2.5398731e-02,2.5688648e-02,2.5551081e-02,2.5390148e-02,2.5583744e-02,2.5490284e-02,2.5389910e-02,2.5518417e-02,2.5311947e-02,2.5481701e-02,2.5573969e-02,2.5484562e-02,2.5290489e-02,2.5346279e-02,2.5522232e-02,2.5496960e-02,2.5237560e-02,2.5321245e-02,2.5092602e-02,2.5048733e-02,2.5229931e-02,2.5263548e-02,2.5112152e-02,2.4952412e-02,2.5091171e-02,2.5104523e-02,2.4916410e-02,2.4932146e-02,2.4837971e-02,2.4851322e-02,2.4856806e-02,2.4785519e-02,2.4680614e-02,2.4531364e-02,2.4715185e-02,2.4628878e-02,2.4690151e-02,2.4595261e-02,2.4641991e-02,2.4614096e-02,2.4539948e-02,2.4605513e-02,2.4623632e-02,2.4590731e-02,2.4585724e-02,2.4577141e-02,2.4553299e-02,2.4495721e-02,2.4432302e-02,2.4492502e-02,2.4592042e-02,2.4553180e-02,2.4557948e-02,2.4577141e-02,2.4606466e-02,2.4561048e-02,2.4613500e-02,2.4580359e-02,2.4584651e-02,2.4552703e-02,2.4519444e-02,2.4566889e-02,2.4486661e-02,2.4469614e-02,2.4514556e-02,2.4567842e-02,2.4536133e-02,2.4514675e-02,2.4511456e-02,2.4516582e-02,2.4534345e-02,2.4567366e-02,2.4514198e-02,2.4535298e-02,2.4585128e-02,2.4632573e-02,2.4676204e-02,2.4693608e-02,2.4700284e-02,2.4737358e-02,2.4714947e-02,2.4645567e-02,2.4612784e-02,2.4655700e-02,2.4719119e-02,2.4759769e-02,2.4806976e-02,2.4894476e-02,2.4958253e-02,2.5086761e-02,2.5191903e-02,2.5231481e-02,2.5295734e-02,2.5409579e-02,2.5530338e-02,2.5595307e-02,2.5633335e-02,2.5682330e-02,2.5677562e-02,2.5569439e-02,2.5436401e-02,2.5229454e-02,2.4901152e-02,2.4811745e-02,2.4655461e-02,2.4884939e-02,2.5136828e-02,2.5293827e-02,2.5323868e-02,2.5270820e-02,2.5186419e-02,2.5140882e-02,2.5104165e-02,2.5092602e-02,2.5061369e-02,2.5060892e-02,2.5059938e-02,2.5016189e-02,2.5009394e-02,2.5032401e-02,2.5000691e-02,2.5007725e-02,2.5012136e-02,2.5033951e-02,2.5035739e-02,2.5058746e-02,2.5108218e-02,2.5141478e-02,2.5195718e-02,2.5255799e-02,2.5316715e-02,2.5379181e-02,2.5459290e-02,2.5551796e-02,2.5669217e-02,2.5768399e-02,2.5853872e-02,2.5935769e-02,2.6015520e-02,2.6074648e-02,2.6085854e-02,2.6109219e-02,2.6131630e-02,2.6135325e-02,2.6145339e-02,2.6148319e-02,2.6166439e-02,2.6170373e-02,2.6167274e-02,2.6167512e-02,2.6191473e-02,2.6190758e-02,2.6202440e-02,2.6223898e-02,2.6224613e-02,2.6259422e-02,2.6286364e-02,2.6314259e-02,2.6362300e-02,2.6397824e-02,2.6435614e-02,2.6476860e-02,2.6496410e-02,2.6557803e-02,2.6599288e-02,2.6632786e-02,2.6698709e-02,2.6747823e-02,2.6819825e-02,2.6884675e-02,2.6961207e-02,2.7071357e-02,2.7144790e-02,2.7254224e-02,2.7369499e-02,2.7527809e-02,2.7688861e-02,2.7897477e-02,2.8134227e-02,2.8330088e-02,2.8674245e-02,2.9115438e-02,2.9651046e-02,3.0160069e-02,3.0741096e-02,3.1383872e-02,3.2088518e-02,3.2850146e-02,3.3670187e-02,3.4569144e-02,3.5583019e-02,3.6688328e-02,3.7948132e-02,3.9307475e-02,4.0749073e-02,4.2258143e-02,4.3739200e-02,4.5116305e-02,4.6306729e-02,4.7273874e-02,4.7996044e-02,4.8451304e-02,4.8730016e-02,4.8810363e-02,4.8775911e-02,4.8617125e-02,4.8397481e-02,4.8088193e-02,4.7737241e-02,4.7318399e-02,4.6831727e-02,4.6280622e-02,4.5714319e-02,4.5102179e-02,4.4478118e-02,4.3828130e-02,4.3173075e-02,4.2520404e-02,4.1858554e-02,4.1195035e-02,4.0538371e-02,3.9890528e-02,3.9238214e-02,3.8599968e-02,3.7992477e-02,3.7373066e-02,3.6760092e-02,3.6170602e-02,3.5600185e-02,3.5037518e-02,3.4490943e-02,3.3994079e-02,3.3480406e-02,3.2996416e-02,3.2550335e-02,3.2115340e-02,3.1706214e-02,3.1333447e-02,3.0949831e-02,3.0619502e-02,3.0321717e-02,2.9949903e-02,2.9632211e-02,2.9409885e-02,2.9233336e-02,2.9055595e-02,2.8810620e-02,2.8686523e-02,2.8589487e-02,2.8454661e-02,2.8383970e-02,2.8326750e-02,2.8337955e-02,2.8320551e-02,2.8330803e-02,2.8403878e-02,2.8450608e-02,2.8489351e-02,2.8575659e-02,2.8722167e-02,2.8847694e-02,2.8999209e-02,2.9142976e-02,2.9253483e-02,2.9486775e-02,2.9788136e-02,3.0023813e-02,3.0276775e-02,3.0573368e-02,4.0238824e-02,4.0504821e-02,4.0801309e-02,4.1100938e-02,4.1407384e-02,4.1734684e-02,4.2099454e-02,4.2495716e-02,4.2925041e-02,4.3456975e-02,4.4070300e-02,4.4809904e-02,4.5715325e-02,4.6819720e-02,4.8266035e-02,4.9962673e-02,5.1973194e-02,5.4514267e-02,5.7256363e-02,6.0405903e-02,6.3827194e-02,6.7264460e-02,7.0884474e-02,7.4225023e-02,7.7243522e-02,8.0029525e-02,8.2266979e-02,8.4045470e-02,8.5411392e-02,8.6234502e-02,8.6663045e-02,8.6790942e-02,8.6698100e-02,8.6434886e-02,8.6111814e-02,8.5755013e-02,8.5377723e-02,8.5013218e-02,8.4670812e-02,8.4384575e-02,8.4143117e-02,8.3926141e-02,8.3747320e-02,8.3592936e-02,8.3419979e-02,8.3225384e-02,8.2993895e-02,8.2706302e-02,8.2390547e-02,8.2015328e-02,8.1608623e-02,8.1184424e-02,8.0722257e-02,8.0280825e-02,7.9831451e-02,7.9362690e-02,7.8919195e-02,7.8471899e-02,7.8070834e-02,7.7662423e-02,7.7248164e-02,7.6867148e-02,7.6498777e-02,7.6134697e-02,7.5789005e-02,7.5431719e-02,7.5114161e-02,7.4805237e-02,7.4510336e-02,7.4222967e-02,7.3945224e-02,7.3680609e-02,7.3444307e-02,7.3215589e-02,7.3030904e-02,7.2877884e-02,7.2730854e-02,7.2632305e-02,7.2586656e-02,7.2562724e-02,7.2586969e-02,7.2663516e-02,7.2788388e-02,7.2936520e-02,7.3180519e-02,7.3470831e-02,7.3807895e-02,7.4247427e-02,7.4723288e-02,7.5285666e-02,7.5916708e-02,7.6600537e-02,7.7416264e-02,7.8260034e-02,7.9185836e-02,8.0267116e-02,8.1354775e-02,8.2634561e-02,8.3955988e-02,8.5391805e-02,8.7039910e-02,8.8725008e-02,9.0586722e-02,9.2689872e-02,9.4821356e-02,9.7278573e-02,9.9843606e-02,0.1025287,0.1056332,0.1087402,0.1121438,0.1158326,0.1195560,0.1237154,0.1278783,0.1321727,0.1368894,0.1413921,0.1461716,0.1510681,0.1558007,0.1608345,0.1656039,0.1703821,0.1753709,0.1800448,0.1850089,0.1900077,0.1950954,0.2008111,0.2066397,0.2131349,0.2207289,0.2289612,0.2391119,0.2504907,0.2638359,0.2802510,0.2985221,0.3205535,0.3471913,0.3768885,0.4132165,0.4526188,0.4970677,0.5489364,0.6022992,0.6625466,0.7254743,0.7898753,0.8585915,0.9224188,0.9862660,1.0478928,1.1026168,1.1536423,1.1969750,1.2338542,1.2655569,1.2896795,1.3096642,1.3248448,1.3354943,1.3432175,1.3474871,1.3495411,1.3490332,1.3472692,1.3433373,1.3386056,1.3326010,1.3256276,1.3187164,1.3112012,1.3034641,1.2953167,1.2867320,1.2778885,1.2676876,1.2555895,1.2423067,1.2262423,1.2084334,1.1883419,1.1655849,1.1427375,1.1179008,1.0922689,1.0668141,1.0401218,1.0149293,0.9895291,0.9638612,0.9397305,0.9152084,0.8922188,0.8694672,0.8468025,0.8258280,0.8047391,0.7847276,0.7650222,0.7454150,0.7272191,0.7089298,0.6912105,0.6741669,0.6569394,0.6409477,0.6250358,0.6093839,0.5946517,0.5798047,0.5660048,0.5524324,0.5390102,0.5265296,0.5141429,0.5024257,0.4911563,0.4798799,0.4695702,0.4593338,0.4495756,0.4401965,0.4308731,0.4224114,0.4140282,0.4060248,0.3983209,0.3907400,0.3837892,0.3769373,0.3703033,0.3640611,0.3579167,0.3522435,0.3466296,0.3412741,0.3362173,0.3312345,0.3266064,0.3220518,0.3176642,0.3135660,0.3095141,0.3057032,0.3020104,0.2983908,0.2950561,0.2917656,0.2886748,0.2856506,0.2826738,0.2799650,0.2772560,0.2747138,0.2722394,0.2698236,0.2676265,0.2654244,0.2633395,0.2613311,0.2593817,0.2576144,0.2558394,0.2541591,0.2525865,0.2510827,0.2496829,0.2482955,0.2470380,0.2458442,0.2447057,0.2436976,0.2427403,0.2418579,0.2410493,0.2403004,0.2396740,0.2390941,0.2386168,0.2381980,0.2378626,0.2376432,0.2374574,0.2373745,0.2373684,0.2374596,0.2376029,0.2378591,0.2381975,0.2386614,0.2392012,0.2398127,0.2405508,0.2413668,0.2422873,0.2433136,0.2444173,0.2456742,0.2469717,0.2484322,0.2500060,0.2516863,0.2535068,0.2554064,0.2575226,0.2597592,0.2620625,0.2646211,0.2672194,0.2701425,0.2731415,0.2762856,0.2797181,0.2831868,0.2870028,0.2909469,0.2950887,0.2995050,0.3039113,0.3087522,0.3136668,0.3187818,0.3241352,0.3294497,0.3350698,0.3406916,0.3464378,0.3522850,0.3579173,0.3637591,0.3693019,0.3748895,0.3803049,0.3854027,0.3903669,0.3949085,0.3993901,0.4034462,0.4071606,0.4105670,0.4135683,0.4163772,0.4187966,0.4209924,0.4228826,0.4245562,0.4260596,0.4274231,0.4287363,0.4297930,0.4309092,0.4321342,0.4333712,0.4347724,0.4362880,0.4380256,0.4400089,0.4421317,0.4446061,0.4473946,0.4506079,0.4542654,0.4583613,0.4631758,0.4684888,0.4749517,0.4822508,0.4906106,0.5003597,0.5111902,0.5243617,0.5392084,0.5567332,0.5770470,0.6003202,0.6283468,0.6594723,0.6980701,0.7415172,0.7916414,0.8513069,0.9181650,0.9997261,1.0916903,1.2001086,1.3214129,1.4560425,1.6088647,1.7683455,1.9505270,2.1345527,2.3208055,2.4927120,2.6372929,2.7605288,2.8361442,2.8827767,2.9140801,2.9440379,2.9474771,2.9559081,2.9709291,2.9750543,2.9757016,2.9831672,2.9847984,2.9910393,2.9906015,2.9897642,2.9968114,3.0000372,2.9880178,2.9955025,2.9939811,2.9875276,2.9812682,2.9833777,2.9840600,2.9802310,2.9739647,2.9748325,2.9809742,2.9825161,2.9772596,2.9854550,2.9906445,2.9800429,2.9846590,2.9892497,2.9898334,2.9805410,2.9801936,2.9826033,2.9748788,2.9616578,2.9540117,2.9386826,2.9227016,2.8934581,2.8739636,2.8457139,2.8188026,2.7891338,2.7600076,2.7216947,2.6830747,2.6461830,2.6058364,2.5680087,2.5256522,2.4826937,2.4435110,2.3994577,2.3597283,2.3177969,2.2781436,2.2381961,2.1987438,2.1612720,2.1209667,2.0859530,2.0486703,2.0141535,1.9796036,1.9441570,1.9119451,1.8790108,1.8474911,1.8164111,1.7860645,1.7565023,1.7269707,1.7003213,1.6727391,1.6466277,1.6199383,1.5966461,1.5707805,1.5463680,1.5230660,1.4996231,1.4772303,1.4551549,1.4345481,1.4127529,1.3927819,1.3725461,1.3531559,1.3340870,1.3152170,1.2975813,1.2794037,1.2627107,1.2452620,1.2295202,1.2129050,1.1975114,1.1823243,1.1677215,1.1536409,1.1396503,1.1267145,1.1133516,1.1012955,1.0888805,1.0773053,1.0659199,1.0551001,1.0448172,1.0347012,1.0250976,1.0157965,1.0070342,0.9980787,0.9901531,0.9820132,0.9745581,0.9670397,0.9602603,0.9536113,0.9472177,0.9412217,0.9358344,0.9302175,0.9247159,0.9199059,0.9150126,0.9106297,0.9063358,0.9022487,0.8984157,0.8947302,0.8914999,0.8884012,0.8856837,0.8827652,0.8804704,0.8780687,0.8760074,0.8741480,0.8725939,0.8712124,0.8700556,0.8692807,0.8684621,0.8679079,0.8676302,0.8677531,0.8676892,0.8680470,0.8686359,0.8692980,0.8701761,0.8714069,0.8727675,0.8742825,0.8760660,0.8780190,0.8802440,0.8826264,0.8852996,0.8884224,0.8911061,0.8945152,0.8980500,0.9017945,0.9056967,0.9100779,0.9145266,0.9192599,0.9242239,0.9294734,0.9350615,0.9406494,0.9467441,0.9527384,0.9592453,0.9659433,0.9730990,0.9800060,0.9879305,0.9952941,1.0035503,1.0117242,1.0205135,1.0289900,1.0382055,1.0474739,1.0572317,1.0669872,1.0772927,1.0878011,1.0985208,1.1093742,1.1206874,1.1324971,1.1441786,1.1566485,1.1691034,1.1818795,1.1948366,1.2086691,1.2214664,1.2362257,1.2501664,1.2659595,1.2797229,1.2955470,1.3107619,1.3273456,1.3430731,1.3598046,1.3760359,1.3944898,1.4111180,1.4282019,1.4455423,1.4644970,1.4825754,1.5019914,1.5204709,1.5408026,1.5599332,1.5804923,1.6010321,1.6213586,1.6428823,1.6636996,1.6854635,1.7070175,1.7311606,1.7520759,1.7740301,1.7962481,1.8207159,1.8445892,1.8682907,1.8927159,1.9149776,1.9396498,1.9641447,1.9876813,2.0128217,2.0391250,2.0598066,2.0872138,2.1139569,2.1356018,2.1599736,2.1888423,2.2115772,2.2341926,2.2644348,2.2933676,2.3130956,2.3360534,2.3603513,2.3806822,2.4097331,2.4350729,2.4497213,2.4754980,2.5008404,2.5183599,2.5404811,2.5615733,2.5794992,2.5964711,2.6213105,2.6340473,2.6486180,2.6650438,2.6740971,2.6813679,2.6967082,2.6980748,2.7052455,2.7045426,2.7183478,2.7189343,2.7371316,2.7479925,2.7444808,2.7599559,2.7626500,2.7588987,2.7674189,2.7742057,2.7655892,2.7677894,2.7689250,2.7631803,2.7706597,2.7629366,2.7601705,2.7621212,2.7580190
[truncated: 432,247 more chars]
