# Supplementary material for: Evaluating Spectral Signals to Identify Spectral Error
Source: PLoS One. 2016 Jan 5;11(1):e0146249. doi: 10.1371/journal.pone.0146249 (PMC4701180; doi:10.1371/journal.pone.0146249)
Supplement: S1 File — Additional data sets and short “read me” files with explanations are provided to show results of repeated tests supporting the statement on the instrument flaw. (ZIP) [file pone.0146249.s001.zip › PONE_Bazar-et-al_rawdata-files-captioncorrected/figure_9/figure_9-6500B.TXT]

"temperature","400.00","402.00","404.00","406.00","408.00","410.00","412.00","414.00","416.00","418.00","420.00","422.00","424.00","426.00","428.00","430.00","432.00","434.00","436.00","438.00","440.00","442.00","444.00","446.00","448.00","450.00","452.00","454.00","456.00","458.00","460.00","462.00","464.00","466.00","468.00","470.00","472.00","474.00","476.00","478.00","480.00","482.00","484.00","486.00","488.00","490.00","492.00","494.00","496.00","498.00","500.00","502.00","504.00","506.00","508.00","510.00","512.00","514.00","516.00","518.00","520.00","522.00","524.00","526.00","528.00","530.00","532.00","534.00","536.00","538.00","540.00","542.00","544.00","546.00","548.00","550.00","552.00","554.00","556.00","558.00","560.00","562.00","564.00","566.00","568.00","570.00","572.00","574.00","576.00","578.00","580.00","582.00","584.00","586.00","588.00","590.00","592.00","594.00","596.00","598.00","600.00","602.00","604.00","606.00","608.00","610.00","612.00","614.00","616.00","618.00","620.00","622.00","624.00","626.00","628.00","630.00","632.00","634.00","636.00","638.00","640.00","642.00","644.00","646.00","648.00","650.00","652.00","654.00","656.00","658.00","660.00","662.00","664.00","666.00","668.00","670.00","672.00","674.00","676.00","678.00","680.00","682.00","684.00","686.00","688.00","690.00","692.00","694.00","696.00","698.00","700.00","702.00","704.00","706.00","708.00","710.00","712.00","714.00","716.00","718.00","720.00","722.00","724.00","726.00","728.00","730.00","732.00","734.00","736.00","738.00","740.00","742.00","744.00","746.00","748.00","750.00","752.00","754.00","756.00","758.00","760.00","762.00","764.00","766.00","768.00","770.00","772.00","774.00","776.00","778.00","780.00","782.00","784.00","786.00","788.00","790.00","792.00","794.00","796.00","798.00","800.00","802.00","804.00","806.00","808.00","810.00","812.00","814.00","816.00","818.00","820.00","822.00","824.00","826.00","828.00","830.00","832.00","834.00","836.00","838.00","840.00","842.00","844.00","846.00","848.00","850.00","852.00","854.00","856.00","858.00","860.00","862.00","864.00","866.00","868.00","870.00","872.00","874.00","876.00","878.00","880.00","882.00","884.00","886.00","888.00","890.00","892.00","894.00","896.00","898.00","900.00","902.00","904.00","906.00","908.00","910.00","912.00","914.00","916.00","918.00","920.00","922.00","924.00","926.00","928.00","930.00","932.00","934.00","936.00","938.00","940.00","942.00","944.00","946.00","948.00","950.00","952.00","954.00","956.00","958.00","960.00","962.00","964.00","966.00","968.00","970.00","972.00","974.00","976.00","978.00","980.00","982.00","984.00","986.00","988.00","990.00","992.00","994.00","996.00","998.00","1000.00","1002.00","1004.00","1006.00","1008.00","1010.00","1012.00","1014.00","1016.00","1018.00","1020.00","1022.00","1024.00","1026.00","1028.00","1030.00","1032.00","1034.00","1036.00","1038.00","1040.00","1042.00","1044.00","1046.00","1048.00","1050.00","1052.00","1054.00","1056.00","1058.00","1060.00","1062.00","1064.00","1066.00","1068.00","1070.00","1072.00","1074.00","1076.00","1078.00","1080.00","1082.00","1084.00","1086.00","1088.00","1090.00","1092.00","1094.00","1096.00","1098.00","1100.00","1102.00","1104.00","1106.00","1108.00","1110.00","1112.00","1114.00","1116.00","1118.00","1120.00","1122.00","1124.00","1126.00","1128.00","1130.00","1132.00","1134.00","1136.00","1138.00","1140.00","1142.00","1144.00","1146.00","1148.00","1150.00","1152.00","1154.00","1156.00","1158.00","1160.00","1162.00","1164.00","1166.00","1168.00","1170.00","1172.00","1174.00","1176.00","1178.00","1180.00","1182.00","1184.00","1186.00","1188.00","1190.00","1192.00","1194.00","1196.00","1198.00","1200.00","1202.00","1204.00","1206.00","1208.00","1210.00","1212.00","1214.00","1216.00","1218.00","1220.00","1222.00","1224.00","1226.00","1228.00","1230.00","1232.00","1234.00","1236.00","1238.00","1240.00","1242.00","1244.00","1246.00","1248.00","1250.00","1252.00","1254.00","1256.00","1258.00","1260.00","1262.00","1264.00","1266.00","1268.00","1270.00","1272.00","1274.00","1276.00","1278.00","1280.00","1282.00","1284.00","1286.00","1288.00","1290.00","1292.00","1294.00","1296.00","1298.00","1300.00","1302.00","1304.00","1306.00","1308.00","1310.00","1312.00","1314.00","1316.00","1318.00","1320.00","1322.00","1324.00","1326.00","1328.00","1330.00","1332.00","1334.00","1336.00","1338.00","1340.00","1342.00","1344.00","1346.00","1348.00","1350.00","1352.00","1354.00","1356.00","1358.00","1360.00","1362.00","1364.00","1366.00","1368.00","1370.00","1372.00","1374.00","1376.00","1378.00","1380.00","1382.00","1384.00","1386.00","1388.00","1390.00","1392.00","1394.00","1396.00","1398.00","1400.00","1402.00","1404.00","1406.00","1408.00","1410.00","1412.00","1414.00","1416.00","1418.00","1420.00","1422.00","1424.00","1426.00","1428.00","1430.00","1432.00","1434.00","1436.00","1438.00","1440.00","1442.00","1444.00","1446.00","1448.00","1450.00","1452.00","1454.00","1456.00","1458.00","1460.00","1462.00","1464.00","1466.00","1468.00","1470.00","1472.00","1474.00","1476.00","1478.00","1480.00","1482.00","1484.00","1486.00","1488.00","1490.00","1492.00","1494.00","1496.00","1498.00","1500.00","1502.00","1504.00","1506.00","1508.00","1510.00","1512.00","1514.00","1516.00","1518.00","1520.00","1522.00","1524.00","1526.00","1528.00","1530.00","1532.00","1534.00","1536.00","1538.00","1540.00","1542.00","1544.00","1546.00","1548.00","1550.00","1552.00","1554.00","1556.00","1558.00","1560.00","1562.00","1564.00","1566.00","1568.00","1570.00","1572.00","1574.00","1576.00","1578.00","1580.00","1582.00","1584.00","1586.00","1588.00","1590.00","1592.00","1594.00","1596.00","1598.00","1600.00","1602.00","1604.00","1606.00","1608.00","1610.00","1612.00","1614.00","1616.00","1618.00","1620.00","1622.00","1624.00","1626.00","1628.00","1630.00","1632.00","1634.00","1636.00","1638.00","1640.00","1642.00","1644.00","1646.00","1648.00","1650.00","1652.00","1654.00","1656.00","1658.00","1660.00","1662.00","1664.00","1666.00","1668.00","1670.00","1672.00","1674.00","1676.00","1678.00","1680.00","1682.00","1684.00","1686.00","1688.00","1690.00","1692.00","1694.00","1696.00","1698.00","1700.00","1702.00","1704.00","1706.00","1708.00","1710.00","1712.00","1714.00","1716.00","1718.00","1720.00","1722.00","1724.00","1726.00","1728.00","1730.00","1732.00","1734.00","1736.00","1738.00","1740.00","1742.00","1744.00","1746.00","1748.00","1750.00","1752.00","1754.00","1756.00","1758.00","1760.00","1762.00","1764.00","1766.00","1768.00","1770.00","1772.00","1774.00","1776.00","1778.00","1780.00","1782.00","1784.00","1786.00","1788.00","1790.00","1792.00","1794.00","1796.00","1798.00","1800.00","1802.00","1804.00","1806.00","1808.00","1810.00","1812.00","1814.00","1816.00","1818.00","1820.00","1822.00","1824.00","1826.00","1828.00","1830.00","1832.00","1834.00","1836.00","1838.00","1840.00","1842.00","1844.00","1846.00","1848.00","1850.00","1852.00","1854.00","1856.00","1858.00","1860.00","1862.00","1864.00","1866.00","1868.00","1870.00","1872.00","1874.00","1876.00","1878.00","1880.00","1882.00","1884.00","1886.00","1888.00","1890.00","1892.00","1894.00","1896.00","1898.00","1900.00","1902.00","1904.00","1906.00","1908.00","1910.00","1912.00","1914.00","1916.00","1918.00","1920.00","1922.00","1924.00","1926.00","1928.00","1930.00","1932.00","1934.00","1936.00","1938.00","1940.00","1942.00","1944.00","1946.00","1948.00","1950.00","1952.00","1954.00","1956.00","1958.00","1960.00","1962.00","1964.00","1966.00","1968.00","1970.00","1972.00","1974.00","1976.00","1978.00","1980.00","1982.00","1984.00","1986.00","1988.00","1990.00","1992.00","1994.00","1996.00","1998.00","2000.00","2002.00","2004.00","2006.00","2008.00","2010.00","2012.00","2014.00","2016.00","2018.00","2020.00","2022.00","2024.00","2026.00","2028.00","2030.00","2032.00","2034.00","2036.00","2038.00","2040.00","2042.00","2044.00","2046.00","2048.00","2050.00","2052.00","2054.00","2056.00","2058.00","2060.00","2062.00","2064.00","2066.00","2068.00","2070.00","2072.00","2074.00","2076.00","2078.00","2080.00","2082.00","2084.00","2086.00","2088.00","2090.00","2092.00","2094.00","2096.00","2098.00","2100.00","2102.00","2104.00","2106.00","2108.00","2110.00","2112.00","2114.00","2116.00","2118.00","2120.00","2122.00","2124.00","2126.00","2128.00","2130.00","2132.00","2134.00","2136.00","2138.00","2140.00","2142.00","2144.00","2146.00","2148.00","2150.00","2152.00","2154.00","2156.00","2158.00","2160.00","2162.00","2164.00","2166.00","2168.00","2170.00","2172.00","2174.00","2176.00","2178.00","2180.00","2182.00","2184.00","2186.00","2188.00","2190.00","2192.00","2194.00","2196.00","2198.00","2200.00","2202.00","2204.00","2206.00","2208.00","2210.00","2212.00","2214.00","2216.00","2218.00","2220.00","2222.00","2224.00","2226.00","2228.00","2230.00","2232.00","2234.00","2236.00","2238.00","2240.00","2242.00","2244.00","2246.00","2248.00","2250.00","2252.00","2254.00","2256.00","2258.00","2260.00","2262.00","2264.00","2266.00","2268.00","2270.00","2272.00","2274.00","2276.00","2278.00","2280.00","2282.00","2284.00","2286.00","2288.00","2290.00","2292.00","2294.00","2296.00","2298.00","2300.00","2302.00","2304.00","2306.00","2308.00","2310.00","2312.00","2314.00","2316.00","2318.00","2320.00","2322.00","2324.00","2326.00","2328.00","2330.00","2332.00","2334.00","2336.00","2338.00","2340.00","2342.00","2344.00","2346.00","2348.00","2350.00","2352.00","2354.00","2356.00","2358.00","2360.00","2362.00","2364.00","2366.00","2368.00","2370.00","2372.00","2374.00","2376.00","2378.00","2380.00","2382.00","2384.00","2386.00","2388.00","2390.00","2392.00","2394.00","2396.00","2398.00","2400.00","2402.00","2404.00","2406.00","2408.00","2410.00","2412.00","2414.00","2416.00","2418.00","2420.00","2422.00","2424.00","2426.00","2428.00","2430.00","2432.00","2434.00","2436.00","2438.00","2440.00","2442.00","2444.00","2446.00","2448.00","2450.00","2452.00","2454.00","2456.00","2458.00","2460.00","2462.00","2464.00","2466.00","2468.00","2470.00","2472.00","2474.00","2476.00","2478.00","2480.00","2482.00","2484.00","2486.00","2488.00","2490.00","2492.00","2494.00","2496.00","2498.00"
"rw_0052",33.2999992,2.6283503e-02,2.4826527e-02,2.4336100e-02,2.6028633e-02,2.5674343e-02,2.4700880e-02,2.4703979e-02,2.3120642e-02,2.3585320e-02,2.4057150e-02,2.5517464e-02,2.4040699e-02,2.5042534e-02,2.4808884e-02,2.4693012e-02,2.4593830e-02,2.4502754e-02,2.4375916e-02,2.3677349e-02,2.4205446e-02,2.3555040e-02,2.3617268e-02,2.3600340e-02,2.4544954e-02,2.3717880e-02,2.4103880e-02,2.3842335e-02,2.4078846e-02,2.4288893e-02,2.3668766e-02,2.1969795e-02,2.2790670e-02,2.3101807e-02,2.3537159e-02,2.3442268e-02,2.3060322e-02,2.3168802e-02,2.1928072e-02,2.2192717e-02,2.3765564e-02,2.3996830e-02,2.4286270e-02,2.4201393e-02,2.4371386e-02,2.3366213e-02,2.4003983e-02,2.3966312e-02,2.3983479e-02,2.4467230e-02,2.4707317e-02,2.4237156e-02,2.4261951e-02,2.3450136e-02,2.3590088e-02,2.4198055e-02,2.3828268e-02,2.4755478e-02,2.4216175e-02,2.4652243e-02,2.3405075e-02,2.3235321e-02,2.4107695e-02,2.4381161e-02,2.4863005e-02,2.5119781e-02,2.4345398e-02,2.4419785e-02,2.4835348e-02,2.4317980e-02,2.4332285e-02,2.4168968e-02,2.3962259e-02,2.4744511e-02,2.4817944e-02,2.4660587e-02,2.4386168e-02,2.3908854e-02,2.4227142e-02,2.3077488e-02,2.3828983e-02,2.3705006e-02,2.3907423e-02,2.3740530e-02,2.3907423e-02,2.3364305e-02,2.3669958e-02,2.3788452e-02,2.4475813e-02,2.3560047e-02,2.3692369e-02,2.3528576e-02,2.3392200e-02,2.3261070e-02,2.3659468e-02,2.3622513e-02,2.3341894e-02,2.3836374e-02,2.3450851e-02,2.3661375e-02,2.3771763e-02,2.3291826e-02,2.3578644e-02,2.3426533e-02,2.3783445e-02,2.3468018e-02,2.3456335e-02,2.3779035e-02,2.3203492e-02,2.3402214e-02,2.3399115e-02,2.3558855e-02,2.3856044e-02,2.3636937e-02,2.3730755e-02,2.3566246e-02,2.3654580e-02,2.3652077e-02,2.3512125e-02,2.3506165e-02,2.3527861e-02,2.3557425e-02,2.3458004e-02,2.3444653e-02,2.3492455e-02,2.3450017e-02,2.3463726e-02,2.3342371e-02,2.3240924e-02,2.3203254e-02,2.3114920e-02,2.3192286e-02,2.3105621e-02,2.3098826e-02,2.3076773e-02,2.3096800e-02,2.3156285e-02,2.3101330e-02,2.3152947e-02,2.3154855e-02,2.3170233e-02,2.3228168e-02,2.3228049e-02,2.3250818e-02,2.3277164e-02,2.3287058e-02,2.3341060e-02,2.3300529e-02,2.3300052e-02,2.3304343e-02,2.3358941e-02,2.3337960e-02,2.3358226e-02,2.3374438e-02,2.3393631e-02,2.3405313e-02,2.3429751e-02,2.3441076e-02,2.3420453e-02,2.3411751e-02,2.3451805e-02,2.3481965e-02,2.3566961e-02,2.3669600e-02,2.3718476e-02,2.3791194e-02,2.3898363e-02,2.4004579e-02,2.4063468e-02,2.4112463e-02,2.4197936e-02,2.4228692e-02,2.4282217e-02,2.4307013e-02,2.4305820e-02,2.4293065e-02,2.4265170e-02,2.4226785e-02,2.4160266e-02,2.4071932e-02,2.3988128e-02,2.3875117e-02,2.3761988e-02,2.3686528e-02,2.3697317e-02,2.3726940e-02,2.3794293e-02,2.3838818e-02,2.3838758e-02,2.3838818e-02,2.3821712e-02,2.3800075e-02,2.3791015e-02,2.3777544e-02,2.3744345e-02,2.3726106e-02,2.3677766e-02,2.3652375e-02,2.3618162e-02,2.3585975e-02,2.3584247e-02,2.3562849e-02,2.3528874e-02,2.3527980e-02,2.3507118e-02,2.3499072e-02,2.3503661e-02,2.3514271e-02,2.3526669e-02,2.3543954e-02,2.3575008e-02,2.3620784e-02,2.3665845e-02,2.3737192e-02,2.3798883e-02,2.3890316e-02,2.3970723e-02,2.4076402e-02,2.4151027e-02,2.4235606e-02,2.4287283e-02,2.4355114e-02,2.4411380e-02,2.4448156e-02,2.4475276e-02,2.4508715e-02,2.4526000e-02,2.4556398e-02,2.4574459e-02,2.4622321e-02,2.4649322e-02,2.4667382e-02,2.4692059e-02,2.4695516e-02,2.4709821e-02,2.4732292e-02,2.4762511e-02,2.4789691e-02,2.4820030e-02,2.4869800e-02,2.4902642e-02,2.4949253e-02,2.4993241e-02,2.5029063e-02,2.5072873e-02,2.5117040e-02,2.5164962e-02,2.5217116e-02,2.5267601e-02,2.5336385e-02,2.5373697e-02,2.5437176e-02,2.5506973e-02,2.5594532e-02,2.5685370e-02,2.5786757e-02,2.5873482e-02,2.5995851e-02,2.6135743e-02,2.6281059e-02,2.6469707e-02,2.6708603e-02,2.6968062e-02,2.7268708e-02,2.7625978e-02,2.8039634e-02,2.8483093e-02,2.8992474e-02,2.9559374e-02,3.0174732e-02,3.0871093e-02,3.1644642e-02,3.2484293e-02,3.3443391e-02,3.4510612e-02,3.5672367e-02,3.6926985e-02,3.8206995e-02,3.9478123e-02,4.0656865e-02,4.1690946e-02,4.2576253e-02,4.3248713e-02,4.3749750e-02,4.4105172e-02,4.4332623e-02,4.4449508e-02,4.4489622e-02,4.4471204e-02,4.4386029e-02,4.4236660e-02,4.4039547e-02,4.3777585e-02,4.3464959e-02,4.3125629e-02,4.2734444e-02,4.2304695e-02,4.1861296e-02,4.1383028e-02,4.0895998e-02,4.0346801e-02,3.9823413e-02,3.9351225e-02,3.8810670e-02,3.8264751e-02,3.7734747e-02,3.7190437e-02,3.6657095e-02,3.6108553e-02,3.5581350e-02,3.5081208e-02,3.4553885e-02,3.4061730e-02,3.3587456e-02,3.3118725e-02,3.2669723e-02,3.2237649e-02,3.1819880e-02,3.1435490e-02,3.1065345e-02,3.0708790e-02,3.0380189e-02,3.0089319e-02,2.9793918e-02,2.9536843e-02,2.9279172e-02,2.9057682e-02,2.8848708e-02,2.8682411e-02,2.8524220e-02,2.8408706e-02,2.8302133e-02,2.8202891e-02,2.8146565e-02,2.8070807e-02,2.8051734e-02,2.8038502e-02,2.8041065e-02,2.8071344e-02,2.8126299e-02,2.8203964e-02,2.8322458e-02,2.8444588e-02,2.8592646e-02,2.8769672e-02,2.8939307e-02,2.9178977e-02,2.9379368e-02,2.9581189e-02,2.9835582e-02,3.0097127e-02,3.0653059e-02,3.0883074e-02,3.1137407e-02,3.1394243e-02,3.1659245e-02,3.1942308e-02,3.2235086e-02,3.2569230e-02,3.2944202e-02,3.3358037e-02,3.3869505e-02,3.4463525e-02,3.5193384e-02,3.6134005e-02,3.7252307e-02,3.8662195e-02,4.0375173e-02,4.2392910e-02,4.4745684e-02,4.7394812e-02,5.0198376e-02,5.3239882e-02,5.6279480e-02,5.9160411e-02,6.1947823e-02,6.4385891e-02,6.6462338e-02,6.8167806e-02,6.9451153e-02,7.0432246e-02,7.1123660e-02,7.1600914e-02,7.1920395e-02,7.2129130e-02,7.2251737e-02,7.2336733e-02,7.2396398e-02,7.2441041e-02,7.2506368e-02,7.2580040e-02,7.2666109e-02,7.2776794e-02,7.2898686e-02,7.3036373e-02,7.3147714e-02,7.3245883e-02,7.3300242e-02,7.3300362e-02,7.3260367e-02,7.3153377e-02,7.3007524e-02,7.2802722e-02,7.2586417e-02,7.2331011e-02,7.2066545e-02,7.1801782e-02,7.1508348e-02,7.1222901e-02,7.0940137e-02,7.0646703e-02,7.0357621e-02,7.0071995e-02,6.9791496e-02,6.9506645e-02,6.9206893e-02,6.8905532e-02,6.8624556e-02,6.8331420e-02,6.8040729e-02,6.7753553e-02,6.7464530e-02,6.7199647e-02,6.6941857e-02,6.6677153e-02,6.6441953e-02,6.6227615e-02,6.6036284e-02,6.5855324e-02,6.5711915e-02,6.5616131e-02,6.5536201e-02,6.5503597e-02,6.5512478e-02,6.5573156e-02,6.5687060e-02,6.5864980e-02,6.6069007e-02,6.6357434e-02,6.6711783e-02,6.7117035e-02,6.7590952e-02,6.8159342e-02,6.8808138e-02,6.9504619e-02,7.0299923e-02,7.1176708e-02,7.2148621e-02,7.3229790e-02,7.4373305e-02,7.5656772e-02,7.7055097e-02,7.8562260e-02,8.0188930e-02,8.1986189e-02,8.3941162e-02,8.6043417e-02,8.8281810e-02,9.0751112e-02,9.3390852e-02,9.6192122e-02,9.9199682e-02,0.1023731,0.1057585,0.1093134,0.1129702,0.1168222,0.1207954,0.1248215,0.1288932,0.1330171,0.1371888,0.1413090,0.1453232,0.1493292,0.1532750,0.1571599,0.1610534,0.1649578,0.1690438,0.1733404,0.1779388,0.1830414,0.1888783,0.1954992,0.2032912,0.2121998,0.2230940,0.2358308,0.2509883,0.2690394,0.2908302,0.3166023,0.3468109,0.3808062,0.4199617,0.4636375,0.5113975,0.5633170,0.6181148,0.6760563,0.7350231,0.7930526,0.8507704,0.9062384,0.9589479,1.0073850,1.0516044,1.0919847,1.1283114,1.1599226,1.1884086,1.2133874,1.2356353,1.2551067,1.2717396,1.2862870,1.2988042,1.3094785,1.3179071,1.3248260,1.3298280,1.3337979,1.3364131,1.3376579,1.3381350,1.3374712,1.3355808,1.3328723,1.3281009,1.3216649,1.3131363,1.3022575,1.2890612,1.2730627,1.2550644,1.2349894,1.2134295,1.1908851,1.1670899,1.1428523,1.1187694,1.0942928,1.0697894,1.0453032,1.0213438,0.9979213,0.9744906,0.9515152,0.9290721,0.9070033,0.8855848,0.8640847,0.8430714,0.8228088,0.8026093,0.7830654,0.7636548,0.7447935,0.7266378,0.7085943,0.6911619,0.6740211,0.6575105,0.6416348,0.6259164,0.6108423,0.5962375,0.5821248,0.5686607,0.5553432,0.5426338,0.5304679,0.5186307,0.5073892,0.4963204,0.4856897,0.4756641,0.4658378,0.4565084,0.4473960,0.4386923,0.4305143,0.4224272,0.4147870,0.4073479,0.4003082,0.3936245,0.3870435,0.3808399,0.3748401,0.3691092,0.3636902,0.3583299,0.3532514,0.3483773,0.3436880,0.3392615,0.3348695,0.3307111,0.3267183,0.3228716,0.3192298,0.3156366,0.3122126,0.3089776,0.3058172,0.3028274,0.2998849,0.2970734,0.2944228,0.2918246,0.2893508,0.2869428,0.2846364,0.2824498,0.2803310,0.2783098,0.2763740,0.2745318,0.2727689,0.2710472,0.2694537,0.2679280,0.2664543,0.2650973,0.2638063,0.2625826,0.2614143,0.2603689,0.2593906,0.2584874,0.2576876,0.2569426,0.2562900,0.2557086,0.2552092,0.2548015,0.2544795,0.2542113,0.2540554,0.2539716,0.2539898,0.2540848,0.2542570,0.2545249,0.2549013,0.2553546,0.2559255,0.2565476,0.2573105,0.2581586,0.2591185,0.2601938,0.2613922,0.2626760,0.2640927,0.2656446,0.2673561,0.2691780,0.2711645,0.2733080,0.2755412,0.2780336,0.2806896,0.2834874,0.2864891,0.2896073,0.2930562,0.2966415,0.3004509,0.3044475,0.3085705,0.3130026,0.3175653,0.3223408,0.3272673,0.3322693,0.3374466,0.3426647,0.3480161,0.3532995,0.3585125,0.3637106,0.3687245,0.3736742,0.3783602,0.3827452,0.3868589,0.3906153,0.3940918,0.3971934,0.3999307,0.4023125,0.4042836,0.4059833,0.4073647,0.4084463,0.4093049,0.4099052,0.4103630,0.4106785,0.4109291,0.4112034,0.4113869,0.4116361,0.4119835,0.4124216,0.4129812,0.4137223,0.4146340,0.4158085,0.4172400,0.4189950,0.4210826,0.4235800,0.4265431,0.4300469,0.4341025,0.4391217,0.4449745,0.4517938,0.4596663,0.4687387,0.4795282,0.4921557,0.5070413,0.5242153,0.5443275,0.5681251,0.5954687,0.6285018,0.6660639,0.7096220,0.7606097,0.8198412,0.8902141,0.9724238,1.0680964,1.1755111,1.2959104,1.4306920,1.5761402,1.7395508,1.9101651,2.0847514,2.2541218,2.4014342,2.5240419,2.6096718,2.6658835,2.7018390,2.7378569,2.7669950,2.7767420,2.7830882,2.7881885,2.7996287,2.8106134,2.8285880,2.8428490,2.8554051,2.8629239,2.8712056,2.8744545,2.8796790,2.8903303,2.9003568,2.9161654,2.9246647,2.9386194,2.9418800,2.9435391,2.9364574,2.9274604,2.9161026,2.8984461,2.8920698,2.8793025,2.8757424,2.8704872,2.8679104,2.8633437,2.8566444,2.8551624,2.8426130,2.8321059,2.8146288,2.7975574,2.7865345,2.7764163,2.7688913,2.7622268,2.7573173,2.7441697,2.7194433,2.6912789,2.6645911,2.6472836,2.6210151,2.5952175,2.5734777,2.5485749,2.5188158,2.4837658,2.4582117,2.4246464,2.3938794,2.3651218,2.3344707,2.3027911,2.2739184,2.2430954,2.2093096,2.1822207,2.1488740,2.1198902,2.0897243,2.0603881,2.0293262,2.0000448,1.9719608,1.9431243,1.9145480,1.8841289,1.8578929,1.8280730,1.7999039,1.7718755,1.7447801,1.7169859,1.6907655,1.6659030,1.6395941,1.6145316,1.5909081,1.5661955,1.5429249,1.5192865,1.4967912,1.4743397,1.4530778,1.4311078,1.4107151,1.3899510,1.3695670,1.3500717,1.3304183,1.3118449,1.2925813,1.2748797,1.2566698,1.2397106,1.2228119,1.2064102,1.1909279,1.1753639,1.1601604,1.1456964,1.1316907,1.1178689,1.1048834,1.0920111,1.0798936,1.0680617,1.0567571,1.0457084,1.0346670,1.0247021,1.0147105,1.0051900,0.9958906,0.9869364,0.9784458,0.9703652,0.9626217,0.9548979,0.9479270,0.9409128,0.9343043,0.9277824,0.9219143,0.9161427,0.9104633,0.9054478,0.9004660,0.8955846,0.8911351,0.8869716,0.8829607,0.8792121,0.8758396,0.8723924,0.8694639,0.8669367,0.8641557,0.8620813,0.8599317,0.8581619,0.8566242,0.8553017,0.8542281,0.8534461,0.8526142,0.8525055,0.8520668,0.8520426,0.8525078,0.8529978,0.8535210,0.8542798,0.8557766,0.8570552,0.8585659,0.8605429,0.8624706,0.8648319,0.8674316,0.8701612,0.8732771,0.8767197,0.8802441,0.8840128,0.8881160,0.8923688,0.8970017,0.9018443,0.9070502,0.9122655,0.9176848,0.9235941,0.9296722,0.9361036,0.9426327,0.9496198,0.9565613,0.9643413,0.9721568,0.9800740,0.9884396,0.9972071,1.0062531,1.0155636,1.0248257,1.0347844,1.0448637,1.0555843,1.0660056,1.0773375,1.0883534,1.1000427,1.1122410,1.1244446,1.1374990,1.1499265,1.1631917,1.1767085,1.1906507,1.2048061,1.2191769,1.2332379,1.2489556,1.2639613,1.2794814,1.2952886,1.3124788,1.3284798,1.3448640,1.3617079,1.3800571,1.3967391,1.4153012,1.4329082,1.4514762,1.4700698,1.4890820,1.5081441,1.5284443,1.5470815,1.5689791,1.5876976,1.6073527,1.6287534,1.6486423,1.6688805,1.6914160,1.7109202,1.7326293,1.7532258,1.7744414,1.7959126,1.8171208,1.8382485,1.8617585,1.8821149,1.9026145,1.9261491,1.9434938,1.9702858,1.9950218,2.0107763,2.0334768,2.0539851,2.0762367,2.0949800,2.1124899,2.1353645,2.1570251,2.1781313,2.1927063,2.2135308,2.2419977,2.2527833,2.2706733,2.2847097,2.2969446,2.3165746,2.3331051,2.3466885,2.3589253,2.3814561,2.4006524,2.4177387,2.4216397,2.4235754,2.4257798,2.4286742,2.4331090,2.4391007,2.4475760,2.4562118,2.4662137,2.4703526,2.4717939,2.4793634,2.4803495,2.4804525,2.4802921,2.4818375,2.4809241,2.4777708,2.4808650,2.4799755,2.4769201,2.4755948,2.4715574,2.4686399,2.4675453,2.4646647,2.4627051,2.4601800
"rw_0053",33.2999992,2.6185751e-02,2.4981260e-02,2.4496317e-02,2.6239872e-02,2.5829792e-02,2.4713755e-02,2.4692535e-02,2.3058176e-02,2.3733854e-02,2.4045229e-02,2.5669813e-02,2.4143934e-02,2.5083780e-02,2.4752855e-02,2.4712324e-02,2.4598360e-02,2.4497032e-02,2.4405718e-02,2.3641586e-02,2.4199724e-02,2.3541689e-02,2.3690701e-02,2.3611546e-02,2.4576426e-02,2.3659468e-02,2.4158239e-02,2.3851395e-02,2.4077415e-02,2.4374008e-02,2.3634434e-02,2.1969557e-02,2.2770166e-02,2.3068190e-02,2.3497581e-02,2.3454905e-02,2.3078203e-02,2.3123503e-02,2.1922350e-02,2.2246361e-02,2.3808956e-02,2.4014473e-02,2.4348021e-02,2.4201632e-02,2.4399281e-02,2.3387194e-02,2.4140835e-02,2.3997545e-02,2.4029493e-02,2.4427652e-02,2.4669647e-02,2.4160624e-02,2.4253845e-02,2.3497343e-02,2.3553371e-02,2.4172783e-02,2.3845434e-02,2.4741173e-02,2.4209738e-02,2.4626017e-02,2.3389578e-02,2.3186684e-02,2.4012566e-02,2.4461746e-02,2.4803400e-02,2.5192976e-02,2.4327755e-02,2.4419546e-02,2.4822950e-02,2.4314165e-02,2.4417162e-02,2.4223328e-02,2.3936033e-02,2.4766922e-02,2.4767160e-02,2.4646282e-02,2.4398327e-02,2.3903847e-02,2.4224758e-02,2.3101568e-02,2.3869753e-02,2.3721218e-02,2.3916721e-02,2.3746490e-02,2.3918152e-02,2.3315191e-02,2.3722649e-02,2.3812056e-02,2.4463892e-02,2.3514748e-02,2.3730516e-02,2.3441315e-02,2.3367167e-02,2.3234844e-02,2.3658991e-02,2.3534775e-02,2.3347616e-02,2.3877144e-02,2.3439884e-02,2.3622990e-02,2.3740292e-02,2.3277760e-02,2.3555040e-02,2.3440361e-02,2.3818016e-02,2.3414135e-02,2.3463249e-02,2.3845792e-02,2.3175478e-02,2.3427367e-02,2.3418903e-02,2.3574948e-02,2.3869395e-02,2.3667336e-02,2.3764849e-02,2.3554444e-02,2.3670197e-02,2.3655415e-02,2.3499608e-02,2.3515582e-02,2.3520708e-02,2.3558021e-02,2.3478389e-02,2.3458242e-02,2.3486376e-02,2.3446798e-02,2.3446918e-02,2.3331523e-02,2.3231626e-02,2.3194909e-02,2.3116827e-02,2.3218751e-02,2.3113608e-02,2.3104787e-02,2.3091435e-02,2.3100972e-02,2.3175240e-02,2.3114800e-02,2.3171186e-02,2.3153543e-02,2.3176670e-02,2.3231030e-02,2.3236871e-02,2.3253560e-02,2.3276448e-02,2.3300648e-02,2.3345351e-02,2.3308635e-02,2.3317456e-02,2.3311257e-02,2.3360372e-02,2.3343205e-02,2.3365617e-02,2.3377776e-02,2.3398995e-02,2.3407340e-02,2.3431659e-02,2.3446798e-02,2.3425817e-02,2.3420215e-02,2.3461699e-02,2.3495913e-02,2.3587346e-02,2.3676515e-02,2.3729563e-02,2.3797989e-02,2.3907185e-02,2.4016738e-02,2.4072886e-02,2.4118662e-02,2.4204969e-02,2.4244785e-02,2.4297714e-02,2.4318814e-02,2.4321795e-02,2.4310827e-02,2.4280310e-02,2.4244070e-02,2.4181128e-02,2.4079561e-02,2.3986578e-02,2.3851156e-02,2.3742080e-02,2.3649812e-02,2.3651242e-02,2.3688853e-02,2.3755312e-02,2.3819685e-02,2.3836613e-02,2.3844719e-02,2.3828566e-02,2.3808360e-02,2.3791075e-02,2.3774743e-02,2.3742318e-02,2.3724794e-02,2.3679137e-02,2.3653150e-02,2.3619115e-02,2.3590267e-02,2.3585558e-02,2.3567677e-02,2.3532689e-02,2.3534596e-02,2.3516476e-02,2.3509145e-02,2.3513615e-02,2.3526490e-02,2.3541570e-02,2.3556352e-02,2.3586571e-02,2.3631394e-02,2.3677170e-02,2.3746967e-02,2.3809910e-02,2.3898721e-02,2.3978472e-02,2.4089038e-02,2.4159908e-02,2.4244070e-02,2.4296820e-02,2.4366796e-02,2.4421215e-02,2.4455369e-02,2.4480343e-02,2.4516702e-02,2.4532676e-02,2.4560690e-02,2.4578512e-02,2.4628878e-02,2.4656534e-02,2.4670959e-02,2.4697363e-02,2.4701357e-02,2.4717152e-02,2.4739981e-02,2.4768293e-02,2.4798572e-02,2.4827838e-02,2.4876237e-02,2.4910331e-02,2.4954796e-02,2.4999440e-02,2.5030494e-02,2.5074840e-02,2.5118589e-02,2.5164545e-02,2.5217116e-02,2.5269687e-02,2.5335014e-02,2.5373638e-02,2.5436997e-02,2.5508821e-02,2.5593221e-02,2.5687277e-02,2.5787890e-02,2.5877655e-02,2.6002944e-02,2.6140332e-02,2.6283085e-02,2.6478469e-02,2.6711702e-02,2.6974797e-02,2.7276337e-02,2.7633965e-02,2.8048992e-02,2.8487802e-02,2.9000044e-02,2.9567063e-02,3.0188143e-02,3.0881882e-02,3.1657517e-02,3.2496333e-02,3.3458054e-02,3.4526527e-02,3.5686672e-02,3.6942303e-02,3.8224518e-02,3.9499164e-02,4.0680707e-02,4.1713834e-02,4.2602599e-02,4.3274105e-02,4.3774724e-02,4.4132471e-02,4.4359088e-02,4.4471502e-02,4.4513404e-02,4.4494629e-02,4.4407904e-02,4.4256389e-02,4.4055521e-02,4.3794513e-02,4.3478429e-02,4.3134749e-02,4.2743504e-02,4.2309523e-02,4.1864634e-02,4.1385233e-02,4.0893614e-02,4.0346205e-02,3.9819181e-02,3.9345324e-02,3.8802564e-02,3.8257718e-02,3.7723064e-02,3.7178755e-02,3.6643803e-02,3.6095321e-02,3.5567820e-02,3.5064220e-02,3.4539104e-02,3.4047842e-02,3.3576965e-02,3.3105314e-02,3.2656610e-02,3.2226503e-02,3.1807363e-02,3.1422079e-02,3.1053901e-02,3.0694485e-02,3.0379891e-02,3.0075550e-02,2.9781580e-02,2.9520512e-02,2.9267073e-02,2.9044390e-02,2.8832495e-02,2.8672338e-02,2.8523982e-02,2.8399169e-02,2.8289199e-02,2.8199971e-02,2.8142273e-02,2.8061628e-02,2.8041959e-02,2.8029919e-02,2.8031945e-02,2.8065860e-02,2.8114736e-02,2.8194487e-02,2.8313816e-02,2.8435230e-02,2.8586924e-02,2.8765142e-02,2.8938115e-02,2.9179335e-02,2.9383302e-02,2.9580951e-02,2.9843569e-02,3.0112743e-02,3.0681670e-02,3.0916512e-02,3.1168997e-02,3.1425297e-02,3.1692624e-02,3.1977952e-02,3.2272458e-02,3.2606363e-02,3.2979965e-02,3.3393562e-02,3.3912420e-02,3.4508288e-02,3.5238326e-02,3.6176264e-02,3.7302017e-02,3.8717270e-02,4.0430963e-02,4.2453349e-02,4.4817209e-02,4.7463000e-02,5.0268948e-02,5.3322673e-02,5.6358576e-02,5.9251130e-02,6.2034488e-02,6.4470470e-02,6.6551149e-02,6.8258345e-02,6.9540799e-02,7.0525110e-02,7.1209967e-02,7.1686268e-02,7.2005093e-02,7.2204173e-02,7.2323859e-02,7.2399139e-02,7.2459698e-02,7.2496414e-02,7.2559893e-02,7.2625816e-02,7.2707176e-02,7.2820365e-02,7.2941065e-02,7.3071778e-02,7.3182762e-02,7.3273063e-02,7.3329329e-02,7.3324919e-02,7.3283374e-02,7.3172331e-02,7.3020339e-02,7.2817206e-02,7.2598636e-02,7.2343826e-02,7.2076201e-02,7.1811199e-02,7.1517169e-02,7.1232915e-02,7.0945680e-02,7.0655823e-02,7.0367634e-02,7.0078492e-02,6.9796979e-02,6.9513202e-02,6.9212675e-02,6.8912745e-02,6.8625987e-02,6.8336189e-02,6.8045974e-02,6.7759335e-02,6.7468286e-02,6.7202389e-02,6.6941202e-02,6.6678286e-02,6.6447139e-02,6.6230297e-02,6.6033483e-02,6.5859377e-02,6.5715253e-02,6.5621018e-02,6.5543234e-02,6.5509498e-02,6.5515280e-02,6.5581858e-02,6.5697849e-02,6.5874457e-02,6.6077292e-02,6.6372275e-02,6.6723049e-02,6.7132175e-02,6.7612529e-02,6.8177879e-02,6.8823934e-02,6.9525063e-02,7.0323825e-02,7.1199656e-02,7.2172463e-02,7.3256910e-02,7.4396729e-02,7.5687230e-02,7.7083647e-02,7.8591347e-02,8.0217600e-02,8.2018375e-02,8.3975136e-02,8.6081624e-02,8.8316262e-02,9.0790331e-02,9.3434066e-02,9.6235961e-02,9.9244595e-02,0.1024234,0.1058129,0.1093735,0.1130324,0.1168976,0.1208762,0.1249037,0.1289807,0.1331083,0.1372858,0.1414154,0.1454338,0.1494549,0.1534057,0.1572999,0.1612064,0.1651132,0.1692143,0.1735190,0.1781293,0.1832564,0.1890998,0.1957297,0.2035290,0.2124564,0.2233685,0.2361314,0.2513198,0.2693936,0.2912156,0.3170360,0.3472920,0.3813181,0.4205323,0.4642759,0.5120952,0.5640615,0.6189871,0.6769851,0.7360359,0.7941313,0.8519275,0.9074628,0.9602609,1.0086956,1.0529130,1.0933104,1.1296487,1.1612115,1.1896324,1.2145026,1.2366382,1.2560182,1.2724984,1.2870147,1.2993793,1.3099611,1.3182425,1.3249782,1.3299286,1.3337896,1.3363051,1.3375103,1.3378395,1.3371139,1.3351054,1.3323274,1.3275251,1.3211457,1.3125184,1.3015863,1.2883129,1.2722352,1.2541814,1.2340770,1.2125158,1.1899202,1.1660805,1.1418262,1.1177258,1.0932028,1.0687314,1.0442119,1.0202360,0.9968745,0.9733824,0.9504837,0.9280598,0.9059201,0.8845212,0.8630389,0.8420355,0.8217468,0.8015860,0.7821069,0.7626809,0.7438704,0.7256873,0.7076501,0.6902403,0.6731545,0.6566563,0.6408114,0.6251141,0.6100150,0.5954490,0.5813543,0.5679141,0.5546147,0.5418860,0.5297653,0.5179497,0.5067104,0.4956575,0.4850635,0.4750261,0.4652300,0.4559233,0.4468168,0.4381466,0.4299741,0.4218998,0.4142699,0.4068421,0.3998209,0.3931389,0.3865828,0.3803714,0.3743713,0.3686593,0.3632534,0.3579016,0.3528295,0.3479739,0.3432913,0.3388706,0.3344803,0.3303246,0.3263539,0.3224857,0.3188688,0.3152764,0.3118504,0.3086285,0.3054724,0.3024842,0.2995513,0.2967435,0.2940966,0.2914998,0.2890385,0.2866269,0.2843332,0.2821466,0.2800242,0.2780178,0.2760814,0.2742458,0.2724860,0.2707678,0.2691689,0.2676286,0.2661910,0.2648183,0.2635181,0.2623138,0.2611548,0.2601091,0.2591550,0.2582499,0.2574368,0.2566971,0.2560335,0.2554791,0.2549708,0.2545612,0.2542306,0.2539834,0.2538383,0.2537413,0.2537642,0.2538553,0.2540402,0.2543144,0.2546874,0.2551478,0.2557164,0.2563604,0.2571276,0.2579718,0.2589347,0.2600204,0.2612295,0.2625008,0.2639297,0.2654834,0.2671976,0.2690276,0.2710126,0.2731407,0.2753935,0.2778965,0.2805410,0.2833532,0.2863492,0.2894843,0.2929415,0.2965202,0.3003394,0.3043323,0.3084591,0.3129054,0.3174618,0.3222476,0.3271672,0.3321796,0.3373644,0.3425793,0.3479412,0.3532235,0.3584486,0.3636497,0.3686760,0.3736209,0.3783222,0.3827058,0.3868291,0.3905997,0.3940994,0.3971979,0.3999487,0.4023289,0.4043177,0.4060245,0.4074203,0.4085079,0.4093865,0.4099938,0.4104653,0.4107838,0.4110434,0.4113321,0.4115213,0.4117870,0.4121433,0.4125782,0.4131386,0.4138958,0.4148214,0.4160271,0.4174588,0.4192045,0.4213044,0.4238039,0.4267692,0.4302852,0.4343659,0.4394147,0.4452528,0.4520918,0.4599929,0.4690693,0.4798853,0.4925264,0.5074285,0.5246171,0.5447569,0.5685792,0.5959721,0.6290342,0.6666311,0.7102265,0.7613227,0.8206125,0.8910304,0.9733508,1.0691411,1.1766299,1.2971503,1.4319556,1.5774559,1.7408174,1.9114254,2.0859737,2.2560928,2.4024343,2.5242381,2.6089046,2.6654322,2.6993322,2.7378983,2.7655778,2.7741406,2.7817574,2.7894001,2.7994285,2.8148301,2.8249431,2.8425653,2.8567135,2.8648062,2.8706045,2.8774500,2.8835502,2.8861845,2.8991497,2.9155231,2.9248080,2.9368143,2.9416940,2.9378414,2.9351478,2.9289057,2.9131439,2.9024010,2.8920813,2.8800044,2.8754709,2.8687196,2.8668895,2.8607225,2.8568058,2.8495944,2.8444071,2.8275919,2.8133111,2.7967300,2.7876198,2.7751856,2.7689066,2.7602999,2.7542224,2.7425895,2.7202647,2.6897793,2.6644044,2.6447289,2.6186914,2.5921953,2.5700388,2.5479019,2.5161622,2.4810846,2.4542828,2.4229312,2.3929183,2.3641558,2.3334048,2.3011613,2.2716794,2.2416246,2.2079172,2.1791699,2.1476796,2.1181605,2.0872235,2.0591979,2.0276513,1.9983877,1.9710759,1.9412779,1.9122748,1.8826793,1.8549213,1.8262959,1.7987062,1.7700983,1.7427419,1.7155724,1.6892455,1.6639087,1.6383973,1.6132249,1.5889182,1.5647941,1.5414087,1.5177498,1.4951417,1.4732019,1.4514358,1.4299408,1.4090225,1.3882375,1.3684587,1.3487326,1.3290755,1.3110343,1.2914157,1.2737037,1.2558128,1.2390158,1.2220317,1.2056854,1.1898407,1.1743944,1.1594158,1.1451163,1.1309650,1.1172296,1.1042938,1.0914347,1.0794419,1.0675613,1.0560459,1.0451366,1.0343081,1.0241724,1.0142739,1.0048543,0.9954485,0.9866164,0.9780428,0.9700097,0.9622673,0.9545852,0.9475899,0.9406965,0.9341291,0.9275588,0.9215972,0.9160139,0.9102634,0.9053392,0.9001480,0.8953665,0.8910028,0.8868420,0.8828403,0.8791747,0.8757241,0.8723099,0.8694091,0.8668551,0.8641078,0.8620218,0.8598744,0.8581770,0.8566081,0.8552694,0.8542554,0.8534363,0.8526518,0.8525375,0.8520882,0.8520943,0.8526263,0.8530481,0.8536273,0.8543839,0.8558222,0.8571210,0.8586672,0.8606709,0.8626156,0.8650529,0.8675829,0.8703648,0.8733904,0.8768537,0.8804135,0.8842090,0.8883009,0.8926109,0.8971520,0.9020338,0.9072309,0.9125293,0.9179834,0.9237317,0.9298741,0.9362668,0.9428038,0.9498746,0.9569336,0.9645408,0.9723808,0.9803318,0.9886642,0.9973841,1.0064410,1.0157137,1.0251755,1.0349623,1.0451078,1.0557441,1.0663627,1.0774525,1.0885499,1.1003630,1.1124130,1.1248051,1.1376536,1.1502430,1.1633558,1.1768650,1.1907548,1.2049186,1.2194740,1.2334347,1.2494433,1.2641025,1.2794523,1.2955199,1.3124080,1.3286791,1.3451828,1.3619000,1.3801695,1.3968068,1.4151790,1.4330355,1.4519149,1.4701525,1.4892635,1.5082430,1.5285814,1.5473136,1.5690018,1.5875577,1.6072928,1.6288893,1.6489549,1.6692717,1.6913561,1.7112416,1.7325695,1.7531326,1.7743150,1.7952392,1.8168186,1.8379337,1.8614675,1.8814201,1.9022264,1.9257455,1.9439361,1.9696386,1.9942642,2.0097597,2.0321212,2.0541935,2.0748432,2.0929244,2.1116381,2.1334445,2.1549129,2.1776567,2.1923277,2.2129266,2.2394824,2.2530808,2.2690094,2.2832997,2.2958820,2.3143413,2.3324525,2.3451083,2.3553722,2.3800004,2.3995907,2.4134679,2.4205105,2.4249771,2.4245985,2.4286242,2.4328504,2.4390490,2.4444735,2.4494276,2.4543657,2.4651380,2.4712384,2.4755597,2.4752517,2.4779742,2.4787951,2.4802961,2.4801989,2.4765882,2.4764023,2.4766469,2.4756300,2.4744928,2.4704080,2.4678447,2.4657857,2.4627616,2.4605477,2.4607024
"rw_0054",33.2000008,2.6352406e-02,2.4958134e-02,2.4496794e-02,2.6155710e-02,2.5887728e-02,2.4769545e-02,2.4758816e-02,2.3166180e-02,2.3711681e-02,2.4129391e-02,2.5665045e-02,2.4168968e-02,2.5090933e-02,2.4847507e-02,2.4690628e-02,2.4680614e-02,2.4519920e-02,2.4447918e-02,2.3762226e-02,2.4289608e-02,2.3603201e-02,2.3741961e-02,2.3627281e-02,2.4570942e-02,2.3706198e-02,2.4139166e-02,2.3879766e-02,2.4057388e-02,2.4370909e-02,2.3688316e-02,2.1951914e-02,2.2750854e-02,2.3097515e-02,2.3505688e-02,2.3484707e-02,2.3084641e-02,2.3256063e-02,2.2008657e-02,2.2226810e-02,2.3832560e-02,2.4029255e-02,2.4383307e-02,2.4218798e-02,2.4447918e-02,2.3384571e-02,2.4128437e-02,2.4057865e-02,2.4100304e-02,2.4443865e-02,2.4719000e-02,2.4241209e-02,2.4307966e-02,2.3494005e-02,2.3616791e-02,2.4207115e-02,2.3882151e-02,2.4754763e-02,2.4225235e-02,2.4638176e-02,2.3306608e-02,2.3236752e-02,2.4039745e-02,2.4494886e-02,2.4894476e-02,2.5086641e-02,2.4341583e-02,2.4512768e-02,2.4821281e-02,2.4323225e-02,2.4401188e-02,2.4245262e-02,2.4000168e-02,2.4822950e-02,2.4762154e-02,2.4666786e-02,2.4423599e-02,2.3952007e-02,2.4357796e-02,2.3171663e-02,2.3916245e-02,2.3825884e-02,2.3900986e-02,2.3770571e-02,2.3932219e-02,2.3296833e-02,2.3798943e-02,2.3834705e-02,2.4479389e-02,2.3577929e-02,2.3808718e-02,2.3470640e-02,2.3359776e-02,2.3251534e-02,2.3716688e-02,2.3595333e-02,2.3367882e-02,2.3890257e-02,2.3459673e-02,2.3632050e-02,2.3716927e-02,2.3329973e-02,2.3590326e-02,2.3488283e-02,2.3812771e-02,2.3475885e-02,2.3487329e-02,2.3844600e-02,2.3220062e-02,2.3430705e-02,2.3441792e-02,2.3579359e-02,2.3891449e-02,2.3671389e-02,2.3761749e-02,2.3594737e-02,2.3677230e-02,2.3659348e-02,2.3529291e-02,2.3535728e-02,2.3552895e-02,2.3591161e-02,2.3490071e-02,2.3469090e-02,2.3530126e-02,2.3469806e-02,2.3482919e-02,2.3364663e-02,2.3236513e-02,2.3215413e-02,2.3123503e-02,2.3227811e-02,2.3128033e-02,2.3105741e-02,2.3091078e-02,2.3111343e-02,2.3172975e-02,2.3121357e-02,2.3177862e-02,2.3175836e-02,2.3185492e-02,2.3253202e-02,2.3245454e-02,2.3277998e-02,2.3299694e-02,2.3316860e-02,2.3371458e-02,2.3323894e-02,2.3332477e-02,2.3335218e-02,2.3383379e-02,2.3368835e-02,2.3394942e-02,2.3398399e-02,2.3427248e-02,2.3436666e-02,2.3455501e-02,2.3478866e-02,2.3463964e-02,2.3453593e-02,2.3494601e-02,2.3524284e-02,2.3612142e-02,2.3697376e-02,2.3754716e-02,2.3826718e-02,2.3920298e-02,2.4029851e-02,2.4082303e-02,2.4137497e-02,2.4219751e-02,2.4253726e-02,2.4307251e-02,2.4326205e-02,2.4326801e-02,2.4318814e-02,2.4285913e-02,2.4246335e-02,2.4195313e-02,2.4107814e-02,2.4026871e-02,2.3901820e-02,2.3795366e-02,2.3706913e-02,2.3695886e-02,2.3722172e-02,2.3785591e-02,2.3835838e-02,2.3857474e-02,2.3862720e-02,2.3850322e-02,2.3829103e-02,2.3810387e-02,2.3794889e-02,2.3761034e-02,2.3739815e-02,2.3695171e-02,2.3667932e-02,2.3632288e-02,2.3604989e-02,2.3602188e-02,2.3581564e-02,2.3550034e-02,2.3551583e-02,2.3531616e-02,2.3526251e-02,2.3530245e-02,2.3542047e-02,2.3557901e-02,2.3575068e-02,2.3603797e-02,2.3651302e-02,2.3695886e-02,2.3764849e-02,2.3829937e-02,2.3920476e-02,2.4004281e-02,2.4111867e-02,2.4178684e-02,2.4266720e-02,2.4318099e-02,2.4387419e-02,2.4440825e-02,2.4474978e-02,2.4503469e-02,2.4539471e-02,2.4550557e-02,2.4579525e-02,2.4600506e-02,2.4648845e-02,2.4677038e-02,2.4693131e-02,2.4718523e-02,2.4721980e-02,2.4738789e-02,2.4760067e-02,2.4788618e-02,2.4817228e-02,2.4844348e-02,2.4892628e-02,2.4928570e-02,2.4974883e-02,2.5018811e-02,2.5054157e-02,2.5095761e-02,2.5141597e-02,2.5188386e-02,2.5242805e-02,2.5293589e-02,2.5360227e-02,2.5398314e-02,2.5462389e-02,2.5535047e-02,2.5622189e-02,2.5714219e-02,2.5818706e-02,2.5911331e-02,2.6025891e-02,2.6170790e-02,2.6313066e-02,2.6501775e-02,2.6733696e-02,2.6998103e-02,2.7302921e-02,2.7661681e-02,2.8072536e-02,2.8513849e-02,2.9026270e-02,2.9593349e-02,3.0215621e-02,3.0912161e-02,3.1690180e-02,3.2531261e-02,3.3494830e-02,3.4564257e-02,3.5726607e-02,3.6985219e-02,3.8266122e-02,3.9543211e-02,4.0724099e-02,4.1759968e-02,4.2648554e-02,4.3321550e-02,4.3822050e-02,4.4174910e-02,4.4404805e-02,4.4517279e-02,4.4555724e-02,4.4536650e-02,4.4447541e-02,4.4294059e-02,4.4094622e-02,4.3830872e-02,4.3510497e-02,4.3169141e-02,4.2772591e-02,4.2343318e-02,4.1894376e-02,4.1415095e-02,4.0922821e-02,4.0372729e-02,3.9847732e-02,3.9369047e-02,3.8829267e-02,3.8281560e-02,3.7750721e-02,3.7206411e-02,3.6667705e-02,3.6122561e-02,3.5594583e-02,3.5088062e-02,3.4563422e-02,3.4070671e-02,3.3599973e-02,3.3124149e-02,3.2681108e-02,3.2252133e-02,3.1830788e-02,3.1449378e-02,3.1074941e-02,3.0718803e-02,3.0404091e-02,3.0095160e-02,2.9801190e-02,2.9547811e-02,2.9281855e-02,2.9065907e-02,2.8852999e-02,2.8686285e-02,2.8528035e-02,2.8415859e-02,2.8312862e-02,2.8226435e-02,2.8159201e-02,2.8086722e-02,2.8064489e-02,2.8050244e-02,2.8055191e-02,2.8093457e-02,2.8141975e-02,2.8234899e-02,2.8342187e-02,2.8466046e-02,2.8613746e-02,2.8796971e-02,2.8973639e-02,2.9196620e-02,2.9404998e-02,2.9591084e-02,2.9858828e-02,3.0127525e-02,3.0707121e-02,3.0939937e-02,3.1194746e-02,3.1447709e-02,3.1717598e-02,3.2004893e-02,3.2302380e-02,3.2634377e-02,3.3009589e-02,3.3424258e-02,3.3944309e-02,3.4542084e-02,3.5275161e-02,3.6208808e-02,3.7337959e-02,3.8759053e-02,4.0468454e-02,4.2495489e-02,4.4864178e-02,4.7516048e-02,5.0322592e-02,5.3381264e-02,5.6414485e-02,5.9311986e-02,6.2091649e-02,6.4531624e-02,6.6611767e-02,6.8319678e-02,6.9600463e-02,7.0583940e-02,7.1266174e-02,7.1741164e-02,7.2057664e-02,7.2256923e-02,7.2369516e-02,7.2444856e-02,7.2499990e-02,7.2529972e-02,7.2595119e-02,7.2661340e-02,7.2736621e-02,7.2850704e-02,7.2969794e-02,7.3099017e-02,7.3208928e-02,7.3299170e-02,7.3348582e-02,7.3346794e-02,7.3302031e-02,7.3190749e-02,7.3041081e-02,7.2835505e-02,7.2610617e-02,7.2358668e-02,7.2093964e-02,7.1821153e-02,7.1526945e-02,7.1240783e-02,7.0956230e-02,7.0660532e-02,7.0373297e-02,7.0085466e-02,6.9806695e-02,6.9521427e-02,6.9216728e-02,6.8917274e-02,6.8630993e-02,6.8338752e-02,6.8049252e-02,6.7759275e-02,6.7470491e-02,6.7208052e-02,6.6945314e-02,6.6680729e-02,6.6450119e-02,6.6234589e-02,6.6042960e-02,6.5867066e-02,6.5727592e-02,6.5630019e-02,6.5551579e-02,6.5517664e-02,6.5527976e-02,6.5594912e-02,6.5709949e-02,6.5887213e-02,6.6093445e-02,6.6385269e-02,6.6737711e-02,6.7145765e-02,6.7620993e-02,6.8191528e-02,6.8840504e-02,6.9541216e-02,7.0336819e-02,7.1217835e-02,7.2185636e-02,7.3273242e-02,7.4421465e-02,7.5708449e-02,7.7103853e-02,7.8614831e-02,8.0242693e-02,8.2044244e-02,8.4003925e-02,8.6108327e-02,8.8349819e-02,9.0824544e-02,9.3468457e-02,9.6276432e-02,9.9284589e-02,0.1024632,0.1058563,0.1094165,0.1130789,0.1169442,0.1209243,0.1249593,0.1290395,0.1331718,0.1373538,0.1414816,0.1455119,0.1495342,0.1534956,0.1573966,0.1613033,0.1652237,0.1693301,0.1736479,0.1782692,0.1834075,0.1892597,0.1958967,0.2037060,0.2126410,0.2235693,0.2363539,0.2515459,0.2696412,0.2915031,0.3173369,0.3476070,0.3816773,0.4209266,0.4646903,0.5125585,0.5646031,0.6195705,0.6776016,0.7367144,0.7948649,0.8527312,0.9082630,0.9611177,1.0095961,1.0538145,1.0941871,1.1304808,1.1620278,1.1903694,1.2152271,1.2372656,1.2566334,1.2729481,1.2874055,1.2997769,1.3102106,1.3184659,1.3250897,1.3299663,1.3337725,1.3362179,1.3374205,1.3376415,1.3368636,1.3349174,1.3318325,1.3272583,1.3207886,1.3122312,1.3010623,1.2877998,1.2717561,1.2536350,1.2335361,1.2120041,1.1893585,1.1654904,1.1411594,1.1170608,1.0925608,1.0679966,1.0435417,1.0195568,0.9961637,0.9726940,0.9498442,0.9273603,0.9052858,0.8838542,0.8624002,0.8414199,0.8211339,0.8009682,0.7814716,0.7620992,0.7432576,0.7250885,0.7071046,0.6896952,0.6726055,0.6561090,0.6402737,0.6245955,0.6095154,0.5949580,0.5808752,0.5674417,0.5541604,0.5414353,0.5293380,0.5175232,0.5062936,0.4952477,0.4846576,0.4746618,0.4648578,0.4555571,0.4464616,0.4378010,0.4296294,0.4215716,0.4139378,0.4065304,0.3995118,0.3928611,0.3862918,0.3800830,0.3740885,0.3683861,0.3629856,0.3576379,0.3525751,0.3477220,0.3430418,0.3386285,0.3342462,0.3300994,0.3261272,0.3222605,0.3186477,0.3150647,0.3116245,0.3084205,0.3052752,0.3022797,0.2993517,0.2965543,0.2939029,0.2912914,0.2888453,0.2864294,0.2841274,0.2819619,0.2798260,0.2778401,0.2759092,0.2740672,0.2723126,0.2705973,0.2689941,0.2674654,0.2660150,0.2646766,0.2633646,0.2621483,0.2610001,0.2599654,0.2590192,0.2581244,0.2572975,0.2565447,0.2558877,0.2553440,0.2548271,0.2544204,0.2540931,0.2538698,0.2537020,0.2536136,0.2536399,0.2537250,0.2539150,0.2541827,0.2545752,0.2550256,0.2556078,0.2562479,0.2570252,0.2578606,0.2588257,0.2599166,0.2611220,0.2624147,0.2638350,0.2653984,0.2671076,0.2689416,0.2709238,0.2730683,0.2753172,0.2778209,0.2804771,0.2832855,0.2862810,0.2894201,0.2928778,0.2964556,0.3002728,0.3042786,0.3083993,0.3128504,0.3174061,0.3221928,0.3271248,0.3321383,0.3373135,0.3425420,0.3479028,0.3531934,0.3584175,0.3636258,0.3686546,0.3736046,0.3783075,0.3827035,0.3868269,0.3906015,0.3941025,0.3972130,0.3999681,0.4023492,0.4043438,0.4060644,0.4074615,0.4085543,0.4094325,0.4100515,0.4105450,0.4108626,0.4111325,0.4114127,0.4116190,0.4118974,0.4122570,0.4127040,0.4132549,0.4140290,0.4149498,0.4161567,0.4176114,0.4193520,0.4214785,0.4239823,0.4269646,0.4304658,0.4345698,0.4396237,0.4454651,0.4523114,0.4602208,0.4693021,0.4801362,0.4927822,0.5077123,0.5249138,0.5450497,0.5689000,0.5963026,0.6294038,0.6670392,0.7106522,0.7618186,0.8211058,0.8916364,0.9740524,1.0699077,1.1774499,1.2980900,1.4330621,1.5784752,1.7420816,1.9127463,2.0874567,2.2564359,2.4033017,2.5247848,2.6097260,2.6649892,2.7008364,2.7408476,2.7665668,2.7768776,2.7829361,2.7889693,2.7965078,2.8114147,2.8236895,2.8415616,2.8557963,2.8650589,2.8713360,2.8773630,2.8803864,2.8881416,2.8978736,2.9119470,2.9203467,2.9308920,2.9336271,2.9373243,2.9248097,2.9226117,2.9066255,2.8921745,2.8854532,2.8773437,2.8761034,2.8716707,2.8666780,2.8628583,2.8562605,2.8524768,2.8386388,2.8293817,2.8076315,2.7960491,2.7859173,2.7761724,2.7688775,2.7638369,2.7548759,2.7392287,2.7164934,2.6860583,2.6638417,2.6445076,2.6155753,2.5925977,2.5709004,2.5477698,2.5142171,2.4810660,2.4539022,2.4217610,2.3910100,2.3639283,2.3338411,2.2999296,2.2719805,2.2394838,2.2071981,2.1781321,2.1473408,2.1169691,2.0862532,2.0583715,2.0270383,1.9975805,1.9703423,1.9402469,1.9104091,1.8821777,1.8533679,1.8251271,1.7980509,1.7693740,1.7419789,1.7149301,1.6884207,1.6623527,1.6376328,1.6127110,1.5880728,1.5638433,1.5404350,1.5169108,1.4943441,1.4724339,1.4506117,1.4292247,1.4083298,1.3874917,1.3678327,1.3478781,1.3283041,1.3103740,1.2909014,1.2730875,1.2553214,1.2384179,1.2217007,1.2053146,1.1893071,1.1739039,1.1591183,1.1447111,1.1305544,1.1169032,1.1038091,1.0911413,1.0790527,1.0672072,1.0556682,1.0447705,1.0340416,1.0238925,1.0139694,1.0046538,0.9951825,0.9865003,0.9778959,0.9698741,0.9620268,0.9544740,0.9473677,0.9406531,0.9340461,0.9274083,0.9214456,0.9158513,0.9101559,0.9052690,0.9000558,0.8953284,0.8909237,0.8867281,0.8827528,0.8791754,0.8757247,0.8722907,0.8694074,0.8668450,0.8641149,0.8619949,0.8599063,0.8581739,0.8566275,0.8553370,0.8542621,0.8535534,0.8526716,0.8525996,0.8521478,0.8521614,0.8526786,0.8531700,0.8537018,0.8544335,0.8559080,0.8571990,0.8587431,0.8607861,0.8627617,0.8651894,0.8676522,0.8703880,0.8735025,0.8769783,0.8806424,0.8844070,0.8884619,0.8927975,0.8972699,0.9021957,0.9073873,0.9127260,0.9181887,0.9239237,0.9300810,0.9363866,0.9430410,0.9501269,0.9571793,0.9648759,0.9725979,0.9805441,0.9888234,0.9976012,1.0065851,1.0159082,1.0253385,1.0351386,1.0453097,1.0559670,1.0665122,1.0777198,1.0888418,1.1004950,1.1126500,1.1249380,1.1378731,1.1504508,1.1635935,1.1770673,1.1910052,1.2051420,1.2195392,1.2336683,1.2496693,1.2642487,1.2799423,1.2958978,1.3126390,1.3289859,1.3454554,1.3622860,1.3804289,1.3970137,1.4155482,1.4333419,1.4522480,1.4703521,1.4894657,1.5086616,1.5287609,1.5477190,1.5694896,1.5879861,1.6073992,1.6290228,1.6487182,1.6695297,1.6917499,1.7112539,1.7328691,1.7535853,1.7745396,1.7958896,1.8171538,1.8386379,1.8619214,1.8822354,1.9021106,1.9253546,1.9438084,1.9706281,1.9955544,2.0100603,2.0328660,2.0550578,2.0756114,2.0930316,2.1125515,2.1347475,2.1553290,2.1782532,2.1930814,2.2122207,2.2411699,2.2535286,2.2690587,2.2833123,2.2951922,2.3123598,2.3308213,2.3452420,2.3554502,2.3759062,2.3960967,2.4155176,2.4222231,2.4254220,2.4269080,2.4290061,2.4315085,2.4357607,2.4418242,2.4461491,2.4554203,2.4653924,2.4715610,2.4718294,2.4796383,2.4813728,2.4799755,2.4787209,2.4818265,2.4816880,2.4826229,2.4780085,2.4781914,2.4745398,2.4717379,2.4696932,2.4684997,2.4662876,2.4643888,2.4604437
"rw_0055",33.5000000,2.6223183e-02,2.4806738e-02,2.4524689e-02,2.6200056e-02,2.5609970e-02,2.4671555e-02,2.4546385e-02,2.3339748e-02,2.3529053e-02,2.4027109e-02,2.5585890e-02,2.4146795e-02,2.5175571e-02,2.4742126e-02,2.4617910e-02,2.4754763e-02,2.4627686e-02,2.4475574e-02,2.3578167e-02,2.4205923e-02,2.3681641e-02,2.3751259e-02,2.3617029e-02,2.4386168e-02,2.3782969e-02,2.4109602e-02,2.3748159e-02,2.3983955e-02,2.4522781e-02,2.3743629e-02,2.2011280e-02,2.2735834e-02,2.3153543e-02,2.3495674e-02,2.3490429e-02,2.3086786e-02,2.3130178e-02,2.1888733e-02,2.2203684e-02,2.3795843e-02,2.4009466e-02,2.4288177e-02,2.4143219e-02,2.4421453e-02,2.3394585e-02,2.4015665e-02,2.4100780e-02,2.4108887e-02,2.4424553e-02,2.4683714e-02,2.4258852e-02,2.4240971e-02,2.3486853e-02,2.3460865e-02,2.4123907e-02,2.3859024e-02,2.4744272e-02,2.4247408e-02,2.4750233e-02,2.3317814e-02,2.3194075e-02,2.3990870e-02,2.4393082e-02,2.4889231e-02,2.5213718e-02,2.4308920e-02,2.4332762e-02,2.4851084e-02,2.4343014e-02,2.4394035e-02,2.4180412e-02,2.4208069e-02,2.4737358e-02,2.4732113e-02,2.4563074e-02,2.4467468e-02,2.4011135e-02,2.4259567e-02,2.3103952e-02,2.3874283e-02,2.3742199e-02,2.3910761e-02,2.3680210e-02,2.3901939e-02,2.3313761e-02,2.3704290e-02,2.3697615e-02,2.4368286e-02,2.3622990e-02,2.3769140e-02,2.3588896e-02,2.3322105e-02,2.3375750e-02,2.3703098e-02,2.3538351e-02,2.3283720e-02,2.3919821e-02,2.3500919e-02,2.3705721e-02,2.3710966e-02,2.3295164e-02,2.3586035e-02,2.3393154e-02,2.3848772e-02,2.3413062e-02,2.3521662e-02,2.3761988e-02,2.3178220e-02,2.3415446e-02,2.3512483e-02,2.3546815e-02,2.3890615e-02,2.3702741e-02,2.3803115e-02,2.3606420e-02,2.3662090e-02,2.3659229e-02,2.3477912e-02,2.3510337e-02,2.3558855e-02,2.3556232e-02,2.3489952e-02,2.3437977e-02,2.3533940e-02,2.3483396e-02,2.3455262e-02,2.3379207e-02,2.3240805e-02,2.3209572e-02,2.3154855e-02,2.3223996e-02,2.3123503e-02,2.3117423e-02,2.3086071e-02,2.3115873e-02,2.3169518e-02,2.3133993e-02,2.3178697e-02,2.3171544e-02,2.3200750e-02,2.3247600e-02,2.3257732e-02,2.3263335e-02,2.3301721e-02,2.3320079e-02,2.3372173e-02,2.3335457e-02,2.3341417e-02,2.3360372e-02,2.3371577e-02,2.3356795e-02,2.3393869e-02,2.3409724e-02,2.3414016e-02,2.3429871e-02,2.3455262e-02,2.3457885e-02,2.3436785e-02,2.3441672e-02,2.3475170e-02,2.3514032e-02,2.3599386e-02,2.3689747e-02,2.3759842e-02,2.3802638e-02,2.3926973e-02,2.4025917e-02,2.4091840e-02,2.4152517e-02,2.4215579e-02,2.4265289e-02,2.4308562e-02,2.4321079e-02,2.4328232e-02,2.4315953e-02,2.4295330e-02,2.4247408e-02,2.4193287e-02,2.4097085e-02,2.4019599e-02,2.3908138e-02,2.3801327e-02,2.3721099e-02,2.3713350e-02,2.3744702e-02,2.3800194e-02,2.3861110e-02,2.3862004e-02,2.3865044e-02,2.3848474e-02,2.3830891e-02,2.3814738e-02,2.3801386e-02,2.3769617e-02,2.3748755e-02,2.3700714e-02,2.3670912e-02,2.3648679e-02,2.3614943e-02,2.3611307e-02,2.3580551e-02,2.3545146e-02,2.3552477e-02,2.3529589e-02,2.3516655e-02,2.3519993e-02,2.3533225e-02,2.3549855e-02,2.3562133e-02,2.3591757e-02,2.3640335e-02,2.3687601e-02,2.3748755e-02,2.3819029e-02,2.3911536e-02,2.3991168e-02,2.4096787e-02,2.4167180e-02,2.4253070e-02,2.4313688e-02,2.4380982e-02,2.4436593e-02,2.4472773e-02,2.4497449e-02,2.4535716e-02,2.4549961e-02,2.4576306e-02,2.4603426e-02,2.4645805e-02,2.4672031e-02,2.4689615e-02,2.4717391e-02,2.4723113e-02,2.4729252e-02,2.4749517e-02,2.4782360e-02,2.4811208e-02,2.4840713e-02,2.4879515e-02,2.4923384e-02,2.4964511e-02,2.5008976e-02,2.5048554e-02,2.5094092e-02,2.5139511e-02,2.5187135e-02,2.5239050e-02,2.5294125e-02,2.5364459e-02,2.5407374e-02,2.5462985e-02,2.5537491e-02,2.5623620e-02,2.5714278e-02,2.5819540e-02,2.5911450e-02,2.6029825e-02,2.6174426e-02,2.6323259e-02,2.6515424e-02,2.6750565e-02,2.7014732e-02,2.7323782e-02,2.7676761e-02,2.8088868e-02,2.8542519e-02,2.9047549e-02,2.9616594e-02,3.0234277e-02,3.0936837e-02,3.1711757e-02,3.2549977e-02,3.3514738e-02,3.4584641e-02,3.5746694e-02,3.7010789e-02,3.8292646e-02,3.9564133e-02,4.0750086e-02,4.1788936e-02,4.2681456e-02,4.3353677e-02,4.3850124e-02,4.4209719e-02,4.4431567e-02,4.4549406e-02,4.4589520e-02,4.4565737e-02,4.4481337e-02,4.4324875e-02,4.4125795e-02,4.3860018e-02,4.3539226e-02,4.3202460e-02,4.2802632e-02,4.2371988e-02,4.1923463e-02,4.1442335e-02,4.0948808e-02,4.0394127e-02,3.9866745e-02,3.9387107e-02,3.8848758e-02,3.8299620e-02,3.7765324e-02,3.7220836e-02,3.6682963e-02,3.6132872e-02,3.5610378e-02,3.5105050e-02,3.4582496e-02,3.4083307e-02,3.3615947e-02,3.3147156e-02,3.2698452e-02,3.2263160e-02,3.1838655e-02,3.1464577e-02,3.1091034e-02,3.0736864e-02,3.0415773e-02,3.0108750e-02,2.9819012e-02,2.9563129e-02,2.9308856e-02,2.9080510e-02,2.8870881e-02,2.8703451e-02,2.8560102e-02,2.8423309e-02,2.8318644e-02,2.8222799e-02,2.8159380e-02,2.8088927e-02,2.8074086e-02,2.8057933e-02,2.8064370e-02,2.8095365e-02,2.8150558e-02,2.8215945e-02,2.8328240e-02,2.8450370e-02,2.8595567e-02,2.8778195e-02,2.8953373e-02,2.9199243e-02,2.9413700e-02,2.9606462e-02,2.9880047e-02,3.0129671e-02,3.0687332e-02,3.0926585e-02,3.1180084e-02,3.1430900e-02,3.1701565e-02,3.1988084e-02,3.2285571e-02,3.2621562e-02,3.2986581e-02,3.3401132e-02,3.3910096e-02,3.4522057e-02,3.5236776e-02,3.6176383e-02,3.7312031e-02,3.8717091e-02,4.0428340e-02,4.2447090e-02,4.4808686e-02,4.7462881e-02,5.0265670e-02,5.3333580e-02,5.6372762e-02,5.9280753e-02,6.2065661e-02,6.4513266e-02,6.6596150e-02,6.8316042e-02,6.9595635e-02,7.0585608e-02,7.1267843e-02,7.1746767e-02,7.2062552e-02,7.2258770e-02,7.2372913e-02,7.2444081e-02,7.2489858e-02,7.2530210e-02,7.2580040e-02,7.2644949e-02,7.2731018e-02,7.2838604e-02,7.2946131e-02,7.3071003e-02,7.3186457e-02,7.3272467e-02,7.3328912e-02,7.3328853e-02,7.3272884e-02,7.3160470e-02,7.3013604e-02,7.2804093e-02,7.2577417e-02,7.2328627e-02,7.2061658e-02,7.1785927e-02,7.1499109e-02,7.1213603e-02,7.0929766e-02,7.0633233e-02,7.0342481e-02,7.0048273e-02,6.9779575e-02,6.9483519e-02,6.9181263e-02,6.8894565e-02,6.8600476e-02,6.8302631e-02,6.8020046e-02,6.7720532e-02,6.7436099e-02,6.7176580e-02,6.6909492e-02,6.6641688e-02,6.6423118e-02,6.6202939e-02,6.6001594e-02,6.5820813e-02,6.5693498e-02,6.5589070e-02,6.5511584e-02,6.5485001e-02,6.5495908e-02,6.5566659e-02,6.5692008e-02,6.5850616e-02,6.6056788e-02,6.6348672e-02,6.6705108e-02,6.7121923e-02,6.7590952e-02,6.8158150e-02,6.8808734e-02,6.9510460e-02,7.0292652e-02,7.1187794e-02,7.2150409e-02,7.3232234e-02,7.4379504e-02,7.5681269e-02,7.7071190e-02,7.8582168e-02,8.0212593e-02,8.2009912e-02,8.3955705e-02,8.6063564e-02,8.8309824e-02,9.0784252e-02,9.3428016e-02,9.6231490e-02,9.9237949e-02,0.1024300,0.1058178,0.1093746,0.1130345,0.1169111,0.1208918,0.1249293,0.1290221,0.1331484,0.1373380,0.1414703,0.1454958,0.1495271,0.1534941,0.1573932,0.1613083,0.1652321,0.1693443,0.1736661,0.1782810,0.1834169,0.1892732,0.1959148,0.2037162,0.2126474,0.2235862,0.2363439,0.2515342,0.2696315,0.2914854,0.3172935,0.3475671,0.3816158,0.4208479,0.4646128,0.5124882,0.5645327,0.6195351,0.6776188,0.7367613,0.7949505,0.8528507,0.9084862,0.9613685,1.0098903,1.0541401,1.0945450,1.1309004,1.1624124,1.1907554,1.2155509,1.2376143,1.2569051,1.2732855,1.2876506,1.2999661,1.3103342,1.3185942,1.3251400,1.3300495,1.3337882,1.3362417,1.3372751,1.3376019,1.3367209,1.3347399,1.3317642,1.3270582,1.3206047,1.3119802,1.3008325,1.2875564,1.2715000,1.2532501,1.2332292,1.2116646,1.1890450,1.1651695,1.1408508,1.1167507,1.0921700,1.0676146,1.0431821,1.0191963,0.9957634,0.9723077,0.9494594,0.9269899,0.9049292,0.8835103,0.8620403,0.8410534,0.8207666,0.8006052,0.7811082,0.7617441,0.7428890,0.7247617,0.7067594,0.6893543,0.6722649,0.6557621,0.6399359,0.6242783,0.6091847,0.5946523,0.5805370,0.5671362,0.5538380,0.5411246,0.5290381,0.5172176,0.5059856,0.4949329,0.4843810,0.4743735,0.4645817,0.4552797,0.4461973,0.4375471,0.4293792,0.4213125,0.4136899,0.4062825,0.3992772,0.3926112,0.3860565,0.3798437,0.3738630,0.3681644,0.3627546,0.3574101,0.3523389,0.3474874,0.3428223,0.3384134,0.3340235,0.3298827,0.3259082,0.3220456,0.3184291,0.3148524,0.3114222,0.3082224,0.3050634,0.3020719,0.2991466,0.2963542,0.2936968,0.2911103,0.2886574,0.2862389,0.2839339,0.2817806,0.2796386,0.2776539,0.2757183,0.2738595,0.2721266,0.2704282,0.2688169,0.2672924,0.2658300,0.2645034,0.2631787,0.2619817,0.2608266,0.2598177,0.2588396,0.2579422,0.2571386,0.2563801,0.2557255,0.2551661,0.2546600,0.2542643,0.2539349,0.2537284,0.2535543,0.2534584,0.2534763,0.2535772,0.2537665,0.2540390,0.2544415,0.2548777,0.2554671,0.2561058,0.2568853,0.2577255,0.2586873,0.2597849,0.2609702,0.2622748,0.2636972,0.2652676,0.2669671,0.2688122,0.2707942,0.2729340,0.2751900,0.2776952,0.2803364,0.2831556,0.2861539,0.2892946,0.2927500,0.2963320,0.3001498,0.3041561,0.3082787,0.3127270,0.3172945,0.3220918,0.3270163,0.3320211,0.3371971,0.3424377,0.3477817,0.3530830,0.3583149,0.3635170,0.3685568,0.3735212,0.3782146,0.3826169,0.3867441,0.3905187,0.3940384,0.3971507,0.3999241,0.4023075,0.4043109,0.4060348,0.4074289,0.4085368,0.4094248,0.4100517,0.4105233,0.4108639,0.4111491,0.4113980,0.4116363,0.4119208,0.4122767,0.4127111,0.4132941,0.4140563,0.4149934,0.4161855,0.4176386,0.4193968,0.4215188,0.4240255,0.4270084,0.4305168,0.4346257,0.4396746,0.4455237,0.4523710,0.4602938,0.4693655,0.4802017,0.4928724,0.5077924,0.5250068,0.5451389,0.5689855,0.5963995,0.6294899,0.6671544,0.7107769,0.7619480,0.8212432,0.8917798,0.9742606,1.0700780,1.1777487,1.2984277,1.4332881,1.5791376,1.7427151,1.9136232,2.0884151,2.2583768,2.4044983,2.5252392,2.6097267,2.6664205,2.7063956,2.7470293,2.7654343,2.7725072,2.7787182,2.7917116,2.7998178,2.8153567,2.8356178,2.8495574,2.8567290,2.8630667,2.8669991,2.8730097,2.8841438,2.9011700,2.9180717,2.9316092,2.9442496,2.9501820,2.9479301,2.9532731,2.9505816,2.9385076,2.9310689,2.9204576,2.9027138,2.8876929,2.8761966,2.8707533,2.8637233,2.8606925,2.8541105,2.8511555,2.8457928,2.8353255,2.8184278,2.8005412,2.7879875,2.7783284,2.7659948,2.7596226,2.7518983,2.7434740,2.7227325,2.6968243,2.6650491,2.6475244,2.6197567,2.5924861,2.5724764,2.5460932,2.5199482,2.4826791,2.4564381,2.4224453,2.3912578,2.3627551,2.3320913,2.3004117,2.2707880,2.2402236,2.2066934,2.1785727,2.1462805,2.1163726,2.0861950,2.0579309,2.0266120,1.9966941,1.9696578,1.9403952,1.9108629,1.8814801,1.8537470,1.8248686,1.7974041,1.7683792,1.7412161,1.7141895,1.6879281,1.6621555,1.6368995,1.6121076,1.5876181,1.5634532,1.5399215,1.5166261,1.4939008,1.4720956,1.4500930,1.4287542,1.4077301,1.3869681,1.3673072,1.3475318,1.3277236,1.3099412,1.2904518,1.2725147,1.2549039,1.2381042,1.2212186,1.2049884,1.1889333,1.1735351,1.1588031,1.1444019,1.1302626,1.1166075,1.1036134,1.0909020,1.0787956,1.0670195,1.0555164,1.0445361,1.0338638,1.0236399,1.0137883,1.0044312,0.9950032,0.9863155,0.9777126,0.9696710,0.9618400,0.9543052,0.9473049,0.9404842,0.9338484,0.9273127,0.9213618,0.9157736,0.9100670,0.9051555,0.9001051,0.8952929,0.8908084,0.8867197,0.8827137,0.8790663,0.8757614,0.8722486,0.8693281,0.8668092,0.8640423,0.8619529,0.8599633,0.8581269,0.8566257,0.8552677,0.8543378,0.8534706,0.8527200,0.8525106,0.8521317,0.8522412,0.8526857,0.8530973,0.8537895,0.8546299,0.8558691,0.8572289,0.8588573,0.8607814,0.8628829,0.8652233,0.8676928,0.8705148,0.8736234,0.8769842,0.8806964,0.8845533,0.8884934,0.8929055,0.8974140,0.9022986,0.9073684,0.9128232,0.9183843,0.9240838,0.9302063,0.9365361,0.9432616,0.9503121,0.9574836,0.9651638,0.9726706,0.9807367,0.9891270,0.9976298,1.0066917,1.0160747,1.0257995,1.0352386,1.0456321,1.0561100,1.0666445,1.0777451,1.0890529,1.1008177,1.1129733,1.1252224,1.1380662,1.1506742,1.1637681,1.1775361,1.1914631,1.2051144,1.2199489,1.2339814,1.2500818,1.2646010,1.2800205,1.2959927,1.3130169,1.3290259,1.3457936,1.3625813,1.3808682,1.3974766,1.4159926,1.4338748,1.4528605,1.4706053,1.4897568,1.5087391,1.5287811,1.5485045,1.5703586,1.5882401,1.6078703,1.6307067,1.6506789,1.6703603,1.6913286,1.7120942,1.7326679,1.7535187,1.7758012,1.7977327,1.8175582,1.8390887,1.8619695,1.8835269,1.9042729,1.9278135,1.9456055,1.9699978,1.9942528,2.0112052,2.0353229,2.0540144,2.0773644,2.0962884,2.1143723,2.1365225,2.1563978,2.1781557,2.1942828,2.2193096,2.2436132,2.2531626,2.2704437,2.2839653,2.2971997,2.3199770,2.3354044,2.3453357,2.3646417,2.3862338,2.4073915,2.4158230,2.4199216,2.4201424,2.4242525,2.4291325,2.4345589,2.4430165,2.4530075,2.4638319,2.4721894,2.4714339,2.4738619,2.4755311,2.4758801,2.4753993,2.4789398,2.4757719,2.4774671,2.4752660,2.4767904,2.4741445,2.4739039,2.4708858,2.4679050,2.4668789,2.4648390,2.4619644,2.4581742,2.4576929
"rw_0056",33.5000000,2.6376486e-02,2.4985075e-02,2.4471760e-02,2.6149988e-02,2.5580168e-02,2.4638653e-02,2.4420738e-02,2.3341894e-02,2.3370504e-02,2.3941994e-02,2.5627613e-02,2.4124384e-02,2.5050879e-02,2.4672508e-02,2.4623394e-02,2.4700880e-02,2.4570465e-02,2.4472237e-02,2.3515701e-02,2.4132252e-02,2.3661137e-02,2.3671389e-02,2.3517609e-02,2.4368048e-02,2.3747683e-02,2.4061918e-02,2.3719311e-02,2.3964405e-02,2.4514437e-02,2.3631811e-02,2.1941662e-02,2.2697926e-02,2.3088932e-02,2.3499250e-02,2.3477793e-02,2.3055315e-02,2.3074627e-02,2.1911860e-02,2.2118092e-02,2.3814440e-02,2.3957014e-02,2.4311066e-02,2.4142504e-02,2.4396181e-02,2.3368120e-02,2.4103165e-02,2.4075985e-02,2.4064302e-02,2.4393797e-02,2.4646521e-02,2.4282932e-02,2.4237633e-02,2.3506880e-02,2.3478508e-02,2.4124622e-02,2.3890018e-02,2.4775505e-02,2.4146557e-02,2.4727345e-02,2.3200750e-02,2.3162842e-02,2.3957014e-02,2.4347067e-02,2.4807692e-02,2.5169611e-02,2.4235964e-02,2.4323225e-02,2.4809599e-02,2.4366617e-02,2.4353266e-02,2.4102688e-02,2.4124384e-02,2.4734974e-02,2.4764776e-02,2.4534702e-02,2.4417400e-02,2.3941517e-02,2.4230242e-02,2.3109436e-02,2.3849487e-02,2.3668766e-02,2.3886919e-02,2.3626804e-02,2.3876429e-02,2.3264647e-02,2.3707628e-02,2.3647547e-02,2.4326563e-02,2.3549318e-02,2.3671150e-02,2.3551226e-02,2.3300886e-02,2.3342609e-02,2.3607731e-02,2.3485661e-02,2.3229361e-02,2.3867130e-02,2.3403645e-02,2.3598433e-02,2.3695946e-02,2.3240566e-02,2.3527384e-02,2.3367882e-02,2.3813009e-02,2.3417115e-02,2.3474693e-02,2.3723722e-02,2.3146152e-02,2.3357391e-02,2.3446679e-02,2.3501992e-02,2.3809910e-02,2.3634911e-02,2.3747444e-02,2.3537993e-02,2.3601770e-02,2.3610830e-02,2.3407578e-02,2.3458123e-02,2.3516893e-02,2.3525000e-02,2.3434162e-02,2.3396969e-02,2.3482203e-02,2.3440719e-02,2.3403525e-02,2.3327470e-02,2.3162842e-02,2.3142457e-02,2.3094654e-02,2.3175240e-02,2.3065805e-02,2.3058295e-02,2.3029923e-02,2.3068309e-02,2.3105979e-02,2.3076296e-02,2.3134112e-02,2.3105383e-02,2.3151994e-02,2.3199558e-02,2.3210883e-02,2.3213983e-02,2.3259759e-02,2.3257732e-02,2.3311496e-02,2.3297191e-02,2.3291588e-02,2.3303390e-02,2.3332000e-02,2.3306608e-02,2.3345947e-02,2.3361325e-02,2.3376465e-02,2.3392200e-02,2.3416638e-02,2.3427725e-02,2.3410797e-02,2.3419261e-02,2.3450732e-02,2.3489594e-02,2.3577571e-02,2.3652077e-02,2.3728609e-02,2.3765445e-02,2.3884535e-02,2.3980141e-02,2.4044275e-02,2.4111748e-02,2.4182320e-02,2.4218559e-02,2.4269938e-02,2.4279714e-02,2.4285674e-02,2.4268866e-02,2.4245858e-02,2.4205804e-02,2.4154425e-02,2.4058819e-02,2.3988128e-02,2.3862600e-02,2.3761749e-02,2.3674130e-02,2.3652911e-02,2.3678601e-02,2.3739040e-02,2.3796916e-02,2.3818314e-02,2.3822725e-02,2.3807287e-02,2.3793876e-02,2.3771763e-02,2.3758411e-02,2.3722649e-02,2.3697972e-02,2.3657858e-02,2.3628771e-02,2.3606539e-02,2.3571253e-02,2.3575008e-02,2.3545206e-02,2.3509622e-02,2.3516536e-02,2.3495555e-02,2.3485839e-02,2.3488581e-02,2.3502231e-02,2.3518384e-02,2.3535192e-02,2.3561120e-02,2.3611307e-02,2.3658693e-02,2.3719251e-02,2.3793280e-02,2.3883224e-02,2.3958623e-02,2.4069905e-02,2.4134636e-02,2.4220705e-02,2.4281800e-02,2.4346650e-02,2.4403632e-02,2.4437904e-02,2.4467945e-02,2.4499118e-02,2.4518549e-02,2.4541020e-02,2.4570584e-02,2.4608314e-02,2.4635017e-02,2.4657786e-02,2.4683595e-02,2.4688661e-02,2.4694741e-02,2.4713159e-02,2.4749100e-02,2.4776638e-02,2.4809062e-02,2.4851561e-02,2.4889767e-02,2.4931371e-02,2.4977863e-02,2.5016487e-02,2.5063753e-02,2.5105059e-02,2.5151610e-02,2.5204599e-02,2.5258720e-02,2.5327146e-02,2.5370061e-02,2.5425017e-02,2.5501907e-02,2.5585353e-02,2.5674582e-02,2.5780439e-02,2.5869846e-02,2.5992751e-02,2.6134729e-02,2.6282728e-02,2.6474476e-02,2.6707947e-02,2.6975811e-02,2.7281284e-02,2.7636528e-02,2.8050721e-02,2.8506815e-02,2.9012203e-02,2.9581785e-02,3.0203819e-02,3.0905783e-02,3.1682134e-02,3.2517195e-02,3.3485770e-02,3.4558594e-02,3.5719216e-02,3.6983550e-02,3.8263142e-02,3.9536595e-02,4.0721714e-02,4.1758478e-02,4.2652190e-02,4.3322206e-02,4.3820262e-02,4.4178665e-02,4.4400573e-02,4.4516444e-02,4.4556141e-02,4.4534922e-02,4.4448555e-02,4.4294655e-02,4.4093728e-02,4.3830872e-02,4.3507934e-02,4.3172538e-02,4.2774141e-02,4.2342126e-02,4.1897058e-02,4.1413546e-02,4.0921748e-02,4.0367186e-02,3.9842367e-02,3.9362907e-02,3.8822472e-02,3.8273692e-02,3.7739575e-02,3.7198246e-02,3.6658943e-02,3.6105812e-02,3.5584748e-02,3.5079062e-02,3.4555554e-02,3.4059227e-02,3.3591270e-02,3.3119440e-02,3.2672882e-02,3.2238305e-02,3.1816006e-02,3.1438410e-02,3.1066775e-02,3.0715108e-02,3.0392110e-02,3.0095220e-02,2.9797852e-02,2.9543281e-02,2.9288530e-02,2.9074371e-02,2.8857350e-02,2.8695345e-02,2.8547347e-02,2.8413892e-02,2.8314173e-02,2.8214991e-02,2.8162241e-02,2.8085709e-02,2.8067410e-02,2.8051913e-02,2.8063893e-02,2.8089464e-02,2.8140008e-02,2.8211713e-02,2.8332293e-02,2.8452873e-02,2.8598487e-02,2.8785229e-02,2.8955042e-02,2.9200673e-02,2.9415607e-02,2.9607534e-02,2.9873848e-02,3.0130863e-02,3.0703187e-02,3.0940175e-02,3.1196356e-02,3.1446338e-02,3.1715333e-02,3.2002866e-02,3.2298386e-02,3.2637060e-02,3.3004224e-02,3.3419311e-02,3.3930421e-02,3.4544170e-02,3.5258591e-02,3.6207139e-02,3.7334919e-02,3.8746655e-02,4.0462673e-02,4.2479575e-02,4.4842541e-02,4.7494054e-02,5.0303936e-02,5.3365827e-02,5.6403279e-02,5.9306324e-02,6.2093139e-02,6.4539492e-02,6.6620469e-02,6.8338096e-02,6.9614410e-02,7.0603490e-02,7.1285367e-02,7.1765304e-02,7.2080076e-02,7.2274983e-02,7.2391272e-02,7.2461367e-02,7.2503090e-02,7.2549105e-02,7.2600186e-02,7.2667003e-02,7.2749555e-02,7.2853148e-02,7.2965026e-02,7.3088884e-02,7.3208392e-02,7.3291361e-02,7.3347449e-02,7.3343992e-02,7.3290110e-02,7.3177814e-02,7.3031962e-02,7.2821498e-02,7.2593808e-02,7.2345078e-02,7.2072089e-02,7.1797907e-02,7.1510315e-02,7.1225047e-02,7.0937335e-02,7.0642352e-02,7.0348024e-02,7.0057154e-02,6.9784403e-02,6.9490850e-02,6.9192648e-02,6.8908870e-02,6.8614662e-02,6.8319023e-02,6.8032622e-02,6.7735732e-02,6.7452371e-02,6.7185938e-02,6.6921651e-02,6.6661358e-02,6.6441596e-02,6.6215634e-02,6.6017270e-02,6.5835118e-02,6.5703273e-02,6.5599978e-02,6.5521479e-02,6.5501869e-02,6.5509439e-02,6.5579593e-02,6.5706611e-02,6.5861523e-02,6.6068053e-02,6.6358507e-02,6.6713512e-02,6.7131996e-02,6.7603827e-02,6.8170130e-02,6.8823457e-02,6.9521844e-02,7.0305645e-02,7.1202934e-02,7.2172582e-02,7.3248088e-02,7.4395180e-02,7.5694799e-02,7.7088773e-02,7.8597903e-02,8.0224752e-02,8.2028985e-02,8.3974242e-02,8.6085141e-02,8.8329911e-02,9.0803385e-02,9.3445301e-02,9.6252680e-02,9.9258631e-02,0.1024465,0.1058435,0.1093985,0.1130579,0.1169378,0.1209127,0.1249516,0.1290437,0.1331745,0.1373612,0.1414914,0.1455234,0.1495542,0.1535278,0.1574316,0.1613421,0.1652717,0.1693857,0.1737151,0.1783335,0.1834753,0.1893357,0.1959793,0.2037867,0.2127230,0.2236525,0.2364208,0.2516100,0.2697089,0.2915742,0.3173981,0.3476822,0.3817399,0.4209767,0.4647693,0.5126488,0.5646800,0.6196826,0.6778048,0.7369501,0.7951362,0.8530893,0.9087255,0.9616123,1.0101352,1.0544081,1.0947955,1.1310947,1.1626332,1.1909975,1.2158172,1.2378163,1.2570753,1.2734370,1.2878193,1.3001302,1.3103855,1.3186107,1.3253124,1.3301668,1.3338680,1.3362565,1.3372936,1.3375258,1.3366508,1.3347316,1.3316674,1.3270850,1.3205004,1.3118780,1.3007460,1.2874930,1.2713814,1.2531528,1.2331307,1.2115586,1.1889071,1.1649802,1.1407049,1.1165609,1.0919931,1.0674839,1.0430347,1.0190475,0.9956225,0.9721290,0.9493318,0.9268514,0.9047589,0.8833379,0.8618820,0.8408751,0.8206185,0.8004776,0.7809671,0.7615780,0.7427303,0.7246088,0.7066040,0.6892045,0.6720910,0.6556200,0.6398177,0.6241387,0.6090494,0.5945190,0.5804352,0.5670164,0.5537292,0.5410182,0.5289264,0.5171149,0.5059024,0.4948553,0.4842847,0.4742934,0.4644920,0.4551984,0.4461188,0.4374757,0.4292993,0.4212508,0.4136232,0.4062210,0.3992202,0.3925367,0.3859927,0.3797818,0.3737966,0.3681027,0.3626974,0.3573555,0.3522915,0.3474330,0.3427718,0.3383570,0.3339806,0.3298365,0.3258617,0.3219956,0.3183821,0.3148162,0.3113773,0.3081811,0.3050224,0.3020319,0.2991068,0.2963201,0.2936581,0.2910739,0.2886171,0.2862093,0.2839021,0.2817417,0.2796085,0.2776266,0.2756918,0.2738254,0.2720861,0.2703920,0.2687874,0.2672572,0.2658021,0.2644667,0.2631500,0.2619529,0.2608012,0.2597963,0.2588089,0.2579044,0.2571157,0.2563526,0.2557006,0.2551393,0.2546448,0.2542372,0.2539111,0.2536936,0.2535314,0.2534375,0.2534604,0.2535522,0.2537438,0.2540154,0.2544234,0.2548618,0.2554479,0.2560858,0.2568681,0.2577060,0.2586692,0.2597641,0.2609500,0.2622606,0.2636871,0.2652537,0.2669540,0.2687968,0.2707775,0.2729195,0.2751747,0.2776817,0.2803283,0.2831468,0.2861535,0.2892877,0.2927446,0.2963301,0.3001473,0.3041548,0.3082815,0.3127249,0.3172970,0.3220900,0.3270127,0.3320153,0.3371994,0.3424344,0.3477918,0.3530793,0.3583223,0.3635271,0.3685586,0.3735278,0.3782250,0.3826319,0.3867644,0.3905332,0.3940489,0.3971649,0.3999425,0.4023260,0.4043365,0.4060565,0.4074449,0.4085554,0.4094448,0.4100741,0.4105519,0.4108953,0.4111793,0.4114373,0.4116611,0.4119585,0.4123148,0.4127546,0.4133234,0.4140950,0.4150373,0.4162233,0.4176849,0.4194388,0.4215737,0.4240686,0.4270580,0.4305707,0.4347068,0.4397470,0.4455930,0.4524445,0.4603699,0.4694574,0.4802815,0.4929554,0.5078824,0.5251013,0.5452423,0.5690796,0.5965014,0.6295959,0.6672780,0.7109219,0.7620562,0.8213800,0.8919362,0.9743884,1.0703363,1.1779581,1.2986703,1.4336603,1.5793040,1.7428684,1.9135641,2.0882797,2.2582600,2.4046726,2.5259902,2.6102655,2.6675174,2.7048373,2.7457325,2.7651103,2.7738514,2.7801561,2.7905540,2.8007200,2.8134089,2.8323598,2.8485458,2.8583620,2.8658681,2.8683960,2.8757896,2.8816631,2.8946362,2.9147730,2.9333410,2.9387355,2.9475946,2.9550054,2.9465270,2.9484768,2.9392395,2.9321349,2.9113371,2.8930221,2.8803451,2.8737514,2.8691885,2.8649540,2.8636374,2.8576264,2.8524342,2.8445344,2.8320317,2.8134687,2.8007200,2.7876813,2.7776520,2.7684681,2.7616386,2.7535801,2.7435646,2.7218399,2.6914988,2.6639686,2.6475630,2.6195052,2.5928347,2.5724649,2.5479288,2.5199442,2.4830441,2.4556661,2.4213915,2.3920960,2.3629475,2.3325834,2.3004096,2.2718272,2.2397499,2.2069764,2.1776464,2.1461253,2.1164513,2.0862989,2.0579710,2.0259171,1.9969242,1.9695116,1.9393148,1.9098644,1.8813267,1.8527795,1.8244654,1.7975148,1.7684383,1.7411969,1.7140625,1.6877666,1.6617801,1.6366073,1.6120191,1.5874267,1.5632434,1.5396180,1.5163763,1.4935714,1.4717860,1.4497448,1.4286076,1.4075317,1.3868608,1.3671432,1.3471146,1.3276879,1.3096555,1.2903922,1.2724966,1.2548802,1.2379131,1.2211024,1.2049522,1.1887952,1.1733623,1.1586509,1.1442628,1.1301285,1.1165068,1.1035166,1.0908445,1.0787578,1.0668459,1.0553938,1.0444342,1.0337150,1.0235455,1.0137212,1.0044261,0.9949740,0.9863116,0.9776869,0.9696691,0.9618428,0.9542807,0.9472290,0.9404830,0.9338528,0.9272575,0.9212883,0.9157286,0.9100810,0.9051605,0.9000410,0.8952575,0.8908368,0.8867083,0.8826264,0.8790727,0.8757361,0.8722549,0.8693374,0.8668177,0.8640341,0.8619659,0.8599581,0.8581813,0.8566417,0.8553046,0.8543124,0.8534766,0.8527172,0.8525385,0.8521463,0.8522091,0.8527508,0.8531310,0.8538219,0.8545157,0.8559147,0.8572021,0.8588833,0.8608289,0.8628857,0.8652410,0.8677309,0.8705690,0.8736237,0.8770517,0.8807282,0.8845614,0.8885878,0.8929560,0.8974678,0.9023249,0.9074224,0.9128918,0.9184719,0.9240986,0.9302661,0.9365456,0.9432020,0.9503483,0.9574243,0.9652132,0.9727126,0.9807809,0.9891853,0.9977107,1.0067197,1.0160886,1.0258158,1.0353036,1.0456560,1.0561563,1.0667020,1.0777942,1.0891600,1.1008292,1.1130970,1.1254219,1.1381394,1.1507187,1.1637844,1.1777098,1.1916097,1.2053512,1.2201051,1.2340651,1.2501709,1.2646592,1.2800761,1.2960891,1.3130779,1.3291379,1.3458712,1.3625169,1.3808693,1.3973281,1.4159603,1.4338428,1.4528830,1.4707328,1.4898598,1.5087553,1.5289645,1.5482131,1.5702289,1.5881022,1.6076589,1.6303740,1.6498497,1.6702029,1.6915638,1.7120370,1.7329174,1.7537067,1.7747685,1.7966347,1.8178719,1.8386898,1.8621151,1.8825012,1.9038142,1.9272292,1.9448586,1.9707392,1.9948931,2.0116279,2.0343618,2.0546255,2.0782976,2.0965862,2.1138811,2.1363163,2.1566300,2.1790102,2.1937358,2.2171097,2.2444253,2.2546735,2.2703693,2.2844079,2.2976825,2.3180518,2.3339584,2.3456254,2.3595479,2.3832386,2.4014330,2.4178286,2.4210229,2.4235201,2.4263196,2.4295981,2.4342914,2.4440820,2.4497075,2.4603786,2.4692235,2.4746764,2.4738939,2.4774101,2.4776278,2.4793358,2.4775801,2.4784532,2.4788749,2.4791057,2.4781485,2.4778888,2.4757795,2.4735861,2.4692507,2.4688175,2.4655581,2.4647803,2.4609354,2.4568009
"rw_0057",33.5000000,2.6116610e-02,2.4899483e-02,2.4383307e-02,2.6072502e-02,2.5471687e-02,2.4606705e-02,2.4607182e-02,2.3447990e-02,2.3408175e-02,2.3886204e-02,2.5622606e-02,2.4015188e-02,2.5037050e-02,2.4658918e-02,2.4580002e-02,2.4654865e-02,2.4479628e-02,2.4358273e-02,2.3447990e-02,2.4107695e-02,2.3603439e-02,2.3646116e-02,2.3558617e-02,2.4313211e-02,2.3702383e-02,2.3954391e-02,2.3657799e-02,2.3895025e-02,2.4512768e-02,2.3632526e-02,2.1943331e-02,2.2679090e-02,2.3078442e-02,2.3398161e-02,2.3385763e-02,2.3037910e-02,2.3067713e-02,2.1871328e-02,2.2154331e-02,2.3850918e-02,2.3953199e-02,2.4275064e-02,2.4102926e-02,2.4350166e-02,2.3315430e-02,2.4089813e-02,2.4051666e-02,2.4069786e-02,2.4441481e-02,2.4691105e-02,2.4213791e-02,2.4163246e-02,2.3437977e-02,2.3432493e-02,2.4143457e-02,2.3857594e-02,2.4750233e-02,2.4138451e-02,2.4648666e-02,2.3095608e-02,2.3124456e-02,2.3976088e-02,2.4300098e-02,2.4800777e-02,2.5157452e-02,2.4270058e-02,2.4323225e-02,2.4752378e-02,2.4234533e-02,2.4290085e-02,2.4064541e-02,2.4064064e-02,2.4727106e-02,2.4731874e-02,2.4531126e-02,2.4437904e-02,2.3922920e-02,2.4209738e-02,2.3077965e-02,2.3837805e-02,2.3674726e-02,2.3907900e-02,2.3643494e-02,2.3911953e-02,2.3247957e-02,2.3666143e-02,2.3612499e-02,2.4356842e-02,2.3608923e-02,2.3744345e-02,2.3555517e-02,2.3264408e-02,2.3313999e-02,2.3656845e-02,2.3483515e-02,2.3186684e-02,2.3876667e-02,2.3394108e-02,2.3625612e-02,2.3673534e-02,2.3214817e-02,2.3491383e-02,2.3302555e-02,2.3782492e-02,2.3370147e-02,2.3461342e-02,2.3733258e-02,2.3132682e-02,2.3355126e-02,2.3435473e-02,2.3478985e-02,2.3798585e-02,2.3615837e-02,2.3748755e-02,2.3535132e-02,2.3602724e-02,2.3586035e-02,2.3416758e-02,2.3435712e-02,2.3490548e-02,2.3510337e-02,2.3427963e-02,2.3389697e-02,2.3451209e-02,2.3428440e-02,2.3381472e-02,2.3305058e-02,2.3133993e-02,2.3135185e-02,2.3069024e-02,2.3132086e-02,2.3045540e-02,2.3040056e-02,2.3019671e-02,2.3056626e-02,2.3100615e-02,2.3060918e-02,2.3123741e-02,2.3096800e-02,2.3146033e-02,2.3193717e-02,2.3208737e-02,2.3211956e-02,2.3249865e-02,2.3247004e-02,2.3307443e-02,2.3294330e-02,2.3283958e-02,2.3283482e-02,2.3317456e-02,2.3299098e-02,2.3336649e-02,2.3345232e-02,2.3356915e-02,2.3375869e-02,2.3402333e-02,2.3418546e-02,2.3396611e-02,2.3407102e-02,2.3438096e-02,2.3475409e-02,2.3554921e-02,2.3639321e-02,2.3702860e-02,2.3749948e-02,2.3870349e-02,2.3968339e-02,2.4036169e-02,2.4097562e-02,2.4163842e-02,2.4209499e-02,2.4257302e-02,2.4273396e-02,2.4280906e-02,2.4269938e-02,2.4240017e-02,2.4200439e-02,2.4154067e-02,2.4055004e-02,2.3976684e-02,2.3850918e-02,2.3754716e-02,2.3656726e-02,2.3625314e-02,2.3657143e-02,2.3709059e-02,2.3775935e-02,2.3802757e-02,2.3813188e-02,2.3797572e-02,2.3786306e-02,2.3763657e-02,2.3749411e-02,2.3715079e-02,2.3689568e-02,2.3647547e-02,2.3621976e-02,2.3598313e-02,2.3569286e-02,2.3567140e-02,2.3539364e-02,2.3506880e-02,2.3514032e-02,2.3495138e-02,2.3482144e-02,2.3490071e-02,2.3506165e-02,2.3521602e-02,2.3539186e-02,2.3562312e-02,2.3614109e-02,2.3658335e-02,2.3719788e-02,2.3791611e-02,2.3881078e-02,2.3956001e-02,2.4063408e-02,2.4134994e-02,2.4218619e-02,2.4275661e-02,2.4342120e-02,2.4399698e-02,2.4432003e-02,2.4460554e-02,2.4491668e-02,2.4512768e-02,2.4534881e-02,2.4564266e-02,2.4603605e-02,2.4630129e-02,2.4649799e-02,2.4679422e-02,2.4685740e-02,2.4693370e-02,2.4712145e-02,2.4749279e-02,2.4777770e-02,2.4808705e-02,2.4847507e-02,2.4891317e-02,2.4932861e-02,2.4977982e-02,2.5014937e-02,2.5059164e-02,2.5102854e-02,2.5147796e-02,2.5198102e-02,2.5251746e-02,2.5321305e-02,2.5364399e-02,2.5420070e-02,2.5494993e-02,2.5575936e-02,2.5667667e-02,2.5774181e-02,2.5861263e-02,2.5980413e-02,2.6128650e-02,2.6276588e-02,2.6468158e-02,2.6710272e-02,2.6965916e-02,2.7272165e-02,2.7629197e-02,2.8044879e-02,2.8493881e-02,2.9001951e-02,2.9572487e-02,3.0193508e-02,3.0896127e-02,3.1672955e-02,3.2511532e-02,3.3476472e-02,3.4553170e-02,3.5715580e-02,3.6974192e-02,3.8257420e-02,3.9530575e-02,4.0714324e-02,4.1749775e-02,4.2644978e-02,4.3313682e-02,4.3812215e-02,4.4172704e-02,4.4393241e-02,4.4508100e-02,4.4547498e-02,4.4523478e-02,4.4437468e-02,4.4281363e-02,4.4079781e-02,4.3817878e-02,4.3495476e-02,4.3159246e-02,4.2759657e-02,4.2326033e-02,4.1881740e-02,4.1401684e-02,4.0909529e-02,4.0352583e-02,3.9828002e-02,3.9352655e-02,3.8810611e-02,3.8263261e-02,3.7727833e-02,3.7184358e-02,3.6647379e-02,3.6094248e-02,3.5570741e-02,3.5068572e-02,3.4541667e-02,3.4043491e-02,3.3572912e-02,3.3107281e-02,3.2655478e-02,3.2223582e-02,3.1802237e-02,3.1425416e-02,3.1053066e-02,3.0702710e-02,3.0376077e-02,3.0074537e-02,2.9787183e-02,2.9528677e-02,2.9279828e-02,2.9057026e-02,2.8849006e-02,2.8682351e-02,2.8527379e-02,2.8412759e-02,2.8310061e-02,2.8214216e-02,2.8160274e-02,2.8085530e-02,2.8061748e-02,2.8051436e-02,2.8062701e-02,2.8089225e-02,2.8140306e-02,2.8212786e-02,2.8321922e-02,2.8445125e-02,2.8593063e-02,2.8783798e-02,2.8945386e-02,2.9192090e-02,2.9406071e-02,2.9593706e-02,2.9870868e-02,3.0130029e-02,3.0700445e-02,3.0934870e-02,3.1191707e-02,3.1442821e-02,3.1712651e-02,3.1997502e-02,3.2291889e-02,3.2628953e-02,3.2998145e-02,3.3412397e-02,3.3922672e-02,3.4538865e-02,3.5254776e-02,3.6199272e-02,3.7337661e-02,3.8746119e-02,4.0460646e-02,4.2480350e-02,4.4844031e-02,4.7499657e-02,5.0305009e-02,5.3370059e-02,5.6410372e-02,5.9312522e-02,6.2099755e-02,6.4547181e-02,6.6626728e-02,6.8345487e-02,6.9626093e-02,7.0613384e-02,7.1295202e-02,7.1772337e-02,7.2085321e-02,7.2278559e-02,7.2393775e-02,7.2463751e-02,7.2507024e-02,7.2552800e-02,7.2602868e-02,7.2663546e-02,7.2752237e-02,7.2855294e-02,7.2963476e-02,7.3088169e-02,7.3205531e-02,7.3289156e-02,7.3345423e-02,7.3345423e-02,7.3287308e-02,7.3174179e-02,7.3029816e-02,7.2819293e-02,7.2591186e-02,7.2342038e-02,7.2071016e-02,7.1796119e-02,7.1508408e-02,7.1220279e-02,7.0932746e-02,7.0637703e-02,7.0347011e-02,7.0053875e-02,6.9783628e-02,6.9487393e-02,6.9186568e-02,6.8900526e-02,6.8604708e-02,6.8308592e-02,6.8019807e-02,6.7726254e-02,6.7442894e-02,6.7180753e-02,6.6915274e-02,6.6646516e-02,6.6430628e-02,6.6207409e-02,6.6009879e-02,6.5828741e-02,6.5701365e-02,6.5594435e-02,6.5517724e-02,6.5496504e-02,6.5504968e-02,6.5576673e-02,6.5706253e-02,6.5860987e-02,6.6066921e-02,6.6358328e-02,6.6713512e-02,6.7129016e-02,6.7600131e-02,6.8166018e-02,6.8819463e-02,6.9522619e-02,7.0301473e-02,7.1196675e-02,7.2162211e-02,7.3240221e-02,7.4387014e-02,7.5692892e-02,7.7084422e-02,7.8595221e-02,8.0226362e-02,8.2023323e-02,8.3971858e-02,8.6080372e-02,8.8325858e-02,9.0802014e-02,9.3445510e-02,9.6253872e-02,9.9264920e-02,0.1024550,0.1058478,0.1094011,0.1130582,0.1169395,0.1209216,0.1249599,0.1290552,0.1331842,0.1373692,0.1415039,0.1455305,0.1495627,0.1535297,0.1574346,0.1613501,0.1652796,0.1693919,0.1737137,0.1783358,0.1834761,0.1893375,0.1959845,0.2038003,0.2127304,0.2236699,0.2364436,0.2516411,0.2697335,0.2916042,0.3174270,0.3477058,0.3817618,0.4210080,0.4647993,0.5126872,0.5647622,0.6197824,0.6778722,0.7370450,0.7952750,0.8531937,0.9088317,0.9617459,1.0102795,1.0545287,1.0949781,1.1312809,1.1627905,1.1911371,1.2159111,1.2378876,1.2572253,1.2735296,1.2879237,1.3002150,1.3104632,1.3186841,1.3252308,1.3301237,1.3337584,1.3362267,1.3372595,1.3374441,1.3365569,1.3346813,1.3315268,1.3269928,1.3203809,1.3118031,1.3005514,1.2873305,1.2712319,1.2529578,1.2330008,1.2113941,1.1886961,1.1648440,1.1405392,1.1163985,1.0918032,1.0672603,1.0428245,1.0188510,0.9954462,0.9719663,0.9491400,0.9266748,0.9045933,0.8831638,0.8616924,0.8406717,0.8204615,0.8003067,0.7808116,0.7614267,0.7425619,0.7244653,0.7064420,0.6890528,0.6719589,0.6554849,0.6396762,0.6240085,0.6089225,0.5943753,0.5802916,0.5668757,0.5536187,0.5409085,0.5288057,0.5169951,0.5057841,0.4947350,0.4841727,0.4741990,0.4644067,0.4551109,0.4460269,0.4373859,0.4292095,0.4211567,0.4135354,0.4061302,0.3991352,0.3924603,0.3859218,0.3797092,0.3737272,0.3680315,0.3626418,0.3572816,0.3522217,0.3473679,0.3427039,0.3382921,0.3339202,0.3297679,0.3257919,0.3219433,0.3183163,0.3147488,0.3113151,0.3081223,0.3049553,0.3019749,0.2990491,0.2962615,0.2935963,0.2910137,0.2885617,0.2861566,0.2838520,0.2816927,0.2795613,0.2775712,0.2756432,0.2737679,0.2720354,0.2703328,0.2687386,0.2672078,0.2657505,0.2644176,0.2630967,0.2619086,0.2607440,0.2597349,0.2587448,0.2578512,0.2570717,0.2563084,0.2556602,0.2551003,0.2546015,0.2541927,0.2538647,0.2536447,0.2534875,0.2533955,0.2534260,0.2535174,0.2537088,0.2539707,0.2543900,0.2548331,0.2554129,0.2560521,0.2568310,0.2576677,0.2586311,0.2597343,0.2609105,0.2622254,0.2636485,0.2652150,0.2669162,0.2687698,0.2707466,0.2728908,0.2751556,0.2776542,0.2802909,0.2831133,0.2861189,0.2892570,0.2927191,0.2963079,0.3001202,0.3041217,0.3082501,0.3127013,0.3172664,0.3220614,0.3269902,0.3319897,0.3371733,0.3424100,0.3477674,0.3530647,0.3582931,0.3635078,0.3685472,0.3735047,0.3782045,0.3826160,0.3867434,0.3905137,0.3940350,0.3971536,0.3999397,0.4023208,0.4043313,0.4060525,0.4074390,0.4085582,0.4094608,0.4100792,0.4105491,0.4109133,0.4111921,0.4114432,0.4116742,0.4119700,0.4123305,0.4127764,0.4133504,0.4141014,0.4150493,0.4162363,0.4177039,0.4194527,0.4215831,0.4240828,0.4270743,0.4305827,0.4347106,0.4397541,0.4456038,0.4524550,0.4603911,0.4694709,0.4802916,0.4929771,0.5079066,0.5251265,0.5452730,0.5691183,0.5965269,0.6296377,0.6673067,0.7109558,0.7620982,0.8214545,0.8920414,0.9744733,1.0704027,1.1780039,1.2987404,1.4336840,1.5795677,1.7431060,1.9137416,2.0886648,2.2580702,2.4043329,2.5257108,2.6098082,2.6667416,2.7025528,2.7440810,2.7667634,2.7732301,2.7822797,2.7889948,2.8007329,2.8125288,2.8295422,2.8445296,2.8597660,2.8625755,2.8702581,2.8771720,2.8831372,2.8929844,2.9081769,2.9216568,2.9344797,2.9422250,2.9455726,2.9481175,2.9428165,2.9319715,2.9211388,2.9060383,2.8939967,2.8821323,2.8707359,2.8684447,2.8652849,2.8596022,2.8558524,2.8522475,2.8416462,2.8346508,2.8131876,2.7983932,2.7861469,2.7750320,2.7663090,2.7608933,2.7540364,2.7463679,2.7223051,2.6918316,2.6636016,2.6464133,2.6170609,2.5919752,2.5706038,2.5464861,2.5164771,2.4806061,2.4547653,2.4212360,2.3907034,2.3625722,2.3327966,2.2995563,2.2711701,2.2390966,2.2061667,2.1768899,2.1459982,2.1157880,2.0850017,2.0571442,2.0255499,1.9966204,1.9694864,1.9386985,1.9090655,1.8811094,1.8520412,1.8237699,1.7969249,1.7678103,1.7410368,1.7136369,1.6872659,1.6610934,1.6361560,1.6117120,1.5870023,1.5629045,1.5393834,1.5160694,1.4933369,1.4714667,1.4495268,1.4285223,1.4073274,1.3865926,1.3668127,1.3469160,1.3275551,1.3095279,1.2902112,1.2722766,1.2545395,1.2375455,1.2209709,1.2048113,1.1885823,1.1732950,1.1585288,1.1441042,1.1300082,1.1163924,1.1033487,1.0907422,1.0785468,1.0667281,1.0552617,1.0443271,1.0336524,1.0235519,1.0136281,1.0043086,0.9948153,0.9862881,0.9776123,0.9695666,0.9617339,0.9542145,0.9471313,0.9404172,0.9337634,0.9272262,0.9211987,0.9156311,0.9099370,0.9050996,0.8999071,0.8951929,0.8907801,0.8866077,0.8826096,0.8790171,0.8756293,0.8722228,0.8693098,0.8668199,0.8640324,0.8619826,0.8599203,0.8581580,0.8566395,0.8553293,0.8543207,0.8534742,0.8527019,0.8525073,0.8521506,0.8522750,0.8527634,0.8531218,0.8537731,0.8545111,0.8558697,0.8571914,0.8588582,0.8608402,0.8628496,0.8652741,0.8677428,0.8705994,0.8736535,0.8770578,0.8807967,0.8845600,0.8885868,0.8929142,0.8974641,0.9023682,0.9074385,0.9128773,0.9184403,0.9241058,0.9302690,0.9366117,0.9433056,0.9503906,0.9574683,0.9652082,0.9727157,0.9808659,0.9892175,0.9977021,1.0067432,1.0161446,1.0258198,1.0353031,1.0456396,1.0560641,1.0667074,1.0778342,1.0892539,1.1008167,1.1130871,1.1253440,1.1381632,1.1507750,1.1637845,1.1776516,1.1916382,1.2052795,1.2199442,1.2340074,1.2500424,1.2645965,1.2803284,1.2958735,1.3130395,1.3290775,1.3458574,1.3627456,1.3808681,1.3974096,1.4158033,1.4336896,1.4526758,1.4705836,1.4897498,1.5088589,1.5288100,1.5483259,1.5699213,1.5880332,1.6079710,1.6303248,1.6501195,1.6700115,1.6914867,1.7117509,1.7327762,1.7536907,1.7751805,1.7969656,1.8174962,1.8386641,1.8624879,1.8824589,1.9034233,1.9272783,1.9442184,1.9703653,1.9947246,2.0112786,2.0344400,2.0548093,2.0778720,2.0945442,2.1135445,2.1363807,2.1555820,2.1790042,2.1930399,2.2166154,2.2435641,2.2545207,2.2703280,2.2834270,2.2973533,2.3169873,2.3323579,2.3462760,2.3617361,2.3835709,2.4028342,2.4167376,2.4199834,2.4241548,2.4258935,2.4287655,2.4360077,2.4398122,2.4512763,2.4584827,2.4647758,2.4683747,2.4742651,2.4766896,2.4781995,2.4783943,2.4802792,2.4792814,2.4804204,2.4795539,2.4792979,2.4765227,2.4751272,2.4745507,2.4696226,2.4674501,2.4659297,2.4646835,2.4618375,2.4603138
"rw_0058",35.0999985,2.6477337e-02,2.4873972e-02,2.4378061e-02,2.6013613e-02,2.5591850e-02,2.4843931e-02,2.4425268e-02,2.3025513e-02,2.3290634e-02,2.3941994e-02,2.5672913e-02,2.4168253e-02,2.5041819e-02,2.4855852e-02,2.4783134e-02,2.4694443e-02,2.4440765e-02,2.4433136e-02,2.3535490e-02,2.4281979e-02,2.3717403e-02,2.3732424e-02,2.3755789e-02,2.4523973e-02,2.3691177e-02,2.4052143e-02,2.3851633e-02,2.4066925e-02,2.4495363e-02,2.3707867e-02,2.2016525e-02,2.2758961e-02,2.3279428e-02,2.3494244e-02,2.3483515e-02,2.3187160e-02,2.3039103e-02,2.2094965e-02,2.2173882e-02,2.3890257e-02,2.3955584e-02,2.4445295e-02,2.4168253e-02,2.4370193e-02,2.3365974e-02,2.4173498e-02,2.4034023e-02,2.3983955e-02,2.4415970e-02,2.4616718e-02,2.4255037e-02,2.4371624e-02,2.3456573e-02,2.3560047e-02,2.4198771e-02,2.4084091e-02,2.4898291e-02,2.4230480e-02,2.4720192e-02,2.3202658e-02,2.3240328e-02,2.3940802e-02,2.4429083e-02,2.4855614e-02,2.5175333e-02,2.4337769e-02,2.4487495e-02,2.4706602e-02,2.4353981e-02,2.4271488e-02,2.4044037e-02,2.3943663e-02,2.4738312e-02,2.4707794e-02,2.4669647e-02,2.4485588e-02,2.3818493e-02,2.4304628e-02,2.3034811e-02,2.3827791e-02,2.3648977e-02,2.3982286e-02,2.3750305e-02,2.3909092e-02,2.3322821e-02,2.3826838e-02,2.3712635e-02,2.4417162e-02,2.3561716e-02,2.3828506e-02,2.3493052e-02,2.3379803e-02,2.3342133e-02,2.3640871e-02,2.3538589e-02,2.3326159e-02,2.4055719e-02,2.3498058e-02,2.3694038e-02,2.3784399e-02,2.3293257e-02,2.3519993e-02,2.3364544e-02,2.3832083e-02,2.3537755e-02,2.3506880e-02,2.3840427e-02,2.3216128e-02,2.3415923e-02,2.3477077e-02,2.3509383e-02,2.3887873e-02,2.3671985e-02,2.3801565e-02,2.3603082e-02,2.3677826e-02,2.3626447e-02,2.3482084e-02,2.3508906e-02,2.3549199e-02,2.3560405e-02,2.3506761e-02,2.3461580e-02,2.3528099e-02,2.3467541e-02,2.3459554e-02,2.3358226e-02,2.3240209e-02,2.3213029e-02,2.3145795e-02,2.3259401e-02,2.3146152e-02,2.3119211e-02,2.3101211e-02,2.3132920e-02,2.3167253e-02,2.3147821e-02,2.3199797e-02,2.3165226e-02,2.3211360e-02,2.3277164e-02,2.3268223e-02,2.3287892e-02,2.3306251e-02,2.3310781e-02,2.3362517e-02,2.3354053e-02,2.3367405e-02,2.3321509e-02,2.3391843e-02,2.3378015e-02,2.3396850e-02,2.3401618e-02,2.3437858e-02,2.3450971e-02,2.3453474e-02,2.3472190e-02,2.3462772e-02,2.3458958e-02,2.3498654e-02,2.3535728e-02,2.3617148e-02,2.3694277e-02,2.3771048e-02,2.3831606e-02,2.3946762e-02,2.4053574e-02,2.4116039e-02,2.4173737e-02,2.4242759e-02,2.4293542e-02,2.4341941e-02,2.4347305e-02,2.4360299e-02,2.4347663e-02,2.4317026e-02,2.4265289e-02,2.4212718e-02,2.4121881e-02,2.4057388e-02,2.3953199e-02,2.3856401e-02,2.3786366e-02,2.3788154e-02,2.3802638e-02,2.3853123e-02,2.3889840e-02,2.3885012e-02,2.3874223e-02,2.3855090e-02,2.3842633e-02,2.3832023e-02,2.3807824e-02,2.3775578e-02,2.3754358e-02,2.3711979e-02,2.3685396e-02,2.3658693e-02,2.3628652e-02,2.3620665e-02,2.3593605e-02,2.3561954e-02,2.3570895e-02,2.3556471e-02,2.3542583e-02,2.3545384e-02,2.3557127e-02,2.3574889e-02,2.3591936e-02,2.3615122e-02,2.3670137e-02,2.3712397e-02,2.3775280e-02,2.3846447e-02,2.3940265e-02,2.4027348e-02,2.4132311e-02,2.4200976e-02,2.4290681e-02,2.4345636e-02,2.4417758e-02,2.4472237e-02,2.4505019e-02,2.4530292e-02,2.4565160e-02,2.4582982e-02,2.4604976e-02,2.4623096e-02,2.4666131e-02,2.4697244e-02,2.4708629e-02,2.4733901e-02,2.4737477e-02,2.4750710e-02,2.4771035e-02,2.4797142e-02,2.4825335e-02,2.4857998e-02,2.4902761e-02,2.4937868e-02,2.4980903e-02,2.5024116e-02,2.5066078e-02,2.5099397e-02,2.5149465e-02,2.5199831e-02,2.5251389e-02,2.5302529e-02,2.5373638e-02,2.5418222e-02,2.5474727e-02,2.5546789e-02,2.5632501e-02,2.5725722e-02,2.5820315e-02,2.5922120e-02,2.6039004e-02,2.6176810e-02,2.6339054e-02,2.6532829e-02,2.6771009e-02,2.7045965e-02,2.7354300e-02,2.7718723e-02,2.8139889e-02,2.8597653e-02,2.9120386e-02,2.9694080e-02,3.0325830e-02,3.1033635e-02,3.1823218e-02,3.2667458e-02,3.3653259e-02,3.4741044e-02,3.5915673e-02,3.7200153e-02,3.8500369e-02,3.9792836e-02,4.0988028e-02,4.2044401e-02,4.2938650e-02,4.3622971e-02,4.4121742e-02,4.4467032e-02,4.4686377e-02,4.4786870e-02,4.4810832e-02,4.4774115e-02,4.4667602e-02,4.4493675e-02,4.4273555e-02,4.3989122e-02,4.3648243e-02,4.3292165e-02,4.2872846e-02,4.2422473e-02,4.1955948e-02,4.1464627e-02,4.0957212e-02,4.0391028e-02,3.9848447e-02,3.9359212e-02,3.8806319e-02,3.8250566e-02,3.7710369e-02,3.7162185e-02,3.6618710e-02,3.6068141e-02,3.5537541e-02,3.5036325e-02,3.4504592e-02,3.4007490e-02,3.3538342e-02,3.3070862e-02,3.2622039e-02,3.2189727e-02,3.1763732e-02,3.1382442e-02,3.1015456e-02,3.0668616e-02,3.0339777e-02,3.0044734e-02,2.9756844e-02,2.9504299e-02,2.9241383e-02,2.9028416e-02,2.8820992e-02,2.8655648e-02,2.8516710e-02,2.8381884e-02,2.8283417e-02,2.8212547e-02,2.8128982e-02,2.8059006e-02,2.8039634e-02,2.8028786e-02,2.8047502e-02,2.8079271e-02,2.8139234e-02,2.8212249e-02,2.8323591e-02,2.8458476e-02,2.8606772e-02,2.8786778e-02,2.8967321e-02,2.9209495e-02,2.9421687e-02,2.9629946e-02,2.9887080e-02,3.0152202e-02,3.0919731e-02,3.1159520e-02,3.1419992e-02,3.1680465e-02,3.1954288e-02,3.2241046e-02,3.2539785e-02,3.2879829e-02,3.3261716e-02,3.3684731e-02,3.4201324e-02,3.4822285e-02,3.5548270e-02,3.6496818e-02,3.7645459e-02,3.9079487e-02,4.0826857e-02,4.2877078e-02,4.5277774e-02,4.7969699e-02,5.0828576e-02,5.3934276e-02,5.7035029e-02,5.9983909e-02,6.2812150e-02,6.5286815e-02,6.7398429e-02,6.9122672e-02,7.0392549e-02,7.1363330e-02,7.2011232e-02,7.2455525e-02,7.2730124e-02,7.2886109e-02,7.2964907e-02,7.3000968e-02,7.2999239e-02,7.3012054e-02,7.3021948e-02,7.3054671e-02,7.3102891e-02,7.3175013e-02,7.3263407e-02,7.3372662e-02,7.3461950e-02,7.3523223e-02,7.3539853e-02,7.3523521e-02,7.3451102e-02,7.3318303e-02,7.3147118e-02,7.2932243e-02,7.2675109e-02,7.2408140e-02,7.2123349e-02,7.1834207e-02,7.1529150e-02,7.1229637e-02,7.0925355e-02,7.0622027e-02,7.0330083e-02,7.0029616e-02,6.9744468e-02,6.9443166e-02,6.9142222e-02,6.8858325e-02,6.8550348e-02,6.8253577e-02,6.7962229e-02,6.7678690e-02,6.7389250e-02,6.7123055e-02,6.6846550e-02,6.6603422e-02,6.6381693e-02,6.6162586e-02,6.5948248e-02,6.5806448e-02,6.5670848e-02,6.5565169e-02,6.5509796e-02,6.5479696e-02,6.5502405e-02,6.5591037e-02,6.5689087e-02,6.5872431e-02,6.6110790e-02,6.6406488e-02,6.6762209e-02,6.7200959e-02,6.7682803e-02,6.8268776e-02,6.8904340e-02,6.9636345e-02,7.0449710e-02,7.1340680e-02,7.2331786e-02,7.3411703e-02,7.4567497e-02,7.5879455e-02,7.7290654e-02,7.8822672e-02,8.0466986e-02,8.2277954e-02,8.4247649e-02,8.6379707e-02,8.8636935e-02,9.1143012e-02,9.3807429e-02,9.6655905e-02,9.9686891e-02,0.1029069,0.1063301,0.1099318,0.1136287,0.1175423,0.1215912,0.1256755,0.1298187,0.1340124,0.1382489,0.1424426,0.1465377,0.1506383,0.1546814,0.1586608,0.1626529,0.1666604,0.1708685,0.1752875,0.1800127,0.1852643,0.1912433,0.1980354,0.2060075,0.2151218,0.2262691,0.2392837,0.2547401,0.2731013,0.2953402,0.3215556,0.3522841,0.3867865,0.4266002,0.4709877,0.5195217,0.5722488,0.6280521,0.6869373,0.7468911,0.8058284,0.8644736,0.9207541,0.9741412,1.0229238,1.0673099,1.1076405,1.1435040,1.1746156,1.2024213,1.2264075,1.2475336,1.2657673,1.2811227,1.2945137,1.3055744,1.3147573,1.3220205,1.3273849,1.3315190,1.3339157,1.3351979,1.3359287,1.3353341,1.3334458,1.3307190,1.3270574,1.3219168,1.3149693,1.3058460,1.2942054,1.2803907,1.2637385,1.2451965,1.2248018,1.2028453,1.1799471,1.1557164,1.1312088,1.1070464,1.0821464,1.0575635,1.0330437,1.0089959,0.9856620,0.9621956,0.9392195,0.9169194,0.8948962,0.8735666,0.8522216,0.8313245,0.8111852,0.7912064,0.7718502,0.7525768,0.7338837,0.7159521,0.6980988,0.6808701,0.6639261,0.6476386,0.6320179,0.6164913,0.6015888,0.5872048,0.5733176,0.5600557,0.5469582,0.5343914,0.5224487,0.5107945,0.4997358,0.4888457,0.4784353,0.4685620,0.4589044,0.4497544,0.4407939,0.4322901,0.4242171,0.4162944,0.4087707,0.4015002,0.3945743,0.3880011,0.3815545,0.3754362,0.3695561,0.3639375,0.3586015,0.3533491,0.3483607,0.3435831,0.3389847,0.3346100,0.3303216,0.3262086,0.3223025,0.3185062,0.3149341,0.3114070,0.3080536,0.3048751,0.3017774,0.2988222,0.2959438,0.2931865,0.2905690,0.2880248,0.2855957,0.2832375,0.2809813,0.2788285,0.2767659,0.2747917,0.2728733,0.2710527,0.2693433,0.2676660,0.2661114,0.2646189,0.2631982,0.2618862,0.2606048,0.2594417,0.2583231,0.2572801,0.2563675,0.2554931,0.2547282,0.2540347,0.2534165,0.2528872,0.2524225,0.2520481,0.2517537,0.2515514,0.2514299,0.2513761,0.2514052,0.2515373,0.2517896,0.2521046,0.2524946,0.2530045,0.2536171,0.2543046,0.2550987,0.2559804,0.2569807,0.2581154,0.2593316,0.2606852,0.2621574,0.2637294,0.2654837,0.2673651,0.2693813,0.2715764,0.2738474,0.2763919,0.2790623,0.2819200,0.2849662,0.2881404,0.2915993,0.2952709,0.2990978,0.3031459,0.3073174,0.3118027,0.3163925,0.3212036,0.3261935,0.3312137,0.3364480,0.3417155,0.3471046,0.3524538,0.3577347,0.3629997,0.3680738,0.3731014,0.3778760,0.3823505,0.3865639,0.3904091,0.3940260,0.3972144,0.4000893,0.4025385,0.4046434,0.4064578,0.4079435,0.4091740,0.4101343,0.4108359,0.4114156,0.4118491,0.4122164,0.4125465,0.4128792,0.4132362,0.4136418,0.4141885,0.4148522,0.4156686,0.4167130,0.4179818,0.4194882,0.4213458,0.4235499,0.4261527,0.4292224,0.4328564,0.4370314,0.4422094,0.4481997,0.4551578,0.4632288,0.4724667,0.4834936,0.4963561,0.5114609,0.5289391,0.5493575,0.5735509,0.6013082,0.6348604,0.6730447,0.7171966,0.7690368,0.8290715,0.9006000,0.9839458,1.0810506,1.1899266,1.3119493,1.4483979,1.5956668,1.7604810,1.9322944,2.1075993,2.2779329,2.4210908,2.5370188,2.6158667,2.6738935,2.7177939,2.7543831,2.7629802,2.7710619,2.7782152,2.7906830,2.8043666,2.8281455,2.8423290,2.8496068,2.8553936,2.8600068,2.8670187,2.8763075,2.8984952,2.9142642,2.9241085,2.9432011,2.9478912,2.9510899,2.9568055,2.9560430,2.9532175,2.9471064,2.9443970,2.9299674,2.9096503,2.8926635,2.8841629,2.8719122,2.8615592,2.8559678,2.8514733,2.8472650,2.8412676,2.8374248,2.8248630,2.8019981,2.7887712,2.7743106,2.7627954,2.7536778,2.7479787,2.7390921,2.7219710,2.6921837,2.6587481,2.6411195,2.6123898,2.5855260,2.5640140,2.5387511,2.5057750,2.4723697,2.4434865,2.4108322,2.3790436,2.3524184,2.3222842,2.2855804,2.2578781,2.2280703,2.1943314,2.1622226,2.1307583,2.1048977,2.0699768,2.0403061,2.0107300,1.9816033,1.9516597,1.9246459,1.8942045,1.8664417,1.8354568,1.8094072,1.7815449,1.7534484,1.7264169,1.6997118,1.6735699,1.6478958,1.6221964,1.5980718,1.5739586,1.5505441,1.5274237,1.5037578,1.4824986,1.4597176,1.4388235,1.4173580,1.3964914,1.3771255,1.3565462,1.3372558,1.3183106,1.2999344,1.2815078,1.2636591,1.2464836,1.2293743,1.2131853,1.1970062,1.1818060,1.1662335,1.1519754,1.1375747,1.1237891,1.1104686,1.0976552,1.0854330,1.0732472,1.0618565,1.0504932,1.0397397,1.0294105,1.0195496,1.0096784,1.0003994,0.9914681,0.9826368,0.9747101,0.9665524,0.9590764,0.9515898,0.9448987,0.9377488,0.9314896,0.9252924,0.9195240,0.9139814,0.9083786,0.9033025,0.8984767,0.8941483,0.8898489,0.8857833,0.8819654,0.8785941,0.8750744,0.8717965,0.8690006,0.8666779,0.8639773,0.8618531,0.8601412,0.8584461,0.8570415,0.8558751,0.8547820,0.8539781,0.8537412,0.8531495,0.8530761,0.8533399,0.8536851,0.8542226,0.8549646,0.8560214,0.8571768,0.8586357,0.8603230,0.8623697,0.8646840,0.8668455,0.8695930,0.8724716,0.8756822,0.8789876,0.8827865,0.8866050,0.8907355,0.8951010,0.8998232,0.9047609,0.9100404,0.9150978,0.9208053,0.9268407,0.9328062,0.9393799,0.9458090,0.9529357,0.9599015,0.9678147,0.9756643,0.9835929,0.9921234,1.0008670,1.0101312,1.0188892,1.0286646,1.0386111,1.0490096,1.0590346,1.0698849,1.0810833,1.0922283,1.1039424,1.1161458,1.1283120,1.1411550,1.1538213,1.1671107,1.1803535,1.1942775,1.2080823,1.2234832,1.2375088,1.2527878,1.2674730,1.2831178,1.2988715,1.3158082,1.3320168,1.3486035,1.3654584,1.3837036,1.4014598,1.4192865,1.4368846,1.4553306,1.4746200,1.4934456,1.5125774,1.5331565,1.5525074,1.5718985,1.5905117,1.6098871,1.6323640,1.6537024,1.6727161,1.6943613,1.7143801,1.7358798,1.7574310,1.7797865,1.8031032,1.8207102,1.8440443,1.8648424,1.8865356,1.9080688,1.9303741,1.9516102,1.9748650,1.9950835,2.0141697,2.0421700,2.0581496,2.0800452,2.0986109,2.1179326,2.1409390,2.1637530,2.1803646,2.1983669,2.2252216,2.2415669,2.2577796,2.2726228,2.2845671,2.3038268,2.3227856,2.3359320,2.3493230,2.3731587,2.3955879,2.4086597,2.4125834,2.4144015,2.4177489,2.4246595,2.4308321,2.4401631,2.4480126,2.4623423,2.4664612,2.4686003,2.4686770,2.4698050,2.4707394,2.4699094,2.4718449,2.4718893,2.4741395,2.4739163,2.4704981,2.4703050,2.4677708,2.4693606,2.4675326,2.4653242,2.4613957,2.4601889,2.4542711,2.4523504,2.4504976
"rw_0059",35.2999992,2.6517630e-02,2.4770975e-02,2.4473429e-02,2.5957346e-02,2.5839567e-02,2.4857283e-02,2.4342775e-02,2.3088932e-02,2.3290634e-02,2.3914337e-02,2.5641680e-02,2.4053812e-02,2.5082827e-02,2.4921417e-02,2.4724960e-02,2.4702787e-02,2.4452925e-02,2.4341106e-02,2.3514271e-02,2.4294376e-02,2.3677349e-02,2.3649931e-02,2.3763895e-02,2.4425745e-02,2.3699045e-02,2.4004936e-02,2.3820400e-02,2.4061441e-02,2.4489403e-02,2.3696661e-02,2.1942139e-02,2.2770643e-02,2.3236036e-02,2.3468018e-02,2.3422480e-02,2.3176908e-02,2.3018122e-02,2.2130728e-02,2.2143841e-02,2.3890972e-02,2.3930311e-02,2.4445534e-02,2.4153709e-02,2.4380445e-02,2.3322821e-02,2.4105072e-02,2.3965359e-02,2.4004936e-02,2.4389982e-02,2.4611235e-02,2.4251699e-02,2.4287462e-02,2.3437977e-02,2.3528814e-02,2.4243116e-02,2.3994923e-02,2.4825573e-02,2.4281263e-02,2.4702787e-02,2.3240805e-02,2.3199081e-02,2.3843527e-02,2.4366856e-02,2.4865150e-02,2.5092363e-02,2.4243832e-02,2.4451494e-02,2.4699926e-02,2.4353743e-02,2.4296999e-02,2.4063587e-02,2.4006367e-02,2.4741888e-02,2.4717569e-02,2.4704933e-02,2.4473429e-02,2.3810625e-02,2.4273634e-02,2.2991657e-02,2.3787498e-02,2.3703575e-02,2.3891687e-02,2.3748636e-02,2.3835897e-02,2.3281574e-02,2.3798704e-02,2.3685932e-02,2.4409294e-02,2.3494720e-02,2.3799896e-02,2.3446560e-02,2.3346424e-02,2.3317099e-02,2.3599625e-02,2.3519516e-02,2.3252487e-02,2.3963213e-02,2.3517132e-02,2.3666859e-02,2.3759365e-02,2.3249626e-02,2.3549318e-02,2.3347855e-02,2.3810148e-02,2.3508430e-02,2.3510695e-02,2.3785710e-02,2.3204923e-02,2.3388982e-02,2.3465037e-02,2.3472190e-02,2.3874760e-02,2.3615003e-02,2.3730159e-02,2.3596048e-02,2.3647308e-02,2.3589015e-02,2.3467779e-02,2.3506641e-02,2.3506761e-02,2.3554921e-02,2.3479819e-02,2.3430824e-02,2.3504972e-02,2.3451805e-02,2.3431420e-02,2.3322225e-02,2.3214579e-02,2.3185968e-02,2.3111105e-02,2.3219705e-02,2.3120522e-02,2.3091674e-02,2.3064137e-02,2.3091435e-02,2.3126364e-02,2.3110390e-02,2.3157120e-02,2.3129225e-02,2.3167610e-02,2.3232222e-02,2.3239732e-02,2.3252606e-02,2.3266315e-02,2.3272753e-02,2.3333430e-02,2.3304820e-02,2.3324490e-02,2.3291230e-02,2.3358941e-02,2.3344636e-02,2.3370147e-02,2.3366213e-02,2.3402572e-02,2.3424387e-02,2.3435354e-02,2.3446798e-02,2.3438573e-02,2.3445129e-02,2.3480177e-02,2.3512602e-02,2.3591280e-02,2.3662567e-02,2.3745775e-02,2.3802280e-02,2.3914933e-02,2.4018288e-02,2.4081826e-02,2.4139166e-02,2.4211287e-02,2.4257898e-02,2.4307489e-02,2.4318933e-02,2.4324656e-02,2.4319887e-02,2.4289012e-02,2.4236083e-02,2.4191380e-02,2.4096370e-02,2.4028301e-02,2.3918629e-02,2.3823023e-02,2.3740470e-02,2.3731112e-02,2.3749053e-02,2.3806393e-02,2.3846328e-02,2.3852229e-02,2.3844361e-02,2.3831069e-02,2.3816645e-02,2.3801327e-02,2.3779511e-02,2.3745537e-02,2.3721576e-02,2.3682535e-02,2.3654222e-02,2.3627043e-02,2.3595810e-02,2.3591876e-02,2.3562431e-02,2.3531258e-02,2.3539722e-02,2.3519099e-02,2.3509681e-02,2.3516536e-02,2.3528039e-02,2.3542821e-02,2.3564517e-02,2.3588002e-02,2.3640633e-02,2.3687780e-02,2.3751140e-02,2.3823678e-02,2.3919404e-02,2.4005592e-02,2.4110198e-02,2.4180770e-02,2.4266958e-02,2.4325073e-02,2.4392068e-02,2.4450421e-02,2.4480164e-02,2.4507582e-02,2.4539649e-02,2.4556100e-02,2.4580538e-02,2.4595678e-02,2.4638176e-02,2.4673462e-02,2.4683416e-02,2.4703383e-02,2.4709463e-02,2.4723470e-02,2.4744511e-02,2.4770260e-02,2.4794340e-02,2.4830282e-02,2.4871230e-02,2.4910390e-02,2.4955213e-02,2.4996877e-02,2.5035322e-02,2.5072753e-02,2.5120854e-02,2.5170088e-02,2.5225461e-02,2.5273323e-02,2.5345623e-02,2.5386393e-02,2.5447071e-02,2.5521696e-02,2.5603294e-02,2.5694966e-02,2.5792360e-02,2.5892437e-02,2.6009560e-02,2.6150107e-02,2.6309133e-02,2.6502728e-02,2.6736796e-02,2.7015865e-02,2.7322233e-02,2.7687609e-02,2.8108299e-02,2.8568745e-02,2.9091775e-02,2.9667616e-02,3.0296981e-02,3.1006157e-02,3.1798542e-02,3.2647133e-02,3.3629179e-02,3.4717321e-02,3.5897613e-02,3.7182271e-02,3.8482130e-02,3.9776683e-02,4.0971696e-02,4.2026103e-02,4.2925060e-02,4.3609083e-02,4.4109285e-02,4.4453084e-02,4.4669926e-02,4.4770002e-02,4.4793665e-02,4.4754028e-02,4.4647098e-02,4.4471443e-02,4.4250846e-02,4.3966115e-02,4.3622136e-02,4.3265224e-02,4.2843223e-02,4.2393029e-02,4.1925848e-02,4.1431248e-02,4.0926039e-02,4.0357292e-02,3.9811134e-02,3.9329290e-02,3.8773537e-02,3.8219154e-02,3.7674904e-02,3.7124813e-02,3.6579907e-02,3.6029279e-02,3.5499096e-02,3.4995556e-02,3.4465075e-02,3.3970714e-02,3.3500969e-02,3.3031046e-02,3.2584667e-02,3.2151222e-02,3.1727493e-02,3.1348407e-02,3.0978084e-02,3.0629575e-02,3.0292392e-02,3.0004442e-02,2.9713929e-02,2.9460549e-02,2.9206276e-02,2.8991163e-02,2.8780699e-02,2.8617144e-02,2.8481603e-02,2.8339505e-02,2.8246522e-02,2.8168559e-02,2.8100669e-02,2.8019726e-02,2.8010190e-02,2.8006077e-02,2.8020561e-02,2.8052151e-02,2.8112829e-02,2.8174102e-02,2.8299451e-02,2.8431177e-02,2.8578818e-02,2.8769374e-02,2.8942049e-02,2.9179931e-02,2.9401183e-02,2.9607892e-02,2.9862881e-02,3.0126333e-02,3.0942082e-02,3.1181037e-02,3.1439960e-02,3.1703532e-02,3.1973541e-02,3.2260478e-02,3.2562792e-02,3.2901585e-02,3.3282757e-02,3.3710063e-02,3.4232974e-02,3.4857571e-02,3.5581529e-02,3.6528289e-02,3.7681818e-02,3.9118767e-02,4.0864527e-02,4.2922080e-02,4.5325756e-02,4.8018336e-02,5.0878406e-02,5.3989768e-02,5.7091177e-02,6.0040772e-02,6.2866271e-02,6.5346539e-02,6.7453027e-02,6.9176018e-02,7.0448577e-02,7.1418881e-02,7.2065234e-02,7.2504759e-02,7.2778702e-02,7.2929025e-02,7.3008358e-02,7.3038936e-02,7.3038876e-02,7.3045492e-02,7.3054671e-02,7.3085725e-02,7.3133051e-02,7.3205829e-02,7.3295474e-02,7.3398113e-02,7.3484242e-02,7.3546112e-02,7.3566914e-02,7.3545516e-02,7.3470950e-02,7.3337436e-02,7.3165298e-02,7.2946250e-02,7.2691977e-02,7.2423339e-02,7.2139561e-02,7.1846426e-02,7.1542859e-02,7.1242332e-02,7.0936978e-02,7.0634246e-02,7.0342183e-02,7.0039392e-02,6.9751978e-02,6.9449186e-02,6.9151044e-02,6.8863928e-02,6.8560183e-02,6.8260431e-02,6.7969918e-02,6.7687750e-02,6.7397952e-02,6.7127585e-02,6.6853046e-02,6.6607237e-02,6.6386163e-02,6.6169202e-02,6.5961123e-02,6.5815628e-02,6.5680802e-02,6.5572381e-02,6.5517664e-02,6.5489531e-02,6.5516889e-02,6.5602958e-02,6.5703571e-02,6.5887690e-02,6.6122413e-02,6.6419780e-02,6.6778958e-02,6.7220032e-02,6.7700386e-02,6.8288028e-02,6.8921208e-02,6.9658637e-02,7.0468545e-02,7.1361601e-02,7.2354436e-02,7.3435187e-02,7.4591815e-02,7.5905502e-02,7.7311158e-02,7.8848124e-02,8.0492079e-02,8.2305610e-02,8.4277391e-02,8.6412668e-02,8.8668883e-02,9.1178000e-02,9.3844116e-02,9.6696377e-02,9.9728316e-02,0.1029524,0.1063769,0.1099752,0.1136783,0.1175945,0.1216481,0.1257303,0.1298780,0.1340777,0.1383198,0.1425170,0.1466149,0.1507174,0.1547682,0.1587521,0.1627499,0.1667683,0.1709724,0.1754008,0.1801302,0.1853878,0.1913768,0.1981755,0.2061618,0.2152908,0.2264467,0.2394847,0.2549601,0.2733525,0.2955986,0.3218467,0.3525930,0.3871508,0.4269879,0.4713935,0.5199494,0.5727549,0.6285503,0.6875298,0.7475369,0.8065310,0.8652401,0.9215132,0.9749305,1.0237160,1.0681345,1.1084342,1.1442583,1.1753643,1.2031565,1.2270319,1.2481575,1.2663064,1.2816093,1.2948871,1.3059026,1.3149691,1.3222084,1.3274921,1.3316010,1.3339355,1.3351619,1.3357258,1.3350835,1.3330833,1.3303766,1.3267443,1.3214951,1.3145316,1.3054249,1.2938058,1.2799922,1.2632658,1.2446620,1.2242055,1.2022425,1.1793543,1.1551256,1.1306107,1.1063817,1.0815630,1.0569251,1.0323946,1.0083287,0.9849470,0.9615757,0.9385450,0.9162874,0.8942496,0.8729130,0.8515797,0.8306786,0.8105952,0.7905895,0.7712668,0.7519923,0.7333282,0.7153891,0.6975572,0.6803341,0.6634184,0.6471434,0.6315014,0.6159861,0.6010983,0.5867368,0.5728421,0.5596057,0.5465272,0.5339660,0.5220373,0.5103971,0.4993543,0.4884667,0.4780452,0.4681972,0.4585587,0.4493993,0.4404581,0.4319727,0.4239047,0.4159779,0.4084679,0.4012141,0.3942946,0.3877287,0.3812768,0.3751734,0.3693027,0.3636828,0.3583464,0.3531084,0.3481173,0.3433500,0.3387483,0.3343992,0.3300968,0.3259987,0.3220899,0.3183022,0.3147361,0.3112091,0.3078620,0.3046736,0.3015881,0.2986482,0.2957547,0.2930031,0.2903946,0.2878418,0.2854190,0.2830674,0.2808093,0.2786663,0.2765945,0.2746314,0.2727194,0.2709034,0.2691829,0.2675245,0.2659741,0.2644681,0.2630381,0.2617311,0.2604688,0.2592937,0.2581842,0.2571586,0.2562265,0.2553731,0.2545931,0.2539052,0.2532828,0.2527639,0.2523033,0.2519275,0.2516207,0.2514375,0.2513004,0.2512636,0.2513092,0.2514316,0.2516653,0.2519816,0.2524047,0.2529109,0.2535195,0.2542016,0.2549955,0.2558872,0.2568893,0.2580330,0.2592516,0.2606019,0.2620721,0.2636383,0.2654022,0.2672809,0.2693044,0.2715093,0.2737798,0.2763273,0.2790001,0.2818522,0.2849017,0.2880751,0.2915428,0.2952141,0.2990543,0.3030884,0.3072564,0.3117607,0.3163531,0.3211737,0.3261482,0.3311712,0.3364160,0.3416758,0.3470812,0.3524291,0.3577143,0.3629765,0.3680576,0.3730925,0.3778679,0.3823524,0.3865595,0.3904073,0.3940255,0.3972262,0.4001033,0.4025627,0.4046838,0.4064923,0.4079864,0.4092141,0.4101806,0.4108865,0.4114682,0.4119127,0.4122914,0.4126163,0.4129638,0.4133254,0.4137446,0.4142763,0.4149483,0.4157724,0.4168117,0.4180904,0.4196066,0.4214796,0.4236820,0.4262717,0.4293715,0.4330161,0.4371990,0.4423715,0.4483767,0.4553345,0.4634233,0.4726728,0.4836946,0.4965944,0.5116972,0.5292113,0.5496494,0.5738494,0.6016459,0.6352189,0.6734218,0.7175932,0.7695020,0.8295925,0.9010774,0.9845548,1.0817418,1.1907086,1.3128744,1.4492856,1.5967212,1.7616364,1.9331595,2.1083381,2.2784123,2.4219923,2.5382507,2.6199508,2.6763029,2.7167413,2.7540157,2.7665699,2.7730725,2.7809401,2.7937534,2.8045187,2.8223293,2.8408437,2.8536544,2.8560021,2.8608010,2.8701115,2.8759863,2.8853803,2.9091096,2.9185569,2.9350972,2.9484429,2.9534807,2.9525659,2.9581048,2.9507701,2.9473746,2.9287376,2.9144645,2.9067447,2.8915234,2.8768337,2.8703706,2.8648305,2.8628914,2.8555257,2.8521488,2.8443158,2.8401101,2.8225694,2.8022037,2.7866919,2.7747574,2.7667420,2.7587655,2.7505527,2.7408559,2.7171624,2.6914060,2.6616790,2.6403334,2.6125190,2.5864019,2.5636868,2.5418539,2.5044701,2.4728343,2.4433568,2.4099228,2.3785195,2.3494210,2.3209383,2.2850969,2.2574711,2.2277102,2.1944067,2.1612878,2.1305840,2.1030474,2.0683556,2.0401294,2.0100033,1.9816326,1.9513474,1.9227955,1.8932898,1.8652593,1.8343384,1.8079554,1.7813303,1.7528424,1.7253231,1.6995175,1.6722478,1.6469712,1.6218638,1.5974240,1.5733116,1.5498935,1.5263747,1.5031488,1.4817624,1.4592592,1.4379964,1.4168955,1.3960311,1.3763263,1.3558905,1.3367194,1.3175684,1.2993752,1.2808943,1.2630706,1.2458016,1.2287467,1.2127727,1.1966325,1.1810999,1.1656772,1.1516138,1.1371624,1.1235278,1.1101028,1.0974286,1.0850855,1.0728041,1.0615667,1.0501776,1.0394143,1.0290548,1.0193422,1.0095339,1.0001690,0.9911809,0.9823657,0.9744744,0.9663409,0.9587746,0.9514343,0.9447978,0.9376150,0.9314445,0.9251560,0.9193547,0.9139487,0.9082816,0.9032608,0.8984817,0.8940799,0.8897917,0.8858179,0.8818570,0.8784856,0.8750291,0.8717729,0.8690306,0.8666724,0.8639887,0.8618728,0.8601179,0.8584234,0.8570485,0.8559098,0.8548460,0.8539814,0.8537768,0.8532302,0.8530877,0.8534332,0.8537089,0.8543203,0.8550270,0.8561022,0.8573310,0.8587410,0.8604649,0.8624918,0.8647605,0.8669524,0.8697336,0.8725970,0.8758231,0.8791165,0.8828890,0.8867203,0.8908864,0.8952668,0.8999786,0.9049253,0.9101835,0.9151613,0.9209986,0.9270363,0.9330153,0.9395557,0.9460488,0.9531270,0.9601672,0.9679236,0.9758268,0.9838288,0.9922557,1.0011210,1.0102957,1.0191207,1.0289315,1.0388522,1.0492916,1.0592487,1.0700788,1.0813007,1.0924169,1.1041281,1.1165365,1.1285121,1.1413682,1.1539561,1.1673125,1.1806138,1.1946021,1.2083433,1.2236291,1.2378700,1.2529382,1.2677757,1.2834545,1.2993360,1.3162527,1.3320713,1.3489995,1.3658308,1.3839599,1.4015648,1.4193668,1.4370805,1.4559075,1.4746196,1.4934188,1.5123787,1.5328743,1.5526226,1.5725765,1.5911596,1.6103371,1.6331431,1.6541744,1.6730678,1.6944695,1.7147853,1.7353024,1.7575243,1.7798601,1.8036238,1.8210475,1.8439077,1.8644463,1.8873827,1.9083229,1.9312346,1.9507536,1.9743942,1.9958750,2.0149140,2.0401967,2.0579855,2.0813160,2.0995274,2.1177194,2.1423249,2.1620834,2.1814928,2.1987965,2.2260540,2.2454331,2.2568769,2.2743542,2.2883096,2.3037069,2.3238721,2.3381779,2.3507478,2.3708067,2.3902783,2.4076295,2.4171541,2.4212708,2.4212012,2.4276431,2.4331384,2.4365647,2.4493051,2.4554799,2.4652276,2.4714582,2.4722612,2.4755790,2.4762590,2.4762409,2.4789326,2.4793866,2.4777477,2.4800773,2.4764514,2.4762049,2.4774799,2.4773655,2.4740310,2.4690614,2.4681308,2.4684525,2.4639723,2.4626186,2.4572601
"rw_0060",35.5000000,2.6571751e-02,2.4771452e-02,2.4419308e-02,2.6153326e-02,2.5640249e-02,2.4743319e-02,2.4454355e-02,2.3062468e-02,2.3338795e-02,2.3936272e-02,2.5656462e-02,2.4151087e-02,2.5089979e-02,2.4833441e-02,2.4750710e-02,2.4636030e-02,2.4411440e-02,2.4373531e-02,2.3550272e-02,2.4274588e-02,2.3700953e-02,2.3690701e-02,2.3657799e-02,2.4469852e-02,2.3659468e-02,2.4025202e-02,2.3834705e-02,2.4067163e-02,2.4506807e-02,2.3695946e-02,2.1986723e-02,2.2752523e-02,2.3188591e-02,2.3413420e-02,2.3473740e-02,2.3139954e-02,2.2991896e-02,2.2094011e-02,2.2205353e-02,2.3913622e-02,2.3927450e-02,2.4491310e-02,2.4176836e-02,2.4410486e-02,2.3340464e-02,2.4100304e-02,2.3988247e-02,2.3952961e-02,2.4420977e-02,2.4607420e-02,2.4227381e-02,2.4318457e-02,2.3446083e-02,2.3560047e-02,2.4227381e-02,2.3994446e-02,2.4809361e-02,2.4187088e-02,2.4717569e-02,2.3203611e-02,2.3179054e-02,2.3796558e-02,2.4326801e-02,2.4855852e-02,2.5120497e-02,2.4219513e-02,2.4477482e-02,2.4719000e-02,2.4366379e-02,2.4277210e-02,2.4034500e-02,2.3989201e-02,2.4712324e-02,2.4749041e-02,2.4674654e-02,2.4467707e-02,2.3838282e-02,2.4271250e-02,2.2995949e-02,2.3788929e-02,2.3620605e-02,2.3895264e-02,2.3746967e-02,2.3823977e-02,2.3253918e-02,2.3739815e-02,2.3641825e-02,2.4392605e-02,2.3506641e-02,2.3790836e-02,2.3375511e-02,2.3328781e-02,2.3305655e-02,2.3609400e-02,2.3503780e-02,2.3281097e-02,2.3944855e-02,2.3426771e-02,2.3605108e-02,2.3727655e-02,2.3244858e-02,2.3498774e-02,2.3353577e-02,2.3787022e-02,2.3505330e-02,2.3485661e-02,2.3754478e-02,2.3147702e-02,2.3374557e-02,2.3467541e-02,2.3456097e-02,2.3808718e-02,2.3615837e-02,2.3723125e-02,2.3562789e-02,2.3598313e-02,2.3552299e-02,2.3439407e-02,2.3447275e-02,2.3486018e-02,2.3519397e-02,2.3444057e-02,2.3396850e-02,2.3464203e-02,2.3397446e-02,2.3390055e-02,2.3310781e-02,2.3167849e-02,2.3151278e-02,2.3092508e-02,2.3182631e-02,2.3089528e-02,2.3038507e-02,2.3025990e-02,2.3061752e-02,2.3090363e-02,2.3075700e-02,2.3123384e-02,2.3102641e-02,2.3142099e-02,2.3214817e-02,2.3217559e-02,2.3222208e-02,2.3240566e-02,2.3243666e-02,2.3304939e-02,2.3283601e-02,2.3300886e-02,2.3259044e-02,2.3323655e-02,2.3313046e-02,2.3336530e-02,2.3336053e-02,2.3375034e-02,2.3397207e-02,2.3414016e-02,2.3431897e-02,2.3422480e-02,2.3415089e-02,2.3455739e-02,2.3494363e-02,2.3571730e-02,2.3648620e-02,2.3715854e-02,2.3775935e-02,2.3892045e-02,2.3992062e-02,2.4060607e-02,2.4119854e-02,2.4185419e-02,2.4232745e-02,2.4283051e-02,2.4296403e-02,2.4301648e-02,2.4292707e-02,2.4262190e-02,2.4213552e-02,2.4166584e-02,2.4072766e-02,2.4009347e-02,2.3888230e-02,2.3805261e-02,2.3721635e-02,2.3705959e-02,2.3727179e-02,2.3772836e-02,2.3813725e-02,2.3825467e-02,2.3823082e-02,2.3810625e-02,2.3792148e-02,2.3777187e-02,2.3755074e-02,2.3723543e-02,2.3701072e-02,2.3659587e-02,2.3630381e-02,2.3605704e-02,2.3575544e-02,2.3570418e-02,2.3547351e-02,2.3516238e-02,2.3527324e-02,2.3508132e-02,2.3500681e-02,2.3504436e-02,2.3518085e-02,2.3536503e-02,2.3553848e-02,2.3576617e-02,2.3632705e-02,2.3677886e-02,2.3739815e-02,2.3813069e-02,2.3907125e-02,2.3991168e-02,2.4096966e-02,2.4165094e-02,2.4254084e-02,2.4311125e-02,2.4378181e-02,2.4437189e-02,2.4466991e-02,2.4492323e-02,2.4525166e-02,2.4543524e-02,2.4566293e-02,2.4582863e-02,2.4625778e-02,2.4658442e-02,2.4669409e-02,2.4692118e-02,2.4697840e-02,2.4710894e-02,2.4731636e-02,2.4758101e-02,2.4787486e-02,2.4818659e-02,2.4858236e-02,2.4900198e-02,2.4944603e-02,2.4987221e-02,2.5023460e-02,2.5062680e-02,2.5107145e-02,2.5157750e-02,2.5210857e-02,2.5259316e-02,2.5328875e-02,2.5376797e-02,2.5434196e-02,2.5505781e-02,2.5588036e-02,2.5683284e-02,2.5780737e-02,2.5881827e-02,2.5998771e-02,2.6135802e-02,2.6293695e-02,2.6486874e-02,2.6732147e-02,2.7001023e-02,2.7314365e-02,2.7677357e-02,2.8098524e-02,2.8560281e-02,2.9083192e-02,2.9660702e-02,3.0293763e-02,3.1005263e-02,3.1797349e-02,3.2642603e-02,3.3631980e-02,3.4720898e-02,3.5902441e-02,3.7181973e-02,3.8486898e-02,3.9781332e-02,4.0978670e-02,4.2033374e-02,4.2931974e-02,4.3615818e-02,4.4113457e-02,4.4456184e-02,4.4677258e-02,4.4776142e-02,4.4798255e-02,4.4758558e-02,4.4650376e-02,4.4475257e-02,4.4256151e-02,4.3968260e-02,4.3627799e-02,4.3268681e-02,4.2847037e-02,4.2395711e-02,4.1927993e-02,4.1435182e-02,4.0929615e-02,4.0359795e-02,3.9817393e-02,3.9332032e-02,3.8776696e-02,3.8222492e-02,3.7676036e-02,3.7124217e-02,3.6582649e-02,3.6030889e-02,3.5500109e-02,3.4995675e-02,3.4464359e-02,3.3966959e-02,3.3496916e-02,3.3026338e-02,3.2577991e-02,3.2144547e-02,3.1726837e-02,3.1345069e-02,3.0974746e-02,3.0626655e-02,3.0295193e-02,2.9999137e-02,2.9720128e-02,2.9464662e-02,2.9211104e-02,2.8994918e-02,2.8787315e-02,2.8633356e-02,2.8500259e-02,2.8361261e-02,2.8268754e-02,2.8195381e-02,2.8117120e-02,2.8043389e-02,2.8029799e-02,2.8023601e-02,2.8038144e-02,2.8066874e-02,2.8127968e-02,2.8200924e-02,2.8310299e-02,2.8444231e-02,2.8593183e-02,2.8778553e-02,2.8955281e-02,2.9189706e-02,2.9410720e-02,2.9629350e-02,2.9875755e-02,3.0138731e-02,3.0978143e-02,3.1217754e-02,3.1480014e-02,3.1740308e-02,3.2013714e-02,3.2299042e-02,3.2603562e-02,3.2947004e-02,3.3326745e-02,3.3755839e-02,3.4277380e-02,3.4902692e-02,3.5630763e-02,3.6577284e-02,3.7739456e-02,3.9174855e-02,4.0919662e-02,4.2973757e-02,4.5386016e-02,4.8077583e-02,5.0938487e-02,5.4051995e-02,5.7159901e-02,6.0106099e-02,6.2938750e-02,6.5425813e-02,6.7521572e-02,6.9243133e-02,7.0517838e-02,7.1488917e-02,7.2133124e-02,7.2568536e-02,7.2840631e-02,7.2990894e-02,7.3069513e-02,7.3094606e-02,7.3095202e-02,7.3096633e-02,7.3104501e-02,7.3137403e-02,7.3185384e-02,7.3254406e-02,7.3341608e-02,7.3442161e-02,7.3526025e-02,7.3591053e-02,7.3608637e-02,7.3587775e-02,7.3514104e-02,7.3379636e-02,7.3206663e-02,7.2987914e-02,7.2728157e-02,7.2459340e-02,7.2172940e-02,7.1884036e-02,7.1573794e-02,7.1276188e-02,7.0968509e-02,7.0664227e-02,7.0372403e-02,7.0068538e-02,6.9784403e-02,6.9480062e-02,6.9177806e-02,6.8892479e-02,6.8585694e-02,6.8291545e-02,6.8003774e-02,6.7716718e-02,6.7428708e-02,6.7155719e-02,6.6883087e-02,6.6641033e-02,6.6417396e-02,6.6200435e-02,6.5989256e-02,6.5850556e-02,6.5709233e-02,6.5607965e-02,6.5557837e-02,6.5526783e-02,6.5561175e-02,6.5632105e-02,6.5736353e-02,6.5923691e-02,6.6158652e-02,6.6463113e-02,6.6821516e-02,6.7260206e-02,6.7737043e-02,6.8323135e-02,6.8957210e-02,6.9693387e-02,7.0502758e-02,7.1394265e-02,7.2389305e-02,7.3476017e-02,7.4628055e-02,7.5946569e-02,7.7351093e-02,7.8884244e-02,8.0530703e-02,8.2348704e-02,8.4320545e-02,8.6450100e-02,8.8712871e-02,9.1228008e-02,9.3892962e-02,9.6746147e-02,9.9782914e-02,0.1030048,0.1064289,0.1100337,0.1137355,0.1176510,0.1217100,0.1257980,0.1299413,0.1341469,0.1383882,0.1425921,0.1466919,0.1507948,0.1548465,0.1588344,0.1628329,0.1668597,0.1710676,0.1755005,0.1802352,0.1854994,0.1914967,0.1982960,0.2062877,0.2154214,0.2265943,0.2396319,0.2551216,0.2735391,0.2957973,0.3220479,0.3528044,0.3873841,0.4272152,0.4716671,0.5202573,0.5731030,0.6289381,0.6879072,0.7479518,0.8070116,0.8657135,0.9220194,0.9754518,1.0242734,1.0687250,1.1090055,1.1448938,1.1759522,1.2036641,1.2275403,1.2486458,1.2667050,1.2819052,1.2951989,1.3061957,1.3151751,1.3223403,1.3275850,1.3316267,1.3339362,1.3350430,1.3354902,1.3348668,1.3328588,1.3302686,1.3266152,1.3212616,1.3143389,1.3050342,1.2933968,1.2797350,1.2630205,1.2442851,1.2238491,1.2018437,1.1789571,1.1546965,1.1301730,1.1059606,1.0811281,1.0564350,1.0319231,1.0078583,0.9844738,0.9610815,0.9380888,0.9158399,0.8938065,0.8724811,0.8511549,0.8302623,0.8101413,0.7901701,0.7708253,0.7515966,0.7329189,0.7150152,0.6971534,0.6799593,0.6630470,0.6467692,0.6311463,0.6156579,0.6007637,0.5864199,0.5725414,0.5593136,0.5462397,0.5336832,0.5217699,0.5101330,0.4990958,0.4882178,0.4778034,0.4679645,0.4583197,0.4491764,0.4402390,0.4317563,0.4237026,0.4157759,0.4082773,0.4010202,0.3941068,0.3875489,0.3811114,0.3749971,0.3691293,0.3635219,0.3581895,0.3529485,0.3479597,0.3431945,0.3386064,0.3342677,0.3299628,0.3258567,0.3219532,0.3181714,0.3145994,0.3110763,0.3077427,0.3045593,0.3014529,0.2985389,0.2956367,0.2928890,0.2902769,0.2877306,0.2853104,0.2829471,0.2806957,0.2785666,0.2764740,0.2745218,0.2726106,0.2708061,0.2690873,0.2674277,0.2658784,0.2643704,0.2629504,0.2616452,0.2603780,0.2592046,0.2580816,0.2570717,0.2561300,0.2552729,0.2545154,0.2538059,0.2532166,0.2526813,0.2522256,0.2518447,0.2515516,0.2513623,0.2512310,0.2511988,0.2512417,0.2513717,0.2515982,0.2519104,0.2523335,0.2528476,0.2534658,0.2541456,0.2549390,0.2558286,0.2568356,0.2579821,0.2591943,0.2605506,0.2620247,0.2635940,0.2653598,0.2672545,0.2692650,0.2714702,0.2737409,0.2762873,0.2789655,0.2818224,0.2848717,0.2880437,0.2915150,0.2951834,0.2990243,0.3030688,0.3072466,0.3117335,0.3163288,0.3211527,0.3261359,0.3311562,0.3363970,0.3416730,0.3470753,0.3524202,0.3577100,0.3629852,0.3680619,0.3730966,0.3778701,0.3823591,0.3865805,0.3904203,0.3940579,0.3972532,0.4001319,0.4025967,0.4047145,0.4065363,0.4080325,0.4092680,0.4102384,0.4109531,0.4115394,0.4119975,0.4123755,0.4127124,0.4130578,0.4134163,0.4138504,0.4143917,0.4150485,0.4158702,0.4169243,0.4181895,0.4197333,0.4215869,0.4238025,0.4264028,0.4295054,0.4331352,0.4373388,0.4425260,0.4485163,0.4554784,0.4635845,0.4728290,0.4838817,0.4967576,0.5118872,0.5293937,0.5498471,0.5740576,0.6018760,0.6354566,0.6736774,0.7178741,0.7698159,0.8299189,0.9015161,0.9850079,1.0821570,1.1912403,1.3133531,1.4498811,1.5973494,1.7621830,1.9337536,2.1092722,2.2789047,2.4213104,2.5393672,2.6168752,2.6730034,2.7154374,2.7513733,2.7658830,2.7732584,2.7824748,2.7916582,2.8033972,2.8211253,2.8372896,2.8516865,2.8599792,2.8659704,2.8698611,2.8731434,2.8925502,2.8999562,2.9209034,2.9319577,2.9428897,2.9504070,2.9522212,2.9555793,2.9504914,2.9410412,2.9305646,2.9232757,2.9058623,2.8914108,2.8788290,2.8714209,2.8668578,2.8609116,2.8555903,2.8518798,2.8440073,2.8372099,2.8207526,2.8022943,2.7889597,2.7754683,2.7654524,2.7577710,2.7518432,2.7409909,2.7194908,2.6859956,2.6603479,2.6412232,2.6108150,2.5860987,2.5630181,2.5408986,2.5031095,2.4718435,2.4416120,2.4079103,2.3782814,2.3500879,2.3203847,2.2847412,2.2569940,2.2268245,2.1926556,2.1604962,2.1299815,2.1019373,2.0681398,2.0392835,2.0090234,1.9810386,1.9505699,1.9213996,1.8928556,1.8635858,1.8337989,1.8070194,1.7806573,1.7522062,1.7245742,1.6990674,1.6715684,1.6462131,1.6211488,1.5966313,1.5726604,1.5491328,1.5258453,1.5025722,1.4810319,1.4587049,1.4374983,1.4163972,1.3953383,1.3754897,1.3554776,1.3363253,1.3171309,1.2988877,1.2806358,1.2626764,1.2455018,1.2283978,1.2124424,1.1963239,1.1807027,1.1653715,1.1512522,1.1368666,1.1233242,1.1098313,1.0971085,1.0847602,1.0726141,1.0613748,1.0499370,1.0392957,1.0288876,1.0191574,1.0093867,1.0000312,0.9910390,0.9822438,0.9741998,0.9661912,0.9586846,0.9513427,0.9447294,0.9374849,0.9313991,0.9250371,0.9192940,0.9137928,0.9082685,0.9032268,0.8984117,0.8940601,0.8896999,0.8858340,0.8818843,0.8785174,0.8749606,0.8717836,0.8690808,0.8666524,0.8639922,0.8619498,0.8601917,0.8584135,0.8569869,0.8559193,0.8548993,0.8540840,0.8538605,0.8532619,0.8531937,0.8534670,0.8537576,0.8543484,0.8550831,0.8561478,0.8573458,0.8588346,0.8605093,0.8625993,0.8648667,0.8670349,0.8698303,0.8726776,0.8758906,0.8792168,0.8829982,0.8868427,0.8910021,0.8953582,0.9000540,0.9050316,0.9103271,0.9153334,0.9211562,0.9271242,0.9331509,0.9396759,0.9461820,0.9532582,0.9602931,0.9680794,0.9759553,0.9839616,0.9925168,1.0013261,1.0104809,1.0192763,1.0290219,1.0390477,1.0493417,1.0594095,1.0702994,1.0815070,1.0926102,1.1042618,1.1164833,1.1287196,1.1414933,1.1541151,1.1675041,1.1807479,1.1946126,1.2084440,1.2237852,1.2380037,1.2531029,1.2679102,1.2834988,1.2993486,1.3164071,1.3323270,1.3490524,1.3659475,1.3842463,1.4017135,1.4195971,1.4373424,1.4560039,1.4747330,1.4936057,1.5125197,1.5328840,1.5526390,1.5726675,1.5912676,1.6105843,1.6333030,1.6546210,1.6733778,1.6942570,1.7145749,1.7359747,1.7569783,1.7800641,1.8037866,1.8213569,1.8437839,1.8654444,1.8866600,1.9084650,1.9313655,1.9520968,1.9755524,1.9969181,2.0153601,2.0407801,2.0579429,2.0819023,2.0995097,2.1196065,2.1417725,2.1631644,2.1824579,2.2003894,2.2240636,2.2468865,2.2579942,2.2744753,2.2870345,2.3033590,2.3221223,2.3389537,2.3519552,2.3699453,2.3928530,2.4105036,2.4172323,2.4197168,2.4244771,2.4268899,2.4303586,2.4413989,2.4486160,2.4557273,2.4634218,2.4704533,2.4741783,2.4776235,2.4776783,2.4781902,2.4767940,2.4786384,2.4801183,2.4803548,2.4790676,2.4782465,2.4758005,2.4763582,2.4739492,2.4725652,2.4688439,2.4659312,2.4642289,2.4620492,2.4584732
"rw_0061",37.2999992,2.6572227e-02,2.4848700e-02,2.4407625e-02,2.5909424e-02,2.5873661e-02,2.4395943e-02,2.4602652e-02,2.3396969e-02,2.3586512e-02,2.4320602e-02,2.5520086e-02,2.4181366e-02,2.5199652e-02,2.4765968e-02,2.4768829e-02,2.4634123e-02,2.4678946e-02,2.4512529e-02,2.3578405e-02,2.4305105e-02,2.3713112e-02,2.3704052e-02,2.3626089e-02,2.4478912e-02,2.3661852e-02,2.4197817e-02,2.3751259e-02,2.3942947e-02,2.4512529e-02,2.3759842e-02,2.1943092e-02,2.2808790e-02,2.3162603e-02,2.3550987e-02,2.3589611e-02,2.3124695e-02,2.3115396e-02,2.2088051e-02,2.2232056e-02,2.3804188e-02,2.4013758e-02,2.4443626e-02,2.4288893e-02,2.4359703e-02,2.3263454e-02,2.4129868e-02,2.4050474e-02,2.4051189e-02,2.4408340e-02,2.4700165e-02,2.4357080e-02,2.4437189e-02,2.3520470e-02,2.3578167e-02,2.4200916e-02,2.3773193e-02,2.4790049e-02,2.4236441e-02,2.4847031e-02,2.3330212e-02,2.3298264e-02,2.4122238e-02,2.4481773e-02,2.4890184e-02,2.5256872e-02,2.4331570e-02,2.4408102e-02,2.4962187e-02,2.4494648e-02,2.4453402e-02,2.4190426e-02,2.3945570e-02,2.4849415e-02,2.4815083e-02,2.4635553e-02,2.4507761e-02,2.3968697e-02,2.4382353e-02,2.2895098e-02,2.3853302e-02,2.3820877e-02,2.3883820e-02,2.3779154e-02,2.3850203e-02,2.3372650e-02,2.3913383e-02,2.3694992e-02,2.4477005e-02,2.3611307e-02,2.3822069e-02,2.3537874e-02,2.3344040e-02,2.3329496e-02,2.3800850e-02,2.3648739e-02,2.3339510e-02,2.3955345e-02,2.3615122e-02,2.3717403e-02,2.3764849e-02,2.3314953e-02,2.3658752e-02,2.3483276e-02,2.3924589e-02,2.3524165e-02,2.3550391e-02,2.3860097e-02,2.3177266e-02,2.3500681e-02,2.3533344e-02,2.3604989e-02,2.3927927e-02,2.3728848e-02,2.3789287e-02,2.3660302e-02,2.3680925e-02,2.3715138e-02,2.3502111e-02,2.3583889e-02,2.3609281e-02,2.3607969e-02,2.3558855e-02,2.3533106e-02,2.3609161e-02,2.3516655e-02,2.3476839e-02,2.3439050e-02,2.3329020e-02,2.3255229e-02,2.3191571e-02,2.3275137e-02,2.3198605e-02,2.3137450e-02,2.3131132e-02,2.3153305e-02,2.3207426e-02,2.3195505e-02,2.3227334e-02,2.3196459e-02,2.3254752e-02,2.3295879e-02,2.3297548e-02,2.3320198e-02,2.3351550e-02,2.3379564e-02,2.3422599e-02,2.3371339e-02,2.3383379e-02,2.3381472e-02,2.3428559e-02,2.3404002e-02,2.3441315e-02,2.3436785e-02,2.3479462e-02,2.3484945e-02,2.3517489e-02,2.3509979e-02,2.3508191e-02,2.3502827e-02,2.3535252e-02,2.3590803e-02,2.3669600e-02,2.3758650e-02,2.3807526e-02,2.3874760e-02,2.3996115e-02,2.4076104e-02,2.4161458e-02,2.4211884e-02,2.4277568e-02,2.4329424e-02,2.4378061e-02,2.4383068e-02,2.4393678e-02,2.4383426e-02,2.4350643e-02,2.4304509e-02,2.4255633e-02,2.4146557e-02,2.4086952e-02,2.3960829e-02,2.3863554e-02,2.3784459e-02,2.3767710e-02,2.3803830e-02,2.3850560e-02,2.3903608e-02,2.3913562e-02,2.3902833e-02,2.3885727e-02,2.3867369e-02,2.3846865e-02,2.3835301e-02,2.3807824e-02,2.3784220e-02,2.3742497e-02,2.3705959e-02,2.3678422e-02,2.3644626e-02,2.3642182e-02,2.3620069e-02,2.3586988e-02,2.3592889e-02,2.3572505e-02,2.3558736e-02,2.3571610e-02,2.3572981e-02,2.3594558e-02,2.3605347e-02,2.3635566e-02,2.3689687e-02,2.3738325e-02,2.3802578e-02,2.3875117e-02,2.3961484e-02,2.4051964e-02,2.4160028e-02,2.4234891e-02,2.4327755e-02,2.4382651e-02,2.4450898e-02,2.4506629e-02,2.4539053e-02,2.4566650e-02,2.4596691e-02,2.4611712e-02,2.4639666e-02,2.4660289e-02,2.4700284e-02,2.4731159e-02,2.4741709e-02,2.4764121e-02,2.4768174e-02,2.4776757e-02,2.4796605e-02,2.4825513e-02,2.4854839e-02,2.4878561e-02,2.4925768e-02,2.4961710e-02,2.4999440e-02,2.5037289e-02,2.5078416e-02,2.5122941e-02,2.5163591e-02,2.5217354e-02,2.5272965e-02,2.5318027e-02,2.5389791e-02,2.5426745e-02,2.5491357e-02,2.5570273e-02,2.5655448e-02,2.5747597e-02,2.5857508e-02,2.5947869e-02,2.6072800e-02,2.6215255e-02,2.6372910e-02,2.6572466e-02,2.6815593e-02,2.7092576e-02,2.7410090e-02,2.7777851e-02,2.8195739e-02,2.8664947e-02,2.9191196e-02,2.9777765e-02,3.0414760e-02,3.1129956e-02,3.1928539e-02,3.2785833e-02,3.3776760e-02,3.4876704e-02,3.6067247e-02,3.7360311e-02,3.8677812e-02,3.9986134e-02,4.1200757e-02,4.2262197e-02,4.3170393e-02,4.3852270e-02,4.4351399e-02,4.4693410e-02,4.4904828e-02,4.4997156e-02,4.5009792e-02,4.4959188e-02,4.4834077e-02,4.4645429e-02,4.4413090e-02,4.4109643e-02,4.3758810e-02,4.3382347e-02,4.2949796e-02,4.2484522e-02,4.1998506e-02,4.1488290e-02,4.0967345e-02,4.0393889e-02,3.9836526e-02,3.9341807e-02,3.8783431e-02,3.8214743e-02,3.7664831e-02,3.7103891e-02,3.6557674e-02,3.5997033e-02,3.5466015e-02,3.4955382e-02,3.4427583e-02,3.3930302e-02,3.3461928e-02,3.2988310e-02,3.2539785e-02,3.2104731e-02,3.1684637e-02,3.1311452e-02,3.0943811e-02,3.0591488e-02,3.0277610e-02,2.9976606e-02,2.9684722e-02,2.9431701e-02,2.9180348e-02,2.8954506e-02,2.8765738e-02,2.8596342e-02,2.8436542e-02,2.8328478e-02,2.8223336e-02,2.8143764e-02,2.8087676e-02,2.8011143e-02,2.7992785e-02,2.7986825e-02,2.7994990e-02,2.8030813e-02,2.8089583e-02,2.8167725e-02,2.8270483e-02,2.8402865e-02,2.8558671e-02,2.8739154e-02,2.8913677e-02,2.9157519e-02,2.9374957e-02,2.9596329e-02,2.9852748e-02,3.0115962e-02,3.1098723e-02,3.1335592e-02,3.1598628e-02,3.1867921e-02,3.2136738e-02,3.2431662e-02,3.2749414e-02,3.3087552e-02,3.3466041e-02,3.3896625e-02,3.4428895e-02,3.5047650e-02,3.5783350e-02,3.6759079e-02,3.7928343e-02,3.9376795e-02,4.1134417e-02,4.3227196e-02,4.5653045e-02,4.8385382e-02,5.1273882e-02,5.4431856e-02,5.7568908e-02,6.0554743e-02,6.3425839e-02,6.5919042e-02,6.8032384e-02,6.9758177e-02,7.1026146e-02,7.1981728e-02,7.2606862e-02,7.3018670e-02,7.3256016e-02,7.3387146e-02,7.3425114e-02,7.3421657e-02,7.3402345e-02,7.3364198e-02,7.3353291e-02,7.3353827e-02,7.3386669e-02,7.3440194e-02,7.3519230e-02,7.3587894e-02,7.3663652e-02,7.3705673e-02,7.3701501e-02,7.3671460e-02,7.3572457e-02,7.3428988e-02,7.3229671e-02,7.2996318e-02,7.2737515e-02,7.2450817e-02,7.2147787e-02,7.1852744e-02,7.1530223e-02,7.1225584e-02,7.0903063e-02,7.0594132e-02,7.0292652e-02,6.9981992e-02,6.9696665e-02,6.9391668e-02,6.9087267e-02,6.8787634e-02,6.8493247e-02,6.8199575e-02,6.7913771e-02,6.7607462e-02,6.7326546e-02,6.7056775e-02,6.6789687e-02,6.6545546e-02,6.6326678e-02,6.6102982e-02,6.5916061e-02,6.5758944e-02,6.5629244e-02,6.5537989e-02,6.5486073e-02,6.5473735e-02,6.5490186e-02,6.5567017e-02,6.5697432e-02,6.5875888e-02,6.6130340e-02,6.6438735e-02,6.6821516e-02,6.7250371e-02,6.7747235e-02,6.8342209e-02,6.8995237e-02,6.9711566e-02,7.0533812e-02,7.1448267e-02,7.2440267e-02,7.3531806e-02,7.4707448e-02,7.6034188e-02,7.7453554e-02,7.8982651e-02,8.0656588e-02,8.2487106e-02,8.4464788e-02,8.6611927e-02,8.8901639e-02,9.1420054e-02,9.4115794e-02,9.6975744e-02,0.1000430,0.1032825,0.1067425,0.1103793,0.1141177,0.1180681,0.1221409,0.1262698,0.1304666,0.1347047,0.1389851,0.1432391,0.1473869,0.1515493,0.1556485,0.1596913,0.1637455,0.1678237,0.1721016,0.1765979,0.1814198,0.1867734,0.1928612,0.1997569,0.2078892,0.2171540,0.2284847,0.2417035,0.2573950,0.2760394,0.2985602,0.3251110,0.3562176,0.3911511,0.4314265,0.4762719,0.5253552,0.5787120,0.6350710,0.6946631,0.7552996,0.8148721,0.8741091,0.9308336,0.9846003,1.0336455,1.0780189,1.1182289,1.1538892,1.1845422,1.2117437,1.2350307,1.2554194,1.2728126,1.2873342,1.2997890,1.3098040,1.3181095,1.3243566,1.3289003,1.3320644,1.3338004,1.3343134,1.3339359,1.3326237,1.3303339,1.3273842,1.3231773,1.3174093,1.3100009,1.3004274,1.2885149,1.2742772,1.2573330,1.2384651,1.2177023,1.1954994,1.1722915,1.1478956,1.1231439,1.0987868,1.0738740,1.0492218,1.0245187,1.0005114,0.9771176,0.9536468,0.9307879,0.9085333,0.8865699,0.8653088,0.8440782,0.8232703,0.8032254,0.7833782,0.7640979,0.7450061,0.7264626,0.7086326,0.6908852,0.6738300,0.6570840,0.6409061,0.6253904,0.6100589,0.5952811,0.5810676,0.5673271,0.5542200,0.5412176,0.5287988,0.5169998,0.5055223,0.4945572,0.4837886,0.4735020,0.4637690,0.4542167,0.4451664,0.4363220,0.4279426,0.4199490,0.4121231,0.4047120,0.3974985,0.3906679,0.3841984,0.3778325,0.3717947,0.3660020,0.3604469,0.3551915,0.3499882,0.3450577,0.3403457,0.3357995,0.3314817,0.3272418,0.3232031,0.3193207,0.3155792,0.3120440,0.3085679,0.3052533,0.3021278,0.2990565,0.2961589,0.2933017,0.2905848,0.2879852,0.2854684,0.2830765,0.2807373,0.2785080,0.2763982,0.2743607,0.2724176,0.2705137,0.2687260,0.2670611,0.2654248,0.2638783,0.2623923,0.2610103,0.2597180,0.2584809,0.2573340,0.2562424,0.2552363,0.2543259,0.2534758,0.2527629,0.2520739,0.2515031,0.2509928,0.2505299,0.2502065,0.2499358,0.2497564,0.2496592,0.2496559,0.2496983,0.2498592,0.2501140,0.2504611,0.2508911,0.2514285,0.2520548,0.2527871,0.2536131,0.2545213,0.2555439,0.2567096,0.2579683,0.2593265,0.2608333,0.2624426,0.2642336,0.2661456,0.2681883,0.2703951,0.2727165,0.2752963,0.2779887,0.2808853,0.2839413,0.2871499,0.2906594,0.2943102,0.2981958,0.3022648,0.3064696,0.3109625,0.3156023,0.3204631,0.3254476,0.3305128,0.3357688,0.3410854,0.3465118,0.3518914,0.3571990,0.3625295,0.3676372,0.3727225,0.3775418,0.3820644,0.3863446,0.3902696,0.3939311,0.3972052,0.4001378,0.4026723,0.4048814,0.4067850,0.4083311,0.4096276,0.4106265,0.4114110,0.4121093,0.4125954,0.4130733,0.4134444,0.4138367,0.4142634,0.4147569,0.4153502,0.4160996,0.4169863,0.4180744,0.4193915,0.4210020,0.4228934,0.4251685,0.4278385,0.4310089,0.4347055,0.4390192,0.4442566,0.4503304,0.4573967,0.4656114,0.4749903,0.4861484,0.4991602,0.5144873,0.5321814,0.5528212,0.5772356,0.6053666,0.6392515,0.6777950,0.7224305,0.7748036,0.8354273,0.9076761,0.9919136,1.0899961,1.1999835,1.3230484,1.4607499,1.6090596,1.7751334,1.9472342,2.1223390,2.2902029,2.4338222,2.5485404,2.6226757,2.6785631,2.7220819,2.7536113,2.7682886,2.7742724,2.7831936,2.7947955,2.8059537,2.8207331,2.8414974,2.8521299,2.8588233,2.8626366,2.8696187,2.8762333,2.8888192,2.9056525,2.9245088,2.9441161,2.9510288,2.9534864,2.9546480,2.9546423,2.9488876,2.9446032,2.9327912,2.9184883,2.9064445,2.8885970,2.8777964,2.8689840,2.8633521,2.8601902,2.8560605,2.8504672,2.8435106,2.8325520,2.8185530,2.8011446,2.7873952,2.7770374,2.7631879,2.7565339,2.7479618,2.7370207,2.7144799,2.6815825,2.6555123,2.6359391,2.6031611,2.5810149,2.5569670,2.5333004,2.4942231,2.4655716,2.4325528,2.3994386,2.3711183,2.3379958,2.3087468,2.2750061,2.2490606,2.2107465,2.1805401,2.1492350,2.1201198,2.0870583,2.0571065,2.0267494,1.9969335,1.9674442,1.9402871,1.9102228,1.8808184,1.8534064,1.8244783,1.7964864,1.7674246,1.7413175,1.7131697,1.6875359,1.6617243,1.6360639,1.6111447,1.5867013,1.5630858,1.5395057,1.5165107,1.4934850,1.4718316,1.4506735,1.4288046,1.4086016,1.3879709,1.3679957,1.3482033,1.3296145,1.3104334,1.2923341,1.2740033,1.2563052,1.2391967,1.2225159,1.2062169,1.1906769,1.1754555,1.1604229,1.1461390,1.1319818,1.1184188,1.1053326,1.0926383,1.0803994,1.0686227,1.0575213,1.0463483,1.0357475,1.0256196,1.0158544,1.0061860,0.9971877,0.9882676,0.9797474,0.9715419,0.9640404,0.9566502,0.9491254,0.9424791,0.9357485,0.9294524,0.9235597,0.9177557,0.9121508,0.9070363,0.9020742,0.8975121,0.8929369,0.8887677,0.8849792,0.8811137,0.8776852,0.8743666,0.8713400,0.8687250,0.8663720,0.8637541,0.8617554,0.8601139,0.8585361,0.8572274,0.8560013,0.8550183,0.8544527,0.8540197,0.8535659,0.8537438,0.8539823,0.8544002,0.8550370,0.8557280,0.8569987,0.8582810,0.8596516,0.8615196,0.8634467,0.8656936,0.8682730,0.8710663,0.8738690,0.8771168,0.8806251,0.8844468,0.8882552,0.8925728,0.8969136,0.9015197,0.9066014,0.9116482,0.9172880,0.9227991,0.9287548,0.9347823,0.9414192,0.9482552,0.9551212,0.9622831,0.9698812,0.9777588,0.9860439,0.9944335,1.0031677,1.0121441,1.0216262,1.0311974,1.0409387,1.0510902,1.0615962,1.0722789,1.0833907,1.0951349,1.1065351,1.1186600,1.1311674,1.1435195,1.1564052,1.1697114,1.1828810,1.1969770,1.2105379,1.2254368,1.2402561,1.2562197,1.2696755,1.2863501,1.3013961,1.3185340,1.3346901,1.3512739,1.3681552,1.3860012,1.4033474,1.4214196,1.4393091,1.4576764,1.4770219,1.4954101,1.5150797,1.5352658,1.5542303,1.5739775,1.5929792,1.6129172,1.6341619,1.6554152,1.6751688,1.6974922,1.7170250,1.7400091,1.7595491,1.7811836,1.8052692,1.8237936,1.8472682,1.8676119,1.8891426,1.9112810,1.9331156,1.9560182,1.9804708,1.9983937,2.0171785,2.0449395,2.0605521,2.0841367,2.1015999,2.1208620,2.1450710,2.1673517,2.1838357,2.2022223,2.2329845,2.2472155,2.2609839,2.2763746,2.2907734,2.3085716,2.3251612,2.3402135,2.3511679,2.3712544,2.3990896,2.4115043,2.4199803,2.4205875,2.4246225,2.4283755,2.4342020,2.4430244,2.4525311,2.4619360,2.4677029,2.4723585,2.4776478,2.4752507,2.4764731,2.4777966,2.4760385,2.4785476,2.4790308,2.4801238,2.4785557,2.4775252,2.4734206,2.4733291,2.4710112,2.4694989,2.4675901,2.4646072,2.4615562,2.4608767,2.4582820
"rw_0062",37.5000000,2.6491642e-02,2.4888277e-02,2.4372578e-02,2.5843382e-02,2.5745392e-02,2.4573326e-02,2.4520397e-02,2.3274899e-02,2.3570776e-02,2.4314880e-02,2.5464058e-02,2.4047613e-02,2.5168419e-02,2.4855375e-02,2.4741650e-02,2.4669170e-02,2.4545193e-02,2.4396420e-02,2.3536682e-02,2.4222851e-02,2.3660660e-02,2.3699522e-02,2.3545265e-02,2.4436712e-02,2.3607492e-02,2.4100542e-02,2.3766279e-02,2.3920298e-02,2.4495602e-02,2.3734331e-02,2.1991730e-02,2.2785187e-02,2.3192644e-02,2.3534298e-02,2.3564100e-02,2.3099184e-02,2.3178101e-02,2.2015333e-02,2.2282362e-02,2.3855209e-02,2.4046659e-02,2.4370432e-02,2.4273634e-02,2.4380207e-02,2.3270607e-02,2.4088383e-02,2.4060011e-02,2.4145126e-02,2.4453163e-02,2.4704695e-02,2.4381399e-02,2.4396420e-02,2.3439884e-02,2.3529530e-02,2.4158955e-02,2.3794889e-02,2.4842978e-02,2.4263620e-02,2.4813652e-02,2.3345470e-02,2.3341656e-02,2.4048328e-02,2.4455547e-02,2.4837017e-02,2.5190830e-02,2.4324179e-02,2.4390936e-02,2.4946690e-02,2.4451017e-02,2.4430513e-02,2.4165630e-02,2.3961067e-02,2.4768353e-02,2.4836779e-02,2.4589062e-02,2.4432898e-02,2.3957014e-02,2.4390697e-02,2.2850752e-02,2.3840189e-02,2.3717880e-02,2.3837805e-02,2.3788214e-02,2.3887873e-02,2.3349047e-02,2.3863554e-02,2.3623705e-02,2.4441481e-02,2.3602724e-02,2.3815632e-02,2.3533106e-02,2.3315668e-02,2.3242474e-02,2.3685217e-02,2.3584366e-02,2.3277998e-02,2.3899317e-02,2.3508787e-02,2.3656845e-02,2.3696661e-02,2.3243904e-02,2.3609638e-02,2.3426533e-02,2.3847103e-02,2.3513675e-02,2.3477197e-02,2.3731112e-02,2.3144364e-02,2.3448944e-02,2.3430943e-02,2.3558855e-02,2.3880839e-02,2.3674726e-02,2.3758769e-02,2.3597598e-02,2.3649335e-02,2.3655057e-02,2.3446083e-02,2.3531079e-02,2.3538589e-02,2.3535132e-02,2.3503780e-02,2.3454428e-02,2.3552537e-02,2.3448467e-02,2.3424506e-02,2.3361444e-02,2.3255825e-02,2.3182392e-02,2.3122430e-02,2.3212671e-02,2.3131609e-02,2.3092747e-02,2.3081303e-02,2.3097873e-02,2.3170352e-02,2.3150325e-02,2.3195267e-02,2.3145795e-02,2.3203850e-02,2.3247361e-02,2.3248792e-02,2.3270965e-02,2.3296952e-02,2.3333907e-02,2.3371100e-02,2.3322344e-02,2.3331642e-02,2.3338914e-02,2.3372412e-02,2.3351669e-02,2.3387194e-02,2.3398280e-02,2.3418069e-02,2.3427486e-02,2.3476005e-02,2.3455262e-02,2.3456931e-02,2.3454189e-02,2.3487091e-02,2.3520589e-02,2.3607731e-02,2.3692608e-02,2.3748040e-02,2.3813963e-02,2.3939490e-02,2.4018884e-02,2.4111152e-02,2.4163961e-02,2.4225831e-02,2.4273276e-02,2.4325371e-02,2.4332881e-02,2.4345636e-02,2.4340391e-02,2.4303675e-02,2.4265170e-02,2.4215460e-02,2.4106383e-02,2.4040937e-02,2.3891926e-02,2.3794293e-02,2.3707569e-02,2.3687124e-02,2.3723662e-02,2.3779333e-02,2.3839951e-02,2.3858190e-02,2.3860812e-02,2.3843110e-02,2.3824394e-02,2.3809135e-02,2.3791134e-02,2.3761332e-02,2.3733556e-02,2.3699105e-02,2.3665667e-02,2.3636520e-02,2.3608625e-02,2.3602724e-02,2.3584545e-02,2.3552239e-02,2.3558080e-02,2.3537576e-02,2.3524642e-02,2.3541570e-02,2.3541451e-02,2.3564637e-02,2.3580551e-02,2.3607433e-02,2.3658454e-02,2.3709595e-02,2.3774564e-02,2.3844004e-02,2.3935795e-02,2.4023771e-02,2.4129868e-02,2.4205685e-02,2.4296820e-02,2.4351537e-02,2.4420142e-02,2.4473965e-02,2.4507225e-02,2.4534643e-02,2.4563134e-02,2.4578035e-02,2.4604678e-02,2.4622619e-02,2.4664283e-02,2.4694383e-02,2.4706900e-02,2.4731159e-02,2.4734437e-02,2.4740756e-02,2.4760783e-02,2.4789512e-02,2.4815619e-02,2.4837613e-02,2.4883389e-02,2.4920344e-02,2.4959028e-02,2.5001705e-02,2.5035858e-02,2.5081336e-02,2.5123835e-02,2.5176525e-02,2.5232136e-02,2.5274277e-02,2.5349259e-02,2.5386512e-02,2.5450468e-02,2.5522351e-02,2.5610626e-02,2.5703549e-02,2.5811732e-02,2.5901556e-02,2.6018202e-02,2.6169538e-02,2.6329815e-02,2.6529074e-02,2.6774526e-02,2.7050495e-02,2.7369916e-02,2.7743220e-02,2.8161645e-02,2.8635979e-02,2.9165208e-02,2.9752076e-02,3.0390918e-02,3.1112134e-02,3.1911314e-02,3.2768726e-02,3.3766210e-02,3.4867585e-02,3.6060810e-02,3.7359357e-02,3.8677752e-02,3.9987624e-02,4.1203320e-02,4.2266905e-02,4.3177426e-02,4.3860853e-02,4.4359088e-02,4.4700563e-02,4.4910669e-02,4.5004427e-02,4.5012891e-02,4.4957638e-02,4.4833899e-02,4.4639528e-02,4.4405758e-02,4.4102669e-02,4.3746769e-02,4.3369234e-02,4.2934418e-02,4.2465806e-02,4.1978538e-02,4.1468382e-02,4.0945232e-02,4.0369987e-02,3.9810121e-02,3.9316475e-02,3.8756311e-02,3.8187683e-02,3.7637830e-02,3.7075520e-02,3.6527991e-02,3.5966694e-02,3.5434425e-02,3.4923017e-02,3.4399033e-02,3.3901751e-02,3.3430636e-02,3.2956541e-02,3.2513201e-02,3.2080173e-02,3.1660318e-02,3.1284094e-02,3.0914724e-02,3.0565441e-02,3.0253887e-02,2.9950619e-02,2.9656827e-02,2.9412150e-02,2.9157877e-02,2.8935134e-02,2.8746009e-02,2.8575957e-02,2.8426409e-02,2.8302312e-02,2.8203428e-02,2.8121293e-02,2.8082371e-02,2.7989566e-02,2.7979672e-02,2.7964592e-02,2.7983904e-02,2.8016508e-02,2.8068304e-02,2.8150976e-02,2.8260112e-02,2.8390169e-02,2.8542042e-02,2.8734505e-02,2.8911412e-02,2.9150724e-02,2.9368758e-02,2.9587507e-02,2.9845476e-02,3.0111551e-02,3.1184554e-02,3.1425893e-02,3.1681061e-02,3.1952262e-02,3.2226741e-02,3.2521188e-02,3.2835603e-02,3.3172548e-02,3.3553839e-02,3.3985496e-02,3.4522712e-02,3.5139322e-02,3.5884380e-02,3.6862075e-02,3.8030386e-02,3.9479256e-02,4.1246474e-02,4.3337166e-02,4.5779467e-02,4.8513949e-02,5.1402748e-02,5.4566920e-02,5.7711184e-02,6.0708165e-02,6.3576221e-02,6.6070199e-02,6.8186104e-02,6.9907486e-02,7.1171880e-02,7.2127223e-02,7.2744370e-02,7.3160529e-02,7.3394239e-02,7.3514700e-02,7.3548675e-02,7.3543251e-02,7.3510587e-02,7.3481560e-02,7.3457837e-02,7.3459804e-02,7.3484004e-02,7.3533416e-02,7.3603094e-02,7.3675871e-02,7.3750556e-02,7.3790252e-02,7.3781550e-02,7.3745966e-02,7.3645115e-02,7.3500991e-02,7.3297262e-02,7.3061943e-02,7.2804034e-02,7.2512925e-02,7.2209418e-02,7.1909130e-02,7.1590245e-02,7.1279466e-02,7.0960402e-02,7.0646822e-02,7.0342064e-02,7.0035994e-02,6.9756150e-02,6.9445848e-02,6.9141090e-02,6.8839431e-02,6.8547845e-02,6.8246543e-02,6.7957997e-02,6.7650199e-02,6.7380428e-02,6.7102373e-02,6.6838801e-02,6.6593409e-02,6.6368699e-02,6.6149473e-02,6.5962911e-02,6.5807283e-02,6.5680265e-02,6.5597475e-02,6.5538168e-02,6.5511227e-02,6.5539360e-02,6.5624893e-02,6.5752923e-02,6.5934896e-02,6.6187799e-02,6.6494703e-02,6.6888690e-02,6.7312002e-02,6.7812264e-02,6.8407536e-02,6.9057822e-02,6.9782495e-02,7.0607841e-02,7.1521461e-02,7.2519720e-02,7.3604643e-02,7.4783444e-02,7.6107025e-02,7.7530026e-02,7.9063356e-02,8.0741405e-02,8.2570434e-02,8.4549367e-02,8.6703062e-02,8.8992178e-02,9.1519088e-02,9.4215155e-02,9.7081631e-02,0.1001526,0.1034005,0.1068573,0.1104960,0.1142444,0.1182045,0.1222773,0.1264114,0.1306177,0.1348600,0.1391490,0.1434170,0.1475652,0.1517352,0.1558526,0.1599082,0.1639696,0.1680658,0.1723635,0.1768761,0.1817097,0.1870803,0.1931816,0.2001013,0.2082545,0.2175305,0.2288874,0.2421348,0.2578597,0.2765571,0.2991161,0.3257073,0.3568664,0.3918695,0.4321771,0.4771228,0.5262892,0.5796893,0.6361521,0.6958525,0.7565796,0.8162538,0.8756064,0.9323877,0.9862300,1.0352656,1.0797096,1.1198933,1.1554898,1.1860865,1.2132154,1.2364516,1.2566848,1.2739142,1.2883292,1.3005791,1.3105286,1.3187270,1.3247319,1.3291726,1.3321453,1.3338144,1.3342645,1.3337407,1.3322480,1.3300264,1.3267521,1.3226008,1.3169816,1.3094678,1.2998405,1.2877368,1.2735049,1.2564514,1.2374890,1.2167047,1.1945016,1.1712292,1.1467919,1.1221173,1.0976391,1.0726619,1.0480553,1.0233918,0.9993268,0.9759385,0.9524790,0.9295905,0.9073074,0.8853846,0.8641672,0.8428885,0.8220946,0.8021132,0.7822926,0.7630204,0.7439415,0.7254034,0.7076129,0.6898967,0.6728659,0.6561240,0.6399898,0.6244980,0.6091674,0.5944298,0.5802441,0.5664771,0.5534243,0.5404385,0.5280538,0.5162722,0.5048058,0.4938638,0.4831157,0.4728307,0.4631156,0.4535936,0.4445566,0.4357117,0.4273506,0.4193911,0.4115701,0.4041798,0.3969887,0.3901681,0.3837110,0.3773611,0.3713305,0.3655382,0.3599935,0.3547353,0.3495490,0.3446440,0.3399316,0.3353902,0.3310907,0.3268448,0.3228118,0.3189463,0.3152103,0.3116827,0.3082084,0.3049102,0.3017676,0.2987079,0.2958122,0.2929609,0.2902416,0.2876628,0.2851490,0.2827675,0.2804369,0.2782042,0.2761019,0.2740598,0.2721335,0.2702321,0.2684577,0.2667755,0.2651466,0.2635947,0.2621292,0.2607383,0.2594461,0.2582152,0.2570671,0.2559889,0.2549842,0.2540814,0.2532416,0.2525191,0.2518503,0.2512714,0.2507605,0.2503364,0.2499771,0.2497220,0.2495541,0.2494552,0.2494401,0.2494991,0.2496698,0.2499320,0.2502850,0.2507206,0.2512524,0.2518800,0.2526212,0.2534460,0.2543598,0.2554012,0.2565598,0.2578131,0.2591846,0.2606983,0.2623103,0.2641013,0.2660199,0.2680628,0.2702836,0.2726045,0.2751879,0.2778867,0.2807783,0.2838461,0.2870644,0.2905633,0.2942274,0.2981259,0.3021858,0.3064001,0.3109029,0.3155425,0.3204115,0.3253950,0.3304640,0.3357208,0.3410432,0.3464750,0.3518614,0.3571795,0.3625047,0.3676271,0.3727199,0.3775457,0.3820873,0.3863753,0.3902976,0.3939781,0.3972645,0.4002086,0.4027609,0.4049769,0.4069065,0.4084514,0.4097660,0.4107725,0.4115790,0.4122541,0.4127690,0.4132424,0.4136402,0.4140523,0.4144749,0.4149909,0.4156032,0.4163539,0.4172488,0.4183743,0.4196942,0.4213082,0.4232067,0.4255216,0.4281909,0.4313765,0.4350784,0.4393936,0.4446558,0.4507389,0.4578321,0.4660597,0.4754657,0.4866339,0.4996845,0.5150179,0.5327370,0.5534362,0.5778983,0.6060202,0.6399902,0.6786084,0.7232941,0.7757580,0.8364912,0.9088230,0.9931998,1.0914123,1.2014993,1.3247638,1.4626961,1.6109724,1.7774135,1.9497728,2.1247389,2.2919078,2.4350700,2.5519500,2.6254127,2.6806655,2.7221398,2.7605133,2.7675357,2.7751546,2.7826357,2.7904661,2.8043745,2.8225622,2.8417525,2.8540123,2.8579392,2.8632214,2.8691504,2.8747854,2.8882334,2.9047122,2.9212883,2.9348059,2.9459305,2.9520180,2.9550076,2.9590199,2.9537153,2.9510942,2.9314792,2.9166727,2.9007607,2.8841925,2.8774431,2.8700387,2.8641975,2.8595860,2.8554244,2.8495612,2.8446126,2.8392804,2.8206177,2.8026867,2.7877915,2.7742140,2.7627983,2.7565136,2.7490685,2.7389812,2.7107518,2.6800652,2.6562626,2.6343069,2.6044164,2.5805907,2.5536292,2.5338383,2.4927092,2.4651103,2.4322143,2.3991919,2.3712568,2.3378406,2.3057318,2.2739584,2.2476029,2.2087877,2.1798272,2.1470687,2.1182177,2.0855691,2.0563612,2.0247636,1.9956851,1.9669374,1.9387008,1.9083472,1.8793292,1.8511194,1.8233482,1.7954912,1.7658617,1.7392218,1.7114739,1.6856937,1.6599035,1.6346459,1.6099721,1.5854820,1.5617502,1.5377765,1.5149776,1.4921068,1.4705966,1.4488608,1.4276384,1.4067783,1.3863088,1.3668308,1.3468482,1.3281171,1.3099177,1.2908409,1.2728958,1.2553970,1.2384715,1.2215948,1.2054033,1.1898681,1.1746752,1.1594613,1.1453463,1.1312453,1.1177241,1.1047020,1.0920086,1.0798581,1.0681336,1.0569378,1.0458026,1.0352061,1.0251099,1.0154111,1.0056556,0.9968295,0.9878618,0.9793358,0.9712577,0.9639004,0.9563563,0.9489198,0.9421747,0.9355270,0.9292430,0.9233806,0.9175243,0.9120241,0.9069830,0.9019390,0.8973726,0.8928660,0.8887321,0.8848833,0.8810529,0.8776523,0.8744058,0.8713582,0.8687309,0.8663670,0.8638129,0.8618551,0.8601590,0.8586622,0.8573291,0.8560952,0.8551508,0.8547052,0.8541223,0.8537703,0.8539577,0.8541719,0.8545737,0.8551623,0.8559769,0.8571802,0.8584712,0.8599029,0.8618405,0.8636897,0.8659168,0.8685430,0.8712562,0.8741221,0.8775730,0.8809397,0.8847207,0.8886369,0.8930233,0.8972577,0.9017476,0.9068581,0.9119742,0.9177197,0.9232357,0.9290932,0.9351497,0.9418208,0.9485823,0.9555288,0.9627739,0.9702933,0.9782748,0.9864805,0.9947890,1.0034651,1.0126201,1.0220364,1.0315953,1.0413171,1.0515723,1.0622334,1.0726405,1.0838423,1.0956128,1.1069329,1.1190827,1.1316824,1.1439342,1.1568362,1.1701894,1.1833686,1.1974064,1.2110440,1.2257767,1.2410069,1.2568429,1.2700970,1.2868989,1.3019611,1.3188730,1.3350042,1.3514959,1.3685685,1.3863041,1.4035895,1.4218715,1.4398882,1.4581187,1.4773533,1.4957796,1.5155245,1.5356495,1.5546511,1.5741866,1.5936090,1.6129284,1.6347554,1.6556572,1.6755246,1.6979274,1.7173357,1.7394093,1.7599423,1.7823532,1.8064528,1.8236592,1.8480713,1.8678849,1.8898597,1.9108799,1.9339330,1.9565920,1.9806523,1.9984636,2.0172303,2.0453718,2.0615153,2.0844820,2.1026275,2.1219273,2.1452072,2.1667557,2.1847358,2.2024317,2.2329154,2.2481630,2.2602665,2.2771559,2.2900794,2.3079128,2.3287129,2.3407578,2.3542013,2.3756149,2.3981886,2.4160750,2.4202497,2.4234703,2.4244983,2.4279261,2.4369805,2.4407403,2.4530699,2.4594676,2.4674406,2.4745367,2.4774415,2.4780250,2.4797633,2.4789162,2.4790599,2.4808095,2.4788706,2.4796622,2.4801941,2.4796147,2.4760606,2.4747119,2.4732871,2.4707863,2.4687631,2.4657378,2.4643219,2.4617710,2.4585989
"rw_0063",37.7999992,2.6666164e-02,2.4746180e-02,2.4486303e-02,2.5895119e-02,2.6013136e-02,2.4419546e-02,2.4658918e-02,2.3322582e-02,2.3559332e-02,2.4306536e-02,2.5551558e-02,2.4171352e-02,2.5264025e-02,2.4811506e-02,2.4851084e-02,2.4700642e-02,2.4671078e-02,2.4547338e-02,2.3616552e-02,2.4258375e-02,2.3687363e-02,2.3771286e-02,2.3625135e-02,2.4493694e-02,2.3666620e-02,2.4235487e-02,2.3766994e-02,2.3928881e-02,2.4506092e-02,2.3731232e-02,2.1946192e-02,2.2803307e-02,2.3273468e-02,2.3621559e-02,2.3618221e-02,2.3111105e-02,2.3177624e-02,2.2087812e-02,2.2244930e-02,2.3863316e-02,2.4077892e-02,2.4467707e-02,2.4339199e-02,2.4405241e-02,2.3264170e-02,2.4088621e-02,2.4081945e-02,2.4157763e-02,2.4411440e-02,2.4667025e-02,2.4409056e-02,2.4417400e-02,2.3534775e-02,2.3556232e-02,2.4173021e-02,2.3811102e-02,2.4867535e-02,2.4277687e-02,2.4829149e-02,2.3323298e-02,2.3309469e-02,2.4106503e-02,2.4436951e-02,2.4884701e-02,2.5215864e-02,2.4343014e-02,2.4448633e-02,2.4925947e-02,2.4493694e-02,2.4446726e-02,2.4194479e-02,2.4007797e-02,2.4833202e-02,2.4850130e-02,2.4656057e-02,2.4575233e-02,2.3990870e-02,2.4387121e-02,2.2897005e-02,2.3868561e-02,2.3735523e-02,2.3923397e-02,2.3788691e-02,2.3912191e-02,2.3422956e-02,2.3926497e-02,2.3650885e-02,2.4447918e-02,2.3588657e-02,2.3823977e-02,2.3567200e-02,2.3356915e-02,2.3287773e-02,2.3722410e-02,2.3561954e-02,2.3344517e-02,2.3912668e-02,2.3595572e-02,2.3713589e-02,2.3742437e-02,2.3309946e-02,2.3658752e-02,2.3442507e-02,2.3877621e-02,2.3507237e-02,2.3509145e-02,2.3815393e-02,2.3169279e-02,2.3476839e-02,2.3483276e-02,2.3571730e-02,2.3890615e-02,2.3704171e-02,2.3758531e-02,2.3629665e-02,2.3672104e-02,2.3681998e-02,2.3483396e-02,2.3553014e-02,2.3581982e-02,2.3543835e-02,2.3543119e-02,2.3489833e-02,2.3577452e-02,2.3479104e-02,2.3448467e-02,2.3394823e-02,2.3279190e-02,2.3204565e-02,2.3145795e-02,2.3228168e-02,2.3169756e-02,2.3107886e-02,2.3098946e-02,2.3136497e-02,2.3180366e-02,2.3175120e-02,2.3199677e-02,2.3155689e-02,2.3235679e-02,2.3267627e-02,2.3256660e-02,2.3294568e-02,2.3326874e-02,2.3348570e-02,2.3384213e-02,2.3346424e-02,2.3349643e-02,2.3344517e-02,2.3399711e-02,2.3375273e-02,2.3408771e-02,2.3425102e-02,2.3451328e-02,2.3448467e-02,2.3480892e-02,2.3482680e-02,2.3477674e-02,2.3475528e-02,2.3514867e-02,2.3553252e-02,2.3639679e-02,2.3711562e-02,2.3785472e-02,2.3836017e-02,2.3961306e-02,2.4057508e-02,2.4131656e-02,2.4190307e-02,2.4256587e-02,2.4298072e-02,2.4352551e-02,2.4356365e-02,2.4365902e-02,2.4361372e-02,2.4327159e-02,2.4295688e-02,2.4237156e-02,2.4132371e-02,2.4053574e-02,2.3895621e-02,2.3808718e-02,2.3713529e-02,2.3683131e-02,2.3721695e-02,2.3783028e-02,2.3849249e-02,2.3874104e-02,2.3880124e-02,2.3868203e-02,2.3841679e-02,2.3823500e-02,2.3808956e-02,2.3777187e-02,2.3753822e-02,2.3711264e-02,2.3680329e-02,2.3651779e-02,2.3620903e-02,2.3617923e-02,2.3595273e-02,2.3560405e-02,2.3569465e-02,2.3549676e-02,2.3534834e-02,2.3552001e-02,2.3551702e-02,2.3577452e-02,2.3590565e-02,2.3622811e-02,2.3669422e-02,2.3721874e-02,2.3789406e-02,2.3860753e-02,2.3946047e-02,2.4037898e-02,2.4145961e-02,2.4223983e-02,2.4312019e-02,2.4368644e-02,2.4438679e-02,2.4490654e-02,2.4523556e-02,2.4552464e-02,2.4579167e-02,2.4595141e-02,2.4619102e-02,2.4642885e-02,2.4682641e-02,2.4711490e-02,2.4722695e-02,2.4743199e-02,2.4749279e-02,2.4752975e-02,2.4772763e-02,2.4804592e-02,2.4831593e-02,2.4851382e-02,2.4896264e-02,2.4937272e-02,2.4975479e-02,2.5014699e-02,2.5054514e-02,2.5099754e-02,2.5141537e-02,2.5196373e-02,2.5246024e-02,2.5290728e-02,2.5364161e-02,2.5404513e-02,2.5465548e-02,2.5544584e-02,2.5628209e-02,2.5723279e-02,2.5827646e-02,2.5920391e-02,2.6038349e-02,2.6190579e-02,2.6351631e-02,2.6549518e-02,2.6800275e-02,2.7067959e-02,2.7387321e-02,2.7760208e-02,2.8184831e-02,2.8653085e-02,2.9183567e-02,2.9772401e-02,3.0410111e-02,3.1133473e-02,3.1932056e-02,3.2794178e-02,3.3787072e-02,3.4890652e-02,3.6089599e-02,3.7388146e-02,3.8707912e-02,4.0019870e-02,4.1239381e-02,4.2302728e-02,4.3215454e-02,4.3897331e-02,4.4395089e-02,4.4737637e-02,4.4947326e-02,4.5036435e-02,4.5047820e-02,4.4985354e-02,4.4863403e-02,4.4665515e-02,4.4430375e-02,4.4119239e-02,4.3763518e-02,4.3384850e-02,4.2948306e-02,4.2479753e-02,4.1991353e-02,4.1478395e-02,4.0953934e-02,4.0378094e-02,3.9820552e-02,3.9325476e-02,3.8762748e-02,3.8193345e-02,3.7642896e-02,3.7079096e-02,3.6532640e-02,3.5970688e-02,3.5437405e-02,3.4925044e-02,3.4401536e-02,3.3902526e-02,3.3433795e-02,3.2962024e-02,3.2507718e-02,3.2077432e-02,3.1656504e-02,3.1283200e-02,3.0910075e-02,3.0558646e-02,3.0254245e-02,2.9941678e-02,2.9654205e-02,2.9401243e-02,2.9153228e-02,2.8929353e-02,2.8738678e-02,2.8571963e-02,2.8424919e-02,2.8305233e-02,2.8200686e-02,2.8134584e-02,2.8058708e-02,2.7986944e-02,2.7983189e-02,2.7970672e-02,2.7982533e-02,2.8017044e-02,2.8069437e-02,2.8152406e-02,2.8253913e-02,2.8392434e-02,2.8546214e-02,2.8729737e-02,2.8902829e-02,2.9151440e-02,2.9366612e-02,2.9586911e-02,2.9843926e-02,3.0105829e-02,3.1224549e-02,3.1464815e-02,3.1725109e-02,3.1996608e-02,3.2267272e-02,3.2563567e-02,3.2875717e-02,3.3213139e-02,3.3599555e-02,3.4032643e-02,3.4573674e-02,3.5193563e-02,3.5937667e-02,3.6917984e-02,3.8084209e-02,3.9538145e-02,4.1317999e-02,4.3406308e-02,4.5852542e-02,4.8590004e-02,5.1483929e-02,5.4652989e-02,5.7796061e-02,6.0795307e-02,6.3669205e-02,6.6168547e-02,6.8287432e-02,7.0006192e-02,7.1265817e-02,7.2217524e-02,7.2834671e-02,7.3242247e-02,7.3474407e-02,7.3588371e-02,7.3620975e-02,7.3615670e-02,7.3577344e-02,7.3541820e-02,7.3515952e-02,7.3515117e-02,7.3539615e-02,7.3580146e-02,7.3650718e-02,7.3724389e-02,7.3792458e-02,7.3829830e-02,7.3824465e-02,7.3787451e-02,7.3680043e-02,7.3534310e-02,7.3327363e-02,7.3093534e-02,7.2831154e-02,7.2538495e-02,7.2231770e-02,7.1929216e-02,7.1607292e-02,7.1297944e-02,7.0978820e-02,7.0664048e-02,7.0357323e-02,7.0048749e-02,6.9768429e-02,6.9458187e-02,6.9154322e-02,6.8850696e-02,6.8560123e-02,6.8259895e-02,6.7970991e-02,6.7663610e-02,6.7397416e-02,6.7116320e-02,6.6849530e-02,6.6609323e-02,6.6384017e-02,6.6169322e-02,6.5977454e-02,6.5824926e-02,6.5702915e-02,6.5617442e-02,6.5556049e-02,6.5531552e-02,6.5559089e-02,6.5643728e-02,6.5776050e-02,6.5957069e-02,6.6209018e-02,6.6519141e-02,6.6912949e-02,6.7341626e-02,6.7840278e-02,6.8436503e-02,6.9090009e-02,6.9816649e-02,7.0641994e-02,7.1554422e-02,7.2550714e-02,7.3640168e-02,7.4821293e-02,7.6147854e-02,7.7572405e-02,7.9104900e-02,8.0784380e-02,8.2616627e-02,8.4599376e-02,8.6751282e-02,8.9044034e-02,9.1570973e-02,9.4271421e-02,9.7142398e-02,0.1002107,0.1034609,0.1069235,0.1105695,0.1143177,0.1182808,0.1223562,0.1264958,0.1307075,0.1349581,0.1392516,0.1435270,0.1476879,0.1518649,0.1559874,0.1600536,0.1641257,0.1682281,0.1725330,0.1770588,0.1818998,0.1872857,0.1934028,0.2003302,0.2084895,0.2177824,0.2291658,0.2424361,0.2581853,0.2769047,0.2994963,0.3261417,0.3573417,0.3923883,0.4327617,0.4777437,0.5269490,0.5804642,0.6369699,0.6967161,0.7575501,0.8173202,0.8766910,0.9335656,0.9874438,1.0365306,1.0809549,1.1211507,1.1566746,1.1872917,1.2143145,1.2374936,1.2575821,1.2747955,1.2890296,1.3012128,1.3110976,1.3192040,1.3250086,1.3293939,1.3322542,1.3338374,1.3341612,1.3336010,1.3319731,1.3297240,1.3264209,1.3221416,1.3165954,1.3089435,1.2994220,1.2870402,1.2728212,1.2557362,1.2366906,1.2158629,1.1936816,1.1703528,1.1459641,1.1212735,1.0967004,1.0717249,1.0470877,1.0224397,0.9983715,0.9749851,0.9515399,0.9286306,0.9063504,0.8844316,0.8632478,0.8419751,0.8212413,0.8012091,0.7813964,0.7621483,0.7430562,0.7245572,0.7067912,0.6890744,0.6720877,0.6553493,0.6392103,0.6237412,0.6084442,0.5936924,0.5795380,0.5658031,0.5527577,0.5397947,0.5274203,0.5156517,0.5041983,0.4932747,0.4825370,0.4722840,0.4625818,0.4530570,0.4440507,0.4352191,0.4268684,0.4189071,0.4111086,0.4037279,0.3965601,0.3897364,0.3832960,0.3769302,0.3709183,0.3651382,0.3596036,0.3543658,0.3491882,0.3442760,0.3395717,0.3350395,0.3307462,0.3265108,0.3224773,0.3186232,0.3148887,0.3113663,0.3078949,0.3045930,0.3014666,0.2983975,0.2955118,0.2926691,0.2899486,0.2873816,0.2848747,0.2824977,0.2801549,0.2779361,0.2758618,0.2738042,0.2718787,0.2699904,0.2681832,0.2665136,0.2649126,0.2633616,0.2619115,0.2605113,0.2592244,0.2580040,0.2568601,0.2557440,0.2547507,0.2538693,0.2530259,0.2522933,0.2516374,0.2510626,0.2505704,0.2501191,0.2497896,0.2495090,0.2493625,0.2492668,0.2492446,0.2493368,0.2494899,0.2497660,0.2501051,0.2505383,0.2510901,0.2517098,0.2524515,0.2532970,0.2542123,0.2552510,0.2564118,0.2576725,0.2590449,0.2605694,0.2621794,0.2639754,0.2658907,0.2679412,0.2701630,0.2724845,0.2750733,0.2777751,0.2806784,0.2837507,0.2869642,0.2904712,0.2941337,0.2980298,0.3021059,0.3063094,0.3108200,0.3154687,0.3203344,0.3253262,0.3304024,0.3356666,0.3409764,0.3464187,0.3518179,0.3571332,0.3624634,0.3675917,0.3726978,0.3775250,0.3820688,0.3863562,0.3902943,0.3939899,0.3972833,0.4002305,0.4027875,0.4050143,0.4069539,0.4085043,0.4098362,0.4108576,0.4116774,0.4123583,0.4128932,0.4133530,0.4137810,0.4142002,0.4146266,0.4151385,0.4157630,0.4165166,0.4174174,0.4185540,0.4198869,0.4215072,0.4234169,0.4257408,0.4284205,0.4316060,0.4353455,0.4396418,0.4449365,0.4510382,0.4581389,0.4663761,0.4757844,0.4869742,0.5000321,0.5153864,0.5331445,0.5538644,0.5783359,0.6065368,0.6405087,0.6791867,0.7239509,0.7764510,0.8372766,0.9097049,0.9941550,1.0924966,1.2027206,1.3260970,1.4642198,1.6127455,1.7791562,1.9513042,2.1264071,2.2934470,2.4372172,2.5549998,2.6273739,2.6817489,2.7251186,2.7569520,2.7683554,2.7753179,2.7828956,2.7954388,2.8082879,2.8277633,2.8414745,2.8534353,2.8588836,2.8650007,2.8687153,2.8769701,2.8936846,2.9024923,2.9290726,2.9385397,2.9532456,2.9577870,2.9556260,2.9580088,2.9579554,2.9479847,2.9339311,2.9250975,2.9096010,2.8891444,2.8806956,2.8694439,2.8650339,2.8609703,2.8590212,2.8529749,2.8454931,2.8407261,2.8215568,2.8045733,2.7868435,2.7774546,2.7659688,2.7574019,2.7497013,2.7365174,2.7142301,2.6816380,2.6572561,2.6343551,2.6035409,2.5792487,2.5529056,2.5327921,2.4924626,2.4642136,2.4321773,2.3970640,2.3689353,2.3355005,2.3054013,2.2732046,2.2462699,2.2068861,2.1775336,2.1459846,2.1166606,2.0842245,2.0561261,2.0239129,1.9946575,1.9660844,1.9372877,1.9060805,1.8785236,1.8483557,1.8211390,1.7947303,1.7644572,1.7381260,1.7103282,1.6845359,1.6582148,1.6331143,1.6089931,1.5843086,1.5604081,1.5364230,1.5139722,1.4910201,1.4694972,1.4476618,1.4268196,1.4058093,1.3850988,1.3657289,1.3457000,1.3268162,1.3089651,1.2897248,1.2718318,1.2546085,1.2378374,1.2210650,1.2048569,1.1888747,1.1740330,1.1588074,1.1448065,1.1305145,1.1171682,1.1041642,1.0915444,1.0793927,1.0676975,1.0564519,1.0452563,1.0349038,1.0245616,1.0150030,1.0053282,0.9964215,0.9875178,0.9789432,0.9710151,0.9636212,0.9559626,0.9487660,0.9419544,0.9353517,0.9290688,0.9231966,0.9174030,0.9118931,0.9068470,0.9017562,0.8971774,0.8927915,0.8886924,0.8847054,0.8810053,0.8776060,0.8743414,0.8713328,0.8687273,0.8663071,0.8637772,0.8618502,0.8601549,0.8586501,0.8573287,0.8561099,0.8551291,0.8547624,0.8541734,0.8538544,0.8540685,0.8542783,0.8546812,0.8552863,0.8561026,0.8572407,0.8585454,0.8600258,0.8619964,0.8638228,0.8660896,0.8687406,0.8714080,0.8743244,0.8778144,0.8810592,0.8848370,0.8888640,0.8932551,0.8974334,0.9019607,0.9070871,0.9122533,0.9179194,0.9234604,0.9293255,0.9353939,0.9420890,0.9488825,0.9557578,0.9631402,0.9705067,0.9785803,0.9867178,0.9950625,1.0037473,1.0128756,1.0223607,1.0318869,1.0416396,1.0518606,1.0627236,1.0729480,1.0841105,1.0958169,1.1072408,1.1194932,1.1321106,1.1441678,1.1572539,1.1705008,1.1837007,1.1977572,1.2114054,1.2260393,1.2412057,1.2572188,1.2707076,1.2873737,1.3023120,1.3192033,1.3352872,1.3518829,1.3690618,1.3866535,1.4037516,1.4220512,1.4400740,1.4582999,1.4775996,1.4961246,1.5158296,1.5358987,1.5548316,1.5744855,1.5940615,1.6135291,1.6349027,1.6560087,1.6757236,1.6981248,1.7173781,1.7402463,1.7605431,1.7825972,1.8063648,1.8250065,1.8488836,1.8691540,1.8898320,1.9122851,1.9343653,1.9561578,1.9809290,1.9987844,2.0180883,2.0457277,2.0621746,2.0850921,2.1030862,2.1228502,2.1455002,2.1677608,2.1851463,2.2029712,2.2334239,2.2487895,2.2626472,2.2769802,2.2899828,2.3088071,2.3281677,2.3419881,2.3537033,2.3738670,2.3987644,2.4138725,2.4212258,2.4255741,2.4256976,2.4298353,2.4345462,2.4442458,2.4497914,2.4597735,2.4682622,2.4742544,2.4787526,2.4774728,2.4799697,2.4814210,2.4814708,2.4810667,2.4817104,2.4807379,2.4817328,2.4783642,2.4751644,2.4763532,2.4729552,2.4721665,2.4689615,2.4670515,2.4631026,2.4620175,2.4602039
"rw_0064",39.7000008,2.6633739e-02,2.4749041e-02,2.4864912e-02,2.6179314e-02,2.5724888e-02,2.4867296e-02,2.4529696e-02,2.3405552e-02,2.3425579e-02,2.4073124e-02,2.5699615e-02,2.4189711e-02,2.5088310e-02,2.4928331e-02,2.4930716e-02,2.4773598e-02,2.4607897e-02,2.4528265e-02,2.3531199e-02,2.4450064e-02,2.3707867e-02,2.3792028e-02,2.3776531e-02,2.4573326e-02,2.3846388e-02,2.4218321e-02,2.3871660e-02,2.4066925e-02,2.4545193e-02,2.3790836e-02,2.2021532e-02,2.2998095e-02,2.3415565e-02,2.3625851e-02,2.3672819e-02,2.3161173e-02,2.3332596e-02,2.2040129e-02,2.2282839e-02,2.3895264e-02,2.4151087e-02,2.4582386e-02,2.4321795e-02,2.4469852e-02,2.3433447e-02,2.4161816e-02,2.4054527e-02,2.4071455e-02,2.4613619e-02,2.4736404e-02,2.4214983e-02,2.4317265e-02,2.3547888e-02,2.3535490e-02,2.4204254e-02,2.4067402e-02,2.4960041e-02,2.4405003e-02,2.4851561e-02,2.3234844e-02,2.3274660e-02,2.4213552e-02,2.4472237e-02,2.4948120e-02,2.5482655e-02,2.4455070e-02,2.4505377e-02,2.4836063e-02,2.4360418e-02,2.4411917e-02,2.4265766e-02,2.4181128e-02,2.4829149e-02,2.4976254e-02,2.4787426e-02,2.4512053e-02,2.3822546e-02,2.4315834e-02,2.3215055e-02,2.3893595e-02,2.3771048e-02,2.3967266e-02,2.3929119e-02,2.4029493e-02,2.3368835e-02,2.3979664e-02,2.3758173e-02,2.4578571e-02,2.3632288e-02,2.3921967e-02,2.3653507e-02,2.3483276e-02,2.3469210e-02,2.3729086e-02,2.3604155e-02,2.3391485e-02,2.3997784e-02,2.3529530e-02,2.3753166e-02,2.3929119e-02,2.3383379e-02,2.3673773e-02,2.3518324e-02,2.4001122e-02,2.3604631e-02,2.3611188e-02,2.3904443e-02,2.3304343e-02,2.3587465e-02,2.3623109e-02,2.3657322e-02,2.4014831e-02,2.3768306e-02,2.3889661e-02,2.3754954e-02,2.3813248e-02,2.3811221e-02,2.3606896e-02,2.3692846e-02,2.3675561e-02,2.3666739e-02,2.3618221e-02,2.3580670e-02,2.3617268e-02,2.3583889e-02,2.3588777e-02,2.3474097e-02,2.3355365e-02,2.3308039e-02,2.3228288e-02,2.3330450e-02,2.3222208e-02,2.3208857e-02,2.3215413e-02,2.3236156e-02,2.3270965e-02,2.3236156e-02,2.3280263e-02,2.3261905e-02,2.3309231e-02,2.3380756e-02,2.3385406e-02,2.3393989e-02,2.3430347e-02,2.3431063e-02,2.3469567e-02,2.3443222e-02,2.3444533e-02,2.3460388e-02,2.3506165e-02,2.3473859e-02,2.3498654e-02,2.3521304e-02,2.3519754e-02,2.3548365e-02,2.3576498e-02,2.3580313e-02,2.3583293e-02,2.3582935e-02,2.3623705e-02,2.3660302e-02,2.3727179e-02,2.3814678e-02,2.3871779e-02,2.3941636e-02,2.4067283e-02,2.4165869e-02,2.4248958e-02,2.4302363e-02,2.4363518e-02,2.4407506e-02,2.4461746e-02,2.4461865e-02,2.4473190e-02,2.4467111e-02,2.4433970e-02,2.4392366e-02,2.4340034e-02,2.4233580e-02,2.4167776e-02,2.4060249e-02,2.3960471e-02,2.3879945e-02,2.3855925e-02,2.3879230e-02,2.3939013e-02,2.3976088e-02,2.3983479e-02,2.3973942e-02,2.3949385e-02,2.3936987e-02,2.3916245e-02,2.3907900e-02,2.3875952e-02,2.3850620e-02,2.3803830e-02,2.3772538e-02,2.3744822e-02,2.3713410e-02,2.3708522e-02,2.3692787e-02,2.3652911e-02,2.3659289e-02,2.3647249e-02,2.3626089e-02,2.3636341e-02,2.3644745e-02,2.3670495e-02,2.3688316e-02,2.3727357e-02,2.3775697e-02,2.3810625e-02,2.3885787e-02,2.3963630e-02,2.4042904e-02,2.4154305e-02,2.4250925e-02,2.4335563e-02,2.4421394e-02,2.4479866e-02,2.4547935e-02,2.4596870e-02,2.4636745e-02,2.4657369e-02,2.4690270e-02,2.4706900e-02,2.4729729e-02,2.4745584e-02,2.4776757e-02,2.4810791e-02,2.4819911e-02,2.4845362e-02,2.4843931e-02,2.4856627e-02,2.4872422e-02,2.4900913e-02,2.4934947e-02,2.4955928e-02,2.5001407e-02,2.5034130e-02,2.5073707e-02,2.5114596e-02,2.5152504e-02,2.5196314e-02,2.5238693e-02,2.5287449e-02,2.5340378e-02,2.5385797e-02,2.5458694e-02,2.5497258e-02,2.5568902e-02,2.5644362e-02,2.5727630e-02,2.5829077e-02,2.5925577e-02,2.6028275e-02,2.6152492e-02,2.6304483e-02,2.6458383e-02,2.6666820e-02,2.6915967e-02,2.7193367e-02,2.7515709e-02,2.7899325e-02,2.8323889e-02,2.8809071e-02,2.9348433e-02,2.9947162e-02,3.0593097e-02,3.1321049e-02,3.2130122e-02,3.3001602e-02,3.4009278e-02,3.5125613e-02,3.6337197e-02,3.7652314e-02,3.8999677e-02,4.0330827e-02,4.1558862e-02,4.2640924e-02,4.3563545e-02,4.4250071e-02,4.4748127e-02,4.5083165e-02,4.5281887e-02,4.5357287e-02,4.5352697e-02,4.5273721e-02,4.5130670e-02,4.4918418e-02,4.4662237e-02,4.4333041e-02,4.3962479e-02,4.3562591e-02,4.3101490e-02,4.2618811e-02,4.2109132e-02,4.1579902e-02,4.1043222e-02,4.0450335e-02,3.9883435e-02,3.9368749e-02,3.8796306e-02,3.8218081e-02,3.7662327e-02,3.7091792e-02,3.6539018e-02,3.5976827e-02,3.5440505e-02,3.4927011e-02,3.4398317e-02,3.3895314e-02,3.3426940e-02,3.2957017e-02,3.2505095e-02,3.2079935e-02,3.1666994e-02,3.1282842e-02,3.0919254e-02,3.0569553e-02,3.0262113e-02,2.9952765e-02,2.9671788e-02,2.9427052e-02,2.9166877e-02,2.8959513e-02,2.8764188e-02,2.8604865e-02,2.8449893e-02,2.8342366e-02,2.8239846e-02,2.8160930e-02,2.8101981e-02,2.8030217e-02,2.8016031e-02,2.8014898e-02,2.8026760e-02,2.8053105e-02,2.8118491e-02,2.8198421e-02,2.8319776e-02,2.8449059e-02,2.8609574e-02,2.8783560e-02,2.8959334e-02,2.9215336e-02,2.9427290e-02,2.9644608e-02,2.9917359e-02,3.0178905e-02,3.1500340e-02,3.1752765e-02,3.2014370e-02,3.2287955e-02,3.2563567e-02,3.2863021e-02,3.3182204e-02,3.3526361e-02,3.3914924e-02,3.4367323e-02,3.4899294e-02,3.5529613e-02,3.6296725e-02,3.7287712e-02,3.8465559e-02,3.9954424e-02,4.1749597e-02,4.3864310e-02,4.6350360e-02,4.9131989e-02,5.2078605e-02,5.5299461e-02,5.8496952e-02,6.1545134e-02,6.4470112e-02,6.6996157e-02,6.9139302e-02,7.0860147e-02,7.2113454e-02,7.3045731e-02,7.3635101e-02,7.3996127e-02,7.4186862e-02,7.4260056e-02,7.4244082e-02,7.4201822e-02,7.4122310e-02,7.4044347e-02,7.3983610e-02,7.3953927e-02,7.3943317e-02,7.3959827e-02,7.3997855e-02,7.4052393e-02,7.4084640e-02,7.4103713e-02,7.4070692e-02,7.4010789e-02,7.3891401e-02,7.3713422e-02,7.3490798e-02,7.3236227e-02,7.2950423e-02,7.2644413e-02,7.2317779e-02,7.2007596e-02,7.1674764e-02,7.1341217e-02,7.1026385e-02,7.0700645e-02,7.0380509e-02,7.0069492e-02,6.9769561e-02,6.9461405e-02,6.9145679e-02,6.8833530e-02,6.8546772e-02,6.8246782e-02,6.7943752e-02,6.7659140e-02,6.7370653e-02,6.7103922e-02,6.6842675e-02,6.6600084e-02,6.6375494e-02,6.6168427e-02,6.5995157e-02,6.5850258e-02,6.5706909e-02,6.5623701e-02,6.5583706e-02,6.5572739e-02,6.5599263e-02,6.5707862e-02,6.5854192e-02,6.6050053e-02,6.6307604e-02,6.6628039e-02,6.7000210e-02,6.7461848e-02,6.7983866e-02,6.8574965e-02,6.9250643e-02,6.9991887e-02,7.0827842e-02,7.1732938e-02,7.2754979e-02,7.3862016e-02,7.5057030e-02,7.6385736e-02,7.7825248e-02,7.9373896e-02,8.1061780e-02,8.2920909e-02,8.4932148e-02,8.7105393e-02,8.9404821e-02,9.1964990e-02,9.4699621e-02,9.7591668e-02,0.1006858,0.1039830,0.1074873,0.1111693,0.1149483,0.1189657,0.1230982,0.1272676,0.1315449,0.1358526,0.1402155,0.1445510,0.1487771,0.1530218,0.1572122,0.1613544,0.1655070,0.1696857,0.1740717,0.1787009,0.1836421,0.1891395,0.1954055,0.2024854,0.2108166,0.2203043,0.2319146,0.2454319,0.2614444,0.2804771,0.3034308,0.3304638,0.3621072,0.3976407,0.4385525,0.4841597,0.5340279,0.5882431,0.6455224,0.7060592,0.7676904,0.8281975,0.8883439,0.9457670,1.0001459,1.0494714,1.0939802,1.1339368,1.1692159,1.1992524,1.2255212,1.2478819,1.2671123,1.2832294,1.2964869,1.3073666,1.3162830,1.3228970,1.3278778,1.3310978,1.3331146,1.3335321,1.3328474,1.3314812,1.3294953,1.3260453,1.3221595,1.3173847,1.3110015,1.3029822,1.2928805,1.2801151,1.2654743,1.2480335,1.2284534,1.2073570,1.1846761,1.1611104,1.1364038,1.1115788,1.0868891,1.0617042,1.0369300,1.0122902,0.9881782,0.9648649,0.9413376,0.9185281,0.8962983,0.8744966,0.8533523,0.8322179,0.8115945,0.7917682,0.7720677,0.7529637,0.7340188,0.7157002,0.6980553,0.6805426,0.6637220,0.6471581,0.6311971,0.6159341,0.6007711,0.5862307,0.5722185,0.5586790,0.5457877,0.5330105,0.5207915,0.5092164,0.4978712,0.4871171,0.4765358,0.4664119,0.4568659,0.4474796,0.4385936,0.4299500,0.4216875,0.4138484,0.4061681,0.3988950,0.3918470,0.3851246,0.3787740,0.3725179,0.3666127,0.3609020,0.3554471,0.3502908,0.3451948,0.3403656,0.3357230,0.3312605,0.3270420,0.3228501,0.3188968,0.3151092,0.3114084,0.3079379,0.3045281,0.3012730,0.2981809,0.2951846,0.2923239,0.2895042,0.2868399,0.2843032,0.2818304,0.2795019,0.2771993,0.2750298,0.2729594,0.2709597,0.2690471,0.2671973,0.2654486,0.2637925,0.2622150,0.2607147,0.2592822,0.2579262,0.2566548,0.2554440,0.2543252,0.2532932,0.2523338,0.2514752,0.2506740,0.2499627,0.2493124,0.2487615,0.2482995,0.2479063,0.2475826,0.2473817,0.2472440,0.2471822,0.2471792,0.2472955,0.2475055,0.2477959,0.2481792,0.2486553,0.2492330,0.2499106,0.2506652,0.2515269,0.2525053,0.2535633,0.2547624,0.2560689,0.2574790,0.2590143,0.2606695,0.2624918,0.2644480,0.2665422,0.2688136,0.2711925,0.2737697,0.2765201,0.2794395,0.2825570,0.2858000,0.2893696,0.2930530,0.2969683,0.3010937,0.3053356,0.3098632,0.3145583,0.3194727,0.3244869,0.3295904,0.3349160,0.3402403,0.3457386,0.3511766,0.3565381,0.3619199,0.3671100,0.3722652,0.3771676,0.3817813,0.3861506,0.3901690,0.3939459,0.3973466,0.4003775,0.4030393,0.4053279,0.4073549,0.4090291,0.4104613,0.4115501,0.4124876,0.4132575,0.4138831,0.4144297,0.4149673,0.4154484,0.4159635,0.4165680,0.4172765,0.4180791,0.4190866,0.4202713,0.4216757,0.4233849,0.4253972,0.4277855,0.4305622,0.4338320,0.4376690,0.4420776,0.4474952,0.4537184,0.4609513,0.4693438,0.4789079,0.4902888,0.5035512,0.5191574,0.5371292,0.5581598,0.5829876,0.6115021,0.6459492,0.6850656,0.7304046,0.7835772,0.8451190,0.9184172,1.0038651,1.1033984,1.2149028,1.3398395,1.4792101,1.6291057,1.7967312,1.9698951,2.1445022,2.3095529,2.4514313,2.5708413,2.6365688,2.6865392,2.7306333,2.7604072,2.7707829,2.7764812,2.7863164,2.7978487,2.8080053,2.8269260,2.8419662,2.8530207,2.8585720,2.8676190,2.8720903,2.8761525,2.8915524,2.9033093,2.9235792,2.9372952,2.9445009,2.9577301,2.9590898,2.9582424,2.9533429,2.9417865,2.9303904,2.9151015,2.9101057,2.8921249,2.8769205,2.8704729,2.8643262,2.8607688,2.8567131,2.8507056,2.8446925,2.8325119,2.8161814,2.7998347,2.7856300,2.7716618,2.7641659,2.7548051,2.7468774,2.7311525,2.7043219,2.6714561,2.6506240,2.6272182,2.5975785,2.5743608,2.5481777,2.5184536,2.4814444,2.4529247,2.4194589,2.3862762,2.3564909,2.3267682,2.2894392,2.2612479,2.2265608,2.1944604,2.1608067,2.1295955,2.1020658,2.0677543,2.0370131,2.0071383,1.9793379,1.9482346,1.9194807,1.8904886,1.8615888,1.8314909,1.8041297,1.7778537,1.7496672,1.7226148,1.6969423,1.6690872,1.6436205,1.6190319,1.5941725,1.5699567,1.5467541,1.5235999,1.5008421,1.4787804,1.4572725,1.4361897,1.4151661,1.3941374,1.3746235,1.3545858,1.3353062,1.3170266,1.2982655,1.2807856,1.2627382,1.2458825,1.2287927,1.2125822,1.1967578,1.1813306,1.1662176,1.1517380,1.1377945,1.1238077,1.1107349,1.0979109,1.0857573,1.0735462,1.0622475,1.0510700,1.0402088,1.0301205,1.0202626,1.0105885,1.0011016,0.9925828,0.9838789,0.9754604,0.9675392,0.9602524,0.9528872,0.9458805,0.9392383,0.9327972,0.9267983,0.9209253,0.9153327,0.9099919,0.9050890,0.9001977,0.8956482,0.8915887,0.8875099,0.8836746,0.8802838,0.8768989,0.8736558,0.8707591,0.8683269,0.8659413,0.8635353,0.8617157,0.8600568,0.8586253,0.8574188,0.8563076,0.8557026,0.8551545,0.8546522,0.8545401,0.8547898,0.8551338,0.8555664,0.8562079,0.8572285,0.8582656,0.8597997,0.8614135,0.8632613,0.8652507,0.8675992,0.8702628,0.8731213,0.8760102,0.8792853,0.8830665,0.8868213,0.8906897,0.8950682,0.8994620,0.9043478,0.9095006,0.9145279,0.9200106,0.9258203,0.9317058,0.9381498,0.9445118,0.9512039,0.9583129,0.9657237,0.9735660,0.9811132,0.9895228,0.9978247,1.0070307,1.0157889,1.0250833,1.0347568,1.0450201,1.0547285,1.0654222,1.0762925,1.0871109,1.0984290,1.1104361,1.1223816,1.1345649,1.1472700,1.1599430,1.1733243,1.1869512,1.2004677,1.2149067,1.2292385,1.2436773,1.2598888,1.2741158,1.2896260,1.3052777,1.3217214,1.3378302,1.3555712,1.3723731,1.3899629,1.4070619,1.4247034,1.4427512,1.4617084,1.4797826,1.4990383,1.5182368,1.5380661,1.5575584,1.5773433,1.5979481,1.6173151,1.6377605,1.6583245,1.6781917,1.7021582,1.7219263,1.7438036,1.7632321,1.7850348,1.8077195,1.8271230,1.8531321,1.8732423,1.8929144,1.9154738,1.9366599,1.9620115,1.9858397,2.0022650,2.0208914,2.0484719,2.0655518,2.0867653,2.1062813,2.1280937,2.1497734,2.1722181,2.1878531,2.2074382,2.2357998,2.2519872,2.2667243,2.2809763,2.2933121,2.3113265,2.3307698,2.3439233,2.3569670,2.3788595,2.4002140,2.4170375,2.4215310,2.4258661,2.4273529,2.4309497,2.4378345,2.4444585,2.4531178,2.4630048,2.4704404,2.4720912,2.4770663,2.4773951,2.4804192,2.4797513,2.4803059,2.4811990,2.4809182,2.4828086,2.4815538,2.4802382,2.4770055,2.4765031,2.4750330,2.4724545,2.4719458,2.4676638,2.4639609,2.4610484,2.4593382
"rw_0065",40.0000000,2.6323080e-02,2.4786234e-02,2.4802923e-02,2.6086092e-02,2.5764942e-02,2.4874926e-02,2.4486065e-02,2.3322821e-02,2.3382425e-02,2.4142504e-02,2.5685787e-02,2.4054289e-02,2.5078058e-02,2.4970770e-02,2.4893999e-02,2.4750471e-02,2.4608135e-02,2.4446249e-02,2.3590088e-02,2.4374247e-02,2.3685455e-02,2.3809671e-02,2.3777246e-02,2.4521589e-02,2.3750067e-02,2.4170637e-02,2.3851633e-02,2.4051189e-02,2.4479866e-02,2.3844242e-02,2.1987677e-02,2.2947550e-02,2.3299456e-02,2.3615360e-02,2.3603201e-02,2.3190022e-02,2.3350239e-02,2.2043943e-02,2.2241116e-02,2.3902416e-02,2.4182796e-02,2.4572611e-02,2.4290800e-02,2.4438143e-02,2.3417711e-02,2.4269342e-02,2.4067163e-02,2.4054289e-02,2.4624348e-02,2.4659872e-02,2.4206877e-02,2.4270058e-02,2.3529291e-02,2.3531675e-02,2.4170637e-02,2.4116039e-02,2.4991035e-02,2.4346828e-02,2.4819136e-02,2.3124218e-02,2.3261547e-02,2.4124622e-02,2.4443865e-02,2.4927855e-02,2.5420427e-02,2.4452925e-02,2.4446487e-02,2.4822950e-02,2.4311781e-02,2.4389982e-02,2.4253368e-02,2.4252415e-02,2.4802923e-02,2.5004864e-02,2.4746895e-02,2.4472475e-02,2.3765564e-02,2.4310112e-02,2.3138762e-02,2.3919821e-02,2.3779154e-02,2.4018049e-02,2.3962975e-02,2.4019718e-02,2.3339272e-02,2.3938417e-02,2.3708582e-02,2.4591923e-02,2.3639917e-02,2.3921013e-02,2.3678780e-02,2.3459435e-02,2.3446798e-02,2.3677349e-02,2.3566961e-02,2.3363829e-02,2.3983717e-02,2.3532391e-02,2.3758650e-02,2.3887873e-02,2.3303986e-02,2.3648977e-02,2.3456097e-02,2.3972988e-02,2.3612976e-02,2.3629785e-02,2.3915648e-02,2.3283839e-02,2.3539305e-02,2.3605704e-02,2.3626328e-02,2.3942232e-02,2.3746133e-02,2.3858666e-02,2.3737550e-02,2.3809314e-02,2.3802519e-02,2.3568511e-02,2.3671865e-02,2.3616910e-02,2.3637891e-02,2.3598671e-02,2.3570538e-02,2.3604870e-02,2.3551583e-02,2.3557425e-02,2.3441195e-02,2.3339272e-02,2.3273706e-02,2.3198128e-02,2.3310661e-02,2.3219109e-02,2.3202658e-02,2.3192644e-02,2.3208499e-02,2.3250341e-02,2.3207903e-02,2.3267865e-02,2.3246169e-02,2.3291230e-02,2.3358107e-02,2.3364663e-02,2.3375273e-02,2.3408055e-02,2.3410678e-02,2.3450732e-02,2.3424625e-02,2.3432732e-02,2.3439288e-02,2.3484230e-02,2.3456573e-02,2.3478866e-02,2.3503423e-02,2.3511410e-02,2.3535609e-02,2.3564100e-02,2.3573041e-02,2.3575783e-02,2.3576617e-02,2.3615003e-02,2.3649812e-02,2.3716927e-02,2.3803711e-02,2.3861527e-02,2.3938656e-02,2.4053693e-02,2.4157524e-02,2.4241209e-02,2.4291754e-02,2.4354577e-02,2.4392843e-02,2.4452925e-02,2.4453640e-02,2.4455428e-02,2.4459243e-02,2.4426103e-02,2.4383664e-02,2.4325967e-02,2.4224162e-02,2.4157524e-02,2.4047017e-02,2.3940086e-02,2.3858249e-02,2.3831427e-02,2.3844481e-02,2.3909748e-02,2.3956299e-02,2.3972511e-02,2.3973644e-02,2.3951709e-02,2.3934484e-02,2.3910344e-02,2.3902953e-02,2.3868501e-02,2.3842931e-02,2.3798048e-02,2.3763657e-02,2.3739696e-02,2.3709476e-02,2.3704827e-02,2.3684621e-02,2.3646891e-02,2.3654103e-02,2.3642957e-02,2.3621559e-02,2.3634017e-02,2.3642242e-02,2.3665965e-02,2.3685515e-02,2.3724854e-02,2.3772418e-02,2.3808002e-02,2.3888469e-02,2.3964465e-02,2.4038553e-02,2.4155796e-02,2.4255931e-02,2.4336755e-02,2.4423718e-02,2.4476409e-02,2.4547935e-02,2.4597943e-02,2.4639845e-02,2.4661303e-02,2.4694085e-02,2.4710417e-02,2.4729669e-02,2.4743259e-02,2.4777949e-02,2.4809182e-02,2.4819076e-02,2.4845004e-02,2.4842083e-02,2.4853587e-02,2.4869740e-02,2.4894893e-02,2.4927676e-02,2.4946988e-02,2.4993360e-02,2.5028944e-02,2.5069118e-02,2.5111139e-02,2.5151372e-02,2.5192082e-02,2.5235772e-02,2.5283515e-02,2.5334835e-02,2.5381207e-02,2.5452495e-02,2.5498033e-02,2.5563240e-02,2.5634646e-02,2.5718689e-02,2.5815666e-02,2.5917232e-02,2.6018441e-02,2.6142061e-02,2.6292145e-02,2.6450753e-02,2.6659071e-02,2.6899815e-02,2.7185142e-02,2.7511597e-02,2.7891815e-02,2.8321385e-02,2.8807819e-02,2.9349864e-02,2.9951334e-02,3.0599654e-02,3.1331420e-02,3.2142401e-02,3.3019245e-02,3.4029782e-02,3.5146654e-02,3.6360979e-02,3.7678719e-02,3.9030194e-02,4.0363491e-02,4.1599512e-02,4.2680979e-02,4.3604851e-02,4.4290662e-02,4.4788599e-02,4.5125246e-02,4.5321763e-02,4.5392752e-02,4.5383692e-02,4.5301855e-02,4.5158803e-02,4.4944286e-02,4.4682920e-02,4.4351637e-02,4.3974876e-02,4.3570936e-02,4.3108344e-02,4.2619109e-02,4.2107046e-02,4.1574359e-02,4.1034341e-02,4.0440083e-02,3.9870858e-02,3.9350688e-02,3.8780451e-02,3.8201511e-02,3.7641644e-02,3.7072897e-02,3.6517501e-02,3.5954177e-02,3.5419106e-02,3.4904778e-02,3.4375370e-02,3.3871830e-02,3.3400595e-02,3.2934070e-02,3.2486796e-02,3.2056987e-02,3.1643927e-02,3.1261325e-02,3.0895233e-02,3.0547857e-02,3.0234039e-02,2.9934645e-02,2.9649019e-02,2.9402971e-02,2.9150665e-02,2.8937876e-02,2.8738081e-02,2.8580248e-02,2.8418899e-02,2.8315067e-02,2.8210700e-02,2.8138697e-02,2.8080702e-02,2.8001249e-02,2.7989924e-02,2.7990162e-02,2.7996659e-02,2.8030753e-02,2.8092802e-02,2.8180182e-02,2.8295636e-02,2.8427005e-02,2.8591454e-02,2.8755784e-02,2.8940618e-02,2.9195666e-02,2.9407978e-02,2.9630661e-02,2.9907346e-02,3.0164957e-02,3.1602740e-02,3.1857550e-02,3.2117009e-02,3.2388926e-02,3.2666922e-02,3.2963932e-02,3.3288658e-02,3.3633411e-02,3.4020841e-02,3.4478307e-02,3.5004020e-02,3.5647452e-02,3.6418676e-02,3.7411332e-02,3.8602769e-02,4.0083945e-02,4.1878819e-02,4.4010758e-02,4.6501160e-02,4.9290597e-02,5.2237749e-02,5.5468202e-02,5.8674037e-02,6.1723888e-02,6.4653993e-02,6.7183614e-02,6.9327593e-02,7.1049631e-02,7.2302222e-02,7.3224187e-02,7.3809147e-02,7.4167669e-02,7.4355185e-02,7.4415684e-02,7.4392796e-02,7.4351311e-02,7.4263155e-02,7.4175477e-02,7.4113607e-02,7.4070394e-02,7.4057639e-02,7.4074388e-02,7.4102283e-02,7.4155867e-02,7.4186206e-02,7.4199796e-02,7.4169576e-02,7.4101031e-02,7.3973000e-02,7.3796749e-02,7.3568404e-02,7.3309541e-02,7.3023915e-02,7.2711289e-02,7.2387278e-02,7.2069287e-02,7.1735919e-02,7.1403623e-02,7.1081460e-02,7.0759833e-02,7.0438385e-02,7.0129514e-02,6.9823742e-02,6.9513679e-02,6.9202125e-02,6.8888843e-02,6.8604231e-02,6.8305969e-02,6.7992568e-02,6.7711592e-02,6.7423880e-02,6.7152321e-02,6.6898704e-02,6.6651344e-02,6.6430032e-02,6.6223741e-02,6.6057861e-02,6.5901637e-02,6.5757334e-02,6.5683484e-02,6.5641820e-02,6.5627694e-02,6.5664053e-02,6.5769374e-02,6.5907896e-02,6.6115081e-02,6.6380382e-02,6.6694438e-02,6.7071557e-02,6.7538559e-02,6.8063498e-02,6.8656981e-02,6.9334567e-02,7.0079565e-02,7.0913196e-02,7.1825743e-02,7.2841048e-02,7.3950708e-02,7.5149953e-02,7.6477230e-02,7.7918470e-02,7.9471111e-02,8.1164241e-02,8.3022416e-02,8.5038722e-02,8.7221920e-02,8.9518487e-02,9.2082411e-02,9.4820708e-02,9.7719818e-02,0.1008204,0.1041200,0.1076340,0.1113176,0.1151042,0.1191285,0.1232701,0.1274526,0.1317343,0.1360555,0.1404297,0.1447742,0.1490079,0.1532733,0.1574772,0.1616301,0.1657974,0.1699954,0.1743986,0.1790520,0.1840147,0.1895292,0.1958149,0.2029219,0.2112832,0.2207985,0.2324403,0.2459918,0.2620565,0.2811297,0.3041445,0.3312541,0.3629586,0.3985641,0.4395973,0.4852647,0.5352390,0.5895726,0.6469929,0.7076532,0.7694344,0.8300736,0.8902833,0.9478697,1.0023113,1.0516684,1.0961990,1.1361549,1.1713245,1.2012848,1.2274679,1.2496713,1.2687575,1.2845817,1.2976661,1.3084984,1.3171735,1.3238075,1.3283746,1.3314519,1.3332814,1.3334413,1.3327518,1.3312380,1.3289883,1.3256252,1.3216408,1.3165829,1.3103628,1.3020730,1.2917956,1.2791719,1.2644060,1.2468535,1.2271912,1.2060516,1.1832981,1.1596973,1.1349627,1.1101522,1.0853457,1.0601361,1.0353835,1.0107021,0.9866115,0.9632927,0.9397784,0.9169629,0.8947318,0.8729520,0.8518190,0.8307107,0.8100655,0.7902915,0.7706140,0.7515264,0.7326277,0.7143162,0.6967281,0.6792465,0.6624318,0.6459021,0.6299646,0.6147249,0.5995950,0.5850886,0.5711305,0.5575922,0.5447324,0.5319822,0.5197919,0.5082297,0.4969299,0.4861781,0.4756161,0.4655418,0.4560122,0.4466594,0.4377741,0.4291454,0.4209071,0.4130964,0.4054271,0.3981884,0.3911414,0.3844517,0.3781089,0.3718674,0.3659736,0.3602822,0.3548422,0.3496842,0.3446127,0.3397937,0.3351686,0.3307160,0.3265076,0.3223269,0.3183779,0.3146011,0.3109143,0.3074691,0.3040466,0.3008042,0.2977080,0.2947233,0.2918673,0.2890696,0.2863938,0.2838807,0.2814080,0.2790842,0.2767887,0.2746423,0.2725677,0.2705436,0.2686481,0.2668155,0.2650738,0.2634193,0.2618198,0.2603412,0.2589072,0.2575563,0.2562951,0.2551034,0.2539887,0.2529535,0.2520085,0.2511420,0.2503566,0.2496538,0.2490103,0.2484509,0.2479935,0.2476232,0.2472913,0.2470765,0.2469732,0.2469076,0.2469179,0.2470339,0.2472448,0.2475259,0.2479183,0.2483969,0.2489831,0.2496738,0.2504314,0.2513084,0.2522845,0.2533471,0.2545540,0.2558519,0.2572787,0.2588183,0.2604879,0.2623132,0.2642762,0.2663721,0.2686508,0.2710264,0.2736256,0.2763805,0.2793078,0.2824245,0.2856727,0.2892416,0.2929438,0.2968573,0.3009871,0.3052390,0.3097740,0.3144685,0.3193840,0.3244132,0.3295215,0.3348538,0.3401873,0.3456947,0.3511293,0.3564976,0.3619024,0.3670971,0.3722590,0.3771722,0.3818040,0.3861786,0.3902026,0.3940015,0.3974066,0.4004644,0.4031328,0.4054447,0.4074921,0.4091757,0.4106066,0.4117405,0.4126995,0.4134859,0.4141159,0.4146863,0.4152291,0.4157342,0.4162422,0.4168494,0.4175851,0.4184082,0.4194317,0.4206234,0.4220459,0.4237539,0.4258153,0.4281951,0.4310023,0.4342842,0.4381608,0.4425773,0.4480046,0.4542511,0.4615089,0.4699346,0.4795201,0.4909416,0.5042292,0.5198542,0.5378860,0.5589674,0.5838169,0.6124288,0.6469365,0.6861502,0.7315625,0.7848375,0.8465886,0.9200481,1.0057169,1.1053600,1.2170498,1.3423216,1.4817996,1.6319848,1.7998390,1.9732639,2.1486928,2.3127036,2.4548421,2.5731184,2.6403940,2.6906397,2.7325485,2.7612233,2.7697113,2.7751625,2.7842302,2.7985554,2.8114409,2.8334610,2.8485768,2.8554044,2.8588889,2.8617857,2.8715076,2.8814495,2.8965371,2.9146042,2.9279404,2.9378002,2.9485297,2.9550068,2.9577997,2.9565930,2.9563336,2.9481540,2.9383366,2.9240770,2.9111252,2.8943007,2.8819358,2.8727181,2.8651509,2.8607290,2.8544469,2.8507378,2.8459659,2.8371925,2.8193643,2.7993045,2.7856975,2.7711821,2.7626491,2.7547588,2.7472026,2.7314906,2.7030058,2.6711712,2.6510365,2.6271353,2.5971456,2.5733449,2.5459776,2.5169497,2.4808335,2.4522054,2.4178450,2.3857427,2.3544075,2.3240943,2.2881255,2.2585745,2.2253118,2.1931427,2.1590540,2.1281600,2.0987117,2.0658066,2.0351455,2.0047591,1.9771008,1.9456166,1.9157391,1.8887429,1.8580797,1.8291221,1.8012897,1.7756785,1.7471471,1.7197896,1.6945134,1.6669772,1.6413771,1.6166174,1.5919639,1.5677288,1.5445426,1.5221453,1.4991364,1.4764932,1.4553585,1.4344954,1.4134729,1.3923378,1.3728129,1.3531414,1.3338909,1.3154585,1.2968686,1.2793825,1.2613478,1.2445931,1.2275229,1.2113968,1.1955462,1.1800094,1.1651101,1.1506399,1.1366880,1.1229727,1.1098800,1.0970737,1.0849171,1.0726777,1.0614322,1.0504011,1.0396099,1.0294533,1.0195637,1.0100392,1.0006455,0.9918588,0.9833685,0.9750310,0.9671657,0.9598655,0.9525113,0.9456096,0.9388594,0.9325325,0.9265088,0.9206098,0.9151241,0.9097578,0.9049763,0.9000174,0.8955123,0.8914233,0.8874174,0.8835540,0.8802280,0.8768637,0.8736169,0.8707137,0.8683036,0.8660743,0.8636035,0.8617867,0.8601081,0.8586613,0.8574480,0.8564384,0.8559121,0.8552300,0.8547180,0.8547252,0.8549781,0.8553657,0.8557312,0.8564640,0.8575315,0.8586476,0.8600096,0.8616303,0.8636157,0.8656014,0.8679758,0.8706811,0.8735170,0.8763781,0.8796395,0.8835494,0.8871630,0.8911538,0.8954261,0.8998913,0.9047199,0.9098598,0.9150932,0.9205815,0.9262470,0.9322438,0.9385359,0.9451032,0.9517776,0.9588084,0.9662663,0.9740996,0.9816517,0.9900753,0.9985085,1.0075366,1.0163430,1.0256611,1.0353911,1.0454507,1.0554669,1.0660341,1.0770159,1.0876501,1.0989261,1.1108629,1.1229659,1.1351454,1.1479191,1.1606658,1.1739669,1.1873572,1.2010064,1.2157891,1.2299136,1.2441810,1.2600366,1.2744334,1.2900721,1.3060647,1.3223592,1.3383597,1.3559735,1.3728646,1.3904772,1.4080052,1.4257810,1.4437702,1.4626344,1.4805684,1.4995655,1.5184946,1.5382719,1.5584607,1.5780094,1.5986286,1.6178727,1.6386884,1.6593910,1.6790919,1.7025565,1.7228209,1.7440311,1.7642659,1.7854334,1.8082178,1.8286644,1.8544451,1.8732665,1.8936424,1.9166046,1.9371923,1.9646689,1.9877647,2.0028787,2.0234563,2.0492368,2.0685503,2.0881224,2.1076453,2.1277034,2.1506445,2.1744401,2.1887190,2.2080297,2.2372479,2.2492826,2.2660315,2.2810740,2.2961106,2.3126473,2.3333213,2.3451862,2.3603845,2.3822505,2.4046941,2.4166758,2.4215436,2.4230187,2.4277689,2.4324005,2.4378419,2.4459043,2.4540107,2.4594533,2.4730611,2.4774404,2.4808073,2.4778783,2.4790227,2.4799669,2.4811618,2.4809074,2.4808102,2.4797027,2.4811428,2.4822469,2.4782879,2.4765048,2.4739361,2.4728725,2.4690614,2.4679086,2.4647112,2.4626620,2.4589167
"rw_0066",40.2999992,2.6479244e-02,2.4908781e-02,2.4777174e-02,2.6080370e-02,2.5775194e-02,2.4924517e-02,2.4658918e-02,2.3398876e-02,2.3508549e-02,2.4116516e-02,2.5798798e-02,2.4186373e-02,2.5103569e-02,2.4959087e-02,2.4946928e-02,2.4967909e-02,2.4681330e-02,2.4497032e-02,2.3639441e-02,2.4440050e-02,2.3612976e-02,2.3799181e-02,2.3828983e-02,2.4550438e-02,2.3791790e-02,2.4226665e-02,2.3866892e-02,2.4079084e-02,2.4514437e-02,2.3844481e-02,2.1999598e-02,2.2994518e-02,2.3396969e-02,2.3653030e-02,2.3646593e-02,2.3214579e-02,2.3394108e-02,2.2014141e-02,2.2265911e-02,2.3958206e-02,2.4219275e-02,2.4626493e-02,2.4351358e-02,2.4466515e-02,2.3446560e-02,2.4227619e-02,2.4083376e-02,2.4130344e-02,2.4622440e-02,2.4731874e-02,2.4265289e-02,2.4295330e-02,2.3546696e-02,2.3591042e-02,2.4172544e-02,2.4140835e-02,2.4945498e-02,2.4379492e-02,2.4832010e-02,2.3253679e-02,2.3325205e-02,2.4167299e-02,2.4420261e-02,2.4871588e-02,2.5444746e-02,2.4445534e-02,2.4512291e-02,2.4853230e-02,2.4403334e-02,2.4405479e-02,2.4279833e-02,2.4245977e-02,2.4811745e-02,2.5012970e-02,2.4815798e-02,2.4583817e-02,2.3913383e-02,2.4327993e-02,2.3183584e-02,2.3901939e-02,2.3787022e-02,2.4037123e-02,2.3954868e-02,2.4067402e-02,2.3426056e-02,2.3997545e-02,2.3770094e-02,2.4603128e-02,2.3631573e-02,2.3939371e-02,2.3652315e-02,2.3510933e-02,2.3493290e-02,2.3800135e-02,2.3579121e-02,2.3413658e-02,2.4005413e-02,2.3535728e-02,2.3771763e-02,2.3934603e-02,2.3363590e-02,2.3685217e-02,2.3580790e-02,2.4032831e-02,2.3635387e-02,2.3632646e-02,2.3939013e-02,2.3313046e-02,2.3607135e-02,2.3668528e-02,2.3689151e-02,2.4013519e-02,2.3799896e-02,2.3879766e-02,2.3760200e-02,2.3820877e-02,2.3811579e-02,2.3613930e-02,2.3695588e-02,2.3663282e-02,2.3663998e-02,2.3624778e-02,2.3587346e-02,2.3611903e-02,2.3578167e-02,2.3596168e-02,2.3481727e-02,2.3375630e-02,2.3303986e-02,2.3229241e-02,2.3335218e-02,2.3236156e-02,2.3219109e-02,2.3225188e-02,2.3256421e-02,2.3311496e-02,2.3244023e-02,2.3295283e-02,2.3287177e-02,2.3319244e-02,2.3387790e-02,2.3395300e-02,2.3401260e-02,2.3442745e-02,2.3452997e-02,2.3481250e-02,2.3447990e-02,2.3459911e-02,2.3474216e-02,2.3513198e-02,2.3482919e-02,2.3511410e-02,2.3535490e-02,2.3540020e-02,2.3564935e-02,2.3596048e-02,2.3598194e-02,2.3599505e-02,2.3598552e-02,2.3641109e-02,2.3683310e-02,2.3752451e-02,2.3836493e-02,2.3892879e-02,2.3969054e-02,2.4094462e-02,2.4191737e-02,2.4279475e-02,2.4328470e-02,2.4384975e-02,2.4433017e-02,2.4490476e-02,2.4485588e-02,2.4491549e-02,2.4490476e-02,2.4454951e-02,2.4416924e-02,2.4361134e-02,2.4255991e-02,2.4174929e-02,2.4057865e-02,2.3956537e-02,2.3866236e-02,2.3835659e-02,2.3860276e-02,2.3926437e-02,2.3975909e-02,2.4004340e-02,2.4002254e-02,2.3975551e-02,2.3963571e-02,2.3939729e-02,2.3929000e-02,2.3893356e-02,2.3875117e-02,2.3828030e-02,2.3791671e-02,2.3767650e-02,2.3735523e-02,2.3731291e-02,2.3713648e-02,2.3673594e-02,2.3679376e-02,2.3669064e-02,2.3650646e-02,2.3661673e-02,2.3669958e-02,2.3696423e-02,2.3713946e-02,2.3754537e-02,2.3803532e-02,2.3839712e-02,2.3915768e-02,2.3994505e-02,2.4070919e-02,2.4187207e-02,2.4283350e-02,2.4369895e-02,2.4454832e-02,2.4512529e-02,2.4582028e-02,2.4630845e-02,2.4670959e-02,2.4688005e-02,2.4722517e-02,2.4739623e-02,2.4761260e-02,2.4773538e-02,2.4803281e-02,2.4839222e-02,2.4847388e-02,2.4874151e-02,2.4868906e-02,2.4881959e-02,2.4895906e-02,2.4925470e-02,2.4959922e-02,2.4980009e-02,2.5023997e-02,2.5056720e-02,2.5095940e-02,2.5138021e-02,2.5178611e-02,2.5220394e-02,2.5264382e-02,2.5309920e-02,2.5361300e-02,2.5406063e-02,2.5478959e-02,2.5517642e-02,2.5586665e-02,2.5661230e-02,2.5743961e-02,2.5847018e-02,2.5940716e-02,2.6042819e-02,2.6160359e-02,2.6316941e-02,2.6473522e-02,2.6681244e-02,2.6928186e-02,2.7214885e-02,2.7537763e-02,2.7918518e-02,2.8352201e-02,2.8834701e-02,2.9376149e-02,2.9979110e-02,3.0631304e-02,3.1363845e-02,3.2172620e-02,3.3049583e-02,3.4062564e-02,3.5185516e-02,3.6401451e-02,3.7720919e-02,3.9072752e-02,4.0410459e-02,4.1646123e-02,4.2731166e-02,4.3656528e-02,4.4341147e-02,4.4840813e-02,4.5173943e-02,4.5369089e-02,4.5439243e-02,4.5428634e-02,4.5341611e-02,4.5196295e-02,4.4975996e-02,4.4713974e-02,4.4379711e-02,4.3999434e-02,4.3594003e-02,4.3128133e-02,4.2635560e-02,4.2121530e-02,4.1587353e-02,4.1045964e-02,4.0451825e-02,3.9881468e-02,3.9362073e-02,3.8788795e-02,3.8205981e-02,3.7648737e-02,3.7076771e-02,3.6521316e-02,3.5955369e-02,3.5419643e-02,3.4906149e-02,3.4376800e-02,3.3872604e-02,3.3399463e-02,3.2932520e-02,3.2481849e-02,3.2052040e-02,3.1641841e-02,3.1257987e-02,3.0890703e-02,3.0544221e-02,3.0235946e-02,2.9927135e-02,2.9643476e-02,2.9393017e-02,2.9143631e-02,2.8927565e-02,2.8730750e-02,2.8572977e-02,2.8417885e-02,2.8313518e-02,2.8211772e-02,2.8138757e-02,2.8081596e-02,2.8003693e-02,2.7988672e-02,2.7989984e-02,2.8009772e-02,2.8028071e-02,2.8089106e-02,2.8166592e-02,2.8296292e-02,2.8425813e-02,2.8593898e-02,2.8764725e-02,2.8945148e-02,2.9199600e-02,2.9409409e-02,2.9626131e-02,2.9901028e-02,3.0161619e-02,3.1693876e-02,3.1946659e-02,3.2211363e-02,3.2482207e-02,3.2761216e-02,3.3061743e-02,3.3382654e-02,3.3728182e-02,3.4118652e-02,3.4572780e-02,3.5101354e-02,3.5750210e-02,3.6512196e-02,3.7515044e-02,3.8701653e-02,4.0189445e-02,4.2003274e-02,4.4130683e-02,4.6619356e-02,4.9415708e-02,5.2378416e-02,5.5610955e-02,5.8821142e-02,6.1878920e-02,6.4813495e-02,6.7338228e-02,6.9489062e-02,7.1209252e-02,7.2465062e-02,7.3384464e-02,7.3965192e-02,7.4318409e-02,7.4502409e-02,7.4554563e-02,7.4535549e-02,7.4477971e-02,7.4385583e-02,7.4297309e-02,7.4235380e-02,7.4183047e-02,7.4168205e-02,7.4175656e-02,7.4209452e-02,7.4258864e-02,7.4272454e-02,7.4289858e-02,7.4256182e-02,7.4183941e-02,7.4051619e-02,7.3872328e-02,7.3645830e-02,7.3384047e-02,7.3092818e-02,7.2779775e-02,7.2455943e-02,7.2142184e-02,7.1806669e-02,7.1470022e-02,7.1147323e-02,7.0826650e-02,7.0501447e-02,7.0187330e-02,6.9880903e-02,6.9568872e-02,6.9266438e-02,6.8947554e-02,6.8661273e-02,6.8364799e-02,6.8043828e-02,6.7768216e-02,6.7478657e-02,6.7201734e-02,6.6949666e-02,6.6705346e-02,6.6483378e-02,6.6280365e-02,6.6116571e-02,6.5950513e-02,6.5818489e-02,6.5743566e-02,6.5697193e-02,6.5690458e-02,6.5736830e-02,6.5836430e-02,6.5974414e-02,6.6183150e-02,6.6459537e-02,6.6763222e-02,6.7143738e-02,6.7613065e-02,6.8134069e-02,6.8734407e-02,6.9414496e-02,7.0157766e-02,7.0989013e-02,7.1909130e-02,7.2922766e-02,7.4036121e-02,7.5236499e-02,7.6568425e-02,7.8011990e-02,7.9562426e-02,8.1260681e-02,8.3123267e-02,8.5141957e-02,8.7323368e-02,8.9627922e-02,9.2192143e-02,9.4935566e-02,9.7834051e-02,0.1009403,0.1042475,0.1077648,0.1114515,0.1152458,0.1192779,0.1234195,0.1276077,0.1319008,0.1362255,0.1406065,0.1449639,0.1492100,0.1534776,0.1576898,0.1618597,0.1660346,0.1702457,0.1746656,0.1793292,0.1843062,0.1898376,0.1961354,0.2032555,0.2116375,0.2211787,0.2328557,0.2464304,0.2625436,0.2816532,0.3047053,0.3318610,0.3636257,0.3992995,0.4403957,0.4861552,0.5362157,0.5906252,0.6481584,0.7089249,0.7707967,0.8315360,0.8918408,0.9495280,1.0040323,1.0534089,1.0979800,1.1378577,1.1730168,1.2029335,1.2290518,1.2510691,1.2700658,1.2857604,1.2987192,1.3095292,1.3178986,1.3245127,1.3287747,1.3317275,1.3334045,1.3335495,1.3326981,1.3311083,1.3285933,1.3252975,1.3212202,1.3161095,1.3096145,1.3014679,1.2910682,1.2783500,1.2635362,1.2459469,1.2263837,1.2051630,1.1822712,1.1586642,1.1338656,1.1090078,1.0841527,1.0590166,1.0342524,1.0095295,0.9854248,0.9620750,0.9386005,0.9157633,0.8935614,0.8717926,0.8507022,0.8295734,0.8089443,0.7891964,0.7694987,0.7504481,0.7315520,0.7132599,0.6957163,0.6782602,0.6614651,0.6449232,0.6290374,0.6137978,0.5987077,0.5842348,0.5702528,0.5567808,0.5439165,0.5311953,0.5190394,0.5074815,0.4962166,0.4854973,0.4749484,0.4648942,0.4553731,0.4460333,0.4371689,0.4285666,0.4203232,0.4125336,0.4048779,0.3976608,0.3906190,0.3839414,0.3776087,0.3713761,0.3655047,0.3598176,0.3543848,0.3492474,0.3441702,0.3393722,0.3347514,0.3303024,0.3261104,0.3219376,0.3180112,0.3142307,0.3105473,0.3071033,0.3036908,0.3004519,0.2973660,0.2943891,0.2915419,0.2887361,0.2860681,0.2835560,0.2810931,0.2787638,0.2764817,0.2743193,0.2722681,0.2702512,0.2683667,0.2665249,0.2647763,0.2631508,0.2615566,0.2600702,0.2586576,0.2572888,0.2560410,0.2548399,0.2537310,0.2527111,0.2517534,0.2508957,0.2501052,0.2494172,0.2487780,0.2482261,0.2477725,0.2473833,0.2470898,0.2468616,0.2467657,0.2466940,0.2467203,0.2468372,0.2470683,0.2473509,0.2477505,0.2482185,0.2488061,0.2495026,0.2502653,0.2511486,0.2521312,0.2531993,0.2544103,0.2557029,0.2571316,0.2586829,0.2603610,0.2621923,0.2641553,0.2662622,0.2685373,0.2709112,0.2735198,0.2762867,0.2792224,0.2823430,0.2855950,0.2891673,0.2928692,0.2967906,0.3009228,0.3051676,0.3097082,0.3144090,0.3193423,0.3243718,0.3294840,0.3348256,0.3401581,0.3456698,0.3511191,0.3564971,0.3618942,0.3670976,0.3722685,0.3771909,0.3818286,0.3862115,0.3902639,0.3940647,0.3974740,0.4005416,0.4032264,0.4055521,0.4076098,0.4093035,0.4107538,0.4119235,0.4128698,0.4136482,0.4142971,0.4148910,0.4154392,0.4159668,0.4165027,0.4170884,0.4178352,0.4186700,0.4196838,0.4209049,0.4223368,0.4240705,0.4261185,0.4285195,0.4313426,0.4346572,0.4385313,0.4429890,0.4484181,0.4546757,0.4619530,0.4703895,0.4800040,0.4914315,0.5047507,0.5204213,0.5384741,0.5595916,0.5844906,0.6131474,0.6476838,0.6869959,0.7324864,0.7858634,0.8476715,0.9211783,1.0069957,1.1068478,1.2187769,1.3441862,1.4837806,1.6340970,1.8022630,1.9755322,2.1515071,2.3155587,2.4576273,2.5755613,2.6410546,2.6914902,2.7348545,2.7587667,2.7687418,2.7758725,2.7859764,2.7959461,2.8109088,2.8276098,2.8452771,2.8543346,2.8586841,2.8639901,2.8712699,2.8806708,2.8930740,2.9122398,2.9314311,2.9494135,2.9560816,2.9584548,2.9622626,2.9569728,2.9563632,2.9502409,2.9421084,2.9273334,2.9080729,2.8902555,2.8781326,2.8697925,2.8657143,2.8601146,2.8541908,2.8508692,2.8453758,2.8378091,2.8195031,2.8013349,2.7852716,2.7727771,2.7632427,2.7541668,2.7452111,2.7338686,2.7031293,2.6724863,2.6509399,2.6261594,2.5943058,2.5717208,2.5454159,2.5152497,2.4790766,2.4504173,2.4155335,2.3831429,2.3528273,2.3230500,2.2863085,2.2561021,2.2237370,2.1917374,2.1565957,2.1265194,2.0962088,2.0639329,2.0334494,2.0029638,1.9750208,1.9437536,1.9129684,1.8864871,1.8559242,1.8277935,1.7996573,1.7731770,1.7447929,1.7179086,1.6914153,1.6652296,1.6400309,1.6151099,1.5906343,1.5658369,1.5426730,1.5204020,1.4976728,1.4750972,1.4540826,1.4329376,1.4117781,1.3911744,1.3716381,1.3520027,1.3328096,1.3143504,1.2960465,1.2781733,1.2602224,1.2434852,1.2264293,1.2102123,1.1947724,1.1791377,1.1642020,1.1497370,1.1358616,1.1223568,1.1090564,1.0964659,1.0839561,1.0720038,1.0608261,1.0498339,1.0390377,1.0290362,1.0187958,1.0096813,1.0001993,0.9914062,0.9828088,0.9748046,0.9668536,0.9593887,0.9521523,0.9454486,0.9385807,0.9323306,0.9262953,0.9204262,0.9150206,0.9096154,0.9048918,0.8999764,0.8953869,0.8913311,0.8873669,0.8834815,0.8801575,0.8768443,0.8735846,0.8707166,0.8683022,0.8660077,0.8636225,0.8617880,0.8601719,0.8587469,0.8575050,0.8565339,0.8560347,0.8553522,0.8548679,0.8548955,0.8551342,0.8555267,0.8558983,0.8566611,0.8576995,0.8589101,0.8602875,0.8618953,0.8638186,0.8659269,0.8681930,0.8709517,0.8737726,0.8766537,0.8800091,0.8838006,0.8874836,0.8915612,0.8957924,0.9003691,0.9050444,0.9101358,0.9154780,0.9209579,0.9265770,0.9327093,0.9388717,0.9454514,0.9521903,0.9592848,0.9666345,0.9745018,0.9820914,0.9904972,0.9988431,1.0078282,1.0168062,1.0260783,1.0358278,1.0457681,1.0559304,1.0663952,1.0776460,1.0880789,1.0994037,1.1113698,1.1235160,1.1356804,1.1484374,1.1611052,1.1745920,1.1877779,1.2014154,1.2161833,1.2305126,1.2446524,1.2602572,1.2748855,1.2906743,1.3063684,1.3227516,1.3390778,1.3562397,1.3732260,1.3909438,1.4085928,1.4262327,1.4439175,1.4629145,1.4812142,1.5002137,1.5190386,1.5389444,1.5593094,1.5784750,1.5996506,1.6188819,1.6398494,1.6599581,1.6794926,1.7030835,1.7234381,1.7446302,1.7650455,1.7860115,1.8083450,1.8288003,1.8559918,1.8761063,1.8946484,1.9168563,1.9373604,1.9649533,1.9889567,2.0041804,2.0244460,2.0500751,2.0672824,2.0883152,2.1091614,2.1308179,2.1514609,2.1744895,2.1894631,2.2094636,2.2393198,2.2504661,2.2680955,2.2815709,2.2950079,2.3168352,2.3349223,2.3468866,2.3617132,2.3815572,2.4072528,2.4179938,2.4220407,2.4248312,2.4278502,2.4335580,2.4412270,2.4470189,2.4603498,2.4701371,2.4755449,2.4779313,2.4788573,2.4796937,2.4794014,2.4802277,2.4806414,2.4794466,2.4810560,2.4802299,2.4787433,2.4782729,2.4791255,2.4761221,2.4738195,2.4725330,2.4696109,2.4672534,2.4626637,2.4623852,2.4605522
"rw_0067",43.0000000,2.6311159e-02,2.4604797e-02,2.4774313e-02,2.6196718e-02,2.6045561e-02,2.5080204e-02,2.4558544e-02,2.3552656e-02,2.3787737e-02,2.4269819e-02,2.5632381e-02,2.3974657e-02,2.5167942e-02,2.4819136e-02,2.4863482e-02,2.4943590e-02,2.4626255e-02,2.4587154e-02,2.3563623e-02,2.4321318e-02,2.3656845e-02,2.3792267e-02,2.3868799e-02,2.4622440e-02,2.3883820e-02,2.4287224e-02,2.3962975e-02,2.4055481e-02,2.4574757e-02,2.3767233e-02,2.1936655e-02,2.3052692e-02,2.3484945e-02,2.3724794e-02,2.3661852e-02,2.3285866e-02,2.3182154e-02,2.2130728e-02,2.2132635e-02,2.3837566e-02,2.4299145e-02,2.4493217e-02,2.4251223e-02,2.4444580e-02,2.3607254e-02,2.4028301e-02,2.4123192e-02,2.4133682e-02,2.4634600e-02,2.4814367e-02,2.4363995e-02,2.4548292e-02,2.3496389e-02,2.3517609e-02,2.4292231e-02,2.4131298e-02,2.4803877e-02,2.4448872e-02,2.4960518e-02,2.3287058e-02,2.3234367e-02,2.4104357e-02,2.4599552e-02,2.4954557e-02,2.5336504e-02,2.4506330e-02,2.4539232e-02,2.5019884e-02,2.4465084e-02,2.4495125e-02,2.4287701e-02,2.4209023e-02,2.4853468e-02,2.4813414e-02,2.4768829e-02,2.4530411e-02,2.4201870e-02,2.4367094e-02,2.3148775e-02,2.3894787e-02,2.3778915e-02,2.3947954e-02,2.3903370e-02,2.3973227e-02,2.3444891e-02,2.3877382e-02,2.3846626e-02,2.4488688e-02,2.3666859e-02,2.3979187e-02,2.3583889e-02,2.3493290e-02,2.3376942e-02,2.3761749e-02,2.3570299e-02,2.3262739e-02,2.4001122e-02,2.3533106e-02,2.3816347e-02,2.3809195e-02,2.3473978e-02,2.3631811e-02,2.3462296e-02,2.3917675e-02,2.3563862e-02,2.3571372e-02,2.3974299e-02,2.3302794e-02,2.3598790e-02,2.3637414e-02,2.3617029e-02,2.3969293e-02,2.3771405e-02,2.3847461e-02,2.3729444e-02,2.3776054e-02,2.3769855e-02,2.3607612e-02,2.3673654e-02,2.3648143e-02,2.3636341e-02,2.3568988e-02,2.3539186e-02,2.3629308e-02,2.3569703e-02,2.3569345e-02,2.3475170e-02,2.3341894e-02,2.3306012e-02,2.3206830e-02,2.3311377e-02,2.3221850e-02,2.3215890e-02,2.3213267e-02,2.3202896e-02,2.3264289e-02,2.3204803e-02,2.3249984e-02,2.3228645e-02,2.3299217e-02,2.3343921e-02,2.3359179e-02,2.3362160e-02,2.3388863e-02,2.3404002e-02,2.3447156e-02,2.3413539e-02,2.3420453e-02,2.3426414e-02,2.3472786e-02,2.3465991e-02,2.3479462e-02,2.3492336e-02,2.3499846e-02,2.3523331e-02,2.3543835e-02,2.3552418e-02,2.3558617e-02,2.3568392e-02,2.3613334e-02,2.3640156e-02,2.3719430e-02,2.3813367e-02,2.3870349e-02,2.3933649e-02,2.4059772e-02,2.4170756e-02,2.4239063e-02,2.4293423e-02,2.4364233e-02,2.4394631e-02,2.4443626e-02,2.4455428e-02,2.4442315e-02,2.4443269e-02,2.4402976e-02,2.4365067e-02,2.4309278e-02,2.4215221e-02,2.4150014e-02,2.4037480e-02,2.3957610e-02,2.3883045e-02,2.3864150e-02,2.3888290e-02,2.3924649e-02,2.3945928e-02,2.3941696e-02,2.3932576e-02,2.3910880e-02,2.3891866e-02,2.3876548e-02,2.3866296e-02,2.3829937e-02,2.3806572e-02,2.3761749e-02,2.3721099e-02,2.3700714e-02,2.3671210e-02,2.3663998e-02,2.3645222e-02,2.3609400e-02,2.3611486e-02,2.3595154e-02,2.3578107e-02,2.3586810e-02,2.3596048e-02,2.3620963e-02,2.3638487e-02,2.3676813e-02,2.3723125e-02,2.3775280e-02,2.3837447e-02,2.3916006e-02,2.4005532e-02,2.4109304e-02,2.4214149e-02,2.4306238e-02,2.4392307e-02,2.4440050e-02,2.4508774e-02,2.4559677e-02,2.4596274e-02,2.4627030e-02,2.4651051e-02,2.4666429e-02,2.4688244e-02,2.4708331e-02,2.4739981e-02,2.4757087e-02,2.4778366e-02,2.4801254e-02,2.4799466e-02,2.4810255e-02,2.4826229e-02,2.4854660e-02,2.4873912e-02,2.4896681e-02,2.4939656e-02,2.4978042e-02,2.5018990e-02,2.5054514e-02,2.5097370e-02,2.5134027e-02,2.5182486e-02,2.5232852e-02,2.5275469e-02,2.5326371e-02,2.5404334e-02,2.5446177e-02,2.5510132e-02,2.5586247e-02,2.5681913e-02,2.5780737e-02,2.5886059e-02,2.5988162e-02,2.6117742e-02,2.6276052e-02,2.6443124e-02,2.6655495e-02,2.6908994e-02,2.7204037e-02,2.7531803e-02,2.7925134e-02,2.8371394e-02,2.8858185e-02,2.9411793e-02,3.0026615e-02,3.0684590e-02,3.1432450e-02,3.2253385e-02,3.3140898e-02,3.4167647e-02,3.5310507e-02,3.6550283e-02,3.7883401e-02,3.9253235e-02,4.0620863e-02,4.1875541e-02,4.2973101e-02,4.3910205e-02,4.4605553e-02,4.5098007e-02,4.5426309e-02,4.5615196e-02,4.5669258e-02,4.5644283e-02,4.5541704e-02,4.5374990e-02,4.5133531e-02,4.4855893e-02,4.4499874e-02,4.4095516e-02,4.3664277e-02,4.3178320e-02,4.2667031e-02,4.2135656e-02,4.1584253e-02,4.1026473e-02,4.0414929e-02,3.9829135e-02,3.9303005e-02,3.8716793e-02,3.8124382e-02,3.7560999e-02,3.6975920e-02,3.6413252e-02,3.5848558e-02,3.5308182e-02,3.4789622e-02,3.4262598e-02,3.3758700e-02,3.3288121e-02,3.2820106e-02,3.2370210e-02,3.1946838e-02,3.1536698e-02,3.1160533e-02,3.0795455e-02,3.0445993e-02,3.0133784e-02,2.9834032e-02,2.9562056e-02,2.9320896e-02,2.9064655e-02,2.8844357e-02,2.8661072e-02,2.8503120e-02,2.8355122e-02,2.8252363e-02,2.8140485e-02,2.8070867e-02,2.7995706e-02,2.7943373e-02,2.7930975e-02,2.7924716e-02,2.7948141e-02,2.7978063e-02,2.8045535e-02,2.8131008e-02,2.8246820e-02,2.8386712e-02,2.8553784e-02,2.8725028e-02,2.8909743e-02,2.9165149e-02,2.9382467e-02,2.9596329e-02,2.9863954e-02,3.0146122e-02,3.2031596e-02,3.2282948e-02,3.2559097e-02,3.2837808e-02,3.3121407e-02,3.3428133e-02,3.3758581e-02,3.4109950e-02,3.4508407e-02,3.4962833e-02,3.5510242e-02,3.6168039e-02,3.6936462e-02,3.7966490e-02,3.9174914e-02,4.0685534e-02,4.2534471e-02,4.4701099e-02,4.7239065e-02,5.0078630e-02,5.3097129e-02,5.6390226e-02,5.9651732e-02,6.2754095e-02,6.5738559e-02,6.8309367e-02,7.0463359e-02,7.2184443e-02,7.3428810e-02,7.4315190e-02,7.4863613e-02,7.5168848e-02,7.5306356e-02,7.5317502e-02,7.5244844e-02,7.5137854e-02,7.5013041e-02,7.4889302e-02,7.4770153e-02,7.4685872e-02,7.4633658e-02,7.4622750e-02,7.4624181e-02,7.4632347e-02,7.4630916e-02,7.4609876e-02,7.4560881e-02,7.4463785e-02,7.4308217e-02,7.4104846e-02,7.3860466e-02,7.3571682e-02,7.3257744e-02,7.2928071e-02,7.2589755e-02,7.2254658e-02,7.1904898e-02,7.1556628e-02,7.1220875e-02,7.0883214e-02,7.0556343e-02,7.0241451e-02,6.9926500e-02,6.9609404e-02,6.9295704e-02,6.8971872e-02,6.8678379e-02,6.8371356e-02,6.8072796e-02,6.7790329e-02,6.7498267e-02,6.7230642e-02,6.6968679e-02,6.6734731e-02,6.6525161e-02,6.6308260e-02,6.6142023e-02,6.5982580e-02,6.5889657e-02,6.5805376e-02,6.5767288e-02,6.5772474e-02,6.5829515e-02,6.5944493e-02,6.6107094e-02,6.6312551e-02,6.6582501e-02,6.6916108e-02,6.7323267e-02,6.7788243e-02,6.8297088e-02,6.8923414e-02,6.9618106e-02,7.0384562e-02,7.1228087e-02,7.2158456e-02,7.3181331e-02,7.4308753e-02,7.5506330e-02,7.6877415e-02,7.8336477e-02,7.9902709e-02,8.1628263e-02,8.3497226e-02,8.5524738e-02,8.7736428e-02,9.0082765e-02,9.2678517e-02,9.5449567e-02,9.8378956e-02,0.1015215,0.1048620,0.1084221,0.1121466,0.1159831,0.1200748,0.1242742,0.1285155,0.1328641,0.1372505,0.1416962,0.1461184,0.1504392,0.1547827,0.1590790,0.1633246,0.1675967,0.1718918,0.1764040,0.1811674,0.1862719,0.1919442,0.1983783,0.2056829,0.2142678,0.2240357,0.2359586,0.2498199,0.2662395,0.2857169,0.3091618,0.3367931,0.3690768,0.4053155,0.4470295,0.4934356,0.5441985,0.5994379,0.6577883,0.7194141,0.7821313,0.8436935,0.9047071,0.9629757,1.0179286,1.0675435,1.1121027,1.1517359,1.1865009,1.2157294,1.2410015,1.2621508,1.2800252,1.2946956,1.3064523,1.3159232,1.3231747,1.3281846,1.3314905,1.3335388,1.3337824,1.3329625,1.3312680,1.3285570,1.3252089,1.3211393,1.3163482,1.3107637,1.3037381,1.2947468,1.2841240,1.2707076,1.2557294,1.2374343,1.2173119,1.1957712,1.1726393,1.1486497,1.1236379,1.0985553,1.0735328,1.0482178,1.0232928,0.9985740,0.9745202,0.9510587,0.9276817,0.9049237,0.8828025,0.8610761,0.8400924,0.8191202,0.7987195,0.7790335,0.7595028,0.7406134,0.7219023,0.7037835,0.6864078,0.6691729,0.6525403,0.6362374,0.6205007,0.6054752,0.5905656,0.5762800,0.5624928,0.5491863,0.5365402,0.5239970,0.5120083,0.5006267,0.4894978,0.4789451,0.4685706,0.4586790,0.4492929,0.4401056,0.4314203,0.4229356,0.4148439,0.4071572,0.3996493,0.3925405,0.3856197,0.3790423,0.3728197,0.3667137,0.3609185,0.3553136,0.3499957,0.3449471,0.3399551,0.3352097,0.3306737,0.3263006,0.3221718,0.3180986,0.3141813,0.3104949,0.3068611,0.3034778,0.3001165,0.2969212,0.2939140,0.2909551,0.2881592,0.2854069,0.2827914,0.2803102,0.2778839,0.2756013,0.2733776,0.2712382,0.2692136,0.2672499,0.2653899,0.2635826,0.2618864,0.2602809,0.2587346,0.2572854,0.2558719,0.2545573,0.2533591,0.2521793,0.2511098,0.2501034,0.2491914,0.2483656,0.2475980,0.2469349,0.2463445,0.2458449,0.2454183,0.2450395,0.2447917,0.2446337,0.2445228,0.2444899,0.2445423,0.2447094,0.2449447,0.2452826,0.2457188,0.2462283,0.2468465,0.2475840,0.2484152,0.2493088,0.2503319,0.2514510,0.2526722,0.2540204,0.2554787,0.2570755,0.2587838,0.2606517,0.2626581,0.2647995,0.2670975,0.2695053,0.2721761,0.2749770,0.2779408,0.2810977,0.2843907,0.2879882,0.2917438,0.2957304,0.2998664,0.3041467,0.3087499,0.3134773,0.3184309,0.3234957,0.3286591,0.3340192,0.3394191,0.3449534,0.3504503,0.3558832,0.3613510,0.3666049,0.3718247,0.3768218,0.3815261,0.3860079,0.3901243,0.3940327,0.3975318,0.4006739,0.4034877,0.4059209,0.4080614,0.4098792,0.4113919,0.4126613,0.4137306,0.4146581,0.4153869,0.4160699,0.4167172,0.4173202,0.4179393,0.4186530,0.4194769,0.4204058,0.4215024,0.4227945,0.4243390,0.4261444,0.4282852,0.4308115,0.4337408,0.4371225,0.4410894,0.4456852,0.4512410,0.4576348,0.4650820,0.4736932,0.4834660,0.4950932,0.5086408,0.5245726,0.5429119,0.5643687,0.5896356,0.6186752,0.6537544,0.6936195,0.7397563,0.7938752,0.8564970,0.9310654,1.0179242,1.1191051,1.2324127,1.3593105,1.5004938,1.6525798,1.8217758,1.9952614,2.1724167,2.3367736,2.4707911,2.5830166,2.6484661,2.6975198,2.7406032,2.7639678,2.7704287,2.7778182,2.7859328,2.8012025,2.8156638,2.8350286,2.8475597,2.8551981,2.8577445,2.8660934,2.8729072,2.8811209,2.8925552,2.9145947,2.9284308,2.9432476,2.9550512,2.9591346,2.9597108,2.9599400,2.9592354,2.9478340,2.9471457,2.9286599,2.9093225,2.8946364,2.8775251,2.8679757,2.8624244,2.8576841,2.8558066,2.8487611,2.8429255,2.8337648,2.8160853,2.7949731,2.7814984,2.7691743,2.7594054,2.7531803,2.7445180,2.7212193,2.6900764,2.6607869,2.6438348,2.6138060,2.5865071,2.5626795,2.5405941,2.4981391,2.4681516,2.4352436,2.4011574,2.3710921,2.3373089,2.3044050,2.2708097,2.2424808,2.2038369,2.1732888,2.1405635,2.1112196,2.0773404,2.0480323,2.0153010,1.9850824,1.9560095,1.9255651,1.8967676,1.8675435,1.8387072,1.8096733,1.7828143,1.7564838,1.7273594,1.7018764,1.6749839,1.6496063,1.6249737,1.5997380,1.5763140,1.5516195,1.5284995,1.5058067,1.4838321,1.4616473,1.4415317,1.4200283,1.3996921,1.3792475,1.3602141,1.3405476,1.3215520,1.3035784,1.2853231,1.2678876,1.2505486,1.2337639,1.2171687,1.2021650,1.1859158,1.1707506,1.1563833,1.1421916,1.1287196,1.1149089,1.1022084,1.0897917,1.0775605,1.0658790,1.0547508,1.0442691,1.0336475,1.0237479,1.0142230,1.0048809,0.9958018,0.9871593,0.9786421,0.9706986,0.9635994,0.9559351,0.9490315,0.9421335,0.9359649,0.9293818,0.9236553,0.9182393,0.9126804,0.9075627,0.9027236,0.8980477,0.8937818,0.8897957,0.8857962,0.8822889,0.8788628,0.8760290,0.8726476,0.8701416,0.8678576,0.8654786,0.8632803,0.8615861,0.8600308,0.8587235,0.8576499,0.8569962,0.8563313,0.8556873,0.8554973,0.8557407,0.8558118,0.8562883,0.8567728,0.8578566,0.8587211,0.8599424,0.8614677,0.8633677,0.8651207,0.8672886,0.8698442,0.8725667,0.8753030,0.8783517,0.8820710,0.8855358,0.8894017,0.8934625,0.8979103,0.9024467,0.9073415,0.9125948,0.9174830,0.9232508,0.9291607,0.9351976,0.9413137,0.9479485,0.9548479,0.9619804,0.9693077,0.9770929,0.9848874,0.9932716,1.0019063,1.0109137,1.0195932,1.0290877,1.0388722,1.0490965,1.0589044,1.0692226,1.0803063,1.0913384,1.1029859,1.1146070,1.1269569,1.1389924,1.1517228,1.1642109,1.1779525,1.1911750,1.2051549,1.2188396,1.2330108,1.2482505,1.2628947,1.2777371,1.2940333,1.3090858,1.3260059,1.3421242,1.3587923,1.3758408,1.3938253,1.4111571,1.4294821,1.4468158,1.4655021,1.4855510,1.5029324,1.5225258,1.5423423,1.5627230,1.5812372,1.6017513,1.6212833,1.6433982,1.6629335,1.6834016,1.7048440,1.7270750,1.7465805,1.7685437,1.7890850,1.8119303,1.8327453,1.8594270,1.8786235,1.8973464,1.9198391,1.9405556,1.9678257,1.9921144,2.0065846,2.0285482,2.0524583,2.0710011,2.0905199,2.1118248,2.1342118,2.1545687,2.1772842,2.1920974,2.2124612,2.2432411,2.2534726,2.2713888,2.2845731,2.2983241,2.3159554,2.3350387,2.3469341,2.3623838,2.3877399,2.4068918,2.4191892,2.4236631,2.4263294,2.4296296,2.4356480,2.4393864,2.4451952,2.4582226,2.4670238,2.4738286,2.4753654,2.4788430,2.4793961,2.4810913,2.4807231,2.4809911,2.4834981,2.4834316,2.4804249,2.4805665,2.4812069,2.4771984,2.4768543,2.4744170,2.4741774,2.4692314,2.4682012,2.4646041,2.4602444,2.4570911
"rw_0068",43.2000008,2.6453972e-02,2.4352551e-02,2.4561882e-02,2.5985479e-02,2.5690556e-02,2.4702549e-02,2.4334908e-02,2.3431301e-02,2.3594618e-02,2.4199963e-02,2.5609255e-02,2.3768663e-02,2.5165796e-02,2.4742603e-02,2.4811745e-02,2.4933577e-02,2.4481535e-02,2.4524689e-02,2.3467064e-02,2.4255037e-02,2.3592710e-02,2.3653507e-02,2.3791313e-02,2.4568319e-02,2.3792744e-02,2.4137974e-02,2.3946762e-02,2.4009705e-02,2.4394989e-02,2.3652554e-02,2.1923780e-02,2.2917509e-02,2.3395538e-02,2.3696661e-02,2.3629904e-02,2.3249149e-02,2.3219585e-02,2.2084236e-02,2.2151947e-02,2.3843050e-02,2.4240971e-02,2.4495840e-02,2.4234295e-02,2.4482489e-02,2.3566723e-02,2.3981810e-02,2.4059772e-02,2.4094820e-02,2.4515867e-02,2.4792671e-02,2.4293900e-02,2.4483681e-02,2.3560762e-02,2.3488760e-02,2.4203539e-02,2.4072409e-02,2.4775028e-02,2.4395704e-02,2.4931908e-02,2.3177624e-02,2.3190498e-02,2.4088860e-02,2.4497032e-02,2.4870634e-02,2.5243998e-02,2.4416685e-02,2.4451017e-02,2.4994373e-02,2.4474382e-02,2.4435282e-02,2.4216652e-02,2.4129868e-02,2.4797201e-02,2.4779558e-02,2.4690628e-02,2.4454832e-02,2.4148703e-02,2.4304628e-02,2.3091555e-02,2.3818254e-02,2.3677826e-02,2.3910522e-02,2.3805618e-02,2.3945332e-02,2.3365259e-02,2.3819685e-02,2.3786306e-02,2.4425268e-02,2.3563147e-02,2.3873091e-02,2.3523092e-02,2.3404598e-02,2.3302794e-02,2.3652315e-02,2.3450851e-02,2.3235559e-02,2.3887634e-02,2.3447275e-02,2.3709536e-02,2.3684978e-02,2.3409843e-02,2.3548603e-02,2.3398638e-02,2.3846626e-02,2.3487568e-02,2.3438811e-02,2.3848176e-02,2.3181558e-02,2.3493767e-02,2.3542404e-02,2.3517728e-02,2.3881435e-02,2.3670912e-02,2.3752213e-02,2.3626924e-02,2.3689985e-02,2.3636222e-02,2.3515105e-02,2.3562193e-02,2.3537517e-02,2.3551583e-02,2.3471475e-02,2.3436904e-02,2.3538113e-02,2.3479819e-02,2.3463249e-02,2.3398519e-02,2.3225307e-02,2.3230314e-02,2.3138285e-02,2.3226976e-02,2.3155332e-02,2.3141861e-02,2.3117423e-02,2.3143649e-02,2.3174405e-02,2.3140192e-02,2.3190737e-02,2.3156524e-02,2.3222804e-02,2.3268819e-02,2.3262024e-02,2.3286343e-02,2.3317814e-02,2.3332238e-02,2.3369431e-02,2.3340464e-02,2.3349285e-02,2.3347974e-02,2.3391962e-02,2.3382902e-02,2.3414373e-02,2.3415923e-02,2.3430228e-02,2.3451090e-02,2.3479104e-02,2.3485780e-02,2.3494601e-02,2.3506403e-02,2.3546457e-02,2.3575425e-02,2.3655176e-02,2.3743272e-02,2.3814321e-02,2.3872614e-02,2.3992181e-02,2.4111748e-02,2.4170518e-02,2.4232149e-02,2.4306655e-02,2.4335504e-02,2.4386644e-02,2.4399996e-02,2.4388075e-02,2.4387598e-02,2.4350166e-02,2.4307132e-02,2.4255633e-02,2.4149656e-02,2.4076462e-02,2.3944974e-02,2.3858190e-02,2.3770392e-02,2.3737252e-02,2.3778200e-02,2.3818493e-02,2.3861647e-02,2.3874164e-02,2.3872495e-02,2.3854911e-02,2.3837209e-02,2.3817658e-02,2.3809075e-02,2.3772061e-02,2.3744464e-02,2.3710012e-02,2.3671985e-02,2.3645639e-02,2.3617566e-02,2.3613989e-02,2.3593068e-02,2.3559690e-02,2.3561776e-02,2.3547769e-02,2.3533285e-02,2.3545921e-02,2.3546815e-02,2.3572266e-02,2.3591816e-02,2.3628831e-02,2.3676872e-02,2.3730159e-02,2.3796141e-02,2.3873091e-02,2.3962677e-02,2.4064481e-02,2.4175227e-02,2.4261296e-02,2.4352074e-02,2.4403811e-02,2.4469554e-02,2.4523020e-02,2.4557471e-02,2.4587214e-02,2.4611175e-02,2.4624467e-02,2.4649024e-02,2.4668217e-02,2.4698615e-02,2.4720490e-02,2.4731100e-02,2.4754345e-02,2.4751425e-02,2.4761200e-02,2.4776578e-02,2.4803519e-02,2.4820745e-02,2.4845541e-02,2.4890244e-02,2.4924636e-02,2.4964631e-02,2.4998307e-02,2.5036335e-02,2.5079310e-02,2.5125802e-02,2.5173128e-02,2.5217891e-02,2.5269747e-02,2.5347114e-02,2.5391340e-02,2.5454581e-02,2.5530994e-02,2.5623858e-02,2.5728405e-02,2.5828838e-02,2.5938332e-02,2.6071429e-02,2.6219547e-02,2.6386201e-02,2.6604295e-02,2.6856184e-02,2.7153909e-02,2.7480423e-02,2.7874768e-02,2.8322875e-02,2.8810501e-02,2.9368341e-02,2.9983342e-02,3.0645847e-02,3.1392813e-02,3.2218277e-02,3.3112288e-02,3.4136534e-02,3.5282791e-02,3.6526024e-02,3.7868202e-02,3.9241195e-02,4.0611029e-02,4.1870594e-02,4.2971015e-02,4.3910742e-02,4.4605494e-02,4.5099914e-02,4.5426309e-02,4.5612812e-02,4.5661986e-02,4.5636475e-02,4.5530319e-02,4.5359313e-02,4.5113623e-02,4.4833064e-02,4.4468880e-02,4.4060886e-02,4.3627083e-02,4.3137431e-02,4.2621970e-02,4.2085230e-02,4.1530371e-02,4.0969789e-02,4.0351212e-02,3.9762557e-02,3.9240658e-02,3.8651943e-02,3.8052976e-02,3.7491977e-02,3.6903799e-02,3.6341488e-02,3.5774589e-02,3.5233855e-02,3.4713984e-02,3.4184873e-02,3.3685505e-02,3.3211172e-02,3.2742798e-02,3.2295883e-02,3.1869590e-02,3.1461120e-02,3.1088948e-02,3.0714214e-02,3.0373156e-02,3.0067325e-02,2.9755533e-02,2.9487252e-02,2.9238582e-02,2.8978229e-02,2.8766453e-02,2.8585851e-02,2.8423905e-02,2.8271914e-02,2.8172076e-02,2.8065264e-02,2.7992487e-02,2.7921975e-02,2.7869046e-02,2.7848244e-02,2.7846217e-02,2.7862668e-02,2.7907848e-02,2.7969539e-02,2.8053284e-02,2.8177738e-02,2.8314829e-02,2.8480828e-02,2.8648853e-02,2.8832138e-02,2.9096127e-02,2.9302239e-02,2.9516578e-02,2.9799342e-02,3.0079007e-02,3.2207429e-02,3.2466888e-02,3.2741487e-02,3.3018351e-02,3.3302963e-02,3.3610165e-02,3.3938587e-02,3.4293056e-02,3.4690619e-02,3.5152853e-02,3.5706699e-02,3.6367118e-02,3.7138700e-02,3.8160622e-02,3.9380491e-02,4.0898919e-02,4.2754531e-02,4.4921815e-02,4.7465265e-02,5.0320029e-02,5.3344727e-02,5.6654572e-02,5.9924662e-02,6.3035965e-02,6.6024125e-02,6.8593681e-02,7.0761323e-02,7.2479784e-02,7.3714674e-02,7.4599743e-02,7.5140536e-02,7.5438559e-02,7.5563312e-02,7.5570226e-02,7.5491607e-02,7.5376749e-02,7.5247288e-02,7.5107813e-02,7.4987948e-02,7.4889958e-02,7.4835241e-02,7.4823797e-02,7.4812174e-02,7.4816942e-02,7.4816942e-02,7.4790835e-02,7.4732065e-02,7.4626148e-02,7.4465394e-02,7.4257433e-02,7.4013233e-02,7.3722064e-02,7.3402166e-02,7.3063791e-02,7.2726011e-02,7.2390437e-02,7.2027981e-02,7.1683347e-02,7.1354151e-02,7.1010709e-02,7.0681036e-02,7.0361674e-02,7.0048869e-02,6.9724858e-02,6.9417119e-02,6.9096565e-02,6.8797112e-02,6.8491995e-02,6.8182647e-02,6.7913294e-02,6.7621350e-02,6.7358017e-02,6.7095399e-02,6.6858292e-02,6.6636920e-02,6.6429675e-02,6.6255212e-02,6.6113234e-02,6.6009521e-02,6.5925300e-02,6.5898776e-02,6.5908194e-02,6.5971434e-02,6.6080332e-02,6.6233933e-02,6.6446841e-02,6.6721618e-02,6.7054331e-02,6.7471802e-02,6.7933202e-02,6.8448186e-02,6.9076598e-02,6.9773614e-02,7.0536911e-02,7.1390033e-02,7.2319210e-02,7.3342860e-02,7.4475825e-02,7.5682223e-02,7.7044666e-02,7.8514993e-02,8.0080807e-02,8.1809461e-02,8.3685875e-02,8.5716724e-02,8.7933660e-02,9.0279639e-02,9.2881083e-02,9.5658600e-02,9.8593801e-02,0.1017459,0.1050892,0.1086583,0.1123916,0.1162423,0.1203302,0.1245464,0.1287987,0.1331532,0.1375548,0.1420154,0.1464505,0.1507875,0.1551455,0.1594594,0.1637266,0.1680085,0.1723291,0.1768557,0.1816464,0.1867762,0.1924734,0.1989394,0.2062691,0.2148871,0.2247003,0.2366718,0.2505886,0.2670593,0.2866066,0.3101287,0.3378428,0.3702292,0.4065600,0.4483530,0.4949224,0.5458189,0.6012115,0.6596613,0.7214916,0.7843882,0.8461064,0.9072378,0.9656397,1.0207087,1.0703530,1.1149521,1.1544914,1.1891654,1.2182870,1.2434589,1.2644312,1.2820644,1.2965130,1.3080142,1.3172572,1.3241115,1.3289628,1.3322771,1.3338783,1.3339143,1.3329601,1.3311882,1.3281462,1.3247417,1.3205113,1.3155918,1.3098402,1.3027053,1.2936031,1.2828026,1.2693537,1.2542192,1.2359021,1.2157600,1.1941633,1.1709602,1.1468642,1.1218239,1.0966642,1.0716136,1.0462582,1.0213500,0.9966490,0.9724978,0.9491363,0.9257540,0.9030039,0.8808690,0.8591684,0.8382443,0.8172823,0.7969080,0.7772328,0.7577674,0.7389324,0.7202117,0.7021357,0.6847789,0.6675580,0.6509629,0.6347020,0.6189958,0.6040360,0.5891237,0.5748961,0.5611629,0.5478754,0.5352404,0.5227402,0.5107785,0.4994392,0.4883559,0.4778368,0.4674999,0.4576186,0.4482606,0.4391042,0.4304508,0.4219995,0.4139163,0.4062743,0.3987959,0.3916863,0.3847851,0.3782408,0.3720423,0.3659512,0.3601802,0.3545984,0.3492847,0.3442483,0.3392805,0.3345561,0.3300268,0.3256717,0.3215601,0.3174943,0.3135991,0.3099030,0.3062880,0.3029144,0.2995589,0.2963685,0.2933846,0.2904410,0.2876425,0.2849101,0.2822964,0.2798153,0.2773917,0.2751224,0.2728937,0.2707628,0.2687663,0.2668034,0.2649537,0.2631603,0.2614592,0.2598540,0.2583030,0.2568515,0.2554615,0.2541593,0.2529666,0.2517962,0.2507251,0.2497334,0.2488330,0.2480179,0.2472392,0.2465913,0.2459956,0.2454973,0.2450930,0.2447261,0.2444664,0.2443203,0.2442138,0.2441781,0.2442562,0.2444097,0.2446691,0.2450190,0.2454386,0.2459862,0.2466002,0.2473256,0.2481704,0.2490675,0.2501084,0.2512225,0.2524822,0.2538155,0.2552768,0.2568826,0.2586118,0.2604800,0.2624802,0.2646359,0.2669457,0.2693605,0.2720450,0.2748462,0.2778202,0.2809840,0.2842761,0.2878784,0.2916368,0.2956318,0.2997769,0.3040708,0.3086869,0.3134185,0.3183787,0.3234390,0.3286159,0.3339841,0.3393955,0.3449344,0.3504469,0.3558883,0.3613632,0.3666354,0.3718650,0.3768841,0.3815981,0.3860896,0.3902286,0.3941517,0.3976537,0.4008403,0.4036660,0.4061282,0.4082777,0.4101150,0.4116407,0.4129545,0.4140413,0.4149686,0.4157145,0.4164039,0.4170719,0.4177112,0.4183615,0.4190794,0.4199060,0.4208642,0.4219686,0.4233179,0.4248602,0.4266826,0.4288542,0.4313771,0.4343241,0.4377542,0.4417234,0.4463308,0.4519173,0.4583319,0.4658222,0.4744735,0.4842749,0.4959501,0.5095535,0.5255126,0.5439124,0.5654088,0.5907547,0.6198925,0.6550553,0.6950182,0.7412909,0.7955247,0.8583282,0.9330616,1.0201471,1.1215663,1.2352571,1.3623799,1.5038662,1.6564575,1.8258961,1.9994732,2.1764395,2.3402982,2.4736364,2.5834935,2.6525235,2.7016397,2.7463386,2.7640469,2.7712762,2.7776387,2.7895653,2.8015645,2.8185835,2.8363662,2.8517122,2.8567619,2.8601201,2.8658350,2.8742092,2.8843684,2.9055278,2.9226015,2.9385700,2.9513583,2.9566545,2.9593680,2.9552977,2.9587126,2.9584000,2.9533963,2.9358115,2.9294353,2.9110911,2.8985200,2.8873622,2.8705459,2.8658016,2.8577588,2.8528712,2.8521912,2.8427579,2.8332555,2.8127964,2.7961760,2.7825973,2.7692430,2.7602968,2.7522988,2.7438304,2.7262714,2.6928213,2.6636896,2.6427643,2.6135530,2.5848241,2.5611775,2.5397415,2.4975717,2.4679034,2.4329801,2.3988743,2.3685861,2.3359969,2.3025084,2.2694633,2.2403138,2.2020860,2.1698928,2.1389129,2.1066179,2.0738757,2.0450563,2.0120845,1.9813485,1.9521964,1.9234362,1.8936272,1.8650577,1.8351707,1.8071582,1.7799183,1.7526600,1.7242056,1.6983097,1.6727917,1.6468604,1.6214941,1.5971262,1.5728197,1.5491765,1.5258921,1.5035812,1.4812907,1.4595273,1.4389622,1.4178038,1.3976356,1.3771758,1.3579292,1.3387446,1.3197261,1.3017521,1.2835389,1.2664626,1.2486281,1.2319362,1.2155732,1.1999300,1.1844766,1.1694285,1.1549971,1.1408257,1.1271154,1.1136391,1.1008793,1.0885229,1.0764254,1.0649012,1.0537299,1.0433290,1.0327286,1.0230486,1.0133044,1.0040449,0.9950306,0.9864040,0.9780948,0.9701229,0.9627712,0.9552804,0.9484849,0.9417031,0.9353220,0.9290150,0.9232156,0.9178588,0.9123972,0.9073565,0.9024603,0.8978596,0.8936377,0.8896713,0.8857381,0.8822525,0.8788558,0.8759857,0.8726914,0.8701502,0.8678568,0.8656029,0.8633972,0.8616408,0.8601354,0.8588558,0.8578271,0.8572085,0.8564159,0.8558622,0.8557255,0.8559378,0.8560399,0.8565826,0.8570889,0.8580807,0.8590439,0.8603383,0.8618518,0.8636710,0.8655667,0.8677287,0.8702616,0.8728710,0.8757163,0.8790143,0.8824642,0.8860797,0.8898322,0.8939851,0.8983820,0.9029951,0.9079933,0.9131352,0.9180748,0.9238855,0.9297314,0.9357796,0.9420187,0.9486649,0.9554567,0.9624686,0.9700087,0.9779778,0.9855489,0.9941621,1.0025551,1.0117053,1.0201573,1.0297606,1.0394781,1.0500783,1.0594895,1.0700954,1.0809175,1.0921891,1.1039786,1.1152307,1.1274570,1.1395926,1.1523474,1.1647869,1.1788902,1.1919703,1.2055963,1.2197833,1.2338562,1.2490418,1.2636088,1.2783968,1.2944177,1.3100365,1.3270278,1.3427756,1.3594714,1.3769195,1.3942811,1.4116749,1.4299015,1.4475995,1.4661850,1.4862942,1.5036370,1.5238717,1.5431049,1.5633204,1.5817932,1.6023041,1.6221055,1.6442626,1.6632339,1.6846817,1.7056295,1.7275470,1.7476033,1.7691616,1.7894830,1.8123796,1.8335530,1.8592881,1.8790014,1.8980786,1.9205806,1.9414490,1.9679921,1.9934386,2.0070665,2.0301538,2.0528982,2.0747066,2.0926344,2.1122079,2.1335359,2.1551411,2.1776567,2.1931756,2.2145052,2.2439618,2.2535610,2.2725029,2.2855294,2.2998252,2.3191025,2.3381124,2.3494942,2.3667226,2.3900468,2.4107299,2.4200172,2.4239726,2.4258709,2.4293842,2.4358335,2.4399250,2.4517868,2.4610085,2.4731693,2.4773037,2.4788523,2.4784551,2.4804158,2.4811301,2.4803820,2.4813249,2.4833274,2.4815903,2.4802957,2.4794178,2.4808185,2.4789701,2.4787586,2.4744503,2.4744434,2.4698708,2.4685779,2.4653044,2.4625030,2.4576371
"rw_0069",43.5000000,2.6406765e-02,2.4741888e-02,2.4574280e-02,2.6077032e-02,2.5747776e-02,2.4730444e-02,2.4424314e-02,2.3456097e-02,2.3621798e-02,2.4273396e-02,2.5545835e-02,2.3856163e-02,2.5168896e-02,2.4797916e-02,2.4743319e-02,2.4816990e-02,2.4575949e-02,2.4575949e-02,2.3546696e-02,2.4293184e-02,2.3612499e-02,2.3688078e-02,2.3783922e-02,2.4538994e-02,2.3807049e-02,2.4121761e-02,2.3934841e-02,2.4018288e-02,2.4435759e-02,2.3636580e-02,2.1908998e-02,2.2941589e-02,2.3397207e-02,2.3671627e-02,2.3650885e-02,2.3411274e-02,2.3232460e-02,2.2135019e-02,2.2158623e-02,2.3867846e-02,2.4232388e-02,2.4448633e-02,2.4216413e-02,2.4462461e-02,2.3582935e-02,2.4022341e-02,2.4064779e-02,2.4055004e-02,2.4489880e-02,2.4673700e-02,2.4272919e-02,2.4446487e-02,2.3490667e-02,2.3483038e-02,2.4234533e-02,2.4085045e-02,2.4810553e-02,2.4435282e-02,2.4926424e-02,2.3222923e-02,2.3217440e-02,2.3968458e-02,2.4514914e-02,2.4921179e-02,2.5310278e-02,2.4386168e-02,2.4393797e-02,2.5007486e-02,2.4481535e-02,2.4426699e-02,2.4262667e-02,2.4109602e-02,2.4859190e-02,2.4774075e-02,2.4746180e-02,2.4529934e-02,2.4097204e-02,2.4353743e-02,2.3123503e-02,2.3842812e-02,2.3622990e-02,2.3923397e-02,2.3772001e-02,2.3902655e-02,2.3388147e-02,2.3834229e-02,2.3817062e-02,2.4482489e-02,2.3517609e-02,2.3885489e-02,2.3499489e-02,2.3405790e-02,2.3279667e-02,2.3623943e-02,2.3527384e-02,2.3197174e-02,2.3907423e-02,2.3472309e-02,2.3745060e-02,2.3684263e-02,2.3376942e-02,2.3541927e-02,2.3331881e-02,2.3869038e-02,2.3507357e-02,2.3457885e-02,2.3859859e-02,2.3179412e-02,2.3476005e-02,2.3537040e-02,2.3529410e-02,2.3886681e-02,2.3669600e-02,2.3749113e-02,2.3601055e-02,2.3698568e-02,2.3641229e-02,2.3517013e-02,2.3587823e-02,2.3536921e-02,2.3553610e-02,2.3490429e-02,2.3448110e-02,2.3532510e-02,2.3465514e-02,2.3473978e-02,2.3379087e-02,2.3232937e-02,2.3231506e-02,2.3129344e-02,2.3224950e-02,2.3143291e-02,2.3146272e-02,2.3111224e-02,2.3125529e-02,2.3172975e-02,2.3139954e-02,2.3188949e-02,2.3174763e-02,2.3205400e-02,2.3259521e-02,2.3267269e-02,2.3286462e-02,2.3311019e-02,2.3326755e-02,2.3369074e-02,2.3334265e-02,2.3353577e-02,2.3348093e-02,2.3387790e-02,2.3374319e-02,2.3406029e-02,2.3415446e-02,2.3435116e-02,2.3458600e-02,2.3477077e-02,2.3489594e-02,2.3496509e-02,2.3505807e-02,2.3557305e-02,2.3582458e-02,2.3662925e-02,2.3749232e-02,2.3809195e-02,2.3873687e-02,2.3996115e-02,2.4097204e-02,2.4170756e-02,2.4232507e-02,2.4302721e-02,2.4342299e-02,2.4392486e-02,2.4399519e-02,2.4393678e-02,2.4387598e-02,2.4353385e-02,2.4310231e-02,2.4255872e-02,2.4155021e-02,2.4076819e-02,2.3957968e-02,2.3857951e-02,2.3773491e-02,2.3747861e-02,2.3767054e-02,2.3814440e-02,2.3861289e-02,2.3880124e-02,2.3879826e-02,2.3862064e-02,2.3841441e-02,2.3822606e-02,2.3810804e-02,2.3769915e-02,2.3748934e-02,2.3707211e-02,2.3666918e-02,2.3649991e-02,2.3616910e-02,2.3612559e-02,2.3590982e-02,2.3560464e-02,2.3562372e-02,2.3549199e-02,2.3538113e-02,2.3551106e-02,2.3553967e-02,2.3581862e-02,2.3599446e-02,2.3635209e-02,2.3686349e-02,2.3739040e-02,2.3804307e-02,2.3880482e-02,2.3973823e-02,2.4075985e-02,2.4187148e-02,2.4272382e-02,2.4360538e-02,2.4409294e-02,2.4478316e-02,2.4531543e-02,2.4563074e-02,2.4596095e-02,2.4616957e-02,2.4631798e-02,2.4653435e-02,2.4675131e-02,2.4700999e-02,2.4722874e-02,2.4734139e-02,2.4756014e-02,2.4754643e-02,2.4764061e-02,2.4772823e-02,2.4805188e-02,2.4828434e-02,2.4848521e-02,2.4891317e-02,2.4930418e-02,2.4969697e-02,2.5005460e-02,2.5049150e-02,2.5083125e-02,2.5132835e-02,2.5179565e-02,2.5223792e-02,2.5273979e-02,2.5351226e-02,2.5398791e-02,2.5455475e-02,2.5533140e-02,2.5628626e-02,2.5728703e-02,2.5831342e-02,2.5935769e-02,2.6063740e-02,2.6219308e-02,2.6384771e-02,2.6601553e-02,2.6856780e-02,2.7150929e-02,2.7483582e-02,2.7879059e-02,2.8331995e-02,2.8820932e-02,2.9379785e-02,2.9997051e-02,3.0658007e-02,3.1413317e-02,3.2240272e-02,3.3137619e-02,3.4166396e-02,3.5315216e-02,3.6565363e-02,3.7908494e-02,3.9284825e-02,4.0657699e-02,4.1918278e-02,4.3022394e-02,4.3962777e-02,4.4660151e-02,4.5148492e-02,4.5478106e-02,4.5663059e-02,4.5709074e-02,4.5678437e-02,4.5571148e-02,4.5398712e-02,4.5148194e-02,4.4862211e-02,4.4496775e-02,4.4083357e-02,4.3645620e-02,4.3152392e-02,4.2634666e-02,4.2095423e-02,4.1539848e-02,4.0978551e-02,4.0359557e-02,3.9768338e-02,3.9243102e-02,3.8652956e-02,3.8056135e-02,3.7493229e-02,3.6902368e-02,3.6340833e-02,3.5770953e-02,3.5228610e-02,3.4710646e-02,3.4176707e-02,3.3674896e-02,3.3202410e-02,3.2738030e-02,3.2281756e-02,3.1860292e-02,3.1451106e-02,3.1070828e-02,3.0705810e-02,3.0361414e-02,3.0047238e-02,2.9749453e-02,2.9474735e-02,2.9226601e-02,2.8965414e-02,2.8759420e-02,2.8568268e-02,2.8409123e-02,2.8251767e-02,2.8160036e-02,2.8056264e-02,2.7988374e-02,2.7914166e-02,2.7865410e-02,2.7838945e-02,2.7840734e-02,2.7859211e-02,2.7894616e-02,2.7956784e-02,2.8043389e-02,2.8173089e-02,2.8302431e-02,2.8468311e-02,2.8644323e-02,2.8820693e-02,2.9087782e-02,2.9299736e-02,2.9515624e-02,2.9796124e-02,3.0070782e-02,3.2344043e-02,3.2600641e-02,3.2874644e-02,3.3154964e-02,3.3442736e-02,3.3748448e-02,3.4077048e-02,3.4431458e-02,3.4833908e-02,3.5293698e-02,3.5857558e-02,3.6513329e-02,3.7292242e-02,3.8314879e-02,3.9532483e-02,4.1066945e-02,4.2915463e-02,4.5097828e-02,4.7642827e-02,5.0510645e-02,5.3540111e-02,5.6857646e-02,6.0126781e-02,6.3253582e-02,6.6243947e-02,6.8822443e-02,7.0984662e-02,7.2706044e-02,7.3938787e-02,7.4817121e-02,7.5353205e-02,7.5644791e-02,7.5763762e-02,7.5757265e-02,7.5672269e-02,7.5552225e-02,7.5409710e-02,7.5272620e-02,7.5147152e-02,7.5052023e-02,7.4989438e-02,7.4960291e-02,7.4954689e-02,7.4959517e-02,7.4954808e-02,7.4918985e-02,7.4853361e-02,7.4748755e-02,7.4592888e-02,7.4378788e-02,7.4123144e-02,7.3828995e-02,7.3509097e-02,7.3171198e-02,7.2828650e-02,7.2488129e-02,7.2130799e-02,7.1781456e-02,7.1445286e-02,7.1102917e-02,7.0766985e-02,7.0448101e-02,7.0132971e-02,6.9817483e-02,6.9512308e-02,6.9185138e-02,6.8886280e-02,6.8573654e-02,6.8269253e-02,6.7990601e-02,6.7695200e-02,6.7438543e-02,6.7179263e-02,6.6947103e-02,6.6718519e-02,6.6517472e-02,6.6351831e-02,6.6202044e-02,6.6092908e-02,6.6024661e-02,6.5989137e-02,6.6011786e-02,6.6069007e-02,6.6172361e-02,6.6334248e-02,6.6546500e-02,6.6829741e-02,6.7160547e-02,6.7577183e-02,6.8036914e-02,6.8551183e-02,6.9187462e-02,6.9892108e-02,7.0648134e-02,7.1498573e-02,7.2432935e-02,7.3467135e-02,7.4595571e-02,7.5803936e-02,7.7169597e-02,7.8639984e-02,8.0212057e-02,8.1943154e-02,8.3823502e-02,8.5854590e-02,8.8078320e-02,9.0432942e-02,9.3034565e-02,9.5814735e-02,9.8752409e-02,0.1019108,0.1052645,0.1088373,0.1125798,0.1164319,0.1205333,0.1247565,0.1290088,0.1333761,0.1377869,0.1422544,0.1467018,0.1510522,0.1554232,0.1597482,0.1640229,0.1683275,0.1726512,0.1772116,0.1820238,0.1871588,0.1928848,0.1993691,0.2067262,0.2153728,0.2252161,0.2372208,0.2511852,0.2677068,0.2872995,0.3108853,0.3386609,0.3711396,0.4075500,0.4494435,0.4960977,0.5470837,0.6026180,0.6611705,0.7231451,0.7861694,0.8479849,0.9092991,0.9677504,1.0228519,1.0725648,1.1171244,1.1566328,1.1911838,1.2202673,1.2453277,1.2661648,1.2835587,1.2979041,1.3091824,1.3180215,1.3249207,1.3296496,1.3327503,1.3341615,1.3340044,1.3329074,1.3310440,1.3277917,1.3242399,1.3199627,1.3149924,1.3092234,1.3017626,1.2926936,1.2816952,1.2682874,1.2530105,1.2346694,1.2144873,1.1927547,1.1695272,1.1453986,1.1203214,1.0951042,1.0700848,1.0447743,1.0198063,0.9950607,0.9709215,0.9475524,0.9241526,0.9013991,0.8793132,0.8576366,0.8367110,0.8157855,0.7954165,0.7758043,0.7563155,0.7375067,0.7188639,0.7007932,0.6834567,0.6662562,0.6497028,0.6334712,0.6177952,0.6028562,0.5879831,0.5738003,0.5600728,0.5468326,0.5342298,0.5217338,0.5098084,0.4984856,0.4874356,0.4769324,0.4666114,0.4567670,0.4474424,0.4382990,0.4296660,0.4212262,0.4131655,0.4055444,0.3980601,0.3909929,0.3841133,0.3775694,0.3713947,0.3653141,0.3595636,0.3540113,0.3487057,0.3436677,0.3387091,0.3340007,0.3294979,0.3251421,0.3210495,0.3169720,0.3130992,0.3094243,0.3058142,0.3024436,0.2991059,0.2959244,0.2929402,0.2900016,0.2872190,0.2844803,0.2818887,0.2794115,0.2769822,0.2747252,0.2724993,0.2703868,0.2683699,0.2664250,0.2645674,0.2627806,0.2610961,0.2594996,0.2579640,0.2565216,0.2551222,0.2538267,0.2526381,0.2514741,0.2504097,0.2494336,0.2485141,0.2476996,0.2469499,0.2462992,0.2457082,0.2452227,0.2447998,0.2444621,0.2441929,0.2440519,0.2439580,0.2439233,0.2439992,0.2441741,0.2444418,0.2447875,0.2452177,0.2457505,0.2463757,0.2471159,0.2479651,0.2488642,0.2499060,0.2510306,0.2523029,0.2536467,0.2551073,0.2567074,0.2584471,0.2603248,0.2623238,0.2644898,0.2667947,0.2692234,0.2719107,0.2747148,0.2776944,0.2808675,0.2841699,0.2877749,0.2915419,0.2955412,0.2996955,0.3039985,0.3086061,0.3133507,0.3183128,0.3233847,0.3285592,0.3339354,0.3393537,0.3449063,0.3504244,0.3558673,0.3613507,0.3666277,0.3718849,0.3768964,0.3816345,0.3861311,0.3902846,0.3942198,0.3977382,0.4009331,0.4037751,0.4062562,0.4084201,0.4102764,0.4118209,0.4131436,0.4142442,0.4152025,0.4159524,0.4166609,0.4173492,0.4179907,0.4186472,0.4193672,0.4202445,0.4212015,0.4223264,0.4236824,0.4252352,0.4270698,0.4292636,0.4318079,0.4347761,0.4382233,0.4422177,0.4468226,0.4524449,0.4588604,0.4663864,0.4750617,0.4849003,0.4966102,0.5102407,0.5262452,0.5446827,0.5662439,0.5916455,0.6208472,0.6560770,0.6961448,0.7425097,0.7968757,0.8598115,0.9346700,1.0219693,1.1235619,1.2374051,1.3648195,1.5064785,1.6593103,1.8289666,2.0027020,2.1786900,2.3426538,2.4760218,2.5844469,2.6548178,2.7016931,2.7454348,2.7617295,2.7684574,2.7776375,2.7882092,2.8015590,2.8213148,2.8363624,2.8478708,2.8538082,2.8602746,2.8638098,2.8737125,2.8858078,2.9064126,2.9198868,2.9367018,2.9526453,2.9557297,2.9569376,2.9576933,2.9571464,2.9537487,2.9516072,2.9461377,2.9354458,2.9221318,2.8987856,2.8822830,2.8731995,2.8654850,2.8614013,2.8549058,2.8466699,2.8405507,2.8348050,2.8209603,2.7982628,2.7837191,2.7701414,2.7576256,2.7504101,2.7426598,2.7224593,2.6947343,2.6646240,2.6429238,2.6134326,2.5833757,2.5602057,2.5365982,2.4955606,2.4656591,2.4319344,2.3968296,2.3664668,2.3327315,2.2989461,2.2672307,2.2369375,2.1986887,2.1670268,2.1371276,2.1037371,2.0709724,2.0404751,2.0095472,1.9788853,1.9495592,1.9213015,1.8908560,1.8631133,1.8327173,1.8052995,1.7767384,1.7493737,1.7220879,1.6958454,1.6707716,1.6446362,1.6189615,1.5944518,1.5703148,1.5468283,1.5239598,1.5010204,1.4797622,1.4574046,1.4368148,1.4158294,1.3953930,1.3756627,1.3561751,1.3369588,1.3182189,1.3002151,1.2821976,1.2646121,1.2471887,1.2306434,1.2141976,1.1985092,1.1832232,1.1683921,1.1538942,1.1395361,1.1259736,1.1127021,1.1000175,1.0875801,1.0756471,1.0641249,1.0530099,1.0423577,1.0320311,1.0223128,1.0125411,1.0035552,0.9943532,0.9858242,0.9775919,0.9696983,0.9621966,0.9548875,0.9479786,0.9413511,0.9349202,0.9287007,0.9230091,0.9175277,0.9121096,0.9071909,0.9022107,0.8976955,0.8934652,0.8895081,0.8855747,0.8821133,0.8787805,0.8759338,0.8726434,0.8701349,0.8678018,0.8656520,0.8634529,0.8617270,0.8601743,0.8589321,0.8579730,0.8573859,0.8564669,0.8559723,0.8558621,0.8560079,0.8562672,0.8566763,0.8572882,0.8582215,0.8592545,0.8607031,0.8620740,0.8638202,0.8659420,0.8680567,0.8705178,0.8731655,0.8760114,0.8794496,0.8827556,0.8864222,0.8903432,0.8945329,0.8987842,0.9033474,0.9085044,0.9133830,0.9186410,0.9242986,0.9301148,0.9362320,0.9425673,0.9492226,0.9559289,0.9630462,0.9706118,0.9785410,0.9862935,0.9945502,1.0031857,1.0122180,1.0207963,1.0304439,1.0400581,1.0505432,1.0600576,1.0706111,1.0814883,1.0926666,1.1045457,1.1157507,1.1278459,1.1401296,1.1527743,1.1652752,1.1794028,1.1927783,1.2061813,1.2203529,1.2347193,1.2497945,1.2643040,1.2790018,1.2950062,1.3110086,1.3276398,1.3435621,1.3601881,1.3778422,1.3946874,1.4122946,1.4304613,1.4483118,1.4669305,1.4865582,1.5044707,1.5252156,1.5435251,1.5635279,1.5824103,1.6024417,1.6227118,1.6441143,1.6642494,1.6861672,1.7057676,1.7289644,1.7482656,1.7702624,1.7910494,1.8136179,1.8344415,1.8589993,1.8788167,1.8991098,1.9222224,1.9413599,1.9677930,1.9927711,2.0085139,2.0323830,2.0528922,2.0753257,2.0945258,2.1127956,2.1351497,2.1569016,2.1786025,2.1951301,2.2199318,2.2435970,2.2544951,2.2718356,2.2860589,2.3032043,2.3215020,2.3405998,2.3510234,2.3690841,2.3918490,2.4092047,2.4186840,2.4226167,2.4247768,2.4303350,2.4396164,2.4438026,2.4531415,2.4643269,2.4705985,2.4770689,2.4766464,2.4779778,2.4794149,2.4801378,2.4807193,2.4804189,2.4809263,2.4817913,2.4804866,2.4823565,2.4818277,2.4779291,2.4793446,2.4760084,2.4725039,2.4700267,2.4652386,2.4622810,2.4596202,2.4606161
"rw_0070",46.0000000,2.6803732e-02,2.4912834e-02,2.4491310e-02,2.6091814e-02,2.5529385e-02,2.4772406e-02,2.4612427e-02,2.3144960e-02,2.3554564e-02,2.4228811e-02,2.5710106e-02,2.3918867e-02,2.5233984e-02,2.5012255e-02,2.4817705e-02,2.4748087e-02,2.4651766e-02,2.4481535e-02,2.3632288e-02,2.4287939e-02,2.3778439e-02,2.3790836e-02,2.3822069e-02,2.4557590e-02,2.3830652e-02,2.4119377e-02,2.3910761e-02,2.4031162e-02,2.4587154e-02,2.3741484e-02,2.1992207e-02,2.3030996e-02,2.3355722e-02,2.3634672e-02,2.3552656e-02,2.3233652e-02,2.3196936e-02,2.2030830e-02,2.2240639e-02,2.3880959e-02,2.4124146e-02,2.4442196e-02,2.4270773e-02,2.4530649e-02,2.3582935e-02,2.4042368e-02,2.4157763e-02,2.4141550e-02,2.4690628e-02,2.4863482e-02,2.4278164e-02,2.4374962e-02,2.3569584e-02,2.3563147e-02,2.4302959e-02,2.4114847e-02,2.4839640e-02,2.4397850e-02,2.4840593e-02,2.3348808e-02,2.3369312e-02,2.3973227e-02,2.4522781e-02,2.4947643e-02,2.5317669e-02,2.4459124e-02,2.4604082e-02,2.5007486e-02,2.4377584e-02,2.4397612e-02,2.4311781e-02,2.4248123e-02,2.4914980e-02,2.4985075e-02,2.4797916e-02,2.4509668e-02,2.4116039e-02,2.4343252e-02,2.3145914e-02,2.3940802e-02,2.3799896e-02,2.3963690e-02,2.3878098e-02,2.3994446e-02,2.3402452e-02,2.3825407e-02,2.3785830e-02,2.4507523e-02,2.3702860e-02,2.3930788e-02,2.3690224e-02,2.3430109e-02,2.3383856e-02,2.3735523e-02,2.3636580e-02,2.3401499e-02,2.3986340e-02,2.3625374e-02,2.3763418e-02,2.3821354e-02,2.3364305e-02,2.3697138e-02,2.3486853e-02,2.3895502e-02,2.3617864e-02,2.3561239e-02,2.3935914e-02,2.3270845e-02,2.3533702e-02,2.3590684e-02,2.3602009e-02,2.3998260e-02,2.3781061e-02,2.3855805e-02,2.3683548e-02,2.3755789e-02,2.3733616e-02,2.3563981e-02,2.3615479e-02,2.3584127e-02,2.3639441e-02,2.3555636e-02,2.3522854e-02,2.3598790e-02,2.3560762e-02,2.3529649e-02,2.3440003e-02,2.3303032e-02,2.3288369e-02,2.3213983e-02,2.3284674e-02,2.3189545e-02,2.3224711e-02,2.3159146e-02,2.3167133e-02,2.3239374e-02,2.3219466e-02,2.3259997e-02,2.3248076e-02,2.3276091e-02,2.3349881e-02,2.3355365e-02,2.3355961e-02,2.3383260e-02,2.3386717e-02,2.3435473e-02,2.3391128e-02,2.3394227e-02,2.3417711e-02,2.3473978e-02,2.3445129e-02,2.3464918e-02,2.3483634e-02,2.3493171e-02,2.3516774e-02,2.3541331e-02,2.3552656e-02,2.3553967e-02,2.3553967e-02,2.3586154e-02,2.3624539e-02,2.3706079e-02,2.3797512e-02,2.3869276e-02,2.3920774e-02,2.4058342e-02,2.4154425e-02,2.4230599e-02,2.4293900e-02,2.4349093e-02,2.4400353e-02,2.4452686e-02,2.4453044e-02,2.4465203e-02,2.4455070e-02,2.4418831e-02,2.4371505e-02,2.4308681e-02,2.4215579e-02,2.4132371e-02,2.4009943e-02,2.3922682e-02,2.3841321e-02,2.3827732e-02,2.3846924e-02,2.3898840e-02,2.3932755e-02,2.3935497e-02,2.3917139e-02,2.3894072e-02,2.3883224e-02,2.3858547e-02,2.3844540e-02,2.3802400e-02,2.3775935e-02,2.3739159e-02,2.3709714e-02,2.3683965e-02,2.3645937e-02,2.3644567e-02,2.3620307e-02,2.3583949e-02,2.3598671e-02,2.3574412e-02,2.3563623e-02,2.3574591e-02,2.3587942e-02,2.3610473e-02,2.3631692e-02,2.3676276e-02,2.3719788e-02,2.3767292e-02,2.3840785e-02,2.3923099e-02,2.4008155e-02,2.4118721e-02,2.4225473e-02,2.4313152e-02,2.4403870e-02,2.4457037e-02,2.4527252e-02,2.4581850e-02,2.4615407e-02,2.4635673e-02,2.4665236e-02,2.4676263e-02,2.4692476e-02,2.4706066e-02,2.4739802e-02,2.4759650e-02,2.4773896e-02,2.4793208e-02,2.4791777e-02,2.4795592e-02,2.4809778e-02,2.4837613e-02,2.4864078e-02,2.4886549e-02,2.4926841e-02,2.4958014e-02,2.5003135e-02,2.5037646e-02,2.5073767e-02,2.5111437e-02,2.5160909e-02,2.5209427e-02,2.5258958e-02,2.5306284e-02,2.5385022e-02,2.5433600e-02,2.5490165e-02,2.5569201e-02,2.5658488e-02,2.5758862e-02,2.5874496e-02,2.5978327e-02,2.6114345e-02,2.6268065e-02,2.6443005e-02,2.6659608e-02,2.6923358e-02,2.7221859e-02,2.7572870e-02,2.7970374e-02,2.8433800e-02,2.8932512e-02,2.9502988e-02,3.0127883e-02,3.0806422e-02,3.1571329e-02,3.2410562e-02,3.3321023e-02,3.4365773e-02,3.5529375e-02,3.6796272e-02,3.8163602e-02,3.9560616e-02,4.0955484e-02,4.2239010e-02,4.3362439e-02,4.4315398e-02,4.5017362e-02,4.5508325e-02,4.5824647e-02,4.5981944e-02,4.6018839e-02,4.5969486e-02,4.5835614e-02,4.5637250e-02,4.5371890e-02,4.5056045e-02,4.4671357e-02,4.4228971e-02,4.3769836e-02,4.3253779e-02,4.2714953e-02,4.2156458e-02,4.1573703e-02,4.0996492e-02,4.0364921e-02,3.9760768e-02,3.9214313e-02,3.8612723e-02,3.7998855e-02,3.7429631e-02,3.6834717e-02,3.6270440e-02,3.5692930e-02,3.5143793e-02,3.4625232e-02,3.4089327e-02,3.3590555e-02,3.3112168e-02,3.2646537e-02,3.2199919e-02,3.1777978e-02,3.1369388e-02,3.0988574e-02,3.0628026e-02,3.0291378e-02,2.9989660e-02,2.9690981e-02,2.9412031e-02,2.9174864e-02,2.8936684e-02,2.8719485e-02,2.8530598e-02,2.8377116e-02,2.8239191e-02,2.8127730e-02,2.8035045e-02,2.7969241e-02,2.7909040e-02,2.7843297e-02,2.7831972e-02,2.7833343e-02,2.7840853e-02,2.7886987e-02,2.7946770e-02,2.8040588e-02,2.8167665e-02,2.8292120e-02,2.8457165e-02,2.8642297e-02,2.8823316e-02,2.9097080e-02,2.9306889e-02,2.9539704e-02,2.9819846e-02,3.0097961e-02,3.2726884e-02,3.2983541e-02,3.3260763e-02,3.3549428e-02,3.3844531e-02,3.4164786e-02,3.4493625e-02,3.4861803e-02,3.5278380e-02,3.5747886e-02,3.6307037e-02,3.6981642e-02,3.7771940e-02,3.8815498e-02,4.0053308e-02,4.1600406e-02,4.3484211e-02,4.5701325e-02,4.8296571e-02,5.1213503e-02,5.4307044e-02,5.7685316e-02,6.1023951e-02,6.4211726e-02,6.7256749e-02,6.9874763e-02,7.2062671e-02,7.3799312e-02,7.5012624e-02,7.5865924e-02,7.6362431e-02,7.6618850e-02,7.6682270e-02,7.6627553e-02,7.6479971e-02,7.6302409e-02,7.6109886e-02,7.5918615e-02,7.5752735e-02,7.5625777e-02,7.5521052e-02,7.5448513e-02,7.5397909e-02,7.5365841e-02,7.5329602e-02,7.5271487e-02,7.5179577e-02,7.5049281e-02,7.4861169e-02,7.4624777e-02,7.4344933e-02,7.4030578e-02,7.3687553e-02,7.3334932e-02,7.2964668e-02,7.2601318e-02,7.2232127e-02,7.1865380e-02,7.1519136e-02,7.1162701e-02,7.0818961e-02,7.0505798e-02,7.0169032e-02,6.9842994e-02,6.9515407e-02,6.9204330e-02,6.8911016e-02,6.8584323e-02,6.8282247e-02,6.7998707e-02,6.7726851e-02,6.7453146e-02,6.7220807e-02,6.6958547e-02,6.6755354e-02,6.6554368e-02,6.6382110e-02,6.6266418e-02,6.6163898e-02,6.6102087e-02,6.6073358e-02,6.6088855e-02,6.6158473e-02,6.6282988e-02,6.6446602e-02,6.6682160e-02,6.6982269e-02,6.7331910e-02,6.7740023e-02,6.8221569e-02,6.8765581e-02,6.9400966e-02,7.0103765e-02,7.0870340e-02,7.1753383e-02,7.2694302e-02,7.3735893e-02,7.4900627e-02,7.6116979e-02,7.7495337e-02,7.8963876e-02,8.0564857e-02,8.2314491e-02,8.4214687e-02,8.6280584e-02,8.8528693e-02,9.0894282e-02,9.3521535e-02,9.6331209e-02,9.9313915e-02,0.1025117,0.1058932,0.1095157,0.1133075,0.1172209,0.1213697,0.1256371,0.1299521,0.1344089,0.1388861,0.1434417,0.1479723,0.1524028,0.1568701,0.1612872,0.1656624,0.1700763,0.1745098,0.1791983,0.1841303,0.1894024,0.1952846,0.2019412,0.2094835,0.2183227,0.2283853,0.2406635,0.2549016,0.2717402,0.2916982,0.3156932,0.3439237,0.3768952,0.4138643,0.4564390,0.5037521,0.5555013,0.6118242,0.6713172,0.7342219,0.7981959,0.8609471,0.9230862,0.9823495,1.0379720,1.0879813,1.1326351,1.1718855,1.2060485,1.2344036,1.2584919,1.2781932,1.2945663,1.3073964,1.3174844,1.3251327,1.3302499,1.3337904,1.3352162,1.3353059,1.3339889,1.3318233,1.3286698,1.3245947,1.3200181,1.3149414,1.3092139,1.3027885,1.2948191,1.2852247,1.2734854,1.2596123,1.2438245,1.2249069,1.2043111,1.1822221,1.1585393,1.1341734,1.1088730,1.0833099,1.0580437,1.0325669,1.0075625,0.9827173,0.9585885,0.9352460,0.9118658,0.8892393,0.8671967,0.8456489,0.8248169,0.8040987,0.7838483,0.7643810,0.7450982,0.7264839,0.7079906,0.6901470,0.6730543,0.6560658,0.6397029,0.6236503,0.6082672,0.5934815,0.5788447,0.5648640,0.5513639,0.5383524,0.5259000,0.5136491,0.5019578,0.4907941,0.4799396,0.4696073,0.4594905,0.4497923,0.4406404,0.4316687,0.4232105,0.4149063,0.4069909,0.3995165,0.3921802,0.3852305,0.3784807,0.3720700,0.3660166,0.3600551,0.3544016,0.3489572,0.3437420,0.3388159,0.3339531,0.3293189,0.3249021,0.3206169,0.3165807,0.3125827,0.3087897,0.3051988,0.3016630,0.2983368,0.2950690,0.2919422,0.2889894,0.2861047,0.2833903,0.2806963,0.2781412,0.2757280,0.2733547,0.2711316,0.2689453,0.2668731,0.2649011,0.2629930,0.2612000,0.2594395,0.2577833,0.2562249,0.2547256,0.2533160,0.2519481,0.2507020,0.2495231,0.2484031,0.2473906,0.2464438,0.2455595,0.2447992,0.2440781,0.2434584,0.2428987,0.2424532,0.2420683,0.2417781,0.2415722,0.2414396,0.2413660,0.2413960,0.2414893,0.2417003,0.2419953,0.2423919,0.2428745,0.2434566,0.2441246,0.2448822,0.2457402,0.2467266,0.2478042,0.2489669,0.2502610,0.2516481,0.2531604,0.2548213,0.2565603,0.2585160,0.2605611,0.2627568,0.2651118,0.2675763,0.2702928,0.2731311,0.2761720,0.2793858,0.2827129,0.2863740,0.2901831,0.2942020,0.2984046,0.3027466,0.3073900,0.3121937,0.3171734,0.3222999,0.3275236,0.3329426,0.3384035,0.3440095,0.3495665,0.3550811,0.3606192,0.3659644,0.3713020,0.3763989,0.3812141,0.3858164,0.3900608,0.3941036,0.3977394,0.4010703,0.4040059,0.4065831,0.4089040,0.4108766,0.4125498,0.4140111,0.4152274,0.4162843,0.4171801,0.4180159,0.4188089,0.4195577,0.4203292,0.4211745,0.4221383,0.4231925,0.4244471,0.4258935,0.4275582,0.4295065,0.4317971,0.4344710,0.4375549,0.4411133,0.4452415,0.4500030,0.4557503,0.4623728,0.4700564,0.4788965,0.4889533,0.5009049,0.5147692,0.5310330,0.5498163,0.5717239,0.5975235,0.6271671,0.6629398,0.7035944,0.7506562,0.8057877,0.8696600,0.9454705,1.0340993,1.1371212,1.2524669,1.3814299,1.5247760,1.6787218,1.8494179,2.0242352,2.1990273,2.3609481,2.4921727,2.5940979,2.6614704,2.7047827,2.7443471,2.7632291,2.7691989,2.7769427,2.7894983,2.7988753,2.8122718,2.8350582,2.8449244,2.8548381,2.8608844,2.8646038,2.8704758,2.8800364,2.8896146,2.9112983,2.9291055,2.9427438,2.9519355,2.9571848,2.9554310,2.9516699,2.9507363,2.9477978,2.9371789,2.9222836,2.9010296,2.8861873,2.8757126,2.8682966,2.8619163,2.8596053,2.8547180,2.8490260,2.8390324,2.8275094,2.8024673,2.7889447,2.7764916,2.7637248,2.7574210,2.7475948,2.7336946,2.7062609,2.6743064,2.6542699,2.6273777,2.5975845,2.5731959,2.5464857,2.5137064,2.4782927,2.4492304,2.4125137,2.3802807,2.3471456,2.3154793,2.2778840,2.2457407,2.2125778,2.1784110,2.1467185,2.1177018,2.0814948,2.0500317,2.0183384,1.9889164,1.9584365,1.9290655,1.8989278,1.8697619,1.8399286,1.8120342,1.7855301,1.7562586,1.7296698,1.7031753,1.6760254,1.6503333,1.6257486,1.6005601,1.5763357,1.5523746,1.5299249,1.5074652,1.4847981,1.4637628,1.4424894,1.4216015,1.4008012,1.3810623,1.3610728,1.3420460,1.3233340,1.3054342,1.2873027,1.2695314,1.2528026,1.2359895,1.2197182,1.2036631,1.1882634,1.1731374,1.1585237,1.1443865,1.1305403,1.1174053,1.1044298,1.0919193,1.0797371,1.0682398,1.0568795,1.0460398,1.0358125,1.0257488,1.0161903,1.0065088,0.9979459,0.9893562,0.9808260,0.9727499,0.9650357,0.9577475,0.9507006,0.9439942,0.9374632,0.9313440,0.9255290,0.9199135,0.9144051,0.9093972,0.9046358,0.8998929,0.8955123,0.8915409,0.8876223,0.8838449,0.8805948,0.8773102,0.8744004,0.8715701,0.8692605,0.8669722,0.8647326,0.8628896,0.8612410,0.8598955,0.8587664,0.8580266,0.8573240,0.8566983,0.8562930,0.8565262,0.8566036,0.8569377,0.8574618,0.8580632,0.8591853,0.8603870,0.8616474,0.8632397,0.8651184,0.8673745,0.8694772,0.8722073,0.8749073,0.8778492,0.8809468,0.8848072,0.8884358,0.8922768,0.8964757,0.9009579,0.9056533,0.9105105,0.9157873,0.9211558,0.9269226,0.9325749,0.9387710,0.9452459,0.9520303,0.9587618,0.9661608,0.9733551,0.9812624,0.9891008,0.9974869,1.0060662,1.0150952,1.0242487,1.0335935,1.0431880,1.0532172,1.0635856,1.0739404,1.0849081,1.0962179,1.1077178,1.1193633,1.1313906,1.1434807,1.1560707,1.1689670,1.1822480,1.1955433,1.2093335,1.2239635,1.2380149,1.2523805,1.2674756,1.2823029,1.2980865,1.3141258,1.3301508,1.3466628,1.3633251,1.3809319,1.3975058,1.4153340,1.4329990,1.4511137,1.4697208,1.4885656,1.5073580,1.5277122,1.5455766,1.5665708,1.5861136,1.6053952,1.6262480,1.6461258,1.6665990,1.6894981,1.7086756,1.7311969,1.7513032,1.7726226,1.7930224,1.8156966,1.8371876,1.8612711,1.8808147,1.9018062,1.9243288,1.9436524,1.9704006,1.9950095,2.0115569,2.0348499,2.0550804,2.0789719,2.0963852,2.1154053,2.1392787,2.1591370,2.1810877,2.1959364,2.2204604,2.2477765,2.2558057,2.2747190,2.2873137,2.3008478,2.3209906,2.3407743,2.3511705,2.3667090,2.3880682,2.4070189,2.4227116,2.4275832,2.4292479,2.4313254,2.4360738,2.4383197,2.4445696,2.4497933,2.4635892,2.4695532,2.4744797,2.4779670,2.4822493,2.4815536,2.4818797,2.4838991,2.4832916,2.4822640,2.4851420,2.4817135,2.4836743,2.4802682,2.4768250,2.4752553,2.4741001,2.4707110,2.4694371,2.4655466,2.4613991,2.4576681
"rw_0071",46.5000000,2.6528835e-02,2.4904490e-02,2.4443150e-02,2.5966883e-02,2.5721550e-02,2.4772882e-02,2.4576902e-02,2.3157597e-02,2.3470163e-02,2.4199486e-02,2.5639772e-02,2.4049520e-02,2.5226355e-02,2.4982452e-02,2.4776936e-02,2.4743795e-02,2.4524927e-02,2.4429560e-02,2.3572922e-02,2.4283171e-02,2.3714066e-02,2.3741484e-02,2.3769379e-02,2.4549484e-02,2.3783445e-02,2.4031162e-02,2.3817539e-02,2.3983240e-02,2.4601698e-02,2.3717403e-02,2.2000790e-02,2.3016691e-02,2.3262262e-02,2.3546219e-02,2.3518801e-02,2.3142815e-02,2.3285866e-02,2.2048235e-02,2.2207737e-02,2.3877382e-02,2.4140358e-02,2.4427652e-02,2.4238110e-02,2.4611473e-02,2.3598909e-02,2.4083614e-02,2.4147034e-02,2.4136066e-02,2.4587154e-02,2.4806261e-02,2.4227381e-02,2.4273157e-02,2.3450375e-02,2.3561954e-02,2.4290800e-02,2.4082899e-02,2.4753809e-02,2.4364948e-02,2.4852753e-02,2.3265123e-02,2.3307323e-02,2.3925066e-02,2.4581671e-02,2.4950027e-02,2.5305748e-02,2.4396896e-02,2.4526358e-02,2.4997473e-02,2.4322271e-02,2.4393082e-02,2.4265766e-02,2.4355412e-02,2.4890423e-02,2.4883986e-02,2.4703979e-02,2.4463177e-02,2.4096727e-02,2.4291754e-02,2.3081303e-02,2.3920774e-02,2.3663759e-02,2.3935318e-02,2.3804665e-02,2.3994207e-02,2.3382902e-02,2.3807764e-02,2.3754358e-02,2.4462461e-02,2.3607016e-02,2.3891211e-02,2.3654222e-02,2.3410320e-02,2.3344278e-02,2.3712158e-02,2.3616076e-02,2.3379326e-02,2.3932695e-02,2.3588896e-02,2.3700476e-02,2.3772478e-02,2.3280621e-02,2.3624897e-02,2.3405075e-02,2.3812771e-02,2.3582578e-02,2.3527622e-02,2.3850083e-02,2.3221374e-02,2.3470402e-02,2.3507476e-02,2.3545384e-02,2.3931503e-02,2.3716211e-02,2.3822188e-02,2.3633838e-02,2.3696899e-02,2.3679495e-02,2.3507237e-02,2.3566484e-02,2.3544550e-02,2.3576379e-02,2.3490906e-02,2.3460984e-02,2.3570776e-02,2.3488402e-02,2.3461580e-02,2.3374438e-02,2.3228049e-02,2.3212314e-02,2.3134708e-02,2.3217082e-02,2.3131847e-02,2.3149848e-02,2.3104787e-02,2.3114800e-02,2.3182273e-02,2.3152828e-02,2.3210406e-02,2.3187041e-02,2.3217916e-02,2.3293376e-02,2.3293972e-02,2.3295403e-02,2.3328543e-02,2.3333073e-02,2.3391485e-02,2.3349404e-02,2.3360372e-02,2.3348808e-02,2.3423314e-02,2.3390770e-02,2.3412585e-02,2.3431182e-02,2.3451090e-02,2.3471355e-02,2.3493171e-02,2.3505688e-02,2.3508668e-02,2.3503065e-02,2.3542285e-02,2.3577809e-02,2.3653865e-02,2.3755550e-02,2.3828030e-02,2.3887634e-02,2.4020553e-02,2.4111390e-02,2.4186611e-02,2.4255514e-02,2.4319291e-02,2.4358034e-02,2.4412274e-02,2.4419665e-02,2.4427176e-02,2.4422288e-02,2.4386764e-02,2.4334073e-02,2.4272799e-02,2.4167418e-02,2.4078727e-02,2.3956180e-02,2.3852944e-02,2.3759305e-02,2.3730040e-02,2.3751915e-02,2.3810685e-02,2.3860991e-02,2.3880243e-02,2.3876250e-02,2.3859024e-02,2.3841798e-02,2.3821831e-02,2.3804963e-02,2.3764372e-02,2.3731709e-02,2.3698449e-02,2.3668528e-02,2.3644030e-02,2.3609281e-02,2.3605466e-02,2.3584664e-02,2.3548782e-02,2.3560166e-02,2.3539901e-02,2.3527920e-02,2.3544014e-02,2.3556948e-02,2.3577631e-02,2.3602009e-02,2.3642719e-02,2.3690760e-02,2.3736358e-02,2.3808062e-02,2.3894787e-02,2.3981452e-02,2.4090648e-02,2.4199963e-02,2.4286628e-02,2.4379671e-02,2.4433136e-02,2.4500549e-02,2.4559081e-02,2.4591565e-02,2.4612308e-02,2.4638772e-02,2.4648726e-02,2.4663866e-02,2.4678886e-02,2.4709463e-02,2.4727345e-02,2.4743855e-02,2.4760425e-02,2.4758756e-02,2.4762213e-02,2.4778187e-02,2.4805605e-02,2.4828911e-02,2.4851024e-02,2.4888396e-02,2.4924636e-02,2.4966419e-02,2.5004685e-02,2.5038660e-02,2.5077641e-02,2.5125206e-02,2.5174320e-02,2.5224328e-02,2.5276184e-02,2.5351346e-02,2.5403023e-02,2.5459826e-02,2.5534868e-02,2.5627673e-02,2.5729001e-02,2.5837243e-02,2.5943279e-02,2.6080549e-02,2.6235938e-02,2.6410043e-02,2.6624799e-02,2.6888788e-02,2.7192533e-02,2.7538896e-02,2.7937829e-02,2.8402388e-02,2.8906941e-02,2.9481947e-02,3.0107796e-02,3.0792952e-02,3.1559825e-02,3.2399952e-02,3.3314705e-02,3.4364581e-02,3.5530627e-02,3.6800206e-02,3.8175583e-02,3.9572656e-02,4.0975332e-02,4.2263091e-02,4.3386579e-02,4.4342220e-02,4.5047581e-02,4.5538008e-02,4.5854568e-02,4.6009958e-02,4.6046078e-02,4.5990407e-02,4.5852005e-02,4.5648456e-02,4.5382321e-02,4.5059562e-02,4.4669986e-02,4.4222534e-02,4.3761611e-02,4.3239534e-02,4.2693496e-02,4.2128563e-02,4.1545928e-02,4.0967047e-02,4.0324688e-02,3.9720297e-02,3.9170444e-02,3.8569987e-02,3.7952423e-02,3.7378550e-02,3.6780715e-02,3.6218107e-02,3.5639942e-02,3.5086155e-02,3.4570754e-02,3.4030914e-02,3.3530354e-02,3.3053696e-02,3.2591224e-02,3.2139897e-02,3.1718373e-02,3.1310380e-02,3.0928075e-02,3.0572057e-02,3.0231237e-02,2.9926419e-02,2.9629111e-02,2.9354572e-02,2.9110670e-02,2.8860271e-02,2.8647602e-02,2.8456748e-02,2.8300881e-02,2.8161585e-02,2.8058171e-02,2.7967095e-02,2.7895868e-02,2.7842879e-02,2.7780473e-02,2.7764797e-02,2.7765751e-02,2.7770519e-02,2.7816594e-02,2.7879298e-02,2.7968347e-02,2.8099835e-02,2.8236210e-02,2.8395593e-02,2.8586507e-02,2.8771222e-02,2.9032707e-02,2.9252648e-02,2.9479265e-02,2.9749393e-02,3.0038238e-02,3.2998264e-02,3.3259988e-02,3.3538222e-02,3.3822894e-02,3.4119725e-02,3.4437358e-02,3.4773290e-02,3.5136938e-02,3.5555661e-02,3.6028922e-02,3.6600053e-02,3.7269533e-02,3.8066149e-02,3.9108813e-02,4.0354133e-02,4.1912496e-02,4.3792784e-02,4.6031058e-02,4.8633814e-02,5.1557779e-02,5.4661214e-02,5.8039665e-02,6.1394989e-02,6.4594090e-02,6.7644894e-02,7.0270717e-02,7.2455883e-02,7.4189425e-02,7.5405777e-02,7.6255023e-02,7.6740146e-02,7.6991618e-02,7.7041507e-02,7.6972127e-02,7.6817095e-02,7.6622605e-02,7.6432467e-02,7.6238692e-02,7.6058626e-02,7.5914860e-02,7.5806499e-02,7.5728834e-02,7.5672150e-02,7.5638831e-02,7.5602829e-02,7.5535893e-02,7.5438559e-02,7.5303972e-02,7.5104535e-02,7.4870050e-02,7.4588120e-02,7.4264944e-02,7.3919535e-02,7.3561430e-02,7.3188603e-02,7.2821796e-02,7.2456062e-02,7.2086394e-02,7.1728945e-02,7.1378708e-02,7.1031213e-02,7.0712268e-02,7.0377231e-02,7.0055425e-02,6.9728315e-02,6.9415271e-02,6.9106698e-02,6.8796158e-02,6.8491280e-02,6.8210483e-02,6.7923605e-02,6.7666054e-02,6.7406237e-02,6.7164600e-02,6.6952527e-02,6.6757679e-02,6.6602647e-02,6.6473126e-02,6.6370547e-02,6.6311359e-02,6.6284180e-02,6.6308081e-02,6.6378832e-02,6.6500306e-02,6.6680610e-02,6.6913426e-02,6.7201078e-02,6.7562163e-02,6.7966878e-02,6.8460047e-02,6.8993986e-02,6.9647014e-02,7.0343196e-02,7.1121097e-02,7.1992874e-02,7.2942674e-02,7.3986769e-02,7.5146198e-02,7.6371133e-02,7.7749252e-02,7.9224527e-02,8.0827415e-02,8.2574785e-02,8.4484935e-02,8.6558461e-02,8.8806152e-02,9.1172308e-02,9.3814343e-02,9.6628040e-02,9.9615425e-02,0.1028259,0.1062211,0.1098424,0.1136473,0.1175704,0.1217230,0.1260062,0.1303319,0.1348042,0.1392906,0.1438546,0.1483977,0.1528386,0.1573269,0.1617685,0.1661701,0.1705989,0.1750570,0.1797659,0.1847148,0.1900211,0.1959297,0.2026160,0.2101927,0.2190759,0.2291746,0.2415080,0.2557991,0.2727041,0.2927212,0.3168158,0.3451298,0.3781996,0.4152763,0.4579512,0.5054258,0.5573094,0.6138052,0.6734664,0.7364932,0.8006597,0.8635742,0.9259052,0.9852189,1.0409337,1.0910048,1.1356351,1.1748633,1.2089288,1.2370903,1.2611239,1.2806571,1.2966981,1.3093494,1.3190715,1.3264109,1.3313148,1.3346751,1.3357794,1.3357091,1.3341634,1.3317569,1.3283453,1.3241665,1.3196251,1.3142966,1.3083992,1.3016217,1.2935040,1.2840263,1.2721971,1.2582603,1.2424061,1.2233326,1.2027071,1.1805460,1.1567961,1.1322670,1.1070067,1.0814366,1.0561044,1.0306282,1.0055739,0.9806992,0.9565959,0.9332533,0.9098638,0.8872565,0.8652688,0.8437494,0.8229259,0.8022256,0.7819698,0.7625750,0.7432962,0.7247220,0.7063033,0.6884711,0.6713873,0.6544237,0.6381087,0.6221166,0.6067318,0.5920222,0.5774325,0.5634599,0.5500346,0.5370114,0.5246440,0.5124113,0.5007481,0.4896290,0.4788002,0.4684982,0.4584230,0.4487617,0.4396453,0.4306924,0.4222695,0.4139818,0.4061173,0.3986529,0.3913348,0.3844090,0.3776987,0.3713100,0.3652738,0.3593301,0.3537001,0.3482678,0.3430760,0.3381628,0.3333078,0.3287016,0.3242950,0.3200260,0.3160035,0.3120190,0.3082500,0.3046589,0.3011494,0.2978340,0.2945702,0.2914473,0.2885007,0.2856221,0.2829249,0.2802446,0.2776954,0.2752795,0.2729197,0.2707079,0.2685164,0.2664516,0.2645051,0.2625808,0.2608052,0.2590531,0.2573999,0.2558548,0.2543485,0.2529612,0.2516050,0.2503566,0.2491942,0.2480689,0.2470738,0.2461167,0.2452654,0.2445098,0.2437857,0.2431751,0.2426140,0.2421617,0.2418032,0.2414913,0.2413121,0.2411903,0.2411199,0.2411624,0.2412611,0.2414839,0.2417745,0.2421785,0.2426642,0.2432470,0.2439308,0.2446975,0.2455679,0.2465400,0.2476228,0.2488061,0.2501162,0.2514993,0.2530172,0.2546949,0.2564420,0.2584043,0.2604448,0.2626575,0.2650198,0.2674970,0.2702214,0.2730703,0.2761149,0.2793284,0.2826610,0.2863297,0.2901500,0.2941707,0.2983853,0.3027425,0.3073837,0.3121942,0.3171760,0.3223163,0.3275474,0.3329720,0.3384483,0.3440572,0.3496224,0.3551533,0.3607045,0.3660579,0.3714043,0.3765124,0.3813589,0.3859599,0.3902458,0.3942821,0.3979469,0.4012887,0.4042549,0.4068507,0.4092122,0.4111798,0.4129120,0.4143689,0.4155927,0.4166779,0.4176075,0.4184861,0.4192461,0.4200416,0.4208170,0.4216873,0.4226833,0.4237666,0.4250361,0.4264767,0.4281783,0.4301526,0.4324536,0.4351420,0.4382432,0.4418467,0.4460005,0.4507799,0.4565547,0.4632112,0.4709329,0.4797883,0.4898884,0.5018693,0.5157886,0.5321349,0.5509628,0.5729474,0.5988255,0.6285745,0.6644371,0.7051890,0.7524197,0.8077000,0.8717157,0.9477473,1.0366344,1.1398911,1.2556064,1.3848474,1.5285729,1.6827991,1.8530622,2.0286918,2.2032273,2.3652179,2.4946513,2.5982611,2.6616280,2.7072589,2.7473729,2.7647290,2.7711511,2.7783227,2.7873166,2.8008401,2.8157372,2.8304515,2.8467193,2.8539753,2.8597198,2.8666747,2.8720040,2.8801880,2.8893156,2.9105232,2.9279437,2.9387634,2.9465487,2.9525228,2.9566097,2.9608061,2.9532199,2.9510393,2.9361055,2.9159286,2.9019375,2.8840299,2.8752208,2.8646624,2.8616338,2.8570316,2.8533146,2.8473189,2.8362553,2.8260531,2.8065388,2.7898901,2.7764206,2.7645042,2.7568390,2.7465258,2.7326021,2.7025476,2.6738563,2.6509488,2.6244299,2.5954027,2.5722680,2.5453646,2.5109100,2.4772458,2.4461129,2.4097111,2.3769674,2.3441124,2.3111970,2.2764118,2.2428126,2.2088048,2.1741643,2.1427817,2.1134896,2.0779309,2.0481510,2.0154080,1.9854372,1.9545375,1.9242377,1.8952417,1.8659301,1.8367754,1.8081708,1.7811258,1.7540820,1.7257314,1.6993681,1.6733687,1.6473374,1.6233017,1.5981406,1.5742831,1.5499177,1.5266963,1.5044721,1.4822192,1.4608119,1.4396980,1.4189641,1.3985690,1.3786583,1.3594102,1.3400995,1.3213632,1.3032792,1.2854586,1.2676247,1.2509910,1.2340606,1.2181854,1.2025723,1.1862227,1.1714438,1.1569505,1.1432147,1.1292942,1.1160161,1.1031971,1.0909040,1.0787002,1.0671235,1.0558128,1.0451628,1.0348723,1.0246859,1.0153973,1.0057851,0.9972911,0.9883515,0.9801536,0.9720931,0.9644169,0.9571993,0.9500295,0.9434988,0.9370883,0.9308780,0.9250982,0.9197388,0.9141251,0.9090822,0.9043053,0.8997922,0.8953239,0.8914505,0.8875149,0.8837436,0.8805372,0.8773186,0.8743962,0.8715518,0.8692577,0.8671591,0.8648520,0.8630282,0.8614234,0.8600805,0.8589761,0.8582958,0.8575084,0.8568818,0.8566599,0.8568917,0.8569053,0.8572062,0.8577466,0.8584704,0.8595171,0.8607718,0.8620422,0.8635998,0.8655217,0.8678483,0.8699352,0.8726096,0.8753601,0.8783902,0.8814960,0.8853331,0.8888634,0.8929151,0.8971605,0.9015241,0.9062221,0.9112816,0.9163244,0.9217578,0.9275640,0.9332588,0.9394970,0.9458121,0.9526960,0.9594615,0.9668981,0.9743305,0.9819308,0.9897532,0.9982721,1.0067666,1.0160437,1.0249089,1.0344322,1.0440730,1.0541663,1.0645628,1.0746214,1.0856652,1.0971253,1.1083175,1.1200247,1.1324916,1.1443647,1.1570660,1.1698375,1.1829503,1.1965140,1.2101680,1.2246588,1.2388496,1.2534130,1.2679902,1.2830445,1.2990203,1.3149889,1.3309249,1.3475695,1.3642895,1.3818626,1.3983637,1.4164038,1.4339149,1.4524201,1.4703641,1.4892439,1.5083699,1.5280946,1.5469069,1.5678099,1.5869118,1.6066213,1.6273365,1.6475687,1.6677705,1.6902447,1.7099695,1.7318865,1.7525929,1.7736222,1.7940581,1.8165792,1.8379065,1.8620723,1.8819792,1.9025896,1.9260905,1.9450281,1.9709499,1.9955595,2.0129178,2.0366468,2.0557446,2.0806377,2.0976684,2.1164935,2.1398461,2.1607981,2.1813104,2.1970749,2.2215519,2.2480872,2.2581556,2.2746346,2.2882211,2.3031607,2.3245988,2.3407140,2.3520279,2.3703156,2.3887582,2.4107563,2.4241548,2.4259300,2.4302869,2.4326732,2.4377072,2.4443004,2.4484386,2.4562607,2.4635024,2.4710336,2.4774277,2.4794018,2.4817586,2.4818349,2.4811654,2.4841247,2.4821703,2.4831495,2.4816406,2.4815967,2.4814777,2.4776182,2.4763870,2.4757500,2.4729304,2.4702828,2.4677062,2.4652193,2.4610460,2.4602709
"rw_0072",47.0000000,2.6762247e-02,2.5005341e-02,2.4666548e-02,2.5913477e-02,2.5625467e-02,2.4804592e-02,2.4588108e-02,2.3058653e-02,2.3411512e-02,2.4193764e-02,2.5745630e-02,2.4107933e-02,2.5240660e-02,2.5025368e-02,2.4805069e-02,2.4703741e-02,2.4553776e-02,2.4425745e-02,2.3621559e-02,2.4259567e-02,2.3758411e-02,2.3722649e-02,2.3797512e-02,2.4564981e-02,2.3827076e-02,2.4084091e-02,2.3878813e-02,2.4039984e-02,2.4574995e-02,2.3743629e-02,2.1956205e-02,2.3004293e-02,2.3343325e-02,2.3591280e-02,2.3516417e-02,2.3201942e-02,2.3203611e-02,2.2104263e-02,2.2248268e-02,2.3938656e-02,2.4131060e-02,2.4345636e-02,2.4252176e-02,2.4567842e-02,2.3592949e-02,2.4079323e-02,2.4164915e-02,2.4219513e-02,2.4625301e-02,2.4846077e-02,2.4293423e-02,2.4307966e-02,2.3513556e-02,2.3537159e-02,2.4329185e-02,2.4076700e-02,2.4810553e-02,2.4351835e-02,2.4829149e-02,2.3256302e-02,2.3307562e-02,2.3930073e-02,2.4486303e-02,2.4920225e-02,2.5296450e-02,2.4393559e-02,2.4586439e-02,2.4987936e-02,2.4322271e-02,2.4406672e-02,2.4285316e-02,2.4335384e-02,2.4903059e-02,2.4928093e-02,2.4754763e-02,2.4520159e-02,2.4119854e-02,2.4337053e-02,2.3114443e-02,2.3888826e-02,2.3746252e-02,2.3894548e-02,2.3803711e-02,2.3921728e-02,2.3344278e-02,2.3775339e-02,2.3754835e-02,2.4477482e-02,2.3653030e-02,2.3858070e-02,2.3664474e-02,2.3416519e-02,2.3354769e-02,2.3654699e-02,2.3636818e-02,2.3360968e-02,2.3944139e-02,2.3607016e-02,2.3726225e-02,2.3782969e-02,2.3288965e-02,2.3648024e-02,2.3427963e-02,2.3839951e-02,2.3577571e-02,2.3545504e-02,2.3894787e-02,2.3216963e-02,2.3494124e-02,2.3548961e-02,2.3536325e-02,2.3982048e-02,2.3730159e-02,2.3830533e-02,2.3665071e-02,2.3738146e-02,2.3730159e-02,2.3529768e-02,2.3574710e-02,2.3561239e-02,2.3593903e-02,2.3525715e-02,2.3486257e-02,2.3575425e-02,2.3528814e-02,2.3491621e-02,2.3383737e-02,2.3270845e-02,2.3238301e-02,2.3170114e-02,2.3255110e-02,2.3158431e-02,2.3174763e-02,2.3137927e-02,2.3147941e-02,2.3202658e-02,2.3189425e-02,2.3247838e-02,2.3230076e-02,2.3251653e-02,2.3313522e-02,2.3322940e-02,2.3317218e-02,2.3344517e-02,2.3362637e-02,2.3410559e-02,2.3370624e-02,2.3380280e-02,2.3374557e-02,2.3446798e-02,2.3416042e-02,2.3432493e-02,2.3452878e-02,2.3465753e-02,2.3494363e-02,2.3518920e-02,2.3525238e-02,2.3530245e-02,2.3532152e-02,2.3562551e-02,2.3601770e-02,2.3681164e-02,2.3779273e-02,2.3853183e-02,2.3911119e-02,2.4035931e-02,2.4130702e-02,2.4213791e-02,2.4277329e-02,2.4335742e-02,2.4378657e-02,2.4428368e-02,2.4438739e-02,2.4449587e-02,2.4441600e-02,2.4403095e-02,2.4357319e-02,2.4291873e-02,2.4189591e-02,2.4103403e-02,2.3970366e-02,2.3874521e-02,2.3778021e-02,2.3755610e-02,2.3776352e-02,2.3823440e-02,2.3880720e-02,2.3905694e-02,2.3895204e-02,2.3878694e-02,2.3863256e-02,2.3839116e-02,2.3823917e-02,2.3780227e-02,2.3749053e-02,2.3717344e-02,2.3684442e-02,2.3661017e-02,2.3627639e-02,2.3621380e-02,2.3601949e-02,2.3562372e-02,2.3572266e-02,2.3552835e-02,2.3542881e-02,2.3556232e-02,2.3571134e-02,2.3586273e-02,2.3608744e-02,2.3655355e-02,2.3701549e-02,2.3746789e-02,2.3819685e-02,2.3906112e-02,2.3994386e-02,2.4105906e-02,2.4212539e-02,2.4300039e-02,2.4391174e-02,2.4449229e-02,2.4517894e-02,2.4573147e-02,2.4607897e-02,2.4628460e-02,2.4655402e-02,2.4665952e-02,2.4681449e-02,2.4696767e-02,2.4725497e-02,2.4746060e-02,2.4762452e-02,2.4777412e-02,2.4777293e-02,2.4779797e-02,2.4794579e-02,2.4817586e-02,2.4845839e-02,2.4865806e-02,2.4904668e-02,2.4938703e-02,2.4982274e-02,2.5016189e-02,2.5051892e-02,2.5090694e-02,2.5138259e-02,2.5188565e-02,2.5237441e-02,2.5286257e-02,2.5364637e-02,2.5412440e-02,2.5468886e-02,2.5549650e-02,2.5639713e-02,2.5742054e-02,2.5855780e-02,2.5961399e-02,2.6100516e-02,2.6255250e-02,2.6432335e-02,2.6646733e-02,2.6914299e-02,2.7215242e-02,2.7565122e-02,2.7965009e-02,2.8429449e-02,2.8932333e-02,2.9507518e-02,3.0135453e-02,3.0818522e-02,3.1586170e-02,3.2428384e-02,3.3347487e-02,3.4396708e-02,3.5564661e-02,3.6837637e-02,3.8210928e-02,3.9616108e-02,4.1020095e-02,4.2312145e-02,4.3440640e-02,4.4397473e-02,4.5102715e-02,4.5589924e-02,4.5905173e-02,4.6059489e-02,4.6091378e-02,4.6033561e-02,4.5894027e-02,4.5687437e-02,4.5416594e-02,4.5088589e-02,4.4697106e-02,4.4242680e-02,4.3777168e-02,4.3253243e-02,4.2703629e-02,4.2137563e-02,4.1550457e-02,4.0966809e-02,4.0323019e-02,3.9714396e-02,3.9162517e-02,3.8558841e-02,3.7942290e-02,3.7363350e-02,3.6765814e-02,3.6199033e-02,3.5619259e-02,3.5066664e-02,3.4546494e-02,3.4007132e-02,3.3508122e-02,3.3028543e-02,3.2564461e-02,3.2115400e-02,3.1690240e-02,3.1282425e-02,3.0902624e-02,3.0542374e-02,3.0200481e-02,2.9896438e-02,2.9604733e-02,2.9318094e-02,2.9078364e-02,2.8836012e-02,2.8624415e-02,2.8429568e-02,2.8268695e-02,2.8124750e-02,2.8022885e-02,2.7930439e-02,2.7857065e-02,2.7806818e-02,2.7736425e-02,2.7725279e-02,2.7730525e-02,2.7746618e-02,2.7784526e-02,2.7842879e-02,2.7928352e-02,2.8057754e-02,2.8193057e-02,2.8352320e-02,2.8538465e-02,2.8722346e-02,2.8986454e-02,2.9208779e-02,2.9441118e-02,2.9715538e-02,2.9992819e-02,3.3182621e-02,3.3442974e-02,3.3718586e-02,3.4005105e-02,3.4303129e-02,3.4623146e-02,3.4958363e-02,3.5321951e-02,3.5744727e-02,3.6218703e-02,3.6788642e-02,3.7463963e-02,3.8261294e-02,3.9314687e-02,4.0567398e-02,4.2117476e-02,4.4010699e-02,4.6252787e-02,4.8858643e-02,5.1788688e-02,5.4900289e-02,5.8291972e-02,6.1655223e-02,6.4863920e-02,6.7921340e-02,7.0542574e-02,7.2735965e-02,7.4471593e-02,7.5684428e-02,7.6529205e-02,7.7012599e-02,7.7249706e-02,7.7297032e-02,7.7220440e-02,7.7062488e-02,7.6852977e-02,7.6649249e-02,7.6450586e-02,7.6262891e-02,7.6115072e-02,7.6000571e-02,7.5915635e-02,7.5864792e-02,7.5818896e-02,7.5772822e-02,7.5708866e-02,7.5610638e-02,7.5466514e-02,7.5266361e-02,7.5025976e-02,7.4742615e-02,7.4414074e-02,7.4063957e-02,7.3709309e-02,7.3334157e-02,7.2967112e-02,7.2592556e-02,7.2222352e-02,7.1867287e-02,7.1510911e-02,7.1170330e-02,7.0839345e-02,7.0500195e-02,7.0186317e-02,6.9854438e-02,6.9541991e-02,6.9235504e-02,6.8922579e-02,6.8615913e-02,6.8333626e-02,6.8053305e-02,6.7789555e-02,6.7531943e-02,6.7294896e-02,6.7081213e-02,6.6895902e-02,6.6722512e-02,6.6601634e-02,6.6494823e-02,6.6448152e-02,6.6428244e-02,6.6444933e-02,6.6512108e-02,6.6650033e-02,6.6826105e-02,6.7051888e-02,6.7350864e-02,6.7708075e-02,6.8118095e-02,6.8609357e-02,6.9151819e-02,6.9798291e-02,7.0499957e-02,7.1276188e-02,7.2149754e-02,7.3106110e-02,7.4159026e-02,7.5315952e-02,7.6549053e-02,7.7922761e-02,7.9396963e-02,8.1005275e-02,8.2760453e-02,8.4674120e-02,8.6742878e-02,8.8995993e-02,9.1376603e-02,9.4013214e-02,9.6833557e-02,9.9823385e-02,0.1030329,0.1064348,0.1100650,0.1138763,0.1178050,0.1219690,0.1262599,0.1305949,0.1350789,0.1395759,0.1441557,0.1487081,0.1531643,0.1576598,0.1621239,0.1665358,0.1709819,0.1754564,0.1801811,0.1851580,0.1904836,0.1964060,0.2031165,0.2107235,0.2196316,0.2297627,0.2421309,0.2564654,0.2734122,0.2935042,0.3176432,0.3460302,0.3791745,0.4163484,0.4590870,0.5066558,0.5586671,0.6152548,0.6750267,0.7382731,0.8025560,0.8656036,0.9280248,0.9874873,1.0432653,1.0933158,1.1378987,1.1771580,1.2111461,1.2392147,1.2631522,1.2824434,1.2982391,1.3108437,1.3202250,1.3274648,1.3322196,1.3352420,1.3362821,1.3360419,1.3342879,1.3316720,1.3282095,1.3238401,1.3192552,1.3136678,1.3076850,1.3008800,1.2926636,1.2830346,1.2711964,1.2571168,1.2411830,1.2220787,1.2014012,1.1791356,1.1552533,1.1307583,1.1054616,1.0798912,1.0545466,1.0290517,1.0039732,0.9791136,0.9550046,0.9316491,0.9082942,0.8856988,0.8636814,0.8421724,0.8213890,0.8007098,0.7805318,0.7611250,0.7419000,0.7232811,0.7049081,0.6871204,0.6700764,0.6531287,0.6368525,0.6208731,0.6055490,0.5908380,0.5763053,0.5623382,0.5489656,0.5359571,0.5236084,0.5114224,0.4997651,0.4886899,0.4778848,0.4676226,0.4575518,0.4479137,0.4388155,0.4299227,0.4214833,0.4132435,0.4053823,0.3979349,0.3906462,0.3837368,0.3770444,0.3706702,0.3646496,0.3587179,0.3531013,0.3476799,0.3425021,0.3376084,0.3327596,0.3281760,0.3237886,0.3195270,0.3155155,0.3115334,0.3077715,0.3041781,0.3006891,0.2973656,0.2941138,0.2910235,0.2880749,0.2852114,0.2825087,0.2798431,0.2772921,0.2748908,0.2725608,0.2703382,0.2681570,0.2660975,0.2641363,0.2622319,0.2604552,0.2587131,0.2570756,0.2555230,0.2540321,0.2526307,0.2512829,0.2500459,0.2488726,0.2477644,0.2467781,0.2458357,0.2449649,0.2442091,0.2435197,0.2429136,0.2423517,0.2419088,0.2415515,0.2412384,0.2410685,0.2409460,0.2408769,0.2409173,0.2410571,0.2412719,0.2415720,0.2419766,0.2424621,0.2430480,0.2437356,0.2445054,0.2453933,0.2463728,0.2474578,0.2486426,0.2499579,0.2513562,0.2528775,0.2545581,0.2563084,0.2582761,0.2603208,0.2625339,0.2649093,0.2673904,0.2701137,0.2729718,0.2760259,0.2792422,0.2825893,0.2862602,0.2900800,0.2941070,0.2983338,0.3026951,0.3073463,0.3121573,0.3171542,0.3222908,0.3275238,0.3329594,0.3384415,0.3440559,0.3496343,0.3551669,0.3607240,0.3660835,0.3714457,0.3765846,0.3814314,0.3860455,0.3903344,0.3943887,0.3980779,0.4014319,0.4044119,0.4070302,0.4094077,0.4113859,0.4131392,0.4146073,0.4158588,0.4169676,0.4179004,0.4187815,0.4196197,0.4203837,0.4212087,0.4220543,0.4230829,0.4241853,0.4254517,0.4269324,0.4286263,0.4306162,0.4329578,0.4356540,0.4387809,0.4423827,0.4465720,0.4513734,0.4571683,0.4638579,0.4715851,0.4804783,0.4906241,0.5026380,0.5165838,0.5329612,0.5518310,0.5738711,0.5997874,0.6296014,0.6655732,0.7064002,0.7537052,0.8091314,0.8732510,0.9494524,1.0385513,1.1420598,1.2579578,1.3873478,1.5313270,1.6856973,1.8564825,2.0317523,2.2061162,2.3690803,2.4984279,2.5994074,2.6654377,2.7098629,2.7516882,2.7602303,2.7674470,2.7773368,2.7889340,2.8020544,2.8189788,2.8409622,2.8475816,2.8536565,2.8580608,2.8631008,2.8717690,2.8843956,2.8994155,2.9240208,2.9376044,2.9502463,2.9568546,2.9561434,2.9572160,2.9531634,2.9567635,2.9515331,2.9457500,2.9310064,2.9169428,2.8967454,2.8810213,2.8701560,2.8614900,2.8566287,2.8507524,2.8464735,2.8390872,2.8325536,2.8145471,2.7949030,2.7770913,2.7639966,2.7538655,2.7455802,2.7327318,2.7111437,2.6769695,2.6503012,2.6267369,2.5940151,2.5703106,2.5427902,2.5125628,2.4755228,2.4457989,2.4084804,2.3760443,2.3422565,2.3095250,2.2737136,2.2414389,2.2057531,2.1723390,2.1398945,2.1117613,2.0758295,2.0454357,2.0126011,1.9815228,1.9513714,1.9215357,1.8921325,1.8633949,1.8341650,1.8057995,1.7787280,1.7522919,1.7231262,1.6968453,1.6711681,1.6452211,1.6208246,1.5961603,1.5717236,1.5478539,1.5243877,1.5025238,1.4800159,1.4590735,1.4374924,1.4172149,1.3969846,1.3767637,1.3576854,1.3381263,1.3197050,1.3015096,1.2838411,1.2663051,1.2496694,1.2326859,1.2165256,1.2013512,1.1852522,1.1702143,1.1557952,1.1420236,1.1283716,1.1149412,1.1020645,1.0898780,1.0776734,1.0661082,1.0549139,1.0444050,1.0340300,1.0240479,1.0148288,1.0052451,0.9965073,0.9878033,0.9796211,0.9715798,0.9639741,0.9567972,0.9496780,0.9430492,0.9367974,0.9305516,0.9246687,0.9195086,0.9138722,0.9088452,0.9040393,0.8996497,0.8951995,0.8913189,0.8874042,0.8836468,0.8804482,0.8772823,0.8743424,0.8715686,0.8692523,0.8671955,0.8649934,0.8630577,0.8614888,0.8602187,0.8591807,0.8584938,0.8575695,0.8570042,0.8568712,0.8570958,0.8570268,0.8574591,0.8579251,0.8589220,0.8597285,0.8609508,0.8622650,0.8640472,0.8659013,0.8680699,0.8702188,0.8729990,0.8756195,0.8788055,0.8818911,0.8856032,0.8893322,0.8935400,0.8976065,0.9020129,0.9067966,0.9118436,0.9168128,0.9223455,0.9281045,0.9338112,0.9401147,0.9462987,0.9531747,0.9599983,0.9673280,0.9748200,0.9825381,0.9904398,0.9989369,1.0074985,1.0165590,1.0253499,1.0350164,1.0447599,1.0546999,1.0650994,1.0752877,1.0864217,1.0976475,1.1091647,1.1208380,1.1333976,1.1447881,1.1577841,1.1705807,1.1836976,1.1972440,1.2108543,1.2250947,1.2398269,1.2544063,1.2686262,1.2839533,1.2997197,1.3159771,1.3319019,1.3481972,1.3649375,1.3828422,1.3994460,1.4171492,1.4349655,1.4535288,1.4712229,1.4900144,1.5086648,1.5284510,1.5476851,1.5694202,1.5878153,1.6068939,1.6287405,1.6484525,1.6685325,1.6909984,1.7110204,1.7322692,1.7526207,1.7741801,1.7959968,1.8171748,1.8386669,1.8618418,1.8826606,1.9043788,1.9284494,1.9462795,1.9710263,1.9946163,2.0135698,2.0379951,2.0563538,2.0819316,2.0988107,2.1175728,2.1414049,2.1628973,2.1815629,2.2002475,2.2265429,2.2463179,2.2591889,2.2748106,2.2886186,2.3070519,2.3269477,2.3430390,2.3552678,2.3787003,2.3997993,2.4150944,2.4205086,2.4240141,2.4262781,2.4307692,2.4376237,2.4464839,2.4568448,2.4663970,2.4742727,2.4769554,2.4758387,2.4798653,2.4796197,2.4791069,2.4796078,2.4804940,2.4814267,2.4805849,2.4810600,2.4798694,2.4792361,2.4769475,2.4752557,2.4732378,2.4730945,2.4662442,2.4654667,2.4619334,2.4604263,2.4564323
"rw_0073",49.5000000,2.6777506e-02,2.4749994e-02,2.4772882e-02,2.6112556e-02,2.5988579e-02,2.4899483e-02,2.4549484e-02,2.3525238e-02,2.3703814e-02,2.4477959e-02,2.5602341e-02,2.4013996e-02,2.5386333e-02,2.4799347e-02,2.4880648e-02,2.4910927e-02,2.4745464e-02,2.4712563e-02,2.3494959e-02,2.4350166e-02,2.3802042e-02,2.3782015e-02,2.4006128e-02,2.4782419e-02,2.4048567e-02,2.4395704e-02,2.3995399e-02,2.4155378e-02,2.4600983e-02,2.3824215e-02,2.2041798e-02,2.3234844e-02,2.3514748e-02,2.3848057e-02,2.3815393e-02,2.3411036e-02,2.3298502e-02,2.2438526e-02,2.2134304e-02,2.3939848e-02,2.4284840e-02,2.4728298e-02,2.4340391e-02,2.4621010e-02,2.3797274e-02,2.4132490e-02,2.4147034e-02,2.4195910e-02,2.4692297e-02,2.4861813e-02,2.4358034e-02,2.4620533e-02,2.3676872e-02,2.3574829e-02,2.4310350e-02,2.4122715e-02,2.5048256e-02,2.4531603e-02,2.5039911e-02,2.3293018e-02,2.3322821e-02,2.4248838e-02,2.4568319e-02,2.5039196e-02,2.5547504e-02,2.4552345e-02,2.4532080e-02,2.5039911e-02,2.4670601e-02,2.4450541e-02,2.4419785e-02,2.4276257e-02,2.4919748e-02,2.4892092e-02,2.4839878e-02,2.4616480e-02,2.4199963e-02,2.4452448e-02,2.3222446e-02,2.3854971e-02,2.3737431e-02,2.4008989e-02,2.3961544e-02,2.3989677e-02,2.3468971e-02,2.4002075e-02,2.3923397e-02,2.4582148e-02,2.3643970e-02,2.3956060e-02,2.3684025e-02,2.3545027e-02,2.3488522e-02,2.3831606e-02,2.3687840e-02,2.3338079e-02,2.4076700e-02,2.3590326e-02,2.3839474e-02,2.3895741e-02,2.3444891e-02,2.3747683e-02,2.3596525e-02,2.3976564e-02,2.3635149e-02,2.3576498e-02,2.3944259e-02,2.3306131e-02,2.3522615e-02,2.3650527e-02,2.3691177e-02,2.4060726e-02,2.3744941e-02,2.3855805e-02,2.3701549e-02,2.3759365e-02,2.3792863e-02,2.3575425e-02,2.3637772e-02,2.3674726e-02,2.3641467e-02,2.3616552e-02,2.3572922e-02,2.3637176e-02,2.3583412e-02,2.3542166e-02,2.3495317e-02,2.3349881e-02,2.3313046e-02,2.3241401e-02,2.3332119e-02,2.3241162e-02,2.3213983e-02,2.3228049e-02,2.3233056e-02,2.3296475e-02,2.3254037e-02,2.3285747e-02,2.3287296e-02,2.3313165e-02,2.3373127e-02,2.3417115e-02,2.3397565e-02,2.3440242e-02,2.3448467e-02,2.3490429e-02,2.3454785e-02,2.3451686e-02,2.3448825e-02,2.3499250e-02,2.3492694e-02,2.3520112e-02,2.3525119e-02,2.3544788e-02,2.3563862e-02,2.3581624e-02,2.3603916e-02,2.3606062e-02,2.3599863e-02,2.3644447e-02,2.3680449e-02,2.3765206e-02,2.3866773e-02,2.3919940e-02,2.3986101e-02,2.4115443e-02,2.4221301e-02,2.4298906e-02,2.4356008e-02,2.4421930e-02,2.4465680e-02,2.4513364e-02,2.4510741e-02,2.4511218e-02,2.4520636e-02,2.4478674e-02,2.4422050e-02,2.4381399e-02,2.4271607e-02,2.4195671e-02,2.4083734e-02,2.3981214e-02,2.3894429e-02,2.3889065e-02,2.3887813e-02,2.3944736e-02,2.3983181e-02,2.3972273e-02,2.3974121e-02,2.3942649e-02,2.3923635e-02,2.3909688e-02,2.3891449e-02,2.3861647e-02,2.3831844e-02,2.3790658e-02,2.3753107e-02,2.3724139e-02,2.3696780e-02,2.3690462e-02,2.3674250e-02,2.3637593e-02,2.3643553e-02,2.3629725e-02,2.3620069e-02,2.3637354e-02,2.3642063e-02,2.3668051e-02,2.3684084e-02,2.3726225e-02,2.3784220e-02,2.3830771e-02,2.3909390e-02,2.3993611e-02,2.4072409e-02,2.4194062e-02,2.4294019e-02,2.4389565e-02,2.4476945e-02,2.4535537e-02,2.4604499e-02,2.4660110e-02,2.4688601e-02,2.4706662e-02,2.4737537e-02,2.4743319e-02,2.4764180e-02,2.4773300e-02,2.4794936e-02,2.4819911e-02,2.4829626e-02,2.4851978e-02,2.4847806e-02,2.4850130e-02,2.4864078e-02,2.4887741e-02,2.4915159e-02,2.4932802e-02,2.4966419e-02,2.5004447e-02,2.5042892e-02,2.5085092e-02,2.5118768e-02,2.5163352e-02,2.5207758e-02,2.5255382e-02,2.5308073e-02,2.5353670e-02,2.5430381e-02,2.5474668e-02,2.5538683e-02,2.5620997e-02,2.5712013e-02,2.5804877e-02,2.5926828e-02,2.6028872e-02,2.6168585e-02,2.6333749e-02,2.6505232e-02,2.6739120e-02,2.7017713e-02,2.7321935e-02,2.7681589e-02,2.8097153e-02,2.8575063e-02,2.9096663e-02,2.9683173e-02,3.0331790e-02,3.1026661e-02,3.1814098e-02,3.2670319e-02,3.3592165e-02,3.4670353e-02,3.5860717e-02,3.7150919e-02,3.8556159e-02,3.9987087e-02,4.1418433e-02,4.2729914e-02,4.3874204e-02,4.4835329e-02,4.5545578e-02,4.6037018e-02,4.6335936e-02,4.6479285e-02,4.6493769e-02,4.6411872e-02,4.6248019e-02,4.6016514e-02,4.5712650e-02,4.5363486e-02,4.4941187e-02,4.4465899e-02,4.3974340e-02,4.3426096e-02,4.2857468e-02,4.2267025e-02,4.1657448e-02,4.1053414e-02,4.0399253e-02,3.9774477e-02,3.9212644e-02,3.8598359e-02,3.7978828e-02,3.7384510e-02,3.6786497e-02,3.6211789e-02,3.5635352e-02,3.5079539e-02,3.4559190e-02,3.4017920e-02,3.3519506e-02,3.3045053e-02,3.2574236e-02,3.2135785e-02,3.1711757e-02,3.1309009e-02,3.0933797e-02,3.0583203e-02,3.0245245e-02,2.9934525e-02,2.9655814e-02,2.9384971e-02,2.9150784e-02,2.8912187e-02,2.8715134e-02,2.8526068e-02,2.8376579e-02,2.8232276e-02,2.8129220e-02,2.8047204e-02,2.7988434e-02,2.7908385e-02,2.7865231e-02,2.7850211e-02,2.7862430e-02,2.7888596e-02,2.7921319e-02,2.7988791e-02,2.8097034e-02,2.8212368e-02,2.8344870e-02,2.8517127e-02,2.8697371e-02,2.8898418e-02,2.9154778e-02,2.9384136e-02,2.9611468e-02,2.9901028e-02,3.0191541e-02,3.3544540e-02,3.3816159e-02,3.4104228e-02,3.4395814e-02,3.4696400e-02,3.5023212e-02,3.5367370e-02,3.5737157e-02,3.6176682e-02,3.6650240e-02,3.7228167e-02,3.7925005e-02,3.8737774e-02,3.9821327e-02,4.1104496e-02,4.2689264e-02,4.4624448e-02,4.6906948e-02,4.9571455e-02,5.2570343e-02,5.5741370e-02,5.9205472e-02,6.2641144e-02,6.5904140e-02,6.9017589e-02,7.1673334e-02,7.3880136e-02,7.5600147e-02,7.6790512e-02,7.7588737e-02,7.8019738e-02,7.8202367e-02,7.8187406e-02,7.8052163e-02,7.7831149e-02,7.7576399e-02,7.7313185e-02,7.7063382e-02,7.6833069e-02,7.6636374e-02,7.6486826e-02,7.6376736e-02,7.6283813e-02,7.6199472e-02,7.6127052e-02,7.6029599e-02,7.5914145e-02,7.5731754e-02,7.5506389e-02,7.5235784e-02,7.4924707e-02,7.4567914e-02,7.4202776e-02,7.3814273e-02,7.3429883e-02,7.3044181e-02,7.2637796e-02,7.2262883e-02,7.1903288e-02,7.1528792e-02,7.1177304e-02,7.0837438e-02,7.0494413e-02,7.0162416e-02,6.9837332e-02,6.9512248e-02,6.9196522e-02,6.8886280e-02,6.8586469e-02,6.8305254e-02,6.8026006e-02,6.7764461e-02,6.7504525e-02,6.7278743e-02,6.7067981e-02,6.6890478e-02,6.6735506e-02,6.6611707e-02,6.6521823e-02,6.6483319e-02,6.6473246e-02,6.6505194e-02,6.6586077e-02,6.6726327e-02,6.6910684e-02,6.7161620e-02,6.7470789e-02,6.7837834e-02,6.8259060e-02,6.8779707e-02,6.9337189e-02,6.9991946e-02,7.0711434e-02,7.1504891e-02,7.2385907e-02,7.3356748e-02,7.4423373e-02,7.5582862e-02,7.6828122e-02,7.8229666e-02,7.9731762e-02,8.1366003e-02,8.3138287e-02,8.5072756e-02,8.7177217e-02,8.9457273e-02,9.1876328e-02,9.4550669e-02,9.7409993e-02,0.1004453,0.1036853,0.1071394,0.1108103,0.1146814,0.1186583,0.1228947,0.1272448,0.1316610,0.1361998,0.1407800,0.1454397,0.1500709,0.1546239,0.1592123,0.1637726,0.1682926,0.1728427,0.1774382,0.1822971,0.1874210,0.1929097,0.1989854,0.2059051,0.2137384,0.2228947,0.2333099,0.2459955,0.2606925,0.2780344,0.2985749,0.3232175,0.3521944,0.3859597,0.4238331,0.4672919,0.5157055,0.5685911,0.6261509,0.6868491,0.7511189,0.8164237,0.8804011,0.9436314,1.0037463,1.0600047,1.1102107,1.1545773,1.1935029,1.2267984,1.2540524,1.2768075,1.2948451,1.3093855,1.3205359,1.3284385,1.3340263,1.3372929,1.3390801,1.3389024,1.3368499,1.3337722,1.3302438,1.3251591,1.3200042,1.3141577,1.3079090,1.3013649,1.2935649,1.2849195,1.2744532,1.2621633,1.2475451,1.2308639,1.2113831,1.1902143,1.1674247,1.1433203,1.1185629,1.0928062,1.0668823,1.0414730,1.0158111,0.9907147,0.9658766,0.9416890,0.9183818,0.8950924,0.8725877,0.8506973,0.8293277,0.8087749,0.7881656,0.7681292,0.7489551,0.7299432,0.7115690,0.6933620,0.6758240,0.6589921,0.6422845,0.6262578,0.6105116,0.5953612,0.5808997,0.5666012,0.5529093,0.5397031,0.5269549,0.5148261,0.5028555,0.4914100,0.4805403,0.4699360,0.4598686,0.4499928,0.4405518,0.4316294,0.4229198,0.4146520,0.4065641,0.3988554,0.3915794,0.3844149,0.3776722,0.3711007,0.3648700,0.3589634,0.3531506,0.3476518,0.3423380,0.3372611,0.3324595,0.3277203,0.3232191,0.3189011,0.3147596,0.3108021,0.3069206,0.3032162,0.2997056,0.2962812,0.2930202,0.2898526,0.2868199,0.2839143,0.2811150,0.2784578,0.2758448,0.2733551,0.2710007,0.2687170,0.2665398,0.2644002,0.2623728,0.2604761,0.2586178,0.2568645,0.2551587,0.2535618,0.2520551,0.2505952,0.2492630,0.2479520,0.2467417,0.2456239,0.2445460,0.2435915,0.2426825,0.2418642,0.2411372,0.2404882,0.2399051,0.2394136,0.2390027,0.2386756,0.2384298,0.2382744,0.2381895,0.2381783,0.2382419,0.2383865,0.2386409,0.2390043,0.2394373,0.2399874,0.2406240,0.2413151,0.2421632,0.2430698,0.2440902,0.2452313,0.2464413,0.2478030,0.2492552,0.2508134,0.2525240,0.2543317,0.2563225,0.2584620,0.2606995,0.2631148,0.2656395,0.2684272,0.2713132,0.2743867,0.2776692,0.2810510,0.2847807,0.2886310,0.2927058,0.2969750,0.3013680,0.3060805,0.3109100,0.3159610,0.3211488,0.3264187,0.3319025,0.3374223,0.3431123,0.3487363,0.3543319,0.3599482,0.3653823,0.3708238,0.3760214,0.3809605,0.3856708,0.3900459,0.3942349,0.3980210,0.4015146,0.4046107,0.4073539,0.4098298,0.4119381,0.4138328,0.4154230,0.4168209,0.4180324,0.4191016,0.4201044,0.4210498,0.4219456,0.4228874,0.4238748,0.4249893,0.4262073,0.4276162,0.4291713,0.4309931,0.4331331,0.4355684,0.4383993,0.4416391,0.4454004,0.4497381,0.4546868,0.4606495,0.4675042,0.4754510,0.4845766,0.4949231,0.5072127,0.5214644,0.5381775,0.5573923,0.5798262,0.6062491,0.6365538,0.6731408,0.7146800,0.7628038,0.8191574,0.8843284,0.9617571,1.0521991,1.1572484,1.2748383,1.4061104,1.5518019,1.7079179,1.8798192,2.0546138,2.2269642,2.3848999,2.5161941,2.6083322,2.6678820,2.7121253,2.7515757,2.7613955,2.7673879,2.7745271,2.7846410,2.7940514,2.8122108,2.8328798,2.8403192,2.8511217,2.8553219,2.8580766,2.8642886,2.8711274,2.8833303,2.8979192,2.9144049,2.9286473,2.9396539,2.9443698,2.9476712,2.9485621,2.9432964,2.9363692,2.9228153,2.9044802,2.8912549,2.8754094,2.8655322,2.8600748,2.8565593,2.8499053,2.8451850,2.8379114,2.8299370,2.8148394,2.7906134,2.7772639,2.7672093,2.7559483,2.7485580,2.7382383,2.7129791,2.6809220,2.6581268,2.6359470,2.6054404,2.5812142,2.5562105,2.5315247,2.4894648,2.4584708,2.4227130,2.3868363,2.3574603,2.3213606,2.2844563,2.2568278,2.2153654,2.1837366,2.1493919,2.1173434,2.0841451,2.0536127,2.0207596,1.9887804,1.9570432,1.9301465,1.8988949,1.8704576,1.8392506,1.8122553,1.7850697,1.7558452,1.7290992,1.7028850,1.6753001,1.6502519,1.6247900,1.6003784,1.5758336,1.5523021,1.5290660,1.5063255,1.4842906,1.4628884,1.4421033,1.4211676,1.4007490,1.3810902,1.3612390,1.3420942,1.3238232,1.3056583,1.2879915,1.2704090,1.2532570,1.2368181,1.2204168,1.2046852,1.1893131,1.1745557,1.1600394,1.1453600,1.1317655,1.1183736,1.1057432,1.0931759,1.0810158,1.0694544,1.0582041,1.0473276,1.0368390,1.0270555,1.0172447,1.0079443,0.9989465,0.9904222,0.9818051,0.9740860,0.9664053,0.9591784,0.9520063,0.9454444,0.9386466,0.9325525,0.9269040,0.9210927,0.9156601,0.9106841,0.9059701,0.9012089,0.8968761,0.8926829,0.8888624,0.8851302,0.8817527,0.8785679,0.8757273,0.8727037,0.8702757,0.8682410,0.8658726,0.8638852,0.8622611,0.8608035,0.8596632,0.8589095,0.8581357,0.8574107,0.8569591,0.8569284,0.8570379,0.8575155,0.8577597,0.8585185,0.8594049,0.8604081,0.8617660,0.8632613,0.8650224,0.8671110,0.8691680,0.8716122,0.8742655,0.8770797,0.8804480,0.8837281,0.8873273,0.8909692,0.8951647,0.8994417,0.9040115,0.9089138,0.9138392,0.9190107,0.9245784,0.9303036,0.9361640,0.9424359,0.9490223,0.9557447,0.9627546,0.9702613,0.9774849,0.9853864,0.9935468,1.0017045,1.0103115,1.0193756,1.0286230,1.0379179,1.0475968,1.0577629,1.0680255,1.0788555,1.0892438,1.1002614,1.1121086,1.1236266,1.1357840,1.1480807,1.1606565,1.1734589,1.1871001,1.2001052,1.2143896,1.2280768,1.2426020,1.2585398,1.2724718,1.2876408,1.3025167,1.3188002,1.3348145,1.3506694,1.3675251,1.3852644,1.4025729,1.4199241,1.4375582,1.4558524,1.4743725,1.4930428,1.5113829,1.5312634,1.5509747,1.5717022,1.5897965,1.6092037,1.6316862,1.6520363,1.6711261,1.6923391,1.7128161,1.7337728,1.7549058,1.7765716,1.7989682,1.8189138,1.8405777,1.8644093,1.8847432,1.9062846,1.9296860,1.9487135,1.9730134,1.9969906,2.0151336,2.0402017,2.0584209,2.0831730,2.1005206,2.1188622,2.1406169,2.1631811,2.1824181,2.2001660,2.2233944,2.2489460,2.2594147,2.2761335,2.2899945,2.3060780,2.3226454,2.3399901,2.3520541,2.3684611,2.3875260,2.4097433,2.4220150,2.4247093,2.4290745,2.4294832,2.4352052,2.4395552,2.4428942,2.4496269,2.4559238,2.4645514,2.4707589,2.4739795,2.4763076,2.4770982,2.4782693,2.4799070,2.4787695,2.4782128,2.4796791,2.4806440,2.4771764,2.4748571,2.4747674,2.4713790,2.4693670,2.4660940,2.4639862,2.4629154,2.4596934,2.4575899
"rw_0074",50.0999985,2.6700258e-02,2.4608850e-02,2.4785042e-02,2.6028633e-02,2.6085854e-02,2.4895906e-02,2.4633408e-02,2.3463011e-02,2.3693800e-02,2.4551630e-02,2.5687695e-02,2.3856640e-02,2.5316477e-02,2.4926424e-02,2.4912119e-02,2.4961710e-02,2.4796009e-02,2.4678946e-02,2.3600101e-02,2.4385691e-02,2.3751497e-02,2.3786306e-02,2.3964405e-02,2.4767876e-02,2.4006605e-02,2.4390697e-02,2.3987770e-02,2.4161100e-02,2.4546385e-02,2.3719072e-02,2.1985769e-02,2.3204565e-02,2.3547888e-02,2.3827791e-02,2.3777962e-02,2.3377895e-02,2.3282766e-02,2.2350073e-02,2.2139549e-02,2.3912430e-02,2.4253130e-02,2.4747133e-02,2.4348974e-02,2.4622440e-02,2.3813486e-02,2.4114847e-02,2.4127722e-02,2.4181604e-02,2.4740219e-02,2.4902582e-02,2.4397135e-02,2.4591208e-02,2.3791552e-02,2.3622513e-02,2.4256945e-02,2.4053812e-02,2.4980068e-02,2.4501562e-02,2.4976254e-02,2.3222685e-02,2.3273945e-02,2.4189711e-02,2.4496555e-02,2.4984121e-02,2.5516748e-02,2.4494171e-02,2.4505377e-02,2.4996758e-02,2.4601460e-02,2.4498701e-02,2.4375916e-02,2.4148464e-02,2.4882078e-02,2.4842978e-02,2.4846315e-02,2.4592876e-02,2.4135828e-02,2.4444580e-02,2.3220301e-02,2.3840904e-02,2.3737192e-02,2.3973465e-02,2.4000645e-02,2.3958683e-02,2.3426533e-02,2.3964405e-02,2.3859024e-02,2.4532318e-02,2.3600101e-02,2.3912191e-02,2.3679972e-02,2.3499966e-02,2.3438931e-02,2.3826122e-02,2.3657560e-02,2.3293257e-02,2.4014711e-02,2.3540497e-02,2.3790359e-02,2.3854494e-02,2.3398876e-02,2.3723364e-02,2.3521423e-02,2.3970842e-02,2.3601532e-02,2.3517370e-02,2.3947477e-02,2.3285985e-02,2.3527503e-02,2.3589969e-02,2.3634315e-02,2.4039984e-02,2.3729205e-02,2.3815155e-02,2.3659229e-02,2.3709893e-02,2.3743033e-02,2.3540139e-02,2.3608208e-02,2.3635983e-02,2.3619890e-02,2.3571968e-02,2.3519635e-02,2.3601651e-02,2.3543835e-02,2.3501754e-02,2.3440719e-02,2.3305535e-02,2.3274422e-02,2.3187280e-02,2.3270130e-02,2.3185253e-02,2.3165584e-02,2.3174644e-02,2.3177028e-02,2.3258567e-02,2.3215055e-02,2.3251653e-02,2.3240924e-02,2.3269773e-02,2.3336649e-02,2.3377657e-02,2.3358941e-02,2.3414016e-02,2.3420215e-02,2.3460031e-02,2.3430467e-02,2.3417115e-02,2.3418903e-02,2.3463726e-02,2.3463130e-02,2.3487926e-02,2.3492575e-02,2.3518205e-02,2.3532629e-02,2.3531795e-02,2.3564219e-02,2.3568034e-02,2.3568869e-02,2.3609877e-02,2.3646116e-02,2.3724079e-02,2.3826241e-02,2.3886800e-02,2.3940802e-02,2.4079323e-02,2.4193168e-02,2.4266720e-02,2.4323702e-02,2.4403930e-02,2.4437189e-02,2.4487495e-02,2.4492145e-02,2.4492979e-02,2.4506569e-02,2.4464130e-02,2.4408817e-02,2.4362206e-02,2.4253845e-02,2.4172068e-02,2.4057865e-02,2.3933291e-02,2.3843169e-02,2.3823023e-02,2.3819506e-02,2.3888111e-02,2.3930132e-02,2.3928285e-02,2.3934007e-02,2.3906648e-02,2.3879766e-02,2.3865223e-02,2.3843408e-02,2.3813784e-02,2.3786545e-02,2.3744166e-02,2.3713648e-02,2.3683250e-02,2.3654819e-02,2.3649514e-02,2.3635626e-02,2.3606122e-02,2.3615003e-02,2.3601413e-02,2.3595691e-02,2.3613811e-02,2.3618639e-02,2.3650885e-02,2.3667514e-02,2.3708761e-02,2.3768306e-02,2.3813248e-02,2.3894191e-02,2.3974538e-02,2.4054706e-02,2.4170756e-02,2.4272382e-02,2.4365962e-02,2.4454176e-02,2.4509966e-02,2.4579287e-02,2.4633169e-02,2.4657905e-02,2.4675012e-02,2.4707973e-02,2.4712145e-02,2.4733424e-02,2.4744809e-02,2.4764121e-02,2.4791360e-02,2.4799764e-02,2.4822295e-02,2.4820626e-02,2.4822652e-02,2.4837971e-02,2.4867833e-02,2.4892092e-02,2.4913013e-02,2.4950385e-02,2.4983644e-02,2.5022149e-02,2.5063396e-02,2.5098145e-02,2.5143981e-02,2.5186360e-02,2.5232911e-02,2.5283277e-02,2.5328636e-02,2.5404990e-02,2.5445640e-02,2.5509775e-02,2.5593460e-02,2.5689900e-02,2.5782824e-02,2.5901139e-02,2.5999963e-02,2.6141524e-02,2.6308656e-02,2.6486933e-02,2.6714146e-02,2.6988089e-02,2.7299941e-02,2.7660251e-02,2.8079987e-02,2.8560221e-02,2.9085755e-02,2.9676735e-02,3.0330718e-02,3.1028271e-02,3.1816959e-02,3.2677114e-02,3.3606470e-02,3.4686983e-02,3.5879135e-02,3.7175655e-02,3.8585901e-02,4.0019393e-02,4.1455388e-02,4.2767763e-02,4.3914616e-02,4.4882178e-02,4.5587122e-02,4.6077251e-02,4.6377003e-02,4.6515405e-02,4.6524882e-02,4.6439171e-02,4.6271145e-02,4.6036720e-02,4.5725703e-02,4.5373499e-02,4.4946432e-02,4.4468462e-02,4.3971837e-02,4.3416321e-02,4.2844951e-02,4.2252541e-02,4.1639447e-02,4.1032076e-02,4.0378213e-02,3.9746225e-02,3.9184332e-02,3.8567543e-02,3.7945151e-02,3.7347436e-02,3.6747515e-02,3.6166728e-02,3.5587311e-02,3.5030723e-02,3.4508049e-02,3.3963203e-02,3.3460677e-02,3.2983005e-02,3.2511532e-02,3.2067120e-02,3.1638443e-02,3.1236410e-02,3.0857921e-02,3.0504763e-02,3.0166805e-02,2.9857278e-02,2.9580057e-02,2.9304564e-02,2.9073358e-02,2.8835773e-02,2.8626144e-02,2.8444827e-02,2.8294146e-02,2.8146684e-02,2.8055429e-02,2.7957678e-02,2.7902961e-02,2.7819037e-02,2.7780771e-02,2.7771711e-02,2.7781665e-02,2.7806461e-02,2.7838290e-02,2.7898610e-02,2.8002858e-02,2.8127134e-02,2.8257966e-02,2.8427064e-02,2.8611422e-02,2.8797090e-02,2.9066801e-02,2.9287219e-02,2.9531837e-02,2.9811502e-02,3.0096054e-02,3.3851206e-02,3.4117699e-02,3.4414291e-02,3.4705818e-02,3.5003722e-02,3.5333633e-02,3.5675108e-02,3.6047459e-02,3.6495209e-02,3.6967337e-02,3.7545860e-02,3.8244367e-02,3.9067805e-02,4.0155292e-02,4.1444659e-02,4.3036520e-02,4.4979632e-02,4.7272146e-02,4.9941719e-02,5.2956045e-02,5.6136847e-02,5.9613049e-02,6.3056529e-02,6.6329420e-02,6.9452524e-02,7.2108984e-02,7.4317336e-02,7.6033056e-02,7.7222228e-02,7.8014493e-02,7.8432500e-02,7.8607619e-02,7.8579903e-02,7.8441024e-02,7.8203440e-02,7.7944577e-02,7.7666879e-02,7.7401698e-02,7.7169299e-02,7.6963902e-02,7.6806188e-02,7.6694608e-02,7.6590419e-02,7.6500893e-02,7.6427102e-02,7.6320171e-02,7.6195717e-02,7.6011956e-02,7.5783074e-02,7.5506747e-02,7.5185478e-02,7.4826539e-02,7.4455202e-02,7.4062288e-02,7.3676586e-02,7.3285103e-02,7.2879076e-02,7.2503865e-02,7.2135627e-02,7.1764231e-02,7.1408868e-02,7.1067870e-02,7.0717216e-02,7.0387602e-02,7.0065916e-02,6.9741368e-02,6.9433808e-02,6.9110036e-02,6.8813562e-02,6.8535328e-02,6.8246007e-02,6.7987800e-02,6.7742467e-02,6.7507863e-02,6.7298174e-02,6.7121089e-02,6.6970587e-02,6.6857100e-02,6.6758394e-02,6.6714406e-02,6.6712499e-02,6.6748559e-02,6.6830099e-02,6.6971004e-02,6.7165852e-02,6.7417264e-02,6.7728043e-02,6.8091214e-02,6.8529010e-02,6.9041491e-02,6.9594026e-02,7.0261002e-02,7.0987642e-02,7.1771562e-02,7.2652042e-02,7.3628008e-02,7.4702561e-02,7.5864196e-02,7.7118993e-02,7.8514278e-02,8.0025852e-02,8.1664085e-02,8.3442330e-02,8.5375011e-02,8.7490320e-02,8.9769959e-02,9.2195749e-02,9.4878793e-02,9.7745806e-02,0.1007885,0.1040365,0.1074951,0.1111837,0.1150625,0.1190498,0.1232903,0.1276422,0.1320812,0.1366378,0.1412355,0.1459119,0.1505632,0.1551337,0.1597352,0.1643195,0.1688623,0.1734293,0.1780534,0.1829407,0.1880858,0.1936059,0.1997173,0.2066769,0.2145452,0.2237432,0.2342156,0.2469585,0.2617156,0.2791387,0.2997744,0.3244836,0.3535722,0.3874593,0.4254594,0.4690717,0.5176415,0.5706917,0.6283842,0.6893625,0.7537569,0.8192431,0.8834026,0.9468093,1.0069859,1.0633397,1.1136093,1.1579454,1.1968176,1.2299792,1.2570083,1.2794745,1.2974548,1.3115330,1.3225107,1.3302081,1.3355358,1.3385472,1.3399355,1.3392766,1.3375199,1.3338819,1.3300720,1.3248142,1.3194238,1.3134290,1.3070447,1.3000479,1.2926140,1.2836330,1.2730391,1.2605722,1.2459323,1.2291586,1.2095835,1.1883838,1.1654729,1.1413825,1.1165054,1.0907125,1.0647165,1.0392461,1.0135870,0.9884585,0.9636117,0.9394569,0.9161430,0.8929364,0.8703790,0.8485585,0.8271949,0.8066472,0.7861062,0.7661009,0.7469395,0.7279313,0.7096016,0.6914727,0.6739686,0.6571741,0.6404976,0.6245112,0.6088068,0.5937095,0.5792886,0.5650009,0.5513859,0.5382218,0.5255009,0.5134413,0.5015050,0.4901027,0.4792648,0.4686852,0.4586701,0.4488168,0.4394088,0.4305446,0.4218503,0.4136023,0.4055416,0.3978948,0.3906365,0.3835018,0.3767688,0.3702278,0.3640234,0.3581308,0.3523445,0.3468675,0.3415751,0.3365183,0.3317433,0.3270175,0.3225324,0.3182275,0.3140911,0.3101668,0.3062986,0.3026046,0.2991092,0.2957050,0.2924562,0.2892822,0.2862626,0.2833896,0.2805976,0.2779517,0.2753423,0.2728476,0.2705297,0.2682236,0.2660564,0.2639318,0.2619230,0.2600436,0.2581750,0.2564385,0.2547261,0.2531327,0.2516510,0.2501981,0.2488544,0.2475593,0.2463622,0.2452422,0.2441939,0.2432266,0.2423503,0.2415311,0.2408225,0.2401550,0.2395898,0.2390886,0.2386997,0.2383700,0.2381485,0.2379934,0.2378974,0.2378980,0.2379756,0.2381477,0.2384069,0.2387702,0.2391980,0.2397419,0.2403896,0.2411140,0.2419464,0.2428604,0.2438992,0.2450462,0.2462761,0.2476432,0.2490917,0.2506734,0.2523835,0.2542096,0.2562016,0.2583438,0.2605943,0.2630192,0.2655466,0.2683408,0.2712330,0.2743164,0.2776101,0.2810033,0.2847346,0.2885955,0.2926851,0.2969479,0.3013541,0.3060794,0.3109119,0.3159759,0.3211788,0.3264525,0.3319423,0.3374743,0.3431699,0.3488039,0.3544112,0.3600427,0.3654899,0.3709512,0.3761533,0.3811111,0.3858433,0.3902410,0.3944397,0.3982504,0.4017683,0.4048957,0.4076442,0.4101655,0.4122953,0.4142266,0.4158503,0.4172481,0.4184832,0.4195875,0.4206126,0.4215732,0.4224918,0.4234567,0.4244715,0.4255943,0.4268589,0.4282750,0.4298771,0.4317145,0.4338536,0.4363298,0.4391878,0.4424722,0.4462233,0.4506100,0.4555878,0.4615877,0.4684742,0.4764625,0.4856173,0.4960048,0.5083516,0.5226500,0.5394183,0.5587184,0.5812371,0.6077257,0.6381389,0.6748611,0.7165534,0.7648064,0.8213395,0.8867538,0.9642919,1.0551859,1.1604543,1.2784569,1.4100430,1.5561402,1.7122613,1.8851295,2.0594237,2.2322516,2.3882706,2.5223780,2.6107726,2.6708107,2.7175045,2.7500811,2.7579324,2.7646303,2.7739270,2.7864950,2.8038864,2.8202286,2.8335679,2.8419774,2.8466136,2.8483992,2.8558257,2.8659163,2.8824458,2.8966677,2.9156432,2.9317017,2.9408400,2.9495573,2.9505060,2.9473741,2.9495213,2.9475522,2.9470665,2.9388361,2.9247429,2.9094133,2.8906553,2.8763430,2.8627806,2.8529325,2.8485763,2.8421459,2.8374667,2.8296828,2.8186719,2.7980857,2.7827897,2.7663383,2.7528975,2.7446210,2.7361879,2.7193444,2.6878915,2.6574495,2.6373506,2.6070142,2.5791972,2.5519986,2.5287058,2.4860387,2.4575434,2.4210017,2.3841968,2.3565016,2.3193500,2.2811952,2.2543287,2.2131970,2.1806762,2.1461399,2.1140189,2.0799165,2.0483241,2.0170803,1.9852536,1.9540286,1.9251454,1.8955766,1.8656173,1.8358729,1.8078210,1.7818106,1.7525089,1.7251890,1.6993195,1.6719296,1.6468267,1.6216619,1.5969214,1.5724683,1.5487790,1.5264357,1.5035243,1.4814150,1.4599777,1.4396548,1.4183328,1.3979754,1.3784003,1.3587954,1.3398423,1.3210968,1.3035274,1.2855330,1.2682806,1.2513345,1.2350199,1.2185752,1.2029535,1.1876236,1.1724238,1.1583883,1.1438298,1.1303600,1.1170166,1.1045411,1.0917388,1.0797762,1.0682703,1.0570201,1.0460881,1.0358720,1.0260074,1.0162621,1.0069370,0.9981838,0.9897898,0.9811084,0.9735038,0.9658000,0.9583689,0.9514676,0.9448887,0.9381800,0.9320921,0.9264439,0.9207237,0.9153898,0.9103231,0.9056807,0.9009402,0.8966829,0.8925251,0.8887204,0.8849913,0.8816544,0.8785246,0.8757853,0.8727166,0.8703128,0.8682736,0.8661089,0.8640890,0.8624281,0.8610438,0.8600066,0.8592212,0.8582978,0.8576238,0.8573297,0.8574088,0.8573683,0.8577933,0.8582470,0.8588383,0.8599063,0.8609443,0.8622276,0.8637966,0.8655211,0.8674812,0.8697205,0.8721576,0.8747694,0.8776348,0.8809409,0.8842040,0.8878374,0.8917538,0.8959105,0.9001087,0.9047085,0.9095991,0.9147591,0.9196385,0.9252756,0.9311737,0.9370196,0.9432595,0.9497951,0.9566279,0.9635541,0.9709546,0.9782198,0.9861531,0.9942545,1.0029194,1.0112944,1.0202334,1.0296251,1.0387877,1.0486919,1.0587167,1.0688796,1.0798845,1.0901928,1.1014271,1.1130258,1.1247158,1.1368253,1.1490309,1.1617258,1.1746691,1.1878425,1.2008498,1.2156857,1.2292614,1.2435547,1.2589177,1.2731936,1.2881151,1.3041313,1.3194846,1.3358204,1.3521727,1.3691475,1.3859839,1.4031163,1.4209720,1.4386618,1.4565994,1.4758520,1.4938074,1.5133500,1.5334020,1.5525925,1.5719867,1.5906708,1.6098700,1.6328590,1.6534610,1.6724370,1.6932986,1.7136940,1.7353324,1.7564253,1.7791958,1.8025562,1.8205296,1.8430209,1.8647642,1.8868777,1.9084302,1.9315776,1.9516933,1.9771403,1.9973563,2.0164318,2.0440845,2.0599222,2.0832634,2.1022122,2.1228499,2.1448967,2.1687031,2.1839116,2.2021964,2.2361588,2.2469394,2.2630391,2.2777681,2.2902281,2.3092389,2.3299792,2.3428295,2.3571475,2.3791411,2.3982069,2.4169908,2.4205856,2.4239259,2.4260914,2.4328589,2.4373512,2.4451246,2.4517033,2.4663553,2.4712336,2.4728184,2.4754684,2.4772325,2.4766345,2.4783771,2.4780946,2.4778235,2.4781377,2.4775496,2.4802208,2.4773285,2.4754970,2.4737091,2.4714217,2.4714999,2.4686358,2.4662530,2.4627895,2.4587178,2.4584355,2.4543664
"rw_0075",50.7999992,2.6557207e-02,2.4687767e-02,2.4868011e-02,2.6167631e-02,2.6142597e-02,2.4840355e-02,2.4544954e-02,2.3437500e-02,2.3583651e-02,2.4496317e-02,2.5667906e-02,2.3947954e-02,2.5401115e-02,2.5036812e-02,2.4873018e-02,2.4906158e-02,2.4625540e-02,2.4587631e-02,2.3517132e-02,2.4297237e-02,2.3733854e-02,2.3858786e-02,2.3970127e-02,2.4716377e-02,2.3995161e-02,2.4255991e-02,2.3940325e-02,2.4158001e-02,2.4532080e-02,2.3807764e-02,2.2018909e-02,2.3166895e-02,2.3427248e-02,2.3797989e-02,2.3762941e-02,2.3354053e-02,2.3290157e-02,2.2445679e-02,2.2180319e-02,2.3990154e-02,2.4266243e-02,2.4741173e-02,2.4287462e-02,2.4615288e-02,2.3798943e-02,2.4157524e-02,2.4174213e-02,2.4268389e-02,2.4702787e-02,2.4889946e-02,2.4314642e-02,2.4532557e-02,2.3669004e-02,2.3583412e-02,2.4320364e-02,2.4101019e-02,2.4972439e-02,2.4485826e-02,2.4998903e-02,2.3227215e-02,2.3221493e-02,2.4189711e-02,2.4571180e-02,2.5028467e-02,2.5532007e-02,2.4436712e-02,2.4486780e-02,2.5025606e-02,2.4623632e-02,2.4451017e-02,2.4434090e-02,2.4278879e-02,2.4936199e-02,2.4873495e-02,2.4790525e-02,2.4568319e-02,2.4093628e-02,2.4403334e-02,2.3211241e-02,2.3854971e-02,2.3861647e-02,2.3974180e-02,2.3919582e-02,2.3935318e-02,2.3359537e-02,2.3856401e-02,2.3896217e-02,2.4546146e-02,2.3579836e-02,2.3973942e-02,2.3673058e-02,2.3476839e-02,2.3416281e-02,2.3704052e-02,2.3608685e-02,2.3298502e-02,2.4007320e-02,2.3551941e-02,2.3809910e-02,2.3838758e-02,2.3354769e-02,2.3654699e-02,2.3506641e-02,2.3927927e-02,2.3584127e-02,2.3515463e-02,2.3916841e-02,2.3236871e-02,2.3455262e-02,2.3586392e-02,2.3573756e-02,2.3981929e-02,2.3681402e-02,2.3764491e-02,2.3661375e-02,2.3720264e-02,2.3684025e-02,2.3528099e-02,2.3562431e-02,2.3571968e-02,2.3553491e-02,2.3531914e-02,2.3494244e-02,2.3568153e-02,2.3518324e-02,2.3470521e-02,2.3412347e-02,2.3262382e-02,2.3229122e-02,2.3168445e-02,2.3258567e-02,2.3172975e-02,2.3152947e-02,2.3146510e-02,2.3176193e-02,2.3223758e-02,2.3190141e-02,2.3231983e-02,2.3213506e-02,2.3263812e-02,2.3328543e-02,2.3350000e-02,2.3339152e-02,2.3377538e-02,2.3373723e-02,2.3421884e-02,2.3398399e-02,2.3391128e-02,2.3390651e-02,2.3447633e-02,2.3430228e-02,2.3455501e-02,2.3465753e-02,2.3491740e-02,2.3513317e-02,2.3536563e-02,2.3552537e-02,2.3558617e-02,2.3556352e-02,2.3599386e-02,2.3638248e-02,2.3714304e-02,2.3815393e-02,2.3878098e-02,2.3941398e-02,2.4078608e-02,2.4185419e-02,2.4250984e-02,2.4311185e-02,2.4385571e-02,2.4420261e-02,2.4471164e-02,2.4479151e-02,2.4483800e-02,2.4491668e-02,2.4448156e-02,2.4384499e-02,2.4341226e-02,2.4223566e-02,2.4143815e-02,2.4018288e-02,2.3904681e-02,2.3803830e-02,2.3789883e-02,2.3786724e-02,2.3860455e-02,2.3915946e-02,2.3921967e-02,2.3933768e-02,2.3911119e-02,2.3892641e-02,2.3879707e-02,2.3854136e-02,2.3824215e-02,2.3797691e-02,2.3751080e-02,2.3722291e-02,2.3691654e-02,2.3665369e-02,2.3659229e-02,2.3639858e-02,2.3607433e-02,2.3615181e-02,2.3597836e-02,2.3590982e-02,2.3607433e-02,2.3616135e-02,2.3643315e-02,2.3663044e-02,2.3703158e-02,2.3760498e-02,2.3805797e-02,2.3890018e-02,2.3972631e-02,2.4056017e-02,2.4177969e-02,2.4280369e-02,2.4374068e-02,2.4464250e-02,2.4521589e-02,2.4592340e-02,2.4648309e-02,2.4677157e-02,2.4694324e-02,2.4727046e-02,2.4729252e-02,2.4746239e-02,2.4755299e-02,2.4774194e-02,2.4801135e-02,2.4808764e-02,2.4829328e-02,2.4825215e-02,2.4826467e-02,2.4834812e-02,2.4858475e-02,2.4883628e-02,2.4905384e-02,2.4940670e-02,2.4976075e-02,2.5014579e-02,2.5054395e-02,2.5085092e-02,2.5132239e-02,2.5174201e-02,2.5222957e-02,2.5275171e-02,2.5324166e-02,2.5401115e-02,2.5438845e-02,2.5502622e-02,2.5582910e-02,2.5677800e-02,2.5776327e-02,2.5891423e-02,2.5993645e-02,2.6137710e-02,2.6300609e-02,2.6484907e-02,2.6714087e-02,2.6981473e-02,2.7298629e-02,2.7662635e-02,2.8080463e-02,2.8564215e-02,2.9092371e-02,2.9683292e-02,3.0331254e-02,3.1037152e-02,3.1824291e-02,3.2689929e-02,3.3623755e-02,3.4703493e-02,3.5898924e-02,3.7203670e-02,3.8616240e-02,4.0053844e-02,4.1494131e-02,4.2813003e-02,4.3965936e-02,4.4931769e-02,4.5641541e-02,4.6133578e-02,4.6433151e-02,4.6567202e-02,4.6573579e-02,4.6486616e-02,4.6312809e-02,4.6072543e-02,4.5762897e-02,4.5402586e-02,4.4972420e-02,4.4485033e-02,4.3984175e-02,4.3422997e-02,4.2845786e-02,4.2249799e-02,4.1629493e-02,4.1019201e-02,4.0360928e-02,3.9724410e-02,3.9163530e-02,3.8539171e-02,3.7914336e-02,3.7315309e-02,3.6714792e-02,3.6134541e-02,3.5556972e-02,3.4997404e-02,3.4474909e-02,3.3933818e-02,3.3429503e-02,3.2952011e-02,3.2486200e-02,3.2043636e-02,3.1616449e-02,3.1214654e-02,3.0835569e-02,3.0480444e-02,3.0141652e-02,2.9832959e-02,2.9550195e-02,2.9277205e-02,2.9043734e-02,2.8793812e-02,2.8589189e-02,2.8396606e-02,2.8239191e-02,2.8092146e-02,2.7993441e-02,2.7903199e-02,2.7840078e-02,2.7777433e-02,2.7726769e-02,2.7720213e-02,2.7729154e-02,2.7761698e-02,2.7778625e-02,2.7850986e-02,2.7946651e-02,2.8072178e-02,2.8198838e-02,2.8374374e-02,2.8559089e-02,2.8759181e-02,2.9024959e-02,2.9245853e-02,2.9478073e-02,2.9774070e-02,3.0053973e-02,3.4131408e-02,3.4400821e-02,3.4694910e-02,3.4989715e-02,3.5290599e-02,3.5619140e-02,3.5958409e-02,3.6334217e-02,3.6785722e-02,3.7249804e-02,3.7838280e-02,3.8542330e-02,3.9358675e-02,4.0449500e-02,4.1748583e-02,4.3339550e-02,4.5288503e-02,4.7592044e-02,5.0269902e-02,5.3288281e-02,5.6478441e-02,5.9970081e-02,6.3424826e-02,6.6707909e-02,6.9832206e-02,7.2500765e-02,7.4707985e-02,7.6431155e-02,7.7613831e-02,7.8399599e-02,7.8814447e-02,7.8977406e-02,7.8944564e-02,7.8795195e-02,7.8551173e-02,7.8276396e-02,7.7989995e-02,7.7725053e-02,7.7483237e-02,7.7270627e-02,7.7109337e-02,7.6981902e-02,7.6873243e-02,7.6783299e-02,7.6698959e-02,7.6594055e-02,7.6466262e-02,7.6274335e-02,7.6042771e-02,7.5764120e-02,7.5438023e-02,7.5073600e-02,7.4702144e-02,7.4309826e-02,7.3916614e-02,7.3523223e-02,7.3116720e-02,7.2737038e-02,7.2366953e-02,7.1996331e-02,7.1643591e-02,7.1296751e-02,7.0957005e-02,7.0622802e-02,7.0291579e-02,6.9962680e-02,6.9654346e-02,6.9336176e-02,6.9042563e-02,6.8763554e-02,6.8482339e-02,6.8217039e-02,6.7962527e-02,6.7727268e-02,6.7514777e-02,6.7347050e-02,6.7203462e-02,6.7074895e-02,6.6990435e-02,6.6946507e-02,6.6941559e-02,6.6978097e-02,6.7055047e-02,6.7207634e-02,6.7396760e-02,6.7653239e-02,6.7959249e-02,6.8343461e-02,6.8776965e-02,6.9283187e-02,6.9852054e-02,7.0516646e-02,7.1240246e-02,7.2038054e-02,7.2920144e-02,7.3900938e-02,7.4970841e-02,7.6140404e-02,7.7388942e-02,7.8788102e-02,8.0311596e-02,8.1948221e-02,8.3732784e-02,8.5668683e-02,8.7779105e-02,9.0067327e-02,9.2495352e-02,9.5183700e-02,9.8050803e-02,0.1011018,0.1043581,0.1078289,0.1115164,0.1154022,0.1194001,0.1236527,0.1280053,0.1324594,0.1370395,0.1416411,0.1463301,0.1509969,0.1555777,0.1602040,0.1647992,0.1693546,0.1739536,0.1785901,0.1835008,0.1886641,0.1942039,0.2003247,0.2073263,0.2152201,0.2244651,0.2349785,0.2477621,0.2625819,0.2800475,0.3007538,0.3255380,0.3547177,0.3887134,0.4268059,0.4705299,0.5192019,0.5723830,0.6302473,0.6912954,0.7558780,0.8215461,0.8858136,0.9493524,1.0096179,1.0660803,1.1163549,1.1607237,1.1995264,1.2326343,1.2595036,1.2818363,1.2995852,1.3135674,1.3241085,1.3315227,1.3366436,1.3396261,1.3404534,1.3396368,1.3380005,1.3340166,1.3300437,1.3246734,1.3190492,1.3130631,1.3064857,1.2993599,1.2918098,1.2826650,1.2721183,1.2596114,1.2448579,1.2279687,1.2083367,1.1871378,1.1640995,1.1398592,1.1149678,1.0891261,1.0631353,1.0377243,1.0119697,0.9868004,0.9619421,0.9378279,0.9144763,0.8912698,0.8687633,0.8469607,0.8256367,0.8050562,0.7845486,0.7645785,0.7454578,0.7264464,0.7081784,0.6900915,0.6725814,0.6558368,0.6391984,0.6232235,0.6075699,0.5925088,0.5781347,0.5638841,0.5502553,0.5371311,0.5244712,0.5124183,0.5005193,0.4891400,0.4783421,0.4677987,0.4577940,0.4479633,0.4385860,0.4297457,0.4210827,0.4128597,0.4048179,0.3971927,0.3899571,0.3828356,0.3761308,0.3696088,0.3634193,0.3575529,0.3517826,0.3463175,0.3410355,0.3360008,0.3312399,0.3265247,0.3220596,0.3177831,0.3136424,0.3097352,0.3058722,0.3022050,0.2987113,0.2953113,0.2920907,0.2889044,0.2858994,0.2830211,0.2802345,0.2775979,0.2749982,0.2725207,0.2701904,0.2679189,0.2657522,0.2636289,0.2616132,0.2597384,0.2579016,0.2561507,0.2544619,0.2528600,0.2513825,0.2499479,0.2486133,0.2473223,0.2461305,0.2450207,0.2439751,0.2430191,0.2421186,0.2413069,0.2405947,0.2399610,0.2393842,0.2389060,0.2385032,0.2381904,0.2379647,0.2378326,0.2377428,0.2377441,0.2378235,0.2380030,0.2382602,0.2386258,0.2390725,0.2396172,0.2402727,0.2410024,0.2418452,0.2427732,0.2438112,0.2449575,0.2461967,0.2475719,0.2490266,0.2506172,0.2523371,0.2541555,0.2561651,0.2583029,0.2605625,0.2630007,0.2655313,0.2683380,0.2712440,0.2743293,0.2776246,0.2810230,0.2847634,0.2886307,0.2927279,0.2970054,0.3014113,0.3061336,0.3109783,0.3160465,0.3212464,0.3265440,0.3320415,0.3375802,0.3432793,0.3489282,0.3545361,0.3601742,0.3656324,0.3711162,0.3763352,0.3812947,0.3860395,0.3904390,0.3946690,0.3984964,0.4020278,0.4051682,0.4079674,0.4105005,0.4126323,0.4145603,0.4162417,0.4176583,0.4189358,0.4200498,0.4210653,0.4220480,0.4229778,0.4239691,0.4250045,0.4261537,0.4274228,0.4288384,0.4304799,0.4323128,0.4344938,0.4369821,0.4398718,0.4431453,0.4469385,0.4513417,0.4563578,0.4623758,0.4692836,0.4772974,0.4865084,0.4969186,0.5092950,0.5236418,0.5404677,0.5598366,0.5823976,0.6089904,0.6394774,0.6762931,0.7180762,0.7664162,0.8231112,0.8886638,0.9665344,1.0575128,1.1631161,1.2812644,1.4132371,1.5594404,1.7161123,1.8895131,2.0639925,2.2364440,2.3917441,2.5224001,2.6102414,2.6714716,2.7259541,2.7488868,2.7553272,2.7634215,2.7735903,2.7886729,2.8099306,2.8268898,2.8356397,2.8389452,2.8434582,2.8488321,2.8607297,2.8772976,2.8976994,2.9162567,2.9283340,2.9354639,2.9366934,2.9379759,2.9395199,2.9385126,2.9396296,2.9373796,2.9348390,2.9337316,2.9265745,2.9112990,2.8990531,2.8906820,2.8725219,2.8554423,2.8436954,2.8372798,2.8308501,2.8246131,2.8208086,2.8094616,2.7841885,2.7660182,2.7518661,2.7403111,2.7316847,2.7223358,2.6934974,2.6574206,2.6346183,2.6060741,2.5772173,2.5504022,2.5271211,2.4862161,2.4552908,2.4180691,2.3819785,2.3531761,2.3168352,2.2792592,2.2517810,2.2100840,2.1770678,2.1433468,2.1112142,2.0771544,2.0460711,2.0139906,1.9827383,1.9516306,1.9214411,1.8928400,1.8624151,1.8335271,1.8047682,1.7782235,1.7497473,1.7220868,1.6960562,1.6695528,1.6444569,1.6196527,1.5948753,1.5704097,1.5466777,1.5237942,1.5011714,1.4793036,1.4580888,1.4375893,1.4162501,1.3962640,1.3763850,1.3573179,1.3382616,1.3195189,1.3017297,1.2839413,1.2665272,1.2496488,1.2335067,1.2174110,1.2016726,1.1861461,1.1709774,1.1569111,1.1428312,1.1293201,1.1158049,1.1033483,1.0908571,1.0788285,1.0673746,1.0560604,1.0453103,1.0351712,1.0251260,1.0156028,1.0063058,0.9977749,0.9893192,0.9807038,0.9729767,0.9652983,0.9578027,0.9509665,0.9444377,0.9378681,0.9318116,0.9261895,0.9205571,0.9151834,0.9101399,0.9055701,0.9008467,0.8965229,0.8924253,0.8886717,0.8850677,0.8816879,0.8786154,0.8758841,0.8728687,0.8703786,0.8682495,0.8664007,0.8644944,0.8627820,0.8615081,0.8604085,0.8592706,0.8585148,0.8578581,0.8577005,0.8577994,0.8578271,0.8580336,0.8584595,0.8592761,0.8601567,0.8614375,0.8626167,0.8641409,0.8658985,0.8679885,0.8702336,0.8728061,0.8754572,0.8781309,0.8813666,0.8848270,0.8883275,0.8924242,0.8966175,0.9007468,0.9052595,0.9103150,0.9152483,0.9203805,0.9260126,0.9318769,0.9378304,0.9439985,0.9503112,0.9572964,0.9641949,0.9716482,0.9791078,0.9868298,0.9949679,1.0035632,1.0124872,1.0208752,1.0301929,1.0397953,1.0497078,1.0594895,1.0695899,1.0804209,1.0912157,1.1023700,1.1139984,1.1256347,1.1379464,1.1501366,1.1627927,1.1755178,1.1887934,1.2017708,1.2163522,1.2301481,1.2443550,1.2590102,1.2737341,1.2885373,1.3045409,1.3205998,1.3366845,1.3537796,1.3705525,1.3869032,1.4042919,1.4217634,1.4398010,1.4577070,1.4766427,1.4945104,1.5143392,1.5341059,1.5529923,1.5724829,1.5914108,1.6106241,1.6323807,1.6533798,1.6735756,1.6955247,1.7145578,1.7373843,1.7575173,1.7795064,1.8033358,1.8220177,1.8464601,1.8658141,1.8874981,1.9101088,1.9324830,1.9582072,1.9810555,1.9971863,2.0175874,2.0447171,2.0608344,2.0837302,2.1033964,2.1247671,2.1472144,2.1703777,2.1862502,2.2080386,2.2355299,2.2459188,2.2634239,2.2780650,2.2940719,2.3155274,2.3321753,2.3437028,2.3623803,2.3848684,2.4058359,2.4132907,2.4167111,2.4206667,2.4254704,2.4333029,2.4495497,2.4593942,2.4663477,2.4727037,2.4734101,2.4730070,2.4735985,2.4758046,2.4741349,2.4753220,2.4760067,2.4778786,2.4792652,2.4780848,2.4749036,2.4737072,2.4756501,2.4757311,2.4769666,2.4703670,2.4666524,2.4652939,2.4619443,2.4618359,2.4574218,2.4522212
"rw_0076",54.0000000,2.6605368e-02,2.4853706e-02,2.4843216e-02,2.6222944e-02,2.5955915e-02,2.5034666e-02,2.4308920e-02,2.3510218e-02,2.3907423e-02,2.4229527e-02,2.5665045e-02,2.3878098e-02,2.5413036e-02,2.4983883e-02,2.4881601e-02,2.5104046e-02,2.4730682e-02,2.4672270e-02,2.3594618e-02,2.4372816e-02,2.3787498e-02,2.3803234e-02,2.4019718e-02,2.4734497e-02,2.4005890e-02,2.4317265e-02,2.3934364e-02,2.4168730e-02,2.4597883e-02,2.3827076e-02,2.2193909e-02,2.2988319e-02,2.3649216e-02,2.3824692e-02,2.3758650e-02,2.3538351e-02,2.3343563e-02,2.2325516e-02,2.2107124e-02,2.3894548e-02,2.4352789e-02,2.4632692e-02,2.4379969e-02,2.4627924e-02,2.3650169e-02,2.4058819e-02,2.4226904e-02,2.4204969e-02,2.4611950e-02,2.4939537e-02,2.4382830e-02,2.4678946e-02,2.3857594e-02,2.3598671e-02,2.4335146e-02,2.4288177e-02,2.4899006e-02,2.4500370e-02,2.5007963e-02,2.3365021e-02,2.3371935e-02,2.4359465e-02,2.4625540e-02,2.4962187e-02,2.5417089e-02,2.4399519e-02,2.4641275e-02,2.5049925e-02,2.4551392e-02,2.4554014e-02,2.4371862e-02,2.4335861e-02,2.4913549e-02,2.4853945e-02,2.4840117e-02,2.4572134e-02,2.4226189e-02,2.4356842e-02,2.3230314e-02,2.3937225e-02,2.3851871e-02,2.3960114e-02,2.3999929e-02,2.4126053e-02,2.3474693e-02,2.3959398e-02,2.3925304e-02,2.4570942e-02,2.3754597e-02,2.4041891e-02,2.3817778e-02,2.3534775e-02,2.3447752e-02,2.3892641e-02,2.3572206e-02,2.3401260e-02,2.4132967e-02,2.3739100e-02,2.3865461e-02,2.3881197e-02,2.3618221e-02,2.3851395e-02,2.3542643e-02,2.4080992e-02,2.3637772e-02,2.3628712e-02,2.3920298e-02,2.3342133e-02,2.3620605e-02,2.3713589e-02,2.3685575e-02,2.4050236e-02,2.3821831e-02,2.3914814e-02,2.3741126e-02,2.3777485e-02,2.3816586e-02,2.3641825e-02,2.3679852e-02,2.3676872e-02,2.3738861e-02,2.3644686e-02,2.3630738e-02,2.3699164e-02,2.3629665e-02,2.3637891e-02,2.3518205e-02,2.3406625e-02,2.3375630e-02,2.3292542e-02,2.3391604e-02,2.3302317e-02,2.3280978e-02,2.3237824e-02,2.3268819e-02,2.3333311e-02,2.3307920e-02,2.3351669e-02,2.3312688e-02,2.3361325e-02,2.3403764e-02,2.3425579e-02,2.3439407e-02,2.3457646e-02,2.3462176e-02,2.3509860e-02,2.3496509e-02,2.3495317e-02,2.3492217e-02,2.3531199e-02,2.3524523e-02,2.3565173e-02,2.3554802e-02,2.3594141e-02,2.3614764e-02,2.3627281e-02,2.3655534e-02,2.3638725e-02,2.3642182e-02,2.3678660e-02,2.3730516e-02,2.3806810e-02,2.3896217e-02,2.3976684e-02,2.4055243e-02,2.4175286e-02,2.4287820e-02,2.4368405e-02,2.4428606e-02,2.4503946e-02,2.4535179e-02,2.4593234e-02,2.4596810e-02,2.4578571e-02,2.4581790e-02,2.4534225e-02,2.4489045e-02,2.4431109e-02,2.4324179e-02,2.4233699e-02,2.4121046e-02,2.4014950e-02,2.3929656e-02,2.3918509e-02,2.3941278e-02,2.3989022e-02,2.4017811e-02,2.4012446e-02,2.4001777e-02,2.3968160e-02,2.3955345e-02,2.3934066e-02,2.3912072e-02,2.3887694e-02,2.3855686e-02,2.3813784e-02,2.3783863e-02,2.3755789e-02,2.3726463e-02,2.3719907e-02,2.3698151e-02,2.3656249e-02,2.3668170e-02,2.3653388e-02,2.3643672e-02,2.3654819e-02,2.3670673e-02,2.3696303e-02,2.3718059e-02,2.3760676e-02,2.3815572e-02,2.3866475e-02,2.3940384e-02,2.4033129e-02,2.4118483e-02,2.4247706e-02,2.4339378e-02,2.4440289e-02,2.4534881e-02,2.4603546e-02,2.4668753e-02,2.4721801e-02,2.4754047e-02,2.4767935e-02,2.4791777e-02,2.4789870e-02,2.4811029e-02,2.4822116e-02,2.4837255e-02,2.4860382e-02,2.4869442e-02,2.4887919e-02,2.4879098e-02,2.4872005e-02,2.4895012e-02,2.4913847e-02,2.4939775e-02,2.4953485e-02,2.4992228e-02,2.5023997e-02,2.5059640e-02,2.5098801e-02,2.5135458e-02,2.5178134e-02,2.5220871e-02,2.5273860e-02,2.5325179e-02,2.5372684e-02,2.5452197e-02,2.5499582e-02,2.5560856e-02,2.5643229e-02,2.5740325e-02,2.5842249e-02,2.5963604e-02,2.6073635e-02,2.6219904e-02,2.6392937e-02,2.6580811e-02,2.6813030e-02,2.7101457e-02,2.7424455e-02,2.7798474e-02,2.8230488e-02,2.8721750e-02,2.9268742e-02,2.9869139e-02,3.0530274e-02,3.1250060e-02,3.2052636e-02,3.2930911e-02,3.3883154e-02,3.4985244e-02,3.6209524e-02,3.7534475e-02,3.8970232e-02,4.0444732e-02,4.1914403e-02,4.3265283e-02,4.4442773e-02,4.5423925e-02,4.6143413e-02,4.6629250e-02,4.6910107e-02,4.7028363e-02,4.7015667e-02,4.6895087e-02,4.6696007e-02,4.6416879e-02,4.6072364e-02,4.5683205e-02,4.5214295e-02,4.4700086e-02,4.4164598e-02,4.3572247e-02,4.2966366e-02,4.2333663e-02,4.1699350e-02,4.1059136e-02,4.0391266e-02,3.9748073e-02,3.9148629e-02,3.8508117e-02,3.7875712e-02,3.7270606e-02,3.6660373e-02,3.6077380e-02,3.5491407e-02,3.4934044e-02,3.4407616e-02,3.3874273e-02,3.3369660e-02,3.2892883e-02,3.2433927e-02,3.1988204e-02,3.1567931e-02,3.1171739e-02,3.0806184e-02,3.0449152e-02,3.0120790e-02,2.9813766e-02,2.9543638e-02,2.9277384e-02,2.9044509e-02,2.8816998e-02,2.8616726e-02,2.8437436e-02,2.8295100e-02,2.8162777e-02,2.8057516e-02,2.7970850e-02,2.7906358e-02,2.7842999e-02,2.7807653e-02,2.7797759e-02,2.7794957e-02,2.7826667e-02,2.7872145e-02,2.7948737e-02,2.8041720e-02,2.8168976e-02,2.8304219e-02,2.8478384e-02,2.8672397e-02,2.8872907e-02,2.9138088e-02,2.9377580e-02,2.9619336e-02,2.9888391e-02,3.0185103e-02,3.4695923e-02,3.4967005e-02,3.5267174e-02,3.5570621e-02,3.5877287e-02,3.6220014e-02,3.6577404e-02,3.6971033e-02,3.7411749e-02,3.7895858e-02,3.8496673e-02,3.9211750e-02,4.0051341e-02,4.1162848e-02,4.2487621e-02,4.4107139e-02,4.6102822e-02,4.8448324e-02,5.1177800e-02,5.4269016e-02,5.7540417e-02,6.1122119e-02,6.4661324e-02,6.8021894e-02,7.1219683e-02,7.3957860e-02,7.6185524e-02,7.7911854e-02,7.9075456e-02,7.9820275e-02,8.0178320e-02,8.0284595e-02,8.0172420e-02,7.9942822e-02,7.9632044e-02,7.9280555e-02,7.8931093e-02,7.8586578e-02,7.8291416e-02,7.8028321e-02,7.7808738e-02,7.7621698e-02,7.7481449e-02,7.7357531e-02,7.7225566e-02,7.7076554e-02,7.6912522e-02,7.6692879e-02,7.6417625e-02,7.6102614e-02,7.5749934e-02,7.5367510e-02,7.4962795e-02,7.4545503e-02,7.4127495e-02,7.3710024e-02,7.3296547e-02,7.2892964e-02,7.2509646e-02,7.2125018e-02,7.1753025e-02,7.1404576e-02,7.1049750e-02,7.0714653e-02,7.0367038e-02,7.0045948e-02,6.9719613e-02,6.9412768e-02,6.9113255e-02,6.8823040e-02,6.8553507e-02,6.8283081e-02,6.8045497e-02,6.7825913e-02,6.7625701e-02,6.7453086e-02,6.7298293e-02,6.7191243e-02,6.7113280e-02,6.7078769e-02,6.7081332e-02,6.7142189e-02,6.7239523e-02,6.7401946e-02,6.7610323e-02,6.7873955e-02,6.8195879e-02,6.8592548e-02,6.9055259e-02,6.9569886e-02,7.0167780e-02,7.0836425e-02,7.1569741e-02,7.2388053e-02,7.3292553e-02,7.4289143e-02,7.5378716e-02,7.6565981e-02,7.7821076e-02,7.9256773e-02,8.0789983e-02,8.2446933e-02,8.4250152e-02,8.6224914e-02,8.8361382e-02,9.0681821e-02,9.3137860e-02,9.5861912e-02,9.8767459e-02,0.1018507,0.1051635,0.1086917,0.1124376,0.1163814,0.1204538,0.1247703,0.1292007,0.1337393,0.1384046,0.1431134,0.1478902,0.1526646,0.1573754,0.1621162,0.1668398,0.1715307,0.1762480,0.1810469,0.1861071,0.1914420,0.1971561,0.2035110,0.2107172,0.2188680,0.2283854,0.2391968,0.2523336,0.2675236,0.2854151,0.3065662,0.3319197,0.3616621,0.3963235,0.4351003,0.4796866,0.5292051,0.5833449,0.6422559,0.7044691,0.7702349,0.8370709,0.9024649,0.9670988,1.0282416,1.0852327,1.1357777,1.1802216,1.2185559,1.2508912,1.2767137,1.2978685,1.3140855,1.3263574,1.3352531,1.3409234,1.3441734,1.3450890,1.3441697,1.3416566,1.3380513,1.3328763,1.3270490,1.3207294,1.3138709,1.3067265,1.2991959,1.2910898,1.2826698,1.2728237,1.2615931,1.2484062,1.2329599,1.2155849,1.1954257,1.1734511,1.1501482,1.1254668,1.1002208,1.0739946,1.0477467,1.0220747,0.9962313,0.9710557,0.9461657,0.9219772,0.8987534,0.8755787,0.8531883,0.8315456,0.8103628,0.7899691,0.7696870,0.7499149,0.7310364,0.7122923,0.6942573,0.6764359,0.6591733,0.6426667,0.6263362,0.6106299,0.5952606,0.5804960,0.5663863,0.5524014,0.5390654,0.5262191,0.5137983,0.5020057,0.4903786,0.4792453,0.4686884,0.4583630,0.4485960,0.4390089,0.4298437,0.4212424,0.4127523,0.4047161,0.3968875,0.3894275,0.3823702,0.3754530,0.3688833,0.3625436,0.3565015,0.3507827,0.3451467,0.3398212,0.3346808,0.3297613,0.3251168,0.3205177,0.3161522,0.3119931,0.3079320,0.3041163,0.3003432,0.2967666,0.2933475,0.2900344,0.2868654,0.2837806,0.2808287,0.2780563,0.2753157,0.2727455,0.2702211,0.2678140,0.2655351,0.2633146,0.2611931,0.2591473,0.2571895,0.2553272,0.2535492,0.2518533,0.2502175,0.2486648,0.2472308,0.2458361,0.2445500,0.2433017,0.2421626,0.2411058,0.2400923,0.2391771,0.2383233,0.2375670,0.2368994,0.2363013,0.2357802,0.2353399,0.2349869,0.2347331,0.2345726,0.2344401,0.2344031,0.2344331,0.2345817,0.2348043,0.2350975,0.2355171,0.2360209,0.2366271,0.2373028,0.2380935,0.2389783,0.2399650,0.2410352,0.2422208,0.2435257,0.2449395,0.2464922,0.2481195,0.2498714,0.2517430,0.2538022,0.2559918,0.2582973,0.2607778,0.2633671,0.2662154,0.2691752,0.2723240,0.2756649,0.2791292,0.2829081,0.2868096,0.2909715,0.2952905,0.2997495,0.3045104,0.3094030,0.3145438,0.3197843,0.3251166,0.3306854,0.3362650,0.3420358,0.3477480,0.3534312,0.3591597,0.3647032,0.3702624,0.3755931,0.3806703,0.3855288,0.3900640,0.3944411,0.3983971,0.4020839,0.4053881,0.4083363,0.4110308,0.4133476,0.4154314,0.4172743,0.4188528,0.4202963,0.4215598,0.4227569,0.4238986,0.4249875,0.4261330,0.4272794,0.4286003,0.4299931,0.4315603,0.4333375,0.4353423,0.4376666,0.4402716,0.4433180,0.4467734,0.4507443,0.4553241,0.4604808,0.4667376,0.4738704,0.4821201,0.4915662,0.5022803,0.5149943,0.5296803,0.5468940,0.5666885,0.5897018,0.6168439,0.6479442,0.6855037,0.7280880,0.7774026,0.8350997,0.9018064,0.9810798,1.0735755,1.1809604,1.3011131,1.4349768,1.5830908,1.7413538,1.9156795,2.0906670,2.2616918,2.4122684,2.5357261,2.6191740,2.6756420,2.7186217,2.7513986,2.7598979,2.7656331,2.7700887,2.7787731,2.7928262,2.8085558,2.8307219,2.8364668,2.8459978,2.8500259,2.8560035,2.8593221,2.8657527,2.8773730,2.8906033,2.9015005,2.9203815,2.9295106,2.9378264,2.9387801,2.9422159,2.9310353,2.9224122,2.9094985,2.8932238,2.8783026,2.8652835,2.8590586,2.8530126,2.8511047,2.8479698,2.8410602,2.8317645,2.8177357,2.8008001,2.7808580,2.7692771,2.7571352,2.7488379,2.7426128,2.7241461,2.6917078,2.6606092,2.6418655,2.6124241,2.5849330,2.5597436,2.5369377,2.4955170,2.4653819,2.4272687,2.3920977,2.3599951,2.3270714,2.2864246,2.2555280,2.2166388,2.1820283,2.1471198,2.1147380,2.0809195,2.0489936,2.0161853,1.9839072,1.9526446,1.9226521,1.8931853,1.8634063,1.8331907,1.8053203,1.7783377,1.7498920,1.7217913,1.6961873,1.6691060,1.6437750,1.6189637,1.5943184,1.5697639,1.5459828,1.5234026,1.5006213,1.4783896,1.4579980,1.4369023,1.4161071,1.3956325,1.3764867,1.3569919,1.3382484,1.3196120,1.3016999,1.2842503,1.2667260,1.2505362,1.2339140,1.2179890,1.2021935,1.1871059,1.1719767,1.1579555,1.1435175,1.1299092,1.1169436,1.1041813,1.0917312,1.0796446,1.0683668,1.0569404,1.0460727,1.0359368,1.0258013,1.0165575,1.0070589,0.9986640,0.9899175,0.9814662,0.9736092,0.9661336,0.9588126,0.9516705,0.9452994,0.9384417,0.9325268,0.9267223,0.9213953,0.9156716,0.9108205,0.9058198,0.9013834,0.8971657,0.8930206,0.8891514,0.8857619,0.8822348,0.8792186,0.8762732,0.8732685,0.8708775,0.8686935,0.8663960,0.8645611,0.8629419,0.8614796,0.8601759,0.8592623,0.8587177,0.8579903,0.8574588,0.8573936,0.8576428,0.8577647,0.8582366,0.8587216,0.8598087,0.8607494,0.8620272,0.8634473,0.8653524,0.8669732,0.8691147,0.8713851,0.8740606,0.8767686,0.8798258,0.8830474,0.8866819,0.8903199,0.8943074,0.8985788,0.9028139,0.9075276,0.9124434,0.9175947,0.9230720,0.9286638,0.9343430,0.9402745,0.9468114,0.9534699,0.9601902,0.9673164,0.9745032,0.9822251,0.9901358,0.9980555,1.0067201,1.0153892,1.0244958,1.0336835,1.0433085,1.0529014,1.0629551,1.0734100,1.0840282,1.0947733,1.1062065,1.1173457,1.1292357,1.1412991,1.1535521,1.1659100,1.1795082,1.1927788,1.2056539,1.2198330,1.2333181,1.2486368,1.2623336,1.2771680,1.2927284,1.3076847,1.3237556,1.3398226,1.3565648,1.3734171,1.3905499,1.4076653,1.4247279,1.4426956,1.4610043,1.4790112,1.4976317,1.5171034,1.5363319,1.5554912,1.5749427,1.5945419,1.6135656,1.6350864,1.6563137,1.6757526,1.6974467,1.7169669,1.7392992,1.7592757,1.7824733,1.8059208,1.8238014,1.8459973,1.8677706,1.8895437,1.9117074,1.9345622,1.9556067,1.9792414,2.0002246,2.0185575,2.0471733,2.0631557,2.0873070,2.1050565,2.1239836,2.1472154,2.1679327,2.1869745,2.2036359,2.2296178,2.2521877,2.2616751,2.2794745,2.2927475,2.3053470,2.3270838,2.3428116,2.3556962,2.3687413,2.3901176,2.4121394,2.4236431,2.4305019,2.4311006,2.4327848,2.4338326,2.4389043,2.4441969,2.4468863,2.4522595,2.4563062,2.4666579,2.4698782,2.4724321,2.4764249,2.4796524,2.4795763,2.4810417,2.4811423,2.4795427,2.4811494,2.4749978,2.4772635,2.4749708,2.4712932,2.4703052,2.4674804,2.4659853,2.4596539,2.4543862,2.4560163
"rw_0077",54.7000008,2.6468515e-02,2.4979115e-02,2.4994135e-02,2.6374578e-02,2.6047945e-02,2.4962664e-02,2.4314165e-02,2.3442984e-02,2.3978949e-02,2.4307013e-02,2.5606155e-02,2.3872137e-02,2.5475740e-02,2.5033951e-02,2.4834394e-02,2.5116920e-02,2.4763584e-02,2.4646759e-02,2.3545027e-02,2.4321556e-02,2.3814440e-02,2.3744106e-02,2.3957491e-02,2.4706602e-02,2.4004936e-02,2.4230480e-02,2.3954153e-02,2.4183989e-02,2.4593115e-02,2.3824453e-02,2.2188425e-02,2.2895336e-02,2.3527622e-02,2.3784161e-02,2.3751736e-02,2.3488522e-02,2.3344278e-02,2.2300959e-02,2.2096157e-02,2.3882151e-02,2.4340391e-02,2.4608612e-02,2.4384975e-02,2.4644136e-02,2.3687601e-02,2.4066448e-02,2.4222612e-02,2.4194241e-02,2.4666071e-02,2.4899006e-02,2.4362326e-02,2.4662256e-02,2.3762226e-02,2.3642063e-02,2.4379253e-02,2.4222136e-02,2.4848461e-02,2.4444103e-02,2.4995804e-02,2.3282766e-02,2.3354292e-02,2.4235010e-02,2.4610281e-02,2.4949789e-02,2.5345564e-02,2.4408102e-02,2.4615765e-02,2.5033712e-02,2.4575710e-02,2.4597406e-02,2.4413586e-02,2.4356127e-02,2.4926901e-02,2.4932146e-02,2.4841309e-02,2.4558783e-02,2.4204731e-02,2.4348021e-02,2.3226976e-02,2.3948193e-02,2.3831367e-02,2.3962259e-02,2.4006367e-02,2.4120808e-02,2.3453712e-02,2.3870945e-02,2.3903847e-02,2.4598837e-02,2.3759127e-02,2.3995161e-02,2.3755789e-02,2.3493767e-02,2.3410320e-02,2.3806095e-02,2.3536682e-02,2.3368835e-02,2.4098396e-02,2.3690462e-02,2.3847580e-02,2.3830891e-02,2.3584604e-02,2.3804903e-02,2.3512840e-02,2.4024963e-02,2.3597479e-02,2.3623943e-02,2.3888230e-02,2.3304701e-02,2.3548484e-02,2.3665190e-02,2.3656607e-02,2.4073362e-02,2.3800731e-02,2.3873568e-02,2.3677945e-02,2.3732066e-02,2.3758173e-02,2.3598313e-02,2.3627877e-02,2.3635983e-02,2.3716450e-02,2.3609996e-02,2.3578405e-02,2.3652077e-02,2.3595452e-02,2.3575544e-02,2.3479342e-02,2.3343801e-02,2.3329854e-02,2.3246169e-02,2.3324013e-02,2.3260832e-02,2.3234606e-02,2.3199797e-02,2.3222446e-02,2.3274302e-02,2.3254633e-02,2.3312449e-02,2.3277164e-02,2.3327112e-02,2.3373842e-02,2.3394346e-02,2.3407221e-02,2.3425579e-02,2.3436785e-02,2.3487091e-02,2.3452401e-02,2.3467541e-02,2.3459673e-02,2.3495436e-02,2.3496389e-02,2.3526311e-02,2.3531795e-02,2.3554206e-02,2.3586988e-02,2.3602486e-02,2.3621678e-02,2.3608565e-02,2.3622990e-02,2.3656487e-02,2.3702979e-02,2.3780942e-02,2.3874998e-02,2.3946881e-02,2.4027944e-02,2.4135351e-02,2.4248242e-02,2.4337053e-02,2.4392486e-02,2.4461985e-02,2.4504781e-02,2.4563193e-02,2.4568319e-02,2.4557710e-02,2.4550796e-02,2.4506807e-02,2.4465203e-02,2.4407268e-02,2.4301767e-02,2.4214625e-02,2.4084926e-02,2.3976922e-02,2.3885190e-02,2.3861945e-02,2.3882151e-02,2.3926258e-02,2.3967147e-02,2.3979545e-02,2.3971438e-02,2.3944914e-02,2.3921967e-02,2.3893237e-02,2.3872197e-02,2.3844719e-02,2.3815632e-02,2.3777068e-02,2.3744285e-02,2.3716509e-02,2.3688912e-02,2.3684680e-02,2.3665845e-02,2.3627996e-02,2.3641765e-02,2.3630559e-02,2.3621559e-02,2.3637235e-02,2.3658216e-02,2.3679316e-02,2.3702323e-02,2.3744941e-02,2.3802996e-02,2.3854613e-02,2.3930430e-02,2.4019480e-02,2.4102271e-02,2.4230242e-02,2.4323225e-02,2.4422646e-02,2.4514973e-02,2.4579287e-02,2.4643004e-02,2.4694979e-02,2.4726987e-02,2.4737835e-02,2.4760604e-02,2.4759054e-02,2.4780989e-02,2.4793684e-02,2.4807692e-02,2.4833858e-02,2.4842143e-02,2.4861276e-02,2.4854004e-02,2.4851441e-02,2.4874806e-02,2.4890542e-02,2.4917901e-02,2.4934769e-02,2.4976134e-02,2.5006950e-02,2.5042892e-02,2.5080919e-02,2.5112391e-02,2.5153995e-02,2.5195479e-02,2.5246084e-02,2.5298059e-02,2.5344133e-02,2.5419772e-02,2.5466561e-02,2.5525689e-02,2.5608361e-02,2.5709510e-02,2.5806546e-02,2.5929689e-02,2.6039362e-02,2.6183605e-02,2.6359320e-02,2.6542783e-02,2.6780486e-02,2.7071774e-02,2.7395189e-02,2.7768016e-02,2.8204024e-02,2.8699875e-02,2.9245138e-02,2.9852271e-02,3.0521035e-02,3.1240404e-02,3.2050431e-02,3.2931626e-02,3.3884048e-02,3.4993529e-02,3.6222219e-02,3.7550032e-02,3.8993180e-02,4.0471196e-02,4.1945219e-02,4.3299973e-02,4.4477999e-02,4.5463204e-02,4.6177685e-02,4.6662211e-02,4.6939611e-02,4.7051013e-02,4.7034204e-02,4.6906650e-02,4.6700120e-02,4.6416104e-02,4.6067536e-02,4.5669615e-02,4.5196235e-02,4.4675052e-02,4.4134915e-02,4.3536484e-02,4.2929530e-02,4.2294145e-02,4.1655362e-02,4.1012347e-02,4.0338635e-02,3.9691329e-02,3.9092779e-02,3.8445413e-02,3.7814915e-02,3.7204146e-02,3.6590755e-02,3.6002338e-02,3.5413861e-02,3.4852207e-02,3.4322262e-02,3.3784032e-02,3.3278584e-02,3.2799482e-02,3.2334507e-02,3.1890333e-02,3.1462610e-02,3.1061471e-02,3.0699611e-02,3.0336261e-02,3.0008554e-02,2.9702127e-02,2.9421091e-02,2.9164791e-02,2.8932810e-02,2.8698504e-02,2.8501868e-02,2.8315842e-02,2.8173447e-02,2.8037548e-02,2.7948439e-02,2.7863503e-02,2.7788341e-02,2.7732730e-02,2.7689695e-02,2.7680397e-02,2.7688146e-02,2.7715147e-02,2.7751207e-02,2.7827621e-02,2.7922213e-02,2.8048217e-02,2.8176844e-02,2.8349876e-02,2.8549850e-02,2.8740346e-02,2.9008389e-02,2.9248714e-02,2.9474974e-02,2.9756665e-02,3.0061364e-02,3.5149276e-02,3.5429657e-02,3.5729051e-02,3.6026955e-02,3.6343098e-02,3.6680460e-02,3.7037790e-02,3.7433743e-02,3.7881076e-02,3.8371921e-02,3.8971424e-02,3.9689600e-02,4.0547371e-02,4.1659534e-02,4.2982578e-02,4.4616759e-02,4.6620011e-02,4.8972607e-02,5.1727593e-02,5.4824054e-02,5.8113456e-02,6.1703801e-02,6.5261066e-02,6.8634629e-02,7.1845472e-02,7.4584067e-02,7.6811314e-02,7.8533769e-02,7.9687119e-02,8.0426574e-02,8.0768049e-02,8.0856264e-02,8.0734134e-02,8.0492437e-02,8.0167413e-02,7.9809010e-02,7.9443455e-02,7.9091430e-02,7.8777194e-02,7.8514874e-02,7.8283191e-02,7.8095376e-02,7.7939332e-02,7.7811539e-02,7.7670634e-02,7.7519894e-02,7.7346683e-02,7.7124536e-02,7.6845050e-02,7.6521695e-02,7.6166272e-02,7.5771987e-02,7.5364530e-02,7.4946225e-02,7.4517071e-02,7.4098706e-02,7.3680937e-02,7.3273480e-02,7.2889447e-02,7.2490513e-02,7.2114646e-02,7.1767271e-02,7.1418285e-02,7.1075916e-02,7.0729077e-02,7.0407927e-02,7.0089102e-02,6.9774389e-02,6.9473386e-02,6.9188356e-02,6.8915308e-02,6.8649411e-02,6.8416595e-02,6.8188190e-02,6.7989230e-02,6.7816317e-02,6.7671299e-02,6.7571223e-02,6.7489445e-02,6.7459762e-02,6.7462623e-02,6.7527235e-02,6.7638814e-02,6.7800045e-02,6.8009019e-02,6.8270147e-02,6.8592250e-02,6.8995953e-02,6.9454253e-02,6.9979310e-02,7.0569396e-02,7.1248829e-02,7.1979582e-02,7.2804689e-02,7.3713183e-02,7.4710608e-02,7.5802267e-02,7.6994181e-02,7.8256369e-02,7.9694748e-02,8.1229389e-02,8.2890570e-02,8.4703445e-02,8.6688995e-02,8.8827252e-02,9.1156840e-02,9.3623519e-02,9.6354157e-02,9.9271625e-02,0.1023624,0.1056823,0.1092218,0.1129828,0.1169361,0.1210171,0.1253463,0.1297959,0.1343499,0.1390257,0.1437598,0.1485552,0.1533497,0.1580831,0.1628485,0.1675901,0.1723084,0.1770634,0.1818906,0.1869894,0.1923621,0.1981128,0.2045014,0.2117610,0.2199536,0.2295282,0.2403966,0.2536115,0.2688868,0.2868682,0.3081187,0.3335855,0.3634469,0.3982394,0.4371702,0.4818975,0.5316343,0.5859551,0.6450667,0.7074874,0.7735275,0.8405856,0.9061705,0.9709505,1.0322376,1.0893487,1.1398727,1.1842372,1.2225156,1.2547171,1.2803438,1.3011836,1.3170342,1.3291457,1.3374470,1.3429401,1.3457850,1.3464816,1.3452380,1.3423779,1.3382734,1.3329127,1.3268163,1.3202932,1.3132648,1.3057785,1.2979087,1.2900287,1.2811700,1.2713464,1.2599459,1.2465435,1.2309839,1.2136579,1.1933149,1.1712974,1.1478369,1.1230245,1.0977550,1.0714996,1.0453136,1.0195577,0.9936440,0.9685044,0.9435763,0.9193822,0.8961850,0.8730379,0.8506539,0.8290607,0.8079082,0.7875409,0.7672873,0.7475950,0.7287204,0.7100286,0.6920474,0.6742618,0.6570804,0.6406388,0.6243476,0.6086957,0.5933419,0.5786365,0.5645990,0.5506684,0.5373731,0.5245710,0.5122073,0.5004517,0.4888768,0.4777978,0.4672639,0.4570161,0.4472850,0.4377268,0.4286020,0.4200388,0.4115850,0.4035904,0.3957897,0.3883764,0.3813565,0.3744618,0.3679277,0.3616117,0.3556038,0.3499020,0.3442920,0.3389952,0.3338738,0.3289830,0.3243406,0.3197756,0.3154271,0.3112738,0.3072597,0.3034413,0.2996920,0.2961237,0.2927411,0.2894531,0.2862807,0.2832113,0.2802757,0.2775157,0.2747850,0.2722364,0.2697111,0.2673267,0.2650519,0.2628314,0.2607278,0.2586830,0.2567366,0.2548881,0.2531166,0.2514312,0.2497949,0.2482691,0.2468419,0.2454599,0.2441723,0.2429305,0.2417988,0.2407708,0.2397553,0.2388422,0.2380278,0.2372546,0.2366064,0.2359948,0.2354924,0.2350672,0.2347116,0.2344726,0.2342956,0.2342028,0.2341755,0.2342076,0.2343651,0.2345957,0.2348956,0.2353144,0.2358230,0.2364434,0.2371263,0.2379345,0.2388311,0.2398260,0.2409005,0.2421091,0.2434013,0.2448330,0.2463964,0.2480352,0.2497949,0.2516791,0.2537474,0.2559405,0.2582586,0.2607517,0.2633510,0.2662130,0.2691736,0.2723348,0.2756792,0.2791572,0.2829465,0.2868584,0.2910253,0.2953530,0.2998316,0.3045957,0.3094957,0.3146481,0.3198867,0.3252404,0.3308177,0.3364183,0.3421917,0.3479123,0.3536188,0.3593615,0.3649060,0.3704925,0.3758409,0.3809421,0.3858245,0.3903924,0.3947784,0.3987662,0.4024904,0.4058121,0.4087884,0.4114736,0.4138461,0.4159812,0.4178396,0.4194518,0.4209187,0.4222158,0.4234441,0.4246045,0.4257466,0.4268996,0.4281079,0.4294300,0.4308690,0.4324740,0.4342672,0.4362935,0.4386588,0.4413008,0.4443710,0.4478776,0.4518701,0.4564787,0.4616765,0.4679664,0.4751452,0.4834440,0.4929397,0.5037401,0.5164909,0.5312344,0.5485240,0.5684116,0.5915108,0.6187462,0.6499881,0.6876734,0.7304170,0.7799352,0.8378783,0.9048082,0.9843057,1.0772897,1.1849449,1.3054121,1.4396673,1.5881250,1.7468829,1.9210730,2.0961974,2.2679498,2.4169924,2.5366328,2.6203010,2.6750522,2.7269294,2.7474430,2.7522709,2.7600203,2.7683668,2.7844245,2.8007662,2.8195050,2.8281236,2.8343902,2.8395703,2.8431878,2.8520236,2.8633218,2.8769612,2.8958199,2.9134595,2.9276030,2.9284172,2.9340053,2.9363024,2.9347713,2.9362454,2.9353232,2.9321561,2.9277980,2.9150059,2.8981478,2.8822851,2.8616202,2.8501616,2.8431549,2.8346837,2.8308156,2.8252068,2.8181975,2.8078911,2.7870827,2.7686634,2.7519250,2.7418520,2.7320893,2.7194154,2.6956329,2.6613526,2.6378465,2.6137059,2.5812354,2.5585406,2.5309415,2.4937124,2.4599843,2.4259615,2.3887246,2.3548400,2.3229804,2.2824643,2.2508395,2.2120912,2.1776531,2.1425943,2.1097369,2.0758753,2.0434532,2.0118310,1.9799199,1.9483738,1.9168911,1.8884676,1.8575233,1.8284819,1.8006326,1.7729659,1.7455552,1.7172611,1.6903591,1.6651585,1.6395019,1.6151897,1.5911931,1.5661645,1.5423541,1.5193591,1.4966059,1.4746599,1.4549919,1.4329222,1.4130229,1.3926761,1.3731343,1.3541130,1.3350694,1.3167863,1.2992187,1.2815380,1.2642701,1.2479248,1.2311598,1.2158177,1.2000992,1.1847224,1.1697526,1.1555674,1.1416943,1.1280823,1.1151040,1.1023526,1.0904210,1.0780246,1.0667878,1.0554469,1.0447932,1.0345870,1.0245609,1.0154407,1.0059350,0.9972963,0.9886888,0.9805700,0.9726611,0.9653667,0.9578733,0.9509845,0.9445132,0.9378558,0.9319652,0.9262148,0.9207898,0.9152547,0.9104674,0.9054496,0.9010774,0.8968568,0.8928397,0.8889595,0.8854983,0.8820560,0.8791847,0.8761581,0.8732818,0.8709695,0.8688588,0.8666035,0.8646510,0.8630391,0.8616314,0.8605825,0.8598497,0.8588923,0.8582615,0.8578529,0.8578441,0.8579259,0.8583772,0.8585952,0.8593601,0.8602357,0.8612433,0.8625478,0.8640225,0.8657330,0.8677757,0.8696753,0.8722472,0.8747756,0.8775203,0.8804097,0.8838291,0.8872577,0.8911043,0.8953292,0.8992697,0.9037576,0.9084529,0.9134660,0.9183173,0.9238977,0.9295181,0.9352961,0.9413513,0.9476980,0.9543366,0.9612144,0.9684089,0.9757806,0.9832344,0.9910389,0.9991456,1.0077572,1.0165633,1.0255785,1.0346355,1.0442649,1.0539622,1.0641227,1.0744395,1.0852019,1.0958861,1.1072078,1.1189041,1.1304601,1.1427461,1.1547296,1.1675220,1.1802862,1.1936705,1.2068596,1.2207553,1.2349430,1.2496630,1.2635137,1.2783108,1.2935005,1.3094199,1.3253572,1.3412294,1.3574098,1.3741195,1.3916287,1.4091506,1.4265759,1.4440429,1.4623671,1.4806319,1.4987707,1.5175066,1.5372646,1.5574281,1.5764114,1.5972631,1.6156038,1.6359010,1.6569477,1.6765749,1.6993060,1.7199385,1.7416521,1.7611713,1.7827758,1.8053519,1.8256384,1.8512664,1.8708273,1.8907887,1.9138259,1.9346050,1.9612507,1.9857255,2.0015128,2.0214894,2.0474906,2.0647998,2.0869298,2.1064029,2.1276338,2.1499317,2.1723719,2.1871259,2.2093341,2.2391007,2.2489541,2.2657595,2.2800522,2.2935984,2.3144133,2.3310592,2.3425498,2.3583322,2.3848424,2.4034865,2.4142079,2.4198935,2.4232087,2.4247668,2.4317763,2.4368930,2.4449136,2.4569614,2.4603820,2.4693873,2.4719033,2.4720132,2.4725459,2.4743054,2.4735587,2.4760728,2.4734924,2.4752934,2.4752693,2.4750781,2.4725919,2.4715784,2.4698098,2.4673598,2.4659715,2.4636137,2.4616609,2.4607031,2.4562669,2.4546714,2.4522867
"rw_0078",55.4000015,2.6660204e-02,2.5104523e-02,2.4856806e-02,2.6283503e-02,2.6027203e-02,2.5121212e-02,2.4387836e-02,2.3585796e-02,2.3931503e-02,2.4253607e-02,2.5650978e-02,2.3867130e-02,2.5463343e-02,2.4995804e-02,2.4893522e-02,2.5055170e-02,2.4755478e-02,2.4734497e-02,2.3576736e-02,2.4363756e-02,2.3743868e-02,2.3746014e-02,2.3962736e-02,2.4758101e-02,2.4069786e-02,2.4313927e-02,2.3992777e-02,2.4173975e-02,2.4629116e-02,2.3824930e-02,2.2170782e-02,2.2928953e-02,2.3569345e-02,2.3886681e-02,2.3764372e-02,2.3524761e-02,2.3296356e-02,2.2352695e-02,2.2143126e-02,2.3938894e-02,2.4360657e-02,2.4705648e-02,2.4373531e-02,2.4664640e-02,2.3737431e-02,2.4184227e-02,2.4246931e-02,2.4230003e-02,2.4663925e-02,2.4933815e-02,2.4468660e-02,2.4729967e-02,2.3837805e-02,2.3566961e-02,2.4379015e-02,2.4270535e-02,2.4966955e-02,2.4446726e-02,2.5012255e-02,2.3403406e-02,2.3357630e-02,2.4302959e-02,2.4587870e-02,2.4905205e-02,2.5366306e-02,2.4379730e-02,2.4639845e-02,2.5062799e-02,2.4574280e-02,2.4554968e-02,2.4397612e-02,2.4316072e-02,2.4882317e-02,2.4922132e-02,2.4954557e-02,2.4631023e-02,2.4235249e-02,2.4384737e-02,2.3273230e-02,2.3935318e-02,2.3794651e-02,2.3934841e-02,2.4022341e-02,2.4155855e-02,2.3534536e-02,2.4020672e-02,2.3933172e-02,2.4577141e-02,2.3675442e-02,2.4026394e-02,2.3786783e-02,2.3520470e-02,2.3465157e-02,2.3864985e-02,2.3614645e-02,2.3429632e-02,2.4111986e-02,2.3680210e-02,2.3856401e-02,2.3863316e-02,2.3576975e-02,2.3863077e-02,2.3563623e-02,2.4042130e-02,2.3575783e-02,2.3628473e-02,2.3952842e-02,2.3347616e-02,2.3609757e-02,2.3715615e-02,2.3687482e-02,2.4081707e-02,2.3822546e-02,2.3904443e-02,2.3711205e-02,2.3764372e-02,2.3796797e-02,2.3639441e-02,2.3663044e-02,2.3678541e-02,2.3749471e-02,2.3636103e-02,2.3596764e-02,2.3682594e-02,2.3616076e-02,2.3604274e-02,2.3520231e-02,2.3387790e-02,2.3362517e-02,2.3282766e-02,2.3362756e-02,2.3283482e-02,2.3266912e-02,2.3233056e-02,2.3255348e-02,2.3338675e-02,2.3299932e-02,2.3346305e-02,2.3309350e-02,2.3358822e-02,2.3402929e-02,2.3431778e-02,2.3435831e-02,2.3458004e-02,2.3474813e-02,2.3506999e-02,2.3501873e-02,2.3498535e-02,2.3478150e-02,2.3531914e-02,2.3528934e-02,2.3559213e-02,2.3568749e-02,2.3591876e-02,2.3611069e-02,2.3625374e-02,2.3653388e-02,2.3639560e-02,2.3646235e-02,2.3688078e-02,2.3731589e-02,2.3809433e-02,2.3902655e-02,2.3979187e-02,2.4059892e-02,2.4175286e-02,2.4278998e-02,2.4373651e-02,2.4431586e-02,2.4496675e-02,2.4540424e-02,2.4597645e-02,2.4591684e-02,2.4582624e-02,2.4578094e-02,2.4529099e-02,2.4490356e-02,2.4426103e-02,2.4324059e-02,2.4232626e-02,2.4108410e-02,2.3998737e-02,2.3913085e-02,2.3881674e-02,2.3903906e-02,2.3959517e-02,2.4000943e-02,2.4008989e-02,2.4004340e-02,2.3979664e-02,2.3959279e-02,2.3933649e-02,2.3907542e-02,2.3884237e-02,2.3858607e-02,2.3811519e-02,2.3778856e-02,2.3751378e-02,2.3722351e-02,2.3711145e-02,2.3693740e-02,2.3650825e-02,2.3663044e-02,2.3648322e-02,2.3638368e-02,2.3652613e-02,2.3670435e-02,2.3697972e-02,2.3715734e-02,2.3762167e-02,2.3823678e-02,2.3871541e-02,2.3947418e-02,2.4043381e-02,2.4129152e-02,2.4257660e-02,2.4351001e-02,2.4451554e-02,2.4548650e-02,2.4617374e-02,2.4682283e-02,2.4734020e-02,2.4766028e-02,2.4779141e-02,2.4800181e-02,2.4800062e-02,2.4818182e-02,2.4831712e-02,2.4842978e-02,2.4862230e-02,2.4873257e-02,2.4888992e-02,2.4876595e-02,2.4876356e-02,2.4895906e-02,2.4911523e-02,2.4937093e-02,2.4951279e-02,2.4988711e-02,2.5022030e-02,2.5058448e-02,2.5095999e-02,2.5129795e-02,2.5171220e-02,2.5216579e-02,2.5267065e-02,2.5322497e-02,2.5370717e-02,2.5444448e-02,2.5495112e-02,2.5552213e-02,2.5638759e-02,2.5740623e-02,2.5839746e-02,2.5962591e-02,2.6070178e-02,2.6216269e-02,2.6394725e-02,2.6580274e-02,2.6818275e-02,2.7102768e-02,2.7430534e-02,2.7805209e-02,2.8242111e-02,2.8739154e-02,2.9285192e-02,2.9894412e-02,3.0562460e-02,3.1285942e-02,3.2094955e-02,3.2978475e-02,3.3938527e-02,3.5044312e-02,3.6276400e-02,3.7609577e-02,3.9057493e-02,4.0540874e-02,4.2021632e-02,4.3380141e-02,4.4561565e-02,4.5552373e-02,4.6270311e-02,4.6753407e-02,4.7032058e-02,4.7138631e-02,4.7121346e-02,4.6991646e-02,4.6780050e-02,4.6486139e-02,4.6134353e-02,4.5730472e-02,4.5249104e-02,4.4722080e-02,4.4175148e-02,4.3569982e-02,4.2955160e-02,4.2311072e-02,4.1665912e-02,4.1017771e-02,4.0339708e-02,3.9688587e-02,3.9088190e-02,3.8435936e-02,3.7801504e-02,3.7188172e-02,3.6573172e-02,3.5983264e-02,3.5397410e-02,3.4836709e-02,3.4306169e-02,3.3766985e-02,3.3260405e-02,3.2780528e-02,3.2318711e-02,3.1870425e-02,3.1447530e-02,3.1047404e-02,3.0671895e-02,3.0321538e-02,2.9990375e-02,2.9679835e-02,2.9397964e-02,2.9136598e-02,2.8893411e-02,2.8672397e-02,2.8452635e-02,2.8275251e-02,2.8128266e-02,2.7999640e-02,2.7892649e-02,2.7803659e-02,2.7734697e-02,2.7677298e-02,2.7633786e-02,2.7632475e-02,2.7626812e-02,2.7652621e-02,2.7693868e-02,2.7771890e-02,2.7865887e-02,2.7987182e-02,2.8127193e-02,2.8297246e-02,2.8485119e-02,2.8689563e-02,2.8958082e-02,2.9205084e-02,2.9436827e-02,2.9712915e-02,3.0015230e-02,3.5490513e-02,3.5768509e-02,3.6073685e-02,3.6373079e-02,3.6688626e-02,3.7026465e-02,3.7387311e-02,3.7780464e-02,3.8225234e-02,3.8721621e-02,3.9324701e-02,4.0043950e-02,4.0899813e-02,4.2014480e-02,4.3350101e-02,4.4989944e-02,4.6990335e-02,4.9361050e-02,5.2122653e-02,5.5235267e-02,5.8534086e-02,6.2137187e-02,6.5709054e-02,6.9091737e-02,7.2308123e-02,7.5053513e-02,7.7289045e-02,7.9008579e-02,8.0158412e-02,8.0887258e-02,8.1223369e-02,8.1301093e-02,8.1164658e-02,8.0914617e-02,8.0579937e-02,8.0198824e-02,7.9832315e-02,7.9465628e-02,7.9148889e-02,7.8864515e-02,7.8630090e-02,7.8433216e-02,7.8279197e-02,7.8141153e-02,7.7991724e-02,7.7832043e-02,7.7658951e-02,7.7427447e-02,7.7136934e-02,7.6809049e-02,7.6463282e-02,7.6059103e-02,7.5648308e-02,7.5220525e-02,7.4785173e-02,7.4371517e-02,7.3954165e-02,7.3538601e-02,7.3162735e-02,7.2762668e-02,7.2384000e-02,7.2039425e-02,7.1682930e-02,7.1340203e-02,7.0999742e-02,7.0676208e-02,7.0354104e-02,7.0040584e-02,6.9735408e-02,6.9449425e-02,6.9178760e-02,6.8917334e-02,6.8674207e-02,6.8448365e-02,6.8249404e-02,6.8085492e-02,6.7939103e-02,6.7832947e-02,6.7752898e-02,6.7728698e-02,6.7738950e-02,6.7803383e-02,6.7915022e-02,6.8079174e-02,6.8282127e-02,6.8551898e-02,6.8883955e-02,6.9283247e-02,6.9747448e-02,7.0274353e-02,7.0867360e-02,7.1550250e-02,7.2289169e-02,7.3118091e-02,7.4022770e-02,7.5024962e-02,7.6121151e-02,7.7312231e-02,7.8585029e-02,8.0025196e-02,8.1561327e-02,8.3227038e-02,8.5050106e-02,8.7027252e-02,8.9175165e-02,9.1510981e-02,9.3977213e-02,9.6718371e-02,9.9642366e-02,0.1027395,0.1060693,0.1096170,0.1133834,0.1173524,0.1214372,0.1257778,0.1302457,0.1348198,0.1395124,0.1442562,0.1490701,0.1538801,0.1586273,0.1634308,0.1681878,0.1729274,0.1777045,0.1825726,0.1876889,0.1930875,0.1988700,0.2052943,0.2125846,0.2208237,0.2304482,0.2413802,0.2546424,0.2699764,0.2880351,0.3093748,0.3349283,0.3649115,0.3998189,0.4388720,0.4837566,0.5336394,0.5881285,0.6473776,0.7100272,0.7762324,0.8434463,0.9092048,0.9741782,1.0356073,1.0927434,1.1433172,1.1876571,1.2258129,1.2579644,1.2833207,1.3040390,1.3197305,1.3314471,1.3396282,1.3446786,1.3473276,1.3475418,1.3462343,1.3429272,1.3387228,1.3330315,1.3267182,1.3200066,1.3127916,1.3050961,1.2970331,1.2890741,1.2800860,1.2702427,1.2586505,1.2452502,1.2295678,1.2121253,1.1916105,1.1695565,1.1459676,1.1211119,1.0958264,1.0695252,1.0432796,1.0174730,0.9915867,0.9663558,0.9414450,0.9173447,0.8941214,0.8709301,0.8486115,0.8270330,0.8058766,0.7855425,0.7653069,0.7456742,0.7268473,0.7081996,0.6902320,0.6724617,0.6553509,0.6389599,0.6227034,0.6070672,0.5917567,0.5771229,0.5631287,0.5492243,0.5359688,0.5231958,0.5108960,0.4991906,0.4876231,0.4765814,0.4660863,0.4558582,0.4461758,0.4366543,0.4275660,0.4190300,0.4106091,0.4026436,0.3948723,0.3874864,0.3804834,0.3736088,0.3671141,0.3608180,0.3548340,0.3491604,0.3435743,0.3382891,0.3331966,0.3283105,0.3237024,0.3191448,0.3148253,0.3106731,0.3066774,0.3028765,0.2991458,0.2955950,0.2922190,0.2889476,0.2857874,0.2827277,0.2797915,0.2770412,0.2743291,0.2717831,0.2692781,0.2668885,0.2646206,0.2624039,0.2603144,0.2582749,0.2563524,0.2545121,0.2527491,0.2510646,0.2494361,0.2479140,0.2464841,0.2451305,0.2438362,0.2426257,0.2414970,0.2404453,0.2394337,0.2385554,0.2377216,0.2369866,0.2363312,0.2357351,0.2352300,0.2348067,0.2344689,0.2342213,0.2340598,0.2339709,0.2339470,0.2339975,0.2341439,0.2343988,0.2347048,0.2351275,0.2356459,0.2362787,0.2369648,0.2377670,0.2386854,0.2396913,0.2407662,0.2419849,0.2432783,0.2447212,0.2462921,0.2479321,0.2497083,0.2515922,0.2536747,0.2558806,0.2582062,0.2607034,0.2633086,0.2661824,0.2691507,0.2723193,0.2756656,0.2791601,0.2829509,0.2868713,0.2910488,0.2953898,0.2998678,0.3046446,0.3095576,0.3147113,0.3199692,0.3253242,0.3309174,0.3365132,0.3423060,0.3480363,0.3537522,0.3595135,0.3650749,0.3706767,0.3760352,0.3811606,0.3860555,0.3906461,0.3950578,0.3990534,0.4027899,0.4061409,0.4091424,0.4118684,0.4142591,0.4164055,0.4182937,0.4199423,0.4214550,0.4227526,0.4240087,0.4252077,0.4263704,0.4275451,0.4287456,0.4301334,0.4315758,0.4332014,0.4350330,0.4370904,0.4394623,0.4421622,0.4452261,0.4487507,0.4527847,0.4574189,0.4626422,0.4689910,0.4762073,0.4845341,0.4940865,0.5048965,0.5177125,0.5325103,0.5498898,0.5698329,0.5930390,0.6203541,0.6516982,0.6895241,0.7324233,0.7820977,0.8402135,0.9073771,0.9871227,1.0803062,1.1883398,1.3091776,1.4439452,1.5928426,1.7518494,1.9258962,2.1016412,2.2729232,2.4227655,2.5415628,2.6260867,2.6855578,2.7325709,2.7452443,2.7500312,2.7591004,2.7743361,2.7880116,2.8076448,2.8219478,2.8268604,2.8305163,2.8375492,2.8454919,2.8628645,2.8752365,2.8928421,2.9107277,2.9179542,2.9269650,2.9309144,2.9309196,2.9305325,2.9328985,2.9331875,2.9287198,2.9273367,2.9261720,2.9244916,2.9148331,2.8944817,2.8770003,2.8647842,2.8463755,2.8394163,2.8295145,2.8244910,2.8183196,2.8103383,2.7947242,2.7717347,2.7544632,2.7394710,2.7297134,2.7197990,2.7005808,2.6638360,2.6373184,2.6137495,2.5796928,2.5571744,2.5302696,2.4924099,2.4579754,2.4230375,2.3858001,2.3524458,2.3200872,2.2798119,2.2481494,2.2073982,2.1744950,2.1403069,2.1059115,2.0722640,2.0392580,2.0076222,1.9773732,1.9449909,1.9127291,1.8848126,1.8542218,1.8251281,1.7969925,1.7688204,1.7419152,1.7133782,1.6875038,1.6619542,1.6359208,1.6114353,1.5867919,1.5630157,1.5393388,1.5163696,1.4938307,1.4721694,1.4514303,1.4301429,1.4105577,1.3904440,1.3711760,1.3515092,1.3332151,1.3145058,1.2968369,1.2796617,1.2622732,1.2459409,1.2290305,1.2135775,1.1983675,1.1830189,1.1680367,1.1538860,1.1400461,1.1268078,1.1135881,1.1009735,1.0888991,1.0767365,1.0655682,1.0543278,1.0438007,1.0335181,1.0237255,1.0141990,1.0051568,0.9964607,0.9880784,0.9798598,0.9719300,0.9645548,0.9571537,0.9504023,0.9438304,0.9373746,0.9314110,0.9257056,0.9203365,0.9149342,0.9102383,0.9052444,0.9008902,0.8966975,0.8926444,0.8888589,0.8854185,0.8820281,0.8791530,0.8761384,0.8733299,0.8709564,0.8689253,0.8668659,0.8648208,0.8632169,0.8619176,0.8609974,0.8599784,0.8591067,0.8584344,0.8581559,0.8582392,0.8582290,0.8586626,0.8590780,0.8597333,0.8607006,0.8617487,0.8629718,0.8645306,0.8661852,0.8682710,0.8702679,0.8726869,0.8752997,0.8780432,0.8811356,0.8846782,0.8879447,0.8917069,0.8956907,0.8998133,0.9043699,0.9090154,0.9140220,0.9193836,0.9246229,0.9303713,0.9360807,0.9422754,0.9484760,0.9551681,0.9620039,0.9690732,0.9766318,0.9839830,0.9919993,1.0002155,1.0090060,1.0174266,1.0262643,1.0357256,1.0453392,1.0550838,1.0653373,1.0752056,1.0859760,1.0974307,1.1083198,1.1198637,1.1315932,1.1435568,1.1556987,1.1686318,1.1812718,1.1944946,1.2078750,1.2221749,1.2360584,1.2502567,1.2647233,1.2795483,1.2944682,1.3111320,1.3266718,1.3423671,1.3584317,1.3761032,1.3926501,1.4099836,1.4278035,1.4450649,1.4634337,1.4828767,1.4999675,1.5190480,1.5387638,1.5591350,1.5773339,1.5985641,1.6176578,1.6389198,1.6581360,1.6776258,1.7010745,1.7217356,1.7422340,1.7632548,1.7843934,1.8064675,1.8271168,1.8540238,1.8740169,1.8924423,1.9154096,1.9357861,1.9633987,1.9880699,2.0030775,2.0262876,2.0482926,2.0706899,2.0880260,2.1080863,2.1324124,2.1528013,2.1728024,2.1895382,2.2158067,2.2376704,2.2521291,2.2684164,2.2816081,2.2993836,2.3191731,2.3345454,2.3497269,2.3714769,2.3949487,2.4091318,2.4138701,2.4166420,2.4203053,2.4298072,2.4357238,2.4448235,2.4575522,2.4668918,2.4712102,2.4705243,2.4708853,2.4721053,2.4720428,2.4721782,2.4723611,2.4716222,2.4720073,2.4715879,2.4720020,2.4757044,2.4730403,2.4722960,2.4713302,2.4687471,2.4642966,2.4656339,2.4634013,2.4588187,2.4541576,2.4514794,2.4525318
"rw_0079",58.2000008,2.6461124e-02,2.4907112e-02,2.5254488e-02,2.6591301e-02,2.6075363e-02,2.5235176e-02,2.4562836e-02,2.3471355e-02,2.3883104e-02,2.4382353e-02,2.5650024e-02,2.4106503e-02,2.5588751e-02,2.5062084e-02,2.4776936e-02,2.5156021e-02,2.4761438e-02,2.4817944e-02,2.3658514e-02,2.4625301e-02,2.4010181e-02,2.3846149e-02,2.4096489e-02,2.4696827e-02,2.4164677e-02,2.4370432e-02,2.4031878e-02,2.4268627e-02,2.4644613e-02,2.3944855e-02,2.2171974e-02,2.3330688e-02,2.3835897e-02,2.3910999e-02,2.3822069e-02,2.3610592e-02,2.3574591e-02,2.2609711e-02,2.2191286e-02,2.3953438e-02,2.4408817e-02,2.4783373e-02,2.4354458e-02,2.4623871e-02,2.3860216e-02,2.4318218e-02,2.4305105e-02,2.4368763e-02,2.4830818e-02,2.5032282e-02,2.4420738e-02,2.4724722e-02,2.3715019e-02,2.3652554e-02,2.4449825e-02,2.4426222e-02,2.4976015e-02,2.4575710e-02,2.4987459e-02,2.3347139e-02,2.3377180e-02,2.4377584e-02,2.4626732e-02,2.5093079e-02,2.5604486e-02,2.4619818e-02,2.4706602e-02,2.5157690e-02,2.4563074e-02,2.4572611e-02,2.4587631e-02,2.4771690e-02,2.5088072e-02,2.5039196e-02,2.4963379e-02,2.4693489e-02,2.4407625e-02,2.4523020e-02,2.3519993e-02,2.4062395e-02,2.3900509e-02,2.3985624e-02,2.4088860e-02,2.4050474e-02,2.3529053e-02,2.3922682e-02,2.3957014e-02,2.4798393e-02,2.3839712e-02,2.4138927e-02,2.3973465e-02,2.3543119e-02,2.3534298e-02,2.3901939e-02,2.3650169e-02,2.3492098e-02,2.4242163e-02,2.3764133e-02,2.4113655e-02,2.3947239e-02,2.3650408e-02,2.3893833e-02,2.3633480e-02,2.4074554e-02,2.3738146e-02,2.3746610e-02,2.4071336e-02,2.3418188e-02,2.3717642e-02,2.3815751e-02,2.3754120e-02,2.4103880e-02,2.3910999e-02,2.4016738e-02,2.3813605e-02,2.3907065e-02,2.3883581e-02,2.3692489e-02,2.3744822e-02,2.3779750e-02,2.3748994e-02,2.3751378e-02,2.3723006e-02,2.3799419e-02,2.3705125e-02,2.3723006e-02,2.3589253e-02,2.3490667e-02,2.3429751e-02,2.3364186e-02,2.3469567e-02,2.3372650e-02,2.3363471e-02,2.3321152e-02,2.3339987e-02,2.3401260e-02,2.3359537e-02,2.3391604e-02,2.3409843e-02,2.3432612e-02,2.3487449e-02,2.3499370e-02,2.3513079e-02,2.3530245e-02,2.3539066e-02,2.3582101e-02,2.3575425e-02,2.3569226e-02,2.3571491e-02,2.3612738e-02,2.3592830e-02,2.3636580e-02,2.3630500e-02,2.3640633e-02,2.3678541e-02,2.3712993e-02,2.3724675e-02,2.3716211e-02,2.3723006e-02,2.3759723e-02,2.3807764e-02,2.3882508e-02,2.3978949e-02,2.4058223e-02,2.4122715e-02,2.4265409e-02,2.4371028e-02,2.4452567e-02,2.4510503e-02,2.4574995e-02,2.4614692e-02,2.4668217e-02,2.4666786e-02,2.4659276e-02,2.4653912e-02,2.4607778e-02,2.4552464e-02,2.4499178e-02,2.4388313e-02,2.4309158e-02,2.4195671e-02,2.4091005e-02,2.3998976e-02,2.3979247e-02,2.4001479e-02,2.4036288e-02,2.4067223e-02,2.4059057e-02,2.4050951e-02,2.4027228e-02,2.4010360e-02,2.3986161e-02,2.3963034e-02,2.3931265e-02,2.3900390e-02,2.3860335e-02,2.3827314e-02,2.3797929e-02,2.3770511e-02,2.3764849e-02,2.3743570e-02,2.3704410e-02,2.3709536e-02,2.3696899e-02,2.3681462e-02,2.3704827e-02,2.3715377e-02,2.3744464e-02,2.3763061e-02,2.3802757e-02,2.3868382e-02,2.3920834e-02,2.3999333e-02,2.4093449e-02,2.4196208e-02,2.4310052e-02,2.4412632e-02,2.4516642e-02,2.4608076e-02,2.4679720e-02,2.4739325e-02,2.4790406e-02,2.4826527e-02,2.4838746e-02,2.4857640e-02,2.4855435e-02,2.4868727e-02,2.4882972e-02,2.4886370e-02,2.4908125e-02,2.4914026e-02,2.4931788e-02,2.4923563e-02,2.4917006e-02,2.4931550e-02,2.4953544e-02,2.4970353e-02,2.4983943e-02,2.5021911e-02,2.5058150e-02,2.5087297e-02,2.5130212e-02,2.5163472e-02,2.5203705e-02,2.5245786e-02,2.5295734e-02,2.5348604e-02,2.5398970e-02,2.5482059e-02,2.5533080e-02,2.5593042e-02,2.5682569e-02,2.5781214e-02,2.5889993e-02,2.6008010e-02,2.6129544e-02,2.6279926e-02,2.6452601e-02,2.6652098e-02,2.6892066e-02,2.7181983e-02,2.7527630e-02,2.7912259e-02,2.8363824e-02,2.8871179e-02,2.9438198e-02,3.0056655e-02,3.0744314e-02,3.1483114e-02,3.2309234e-02,3.3212900e-02,3.4189224e-02,3.5324395e-02,3.6568642e-02,3.7932575e-02,3.9416611e-02,4.0923953e-02,4.2434216e-02,4.3820858e-02,4.5026839e-02,4.6026826e-02,4.6748519e-02,4.7229826e-02,4.7494054e-02,4.7584951e-02,4.7533333e-02,4.7378719e-02,4.7136307e-02,4.6817303e-02,4.6437442e-02,4.5992970e-02,4.5484543e-02,4.4921041e-02,4.4345081e-02,4.3712199e-02,4.3065667e-02,4.2399287e-02,4.1725874e-02,4.1061640e-02,4.0347219e-02,3.9677560e-02,3.9078593e-02,3.8415194e-02,3.7770510e-02,3.7147641e-02,3.6529362e-02,3.5938799e-02,3.5346329e-02,3.4784496e-02,3.4252763e-02,3.3712745e-02,3.3210218e-02,3.2737851e-02,3.2281697e-02,3.1842709e-02,3.1426549e-02,3.1027615e-02,3.0668318e-02,3.0322552e-02,2.9994071e-02,2.9699624e-02,2.9419422e-02,2.9163957e-02,2.8940260e-02,2.8701901e-02,2.8516769e-02,2.8339744e-02,2.8203011e-02,2.8074503e-02,2.7979493e-02,2.7897418e-02,2.7830720e-02,2.7783275e-02,2.7736723e-02,2.7725935e-02,2.7739108e-02,2.7764499e-02,2.7820647e-02,2.7897358e-02,2.8004169e-02,2.8126001e-02,2.8276443e-02,2.8439522e-02,2.8633773e-02,2.8834343e-02,2.9116035e-02,2.9365778e-02,2.9593825e-02,2.9906988e-02,3.0197144e-02,3.6196291e-02,3.6480427e-02,3.6788583e-02,3.7104607e-02,3.7423909e-02,3.7775636e-02,3.8143754e-02,3.8553357e-02,3.9011538e-02,3.9523661e-02,4.0133119e-02,4.0876448e-02,4.1750491e-02,4.2893052e-02,4.4255733e-02,4.5943022e-02,4.7986209e-02,5.0412059e-02,5.3234458e-02,5.6421161e-02,5.9798002e-02,6.3487709e-02,6.7139328e-02,7.0598662e-02,7.3882699e-02,7.6669753e-02,7.8912735e-02,8.0635905e-02,8.1754386e-02,8.2436919e-02,8.2706332e-02,8.2715631e-02,8.2499802e-02,8.2172215e-02,8.1764936e-02,8.1313610e-02,8.0880761e-02,8.0457866e-02,8.0071568e-02,7.9740584e-02,7.9452574e-02,7.9208851e-02,7.9006493e-02,7.8825772e-02,7.8656971e-02,7.8470826e-02,7.8245938e-02,7.7981651e-02,7.7657580e-02,7.7304184e-02,7.6915503e-02,7.6490879e-02,7.6047778e-02,7.5592518e-02,7.5142860e-02,7.4704468e-02,7.4263453e-02,7.3836923e-02,7.3441505e-02,7.3031008e-02,7.2654366e-02,7.2294474e-02,7.1931183e-02,7.1579218e-02,7.1238935e-02,7.0899725e-02,7.0582092e-02,7.0269942e-02,6.9957972e-02,6.9688797e-02,6.9412589e-02,6.9155693e-02,6.8916440e-02,6.8697512e-02,6.8505228e-02,6.8355680e-02,6.8209529e-02,6.8122566e-02,6.8054974e-02,6.8034470e-02,6.8059206e-02,6.8139017e-02,6.8254828e-02,6.8430901e-02,6.8666875e-02,6.8951666e-02,6.9289505e-02,6.9699466e-02,7.0180357e-02,7.0731521e-02,7.1323514e-02,7.2027385e-02,7.2785676e-02,7.3629200e-02,7.4545801e-02,7.5573027e-02,7.6681435e-02,7.7895701e-02,7.9186559e-02,8.0641508e-02,8.2206964e-02,8.3896220e-02,8.5737467e-02,8.7746561e-02,8.9927703e-02,9.2295915e-02,9.4799578e-02,9.7572714e-02,0.1005298,0.1036891,0.1070562,0.1106615,0.1144805,0.1185186,0.1226676,0.1270747,0.1316177,0.1362761,0.1410589,0.1458843,0.1508054,0.1557340,0.1605856,0.1654968,0.1703974,0.1752609,0.1801906,0.1852003,0.1904896,0.1960713,0.2020402,0.2086871,0.2162081,0.2247053,0.2346242,0.2458526,0.2595005,0.2752356,0.2937602,0.3155834,0.3417405,0.3723390,0.4079657,0.4477692,0.4935039,0.5442806,0.5997284,0.6601031,0.7237969,0.7911634,0.8595119,0.9262776,0.9922656,1.0543349,1.1120087,1.1625879,1.2067931,1.2444001,1.2757006,1.2999318,1.3192101,1.3332725,1.3434160,1.3497586,1.3532653,1.3538824,1.3525119,1.3493744,1.3442662,1.3386042,1.3314608,1.3236146,1.3157136,1.3071909,1.2984662,1.2897975,1.2807841,1.2709447,1.2604146,1.2482882,1.2343161,1.2180235,1.1999824,1.1790100,1.1563555,1.1324116,1.1072965,1.0814457,1.0548434,1.0283852,1.0024124,0.9765291,0.9511527,0.9262261,0.9021655,0.8789790,0.8559467,0.8337579,0.8123133,0.7913601,0.7712051,0.7512001,0.7317598,0.7131377,0.6947823,0.6770561,0.6595332,0.6426720,0.6265123,0.6105382,0.5951793,0.5801647,0.5658026,0.5520543,0.5384552,0.5254514,0.5129443,0.5008878,0.4894235,0.4781092,0.4672984,0.4570519,0.4470572,0.4375804,0.4282751,0.4194547,0.4110658,0.4028685,0.3950806,0.3874978,0.3802768,0.3734483,0.3667369,0.3604034,0.3542682,0.3484113,0.3428800,0.3374180,0.3322691,0.3273042,0.3225309,0.3180382,0.3135834,0.3093531,0.3052983,0.3014015,0.2977109,0.2940620,0.2905827,0.2872967,0.2840859,0.2810475,0.2780185,0.2751794,0.2724625,0.2698239,0.2673309,0.2648853,0.2625574,0.2603393,0.2581968,0.2561467,0.2541566,0.2522759,0.2504869,0.2487717,0.2471522,0.2455803,0.2440982,0.2426974,0.2413972,0.2401445,0.2389598,0.2378718,0.2368735,0.2359387,0.2350753,0.2342768,0.2335718,0.2329503,0.2324006,0.2319688,0.2315824,0.2312961,0.2311189,0.2309651,0.2309164,0.2309173,0.2310274,0.2312347,0.2315212,0.2318757,0.2323350,0.2329086,0.2335580,0.2343253,0.2351516,0.2361105,0.2371620,0.2383067,0.2395586,0.2409018,0.2424080,0.2439820,0.2456888,0.2475250,0.2494456,0.2515814,0.2538290,0.2562104,0.2587441,0.2614096,0.2643219,0.2673837,0.2705749,0.2739609,0.2774832,0.2813234,0.2853203,0.2895081,0.2939251,0.2984353,0.3032549,0.3082337,0.3134113,0.3187283,0.3241505,0.3297695,0.3354468,0.3412705,0.3470818,0.3528672,0.3587094,0.3643524,0.3700339,0.3754904,0.3807256,0.3857346,0.3904377,0.3949603,0.3991348,0.4030090,0.4064952,0.4096609,0.4125362,0.4150827,0.4173926,0.4194331,0.4212462,0.4229058,0.4243641,0.4257877,0.4271379,0.4284424,0.4297811,0.4311462,0.4326401,0.4342498,0.4360348,0.4379936,0.4402118,0.4427351,0.4455644,0.4488362,0.4525178,0.4567320,0.4615122,0.4669869,0.4735295,0.4809724,0.4895530,0.4993849,0.5104551,0.5235929,0.5387354,0.5565037,0.5769140,0.6006018,0.6284820,0.6605139,0.6990381,0.7427304,0.7933788,0.8525794,0.9209620,1.0022404,1.0969807,1.2067864,1.3294950,1.4662153,1.6169442,1.7773553,1.9529257,2.1276474,2.2991440,2.4421391,2.5578032,2.6333113,2.6864622,2.7274189,2.7510254,2.7571363,2.7616127,2.7705965,2.7799807,2.7925398,2.8111367,2.8253598,2.8344998,2.8405652,2.8450165,2.8496590,2.8590808,2.8680840,2.8831892,2.8987565,2.9078903,2.9200807,2.9306102,2.9304223,2.9312794,2.9312656,2.9298365,2.9232781,2.9077485,2.8886323,2.8767805,2.8657272,2.8588760,2.8497105,2.8435516,2.8398516,2.8334675,2.8225632,2.8089786,2.7909482,2.7735653,2.7627001,2.7495098,2.7434125,2.7290950,2.7000434,2.6692441,2.6465886,2.6202421,2.5911012,2.5681896,2.5419745,2.5061309,2.4704537,2.4357400,2.3980858,2.3637180,2.3273177,2.2896059,2.2568362,2.2195935,2.1814520,2.1458714,2.1146603,2.0777361,2.0460577,2.0116324,1.9797301,1.9479500,1.9158990,1.8881476,1.8553275,1.8266180,1.7980293,1.7706367,1.7420983,1.7147582,1.6878619,1.6624581,1.6366103,1.6117853,1.5879604,1.5631009,1.5399780,1.5166900,1.4940866,1.4722605,1.4519690,1.4303443,1.4104205,1.3906715,1.3711960,1.3520291,1.3332884,1.3149297,1.2974420,1.2799661,1.2628946,1.2465186,1.2303426,1.2147053,1.1992851,1.1839802,1.1691934,1.1550996,1.1411966,1.1277468,1.1146598,1.1021664,1.0899733,1.0779424,1.0665096,1.0554352,1.0446618,1.0343958,1.0245442,1.0149592,1.0060037,0.9971237,0.9889162,0.9806053,0.9727715,0.9654073,0.9581043,0.9511369,0.9446524,0.9379978,0.9320790,0.9264669,0.9206827,0.9155955,0.9107448,0.9059458,0.9014249,0.8971613,0.8931217,0.8894484,0.8858436,0.8824618,0.8793452,0.8764777,0.8737261,0.8712977,0.8691855,0.8668690,0.8651352,0.8634946,0.8620697,0.8607231,0.8596954,0.8591555,0.8584656,0.8579180,0.8577994,0.8580483,0.8582854,0.8585988,0.8591437,0.8600853,0.8610096,0.8622938,0.8635974,0.8652554,0.8670275,0.8692752,0.8713640,0.8739581,0.8766309,0.8794385,0.8825531,0.8860972,0.8895361,0.8935531,0.8976544,0.9019200,0.9064092,0.9112942,0.9163462,0.9213876,0.9269872,0.9326570,0.9385444,0.9447142,0.9513198,0.9578613,0.9649556,0.9720775,0.9794540,0.9870660,0.9952783,1.0031630,1.0118856,1.0205925,1.0298222,1.0389105,1.0484525,1.0582726,1.0684242,1.0789874,1.0894926,1.1002640,1.1119841,1.1232547,1.1350516,1.1468560,1.1592636,1.1722262,1.1850791,1.1982812,1.2113955,1.2253499,1.2395651,1.2545384,1.2677145,1.2829337,1.2979589,1.3139279,1.3293642,1.3458133,1.3618436,1.3794433,1.3954371,1.4129270,1.4305568,1.4483838,1.4665269,1.4860016,1.5031114,1.5228585,1.5420009,1.5623242,1.5807847,1.6011919,1.6205622,1.6415870,1.6610563,1.6806719,1.7042466,1.7241784,1.7456238,1.7660168,1.7878076,1.8094715,1.8301431,1.8564553,1.8769759,1.8958557,1.9181573,1.9403013,1.9665688,1.9903222,2.0067039,2.0258522,2.0539937,2.0718048,2.0927846,2.1111336,2.1326458,2.1557863,2.1781645,2.1942992,2.2135012,2.2407959,2.2570701,2.2715890,2.2882228,2.3014178,2.3181894,2.3352067,2.3501101,2.3638091,2.3799434,2.3991628,2.4204221,2.4302087,2.4355655,2.4355638,2.4403782,2.4415028,2.4461737,2.4479136,2.4545135,2.4619024,2.4668086,2.4716723,2.4738078,2.4745710,2.4809442,2.4818206,2.4829130,2.4845788,2.4846821,2.4821479,2.4843950,2.4835143,2.4817231,2.4789145,2.4772346,2.4735346,2.4703469,2.4675217,2.4672992,2.4657924,2.4576945
"rw_0080",58.9000015,2.6636839e-02,2.4964094e-02,2.5229216e-02,2.6467562e-02,2.6036739e-02,2.5172234e-02,2.4675369e-02,2.3557425e-02,2.3916245e-02,2.4386883e-02,2.5611877e-02,2.4027586e-02,2.5536776e-02,2.4970770e-02,2.4851322e-02,2.5128603e-02,2.4785757e-02,2.4861097e-02,2.3722172e-02,2.4585247e-02,2.3920059e-02,2.3893356e-02,2.4090290e-02,2.4733782e-02,2.4205208e-02,2.4408817e-02,2.4045944e-02,2.4248838e-02,2.4558544e-02,2.3906231e-02,2.2175789e-02,2.3350000e-02,2.3796082e-02,2.3922920e-02,2.3828268e-02,2.3635626e-02,2.3562670e-02,2.2569418e-02,2.2170782e-02,2.3982286e-02,2.4446487e-02,2.4872303e-02,2.4352312e-02,2.4706125e-02,2.3886204e-02,2.4242163e-02,2.4286509e-02,2.4344683e-02,2.4811268e-02,2.4989128e-02,2.4497032e-02,2.4757624e-02,2.3874998e-02,2.3655415e-02,2.4440765e-02,2.4338722e-02,2.4983883e-02,2.4576426e-02,2.5002241e-02,2.3274183e-02,2.3395300e-02,2.4282217e-02,2.4550915e-02,2.5065899e-02,2.5626183e-02,2.4544954e-02,2.4720192e-02,2.5172472e-02,2.4541855e-02,2.4602652e-02,2.4551153e-02,2.4743319e-02,2.5069237e-02,2.4989605e-02,2.5040388e-02,2.4709463e-02,2.4407864e-02,2.4548769e-02,2.3527145e-02,2.4010658e-02,2.3853540e-02,2.3961782e-02,2.4112463e-02,2.4080992e-02,2.3547888e-02,2.4039745e-02,2.3952723e-02,2.4696827e-02,2.3803711e-02,2.4095297e-02,2.3945332e-02,2.3564339e-02,2.3556471e-02,2.3861885e-02,2.3612976e-02,2.3486853e-02,2.4230480e-02,2.3705244e-02,2.4065495e-02,2.3947239e-02,2.3648262e-02,2.3870707e-02,2.3652554e-02,2.4114609e-02,2.3696423e-02,2.3714185e-02,2.4036527e-02,2.3402929e-02,2.3691297e-02,2.3795724e-02,2.3737431e-02,2.4091601e-02,2.3900032e-02,2.4008632e-02,2.3780346e-02,2.3878336e-02,2.3858786e-02,2.3688078e-02,2.3746729e-02,2.3774624e-02,2.3766518e-02,2.3715615e-02,2.3690820e-02,2.3762107e-02,2.3699164e-02,2.3695111e-02,2.3573279e-02,2.3488045e-02,2.3422718e-02,2.3342133e-02,2.3453474e-02,2.3347616e-02,2.3353577e-02,2.3308992e-02,2.3332715e-02,2.3389459e-02,2.3356199e-02,2.3377299e-02,2.3406863e-02,2.3419023e-02,2.3476005e-02,2.3507118e-02,2.3513794e-02,2.3538113e-02,2.3536921e-02,2.3582339e-02,2.3558736e-02,2.3557901e-02,2.3558617e-02,2.3607850e-02,2.3597479e-02,2.3629546e-02,2.3626924e-02,2.3639917e-02,2.3677945e-02,2.3717046e-02,2.3713827e-02,2.3712039e-02,2.3724556e-02,2.3774147e-02,2.3813725e-02,2.3895502e-02,2.3991346e-02,2.4063826e-02,2.4134278e-02,2.4270415e-02,2.4379373e-02,2.4458170e-02,2.4518013e-02,2.4587870e-02,2.4626851e-02,2.4672866e-02,2.4675012e-02,2.4664879e-02,2.4661779e-02,2.4618745e-02,2.4569511e-02,2.4516582e-02,2.4410129e-02,2.4324298e-02,2.4195910e-02,2.4091840e-02,2.3993611e-02,2.3968220e-02,2.3988903e-02,2.4016559e-02,2.4056911e-02,2.4059474e-02,2.4053335e-02,2.4026752e-02,2.4008811e-02,2.3981214e-02,2.3960829e-02,2.3928881e-02,2.3897469e-02,2.3853421e-02,2.3823619e-02,2.3797989e-02,2.3762941e-02,2.3761392e-02,2.3744822e-02,2.3709238e-02,2.3714662e-02,2.3706257e-02,2.3692012e-02,2.3716629e-02,2.3729265e-02,2.3757219e-02,2.3778141e-02,2.3821831e-02,2.3884594e-02,2.3934603e-02,2.4013460e-02,2.4107277e-02,2.4205863e-02,2.4322510e-02,2.4424791e-02,2.4526894e-02,2.4616957e-02,2.4685025e-02,2.4748266e-02,2.4799466e-02,2.4828672e-02,2.4841011e-02,2.4854720e-02,2.4855316e-02,2.4868548e-02,2.4879873e-02,2.4889052e-02,2.4910271e-02,2.4916708e-02,2.4932921e-02,2.4926960e-02,2.4920583e-02,2.4938762e-02,2.4961233e-02,2.4980426e-02,2.4995983e-02,2.5033116e-02,2.5070667e-02,2.5100708e-02,2.5137067e-02,2.5173187e-02,2.5212467e-02,2.5255442e-02,2.5303960e-02,2.5351167e-02,2.5397956e-02,2.5480211e-02,2.5524974e-02,2.5586009e-02,2.5674880e-02,2.5774598e-02,2.5882483e-02,2.5998712e-02,2.6117384e-02,2.6269794e-02,2.6444495e-02,2.6646137e-02,2.6893795e-02,2.7182817e-02,2.7528286e-02,2.7919114e-02,2.8375030e-02,2.8883755e-02,2.9453993e-02,3.0080736e-02,3.0768275e-02,3.1507611e-02,3.2338917e-02,3.3250332e-02,3.4228384e-02,3.5362959e-02,3.6610007e-02,3.7980497e-02,3.9467812e-02,4.0977180e-02,4.2489290e-02,4.3881416e-02,4.5087516e-02,4.6089292e-02,4.6807826e-02,4.7282934e-02,4.7546506e-02,4.7630787e-02,4.7572911e-02,4.7415912e-02,4.7166228e-02,4.6841145e-02,4.6452522e-02,4.6001911e-02,4.5488834e-02,4.4921398e-02,4.4342160e-02,4.3706298e-02,4.3054640e-02,4.2383492e-02,4.1705191e-02,4.1041493e-02,4.0322363e-02,3.9649963e-02,3.9043307e-02,3.8380444e-02,3.7734866e-02,3.7107229e-02,3.6482096e-02,3.5888195e-02,3.5287499e-02,3.4725010e-02,3.4192681e-02,3.3646047e-02,3.3141136e-02,3.2662451e-02,3.2199085e-02,3.1756282e-02,3.1335175e-02,3.0936539e-02,3.0575514e-02,3.0221641e-02,2.9893458e-02,2.9600918e-02,2.9314697e-02,2.9061437e-02,2.8834879e-02,2.8591573e-02,2.8407216e-02,2.8222620e-02,2.8083205e-02,2.7947724e-02,2.7853966e-02,2.7768970e-02,2.7720034e-02,2.7671874e-02,2.7616441e-02,2.7616262e-02,2.7629912e-02,2.7647316e-02,2.7697980e-02,2.7768552e-02,2.7870715e-02,2.7999163e-02,2.8146386e-02,2.8314650e-02,2.8505027e-02,2.8713942e-02,2.8978229e-02,2.9223323e-02,2.9465079e-02,2.9760718e-02,3.0053854e-02,3.6781609e-02,3.7068903e-02,3.7375808e-02,3.7692249e-02,3.8012624e-02,3.8362920e-02,3.8733602e-02,3.9143085e-02,3.9605856e-02,4.0122509e-02,4.0737391e-02,4.1477740e-02,4.2358875e-02,4.3512583e-02,4.4874907e-02,4.6570122e-02,4.8636913e-02,5.1064789e-02,5.3899527e-02,5.7094932e-02,6.0489714e-02,6.4189136e-02,6.7856908e-02,7.1328521e-02,7.4618280e-02,7.7400863e-02,7.9652786e-02,8.1373751e-02,8.2481503e-02,8.3156705e-02,8.3408117e-02,8.3406806e-02,8.3176911e-02,8.2831860e-02,8.2412958e-02,8.1950486e-02,8.1506550e-02,8.1070662e-02,8.0680728e-02,8.0339074e-02,8.0042243e-02,7.9799056e-02,7.9589248e-02,7.9408765e-02,7.9221785e-02,7.9033554e-02,7.8801572e-02,7.8534663e-02,7.8206897e-02,7.7847958e-02,7.7456057e-02,7.7025831e-02,7.6574087e-02,7.6120675e-02,7.5664163e-02,7.5220764e-02,7.4777365e-02,7.4354589e-02,7.3946893e-02,7.3541522e-02,7.3162794e-02,7.2792888e-02,7.2427571e-02,7.2075129e-02,7.1735322e-02,7.1394861e-02,7.1076334e-02,7.0766151e-02,7.0463538e-02,7.0180535e-02,6.9902062e-02,6.9653332e-02,6.9418490e-02,6.9202662e-02,6.9017351e-02,6.8856835e-02,6.8710804e-02,6.8634510e-02,6.8573475e-02,6.8551421e-02,6.8579555e-02,6.8663180e-02,6.8779290e-02,6.8958163e-02,6.9192469e-02,6.9477975e-02,6.9820523e-02,7.0234478e-02,7.0711911e-02,7.1272314e-02,7.1869612e-02,7.2570682e-02,7.3325813e-02,7.4177086e-02,7.5094819e-02,7.6117814e-02,7.7233613e-02,7.8453898e-02,7.9745412e-02,8.1200540e-02,8.2772851e-02,8.4472537e-02,8.6319089e-02,8.8328302e-02,9.0517730e-02,9.2895865e-02,9.5407486e-02,9.8180979e-02,0.1011467,0.1043163,0.1076969,0.1113089,0.1151360,0.1191840,0.1233471,0.1277696,0.1323264,0.1369958,0.1417851,0.1466310,0.1515720,0.1565217,0.1613984,0.1663308,0.1712552,0.1761411,0.1811042,0.1861406,0.1914653,0.1970847,0.2030935,0.2097723,0.2173319,0.2258770,0.2358355,0.2471291,0.2608311,0.2766443,0.2952465,0.3171711,0.3434311,0.3741300,0.4099022,0.4498218,0.4956947,0.5466377,0.6022721,0.6628020,0.7267259,0.7942914,0.8628100,0.9297699,0.9958563,1.0580909,1.1157749,1.1664340,1.2105980,1.2480910,1.2791417,1.3031495,1.3221836,1.3360023,1.3458555,1.3520958,1.3549571,1.3556483,1.3536794,1.3505032,1.3451097,1.3389273,1.3316193,1.3236578,1.3153888,1.3066502,1.2977767,1.2888675,1.2798035,1.2699128,1.2592111,1.2471192,1.2329164,1.2165699,1.1983633,1.1773524,1.1545694,1.1305392,1.1053587,1.0794982,1.0528446,1.0263240,1.0003581,0.9743683,0.9490639,0.9241025,0.9000617,0.8769062,0.8539466,0.8317791,0.8103275,0.7894099,0.7693017,0.7492966,0.7299036,0.7113349,0.6929741,0.6753067,0.6578542,0.6410270,0.6249225,0.6089916,0.5936777,0.5787153,0.5643682,0.5506734,0.5371279,0.5241566,0.5116924,0.4996959,0.4882635,0.4769921,0.4662259,0.4560200,0.4460702,0.4366279,0.4273604,0.4185522,0.4102165,0.4020379,0.3942936,0.3867533,0.3795440,0.3727393,0.3660644,0.3597584,0.3536493,0.3478129,0.3423051,0.3368741,0.3317458,0.3268028,0.3220463,0.3175740,0.3131323,0.3089266,0.3048857,0.3010075,0.2973258,0.2936918,0.2902222,0.2869469,0.2837478,0.2807228,0.2777086,0.2748808,0.2721821,0.2695560,0.2670773,0.2646281,0.2623147,0.2601002,0.2579805,0.2559381,0.2539474,0.2520717,0.2503049,0.2485918,0.2469755,0.2454097,0.2439449,0.2425487,0.2412705,0.2400099,0.2388390,0.2377443,0.2367484,0.2358159,0.2349613,0.2341792,0.2334888,0.2328734,0.2323272,0.2318974,0.2315111,0.2312411,0.2310678,0.2309264,0.2308801,0.2308924,0.2310119,0.2312155,0.2315093,0.2318712,0.2323378,0.2329193,0.2335778,0.2343570,0.2351849,0.2361455,0.2372124,0.2383628,0.2396310,0.2409771,0.2424905,0.2440675,0.2457908,0.2476456,0.2495596,0.2517079,0.2539571,0.2563517,0.2589088,0.2615848,0.2644907,0.2675537,0.2707604,0.2741534,0.2776934,0.2815290,0.2855306,0.2897398,0.2941664,0.2986754,0.3035041,0.3084832,0.3136869,0.3190027,0.3244289,0.3300649,0.3357497,0.3415907,0.3474053,0.3532007,0.3590558,0.3647233,0.3704035,0.3758771,0.3811384,0.3861746,0.3909060,0.3954457,0.3996263,0.4035213,0.4070413,0.4102231,0.4131168,0.4157095,0.4180640,0.4201197,0.4219562,0.4236323,0.4251296,0.4265858,0.4279509,0.4292974,0.4306754,0.4320407,0.4335814,0.4352279,0.4370248,0.4390205,0.4412600,0.4438298,0.4466743,0.4499854,0.4536817,0.4579193,0.4627542,0.4682377,0.4748413,0.4823216,0.4909358,0.5008234,0.5119525,0.5251300,0.5403476,0.5581779,0.5786628,0.6024328,0.6304220,0.6625137,0.7011930,0.7450441,0.7958460,0.8552767,0.9238689,1.0054834,1.1004379,1.2105964,1.3336829,1.4707158,1.6219362,1.7822943,1.9578445,2.1319933,2.3020592,2.4471486,2.5620220,2.6390927,2.6957140,2.7315571,2.7399404,2.7473140,2.7579250,2.7713351,2.7925463,2.8024049,2.8144364,2.8198481,2.8243594,2.8345706,2.8423462,2.8603635,2.8748174,2.8903778,2.9013476,2.9092541,2.9156117,2.9198749,2.9219742,2.9228864,2.9237986,2.9210587,2.9203379,2.9183180,2.9143806,2.9120743,2.9004893,2.8857398,2.8690617,2.8563647,2.8432951,2.8300800,2.8206670,2.8136916,2.8092649,2.7982283,2.7827156,2.7599130,2.7426248,2.7288904,2.7198880,2.7057185,2.6779151,2.6432917,2.6188557,2.5916617,2.5616400,2.5340858,2.5069983,2.4650259,2.4314280,2.3941152,2.3604367,2.3233042,2.2856379,2.2531002,2.2158914,2.1777835,2.1419003,2.1112125,2.0736077,2.0422947,2.0077028,1.9755795,1.9434129,1.9114162,1.8832419,1.8513163,1.8223312,1.7937670,1.7662082,1.7379143,1.7104768,1.6842251,1.6584053,1.6327488,1.6078265,1.5836996,1.5598357,1.5365077,1.5129168,1.4909897,1.4691195,1.4482824,1.4274147,1.4073340,1.3879204,1.3683326,1.3492877,1.3309739,1.3126673,1.2950265,1.2777903,1.2606692,1.2442567,1.2280964,1.2121922,1.1973822,1.1821545,1.1674348,1.1533384,1.1393089,1.1262279,1.1130649,1.1008264,1.0883911,1.0766089,1.0652612,1.0543449,1.0435467,1.0334015,1.0235219,1.0140021,1.0051388,0.9962252,0.9881307,0.9798353,0.9720709,0.9647139,0.9574577,0.9505581,0.9441610,0.9376152,0.9316431,0.9261123,0.9203765,0.9153043,0.9106351,0.9057098,0.9013159,0.8970409,0.8930703,0.8894552,0.8859468,0.8825033,0.8795819,0.8766676,0.8738539,0.8712946,0.8693194,0.8671904,0.8652391,0.8636178,0.8622389,0.8611519,0.8603568,0.8593943,0.8587364,0.8583730,0.8584021,0.8583813,0.8587549,0.8590363,0.8597364,0.8606054,0.8616176,0.8628579,0.8642087,0.8660166,0.8676694,0.8697824,0.8719809,0.8746037,0.8772206,0.8802876,0.8832465,0.8870310,0.8904337,0.8942699,0.8982937,0.9027159,0.9070770,0.9121133,0.9171318,0.9223120,0.9278547,0.9337101,0.9396073,0.9456039,0.9520511,0.9587775,0.9657480,0.9729218,0.9804295,0.9879056,0.9961372,1.0043576,1.0133495,1.0213721,1.0306791,1.0399843,1.0495981,1.0593761,1.0693659,1.0802127,1.0903181,1.1012131,1.1126308,1.1241887,1.1359315,1.1481411,1.1602161,1.1730907,1.1861098,1.1990591,1.2123421,1.2263664,1.2404158,1.2562729,1.2692063,1.2849302,1.2990187,1.3157057,1.3308815,1.3465925,1.3628430,1.3806518,1.3964573,1.4142680,1.4314786,1.4494057,1.4671357,1.4858253,1.5042291,1.5246584,1.5422134,1.5620909,1.5817373,1.6008568,1.6214687,1.6420826,1.6623027,1.6841371,1.7039468,1.7261193,1.7461922,1.7672055,1.7880714,1.8103869,1.8317704,1.8561537,1.8764131,1.8956327,1.9206349,1.9387885,1.9648253,1.9889343,2.0064137,2.0313764,2.0501275,2.0733898,2.0920208,2.1124322,2.1358750,2.1569390,2.1758864,2.1929669,2.2205210,2.2393987,2.2530456,2.2697074,2.2832410,2.3028457,2.3204978,2.3356442,2.3514163,2.3730745,2.3962443,2.4073472,2.4121778,2.4168687,2.4217873,2.4264708,2.4340065,2.4422889,2.4527166,2.4598947,2.4655688,2.4695289,2.4683437,2.4704194,2.4679992,2.4686718,2.4718378,2.4745812,2.4721348,2.4746504,2.4724722,2.4735961,2.4705122,2.4714534,2.4707561,2.4681475,2.4663053,2.4640281,2.4621122,2.4571095,2.4524927,2.4548414,2.4459293
"rw_0081",59.5999985,2.6452541e-02,2.5168896e-02,2.5344133e-02,2.6493311e-02,2.6192665e-02,2.5327444e-02,2.4676085e-02,2.3427010e-02,2.3899794e-02,2.4426699e-02,2.5564432e-02,2.4054527e-02,2.5556087e-02,2.5082827e-02,2.4854422e-02,2.5202513e-02,2.4760723e-02,2.4798155e-02,2.3782730e-02,2.4606466e-02,2.3915052e-02,2.3839712e-02,2.4132252e-02,2.4752617e-02,2.4182320e-02,2.4343014e-02,2.4019957e-02,2.4248600e-02,2.4565697e-02,2.3944378e-02,2.2217035e-02,2.3300171e-02,2.3818254e-02,2.3898363e-02,2.3803711e-02,2.3667336e-02,2.3600101e-02,2.2582531e-02,2.2200108e-02,2.4009705e-02,2.4469614e-02,2.4821758e-02,2.4374247e-02,2.4680614e-02,2.3896694e-02,2.4321318e-02,2.4310112e-02,2.4419069e-02,2.4843216e-02,2.5031567e-02,2.4507046e-02,2.4781942e-02,2.3903131e-02,2.3684740e-02,2.4398804e-02,2.4418831e-02,2.5062323e-02,2.4594307e-02,2.4989605e-02,2.3303270e-02,2.3354769e-02,2.4243832e-02,2.4533033e-02,2.5064230e-02,2.5646210e-02,2.4564266e-02,2.4760962e-02,2.5195599e-02,2.4597168e-02,2.4593353e-02,2.4574280e-02,2.4771929e-02,2.5090933e-02,2.5016069e-02,2.5006294e-02,2.4697304e-02,2.4383545e-02,2.4521828e-02,2.3588181e-02,2.4023294e-02,2.3899317e-02,2.3973942e-02,2.4111271e-02,2.4138689e-02,2.3534060e-02,2.3972988e-02,2.3948431e-02,2.4685621e-02,2.3870468e-02,2.4104357e-02,2.3949623e-02,2.3552179e-02,2.3520470e-02,2.3807287e-02,2.3592472e-02,2.3504496e-02,2.4208784e-02,2.3670912e-02,2.4073839e-02,2.3938179e-02,2.3656130e-02,2.3858070e-02,2.3646593e-02,2.4108648e-02,2.3706436e-02,2.3726583e-02,2.4077654e-02,2.3367882e-02,2.3692966e-02,2.3744583e-02,2.3716688e-02,2.4049759e-02,2.3878455e-02,2.3993969e-02,2.3765922e-02,2.3858428e-02,2.3842573e-02,2.3678303e-02,2.3730516e-02,2.3741245e-02,2.3730040e-02,2.3706555e-02,2.3686409e-02,2.3745418e-02,2.3687363e-02,2.3677826e-02,2.3562551e-02,2.3471713e-02,2.3404241e-02,2.3336053e-02,2.3435235e-02,2.3343563e-02,2.3346066e-02,2.3296714e-02,2.3340821e-02,2.3373485e-02,2.3345828e-02,2.3378253e-02,2.3386359e-02,2.3407817e-02,2.3473382e-02,2.3496985e-02,2.3513079e-02,2.3528337e-02,2.3532867e-02,2.3578286e-02,2.3552418e-02,2.3554325e-02,2.3544550e-02,2.3601174e-02,2.3577929e-02,2.3628950e-02,2.3620844e-02,2.3626685e-02,2.3669600e-02,2.3709536e-02,2.3716331e-02,2.3716569e-02,2.3733377e-02,2.3777723e-02,2.3817420e-02,2.3904443e-02,2.3991942e-02,2.4072051e-02,2.4137735e-02,2.4270892e-02,2.4374962e-02,2.4458408e-02,2.4516821e-02,2.4582267e-02,2.4620771e-02,2.4675727e-02,2.4673343e-02,2.4659872e-02,2.4657249e-02,2.4610519e-02,2.4562240e-02,2.4502635e-02,2.4407387e-02,2.4320006e-02,2.4194837e-02,2.4102926e-02,2.3997307e-02,2.3965955e-02,2.3984492e-02,2.4002016e-02,2.4039567e-02,2.4045646e-02,2.4041057e-02,2.4019659e-02,2.3998678e-02,2.3970604e-02,2.3952186e-02,2.3920059e-02,2.3886919e-02,2.3848414e-02,2.3818314e-02,2.3790419e-02,2.3759007e-02,2.3757637e-02,2.3742557e-02,2.3704231e-02,2.3709357e-02,2.3700178e-02,2.3687482e-02,2.3708880e-02,2.3724496e-02,2.3752749e-02,2.3775518e-02,2.3819149e-02,2.3878515e-02,2.3927867e-02,2.4010122e-02,2.4103045e-02,2.4198532e-02,2.4317205e-02,2.4422705e-02,2.4521708e-02,2.4610937e-02,2.4682760e-02,2.4743855e-02,2.4796665e-02,2.4825037e-02,2.4835050e-02,2.4853051e-02,2.4852037e-02,2.4865925e-02,2.4876714e-02,2.4883747e-02,2.4905503e-02,2.4912119e-02,2.4928212e-02,2.4924576e-02,2.4918437e-02,2.4934173e-02,2.4958789e-02,2.4971247e-02,2.4991572e-02,2.5027514e-02,2.5064647e-02,2.5090814e-02,2.5132835e-02,2.5166154e-02,2.5203705e-02,2.5242627e-02,2.5296688e-02,2.5343716e-02,2.5390923e-02,2.5472939e-02,2.5523186e-02,2.5578558e-02,2.5673032e-02,2.5767744e-02,2.5875032e-02,2.5997460e-02,2.6116908e-02,2.6271343e-02,2.6447415e-02,2.6647985e-02,2.6894927e-02,2.7181447e-02,2.7532756e-02,2.7925491e-02,2.8380752e-02,2.8895497e-02,2.9463708e-02,3.0092478e-02,3.0785680e-02,3.1527042e-02,3.2357752e-02,3.3272266e-02,3.4252167e-02,3.5390556e-02,3.6643744e-02,3.8015068e-02,3.9506733e-02,4.1021049e-02,4.2537332e-02,4.3932557e-02,4.5138836e-02,4.6143770e-02,4.6863019e-02,4.7338784e-02,4.7599375e-02,4.7685564e-02,4.7621489e-02,4.7458172e-02,4.7206819e-02,4.6878576e-02,4.6487331e-02,4.6031833e-02,4.5512974e-02,4.4937372e-02,4.4354081e-02,4.3713450e-02,4.3056846e-02,4.2383671e-02,4.1701555e-02,4.1032076e-02,4.0311098e-02,3.9636135e-02,3.9028406e-02,3.8360298e-02,3.7712216e-02,3.7085891e-02,3.6456347e-02,3.5863578e-02,3.5260022e-02,3.4695804e-02,3.4160554e-02,3.3611536e-02,3.3105791e-02,3.2624781e-02,3.2160819e-02,3.1717896e-02,3.1294107e-02,3.0894697e-02,3.0526936e-02,3.0173838e-02,2.9844761e-02,2.9544890e-02,2.9263496e-02,2.9003799e-02,2.8775275e-02,2.8534412e-02,2.8344572e-02,2.8160036e-02,2.8024137e-02,2.7886331e-02,2.7793288e-02,2.7702093e-02,2.7646899e-02,2.7604997e-02,2.7556002e-02,2.7546763e-02,2.7557075e-02,2.7578235e-02,2.7635276e-02,2.7700841e-02,2.7804673e-02,2.7932048e-02,2.8071165e-02,2.8236330e-02,2.8429210e-02,2.8628945e-02,2.8904796e-02,2.9146671e-02,2.9391646e-02,2.9682994e-02,2.9970288e-02,3.7185788e-02,3.7476242e-02,3.7782311e-02,3.8101494e-02,3.8424969e-02,3.8779199e-02,3.9152086e-02,3.9566815e-02,4.0027857e-02,4.0552139e-02,4.1162729e-02,4.1909873e-02,4.2803705e-02,4.3951154e-02,4.5320988e-02,4.7029972e-02,4.9088359e-02,5.1522672e-02,5.4372609e-02,5.7572722e-02,6.0974717e-02,6.4687371e-02,6.8364680e-02,7.1840286e-02,7.5131953e-02,7.7930331e-02,8.0178440e-02,8.1901908e-02,8.3003998e-02,8.3671153e-02,8.3913922e-02,8.3904266e-02,8.3663404e-02,8.3306372e-02,8.2886159e-02,8.2411945e-02,8.1953824e-02,8.1510425e-02,8.1115067e-02,8.0770195e-02,8.0469012e-02,8.0214262e-02,8.0000639e-02,7.9805732e-02,7.9627097e-02,7.9426050e-02,7.9186499e-02,7.8917027e-02,7.8588784e-02,7.8218281e-02,7.7824533e-02,7.7391326e-02,7.6932967e-02,7.6475263e-02,7.6026678e-02,7.5577855e-02,7.5130880e-02,7.4701726e-02,7.4294567e-02,7.3887110e-02,7.3511720e-02,7.3146582e-02,7.2780669e-02,7.2423160e-02,7.2090685e-02,7.1737111e-02,7.1417689e-02,7.1112156e-02,7.0807576e-02,7.0525289e-02,7.0252180e-02,7.0001066e-02,6.9769204e-02,6.9550097e-02,6.9351137e-02,6.9202244e-02,6.9058537e-02,6.8981647e-02,6.8922222e-02,6.8906486e-02,6.8936408e-02,6.9011688e-02,6.9132864e-02,6.9316089e-02,6.9549620e-02,6.9838524e-02,7.0188105e-02,7.0599258e-02,7.1081996e-02,7.1643353e-02,7.2235584e-02,7.2943747e-02,7.3705852e-02,7.4560761e-02,7.5478613e-02,7.6499641e-02,7.7627003e-02,7.8841984e-02,8.0134928e-02,8.1601858e-02,8.3173096e-02,8.4877610e-02,8.6721301e-02,8.8735700e-02,9.0929240e-02,9.3312234e-02,9.5825434e-02,9.8613203e-02,0.1015869,0.1047580,0.1081414,0.1117641,0.1156000,0.1196549,0.1238249,0.1282483,0.1328243,0.1375105,0.1423118,0.1471717,0.1521224,0.1570849,0.1619762,0.1669310,0.1718726,0.1767788,0.1817796,0.1868379,0.1921858,0.1978391,0.2038733,0.2105815,0.2181748,0.2267559,0.2367569,0.2480824,0.2618437,0.2777114,0.2963815,0.3183684,0.3447141,0.3755126,0.4113663,0.4513808,0.4973890,0.5484411,0.6042156,0.6648958,0.7289748,0.7966426,0.8653301,0.9324389,0.9986210,1.0609781,1.1187170,1.1693026,1.2135105,1.2509444,1.2818266,1.3058088,1.3246012,1.3380811,1.3476638,1.3536625,1.3565099,1.3566526,1.3547935,1.3508846,1.3457282,1.3391250,1.3316265,1.3234847,1.3151534,1.3062098,1.2973425,1.2882314,1.2789854,1.2691133,1.2584376,1.2460759,1.2317461,1.2153760,1.1970991,1.1759932,1.1531733,1.1290407,1.1038337,1.0779300,1.0512356,1.0246985,0.9987053,0.9727244,0.9473746,0.9224321,0.8983880,0.8752712,0.8522754,0.8301321,0.8087149,0.7878372,0.7677265,0.7477553,0.7283813,0.7098586,0.6915725,0.6739163,0.6565038,0.6397065,0.6236308,0.6077541,0.5924677,0.5775225,0.5632133,0.5495284,0.5360249,0.5231041,0.5106767,0.4986838,0.4873057,0.4760754,0.4653344,0.4551556,0.4452224,0.4358255,0.4265863,0.4178151,0.4095006,0.4013554,0.3936300,0.3860928,0.3789237,0.3721455,0.3654918,0.3592166,0.3531082,0.3472930,0.3418102,0.3363895,0.3312777,0.3263491,0.3216175,0.3171483,0.3127231,0.3085535,0.3045014,0.3006268,0.2969643,0.2933449,0.2898906,0.2866156,0.2834333,0.2804231,0.2774163,0.2745928,0.2719002,0.2692891,0.2668191,0.2643812,0.2620673,0.2598694,0.2577686,0.2557280,0.2537383,0.2518628,0.2501124,0.2484048,0.2467876,0.2452321,0.2437782,0.2423871,0.2410907,0.2398605,0.2386757,0.2375936,0.2366271,0.2356789,0.2348416,0.2340687,0.2333765,0.2327576,0.2322216,0.2318008,0.2314161,0.2311459,0.2309835,0.2308487,0.2308246,0.2308324,0.2309629,0.2311694,0.2314706,0.2318329,0.2323121,0.2328978,0.2335593,0.2343420,0.2351801,0.2361456,0.2372107,0.2383690,0.2396449,0.2409970,0.2425176,0.2440979,0.2458309,0.2476899,0.2496119,0.2517630,0.2540202,0.2564138,0.2589890,0.2616630,0.2645832,0.2676479,0.2708616,0.2742725,0.2778113,0.2816569,0.2856660,0.2898893,0.2943083,0.2988254,0.3036672,0.3086516,0.3138565,0.3191880,0.3246105,0.3302576,0.3359475,0.3417911,0.3476231,0.3534203,0.3592910,0.3649638,0.3706607,0.3761506,0.3814162,0.3864715,0.3912143,0.3957758,0.3999639,0.4038850,0.4074323,0.4106331,0.4135588,0.4161704,0.4185413,0.4206199,0.4224867,0.4241828,0.4257092,0.4271846,0.4285930,0.4299242,0.4313133,0.4327401,0.4342826,0.4359324,0.4377511,0.4397967,0.4420426,0.4446191,0.4474904,0.4508389,0.4545654,0.4588359,0.4636917,0.4692228,0.4758550,0.4833888,0.4920250,0.5019314,0.5130899,0.5263232,0.5416027,0.5594760,0.5800234,0.6038609,0.6319231,0.6641014,0.7028996,0.7468531,0.7978119,0.8573327,0.9261675,1.0079707,1.1032686,1.2136171,1.3371049,1.4743865,1.6259581,1.7868158,1.9626911,2.1367016,2.3052444,2.4526222,2.5644972,2.6423085,2.7038307,2.7310114,2.7378674,2.7487788,2.7613163,2.7803245,2.7975669,2.8064392,2.8127003,2.8180015,2.8234687,2.8370972,2.8524032,2.8761609,2.8932815,2.9035721,2.9076304,2.9092960,2.9126754,2.9128990,2.9137106,2.9181051,2.9165692,2.9177861,2.9157550,2.9148805,2.9085121,2.9066899,2.9049637,2.8985472,2.8885782,2.8705282,2.8594661,2.8434672,2.8239129,2.8138523,2.8060482,2.7986150,2.7875962,2.7653596,2.7442613,2.7265148,2.7162282,2.7059090,2.6809003,2.6435461,2.6197178,2.5920753,2.5594287,2.5334830,2.5052509,2.4633360,2.4301410,2.3926618,2.3575983,2.3196797,2.2826209,2.2514479,2.2135472,2.1748300,2.1389551,2.1074307,2.0707464,2.0389562,2.0038953,1.9728125,1.9401084,1.9074450,1.8792031,1.8484223,1.8194425,1.7907375,1.7625437,1.7350917,1.7075059,1.6814601,1.6551211,1.6300294,1.6054857,1.5811534,1.5574863,1.5333853,1.5106119,1.4884436,1.4670968,1.4457142,1.4255257,1.4049685,1.3853445,1.3658586,1.3470180,1.3289201,1.3110472,1.2932353,1.2759430,1.2590425,1.2422949,1.2265639,1.2107103,1.1958355,1.1806505,1.1660575,1.1520681,1.1379199,1.1250815,1.1117733,1.0996850,1.0870976,1.0755416,1.0641044,1.0533056,1.0427364,1.0326750,1.0227458,1.0132380,1.0043845,0.9955366,0.9873863,0.9791685,0.9716265,0.9641051,0.9569032,0.9501708,0.9437750,0.9372280,0.9312961,0.9258644,0.9201186,0.9150220,0.9103664,0.9055157,0.9011489,0.8969476,0.8929884,0.8894176,0.8859598,0.8825167,0.8796219,0.8766790,0.8740520,0.8713611,0.8693327,0.8674997,0.8655260,0.8638704,0.8626243,0.8616132,0.8604871,0.8596332,0.8589580,0.8586960,0.8587991,0.8587075,0.8591860,0.8595179,0.8602387,0.8610176,0.8620435,0.8632377,0.8646873,0.8663260,0.8684435,0.8702218,0.8726716,0.8752012,0.8777936,0.8807551,0.8838462,0.8874007,0.8910350,0.8949803,0.8991162,0.9033669,0.9078906,0.9127253,0.9177983,0.9230461,0.9285064,0.9342694,0.9402491,0.9463612,0.9528392,0.9595382,0.9664201,0.9737190,0.9812998,0.9887803,0.9969145,1.0053468,1.0138999,1.0222470,1.0315461,1.0407825,1.0508606,1.0602684,1.0702442,1.0808355,1.0913152,1.1022584,1.1135805,1.1249975,1.1368414,1.1489836,1.1612537,1.1740733,1.1867398,1.1998004,1.2138896,1.2276274,1.2411839,1.2567530,1.2703533,1.2853951,1.2999206,1.3162224,1.3317270,1.3474616,1.3636841,1.3817443,1.3983216,1.4155741,1.4327123,1.4512820,1.4682627,1.4867798,1.5053495,1.5248035,1.5437050,1.5650969,1.5829901,1.6024554,1.6233181,1.6426235,1.6631349,1.6859332,1.7052565,1.7266768,1.7472631,1.7685407,1.7907244,1.8113377,1.8324425,1.8558575,1.8773195,1.8990169,1.9234833,1.9422033,1.9669003,1.9890174,2.0077686,2.0351613,2.0517793,2.0750325,2.0936241,2.1145270,2.1373065,2.1605048,2.1773522,2.2005401,2.2280431,2.2394855,2.2564535,2.2706566,2.2863903,2.3093035,2.3248019,2.3389177,2.3632452,2.3851726,2.4018555,2.4051716,2.4086325,2.4154179,2.4221921,2.4327421,2.4485378,2.4597604,2.4645612,2.4650691,2.4675291,2.4678047,2.4653475,2.4652736,2.4673200,2.4739151,2.4727104,2.4783661,2.4828885,2.4793406,2.4838450,2.4857211,2.4825683,2.4837980,2.4805243,2.4799864,2.4754901,2.4697802,2.4678514,2.4672387,2.4613037,2.4543717,2.4561536
"rw_0082",61.0000000,2.6691437e-02,2.4921417e-02,2.5361300e-02,2.6604891e-02,2.5876760e-02,2.5384188e-02,2.4582386e-02,2.3710251e-02,2.4190903e-02,2.4264812e-02,2.5743008e-02,2.4040461e-02,2.5517464e-02,2.5244951e-02,2.4888754e-02,2.5131941e-02,2.4784327e-02,2.4760485e-02,2.3491383e-02,2.4618387e-02,2.4085283e-02,2.3930550e-02,2.4124146e-02,2.4774075e-02,2.4354219e-02,2.4497271e-02,2.4156809e-02,2.4287224e-02,2.4622440e-02,2.3898363e-02,2.2204876e-02,2.3451805e-02,2.3884773e-02,2.3909569e-02,2.3797512e-02,2.3911476e-02,2.3505688e-02,2.3082495e-02,2.2115469e-02,2.4057388e-02,2.4357796e-02,2.4817705e-02,2.4351597e-02,2.4653435e-02,2.4016619e-02,2.4365902e-02,2.4302244e-02,2.4353504e-02,2.4762869e-02,2.5120020e-02,2.4506092e-02,2.4912357e-02,2.3937464e-02,2.3678541e-02,2.4461746e-02,2.4509668e-02,2.5035381e-02,2.4638176e-02,2.4983644e-02,2.3247480e-02,2.3413897e-02,2.4311304e-02,2.4669170e-02,2.5096893e-02,2.5616646e-02,2.4679422e-02,2.4744034e-02,2.5225401e-02,2.4620771e-02,2.4720192e-02,2.4500132e-02,2.4914026e-02,2.5097609e-02,2.5087595e-02,2.4883986e-02,2.4739027e-02,2.4430037e-02,2.4424314e-02,2.3658752e-02,2.4142027e-02,2.3774147e-02,2.3916006e-02,2.4183989e-02,2.4197578e-02,2.3626328e-02,2.3941517e-02,2.4016380e-02,2.4674177e-02,2.3914337e-02,2.4108410e-02,2.4086237e-02,2.3697138e-02,2.3618460e-02,2.3933887e-02,2.3591757e-02,2.3519993e-02,2.4326324e-02,2.3786545e-02,2.4132967e-02,2.3948193e-02,2.3589611e-02,2.3900509e-02,2.3614645e-02,2.4100065e-02,2.3666739e-02,2.3753762e-02,2.4174452e-02,2.3414373e-02,2.3714423e-02,2.3804188e-02,2.3772359e-02,2.4125338e-02,2.3946643e-02,2.4035811e-02,2.3903131e-02,2.3929954e-02,2.3923159e-02,2.3758650e-02,2.3796082e-02,2.3764849e-02,2.3836851e-02,2.3744345e-02,2.3756266e-02,2.3822308e-02,2.3732066e-02,2.3725271e-02,2.3641706e-02,2.3491621e-02,2.3468733e-02,2.3393273e-02,2.3514390e-02,2.3405194e-02,2.3388624e-02,2.3360372e-02,2.3363113e-02,2.3419499e-02,2.3406029e-02,2.3413658e-02,2.3420572e-02,2.3480296e-02,2.3521662e-02,2.3537040e-02,2.3532271e-02,2.3553967e-02,2.3568749e-02,2.3617506e-02,2.3566365e-02,2.3591757e-02,2.3607850e-02,2.3634791e-02,2.3629546e-02,2.3653626e-02,2.3666620e-02,2.3672462e-02,2.3708463e-02,2.3731947e-02,2.3756146e-02,2.3743629e-02,2.3750186e-02,2.3782730e-02,2.3824096e-02,2.3907304e-02,2.4006128e-02,2.4097562e-02,2.4176121e-02,2.4288297e-02,2.4406075e-02,2.4493217e-02,2.4549961e-02,2.4621010e-02,2.4654269e-02,2.4702072e-02,2.4708629e-02,2.4697065e-02,2.4700880e-02,2.4649382e-02,2.4596810e-02,2.4540067e-02,2.4422884e-02,2.4344087e-02,2.4232030e-02,2.4121046e-02,2.4033308e-02,2.4028301e-02,2.4036229e-02,2.4066210e-02,2.4095535e-02,2.4089396e-02,2.4075806e-02,2.4044275e-02,2.4026155e-02,2.3997426e-02,2.3981750e-02,2.3949146e-02,2.3918927e-02,2.3873925e-02,2.3849070e-02,2.3815989e-02,2.3787558e-02,2.3776591e-02,2.3750484e-02,2.3716450e-02,2.3725450e-02,2.3712814e-02,2.3701727e-02,2.3724198e-02,2.3742080e-02,2.3762822e-02,2.3786187e-02,2.3833156e-02,2.3892581e-02,2.3950994e-02,2.4027705e-02,2.4136186e-02,2.4227738e-02,2.4351954e-02,2.4448156e-02,2.4553955e-02,2.4645209e-02,2.4726331e-02,2.4781644e-02,2.4832964e-02,2.4865389e-02,2.4879575e-02,2.4886847e-02,2.4885595e-02,2.4901986e-02,2.4904788e-02,2.4914384e-02,2.4931788e-02,2.4940848e-02,2.4949789e-02,2.4941981e-02,2.4937153e-02,2.4949968e-02,2.4965048e-02,2.4991155e-02,2.4998665e-02,2.5036275e-02,2.5071979e-02,2.5098801e-02,2.5140107e-02,2.5173187e-02,2.5218189e-02,2.5260627e-02,2.5309324e-02,2.5366545e-02,2.5417507e-02,2.5495470e-02,2.5546372e-02,2.5613904e-02,2.5692821e-02,2.5797904e-02,2.5906324e-02,2.6028574e-02,2.6151061e-02,2.6313424e-02,2.6485682e-02,2.6687741e-02,2.6937246e-02,2.7230203e-02,2.7586102e-02,2.7979851e-02,2.8438270e-02,2.8957844e-02,2.9529810e-02,3.0169666e-02,3.0864894e-02,3.1614721e-02,3.2453060e-02,3.3365905e-02,3.4352005e-02,3.5508513e-02,3.6775708e-02,3.8155556e-02,3.9656997e-02,4.1185915e-02,4.2723298e-02,4.4126570e-02,4.5346022e-02,4.6362460e-02,4.7087967e-02,4.7552705e-02,4.7813714e-02,4.7883272e-02,4.7815621e-02,4.7641993e-02,4.7372460e-02,4.7024965e-02,4.6618700e-02,4.6157360e-02,4.5617461e-02,4.5027554e-02,4.4432521e-02,4.3764710e-02,4.3106914e-02,4.2417526e-02,4.1732192e-02,4.1056573e-02,4.0345907e-02,3.9661646e-02,3.9026499e-02,3.8352311e-02,3.7706494e-02,3.7075579e-02,3.6452949e-02,3.5853982e-02,3.5262883e-02,3.4693837e-02,3.4163892e-02,3.3622921e-02,3.3122659e-02,3.2643557e-02,3.2189131e-02,3.1748831e-02,3.1333148e-02,3.0941784e-02,3.0580223e-02,3.0237257e-02,2.9912233e-02,2.9617965e-02,2.9348969e-02,2.9093862e-02,2.8864861e-02,2.8650045e-02,2.8456330e-02,2.8274059e-02,2.8136730e-02,2.8014660e-02,2.7922153e-02,2.7845860e-02,2.7783513e-02,2.7723789e-02,2.7686477e-02,2.7692080e-02,2.7707934e-02,2.7743459e-02,2.7788699e-02,2.7871788e-02,2.7978480e-02,2.8109789e-02,2.8256238e-02,2.8423011e-02,2.8622866e-02,2.8836906e-02,2.9094934e-02,2.9350519e-02,2.9601336e-02,2.9877067e-02,3.0189395e-02,3.7029743e-02,3.7317872e-02,3.7632346e-02,3.7940562e-02,3.8278580e-02,3.8636148e-02,3.9012432e-02,3.9429784e-02,3.9893687e-02,4.0414453e-02,4.1039765e-02,4.1791141e-02,4.2681634e-02,4.3849647e-02,4.5237064e-02,4.6950817e-02,4.9030304e-02,5.1497877e-02,5.4370224e-02,5.7600737e-02,6.1038256e-02,6.4787865e-02,6.8503737e-02,7.2013915e-02,7.5336397e-02,7.8163028e-02,8.0425024e-02,8.2142949e-02,8.3244503e-02,8.3894491e-02,8.4112465e-02,8.4064305e-02,8.3794832e-02,8.3401799e-02,8.2942486e-02,8.2452297e-02,8.1950247e-02,8.1479013e-02,8.1061661e-02,8.0681980e-02,8.0359459e-02,8.0080688e-02,7.9850018e-02,7.9635262e-02,7.9442561e-02,7.9218626e-02,7.8964710e-02,7.8682065e-02,7.8342140e-02,7.7962875e-02,7.7550411e-02,7.7095389e-02,7.6636851e-02,7.6174736e-02,7.5711608e-02,7.5258732e-02,7.4808717e-02,7.4368000e-02,7.3949993e-02,7.3549688e-02,7.3162377e-02,7.2780013e-02,7.2414100e-02,7.2066188e-02,7.1712971e-02,7.1370184e-02,7.1060300e-02,7.0742011e-02,7.0442796e-02,7.0157647e-02,6.9890022e-02,6.9640040e-02,6.9400191e-02,6.9191158e-02,6.8994462e-02,6.8842351e-02,6.8721712e-02,6.8634808e-02,6.8574488e-02,6.8567991e-02,6.8605423e-02,6.8685174e-02,6.8814814e-02,6.9007516e-02,6.9251180e-02,6.9536269e-02,6.9894254e-02,7.0323169e-02,7.0799708e-02,7.1363688e-02,7.1979761e-02,7.2686672e-02,7.3469281e-02,7.4308157e-02,7.5242698e-02,7.6276124e-02,7.7382743e-02,7.8621030e-02,7.9922438e-02,8.1390679e-02,8.2972825e-02,8.4686935e-02,8.6547911e-02,8.8571995e-02,9.0778977e-02,9.3170166e-02,9.5706731e-02,9.8508477e-02,0.1014974,0.1046767,0.1080866,0.1117334,0.1156031,0.1196801,0.1238791,0.1283177,0.1329340,0.1376400,0.1424910,0.1473972,0.1523982,0.1574017,0.1623372,0.1673411,0.1723369,0.1772954,0.1823388,0.1874621,0.1928779,0.1985937,0.2046997,0.2115107,0.2192067,0.2278969,0.2380437,0.2495324,0.2634373,0.2794568,0.2983082,0.3204798,0.3470670,0.3781240,0.4142615,0.4546002,0.5009342,0.5523958,0.6085646,0.6696465,0.7342961,0.8024220,0.8716232,0.9392204,1.0058264,1.0685253,1.1264936,1.1772182,1.2212943,1.2584485,1.2889774,1.3124721,1.3305993,1.3434863,1.3525474,1.3575823,1.3594851,1.3588655,1.3562056,1.3515832,1.3456166,1.3384228,1.3302824,1.3214521,1.3126438,1.3033669,1.2937844,1.2845076,1.2746994,1.2646630,1.2535267,1.2408205,1.2264714,1.2097192,1.1912198,1.1699667,1.1469942,1.1226256,1.0972623,1.0711894,1.0443348,1.0176926,0.9917077,0.9656157,0.9403230,0.9153479,0.8913497,0.8682170,0.8452764,0.8231719,0.8018422,0.7810245,0.7609948,0.7411131,0.7218452,0.7034178,0.6852028,0.6676670,0.6503676,0.6336928,0.6177585,0.6019620,0.5867906,0.5720078,0.5578190,0.5442642,0.5308787,0.5180581,0.5057611,0.4938644,0.4826199,0.4714769,0.4608361,0.4507472,0.4409226,0.4315981,0.4224806,0.4137833,0.4055500,0.3974729,0.3898362,0.3823849,0.3753007,0.3685894,0.3620181,0.3557939,0.3497348,0.3440259,0.3385717,0.3332271,0.3281566,0.3232838,0.3186076,0.3141859,0.3098115,0.3056599,0.3016846,0.2978629,0.2942404,0.2906404,0.2872267,0.2839985,0.2808426,0.2778547,0.2749168,0.2720504,0.2694267,0.2668154,0.2643876,0.2619785,0.2596720,0.2575228,0.2554008,0.2534001,0.2514475,0.2495784,0.2478551,0.2461611,0.2445825,0.2430428,0.2415842,0.2402696,0.2389498,0.2377340,0.2365906,0.2355360,0.2345699,0.2336517,0.2328151,0.2320517,0.2313776,0.2308005,0.2302930,0.2298694,0.2295171,0.2292864,0.2290989,0.2289935,0.2289677,0.2290236,0.2291549,0.2293649,0.2296763,0.2300945,0.2305911,0.2311842,0.2318681,0.2326479,0.2335352,0.2345122,0.2356089,0.2367736,0.2380533,0.2394468,0.2409797,0.2425875,0.2443327,0.2462120,0.2481776,0.2503482,0.2526137,0.2550386,0.2576134,0.2603175,0.2632543,0.2663326,0.2695722,0.2730112,0.2765577,0.2804334,0.2844527,0.2886936,0.2931320,0.2976823,0.3025532,0.3075441,0.3127779,0.3181342,0.3235627,0.3292472,0.3349462,0.3408380,0.3466929,0.3525221,0.3584069,0.3641219,0.3698615,0.3754026,0.3807018,0.3858241,0.3905950,0.3952377,0.3994838,0.4034691,0.4070935,0.4103468,0.4133561,0.4160263,0.4184692,0.4206477,0.4225651,0.4243382,0.4259223,0.4274627,0.4289279,0.4303644,0.4318167,0.4332918,0.4348962,0.4366191,0.4384910,0.4405863,0.4429361,0.4455692,0.4485012,0.4518903,0.4557179,0.4600207,0.4649762,0.4705720,0.4772922,0.4849196,0.4936978,0.5037018,0.5150161,0.5284010,0.5438348,0.5619060,0.5826309,0.6067071,0.6349871,0.6674803,0.7065716,0.7509269,0.8022907,0.8622780,0.9315431,1.0139900,1.1099081,1.2211390,1.3455305,1.4839240,1.6360285,1.7978692,1.9739577,2.1477759,2.3144581,2.4595544,2.5702589,2.6448765,2.7021668,2.7328444,2.7416248,2.7495363,2.7603514,2.7746711,2.7924230,2.8058679,2.8135467,2.8178232,2.8263447,2.8335280,2.8493762,2.8644264,2.8760571,2.8919041,2.9025066,2.9110084,2.9162726,2.9194510,2.9222565,2.9215398,2.9213212,2.9209988,2.9201760,2.9171872,2.9126813,2.9100413,2.9007215,2.8865950,2.8755338,2.8609004,2.8406374,2.8313022,2.8219333,2.8147199,2.8061380,2.7978811,2.7791021,2.7554569,2.7402265,2.7248731,2.7164478,2.6996574,2.6675773,2.6352811,2.6108496,2.5794101,2.5536139,2.5271087,2.4906316,2.4546533,2.4181674,2.3808956,2.3441021,2.3113589,2.2701955,2.2378116,2.1973815,2.1621592,2.1276095,2.0934925,2.0583091,2.0243983,1.9908993,1.9582474,1.9284140,1.8959712,1.8655260,1.8352839,1.8062115,1.7786771,1.7519355,1.7217048,1.6955215,1.6700208,1.6435869,1.6182989,1.5937138,1.5696905,1.5457668,1.5228131,1.4996784,1.4785846,1.4565452,1.4359648,1.4155800,1.3952703,1.3766570,1.3573464,1.3387778,1.3201656,1.3024902,1.2848436,1.2680418,1.2511225,1.2349933,1.2191436,1.2046099,1.1885564,1.1737163,1.1595913,1.1457348,1.1321486,1.1188211,1.1062055,1.0939044,1.0818448,1.0703461,1.0589378,1.0484471,1.0377698,1.0279973,1.0182344,1.0091100,1.0000600,0.9914482,0.9833193,0.9752586,0.9678878,0.9605679,0.9535312,0.9469930,0.9401910,0.9341765,0.9283215,0.9229396,0.9174840,0.9125461,0.9075492,0.9032906,0.8987594,0.8947125,0.8909302,0.8872113,0.8839375,0.8805752,0.8777552,0.8749412,0.8723131,0.8700409,0.8680496,0.8658953,0.8641599,0.8626165,0.8613129,0.8602780,0.8595684,0.8587556,0.8580915,0.8579046,0.8580016,0.8580112,0.8585140,0.8588780,0.8596311,0.8605667,0.8616531,0.8628310,0.8644620,0.8660766,0.8681973,0.8700798,0.8725864,0.8751263,0.8777740,0.8807156,0.8840200,0.8874516,0.8912060,0.8954255,0.8992304,0.9036334,0.9082260,0.9130901,0.9181468,0.9235526,0.9289307,0.9347208,0.9406525,0.9469343,0.9535160,0.9601321,0.9671310,0.9744111,0.9819105,0.9896289,0.9975823,1.0059108,1.0144650,1.0231552,1.0324074,1.0417038,1.0515467,1.0609436,1.0710586,1.0815690,1.0922774,1.1032267,1.1145024,1.1262164,1.1380152,1.1500690,1.1621863,1.1750060,1.1879265,1.2008971,1.2149365,1.2285156,1.2420976,1.2570436,1.2710783,1.2859814,1.3011874,1.3169332,1.3323359,1.3484722,1.3647527,1.3825380,1.3992016,1.4164324,1.4334958,1.4519403,1.4690870,1.4877511,1.5060735,1.5255120,1.5443873,1.5653324,1.5837575,1.6033334,1.6244310,1.6436952,1.6639332,1.6861353,1.7056249,1.7273823,1.7478968,1.7694484,1.7900225,1.8119729,1.8334390,1.8572458,1.8778636,1.8983094,1.9227879,1.9405695,1.9669983,1.9903779,2.0088384,2.0339994,2.0516121,2.0762775,2.0950885,2.1138060,2.1377172,2.1607299,2.1772306,2.1963232,2.2247400,2.2412875,2.2568018,2.2710819,2.2859988,2.3048227,2.3245890,2.3376729,2.3541157,2.3759174,2.3964884,2.4107144,2.4154043,2.4175904,2.4226122,2.4273870,2.4367931,2.4488454,2.4571609,2.4644475,2.4695072,2.4716525,2.4690540,2.4711840,2.4698112,2.4720221,2.4716685,2.4735537,2.4710019,2.4735434,2.4715657,2.4715612,2.4710333,2.4707148,2.4689918,2.4683952,2.4627633,2.4604752,2.4609156,2.4587533,2.4544818,2.4531393,2.4479413
[truncated: 321,347 more chars]
