# Supplementary material for: Evaluating Spectral Signals to Identify Spectral Error
Source: PLoS One. 2016 Jan 5;11(1):e0146249. doi: 10.1371/journal.pone.0146249 (PMC4701180; doi:10.1371/journal.pone.0146249)
Supplement: S1 File — Additional data sets and short “read me” files with explanations are provided to show results of repeated tests supporting the statement on the instrument flaw. (ZIP) [file pone.0146249.s001.zip › PONE_Bazar-et-al_rawdata-files-captioncorrected/figure_9/figure_9-XDS.TXT]

"temperature","400.00","400.50","401.00","401.50","402.00","402.50","403.00","403.50","404.00","404.50","405.00","405.50","406.00","406.50","407.00","407.50","408.00","408.50","409.00","409.50","410.00","410.50","411.00","411.50","412.00","412.50","413.00","413.50","414.00","414.50","415.00","415.50","416.00","416.50","417.00","417.50","418.00","418.50","419.00","419.50","420.00","420.50","421.00","421.50","422.00","422.50","423.00","423.50","424.00","424.50","425.00","425.50","426.00","426.50","427.00","427.50","428.00","428.50","429.00","429.50","430.00","430.50","431.00","431.50","432.00","432.50","433.00","433.50","434.00","434.50","435.00","435.50","436.00","436.50","437.00","437.50","438.00","438.50","439.00","439.50","440.00","440.50","441.00","441.50","442.00","442.50","443.00","443.50","444.00","444.50","445.00","445.50","446.00","446.50","447.00","447.50","448.00","448.50","449.00","449.50","450.00","450.50","451.00","451.50","452.00","452.50","453.00","453.50","454.00","454.50","455.00","455.50","456.00","456.50","457.00","457.50","458.00","458.50","459.00","459.50","460.00","460.50","461.00","461.50","462.00","462.50","463.00","463.50","464.00","464.50","465.00","465.50","466.00","466.50","467.00","467.50","468.00","468.50","469.00","469.50","470.00","470.50","471.00","471.50","472.00","472.50","473.00","473.50","474.00","474.50","475.00","475.50","476.00","476.50","477.00","477.50","478.00","478.50","479.00","479.50","480.00","480.50","481.00","481.50","482.00","482.50","483.00","483.50","484.00","484.50","485.00","485.50","486.00","486.50","487.00","487.50","488.00","488.50","489.00","489.50","490.00","490.50","491.00","491.50","492.00","492.50","493.00","493.50","494.00","494.50","495.00","495.50","496.00","496.50","497.00","497.50","498.00","498.50","499.00","499.50","500.00","500.50","501.00","501.50","502.00","502.50","503.00","503.50","504.00","504.50","505.00","505.50","506.00","506.50","507.00","507.50","508.00","508.50","509.00","509.50","510.00","510.50","511.00","511.50","512.00","512.50","513.00","513.50","514.00","514.50","515.00","515.50","516.00","516.50","517.00","517.50","518.00","518.50","519.00","519.50","520.00","520.50","521.00","521.50","522.00","522.50","523.00","523.50","524.00","524.50","525.00","525.50","526.00","526.50","527.00","527.50","528.00","528.50","529.00","529.50","530.00","530.50","531.00","531.50","532.00","532.50","533.00","533.50","534.00","534.50","535.00","535.50","536.00","536.50","537.00","537.50","538.00","538.50","539.00","539.50","540.00","540.50","541.00","541.50","542.00","542.50","543.00","543.50","544.00","544.50","545.00","545.50","546.00","546.50","547.00","547.50","548.00","548.50","549.00","549.50","550.00","550.50","551.00","551.50","552.00","552.50","553.00","553.50","554.00","554.50","555.00","555.50","556.00","556.50","557.00","557.50","558.00","558.50","559.00","559.50","560.00","560.50","561.00","561.50","562.00","562.50","563.00","563.50","564.00","564.50","565.00","565.50","566.00","566.50","567.00","567.50","568.00","568.50","569.00","569.50","570.00","570.50","571.00","571.50","572.00","572.50","573.00","573.50","574.00","574.50","575.00","575.50","576.00","576.50","577.00","577.50","578.00","578.50","579.00","579.50","580.00","580.50","581.00","581.50","582.00","582.50","583.00","583.50","584.00","584.50","585.00","585.50","586.00","586.50","587.00","587.50","588.00","588.50","589.00","589.50","590.00","590.50","591.00","591.50","592.00","592.50","593.00","593.50","594.00","594.50","595.00","595.50","596.00","596.50","597.00","597.50","598.00","598.50","599.00","599.50","600.00","600.50","601.00","601.50","602.00","602.50","603.00","603.50","604.00","604.50","605.00","605.50","606.00","606.50","607.00","607.50","608.00","608.50","609.00","609.50","610.00","610.50","611.00","611.50","612.00","612.50","613.00","613.50","614.00","614.50","615.00","615.50","616.00","616.50","617.00","617.50","618.00","618.50","619.00","619.50","620.00","620.50","621.00","621.50","622.00","622.50","623.00","623.50","624.00","624.50","625.00","625.50","626.00","626.50","627.00","627.50","628.00","628.50","629.00","629.50","630.00","630.50","631.00","631.50","632.00","632.50","633.00","633.50","634.00","634.50","635.00","635.50","636.00","636.50","637.00","637.50","638.00","638.50","639.00","639.50","640.00","640.50","641.00","641.50","642.00","642.50","643.00","643.50","644.00","644.50","645.00","645.50","646.00","646.50","647.00","647.50","648.00","648.50","649.00","649.50","650.00","650.50","651.00","651.50","652.00","652.50","653.00","653.50","654.00","654.50","655.00","655.50","656.00","656.50","657.00","657.50","658.00","658.50","659.00","659.50","660.00","660.50","661.00","661.50","662.00","662.50","663.00","663.50","664.00","664.50","665.00","665.50","666.00","666.50","667.00","667.50","668.00","668.50","669.00","669.50","670.00","670.50","671.00","671.50","672.00","672.50","673.00","673.50","674.00","674.50","675.00","675.50","676.00","676.50","677.00","677.50","678.00","678.50","679.00","679.50","680.00","680.50","681.00","681.50","682.00","682.50","683.00","683.50","684.00","684.50","685.00","685.50","686.00","686.50","687.00","687.50","688.00","688.50","689.00","689.50","690.00","690.50","691.00","691.50","692.00","692.50","693.00","693.50","694.00","694.50","695.00","695.50","696.00","696.50","697.00","697.50","698.00","698.50","699.00","699.50","700.00","700.50","701.00","701.50","702.00","702.50","703.00","703.50","704.00","704.50","705.00","705.50","706.00","706.50","707.00","707.50","708.00","708.50","709.00","709.50","710.00","710.50","711.00","711.50","712.00","712.50","713.00","713.50","714.00","714.50","715.00","715.50","716.00","716.50","717.00","717.50","718.00","718.50","719.00","719.50","720.00","720.50","721.00","721.50","722.00","722.50","723.00","723.50","724.00","724.50","725.00","725.50","726.00","726.50","727.00","727.50","728.00","728.50","729.00","729.50","730.00","730.50","731.00","731.50","732.00","732.50","733.00","733.50","734.00","734.50","735.00","735.50","736.00","736.50","737.00","737.50","738.00","738.50","739.00","739.50","740.00","740.50","741.00","741.50","742.00","742.50","743.00","743.50","744.00","744.50","745.00","745.50","746.00","746.50","747.00","747.50","748.00","748.50","749.00","749.50","750.00","750.50","751.00","751.50","752.00","752.50","753.00","753.50","754.00","754.50","755.00","755.50","756.00","756.50","757.00","757.50","758.00","758.50","759.00","759.50","760.00","760.50","761.00","761.50","762.00","762.50","763.00","763.50","764.00","764.50","765.00","765.50","766.00","766.50","767.00","767.50","768.00","768.50","769.00","769.50","770.00","770.50","771.00","771.50","772.00","772.50","773.00","773.50","774.00","774.50","775.00","775.50","776.00","776.50","777.00","777.50","778.00","778.50","779.00","779.50","780.00","780.50","781.00","781.50","782.00","782.50","783.00","783.50","784.00","784.50","785.00","785.50","786.00","786.50","787.00","787.50","788.00","788.50","789.00","789.50","790.00","790.50","791.00","791.50","792.00","792.50","793.00","793.50","794.00","794.50","795.00","795.50","796.00","796.50","797.00","797.50","798.00","798.50","799.00","799.50","800.00","800.50","801.00","801.50","802.00","802.50","803.00","803.50","804.00","804.50","805.00","805.50","806.00","806.50","807.00","807.50","808.00","808.50","809.00","809.50","810.00","810.50","811.00","811.50","812.00","812.50","813.00","813.50","814.00","814.50","815.00","815.50","816.00","816.50","817.00","817.50","818.00","818.50","819.00","819.50","820.00","820.50","821.00","821.50","822.00","822.50","823.00","823.50","824.00","824.50","825.00","825.50","826.00","826.50","827.00","827.50","828.00","828.50","829.00","829.50","830.00","830.50","831.00","831.50","832.00","832.50","833.00","833.50","834.00","834.50","835.00","835.50","836.00","836.50","837.00","837.50","838.00","838.50","839.00","839.50","840.00","840.50","841.00","841.50","842.00","842.50","843.00","843.50","844.00","844.50","845.00","845.50","846.00","846.50","847.00","847.50","848.00","848.50","849.00","849.50","850.00","850.50","851.00","851.50","852.00","852.50","853.00","853.50","854.00","854.50","855.00","855.50","856.00","856.50","857.00","857.50","858.00","858.50","859.00","859.50","860.00","860.50","861.00","861.50","862.00","862.50","863.00","863.50","864.00","864.50","865.00","865.50","866.00","866.50","867.00","867.50","868.00","868.50","869.00","869.50","870.00","870.50","871.00","871.50","872.00","872.50","873.00","873.50","874.00","874.50","875.00","875.50","876.00","876.50","877.00","877.50","878.00","878.50","879.00","879.50","880.00","880.50","881.00","881.50","882.00","882.50","883.00","883.50","884.00","884.50","885.00","885.50","886.00","886.50","887.00","887.50","888.00","888.50","889.00","889.50","890.00","890.50","891.00","891.50","892.00","892.50","893.00","893.50","894.00","894.50","895.00","895.50","896.00","896.50","897.00","897.50","898.00","898.50","899.00","899.50","900.00","900.50","901.00","901.50","902.00","902.50","903.00","903.50","904.00","904.50","905.00","905.50","906.00","906.50","907.00","907.50","908.00","908.50","909.00","909.50","910.00","910.50","911.00","911.50","912.00","912.50","913.00","913.50","914.00","914.50","915.00","915.50","916.00","916.50","917.00","917.50","918.00","918.50","919.00","919.50","920.00","920.50","921.00","921.50","922.00","922.50","923.00","923.50","924.00","924.50","925.00","925.50","926.00","926.50","927.00","927.50","928.00","928.50","929.00","929.50","930.00","930.50","931.00","931.50","932.00","932.50","933.00","933.50","934.00","934.50","935.00","935.50","936.00","936.50","937.00","937.50","938.00","938.50","939.00","939.50","940.00","940.50","941.00","941.50","942.00","942.50","943.00","943.50","944.00","944.50","945.00","945.50","946.00","946.50","947.00","947.50","948.00","948.50","949.00","949.50","950.00","950.50","951.00","951.50","952.00","952.50","953.00","953.50","954.00","954.50","955.00","955.50","956.00","956.50","957.00","957.50","958.00","958.50","959.00","959.50","960.00","960.50","961.00","961.50","962.00","962.50","963.00","963.50","964.00","964.50","965.00","965.50","966.00","966.50","967.00","967.50","968.00","968.50","969.00","969.50","970.00","970.50","971.00","971.50","972.00","972.50","973.00","973.50","974.00","974.50","975.00","975.50","976.00","976.50","977.00","977.50","978.00","978.50","979.00","979.50","980.00","980.50","981.00","981.50","982.00","982.50","983.00","983.50","984.00","984.50","985.00","985.50","986.00","986.50","987.00","987.50","988.00","988.50","989.00","989.50","990.00","990.50","991.00","991.50","992.00","992.50","993.00","993.50","994.00","994.50","995.00","995.50","996.00","996.50","997.00","997.50","998.00","998.50","999.00","999.50","1000.00","1000.50","1001.00","1001.50","1002.00","1002.50","1003.00","1003.50","1004.00","1004.50","1005.00","1005.50","1006.00","1006.50","1007.00","1007.50","1008.00","1008.50","1009.00","1009.50","1010.00","1010.50","1011.00","1011.50","1012.00","1012.50","1013.00","1013.50","1014.00","1014.50","1015.00","1015.50","1016.00","1016.50","1017.00","1017.50","1018.00","1018.50","1019.00","1019.50","1020.00","1020.50","1021.00","1021.50","1022.00","1022.50","1023.00","1023.50","1024.00","1024.50","1025.00","1025.50","1026.00","1026.50","1027.00","1027.50","1028.00","1028.50","1029.00","1029.50","1030.00","1030.50","1031.00","1031.50","1032.00","1032.50","1033.00","1033.50","1034.00","1034.50","1035.00","1035.50","1036.00","1036.50","1037.00","1037.50","1038.00","1038.50","1039.00","1039.50","1040.00","1040.50","1041.00","1041.50","1042.00","1042.50","1043.00","1043.50","1044.00","1044.50","1045.00","1045.50","1046.00","1046.50","1047.00","1047.50","1048.00","1048.50","1049.00","1049.50","1050.00","1050.50","1051.00","1051.50","1052.00","1052.50","1053.00","1053.50","1054.00","1054.50","1055.00","1055.50","1056.00","1056.50","1057.00","1057.50","1058.00","1058.50","1059.00","1059.50","1060.00","1060.50","1061.00","1061.50","1062.00","1062.50","1063.00","1063.50","1064.00","1064.50","1065.00","1065.50","1066.00","1066.50","1067.00","1067.50","1068.00","1068.50","1069.00","1069.50","1070.00","1070.50","1071.00","1071.50","1072.00","1072.50","1073.00","1073.50","1074.00","1074.50","1075.00","1075.50","1076.00","1076.50","1077.00","1077.50","1078.00","1078.50","1079.00","1079.50","1080.00","1080.50","1081.00","1081.50","1082.00","1082.50","1083.00","1083.50","1084.00","1084.50","1085.00","1085.50","1086.00","1086.50","1087.00","1087.50","1088.00","1088.50","1089.00","1089.50","1090.00","1090.50","1091.00","1091.50","1092.00","1092.50","1093.00","1093.50","1094.00","1094.50","1095.00","1095.50","1096.00","1096.50","1097.00","1097.50","1098.00","1098.50","1099.00","1099.50","1100.00","1100.50","1101.00","1101.50","1102.00","1102.50","1103.00","1103.50","1104.00","1104.50","1105.00","1105.50","1106.00","1106.50","1107.00","1107.50","1108.00","1108.50","1109.00","1109.50","1110.00","1110.50","1111.00","1111.50","1112.00","1112.50","1113.00","1113.50","1114.00","1114.50","1115.00","1115.50","1116.00","1116.50","1117.00","1117.50","1118.00","1118.50","1119.00","1119.50","1120.00","1120.50","1121.00","1121.50","1122.00","1122.50","1123.00","1123.50","1124.00","1124.50","1125.00","1125.50","1126.00","1126.50","1127.00","1127.50","1128.00","1128.50","1129.00","1129.50","1130.00","1130.50","1131.00","1131.50","1132.00","1132.50","1133.00","1133.50","1134.00","1134.50","1135.00","1135.50","1136.00","1136.50","1137.00","1137.50","1138.00","1138.50","1139.00","1139.50","1140.00","1140.50","1141.00","1141.50","1142.00","1142.50","1143.00","1143.50","1144.00","1144.50","1145.00","1145.50","1146.00","1146.50","1147.00","1147.50","1148.00","1148.50","1149.00","1149.50","1150.00","1150.50","1151.00","1151.50","1152.00","1152.50","1153.00","1153.50","1154.00","1154.50","1155.00","1155.50","1156.00","1156.50","1157.00","1157.50","1158.00","1158.50","1159.00","1159.50","1160.00","1160.50","1161.00","1161.50","1162.00","1162.50","1163.00","1163.50","1164.00","1164.50","1165.00","1165.50","1166.00","1166.50","1167.00","1167.50","1168.00","1168.50","1169.00","1169.50","1170.00","1170.50","1171.00","1171.50","1172.00","1172.50","1173.00","1173.50","1174.00","1174.50","1175.00","1175.50","1176.00","1176.50","1177.00","1177.50","1178.00","1178.50","1179.00","1179.50","1180.00","1180.50","1181.00","1181.50","1182.00","1182.50","1183.00","1183.50","1184.00","1184.50","1185.00","1185.50","1186.00","1186.50","1187.00","1187.50","1188.00","1188.50","1189.00","1189.50","1190.00","1190.50","1191.00","1191.50","1192.00","1192.50","1193.00","1193.50","1194.00","1194.50","1195.00","1195.50","1196.00","1196.50","1197.00","1197.50","1198.00","1198.50","1199.00","1199.50","1200.00","1200.50","1201.00","1201.50","1202.00","1202.50","1203.00","1203.50","1204.00","1204.50","1205.00","1205.50","1206.00","1206.50","1207.00","1207.50","1208.00","1208.50","1209.00","1209.50","1210.00","1210.50","1211.00","1211.50","1212.00","1212.50","1213.00","1213.50","1214.00","1214.50","1215.00","1215.50","1216.00","1216.50","1217.00","1217.50","1218.00","1218.50","1219.00","1219.50","1220.00","1220.50","1221.00","1221.50","1222.00","1222.50","1223.00","1223.50","1224.00","1224.50","1225.00","1225.50","1226.00","1226.50","1227.00","1227.50","1228.00","1228.50","1229.00","1229.50","1230.00","1230.50","1231.00","1231.50","1232.00","1232.50","1233.00","1233.50","1234.00","1234.50","1235.00","1235.50","1236.00","1236.50","1237.00","1237.50","1238.00","1238.50","1239.00","1239.50","1240.00","1240.50","1241.00","1241.50","1242.00","1242.50","1243.00","1243.50","1244.00","1244.50","1245.00","1245.50","1246.00","1246.50","1247.00","1247.50","1248.00","1248.50","1249.00","1249.50","1250.00","1250.50","1251.00","1251.50","1252.00","1252.50","1253.00","1253.50","1254.00","1254.50","1255.00","1255.50","1256.00","1256.50","1257.00","1257.50","1258.00","1258.50","1259.00","1259.50","1260.00","1260.50","1261.00","1261.50","1262.00","1262.50","1263.00","1263.50","1264.00","1264.50","1265.00","1265.50","1266.00","1266.50","1267.00","1267.50","1268.00","1268.50","1269.00","1269.50","1270.00","1270.50","1271.00","1271.50","1272.00","1272.50","1273.00","1273.50","1274.00","1274.50","1275.00","1275.50","1276.00","1276.50","1277.00","1277.50","1278.00","1278.50","1279.00","1279.50","1280.00","1280.50","1281.00","1281.50","1282.00","1282.50","1283.00","1283.50","1284.00","1284.50","1285.00","1285.50","1286.00","1286.50","1287.00","1287.50","1288.00","1288.50","1289.00","1289.50","1290.00","1290.50","1291.00","1291.50","1292.00","1292.50","1293.00","1293.50","1294.00","1294.50","1295.00","1295.50","1296.00","1296.50","1297.00","1297.50","1298.00","1298.50","1299.00","1299.50","1300.00","1300.50","1301.00","1301.50","1302.00","1302.50","1303.00","1303.50","1304.00","1304.50","1305.00","1305.50","1306.00","1306.50","1307.00","1307.50","1308.00","1308.50","1309.00","1309.50","1310.00","1310.50","1311.00","1311.50","1312.00","1312.50","1313.00","1313.50","1314.00","1314.50","1315.00","1315.50","1316.00","1316.50","1317.00","1317.50","1318.00","1318.50","1319.00","1319.50","1320.00","1320.50","1321.00","1321.50","1322.00","1322.50","1323.00","1323.50","1324.00","1324.50","1325.00","1325.50","1326.00","1326.50","1327.00","1327.50","1328.00","1328.50","1329.00","1329.50","1330.00","1330.50","1331.00","1331.50","1332.00","1332.50","1333.00","1333.50","1334.00","1334.50","1335.00","1335.50","1336.00","1336.50","1337.00","1337.50","1338.00","1338.50","1339.00","1339.50","1340.00","1340.50","1341.00","1341.50","1342.00","1342.50","1343.00","1343.50","1344.00","1344.50","1345.00","1345.50","1346.00","1346.50","1347.00","1347.50","1348.00","1348.50","1349.00","1349.50","1350.00","1350.50","1351.00","1351.50","1352.00","1352.50","1353.00","1353.50","1354.00","1354.50","1355.00","1355.50","1356.00","1356.50","1357.00","1357.50","1358.00","1358.50","1359.00","1359.50","1360.00","1360.50","1361.00","1361.50","1362.00","1362.50","1363.00","1363.50","1364.00","1364.50","1365.00","1365.50","1366.00","1366.50","1367.00","1367.50","1368.00","1368.50","1369.00","1369.50","1370.00","1370.50","1371.00","1371.50","1372.00","1372.50","1373.00","1373.50","1374.00","1374.50","1375.00","1375.50","1376.00","1376.50","1377.00","1377.50","1378.00","1378.50","1379.00","1379.50","1380.00","1380.50","1381.00","1381.50","1382.00","1382.50","1383.00","1383.50","1384.00","1384.50","1385.00","1385.50","1386.00","1386.50","1387.00","1387.50","1388.00","1388.50","1389.00","1389.50","1390.00","1390.50","1391.00","1391.50","1392.00","1392.50","1393.00","1393.50","1394.00","1394.50","1395.00","1395.50","1396.00","1396.50","1397.00","1397.50","1398.00","1398.50","1399.00","1399.50","1400.00","1400.50","1401.00","1401.50","1402.00","1402.50","1403.00","1403.50","1404.00","1404.50","1405.00","1405.50","1406.00","1406.50","1407.00","1407.50","1408.00","1408.50","1409.00","1409.50","1410.00","1410.50","1411.00","1411.50","1412.00","1412.50","1413.00","1413.50","1414.00","1414.50","1415.00","1415.50","1416.00","1416.50","1417.00","1417.50","1418.00","1418.50","1419.00","1419.50","1420.00","1420.50","1421.00","1421.50","1422.00","1422.50","1423.00","1423.50","1424.00","1424.50","1425.00","1425.50","1426.00","1426.50","1427.00","1427.50","1428.00","1428.50","1429.00","1429.50","1430.00","1430.50","1431.00","1431.50","1432.00","1432.50","1433.00","1433.50","1434.00","1434.50","1435.00","1435.50","1436.00","1436.50","1437.00","1437.50","1438.00","1438.50","1439.00","1439.50","1440.00","1440.50","1441.00","1441.50","1442.00","1442.50","1443.00","1443.50","1444.00","1444.50","1445.00","1445.50","1446.00","1446.50","1447.00","1447.50","1448.00","1448.50","1449.00","1449.50","1450.00","1450.50","1451.00","1451.50","1452.00","1452.50","1453.00","1453.50","1454.00","1454.50","1455.00","1455.50","1456.00","1456.50","1457.00","1457.50","1458.00","1458.50","1459.00","1459.50","1460.00","1460.50","1461.00","1461.50","1462.00","1462.50","1463.00","1463.50","1464.00","1464.50","1465.00","1465.50","1466.00","1466.50","1467.00","1467.50","1468.00","1468.50","1469.00","1469.50","1470.00","1470.50","1471.00","1471.50","1472.00","1472.50","1473.00","1473.50","1474.00","1474.50","1475.00","1475.50","1476.00","1476.50","1477.00","1477.50","1478.00","1478.50","1479.00","1479.50","1480.00","1480.50","1481.00","1481.50","1482.00","1482.50","1483.00","1483.50","1484.00","1484.50","1485.00","1485.50","1486.00","1486.50","1487.00","1487.50","1488.00","1488.50","1489.00","1489.50","1490.00","1490.50","1491.00","1491.50","1492.00","1492.50","1493.00","1493.50","1494.00","1494.50","1495.00","1495.50","1496.00","1496.50","1497.00","1497.50","1498.00","1498.50","1499.00","1499.50","1500.00","1500.50","1501.00","1501.50","1502.00","1502.50","1503.00","1503.50","1504.00","1504.50","1505.00","1505.50","1506.00","1506.50","1507.00","1507.50","1508.00","1508.50","1509.00","1509.50","1510.00","1510.50","1511.00","1511.50","1512.00","1512.50","1513.00","1513.50","1514.00","1514.50","1515.00","1515.50","1516.00","1516.50","1517.00","1517.50","1518.00","1518.50","1519.00","1519.50","1520.00","1520.50","1521.00","1521.50","1522.00","1522.50","1523.00","1523.50","1524.00","1524.50","1525.00","1525.50","1526.00","1526.50","1527.00","1527.50","1528.00","1528.50","1529.00","1529.50","1530.00","1530.50","1531.00","1531.50","1532.00","1532.50","1533.00","1533.50","1534.00","1534.50","1535.00","1535.50","1536.00","1536.50","1537.00","1537.50","1538.00","1538.50","1539.00","1539.50","1540.00","1540.50","1541.00","1541.50","1542.00","1542.50","1543.00","1543.50","1544.00","1544.50","1545.00","1545.50","1546.00","1546.50","1547.00","1547.50","1548.00","1548.50","1549.00","1549.50","1550.00","1550.50","1551.00","1551.50","1552.00","1552.50","1553.00","1553.50","1554.00","1554.50","1555.00","1555.50","1556.00","1556.50","1557.00","1557.50","1558.00","1558.50","1559.00","1559.50","1560.00","1560.50","1561.00","1561.50","1562.00","1562.50","1563.00","1563.50","1564.00","1564.50","1565.00","1565.50","1566.00","1566.50","1567.00","1567.50","1568.00","1568.50","1569.00","1569.50","1570.00","1570.50","1571.00","1571.50","1572.00","1572.50","1573.00","1573.50","1574.00","1574.50","1575.00","1575.50","1576.00","1576.50","1577.00","1577.50","1578.00","1578.50","1579.00","1579.50","1580.00","1580.50","1581.00","1581.50","1582.00","1582.50","1583.00","1583.50","1584.00","1584.50","1585.00","1585.50","1586.00","1586.50","1587.00","1587.50","1588.00","1588.50","1589.00","1589.50","1590.00","1590.50","1591.00","1591.50","1592.00","1592.50","1593.00","1593.50","1594.00","1594.50","1595.00","1595.50","1596.00","1596.50","1597.00","1597.50","1598.00","1598.50","1599.00","1599.50","1600.00","1600.50","1601.00","1601.50","1602.00","1602.50","1603.00","1603.50","1604.00","1604.50","1605.00","1605.50","1606.00","1606.50","1607.00","1607.50","1608.00","1608.50","1609.00","1609.50","1610.00","1610.50","1611.00","1611.50","1612.00","1612.50","1613.00","1613.50","1614.00","1614.50","1615.00","1615.50","1616.00","1616.50","1617.00","1617.50","1618.00","1618.50","1619.00","1619.50","1620.00","1620.50","1621.00","1621.50","1622.00","1622.50","1623.00","1623.50","1624.00","1624.50","1625.00","1625.50","1626.00","1626.50","1627.00","1627.50","1628.00","1628.50","1629.00","1629.50","1630.00","1630.50","1631.00","1631.50","1632.00","1632.50","1633.00","1633.50","1634.00","1634.50","1635.00","1635.50","1636.00","1636.50","1637.00","1637.50","1638.00","1638.50","1639.00","1639.50","1640.00","1640.50","1641.00","1641.50","1642.00","1642.50","1643.00","1643.50","1644.00","1644.50","1645.00","1645.50","1646.00","1646.50","1647.00","1647.50","1648.00","1648.50","1649.00","1649.50","1650.00","1650.50","1651.00","1651.50","1652.00","1652.50","1653.00","1653.50","1654.00","1654.50","1655.00","1655.50","1656.00","1656.50","1657.00","1657.50","1658.00","1658.50","1659.00","1659.50","1660.00","1660.50","1661.00","1661.50","1662.00","1662.50","1663.00","1663.50","1664.00","1664.50","1665.00","1665.50","1666.00","1666.50","1667.00","1667.50","1668.00","1668.50","1669.00","1669.50","1670.00","1670.50","1671.00","1671.50","1672.00","1672.50","1673.00","1673.50","1674.00","1674.50","1675.00","1675.50","1676.00","1676.50","1677.00","1677.50","1678.00","1678.50","1679.00","1679.50","1680.00","1680.50","1681.00","1681.50","1682.00","1682.50","1683.00","1683.50","1684.00","1684.50","1685.00","1685.50","1686.00","1686.50","1687.00","1687.50","1688.00","1688.50","1689.00","1689.50","1690.00","1690.50","1691.00","1691.50","1692.00","1692.50","1693.00","1693.50","1694.00","1694.50","1695.00","1695.50","1696.00","1696.50","1697.00","1697.50","1698.00","1698.50","1699.00","1699.50","1700.00","1700.50","1701.00","1701.50","1702.00","1702.50","1703.00","1703.50","1704.00","1704.50","1705.00","1705.50","1706.00","1706.50","1707.00","1707.50","1708.00","1708.50","1709.00","1709.50","1710.00","1710.50","1711.00","1711.50","1712.00","1712.50","1713.00","1713.50","1714.00","1714.50","1715.00","1715.50","1716.00","1716.50","1717.00","1717.50","1718.00","1718.50","1719.00","1719.50","1720.00","1720.50","1721.00","1721.50","1722.00","1722.50","1723.00","1723.50","1724.00","1724.50","1725.00","1725.50","1726.00","1726.50","1727.00","1727.50","1728.00","1728.50","1729.00","1729.50","1730.00","1730.50","1731.00","1731.50","1732.00","1732.50","1733.00","1733.50","1734.00","1734.50","1735.00","1735.50","1736.00","1736.50","1737.00","1737.50","1738.00","1738.50","1739.00","1739.50","1740.00","1740.50","1741.00","1741.50","1742.00","1742.50","1743.00","1743.50","1744.00","1744.50","1745.00","1745.50","1746.00","1746.50","1747.00","1747.50","1748.00","1748.50","1749.00","1749.50","1750.00","1750.50","1751.00","1751.50","1752.00","1752.50","1753.00","1753.50","1754.00","1754.50","1755.00","1755.50","1756.00","1756.50","1757.00","1757.50","1758.00","1758.50","1759.00","1759.50","1760.00","1760.50","1761.00","1761.50","1762.00","1762.50","1763.00","1763.50","1764.00","1764.50","1765.00","1765.50","1766.00","1766.50","1767.00","1767.50","1768.00","1768.50","1769.00","1769.50","1770.00","1770.50","1771.00","1771.50","1772.00","1772.50","1773.00","1773.50","1774.00","1774.50","1775.00","1775.50","1776.00","1776.50","1777.00","1777.50","1778.00","1778.50","1779.00","1779.50","1780.00","1780.50","1781.00","1781.50","1782.00","1782.50","1783.00","1783.50","1784.00","1784.50","1785.00","1785.50","1786.00","1786.50","1787.00","1787.50","1788.00","1788.50","1789.00","1789.50","1790.00","1790.50","1791.00","1791.50","1792.00","1792.50","1793.00","1793.50","1794.00","1794.50","1795.00","1795.50","1796.00","1796.50","1797.00","1797.50","1798.00","1798.50","1799.00","1799.50","1800.00","1800.50","1801.00","1801.50","1802.00","1802.50","1803.00","1803.50","1804.00","1804.50","1805.00","1805.50","1806.00","1806.50","1807.00","1807.50","1808.00","1808.50","1809.00","1809.50","1810.00","1810.50","1811.00","1811.50","1812.00","1812.50","1813.00","1813.50","1814.00","1814.50","1815.00","1815.50","1816.00","1816.50","1817.00","1817.50","1818.00","1818.50","1819.00","1819.50","1820.00","1820.50","1821.00","1821.50","1822.00","1822.50","1823.00","1823.50","1824.00","1824.50","1825.00","1825.50","1826.00","1826.50","1827.00","1827.50","1828.00","1828.50","1829.00","1829.50","1830.00","1830.50","1831.00","1831.50","1832.00","1832.50","1833.00","1833.50","1834.00","1834.50","1835.00","1835.50","1836.00","1836.50","1837.00","1837.50","1838.00","1838.50","1839.00","1839.50","1840.00","1840.50","1841.00","1841.50","1842.00","1842.50","1843.00","1843.50","1844.00","1844.50","1845.00","1845.50","1846.00","1846.50","1847.00","1847.50","1848.00","1848.50","1849.00","1849.50","1850.00","1850.50","1851.00","1851.50","1852.00","1852.50","1853.00","1853.50","1854.00","1854.50","1855.00","1855.50","1856.00","1856.50","1857.00","1857.50","1858.00","1858.50","1859.00","1859.50","1860.00","1860.50","1861.00","1861.50","1862.00","1862.50","1863.00","1863.50","1864.00","1864.50","1865.00","1865.50","1866.00","1866.50","1867.00","1867.50","1868.00","1868.50","1869.00","1869.50","1870.00","1870.50","1871.00","1871.50","1872.00","1872.50","1873.00","1873.50","1874.00","1874.50","1875.00","1875.50","1876.00","1876.50","1877.00","1877.50","1878.00","1878.50","1879.00","1879.50","1880.00","1880.50","1881.00","1881.50","1882.00","1882.50","1883.00","1883.50","1884.00","1884.50","1885.00","1885.50","1886.00","1886.50","1887.00","1887.50","1888.00","1888.50","1889.00","1889.50","1890.00","1890.50","1891.00","1891.50","1892.00","1892.50","1893.00","1893.50","1894.00","1894.50","1895.00","1895.50","1896.00","1896.50","1897.00","1897.50","1898.00","1898.50","1899.00","1899.50","1900.00","1900.50","1901.00","1901.50","1902.00","1902.50","1903.00","1903.50","1904.00","1904.50","1905.00","1905.50","1906.00","1906.50","1907.00","1907.50","1908.00","1908.50","1909.00","1909.50","1910.00","1910.50","1911.00","1911.50","1912.00","1912.50","1913.00","1913.50","1914.00","1914.50","1915.00","1915.50","1916.00","1916.50","1917.00","1917.50","1918.00","1918.50","1919.00","1919.50","1920.00","1920.50","1921.00","1921.50","1922.00","1922.50","1923.00","1923.50","1924.00","1924.50","1925.00","1925.50","1926.00","1926.50","1927.00","1927.50","1928.00","1928.50","1929.00","1929.50","1930.00","1930.50","1931.00","1931.50","1932.00","1932.50","1933.00","1933.50","1934.00","1934.50","1935.00","1935.50","1936.00","1936.50","1937.00","1937.50","1938.00","1938.50","1939.00","1939.50","1940.00","1940.50","1941.00","1941.50","1942.00","1942.50","1943.00","1943.50","1944.00","1944.50","1945.00","1945.50","1946.00","1946.50","1947.00","1947.50","1948.00","1948.50","1949.00","1949.50","1950.00","1950.50","1951.00","1951.50","1952.00","1952.50","1953.00","1953.50","1954.00","1954.50","1955.00","1955.50","1956.00","1956.50","1957.00","1957.50","1958.00","1958.50","1959.00","1959.50","1960.00","1960.50","1961.00","1961.50","1962.00","1962.50","1963.00","1963.50","1964.00","1964.50","1965.00","1965.50","1966.00","1966.50","1967.00","1967.50","1968.00","1968.50","1969.00","1969.50","1970.00","1970.50","1971.00","1971.50","1972.00","1972.50","1973.00","1973.50","1974.00","1974.50","1975.00","1975.50","1976.00","1976.50","1977.00","1977.50","1978.00","1978.50","1979.00","1979.50","1980.00","1980.50","1981.00","1981.50","1982.00","1982.50","1983.00","1983.50","1984.00","1984.50","1985.00","1985.50","1986.00","1986.50","1987.00","1987.50","1988.00","1988.50","1989.00","1989.50","1990.00","1990.50","1991.00","1991.50","1992.00","1992.50","1993.00","1993.50","1994.00","1994.50","1995.00","1995.50","1996.00","1996.50","1997.00","1997.50","1998.00","1998.50","1999.00","1999.50","2000.00","2000.50","2001.00","2001.50","2002.00","2002.50","2003.00","2003.50","2004.00","2004.50","2005.00","2005.50","2006.00","2006.50","2007.00","2007.50","2008.00","2008.50","2009.00","2009.50","2010.00","2010.50","2011.00","2011.50","2012.00","2012.50","2013.00","2013.50","2014.00","2014.50","2015.00","2015.50","2016.00","2016.50","2017.00","2017.50","2018.00","2018.50","2019.00","2019.50","2020.00","2020.50","2021.00","2021.50","2022.00","2022.50","2023.00","2023.50","2024.00","2024.50","2025.00","2025.50","2026.00","2026.50","2027.00","2027.50","2028.00","2028.50","2029.00","2029.50","2030.00","2030.50","2031.00","2031.50","2032.00","2032.50","2033.00","2033.50","2034.00","2034.50","2035.00","2035.50","2036.00","2036.50","2037.00","2037.50","2038.00","2038.50","2039.00","2039.50","2040.00","2040.50","2041.00","2041.50","2042.00","2042.50","2043.00","2043.50","2044.00","2044.50","2045.00","2045.50","2046.00","2046.50","2047.00","2047.50","2048.00","2048.50","2049.00","2049.50","2050.00","2050.50","2051.00","2051.50","2052.00","2052.50","2053.00","2053.50","2054.00","2054.50","2055.00","2055.50","2056.00","2056.50","2057.00","2057.50","2058.00","2058.50","2059.00","2059.50","2060.00","2060.50","2061.00","2061.50","2062.00","2062.50","2063.00","2063.50","2064.00","2064.50","2065.00","2065.50","2066.00","2066.50","2067.00","2067.50","2068.00","2068.50","2069.00","2069.50","2070.00","2070.50","2071.00","2071.50","2072.00","2072.50","2073.00","2073.50","2074.00","2074.50","2075.00","2075.50","2076.00","2076.50","2077.00","2077.50","2078.00","2078.50","2079.00","2079.50","2080.00","2080.50","2081.00","2081.50","2082.00","2082.50","2083.00","2083.50","2084.00","2084.50","2085.00","2085.50","2086.00","2086.50","2087.00","2087.50","2088.00","2088.50","2089.00","2089.50","2090.00","2090.50","2091.00","2091.50","2092.00","2092.50","2093.00","2093.50","2094.00","2094.50","2095.00","2095.50","2096.00","2096.50","2097.00","2097.50","2098.00","2098.50","2099.00","2099.50","2100.00","2100.50","2101.00","2101.50","2102.00","2102.50","2103.00","2103.50","2104.00","2104.50","2105.00","2105.50","2106.00","2106.50","2107.00","2107.50","2108.00","2108.50","2109.00","2109.50","2110.00","2110.50","2111.00","2111.50","2112.00","2112.50","2113.00","2113.50","2114.00","2114.50","2115.00","2115.50","2116.00","2116.50","2117.00","2117.50","2118.00","2118.50","2119.00","2119.50","2120.00","2120.50","2121.00","2121.50","2122.00","2122.50","2123.00","2123.50","2124.00","2124.50","2125.00","2125.50","2126.00","2126.50","2127.00","2127.50","2128.00","2128.50","2129.00","2129.50","2130.00","2130.50","2131.00","2131.50","2132.00","2132.50","2133.00","2133.50","2134.00","2134.50","2135.00","2135.50","2136.00","2136.50","2137.00","2137.50","2138.00","2138.50","2139.00","2139.50","2140.00","2140.50","2141.00","2141.50","2142.00","2142.50","2143.00","2143.50","2144.00","2144.50","2145.00","2145.50","2146.00","2146.50","2147.00","2147.50","2148.00","2148.50","2149.00","2149.50","2150.00","2150.50","2151.00","2151.50","2152.00","2152.50","2153.00","2153.50","2154.00","2154.50","2155.00","2155.50","2156.00","2156.50","2157.00","2157.50","2158.00","2158.50","2159.00","2159.50","2160.00","2160.50","2161.00","2161.50","2162.00","2162.50","2163.00","2163.50","2164.00","2164.50","2165.00","2165.50","2166.00","2166.50","2167.00","2167.50","2168.00","2168.50","2169.00","2169.50","2170.00","2170.50","2171.00","2171.50","2172.00","2172.50","2173.00","2173.50","2174.00","2174.50","2175.00","2175.50","2176.00","2176.50","2177.00","2177.50","2178.00","2178.50","2179.00","2179.50","2180.00","2180.50","2181.00","2181.50","2182.00","2182.50","2183.00","2183.50","2184.00","2184.50","2185.00","2185.50","2186.00","2186.50","2187.00","2187.50","2188.00","2188.50","2189.00","2189.50","2190.00","2190.50","2191.00","2191.50","2192.00","2192.50","2193.00","2193.50","2194.00","2194.50","2195.00","2195.50","2196.00","2196.50","2197.00","2197.50","2198.00","2198.50","2199.00","2199.50","2200.00","2200.50","2201.00","2201.50","2202.00","2202.50","2203.00","2203.50","2204.00","2204.50","2205.00","2205.50","2206.00","2206.50","2207.00","2207.50","2208.00","2208.50","2209.00","2209.50","2210.00","2210.50","2211.00","2211.50","2212.00","2212.50","2213.00","2213.50","2214.00","2214.50","2215.00","2215.50","2216.00","2216.50","2217.00","2217.50","2218.00","2218.50","2219.00","2219.50","2220.00","2220.50","2221.00","2221.50","2222.00","2222.50","2223.00","2223.50","2224.00","2224.50","2225.00","2225.50","2226.00","2226.50","2227.00","2227.50","2228.00","2228.50","2229.00","2229.50","2230.00","2230.50","2231.00","2231.50","2232.00","2232.50","2233.00","2233.50","2234.00","2234.50","2235.00","2235.50","2236.00","2236.50","2237.00","2237.50","2238.00","2238.50","2239.00","2239.50","2240.00","2240.50","2241.00","2241.50","2242.00","2242.50","2243.00","2243.50","2244.00","2244.50","2245.00","2245.50","2246.00","2246.50","2247.00","2247.50","2248.00","2248.50","2249.00","2249.50","2250.00","2250.50","2251.00","2251.50","2252.00","2252.50","2253.00","2253.50","2254.00","2254.50","2255.00","2255.50","2256.00","2256.50","2257.00","2257.50","2258.00","2258.50","2259.00","2259.50","2260.00","2260.50","2261.00","2261.50","2262.00","2262.50","2263.00","2263.50","2264.00","2264.50","2265.00","2265.50","2266.00","2266.50","2267.00","2267.50","2268.00","2268.50","2269.00","2269.50","2270.00","2270.50","2271.00","2271.50","2272.00","2272.50","2273.00","2273.50","2274.00","2274.50","2275.00","2275.50","2276.00","2276.50","2277.00","2277.50","2278.00","2278.50","2279.00","2279.50","2280.00","2280.50","2281.00","2281.50","2282.00","2282.50","2283.00","2283.50","2284.00","2284.50","2285.00","2285.50","2286.00","2286.50","2287.00","2287.50","2288.00","2288.50","2289.00","2289.50","2290.00","2290.50","2291.00","2291.50","2292.00","2292.50","2293.00","2293.50","2294.00","2294.50","2295.00","2295.50","2296.00","2296.50","2297.00","2297.50","2298.00","2298.50","2299.00","2299.50","2300.00","2300.50","2301.00","2301.50","2302.00","2302.50","2303.00","2303.50","2304.00","2304.50","2305.00","2305.50","2306.00","2306.50","2307.00","2307.50","2308.00","2308.50","2309.00","2309.50","2310.00","2310.50","2311.00","2311.50","2312.00","2312.50","2313.00","2313.50","2314.00","2314.50","2315.00","2315.50","2316.00","2316.50","2317.00","2317.50","2318.00","2318.50","2319.00","2319.50","2320.00","2320.50","2321.00","2321.50","2322.00","2322.50","2323.00","2323.50","2324.00","2324.50","2325.00","2325.50","2326.00","2326.50","2327.00","2327.50","2328.00","2328.50","2329.00","2329.50","2330.00","2330.50","2331.00","2331.50","2332.00","2332.50","2333.00","2333.50","2334.00","2334.50","2335.00","2335.50","2336.00","2336.50","2337.00","2337.50","2338.00","2338.50","2339.00","2339.50","2340.00","2340.50","2341.00","2341.50","2342.00","2342.50","2343.00","2343.50","2344.00","2344.50","2345.00","2345.50","2346.00","2346.50","2347.00","2347.50","2348.00","2348.50","2349.00","2349.50","2350.00","2350.50","2351.00","2351.50","2352.00","2352.50","2353.00","2353.50","2354.00","2354.50","2355.00","2355.50","2356.00","2356.50","2357.00","2357.50","2358.00","2358.50","2359.00","2359.50","2360.00","2360.50","2361.00","2361.50","2362.00","2362.50","2363.00","2363.50","2364.00","2364.50","2365.00","2365.50","2366.00","2366.50","2367.00","2367.50","2368.00","2368.50","2369.00","2369.50","2370.00","2370.50","2371.00","2371.50","2372.00","2372.50","2373.00","2373.50","2374.00","2374.50","2375.00","2375.50","2376.00","2376.50","2377.00","2377.50","2378.00","2378.50","2379.00","2379.50","2380.00","2380.50","2381.00","2381.50","2382.00","2382.50","2383.00","2383.50","2384.00","2384.50","2385.00","2385.50","2386.00","2386.50","2387.00","2387.50","2388.00","2388.50","2389.00","2389.50","2390.00","2390.50","2391.00","2391.50","2392.00","2392.50","2393.00","2393.50","2394.00","2394.50","2395.00","2395.50","2396.00","2396.50","2397.00","2397.50","2398.00","2398.50","2399.00","2399.50","2400.00","2400.50","2401.00","2401.50","2402.00","2402.50","2403.00","2403.50","2404.00","2404.50","2405.00","2405.50","2406.00","2406.50","2407.00","2407.50","2408.00","2408.50","2409.00","2409.50","2410.00","2410.50","2411.00","2411.50","2412.00","2412.50","2413.00","2413.50","2414.00","2414.50","2415.00","2415.50","2416.00","2416.50","2417.00","2417.50","2418.00","2418.50","2419.00","2419.50","2420.00","2420.50","2421.00","2421.50","2422.00","2422.50","2423.00","2423.50","2424.00","2424.50","2425.00","2425.50","2426.00","2426.50","2427.00","2427.50","2428.00","2428.50","2429.00","2429.50","2430.00","2430.50","2431.00","2431.50","2432.00","2432.50","2433.00","2433.50","2434.00","2434.50","2435.00","2435.50","2436.00","2436.50","2437.00","2437.50","2438.00","2438.50","2439.00","2439.50","2440.00","2440.50","2441.00","2441.50","2442.00","2442.50","2443.00","2443.50","2444.00","2444.50","2445.00","2445.50","2446.00","2446.50","2447.00","2447.50","2448.00","2448.50","2449.00","2449.50","2450.00","2450.50","2451.00","2451.50","2452.00","2452.50","2453.00","2453.50","2454.00","2454.50","2455.00","2455.50","2456.00","2456.50","2457.00","2457.50","2458.00","2458.50","2459.00","2459.50","2460.00","2460.50","2461.00","2461.50","2462.00","2462.50","2463.00","2463.50","2464.00","2464.50","2465.00","2465.50","2466.00","2466.50","2467.00","2467.50","2468.00","2468.50","2469.00","2469.50","2470.00","2470.50","2471.00","2471.50","2472.00","2472.50","2473.00","2473.50","2474.00","2474.50","2475.00","2475.50","2476.00","2476.50","2477.00","2477.50","2478.00","2478.50","2479.00","2479.50","2480.00","2480.50","2481.00","2481.50","2482.00","2482.50","2483.00","2483.50","2484.00","2484.50","2485.00","2485.50","2486.00","2486.50","2487.00","2487.50","2488.00","2488.50","2489.00","2489.50","2490.00","2490.50","2491.00","2491.50","2492.00","2492.50","2493.00","2493.50","2494.00","2494.50","2495.00","2495.50","2496.00","2496.50","2497.00","2497.50","2498.00","2498.50","2499.00","2499.50"
"w1-01",20.0000000,1.9464970e-02,1.9443750e-02,1.9422531e-02,1.9401789e-02,1.9381762e-02,1.9362450e-02,1.9344091e-02,1.9327164e-02,1.9310951e-02,1.9297600e-02,1.9287586e-02,1.9274473e-02,1.9258976e-02,1.9239664e-02,1.9219637e-02,1.9197464e-02,1.9177198e-02,1.9161701e-02,1.9152403e-02,1.9153118e-02,1.9160509e-02,1.9174576e-02,1.9188881e-02,1.9198656e-02,1.9198179e-02,1.9184828e-02,1.9155979e-02,1.9115686e-02,1.9070148e-02,1.9026995e-02,1.8994570e-02,1.8978834e-02,1.8980742e-02,1.8999100e-02,1.9027472e-02,1.9053936e-02,1.9070148e-02,1.9074202e-02,1.9064903e-02,1.9046068e-02,1.9026756e-02,1.9009829e-02,1.8997192e-02,1.8987179e-02,1.8976450e-02,1.8960714e-02,1.8938541e-02,1.8911362e-02,1.8886805e-02,1.8868208e-02,1.8861532e-02,1.8871784e-02,1.8895626e-02,1.8929720e-02,1.8969059e-02,1.9006491e-02,1.9037247e-02,1.9058466e-02,1.9068956e-02,1.9069910e-02,1.9062519e-02,1.9049644e-02,1.9035101e-02,1.9023418e-02,1.9016743e-02,1.9014120e-02,1.9011974e-02,1.9010544e-02,1.9004107e-02,1.8992186e-02,1.8975258e-02,1.8954515e-02,1.8936157e-02,1.8922806e-02,1.8921137e-02,1.8925905e-02,1.8935204e-02,1.8944979e-02,1.8949986e-02,1.8949270e-02,1.8937826e-02,1.8920422e-02,1.8897772e-02,1.8874645e-02,1.8853188e-02,1.8839121e-02,1.8830419e-02,1.8828988e-02,1.8831849e-02,1.8837333e-02,1.8843055e-02,1.8849850e-02,1.8859029e-02,1.8871069e-02,1.8886685e-02,1.8905282e-02,1.8926263e-02,1.8948197e-02,1.8968821e-02,1.8985629e-02,1.8997788e-02,1.9002795e-02,1.9002199e-02,1.8996239e-02,1.8987417e-02,1.8976569e-02,1.8968344e-02,1.8964887e-02,1.8965960e-02,1.8970490e-02,1.8976688e-02,1.8982172e-02,1.8984199e-02,1.8983245e-02,1.8979192e-02,1.8976450e-02,1.8976212e-02,1.8980742e-02,1.8990636e-02,1.9005299e-02,1.9022107e-02,1.9039512e-02,1.9056201e-02,1.9069195e-02,1.9079447e-02,1.9085526e-02,1.9087195e-02,1.9086480e-02,1.9085407e-02,1.9084811e-02,1.9084334e-02,1.9084692e-02,1.9086003e-02,1.9087553e-02,1.9088030e-02,1.9088626e-02,1.9089341e-02,1.9090176e-02,1.9092202e-02,1.9098639e-02,1.9107461e-02,1.9119024e-02,1.9131660e-02,1.9144416e-02,1.9157052e-02,1.9166470e-02,1.9173026e-02,1.9175649e-02,1.9175649e-02,1.9173026e-02,1.9170403e-02,1.9169569e-02,1.9171119e-02,1.9174337e-02,1.9178748e-02,1.9183278e-02,1.9188166e-02,1.9193172e-02,1.9198298e-02,1.9204617e-02,1.9212484e-02,1.9222736e-02,1.9234300e-02,1.9245148e-02,1.9253492e-02,1.9259572e-02,1.9263983e-02,1.9266963e-02,1.9269943e-02,1.9273639e-02,1.9279838e-02,1.9286394e-02,1.9290566e-02,1.9292235e-02,1.9291282e-02,1.9287944e-02,1.9282460e-02,1.9277096e-02,1.9274712e-02,1.9274950e-02,1.9280195e-02,1.9288063e-02,1.9298315e-02,1.9308686e-02,1.9316554e-02,1.9320250e-02,1.9321203e-02,1.9319415e-02,1.9314647e-02,1.9308090e-02,1.9300938e-02,1.9295692e-02,1.9292355e-02,1.9289255e-02,1.9286633e-02,1.9284010e-02,1.9281387e-02,1.9278526e-02,1.9278049e-02,1.9279838e-02,1.9284487e-02,1.9291162e-02,1.9298553e-02,1.9306779e-02,1.9312859e-02,1.9317031e-02,1.9319415e-02,1.9319296e-02,1.9318104e-02,1.9316554e-02,1.9312739e-02,1.9307733e-02,1.9302130e-02,1.9297481e-02,1.9295216e-02,1.9295335e-02,1.9298196e-02,1.9304037e-02,1.9310355e-02,1.9317389e-02,1.9322157e-02,1.9324422e-02,1.9324183e-02,1.9321084e-02,1.9313574e-02,1.9304156e-02,1.9294381e-02,1.9284844e-02,1.9275546e-02,1.9268155e-02,1.9261718e-02,1.9256711e-02,1.9252181e-02,1.9248247e-02,1.9244313e-02,1.9241571e-02,1.9241214e-02,1.9243479e-02,1.9247890e-02,1.9253969e-02,1.9260883e-02,1.9268155e-02,1.9275427e-02,1.9280195e-02,1.9283295e-02,1.9284725e-02,1.9283772e-02,1.9281268e-02,1.9278288e-02,1.9273758e-02,1.9268990e-02,1.9264460e-02,1.9260406e-02,1.9258022e-02,1.9257903e-02,1.9260526e-02,1.9264579e-02,1.9270062e-02,1.9276977e-02,1.9283772e-02,1.9290209e-02,1.9294143e-02,1.9295573e-02,1.9295692e-02,1.9295454e-02,1.9295216e-02,1.9295096e-02,1.9297242e-02,1.9302011e-02,1.9307852e-02,1.9314170e-02,1.9320607e-02,1.9328833e-02,1.9337654e-02,1.9346476e-02,1.9355536e-02,1.9362807e-02,1.9367695e-02,1.9371152e-02,1.9372582e-02,1.9372821e-02,1.9371390e-02,1.9369960e-02,1.9368410e-02,1.9366622e-02,1.9365311e-02,1.9364953e-02,1.9366741e-02,1.9370556e-02,1.9374728e-02,1.9378901e-02,1.9382000e-02,1.9385219e-02,1.9387364e-02,1.9389391e-02,1.9390702e-02,1.9390345e-02,1.9389629e-02,1.9388795e-02,1.9388080e-02,1.9385457e-02,1.9382358e-02,1.9379020e-02,1.9376516e-02,1.9374251e-02,1.9372106e-02,1.9371986e-02,1.9373655e-02,1.9377470e-02,1.9382596e-02,1.9389153e-02,1.9395709e-02,1.9401312e-02,1.9405007e-02,1.9408226e-02,1.9411564e-02,1.9414783e-02,1.9417763e-02,1.9420862e-02,1.9423723e-02,1.9427419e-02,1.9431233e-02,1.9435287e-02,1.9439697e-02,1.9443989e-02,1.9447446e-02,1.9449115e-02,1.9448161e-02,1.9445896e-02,1.9442916e-02,1.9439340e-02,1.9433737e-02,1.9425511e-02,1.9416571e-02,1.9407511e-02,1.9398570e-02,1.9389391e-02,1.9380331e-02,1.9372702e-02,1.9366622e-02,1.9361496e-02,1.9356847e-02,1.9352674e-02,1.9348621e-02,1.9344687e-02,1.9341707e-02,1.9339323e-02,1.9337654e-02,1.9337893e-02,1.9339323e-02,1.9340992e-02,1.9344211e-02,1.9348741e-02,1.9353151e-02,1.9359112e-02,1.9365907e-02,1.9372106e-02,1.9377828e-02,1.9382119e-02,1.9385576e-02,1.9387364e-02,1.9388318e-02,1.9389153e-02,1.9389153e-02,1.9389153e-02,1.9391179e-02,1.9395113e-02,1.9399643e-02,1.9404292e-02,1.9409060e-02,1.9413710e-02,1.9418120e-02,1.9422412e-02,1.9426584e-02,1.9430161e-02,1.9432902e-02,1.9436002e-02,1.9439578e-02,1.9443274e-02,1.9446731e-02,1.9450307e-02,1.9453883e-02,1.9456267e-02,1.9456267e-02,1.9454002e-02,1.9450307e-02,1.9447088e-02,1.9445300e-02,1.9444942e-02,1.9446135e-02,1.9447446e-02,1.9449711e-02,1.9452810e-02,1.9455552e-02,1.9456983e-02,1.9457817e-02,1.9458532e-02,1.9458890e-02,1.9458532e-02,1.9457817e-02,1.9457936e-02,1.9458890e-02,1.9459367e-02,1.9459605e-02,1.9459724e-02,1.9459605e-02,1.9458294e-02,1.9455075e-02,1.9450426e-02,1.9445539e-02,1.9441128e-02,1.9438028e-02,1.9437551e-02,1.9438744e-02,1.9440055e-02,1.9441605e-02,1.9443512e-02,1.9446254e-02,1.9448757e-02,1.9450426e-02,1.9452095e-02,1.9454002e-02,1.9457459e-02,1.9462228e-02,1.9466877e-02,1.9471526e-02,1.9476175e-02,1.9480467e-02,1.9483447e-02,1.9484639e-02,1.9483566e-02,1.9481063e-02,1.9476652e-02,1.9471884e-02,1.9468427e-02,1.9466400e-02,1.9465566e-02,1.9464850e-02,1.9464254e-02,1.9463539e-02,1.9462943e-02,1.9462466e-02,1.9461751e-02,1.9460797e-02,1.9458413e-02,1.9454360e-02,1.9450665e-02,1.9448638e-02,1.9448280e-02,1.9449234e-02,1.9450068e-02,1.9450665e-02,1.9451261e-02,1.9451618e-02,1.9452095e-02,1.9452214e-02,1.9452453e-02,1.9452333e-02,1.9451976e-02,1.9450545e-02,1.9448757e-02,1.9446135e-02,1.9443750e-02,1.9441247e-02,1.9438744e-02,1.9436479e-02,1.9434452e-02,1.9433856e-02,1.9433022e-02,1.9432187e-02,1.9431472e-02,1.9430876e-02,1.9430637e-02,1.9432068e-02,1.9433379e-02,1.9434929e-02,1.9436061e-02,1.9437075e-02,1.9438148e-02,1.9438446e-02,1.9437790e-02,1.9436419e-02,1.9434214e-02,1.9432306e-02,1.9430876e-02,1.9430041e-02,1.9429088e-02,1.9428551e-02,1.9428372e-02,1.9427836e-02,1.9427359e-02,1.9426882e-02,1.9425452e-02,1.9423485e-02,1.9422114e-02,1.9420385e-02,1.9418895e-02,1.9416392e-02,1.9413888e-02,1.9411266e-02,1.9407690e-02,1.9404292e-02,1.9401729e-02,1.9399226e-02,1.9396901e-02,1.9395590e-02,1.9395530e-02,1.9395530e-02,1.9396603e-02,1.9398808e-02,1.9401312e-02,1.9403934e-02,1.9406617e-02,1.9408822e-02,1.9410789e-02,1.9412696e-02,1.9413710e-02,1.9413829e-02,1.9413114e-02,1.9411266e-02,1.9409657e-02,1.9408047e-02,1.9406557e-02,1.9405365e-02,1.9405365e-02,1.9405425e-02,1.9406676e-02,1.9408941e-02,1.9411266e-02,1.9413710e-02,1.9416094e-02,1.9418538e-02,1.9421160e-02,1.9423842e-02,1.9427419e-02,1.9431770e-02,1.9436359e-02,1.9440889e-02,1.9444942e-02,1.9448221e-02,1.9450545e-02,1.9451857e-02,1.9451857e-02,1.9451439e-02,1.9450784e-02,1.9450247e-02,1.9449830e-02,1.9450724e-02,1.9452751e-02,1.9454896e-02,1.9458234e-02,1.9461632e-02,1.9465089e-02,1.9468725e-02,1.9472241e-02,1.9474983e-02,1.9477546e-02,1.9480109e-02,1.9482553e-02,1.9485116e-02,1.9487560e-02,1.9490182e-02,1.9493401e-02,1.9496620e-02,1.9499958e-02,1.9503236e-02,1.9506454e-02,1.9509554e-02,1.9512773e-02,1.9515812e-02,1.9518793e-02,1.9521654e-02,1.9524455e-02,1.9527197e-02,1.9529700e-02,1.9531429e-02,1.9531965e-02,1.9531667e-02,1.9531429e-02,1.9531012e-02,1.9530237e-02,1.9529700e-02,1.9530177e-02,1.9531310e-02,1.9532681e-02,1.9534945e-02,1.9538283e-02,1.9540846e-02,1.9542515e-02,1.9544303e-02,1.9546032e-02,1.9547641e-02,1.9549191e-02,1.9550800e-02,1.9552350e-02,1.9553781e-02,1.9554853e-02,1.9555926e-02,1.9557059e-02,1.9558430e-02,1.9560754e-02,1.9563377e-02,1.9566894e-02,1.9570768e-02,1.9574940e-02,1.9579828e-02,1.9584715e-02,1.9589663e-02,1.9594550e-02,1.9599378e-02,1.9604325e-02,1.9609153e-02,1.9613683e-02,1.9617140e-02,1.9619942e-02,1.9622803e-02,1.9625783e-02,1.9629121e-02,1.9632459e-02,1.9636154e-02,1.9640684e-02,1.9645154e-02,1.9649923e-02,1.9655764e-02,1.9662201e-02,1.9668639e-02,1.9675076e-02,1.9681573e-02,1.9688427e-02,1.9696236e-02,1.9704819e-02,1.9713402e-02,1.9721866e-02,1.9729972e-02,1.9738138e-02,1.9745886e-02,1.9752681e-02,1.9759536e-02,1.9766390e-02,1.9773185e-02,1.9780040e-02,1.9787252e-02,1.9795299e-02,1.9803584e-02,1.9812226e-02,1.9821465e-02,1.9831121e-02,1.9841909e-02,1.9853532e-02,1.9866288e-02,1.9879758e-02,1.9894183e-02,1.9908726e-02,1.9923627e-02,1.9938171e-02,1.9951880e-02,1.9965887e-02,1.9980371e-02,1.9994974e-02,2.0009995e-02,2.0025134e-02,2.0040751e-02,2.0056367e-02,2.0072043e-02,2.0088017e-02,2.0104051e-02,2.0120203e-02,2.0136476e-02,2.0152450e-02,2.0167291e-02,2.0180881e-02,2.0193338e-02,2.0204425e-02,2.0214260e-02,2.0222843e-02,2.0230293e-02,2.0236731e-02,2.0242155e-02,2.0246983e-02,2.0251632e-02,2.0256281e-02,2.0260870e-02,2.0265520e-02,2.0269990e-02,2.0274401e-02,2.0278275e-02,2.0281136e-02,2.0283222e-02,2.0284235e-02,2.0284593e-02,2.0284891e-02,2.0285189e-02,2.0285070e-02,2.0284295e-02,2.0283461e-02,2.0282328e-02,2.0280480e-02,2.0278633e-02,2.0276546e-02,2.0273805e-02,2.0270944e-02,2.0267785e-02,2.0264506e-02,2.0261049e-02,2.0257115e-02,2.0252526e-02,2.0247936e-02,2.0243227e-02,2.0238519e-02,2.0233929e-02,2.0229816e-02,2.0225763e-02,2.0222008e-02,2.0218551e-02,2.0215333e-02,2.0212531e-02,2.0209730e-02,2.0207107e-02,2.0204663e-02,2.0202219e-02,2.0199776e-02,2.0197630e-02,2.0195723e-02,2.0194292e-02,2.0192981e-02,2.0192027e-02,2.0191729e-02,2.0191669e-02,2.0192325e-02,2.0193338e-02,2.0194232e-02,2.0194888e-02,2.0195425e-02,2.0195484e-02,2.0194948e-02,2.0193934e-02,2.0192385e-02,2.0190418e-02,2.0188153e-02,2.0185828e-02,2.0183444e-02,2.0181000e-02,2.0178556e-02,2.0175993e-02,2.0173252e-02,2.0170331e-02,2.0167172e-02,2.0163715e-02,2.0160198e-02,2.0156384e-02,2.0152271e-02,2.0147622e-02,2.0142436e-02,2.0136714e-02,2.0130694e-02,2.0124555e-02,2.0118058e-02,2.0111144e-02,2.0103991e-02,2.0096660e-02,2.0089149e-02,2.0081758e-02,2.0074606e-02,2.0067990e-02,2.0061791e-02,2.0055830e-02,2.0050168e-02,2.0044863e-02,2.0039439e-02,2.0034015e-02,2.0028412e-02,2.0022810e-02,2.0017385e-02,2.0011902e-02,2.0006776e-02,2.0001829e-02,1.9996881e-02,1.9992232e-02,1.9988000e-02,1.9984126e-02,1.9980192e-02,1.9976974e-02,1.9974411e-02,1.9971848e-02,1.9969285e-02,1.9966662e-02,1.9964039e-02,1.9961178e-02,1.9958198e-02,1.9954503e-02,1.9950151e-02,1.9945562e-02,1.9940674e-02,1.9936085e-02,1.9931436e-02,1.9927084e-02,1.9923091e-02,1.9919455e-02,1.9915938e-02,1.9912779e-02,1.9909859e-02,1.9906998e-02,1.9903839e-02,1.9900501e-02,1.9897163e-02,1.9893825e-02,1.9890785e-02,1.9888043e-02,1.9886076e-02,1.9885361e-02,1.9885480e-02,1.9886315e-02,1.9888580e-02,1.9891500e-02,1.9894660e-02,1.9897819e-02,1.9900799e-02,1.9903660e-02,1.9906223e-02,1.9908607e-02,1.9910872e-02,1.9912958e-02,1.9915164e-02,1.9917488e-02,1.9919753e-02,1.9922435e-02,1.9925892e-02,1.9929767e-02,1.9933999e-02,1.9938886e-02,1.9944966e-02,1.9951522e-02,1.9958735e-02,1.9967198e-02,1.9976795e-02,1.9987166e-02,1.9998193e-02,2.0010233e-02,2.0022511e-02,2.0035088e-02,2.0048320e-02,2.0061731e-02,2.0075202e-02,2.0088613e-02,2.0102024e-02,2.0115018e-02,2.0127058e-02,2.0139337e-02,2.0152688e-02,2.0167351e-02,2.0183265e-02,2.0200312e-02,2.0218134e-02,2.0236433e-02,2.0255148e-02,2.0273566e-02,2.0291328e-02,2.0309091e-02,2.0326912e-02,2.0344853e-02,2.0362914e-02,2.0381212e-02,2.0399868e-02,2.0418525e-02,2.0437121e-02,2.0455658e-02,2.0473897e-02,2.0491660e-02,2.0509362e-02,2.0526350e-02,2.0542324e-02,2.0557225e-02,2.0570993e-02,2.0583451e-02,2.0595253e-02,2.0606875e-02,2.0617902e-02,2.0628154e-02,2.0637512e-02,2.0645499e-02,2.0652235e-02,2.0657837e-02,2.0662546e-02,2.0666420e-02,2.0669639e-02,2.0672798e-02,2.0675898e-02,2.0679414e-02,2.0683706e-02,2.0688355e-02,2.0693362e-02,2.0698726e-02,2.0704150e-02,2.0709574e-02,2.0715058e-02,2.0720601e-02,2.0726442e-02,2.0732284e-02,2.0738423e-02,2.0744681e-02,2.0750344e-02,2.0755410e-02,2.0760417e-02,2.0764709e-02,2.0768344e-02,2.0772040e-02,2.0775676e-02,2.0779431e-02,2.0783544e-02,2.0787776e-02,2.0792007e-02,2.0796239e-02,2.0800471e-02,2.0805001e-02,2.0809889e-02,2.0814717e-02,2.0819247e-02,2.0823538e-02,2.0827830e-02,2.0832360e-02,2.0837069e-02,2.0842075e-02,2.0847976e-02,2.0854414e-02,2.0860851e-02,2.0867646e-02,2.0875216e-02,2.0883143e-02,2.0891011e-02,2.0898759e-02,2.0905793e-02,2.0912170e-02,2.0918667e-02,2.0924985e-02,2.0931423e-02,2.0937920e-02,2.0945013e-02,2.0952582e-02,2.0960629e-02,2.0969391e-02,2.0978332e-02,2.0987213e-02,2.0996094e-02,2.1005154e-02,2.1014333e-02,2.1023512e-02,2.1032989e-02,2.1043181e-02,2.1054089e-02,2.1065235e-02,2.1076441e-02,2.1087945e-02,2.1099627e-02,2.1111250e-02,2.1122932e-02,2.1134675e-02,2.1146476e-02,2.1158159e-02,2.1169960e-02,2.1181703e-02,2.1193445e-02,2.1205187e-02,2.1216869e-02,2.1228611e-02,2.1240234e-02,2.1251857e-02,2.1264136e-02,2.1276951e-02,2.1289766e-02,2.1303058e-02,2.1316767e-02,2.1330476e-02,2.1343946e-02,2.1357298e-02,2.1370173e-02,2.1382511e-02,2.1394789e-02,2.1406889e-02,2.1418631e-02,2.1430373e-02,2.1442235e-02,2.1454215e-02,2.1466196e-02,2.1478176e-02,2.1490335e-02,2.1502733e-02,2.1515071e-02,2.1527469e-02,2.1540165e-02,2.1553159e-02,2.1566391e-02,2.1579862e-02,2.1593362e-02,2.1606773e-02,2.1619976e-02,2.1632820e-02,2.1645546e-02,2.1658272e-02,2.1671087e-02,2.1683902e-02,2.1696687e-02,2.1709770e-02,2.1723151e-02,2.1736711e-02,2.1750659e-02,2.1765172e-02,2.1780223e-02,2.1795660e-02,2.1811157e-02,2.1826833e-02,2.1842986e-02,2.1859586e-02,2.1876633e-02,2.1894366e-02,2.1912813e-02,2.1932185e-02,2.1952629e-02,2.1973848e-02,2.1995872e-02,2.2018701e-02,2.2042423e-02,2.2066981e-02,2.2092551e-02,2.2118926e-02,2.2146255e-02,2.2174835e-02,2.2204667e-02,2.2235721e-02,2.2268116e-02,2.2301912e-02,2.2337317e-02,2.2374690e-02,2.2413850e-02,2.2454828e-02,2.2497952e-02,2.2543341e-02,2.2590727e-02,2.2640288e-02,2.2692204e-02,2.2746742e-02,2.2803605e-02,2.2862434e-02,2.2923559e-02,2.2987306e-02,2.3053795e-02,2.3122936e-02,2.3194969e-02,2.3270309e-02,2.3348749e-02,2.3430079e-02,2.3514241e-02,2.3601294e-02,2.3690999e-02,2.3783296e-02,2.3878455e-02,2.3976713e-02,2.4077892e-02,2.4181873e-02,2.4288952e-02,2.4399191e-02,2.4512619e-02,2.4629265e-02,2.4749130e-02,2.4872214e-02,2.4998367e-02,2.5127470e-02,2.5259495e-02,2.5394261e-02,2.5532097e-02,2.5673419e-02,2.5818259e-02,2.5966465e-02,2.6118368e-02,2.6273876e-02,2.6433080e-02,2.6596218e-02,2.6763499e-02,2.6935071e-02,2.7110755e-02,2.7290821e-02,2.7475685e-02,2.7665764e-02,2.7860969e-02,2.8061748e-02,2.8268397e-02,2.8481185e-02,2.8700322e-02,2.8925866e-02,2.9158175e-02,2.9397428e-02,2.9643416e-02,2.9896379e-02,3.0156225e-02,3.0422896e-02,3.0696183e-02,3.0975491e-02,3.1260461e-02,3.1550884e-02,3.1846166e-02,3.2145485e-02,3.2448247e-02,3.2753929e-02,3.3061728e-02,3.3370748e-02,3.3679813e-02,3.3987895e-02,3.4294158e-02,3.4597486e-02,3.4896672e-02,3.5190552e-02,3.5478458e-02,3.5759479e-02,3.6032557e-02,3.6297128e-02,3.6552638e-02,3.6798477e-02,3.7034169e-02,3.7259310e-02,3.7473872e-02,3.7677392e-02,3.7869945e-02,3.8051471e-02,3.8221925e-02,3.8381457e-02,3.8530216e-02,3.8668483e-02,3.8796782e-02,3.8915813e-02,3.9025918e-02,3.9127514e-02,3.9221048e-02,3.9307147e-02,3.9386377e-02,3.9459124e-02,3.9525941e-02,3.9587006e-02,3.9642721e-02,3.9693817e-02,3.9740324e-02,3.9782181e-02,3.9819658e-02,3.9853036e-02,3.9882451e-02,3.9908201e-02,3.9930478e-02,3.9949268e-02,3.9964393e-02,3.9975911e-02,3.9984152e-02,3.9989144e-02,3.9990783e-02,3.9989099e-02,3.9984316e-02,3.9976180e-02,3.9964467e-02,3.9949328e-02,3.9930999e-02,3.9909273e-02,3.9884239e-02,3.9855897e-02,3.9824277e-02,3.9789379e-02,3.9751410e-02,3.9710283e-02,3.9666116e-02,3.9618790e-02,3.9568275e-02,3.9514929e-02,3.9458901e-02,3.9400309e-02,3.9339066e-02,3.9275199e-02,3.9208740e-02,3.9139807e-02,3.9068580e-02,3.8994789e-02,3.8918555e-02,3.8840324e-02,3.8760096e-02,3.8677812e-02,3.8593233e-02,3.8506985e-02,3.8419127e-02,3.8329571e-02,3.8238525e-02,3.8145751e-02,3.8051337e-02,3.7955076e-02,3.7856936e-02,3.7757009e-02,3.7655801e-02,3.7553281e-02,3.7449569e-02,3.7344545e-02,3.7238240e-02,3.7130684e-02,3.7021816e-02,3.6911786e-02,3.6800593e-02,3.6688536e-02,3.6575317e-02,3.6460966e-02,3.6345869e-02,3.6230028e-02,3.6113143e-02,3.5995305e-02,3.5876840e-02,3.5757542e-02,3.5637110e-02,3.5516053e-02,3.5394371e-02,3.5272032e-02,3.5149038e-02,3.5025477e-02,3.4901440e-02,3.4776896e-02,3.4652144e-02,3.4526795e-02,3.4401029e-02,3.4275144e-02,3.4149051e-02,3.4022629e-02,3.3896059e-02,3.3769429e-02,3.3642560e-02,3.3515096e-02,3.3387423e-02,3.3259720e-02,3.3131987e-02,3.3004254e-02,3.2876492e-02,3.2748759e-02,3.2621205e-02,3.2493681e-02,3.2366395e-02,3.2239288e-02,3.2112718e-02,3.1986833e-02,3.1861395e-02,3.1736642e-02,3.1612515e-02,3.1488925e-02,3.1365722e-02,3.1243116e-02,3.1121135e-02,3.0999780e-02,3.0878663e-02,3.0758172e-02,3.0638605e-02,3.0519754e-02,3.0402005e-02,3.0284971e-02,3.0168563e-02,3.0053437e-02,2.9939085e-02,2.9825836e-02,2.9713422e-02,2.9602051e-02,2.9491901e-02,2.9383093e-02,2.9275239e-02,2.9168516e-02,2.9062957e-02,2.8958499e-02,2.8854728e-02,2.8752238e-02,2.8650403e-02,2.8549761e-02,2.8450310e-02,2.8352022e-02,2.8254420e-02,2.8158069e-02,2.8062910e-02,2.7969092e-02,2.7876705e-02,2.7785867e-02,2.7696401e-02,2.7608246e-02,2.7521968e-02,2.7437061e-02,2.7353495e-02,2.7271181e-02,2.7190179e-02,2.7110517e-02,2.7032167e-02,2.6955158e-02,2.6879281e-02,2.6804686e-02,2.6731312e-02,2.6659489e-02,2.6589036e-02,2.6519895e-02,2.6452571e-02,2.6386946e-02,2.6322752e-02,2.6259482e-02,2.6197314e-02,2.6136130e-02,2.6076525e-02,2.6017934e-02,2.5960833e-02,2.5904655e-02,2.5849760e-02,2.5797188e-02,2.5745809e-02,2.5695860e-02,2.5647223e-02,2.5600672e-02,2.5555551e-02,2.5511801e-02,2.5469482e-02,2.5428891e-02,2.5389791e-02,2.5351703e-02,2.5314987e-02,2.5279522e-02,2.5245309e-02,2.5212169e-02,2.5180876e-02,2.5150776e-02,2.5122344e-02,2.5095224e-02,2.5069356e-02,2.5044799e-02,2.5021076e-02,2.4998605e-02,2.4977148e-02,2.4956942e-02,2.4937689e-02,2.4919450e-02,2.4902403e-02,2.4886250e-02,2.4871290e-02,2.4857461e-02,2.4844885e-02,2.4834037e-02,2.4824500e-02,2.4816275e-02,2.4809718e-02,2.4804771e-02,2.4801314e-02,2.4799109e-02,2.4798691e-02,2.4799705e-02,2.4802446e-02,2.4806559e-02,2.4812639e-02,2.4820209e-02,2.4829447e-02,2.4840117e-02,2.4852216e-02,2.4865806e-02,2.4880767e-02,2.4897039e-02,2.4914682e-02,2.4933159e-02,2.4952292e-02,2.4972558e-02,2.4993777e-02,2.5016189e-02,2.5039792e-02,2.5064647e-02,2.5091708e-02,2.5121093e-02,2.5152087e-02,2.5184393e-02,2.5218010e-02,2.5253057e-02,2.5289476e-02,2.5326729e-02,2.5365174e-02,2.5404155e-02,2.5443912e-02,2.5484741e-02,2.5526822e-02,2.5569975e-02,2.5614440e-02,2.5660098e-02,2.5707006e-02,2.5754929e-02,2.5803745e-02,2.5853693e-02,2.5904477e-02,2.5955617e-02,2.6007414e-02,2.6059628e-02,2.6112199e-02,2.6165426e-02,2.6219189e-02,2.6273131e-02,2.6327312e-02,2.6381254e-02,2.6434541e-02,2.6486278e-02,2.6535153e-02,2.6579976e-02,2.6619494e-02,2.6653171e-02,2.6680648e-02,2.6703238e-02,2.8938696e-02,2.8975684e-02,2.9020904e-02,2.9074382e-02,2.9135749e-02,2.9203497e-02,2.9276460e-02,2.9352726e-02,2.9429313e-02,2.9504135e-02,2.9576562e-02,2.9646477e-02,2.9714171e-02,2.9780574e-02,2.9846577e-02,2.9912643e-02,2.9979045e-02,3.0046016e-02,3.0113654e-02,3.0181855e-02,3.0250467e-02,3.0319408e-02,3.0388707e-02,3.0458432e-02,3.0528707e-02,3.0599689e-02,3.0671548e-02,3.0744459e-02,3.0818552e-02,3.0894004e-02,3.0971013e-02,3.1049848e-02,3.1130850e-02,3.1214483e-02,3.1301301e-02,3.1391911e-02,3.1486958e-02,3.1587098e-02,3.1692915e-02,3.1804949e-02,3.1923611e-02,3.2049220e-02,3.2182030e-02,3.2322276e-02,3.2470249e-02,3.2626286e-02,3.2790899e-02,3.2964662e-02,3.3148251e-02,3.3342399e-02,3.3547863e-02,3.3765376e-02,3.3995703e-02,3.4239575e-02,3.4497760e-02,3.4771025e-02,3.5060048e-02,3.5365403e-02,3.5687596e-02,3.6027096e-02,3.6384344e-02,3.6759764e-02,3.7153870e-02,3.7567288e-02,3.8000584e-02,3.8454212e-02,3.8928486e-02,3.9423518e-02,3.9939292e-02,4.0475711e-02,4.1032545e-02,4.1609459e-02,4.2205997e-02,4.2821575e-02,4.3455433e-02,4.4106722e-02,4.4774439e-02,4.5457438e-02,4.6154499e-02,4.6864357e-02,4.7585618e-02,4.8316874e-02,4.9056567e-02,4.9803108e-02,5.0554790e-02,5.1309887e-02,5.2066673e-02,5.2823413e-02,5.3578436e-02,5.4330092e-02,5.5076756e-02,5.5816818e-02,5.6548651e-02,5.7270654e-02,5.7981223e-02,5.8678910e-02,5.9362359e-02,6.0030393e-02,6.0681947e-02,6.1316036e-02,6.1931740e-02,6.2528133e-02,6.3104317e-02,6.3659526e-02,6.4193115e-02,6.4704716e-02,6.5194301e-02,6.5662093e-02,6.6108540e-02,6.6534176e-02,6.6939607e-02,6.7325249e-02,6.7691587e-02,6.8039000e-02,6.8367898e-02,6.8678856e-02,6.8972558e-02,6.9249794e-02,6.9511428e-02,6.9758266e-02,6.9991171e-02,7.0210867e-02,7.0418060e-02,7.0613489e-02,7.0797905e-02,7.0972025e-02,7.1136564e-02,7.1292222e-02,7.1439639e-02,7.1579471e-02,7.1712211e-02,7.1838357e-02,7.1958266e-02,7.2072282e-02,7.2180733e-02,7.2284013e-02,7.2382510e-02,7.2476685e-02,7.2566986e-02,7.2653852e-02,7.2737671e-02,7.2818793e-02,7.2897598e-02,7.2974458e-02,7.3049754e-02,7.3123768e-02,7.3196754e-02,7.3268861e-02,7.3340207e-02,7.3410943e-02,7.3481187e-02,7.3551223e-02,7.3621169e-02,7.3691159e-02,7.3761210e-02,7.3831394e-02,7.3901787e-02,7.3972501e-02,7.4043751e-02,7.4115701e-02,7.4188441e-02,7.4261971e-02,7.4336253e-02,7.4411102e-02,7.4486211e-02,7.4561357e-02,7.4636415e-02,7.4711278e-02,7.4785903e-02,7.4860267e-02,7.4934319e-02,7.5007960e-02,7.5081028e-02,7.5153187e-02,7.5224146e-02,7.5293623e-02,7.5361371e-02,7.5427204e-02,7.5491048e-02,7.5552732e-02,7.5612023e-02,7.5668633e-02,7.5722277e-02,7.5772576e-02,7.5819209e-02,7.5861946e-02,7.5900704e-02,7.5935453e-02,7.5966209e-02,7.5993046e-02,7.6016039e-02,7.6035246e-02,7.6050721e-02,7.6062426e-02,7.6070249e-02,7.6074161e-02,7.6074123e-02,7.6070130e-02,7.6062322e-02,7.6050878e-02,7.6036006e-02,7.6017901e-02,7.5996757e-02,7.5972684e-02,7.5945839e-02,7.5916260e-02,7.5884029e-02,7.5849265e-02,7.5812042e-02,7.5772427e-02,7.5730555e-02,7.5686604e-02,7.5640671e-02,7.5592935e-02,7.5543553e-02,7.5492725e-02,7.5440608e-02,7.5387329e-02,7.5333022e-02,7.5277798e-02,7.5221725e-02,7.5164869e-02,7.5107217e-02,7.5048760e-02,7.4989505e-02,7.4929468e-02,7.4868768e-02,7.4807569e-02,7.4745998e-02,7.4684180e-02,7.4622184e-02,7.4559934e-02,7.4497268e-02,7.4434027e-02,7.4369989e-02,7.4304983e-02,7.4238926e-02,7.4171849e-02,7.4103877e-02,7.4035160e-02,7.3965937e-02,7.3896438e-02,7.3826760e-02,7.3756956e-02,7.3687010e-02,7.3616847e-02,7.3546477e-02,7.3475972e-02,7.3405504e-02,7.3335201e-02,7.3265061e-02,7.3194891e-02,7.3124304e-02,7.3052868e-02,7.2980203e-02,7.2906092e-02,7.2830655e-02,7.2754242e-02,7.2677344e-02,7.2600365e-02,7.2523661e-02,7.2447255e-02,7.2370976e-02,7.2294608e-02,7.2217979e-02,7.2140902e-02,7.2063327e-02,7.1985319e-02,7.1907118e-02,7.1828857e-02,7.1750596e-02,7.1672447e-02,7.1594335e-02,7.1516201e-02,7.1437940e-02,7.1359411e-02,7.1280546e-02,7.1201377e-02,7.1122095e-02,7.1042888e-02,7.0963979e-02,7.0885554e-02,7.0807695e-02,7.0730336e-02,7.0653461e-02,7.0576921e-02,7.0500530e-02,7.0424184e-02,7.0347942e-02,7.0271969e-02,7.0196420e-02,7.0121601e-02,7.0047751e-02,6.9975063e-02,6.9903560e-02,6.9833197e-02,6.9763884e-02,6.9695517e-02,6.9628060e-02,6.9561474e-02,6.9495782e-02,6.9431067e-02,6.9367349e-02,6.9304690e-02,6.9243222e-02,6.9183096e-02,6.9124550e-02,6.9067791e-02,6.9013037e-02,6.8960391e-02,6.8909824e-02,6.8861291e-02,6.8814628e-02,6.8769678e-02,6.8726361e-02,6.8684764e-02,6.8645000e-02,6.8607301e-02,6.8572044e-02,6.8539515e-02,6.8509847e-02,6.8482980e-02,6.8458773e-02,6.8437085e-02,6.8417832e-02,6.8401031e-02,6.8386778e-02,6.8375356e-02,6.8366945e-02,6.8361700e-02,6.8359748e-02,6.8361059e-02,6.8365693e-02,6.8373635e-02,6.8384901e-02,6.8399578e-02,6.8417802e-02,6.8439707e-02,6.8465471e-02,6.8495236e-02,6.8529114e-02,6.8567097e-02,6.8609089e-02,6.8655044e-02,6.8704888e-02,6.8758532e-02,6.8815954e-02,6.8877190e-02,6.8942279e-02,6.9011316e-02,6.9084466e-02,6.9161765e-02,6.9243327e-02,6.9329217e-02,6.9419526e-02,6.9514483e-02,6.9614336e-02,6.9719270e-02,6.9829404e-02,6.9944859e-02,7.0065610e-02,7.0191517e-02,7.0322469e-02,7.0458271e-02,7.0598885e-02,7.0744440e-02,7.0895016e-02,7.1050957e-02,7.1212515e-02,7.1379781e-02,7.1552783e-02,7.1731448e-02,7.1915574e-02,7.2104916e-02,7.2299339e-02,7.2498828e-02,7.2703406e-02,7.2913170e-02,7.3128268e-02,7.3348954e-02,7.3575556e-02,7.3808342e-02,7.4047670e-02,7.4293762e-02,7.4546814e-02,7.4806750e-02,7.5073451e-02,7.5346611e-02,7.5626127e-02,7.5911969e-02,7.6204240e-02,7.6503225e-02,7.6809257e-02,7.7122420e-02,7.7442877e-02,7.7770941e-02,7.8106642e-02,7.8450032e-02,7.8801081e-02,7.9160042e-02,7.9526961e-02,7.9901859e-02,8.0284730e-02,8.0675513e-02,8.1074245e-02,8.1480972e-02,8.1895754e-02,8.2318902e-02,8.2750700e-02,8.3191447e-02,8.3641455e-02,8.4100902e-02,8.4570035e-02,8.5049108e-02,8.5538432e-02,8.6038135e-02,8.6548410e-02,8.7069325e-02,8.7600827e-02,8.8142768e-02,8.8695109e-02,8.9257807e-02,8.9831017e-02,9.0414800e-02,9.1009453e-02,9.1615498e-02,9.2233062e-02,9.2862263e-02,9.3503073e-02,9.4155490e-02,9.4819248e-02,9.5494404e-02,9.6181035e-02,9.6879169e-02,9.7588971e-02,9.8310612e-02,9.9044055e-02,9.9789321e-02,0.1005462,0.1013144,0.1020942,0.1028853,0.1036876,0.1045008,0.1053247,0.1061591,0.1070041,0.1078597,0.1087259,0.1096027,0.1104900,0.1113872,0.1122937,0.1132093,0.1141334,0.1150659,0.1160064,0.1169548,0.1179109,0.1188744,0.1198446,0.1208211,0.1218036,0.1227916,0.1237847,0.1247824,0.1257845,0.1267905,0.1278001,0.1288124,0.1298271,0.1308433,0.1318606,0.1328785,0.1338967,0.1349146,0.1359315,0.1369469,0.1379602,0.1389707,0.1399780,0.1409813,0.1419805,0.1429753,0.1439655,0.1449508,0.1459309,0.1469056,0.1478750,0.1488391,0.1497978,0.1507514,0.1516999,0.1526433,0.1535816,0.1545149,0.1554433,0.1563672,0.1572874,0.1582045,0.1591191,0.1600320,0.1609440,0.1618558,0.1627681,0.1636815,0.1645970,0.1655156,0.1664385,0.1673671,0.1683031,0.1692481,0.1702040,0.1711729,0.1721566,0.1731572,0.1741764,0.1752162,0.1762784,0.1773651,0.1784788,0.1796218,0.1807967,0.1820063,0.1832532,0.1845401,0.1858700,0.1872458,0.1886710,0.1901489,0.1916833,0.1932780,0.1949370,0.1966643,0.1984642,0.2003407,0.2022981,0.2043416,0.2064749,0.2087030,0.2110307,0.2134629,0.2160046,0.2186613,0.2214399,0.2243464,0.2273878,0.2305714,0.2339037,0.2373917,0.2410430,0.2448654,0.2488656,0.2530510,0.2574302,0.2620114,0.2668016,0.2718092,0.2770404,0.2825026,0.2882022,0.2941440,0.3003335,0.3067735,0.3134689,0.3204245,0.3276427,0.3351255,0.3428768,0.3508994,0.3591938,0.3677595,0.3765982,0.3857097,0.3950927,0.4047486,0.4146767,0.4248748,0.4353395,0.4460697,0.4570631,0.4683138,0.4798142,0.4915586,0.5035399,0.5157457,0.5281676,0.5407941,0.5536144,0.5666155,0.5797849,0.5931097,0.6065717,0.6201569,0.6338495,0.6476306,0.6614808,0.6753857,0.6893302,0.7032975,0.7172702,0.7312355,0.7451761,0.7590774,0.7729284,0.7867116,0.8004113,0.8140123,0.8275049,0.8408794,0.8541235,0.8672256,0.8801779,0.8929720,0.9055951,0.9180398,0.9302984,0.9423605,0.9542149,0.9658654,0.9773123,0.9885467,0.9995701,1.0103836,1.0209870,1.0313792,1.0415624,1.0515378,1.0613047,1.0708632,1.0802172,1.0893708,1.0983248,1.1070864,1.1156619,1.1240530,1.1322577,1.1402848,1.1481413,1.1558249,1.1633385,1.1706877,1.1778778,1.1849109,1.1917928,1.1985270,1.2051121,1.2115520,1.2178512,1.2240112,1.2300322,1.2359169,1.2416681,1.2472868,1.2527697,1.2581215,1.2633456,1.2684399,1.2734046,1.2782418,1.2829527,1.2875365,1.2919962,1.2963347,1.3005517,1.3046488,1.3086283,1.3124917,1.3162391,1.3198725,1.3233917,1.3267949,1.3300768,1.3332405,1.3362879,1.3392177,1.3420322,1.3447365,1.3473353,1.3498313,1.3522278,1.3545265,1.3567278,1.3588326,1.3608431,1.3627620,1.3645917,1.3663352,1.3679947,1.3695714,1.3710611,1.3724651,1.3737836,1.3750128,1.3761523,1.3772023,1.3781641,1.3790382,1.3798258,1.3805273,1.3811424,1.3816718,1.3821163,1.3824763,1.3827492,1.3829306,1.3830155,1.3829967,1.3828642,1.3826160,1.3822495,1.3817592,1.3811421,1.3803961,1.3795183,1.3785044,1.3773518,1.3760569,1.3746163,1.3730273,1.3712859,1.3693875,1.3673280,1.3651037,1.3627113,1.3601502,1.3574188,1.3545249,1.3514767,1.3482752,1.3449244,1.3414268,1.3377848,1.3340008,1.3300779,1.3260211,1.3218340,1.3175204,1.3130848,1.3085318,1.3038669,1.2990950,1.2942215,1.2892524,1.2841909,1.2790455,1.2738215,1.2685195,1.2631437,1.2576978,1.2521846,1.2466085,1.2409755,1.2352873,1.2295455,1.2237539,1.2179146,1.2120311,1.2060924,1.2001102,1.1941037,1.1880765,1.1820334,1.1759776,1.1699127,1.1638385,1.1577537,1.1516595,1.1455570,1.1394453,1.1333250,1.1272002,1.1210713,1.1149418,1.1088120,1.1026813,1.0965505,1.0904195,1.0842893,1.0781600,1.0720365,1.0659189,1.0598084,1.0537078,1.0476162,1.0415335,1.0354601,1.0293970,1.0233457,1.0173059,1.0112786,1.0052651,0.9992701,0.9932939,0.9873376,0.9814036,0.9754913,0.9696016,0.9637347,0.9578909,0.9520727,0.9462785,0.9405125,0.9347745,0.9290650,0.9233839,0.9177305,0.9121062,0.9065092,0.9009414,0.8954018,0.8898934,0.8844184,0.8789738,0.8735645,0.8681893,0.8628461,0.8575345,0.8522544,0.8470073,0.8417925,0.8366121,0.8314653,0.8263549,0.8212814,0.8162414,0.8112378,0.8062677,0.8013312,0.7964252,0.7915527,0.7867141,0.7819081,0.7771385,0.7724015,0.7676983,0.7630321,0.7583995,0.7538031,0.7492394,0.7447092,0.7402092,0.7357416,0.7313072,0.7269041,0.7225338,0.7181945,0.7138862,0.7096118,0.7053683,0.7011585,0.6969811,0.6928365,0.6887242,0.6846431,0.6805967,0.6765819,0.6725999,0.6686488,0.6647285,0.6608374,0.6569774,0.6531485,0.6493489,0.6455801,0.6418405,0.6381299,0.6344508,0.6308005,0.6271819,0.6236151,0.6200743,0.6165622,0.6130785,0.6096222,0.6061943,0.6027937,0.5994209,0.5960743,0.5927541,0.5894622,0.5861973,0.5829608,0.5797529,0.5765709,0.5734172,0.5702899,0.5671914,0.5641190,0.5610721,0.5580510,0.5550550,0.5520849,0.5491401,0.5462196,0.5433255,0.5404554,0.5376113,0.5347928,0.5319986,0.5292301,0.5264865,0.5237666,0.5210702,0.5183963,0.5157474,0.5131194,0.5105148,0.5079339,0.5053747,0.5028393,0.5003269,0.4978382,0.4953729,0.4929296,0.4905083,0.4881074,0.4857280,0.4833694,0.4810309,0.4787145,0.4764187,0.4741451,0.4718939,0.4696630,0.4674534,0.4652648,0.4630957,0.4609463,0.4588159,0.4567060,0.4546164,0.4525471,0.4504979,0.4484681,0.4464582,0.4444673,0.4424948,0.4405417,0.4386062,0.4366887,0.4347901,0.4329087,0.4310461,0.4292018,0.4273769,0.4255702,0.4237813,0.4220105,0.4202565,0.4185196,0.4168000,0.4150960,0.4134089,0.4117383,0.4100850,0.4084486,0.4068286,0.4052249,0.4036374,0.4020652,0.4005086,0.3989673,0.3974426,0.3959327,0.3944385,0.3929594,0.3914948,0.3900451,0.3886100,0.3871894,0.3857831,0.3843910,0.3830134,0.3816499,0.3803008,0.3789666,0.3776451,0.3763374,0.3750424,0.3737606,0.3724914,0.3712347,0.3699901,0.3687571,0.3675364,0.3663275,0.3651306,0.3639463,0.3627742,0.3616139,0.3604653,0.3593280,0.3582021,0.3570876,0.3559836,0.3548903,0.3538079,0.3527366,0.3516765,0.3506279,0.3495904,0.3485631,0.3475461,0.3465389,0.3455415,0.3445535,0.3435747,0.3426051,0.3416446,0.3406933,0.3397514,0.3388193,0.3378970,0.3369846,0.3360814,0.3351876,0.3343025,0.3334254,0.3325564,0.3316948,0.3308406,0.3299941,0.3291556,0.3283248,0.3275021,0.3266872,0.3258800,0.3250804,0.3242882,0.3235037,0.3227269,0.3219573,0.3211952,0.3204407,0.3196930,0.3189522,0.3182181,0.3174906,0.3167700,0.3160559,0.3153488,0.3146488,0.3139559,0.3132702,0.3125910,0.3119185,0.3112522,0.3105922,0.3099379,0.3092896,0.3086475,0.3080117,0.3073822,0.3067588,0.3061416,0.3055307,0.3049259,0.3043270,0.3037341,0.3031470,0.3025657,0.3019901,0.3014202,0.3008560,0.3002969,0.2997435,0.2991955,0.2986532,0.2981162,0.2975846,0.2970587,0.2965384,0.2960237,0.2955146,0.2950108,0.2945126,0.2940195,0.2935313,0.2930481,0.2925698,0.2920969,0.2916292,0.2911665,0.2907089,0.2902564,0.2898088,0.2893665,0.2889295,0.2884977,0.2880715,0.2876508,0.2872358,0.2868264,0.2864224,0.2860233,0.2856294,0.2852403,0.2848558,0.2844762,0.2841014,0.2837315,0.2833670,0.2830080,0.2826541,0.2823056,0.2819623,0.2816242,0.2812909,0.2809625,0.2806386,0.2803192,0.2800045,0.2796943,0.2793888,0.2790879,0.2787916,0.2785000,0.2782130,0.2779306,0.2776528,0.2773795,0.2771111,0.2768477,0.2765894,0.2763363,0.2760885,0.2758462,0.2756093,0.2753777,0.2751513,0.2749302,0.2747144,0.2745040,0.2742989,0.2740994,0.2739057,0.2737178,0.2735358,0.2733597,0.2731895,0.2730249,0.2728660,0.2727125,0.2725644,0.2724217,0.2722844,0.2721525,0.2720262,0.2719056,0.2717906,0.2716811,0.2715772,0.2714786,0.2713853,0.2712973,0.2712147,0.2711373,0.2710652,0.2709983,0.2709371,0.2708817,0.2708320,0.2707878,0.2707488,0.2707150,0.2706861,0.2706625,0.2706444,0.2706319,0.2706256,0.2706257,0.2706319,0.2706446,0.2706636,0.2706886,0.2707196,0.2707568,0.2707998,0.2708486,0.2709032,0.2709639,0.2710307,0.2711036,0.2711827,0.2712684,0.2713607,0.2714596,0.2715653,0.2716775,0.2717962,0.2719216,0.2720537,0.2721924,0.2723378,0.2724899,0.2726487,0.2728145,0.2729871,0.2731669,0.2733538,0.2735478,0.2737485,0.2739559,0.2741699,0.2743905,0.2746179,0.2748525,0.2750943,0.2753435,0.2755999,0.2758636,0.2761349,0.2764137,0.2767001,0.2769938,0.2772952,0.2776046,0.2779223,0.2782482,0.2785821,0.2789245,0.2792752,0.2796345,0.2800022,0.2803788,0.2807643,0.2811595,0.2815639,0.2819774,0.2824000,0.2828318,0.2832728,0.2837231,0.2841831,0.2846529,0.2851329,0.2856234,0.2861246,0.2866369,0.2871604,0.2876945,0.2882399,0.2887963,0.2893639,0.2899428,0.2905322,0.2911323,0.2917436,0.2923659,0.2929996,0.2936451,0.2943021,0.2949710,0.2956519,0.2963446,0.2970490,0.2977651,0.2984932,0.2992337,0.2999865,0.3007518,0.3015301,0.3023219,0.3031260,0.3039425,0.3047714,0.3056128,0.3064669,0.3073343,0.3082147,0.3091086,0.3100158,0.3109366,0.3118708,0.3128180,0.3137779,0.3147509,0.3157369,0.3167361,0.3177488,0.3187751,0.3198136,0.3208650,0.3219291,0.3230054,0.3240935,0.3251927,0.3263033,0.3274251,0.3285580,0.3297014,0.3308555,0.3320203,0.3331955,0.3343816,0.3355768,0.3367819,0.3379961,0.3392192,0.3404503,0.3416888,0.3429348,0.3441876,0.3454470,0.3467123,0.3479827,0.3492573,0.3505358,0.3518180,0.3531031,0.3543900,0.3556784,0.3569678,0.3582572,0.3595462,0.3608342,0.3621203,0.3634038,0.3646842,0.3659605,0.3672319,0.3684958,0.3697487,0.3709931,0.3722290,0.3734561,0.3746736,0.3758807,0.3770766,0.3782603,0.3794312,0.3805883,0.3817307,0.3828574,0.3839679,0.3850623,0.3861394,0.3871990,0.3882406,0.3892635,0.3902673,0.3912512,0.3922150,0.3931576,0.3940788,0.3949778,0.3958541,0.3967075,0.3975374,0.3983440,0.3991269,0.3998852,0.4006204,0.4013313,0.4020179,0.4026799,0.4033173,0.4039300,0.4045182,0.4050821,0.4056222,0.4061387,0.4066317,0.4071016,0.4075485,0.4079724,0.4083731,0.4087507,0.4091052,0.4094366,0.4097469,0.4100359,0.4103040,0.4105519,0.4107804,0.4109900,0.4111816,0.4113553,0.4115117,0.4116512,0.4117745,0.4118819,0.4119741,0.4120515,0.4121150,0.4121651,0.4122023,0.4122269,0.4122403,0.4122424,0.4122338,0.4122154,0.4121878,0.4121518,0.4121080,0.4120574,0.4120005,0.4119383,0.4118714,0.4118001,0.4117253,0.4116472,0.4115660,0.4114825,0.4113972,0.4113108,0.4112240,0.4111376,0.4110522,0.4109685,0.4108871,0.4108085,0.4107330,0.4106611,0.4105935,0.4105311,0.4104744,0.4104244,0.4103813,0.4103454,0.4103170,0.4102965,0.4102846,0.4102819,0.4102885,0.4103053,0.4103330,0.4103718,0.4104221,0.4104846,0.4105595,0.4106472,0.4107484,0.4108636,0.4109937,0.4111395,0.4113017,0.4114808,0.4116777,0.4118929,0.4121270,0.4123807,0.4126530,0.4129454,0.4132581,0.4135919,0.4139477,0.4143264,0.4147290,0.4151562,0.4156094,0.4160890,0.4165961,0.4171317,0.4176970,0.4182932,0.4189214,0.4195831,0.4202800,0.4210140,0.4217843,0.4225939,0.4234449,0.4243392,0.4252787,0.4262654,0.4273017,0.4283897,0.4295310,0.4307276,0.4319811,0.4332931,0.4346645,0.4360958,0.4375876,0.4391403,0.4407556,0.4424353,0.4441766,0.4459834,0.4478574,0.4498019,0.4518192,0.4539124,0.4560851,0.4583422,0.4606878,0.4631269,0.4656643,0.4683048,0.4710543,0.4739171,0.4768978,0.4800007,0.4832309,0.4865965,0.4900932,0.4937311,0.4975139,0.5014480,0.5055413,0.5098007,0.5142322,0.5188447,0.5236489,0.5286536,0.5338690,0.5393047,0.5449696,0.5508750,0.5570285,0.5634381,0.5701133,0.5770661,0.5842882,0.5917959,0.5995961,0.6076958,0.6161057,0.6248330,0.6338872,0.6432784,0.6530178,0.6631229,0.6736078,0.6844907,0.6957911,0.7075298,0.7197345,0.7324320,0.7456576,0.7594012,0.7737041,0.7885944,0.8040919,0.8202178,0.8369906,0.8544363,0.8725702,0.8914086,0.9109663,0.9312545,0.9522932,0.9740908,0.9966598,1.0200120,1.0441580,1.0691273,1.0949457,1.1215726,1.1490507,1.1774075,1.2066592,1.2368152,1.2679014,1.2999358,1.3329517,1.3669641,1.4019942,1.4380605,1.4751775,1.5133758,1.5526640,1.5930555,1.6345592,1.6771899,1.7209940,1.7658749,1.8118758,1.8589833,1.9072001,1.9564953,2.0068393,2.0581892,2.1104882,2.1636906,2.2177095,2.2724540,2.3278170,2.3836734,2.4399092,2.4963639,2.5528703,2.6092367,2.6652718,2.7207720,2.7754943,2.8291941,2.8816266,2.9325824,2.9818454,3.0292358,3.0745957,3.1177826,3.1586876,3.1971905,3.2331934,3.2666168,3.2974100,3.3255754,3.3511469,3.3741972,3.3948283,3.4133871,3.4300022,3.4449058,3.4583409,3.4705424,3.4817321,3.4921026,3.5018198,3.5110140,3.5197816,3.5281889,3.5362692,3.5440328,3.5514691,3.5585480,3.5652189,3.5714159,3.5770767,3.5822158,3.5868456,3.5910506,3.5949585,3.5987077,3.6024072,3.6061080,3.6097903,3.6133854,3.6168108,3.6200140,3.6230032,3.6258504,3.6286724,3.6315939,3.6347075,3.6380346,3.6415160,3.6450095,3.6483531,3.6513829,3.6539936,3.6561713,3.6580050,3.6596632,3.6613529,3.6632664,3.6655502,3.6682873,3.6715000,3.6751571,3.6791794,3.6834342,3.6877403,3.6918745,3.6956046,3.6988056,3.7014134,3.7035012,3.7052405,3.7068310,3.7084301,3.7101085,3.7118580,3.7136419,3.7154560,3.7173629,3.7194762,3.7219057,3.7246969,3.7277989,3.7310798,3.7343764,3.7375462,3.7405128,3.7432320,3.7456837,3.7478495,3.7497122,3.7512777,3.7525990,3.7537766,3.7549281,3.7561352,3.7573957,3.7586207,3.7596745,3.7604523,3.7609487,3.7612867,3.7616789,3.7623441,3.7633770,3.7647593,3.7663305,3.7678630,3.7691500,3.7700803,3.7706628,3.7710021,3.7712431,3.7715132,3.7718887,3.7723889,3.7729928,3.7736599,3.7743428,3.7750003,3.7756047,3.7761497,3.7766638,3.7771964,3.7778053,3.7785249,3.7793367,3.7801640,3.7808933,3.7814207,3.7817016,3.7817688,3.7817106,3.7816138,3.7814965,3.7812700,3.7807500,3.7797124,3.7779818,3.7755737,3.7725780,3.7692256,3.7657776,3.7624421,3.7593050,3.7563171,3.7533360,3.7502077,3.7468421,3.7432508,3.7395313,3.7358022,3.7321327,3.7284927,3.7247560,3.7207522,3.7163336,3.7114773,3.7062104,3.7006469,3.6949255,3.6891661,3.6834319,3.6777132,3.6719253,3.6659231,3.6595416,3.6526387,3.6451466,3.6371040,3.6286392,3.6199398,3.6111910,3.6025229,3.5939860,3.5855374,3.5770950,3.5685399,3.5597389,3.5505559,3.5408707,3.5305855,3.5196440,3.5080509,3.4958708,3.4832380,3.4703310,3.4573472,3.4444761,3.4318500,3.4195454,3.4075649,3.3958540,3.3842940,3.3727877,3.3612349,3.3495557,3.3376930,3.3255999,3.3132472,3.3006134,3.2876899,3.2744894,3.2610397,3.2473974,3.2336264,3.2197914,3.2059472,3.1921265,3.1783547,3.1646457,3.1509995,3.1374111,3.1238778,3.1103876,3.0969250,3.0834730,3.0700076,3.0565195,3.0430064,3.0294762,3.0159516,3.0024486,2.9889901,2.9755948,2.9622774,2.9490459,2.9359095,2.9228745,2.9099326,2.8970814,2.8843026,2.8715811,2.8588948,2.8462200,2.8335371,2.8208237,2.8080707,2.7952771,2.7824521,2.7696176,2.7567954,2.7440147,2.7312982,2.7186570,2.7060878,2.6935883,2.6811423,2.6687465,2.6563959,2.6440842,2.6318164,2.6195993,2.6074424,2.5953624,2.5833704,2.5714829,2.5597053,2.5480428,2.5364876,2.5250211,2.5136287,2.5022926,2.4910016,2.4797416,2.4685068,2.4572964,2.4461141,2.4349637,2.4238496,2.4127789,2.4017518,2.3907776,2.3798556,2.3689842,2.3581643,2.3473971,2.3366873,2.3260324,2.3154378,2.3049045,2.2944329,2.2840245,2.2736669,2.2633624,2.2531099,2.2429094,2.2327626,2.2226660,2.2126212,2.2026267,2.1926820,2.1827860,2.1729379,2.1631424,2.1534033,2.1437249,2.1341050,2.1245453,2.1150451,2.1056042,2.0962181,2.0868828,2.0775981,2.0683601,2.0591652,2.0500095,2.0408854,2.0318072,2.0227644,2.0137658,2.0048172,1.9959219,1.9870820,1.9782983,1.9695686,1.9608909,1.9522644,1.9436772,1.9351338,1.9266350,1.9181806,1.9097729,1.9014114,1.8930951,1.8848220,1.8765898,1.8683972,1.8602374,1.8521142,1.8440294,1.8359858,1.8279871,1.8200338,1.8121278,1.8042705,1.7964586,1.7886887,1.7809649,1.7732886,1.7656599,1.7580774,1.7505385,1.7430412,1.7355814,1.7281574,1.7207700,1.7134135,1.7060916,1.6988120,1.6915748,1.6843809,1.6772318,1.6701270,1.6630626,1.6560390,1.6490493,1.6420958,1.6351774,1.6282945,1.6214459,1.6146338,1.6078578,1.6011184,1.5944164,1.5877554,1.5811306,1.5745431,1.5679927,1.5614805,1.5550075,1.5485744,1.5421790,1.5358224,1.5295039,1.5232189,1.5169675,1.5107498,1.5045646,1.4984125,1.4922945,1.4862117,1.4801664,1.4741620,1.4681941,1.4622650,1.4563742,1.4505193,1.4446995,1.4389136,1.4331573,1.4274323,1.4217404,1.4160830,1.4104575,1.4048672,1.3993121,1.3937911,1.3883041,1.3828495,1.3774276,1.3720390,1.3666861,1.3613663,1.3560834,1.3508393,1.3456341,1.3404684,1.3353386,1.3302438,1.3251812,1.3201511,1.3151535,1.3101854,1.3052497,1.3003480,1.2954819,1.2906512,1.2858559,1.2810955,1.2763703,1.2716801,1.2670217,1.2623963,1.2578050,1.2532489,1.2487258,1.2442366,1.2397816,1.2353612,1.2309756,1.2266247,1.2223037,1.2180178,1.2137649,1.2095448,1.2053572,1.2012022,1.1970795,1.1929898,1.1889342,1.1849101,1.1809188,1.1769608,1.1730337,1.1691382,1.1652741,1.1614413,1.1576401,1.1538700,1.1501305,1.1464217,1.1427438,1.1390967,1.1354815,1.1318982,1.1283470,1.1248279,1.1213405,1.1178852,1.1144590,1.1110625,1.1076936,1.1043525,1.1010391,1.0977528,1.0944937,1.0912628,1.0880606,1.0848844,1.0817354,1.0786139,1.0755194,1.0724523,1.0694129,1.0664010,1.0634170,1.0604613,1.0575349,1.0546362,1.0517638,1.0489184,1.0460992,1.0433060,1.0405389,1.0377988,1.0350862,1.0324013,1.0297431,1.0271113,1.0245054,1.0219245,1.0193678,1.0168352,1.0143267,1.0118427,1.0093839,1.0069504,1.0045404,1.0021552,0.9997940,0.9974568,0.9951431,0.9928512,0.9905841,0.9883382,0.9861132,0.9839078,0.9817259,0.9795649,0.9774233,0.9753027,0.9732044,0.9711256,0.9690660,0.9670266,0.9650079,0.9630088,0.9610286,0.9590666,0.9571257,0.9552042,0.9533029,0.9514220,0.9495614,0.9477213,0.9459012,0.9441022,0.9423221,0.9405615,0.9388196,0.9370965,0.9353915,0.9337061,0.9320405,0.9303945,0.9287679,0.9271623,0.9255778,0.9240126,0.9224682,0.9209423,0.9194357,0.9179481,0.9164787,0.9150280,0.9135951,0.9121794,0.9107828,0.9094042,0.9080449,0.9067037,0.9053817,0.9040765,0.9027888,0.9015175,0.9002635,0.8990262,0.8978060,0.8966029,0.8954173,0.8942486,0.8930966,0.8919602,0.8908421,0.8897409,0.8886575,0.8875914,0.8865419,0.8855088,0.8844920,0.8834906,0.8825040,0.8815328,0.8805761,0.8796350,0.8787102,0.8778031,0.8769134,0.8760419,0.8751875,0.8743507,0.8735310,0.8727279,0.8719401,0.8711686,0.8704142,0.8696761,0.8689530,0.8682457,0.8675534,0.8668768,0.8662154,0.8655702,0.8649413,0.8643296,0.8637342,0.8631556,0.8625933,0.8620483,0.8615198,0.8610078,0.8605120,0.8600321,0.8595678,0.8591179,0.8586823,0.8582603,0.8578519,0.8574575,0.8570771,0.8567111,0.8563590,0.8560214,0.8556980,0.8553891,0.8550953,0.8548162,0.8545522,0.8543029,0.8540683,0.8538480,0.8536427,0.8534524,0.8532764,0.8531144,0.8529668,0.8528330,0.8527126,0.8526057,0.8525118,0.8524326,0.8523673,0.8523158,0.8522788,0.8522563,0.8522488,0.8522561,0.8522784,0.8523159,0.8523684,0.8524362,0.8525187,0.8526165,0.8527289,0.8528560,0.8529975,0.8531535,0.8533233,0.8535071,0.8537052,0.8539183,0.8541457,0.8543894,0.8546488,0.8549232,0.8552126,0.8555164,0.8558346,0.8561668,0.8565134,0.8568747,0.8572515,0.8576435,0.8580509,0.8584735,0.8589108,0.8593639,0.8598319,0.8603160,0.8608156,0.8613310,0.8618618,0.8624088,0.8629712,0.8635505,0.8641453,0.8647563,0.8653830,0.8660252,0.8666826,0.8673555,0.8680432,0.8687455,0.8694627,0.8701957,0.8709434,0.8717066,0.8724847,0.8732787,0.8740880,0.8749139,0.8757564,0.8766163,0.8774927,0.8783851,0.8792921,0.8802156,0.8811542,0.8821074,0.8830758,0.8840596,0.8850592,0.8860748,0.8871080,0.8881579,0.8892258,0.8903112,0.8914146,0.8925350,0.8936734,0.8948274,0.8959978,0.8971835,0.8983853,0.8996014,0.9008344,0.9020828,0.9033483,0.9046295,0.9059297,0.9072469,0.9085831,0.9099373,0.9113108,0.9127029,0.9141142,0.9155442,0.9169931,0.9184592,0.9199431,0.9214448,0.9229631,0.9245005,0.9260560,0.9276319,0.9292268,0.9308412,0.9324737,0.9341244,0.9357917,0.9374759,0.9391761,0.9408939,0.9426277,0.9443816,0.9461538,0.9479467,0.9497591,0.9515925,0.9534450,0.9553179,0.9572088,0.9591191,0.9610468,0.9629931,0.9649557,0.9669375,0.9689368,0.9709544,0.9729915,0.9750490,0.9771256,0.9792204,0.9813372,0.9834728,0.9856292,0.9878035,0.9899973,0.9922082,0.9944386,0.9966869,0.9989561,1.0012451,1.0035559,1.0058883,1.0082440,1.0106202,1.0130188,1.0154375,1.0178789,1.0203396,1.0228221,1.0253236,1.0278465,1.0303870,1.0329494,1.0355306,1.0381324,1.0407519,1.0433940,1.0460548,1.0487380,1.0514425,1.0541670,1.0569135,1.0596801,1.0624689,1.0652769,1.0681069,1.0709565,1.0738291,1.0767223,1.0796373,1.0825738,1.0855328,1.0885115,1.0915114,1.0945308,1.0975730,1.1006340,1.1037173,1.1068209,1.1099484,1.1130956,1.1162645,1.1194519,1.1226587,1.1258807,1.1291232,1.1323829,1.1356624,1.1389614,1.1422851,1.1456333,1.1490041,1.1524030,1.1558272,1.1592745,1.1627434,1.1662335,1.1697460,1.1732789,1.1768318,1.1804047,1.1839962,1.1876076,1.1912383,1.1948911,1.1985656,1.2022625,1.2059813,1.2097212,1.2134818,1.2172613,1.2210609,1.2248797,1.2287169,1.2325734,1.2364478,1.2403392,1.2442476,1.2481737,1.2521189,1.2560844,1.2600712,1.2640804,1.2681111,1.2721646,1.2762403,1.2803402,1.2844639,1.2886112,1.2927797,1.2969692,1.3011769,1.3054003,1.3096392,1.3138952,1.3181691,1.3224654,1.3267845,1.3311286,1.3354975,1.3398882,1.3443021,1.3487383,1.3531945,1.3576725,1.3621720,1.3666931,1.3712338,1.3757931,1.3803699,1.3849618,1.3895692,1.3941915,1.3988309,1.4034882,1.4081649,1.4128648,1.4175897,1.4223418,1.4271214,1.4319272,1.4367574,1.4416076,1.4464762,1.4513599,1.4562567,1.4611672,1.4660916,1.4710327,1.4759910,1.4809686,1.4859661,1.4909846,1.4960246,1.5010843,1.5061643,1.5112637,1.5163815,1.5215200,1.5266793,1.5318620,1.5370682,1.5422987,1.5475520,1.5528270,1.5581230,1.5634366,1.5687652,1.5741059,1.5794573,1.5848184,1.5901886,1.5955690,1.6009604,1.6063634,1.6117783,1.6172085,1.6226567,1.6281259,1.6336163,1.6391286,1.6446621,1.6502171,1.6557919,1.6613872,1.6670028,1.6726394,1.6782986,1.6839831,1.6896960,1.6954389,1.7012116,1.7070111,1.7128304,1.7186620,1.7244972,1.7303315,1.7361635,1.7419966,1.7478361,1.7536893,1.7595627,1.7654589,1.7713796,1.7773218,1.7832831,1.7892600,1.7952510,1.8012547,1.8072731,1.8133090,1.8193673,1.8254550,1.8315752,1.8377292,1.8439127,1.8501191,1.8563386,1.8625636,1.8687891,1.8750135,1.8812373,1.8874631,1.8936954,1.8999397,1.9062033,1.9124949,1.9188216,1.9251870,1.9315896,1.9380225,1.9444764,1.9509420,1.9574155,1.9638973,1.9703916,1.9769061,1.9834443,1.9900075,1.9965935,2.0031958,2.0098093,2.0164328,2.0230649,2.0297017,2.0363429,2.0429840,2.0496256,2.0562675,2.0629117,2.0695634,2.0762286,2.0829103,2.0896139,2.0963478,2.1031201,2.1099331,2.1167877,2.1236830,2.1306100,2.1375580,2.1445165,2.1514800,2.1584413,2.1653986,2.1723552,2.1793189,2.1862991,2.1933050,2.2003460,2.2074232,2.2145355,2.2216816,2.2288609,2.2360764,2.2433314,2.2506340,2.2579868,2.2653854,2.2728219,2.2802815,2.2877557,2.2952390,2.3027344,2.3102517,2.3177962,2.3253713,2.3329704,2.3405800,2.3481822,2.3557622,2.3633151,2.3708475,2.3783774,2.3859317,2.3935380,2.4012160,2.4089737,2.4168046,2.4246917,2.4326112,2.4405451,2.4484820,2.4564207,2.4643648,2.4723239,2.4803038,2.4883072,2.4963369,2.5043888,2.5124571,2.5205364,2.5286200,2.5366988,2.5447686,2.5528290,2.5608907,2.5689690,2.5770819,2.5852427,2.5934577,2.6017320,2.6100714,2.6184826,2.6269703,2.6355271,2.6441255,2.6527221,2.6612701,2.6697357,2.6781108,2.6864152,2.6946850,2.7029653,2.7112944,2.7197037,2.7282155,2.7368400,2.7455692,2.7543745,2.7632139,2.7720523,2.7808747,2.7896950,2.7985401,2.8074288,2.8163495,2.8252566,2.8340847,2.8427773,2.8513036,2.8596659,2.8678882,2.8760026,2.8840392,2.8920279,2.9000065,2.9080231,2.9161325,2.9243774,2.9327745,2.9413059,2.9499297,2.9585912,2.9672410,2.9758370,2.9843333,2.9926848,3.0008502,3.0088098,3.0165801,3.0242159,3.0317938,3.0393817,3.0470145,3.0546796,3.0623260,3.0698843,3.0772924,3.0845141,3.0915456,3.0984120,3.1051586,3.1118422,3.1185303,3.1253006,3.1322422,3.1394479,3.1469922,3.1548991,3.1631165,3.1715004,3.1798356,3.1878750,3.1954000,3.2022727,3.2084680,3.2140663,3.2192204,3.2240994,3.2288384,3.2335072,3.2381122,3.2426367,3.2470825,3.2514997,3.2559688,3.2605565,3.2652621,3.2700036,3.2746534,3.2791104,3.2833574,3.2874699,3.2915645,3.2957175,3.2999060,3.3040025,3.3078258,3.3112178,3.3141081,3.3165398,3.3186464,3.3206065,3.3225977,3.3247705,3.3272390,3.3300695,3.3332520,3.3366685,3.3400836,3.3432019,3.3457742,3.3477063,3.3491035,3.3502121,3.3513043,3.3525662,3.3540626,3.3557673,3.3576276,3.3595974,3.3616345,3.3636706,3.3655999,3.3673005,3.3686705,3.3696494,3.3702040,3.3702838,3.3697941,3.3686080,3.3666253,3.3638480,3.3604190,3.3564618
"w1-02",22.0000000,1.9992352e-02,1.9906044e-02,1.9825220e-02,1.9750834e-02,1.9687414e-02,1.9635201e-02,1.9595146e-02,1.9566059e-02,1.9545078e-02,1.9527197e-02,1.9509792e-02,1.9482136e-02,1.9446373e-02,1.9403219e-02,1.9353151e-02,1.9299269e-02,1.9247055e-02,1.9200087e-02,1.9164324e-02,1.9139290e-02,1.9129753e-02,1.9130468e-02,1.9140482e-02,1.9150972e-02,1.9155502e-02,1.9145250e-02,1.9116163e-02,1.9071817e-02,1.9020081e-02,1.8968821e-02,1.8927813e-02,1.8906593e-02,1.8905640e-02,1.8924475e-02,1.8954992e-02,1.8986464e-02,1.9009352e-02,1.9019842e-02,1.9016504e-02,1.9003868e-02,1.8985987e-02,1.8968582e-02,1.8951178e-02,1.8934011e-02,1.8916607e-02,1.8899202e-02,1.8878222e-02,1.8852949e-02,1.8832207e-02,1.8819332e-02,1.8813610e-02,1.8817186e-02,1.8827915e-02,1.8844128e-02,1.8864155e-02,1.8883944e-02,1.8898726e-02,1.8910408e-02,1.8917322e-02,1.8919706e-02,1.8916845e-02,1.8911839e-02,1.8906593e-02,1.8901110e-02,1.8895388e-02,1.8889666e-02,1.8883705e-02,1.8873930e-02,1.8859148e-02,1.8839121e-02,1.8815041e-02,1.8790960e-02,1.8771172e-02,1.8757105e-02,1.8752337e-02,1.8757820e-02,1.8770218e-02,1.8783092e-02,1.8794537e-02,1.8796444e-02,1.8786907e-02,1.8767118e-02,1.8741488e-02,1.8714905e-02,1.8690348e-02,1.8671751e-02,1.8659830e-02,1.8654823e-02,1.8652797e-02,1.8653154e-02,1.8653035e-02,1.8654227e-02,1.8657565e-02,1.8664837e-02,1.8676877e-02,1.8692851e-02,1.8711329e-02,1.8729806e-02,1.8745780e-02,1.8758059e-02,1.8765330e-02,1.8767476e-02,1.8766880e-02,1.8763423e-02,1.8759131e-02,1.8757224e-02,1.8757343e-02,1.8759966e-02,1.8764973e-02,1.8771052e-02,1.8776655e-02,1.8778563e-02,1.8777609e-02,1.8774867e-02,1.8772006e-02,1.8770099e-02,1.8770695e-02,1.8775702e-02,1.8786907e-02,1.8800855e-02,1.8817425e-02,1.8835902e-02,1.8852234e-02,1.8865943e-02,1.8875599e-02,1.8879890e-02,1.8879294e-02,1.8875837e-02,1.8872380e-02,1.8868804e-02,1.8867493e-02,1.8870473e-02,1.8874288e-02,1.8878102e-02,1.8881917e-02,1.8883228e-02,1.8882513e-02,1.8881679e-02,1.8881202e-02,1.8883109e-02,1.8889189e-02,1.8900394e-02,1.8914938e-02,1.8929958e-02,1.8944025e-02,1.8955827e-02,1.8962383e-02,1.8964171e-02,1.8962264e-02,1.8958807e-02,1.8955469e-02,1.8953204e-02,1.8953323e-02,1.8956065e-02,1.8961310e-02,1.8968105e-02,1.8975139e-02,1.8982291e-02,1.8991351e-02,1.9002914e-02,1.9017100e-02,1.9033551e-02,1.9050479e-02,1.9065142e-02,1.9076586e-02,1.9084692e-02,1.9088268e-02,1.9089222e-02,1.9090056e-02,1.9090652e-02,1.9092679e-02,1.9094706e-02,1.9096732e-02,1.9096613e-02,1.9094110e-02,1.9088984e-02,1.9081712e-02,1.9074678e-02,1.9070983e-02,1.9070029e-02,1.9073963e-02,1.9080520e-02,1.9089580e-02,1.9098878e-02,1.9105792e-02,1.9110084e-02,1.9110918e-02,1.9109011e-02,1.9104600e-02,1.9099236e-02,1.9093752e-02,1.9088268e-02,1.9084930e-02,1.9081831e-02,1.9078732e-02,1.9075513e-02,1.9073963e-02,1.9073367e-02,1.9075155e-02,1.9079685e-02,1.9086719e-02,1.9095302e-02,1.9104242e-02,1.9113183e-02,1.9119620e-02,1.9125104e-02,1.9129872e-02,1.9132137e-02,1.9132137e-02,1.9131780e-02,1.9129276e-02,1.9124389e-02,1.9117117e-02,1.9109011e-02,1.9101381e-02,1.9096136e-02,1.9093275e-02,1.9092917e-02,1.9094706e-02,1.9099116e-02,1.9105196e-02,1.9110084e-02,1.9112587e-02,1.9112229e-02,1.9108772e-02,1.9102812e-02,1.9095659e-02,1.9086480e-02,1.9078255e-02,1.9071341e-02,1.9065022e-02,1.9059420e-02,1.9054174e-02,1.9050241e-02,1.9046187e-02,1.9042373e-02,1.9041061e-02,1.9042492e-02,1.9046187e-02,1.9052148e-02,1.9059777e-02,1.9067645e-02,1.9075513e-02,1.9080997e-02,1.9084454e-02,1.9086957e-02,1.9087195e-02,1.9086361e-02,1.9085050e-02,1.9082308e-02,1.9079328e-02,1.9076467e-02,1.9073844e-02,1.9071460e-02,1.9071460e-02,1.9073606e-02,1.9076109e-02,1.9079447e-02,1.9083858e-02,1.9088030e-02,1.9092321e-02,1.9094944e-02,1.9095182e-02,1.9095182e-02,1.9095063e-02,1.9095778e-02,1.9096375e-02,1.9099474e-02,1.9105196e-02,1.9111991e-02,1.9119024e-02,1.9126892e-02,1.9134641e-02,1.9142389e-02,1.9149899e-02,1.9157648e-02,1.9163847e-02,1.9167662e-02,1.9169331e-02,1.9170642e-02,1.9171119e-02,1.9170165e-02,1.9168973e-02,1.9167423e-02,1.9166589e-02,1.9166231e-02,1.9166231e-02,1.9168496e-02,1.9172311e-02,1.9176722e-02,1.9181132e-02,1.9184709e-02,1.9188046e-02,1.9190669e-02,1.9192815e-02,1.9194484e-02,1.9193888e-02,1.9192219e-02,1.9189954e-02,1.9187808e-02,1.9183874e-02,1.9179463e-02,1.9175053e-02,1.9171596e-02,1.9169092e-02,1.9167066e-02,1.9167066e-02,1.9168258e-02,1.9171715e-02,1.9175887e-02,1.9181490e-02,1.9187450e-02,1.9192338e-02,1.9196749e-02,1.9200921e-02,1.9205213e-02,1.9209385e-02,1.9213557e-02,1.9217730e-02,1.9221783e-02,1.9225955e-02,1.9230008e-02,1.9233942e-02,1.9237518e-02,1.9240856e-02,1.9243717e-02,1.9244552e-02,1.9243240e-02,1.9239664e-02,1.9235492e-02,1.9230723e-02,1.9224763e-02,1.9217491e-02,1.9209862e-02,1.9201875e-02,1.9194245e-02,1.9186497e-02,1.9178748e-02,1.9172788e-02,1.9168496e-02,1.9164920e-02,1.9161105e-02,1.9156814e-02,1.9152522e-02,1.9148231e-02,1.9144654e-02,1.9141316e-02,1.9138575e-02,1.9137740e-02,1.9137740e-02,1.9138455e-02,1.9141078e-02,1.9145250e-02,1.9150019e-02,1.9156337e-02,1.9163728e-02,1.9172430e-02,1.9181728e-02,1.9189954e-02,1.9196868e-02,1.9202232e-02,1.9206405e-02,1.9209504e-02,1.9210339e-02,1.9210219e-02,1.9211411e-02,1.9214153e-02,1.9217372e-02,1.9220591e-02,1.9225121e-02,1.9230366e-02,1.9235730e-02,1.9240975e-02,1.9246101e-02,1.9249797e-02,1.9252539e-02,1.9255161e-02,1.9258499e-02,1.9261837e-02,1.9265056e-02,1.9268274e-02,1.9271374e-02,1.9274116e-02,1.9275069e-02,1.9273877e-02,1.9271016e-02,1.9268036e-02,1.9266129e-02,1.9265532e-02,1.9265294e-02,1.9265294e-02,1.9266129e-02,1.9268394e-02,1.9270658e-02,1.9272089e-02,1.9273162e-02,1.9274235e-02,1.9275308e-02,1.9276500e-02,1.9277692e-02,1.9279480e-02,1.9282579e-02,1.9285202e-02,1.9286871e-02,1.9287825e-02,1.9288301e-02,1.9287705e-02,1.9285202e-02,1.9281030e-02,1.9275546e-02,1.9271016e-02,1.9268751e-02,1.9268990e-02,1.9270539e-02,1.9271970e-02,1.9273639e-02,1.9275784e-02,1.9278169e-02,1.9280195e-02,1.9281268e-02,1.9281864e-02,1.9283056e-02,1.9285679e-02,1.9289732e-02,1.9293904e-02,1.9297957e-02,1.9301891e-02,1.9305468e-02,1.9306660e-02,1.9306302e-02,1.9304276e-02,1.9300342e-02,1.9295573e-02,1.9290805e-02,1.9286990e-02,1.9284844e-02,1.9284368e-02,1.9284010e-02,1.9283891e-02,1.9283414e-02,1.9283175e-02,1.9282699e-02,1.9282103e-02,1.9281030e-02,1.9278765e-02,1.9275069e-02,1.9271493e-02,1.9269347e-02,1.9269228e-02,1.9270420e-02,1.9271851e-02,1.9273043e-02,1.9274116e-02,1.9274950e-02,1.9275784e-02,1.9276381e-02,1.9276857e-02,1.9277215e-02,1.9277215e-02,1.9276142e-02,1.9274235e-02,1.9271612e-02,1.9268751e-02,1.9266129e-02,1.9263387e-02,1.9260645e-02,1.9258142e-02,1.9257307e-02,1.9256830e-02,1.9256115e-02,1.9255400e-02,1.9254804e-02,1.9254923e-02,1.9256830e-02,1.9258976e-02,1.9261241e-02,1.9263148e-02,1.9264638e-02,1.9266427e-02,1.9267440e-02,1.9267142e-02,1.9266129e-02,1.9264042e-02,1.9262373e-02,1.9261062e-02,1.9260347e-02,1.9260108e-02,1.9260466e-02,1.9260943e-02,1.9261539e-02,1.9262195e-02,1.9262910e-02,1.9262671e-02,1.9261658e-02,1.9261181e-02,1.9260287e-02,1.9259691e-02,1.9257784e-02,1.9255638e-02,1.9252598e-02,1.9248366e-02,1.9244254e-02,1.9241393e-02,1.9238889e-02,1.9236505e-02,1.9235492e-02,1.9235134e-02,1.9235134e-02,1.9236326e-02,1.9238710e-02,1.9241095e-02,1.9243538e-02,1.9246042e-02,1.9248009e-02,1.9249916e-02,1.9251645e-02,1.9252300e-02,1.9252062e-02,1.9251287e-02,1.9249320e-02,1.9247711e-02,1.9246280e-02,1.9244790e-02,1.9243360e-02,1.9242764e-02,1.9242287e-02,1.9242644e-02,1.9244134e-02,1.9245744e-02,1.9247591e-02,1.9249916e-02,1.9252956e-02,1.9256353e-02,1.9260466e-02,1.9265115e-02,1.9270599e-02,1.9275844e-02,1.9280791e-02,1.9285023e-02,1.9288540e-02,1.9291222e-02,1.9293070e-02,1.9293964e-02,1.9294500e-02,1.9294381e-02,1.9294262e-02,1.9294381e-02,1.9295454e-02,1.9297481e-02,1.9299567e-02,1.9302011e-02,1.9304872e-02,1.9307673e-02,1.9310892e-02,1.9313931e-02,1.9316077e-02,1.9318163e-02,1.9320309e-02,1.9322336e-02,1.9324422e-02,1.9326508e-02,1.9328654e-02,1.9331872e-02,1.9335330e-02,1.9338846e-02,1.9342482e-02,1.9346416e-02,1.9350410e-02,1.9354284e-02,1.9358039e-02,1.9361496e-02,1.9364774e-02,1.9367933e-02,1.9370973e-02,1.9373775e-02,1.9375205e-02,1.9375384e-02,1.9374609e-02,1.9373834e-02,1.9373119e-02,1.9372344e-02,1.9371867e-02,1.9372106e-02,1.9373536e-02,1.9374967e-02,1.9376576e-02,1.9379079e-02,1.9380987e-02,1.9382596e-02,1.9384146e-02,1.9385815e-02,1.9387782e-02,1.9389868e-02,1.9392669e-02,1.9395471e-02,1.9398272e-02,1.9400656e-02,1.9402921e-02,1.9404769e-02,1.9406676e-02,1.9408882e-02,1.9411206e-02,1.9414365e-02,1.9417465e-02,1.9420862e-02,1.9425213e-02,1.9429743e-02,1.9434571e-02,1.9439518e-02,1.9444406e-02,1.9449353e-02,1.9454241e-02,1.9459009e-02,1.9462824e-02,1.9465983e-02,1.9469202e-02,1.9472480e-02,1.9476354e-02,1.9480288e-02,1.9484341e-02,1.9489169e-02,1.9493937e-02,1.9499004e-02,1.9505024e-02,1.9511461e-02,1.9517958e-02,1.9524395e-02,1.9530833e-02,1.9537508e-02,1.9544959e-02,1.9553185e-02,1.9561470e-02,1.9569755e-02,1.9578040e-02,1.9586325e-02,1.9594371e-02,1.9601583e-02,1.9608796e-02,1.9616008e-02,1.9623280e-02,1.9630551e-02,1.9638181e-02,1.9646704e-02,1.9655287e-02,1.9664109e-02,1.9673228e-02,1.9682705e-02,1.9693315e-02,1.9705236e-02,1.9718170e-02,1.9731879e-02,1.9746602e-02,1.9761384e-02,1.9776464e-02,1.9791484e-02,1.9806564e-02,1.9821703e-02,1.9836843e-02,1.9852042e-02,1.9867420e-02,1.9883096e-02,1.9899487e-02,1.9915938e-02,1.9932330e-02,1.9948959e-02,1.9966066e-02,1.9982994e-02,1.9999504e-02,2.0015717e-02,2.0031035e-02,2.0045280e-02,2.0058513e-02,2.0070493e-02,2.0081341e-02,2.0090938e-02,2.0099342e-02,2.0106494e-02,2.0112395e-02,2.0117462e-02,2.0122170e-02,2.0126820e-02,2.0131230e-02,2.0135581e-02,2.0139873e-02,2.0144045e-02,2.0147860e-02,2.0150781e-02,2.0153284e-02,2.0154774e-02,2.0155728e-02,2.0156562e-02,2.0157456e-02,2.0157874e-02,2.0157695e-02,2.0157456e-02,2.0156860e-02,2.0155787e-02,2.0154476e-02,2.0152569e-02,2.0149648e-02,2.0146072e-02,2.0142138e-02,2.0137906e-02,2.0133674e-02,2.0129263e-02,2.0124555e-02,2.0120144e-02,2.0115972e-02,2.0111859e-02,2.0107925e-02,2.0104289e-02,2.0100713e-02,2.0097196e-02,2.0093799e-02,2.0090461e-02,2.0087123e-02,2.0083725e-02,2.0080566e-02,2.0077705e-02,2.0074844e-02,2.0072103e-02,2.0069659e-02,2.0067871e-02,2.0066619e-02,2.0065844e-02,2.0065904e-02,2.0066619e-02,2.0067692e-02,2.0069003e-02,2.0070434e-02,2.0071805e-02,2.0072639e-02,2.0072818e-02,2.0072341e-02,2.0071149e-02,2.0069659e-02,2.0067751e-02,2.0065546e-02,2.0063341e-02,2.0061314e-02,2.0059288e-02,2.0057142e-02,2.0055056e-02,2.0052850e-02,2.0050228e-02,2.0047367e-02,2.0044088e-02,2.0040154e-02,2.0036161e-02,2.0031929e-02,2.0027280e-02,2.0022154e-02,2.0016670e-02,2.0010829e-02,2.0004690e-02,1.9998372e-02,1.9991815e-02,1.9984901e-02,1.9977689e-02,1.9970357e-02,1.9962907e-02,1.9955456e-02,1.9948125e-02,1.9941330e-02,1.9935012e-02,1.9928813e-02,1.9922972e-02,1.9917488e-02,1.9911766e-02,1.9905984e-02,1.9900143e-02,1.9894123e-02,1.9888103e-02,1.9882441e-02,1.9877315e-02,1.9872665e-02,1.9868374e-02,1.9864559e-02,1.9861221e-02,1.9858241e-02,1.9855380e-02,1.9852877e-02,1.9850373e-02,1.9847572e-02,1.9844592e-02,1.9841373e-02,1.9838095e-02,1.9834638e-02,1.9831061e-02,1.9826829e-02,1.9822061e-02,1.9817114e-02,1.9811988e-02,1.9807398e-02,1.9803166e-02,1.9799113e-02,1.9795895e-02,1.9793332e-02,1.9790947e-02,1.9788742e-02,1.9786894e-02,1.9785285e-02,1.9783139e-02,1.9780338e-02,1.9777179e-02,1.9773543e-02,1.9770324e-02,1.9767284e-02,1.9764960e-02,1.9763827e-02,1.9763470e-02,1.9763887e-02,1.9765496e-02,1.9768119e-02,1.9771159e-02,1.9774199e-02,1.9777417e-02,1.9780815e-02,1.9784153e-02,1.9787371e-02,1.9790232e-02,1.9792855e-02,1.9795477e-02,1.9798100e-02,1.9800723e-02,1.9803822e-02,1.9807398e-02,1.9811094e-02,1.9815266e-02,1.9820213e-02,1.9826114e-02,1.9832551e-02,1.9839823e-02,1.9848287e-02,1.9857883e-02,1.9868374e-02,1.9879758e-02,1.9892097e-02,1.9904792e-02,1.9917846e-02,1.9931257e-02,1.9944847e-02,1.9958436e-02,1.9972026e-02,1.9985616e-02,1.9998789e-02,2.0011544e-02,2.0024776e-02,2.0039201e-02,2.0054817e-02,2.0071685e-02,2.0089686e-02,2.0108342e-02,2.0127237e-02,2.0146728e-02,2.0165861e-02,2.0184338e-02,2.0202279e-02,2.0219982e-02,2.0237684e-02,2.0255566e-02,2.0274043e-02,2.0292997e-02,2.0312011e-02,2.0331204e-02,2.0350397e-02,2.0369470e-02,2.0388365e-02,2.0407021e-02,2.0424962e-02,2.0441651e-02,2.0457149e-02,2.0471334e-02,2.0484447e-02,2.0496964e-02,2.0509541e-02,2.0521283e-02,2.0532250e-02,2.0542443e-02,2.0551264e-02,2.0558834e-02,2.0565152e-02,2.0570397e-02,2.0574510e-02,2.0577848e-02,2.0580947e-02,2.0583689e-02,2.0586908e-02,2.0591021e-02,2.0595431e-02,2.0600259e-02,2.0605505e-02,2.0610809e-02,2.0616174e-02,2.0621419e-02,2.0627081e-02,2.0632923e-02,2.0638704e-02,2.0644546e-02,2.0650446e-02,2.0655811e-02,2.0660639e-02,2.0665228e-02,2.0669222e-02,2.0672977e-02,2.0676672e-02,2.0680368e-02,2.0683944e-02,2.0687342e-02,2.0690858e-02,2.0694315e-02,2.0697773e-02,2.0701230e-02,2.0705104e-02,2.0709455e-02,2.0713806e-02,2.0717680e-02,2.0721138e-02,2.0724535e-02,2.0728230e-02,2.0732164e-02,2.0736694e-02,2.0741999e-02,2.0747602e-02,2.0753264e-02,2.0759165e-02,2.0766139e-02,2.0773709e-02,2.0781338e-02,2.0788610e-02,2.0795345e-02,2.0801663e-02,2.0807981e-02,2.0814359e-02,2.0820677e-02,2.0827055e-02,2.0833731e-02,2.0841002e-02,2.0848811e-02,2.0857036e-02,2.0865321e-02,2.0873606e-02,2.0882010e-02,2.0890594e-02,2.0899832e-02,2.0909607e-02,2.0919681e-02,2.0930707e-02,2.0942509e-02,2.0954311e-02,2.0966113e-02,2.0977974e-02,2.0989895e-02,2.1001637e-02,2.1013439e-02,2.1025181e-02,2.1036863e-02,2.1048605e-02,2.1060348e-02,2.1072030e-02,2.1083713e-02,2.1095395e-02,2.1106899e-02,2.1118402e-02,2.1129787e-02,2.1141171e-02,2.1153152e-02,2.1165788e-02,2.1178365e-02,2.1191478e-02,2.1205306e-02,2.1219075e-02,2.1232843e-02,2.1246552e-02,2.1259725e-02,2.1272421e-02,2.1285057e-02,2.1297514e-02,2.1309793e-02,2.1322012e-02,2.1334112e-02,2.1346092e-02,2.1358013e-02,2.1370053e-02,2.1381974e-02,2.1393955e-02,2.1405935e-02,2.1417975e-02,2.1430135e-02,2.1442652e-02,2.1455467e-02,2.1468759e-02,2.1482050e-02,2.1495193e-02,2.1508127e-02,2.1520823e-02,2.1533310e-02,2.1545827e-02,2.1558464e-02,2.1571100e-02,2.1583796e-02,2.1596730e-02,2.1609992e-02,2.1623403e-02,2.1637172e-02,2.1651506e-02,2.1666408e-02,2.1681637e-02,2.1696836e-02,2.1712273e-02,2.1728158e-02,2.1744490e-02,2.1761239e-02,2.1778733e-02,2.1797121e-02,2.1816611e-02,2.1837175e-02,2.1858811e-02,2.1881402e-02,2.1904886e-02,2.1929443e-02,2.1954954e-02,2.1981418e-02,2.2008777e-02,2.2037059e-02,2.2066623e-02,2.2097439e-02,2.2129536e-02,2.2162855e-02,2.2197515e-02,2.2233814e-02,2.2272050e-02,2.2312164e-02,2.2354126e-02,2.2398233e-02,2.2444636e-02,2.2493035e-02,2.2543609e-02,2.2596717e-02,2.2652358e-02,2.2710383e-02,2.2770494e-02,2.2832751e-02,2.2897631e-02,2.2965461e-02,2.3035944e-02,2.3109317e-02,2.3185939e-02,2.3265839e-02,2.3348719e-02,2.3434490e-02,2.3523390e-02,2.3615122e-02,2.3709536e-02,2.3806721e-02,2.3907006e-02,2.4010241e-02,2.4116307e-02,2.4225473e-02,2.4337679e-02,2.4453074e-02,2.4571687e-02,2.4693549e-02,2.4818659e-02,2.4946898e-02,2.5078177e-02,2.5212437e-02,2.5349408e-02,2.5489509e-02,2.5633216e-02,2.5780320e-02,2.5930822e-02,2.6084989e-02,2.6242822e-02,2.6404381e-02,2.6569873e-02,2.6739568e-02,2.6913553e-02,2.7091682e-02,2.7274281e-02,2.7461737e-02,2.7654469e-02,2.7852535e-02,2.8056204e-02,2.8265804e-02,2.8481513e-02,2.8703660e-02,2.8932244e-02,2.9167593e-02,2.9409885e-02,2.9659003e-02,2.9915184e-02,3.0178308e-02,3.0448258e-02,3.0725092e-02,3.1008124e-02,3.1297058e-02,3.1591415e-02,3.1890750e-02,3.2194212e-02,3.2501325e-02,3.2811433e-02,3.3123657e-02,3.3437163e-02,3.3750698e-02,3.4063250e-02,3.4374014e-02,3.4681961e-02,3.4985840e-02,3.5284400e-02,3.5576835e-02,3.5862193e-02,3.6139578e-02,3.6408216e-02,3.6667496e-02,3.6916852e-02,3.7155315e-02,3.7382737e-02,3.7599415e-02,3.7804782e-02,3.7998736e-02,3.8181230e-02,3.8352460e-02,3.8512602e-02,3.8661942e-02,3.8800761e-02,3.8929418e-02,3.9048284e-02,3.9157972e-02,3.9259091e-02,3.9352015e-02,3.9437354e-02,3.9515570e-02,3.9587036e-02,3.9652213e-02,3.9711684e-02,3.9765641e-02,3.9814427e-02,3.9858267e-02,3.9897412e-02,3.9932117e-02,3.9962769e-02,3.9989382e-02,4.0012300e-02,4.0031612e-02,4.0047064e-02,4.0058836e-02,4.0067017e-02,4.0071875e-02,4.0073410e-02,4.0071413e-02,4.0066078e-02,4.0057555e-02,4.0045604e-02,4.0030003e-02,4.0010870e-02,3.9988548e-02,3.9962873e-02,3.9933905e-02,3.9901704e-02,3.9866135e-02,3.9827213e-02,3.9785162e-02,3.9739907e-02,3.9691687e-02,3.9640278e-02,3.9585680e-02,3.9528251e-02,3.9468139e-02,3.9405376e-02,3.9340019e-02,3.9272040e-02,3.9201409e-02,3.9128333e-02,3.9053023e-02,3.8975090e-02,3.8894743e-02,3.8812310e-02,3.8727850e-02,3.8641244e-02,3.8552582e-02,3.8462251e-02,3.8370341e-02,3.8277090e-02,3.8182348e-02,3.8086146e-02,3.7988245e-02,3.7888497e-02,3.7786931e-02,3.7683845e-02,3.7579328e-02,3.7473500e-02,3.7366331e-02,3.7257999e-02,3.7148803e-02,3.7038267e-02,3.6926478e-02,3.6813408e-02,3.6699206e-02,3.6584198e-02,3.6468059e-02,3.6350787e-02,3.6232859e-02,3.6114156e-02,3.5994560e-02,3.5874218e-02,3.5753250e-02,3.5631567e-02,3.5509020e-02,3.5385817e-02,3.5261989e-02,3.5137564e-02,3.5012454e-02,3.4886807e-02,3.4760684e-02,3.4634024e-02,3.4507245e-02,3.4379870e-02,3.4252018e-02,3.4124166e-02,3.3996135e-02,3.3867776e-02,3.3739418e-02,3.3611000e-02,3.3482343e-02,3.3353448e-02,3.3224404e-02,3.3095390e-02,3.2966346e-02,3.2837421e-02,3.2708526e-02,3.2579660e-02,3.2451063e-02,3.2322526e-02,3.2194376e-02,3.2066375e-02,3.1938970e-02,3.1812221e-02,3.1686097e-02,3.1560570e-02,3.1435639e-02,3.1311274e-02,3.1187564e-02,3.1064481e-02,3.0941904e-02,3.0819982e-02,3.0698389e-02,3.0577451e-02,3.0457407e-02,3.0338079e-02,3.0219942e-02,3.0102700e-02,2.9986054e-02,2.9870629e-02,2.9755980e-02,2.9642493e-02,2.9529721e-02,2.9418111e-02,2.9307783e-02,2.9198736e-02,2.9090792e-02,2.8984189e-02,2.8878778e-02,2.8774619e-02,2.8671265e-02,2.8569072e-02,2.8467625e-02,2.8366923e-02,2.8267443e-02,2.8169304e-02,2.8071821e-02,2.7975410e-02,2.7880192e-02,2.7786314e-02,2.7693957e-02,2.7602971e-02,2.7513444e-02,2.7425826e-02,2.7340055e-02,2.7255654e-02,2.7172595e-02,2.7090788e-02,2.7010322e-02,2.6931137e-02,2.6853323e-02,2.6776761e-02,2.6701003e-02,2.6626617e-02,2.6553422e-02,2.6481897e-02,2.6411921e-02,2.6343286e-02,2.6276588e-02,2.6211619e-02,2.6147902e-02,2.6085347e-02,2.6023805e-02,2.5963157e-02,2.5904030e-02,2.5845945e-02,2.5789291e-02,2.5733531e-02,2.5679111e-02,2.5627077e-02,2.5576472e-02,2.5527358e-02,2.5479794e-02,2.5434017e-02,2.5389612e-02,2.5346577e-02,2.5304973e-02,2.5264800e-02,2.5225878e-02,2.5188088e-02,2.5151610e-02,2.5116503e-02,2.5082648e-02,2.5049984e-02,2.5019050e-02,2.4989426e-02,2.4961412e-02,2.4934590e-02,2.4909019e-02,2.4884820e-02,2.4861991e-02,2.4840474e-02,2.4819911e-02,2.4800539e-02,2.4782062e-02,2.4764419e-02,2.4747968e-02,2.4732172e-02,2.4717391e-02,2.4704039e-02,2.4691701e-02,2.4681211e-02,2.4672210e-02,2.4664462e-02,2.4658680e-02,2.4654388e-02,2.4651766e-02,2.4650455e-02,2.4650693e-02,2.4652302e-02,2.4655640e-02,2.4660289e-02,2.4667025e-02,2.4675310e-02,2.4685264e-02,2.4696529e-02,2.4709463e-02,2.4723768e-02,2.4739504e-02,2.4756610e-02,2.4774969e-02,2.4793744e-02,2.4812937e-02,2.4833262e-02,2.4854600e-02,2.4877071e-02,2.4900794e-02,2.4925709e-02,2.4952650e-02,2.4981797e-02,2.5012493e-02,2.5044501e-02,2.5077820e-02,2.5112569e-02,2.5148630e-02,2.5185764e-02,2.5224149e-02,2.5263071e-02,2.5303066e-02,2.5344372e-02,2.5386870e-02,2.5430620e-02,2.5475621e-02,2.5521815e-02,2.5569081e-02,2.5617182e-02,2.5665820e-02,2.5715709e-02,2.5765896e-02,2.5816441e-02,2.5867462e-02,2.5918961e-02,2.5970995e-02,2.6023805e-02,2.6077509e-02,2.6131511e-02,2.6185870e-02,2.6240051e-02,2.6293457e-02,2.6345313e-02,2.6394129e-02,2.6439190e-02,2.6479065e-02,2.6513040e-02,2.6541114e-02,2.6564121e-02,2.9010968e-02,2.9050084e-02,2.9097531e-02,2.9153459e-02,2.9218055e-02,2.9289875e-02,2.9367425e-02,2.9448509e-02,2.9529620e-02,2.9607918e-02,2.9682836e-02,2.9755145e-02,2.9825572e-02,2.9894542e-02,2.9962355e-02,3.0029288e-02,3.0095669e-02,3.0161878e-02,3.0228265e-02,3.0295134e-02,3.0362770e-02,3.0431431e-02,3.0501282e-02,3.0572359e-02,3.0644525e-02,3.0717585e-02,3.0791318e-02,3.0865572e-02,3.0940372e-02,3.1015936e-02,3.1092659e-02,3.1171095e-02,3.1251963e-02,3.1336032e-02,3.1424105e-02,3.1516891e-02,3.1614888e-02,3.1718478e-02,3.1827912e-02,3.1943358e-02,3.2065030e-02,3.2193255e-02,3.2328453e-02,3.2471109e-02,3.2621767e-02,3.2780927e-02,3.2949060e-02,3.3126622e-02,3.3314157e-02,3.3512227e-02,3.3721507e-02,3.3942752e-02,3.4176670e-02,3.4423992e-02,3.4685366e-02,3.4961455e-02,3.5252959e-02,3.5560615e-02,3.5885207e-02,3.6227554e-02,3.6588512e-02,3.6968768e-02,3.7368856e-02,3.7789166e-02,3.8229927e-02,3.8691334e-02,3.9173543e-02,3.9676573e-02,4.0200491e-02,4.0745299e-02,4.1310895e-02,4.1897025e-02,4.2503197e-02,4.3128807e-02,4.3772981e-02,4.4434685e-02,4.5112800e-02,4.5806129e-02,4.6513394e-02,4.7233373e-02,4.7964744e-02,4.8706099e-02,4.9456052e-02,5.0213087e-02,5.0975684e-02,5.1742285e-02,5.2511182e-02,5.3280648e-02,5.4048788e-02,5.4813586e-02,5.5573121e-02,5.6325555e-02,5.7069059e-02,5.7801981e-02,5.8522858e-02,5.9230275e-02,5.9922840e-02,6.0599342e-02,6.1258599e-02,6.1899666e-02,6.2521651e-02,6.3123725e-02,6.3705087e-02,6.4265050e-02,6.4803109e-02,6.5318927e-02,6.5812498e-02,6.6283979e-02,6.6733554e-02,6.7161575e-02,6.7568392e-02,6.7954436e-02,6.8320230e-02,6.8666309e-02,6.8993151e-02,6.9301426e-02,6.9591776e-02,6.9864884e-02,7.0121601e-02,7.0362866e-02,7.0589684e-02,7.0802987e-02,7.1003616e-02,7.1192265e-02,7.1369581e-02,7.1536116e-02,7.1692504e-02,7.1839340e-02,7.1977317e-02,7.2107166e-02,7.2229579e-02,7.2345167e-02,7.2454557e-02,7.2558314e-02,7.2656982e-02,7.2751150e-02,7.2841287e-02,7.2927885e-02,7.3011249e-02,7.3091567e-02,7.3168978e-02,7.3243573e-02,7.3315546e-02,7.3385149e-02,7.3452711e-02,7.3518619e-02,7.3583096e-02,7.3646300e-02,7.3708452e-02,7.3769748e-02,7.3830470e-02,7.3890939e-02,7.3951520e-02,7.4012630e-02,7.4074544e-02,7.4137397e-02,7.4201122e-02,7.4265555e-02,7.4330539e-02,7.4395955e-02,7.4461758e-02,7.4527964e-02,7.4594647e-02,7.4661806e-02,7.4729428e-02,7.4797451e-02,7.4865833e-02,7.4934416e-02,7.5003117e-02,7.5071849e-02,7.5140372e-02,7.5208493e-02,7.5275935e-02,7.5342476e-02,7.5407788e-02,7.5471640e-02,7.5533763e-02,7.5593784e-02,7.5651407e-02,7.5706467e-02,7.5758778e-02,7.5808227e-02,7.5854734e-02,7.5898200e-02,7.5938500e-02,7.5975433e-02,7.6008752e-02,7.6038256e-02,7.6063819e-02,7.6085329e-02,7.6102801e-02,7.6116227e-02,7.6125696e-02,7.6131269e-02,7.6133005e-02,7.6131016e-02,7.6125354e-02,7.6116152e-02,7.6103419e-02,7.6087222e-02,7.6067671e-02,7.6044843e-02,7.6018855e-02,7.5989857e-02,7.5958028e-02,7.5923562e-02,7.5886592e-02,7.5847238e-02,7.5805590e-02,7.5761691e-02,7.5715534e-02,7.5667053e-02,7.5616263e-02,7.5563297e-02,7.5508416e-02,7.5451963e-02,7.5394474e-02,7.5336397e-02,7.5278014e-02,7.5219408e-02,7.5160414e-02,7.5100809e-02,7.5040251e-02,7.4978560e-02,7.4915744e-02,7.4851938e-02,7.4787393e-02,7.4722365e-02,7.4657083e-02,7.4591696e-02,7.4526191e-02,7.4460432e-02,7.4394211e-02,7.4327260e-02,7.4259356e-02,7.4190333e-02,7.4120224e-02,7.4049190e-02,7.3977530e-02,7.3905632e-02,7.3833838e-02,7.3762380e-02,7.3691346e-02,7.3620617e-02,7.3549926e-02,7.3478982e-02,7.3407531e-02,7.3335528e-02,7.3262990e-02,7.3190019e-02,7.3116705e-02,7.3043093e-02,7.2969176e-02,7.2894916e-02,7.2820276e-02,7.2745249e-02,7.2669879e-02,7.2594166e-02,7.2518207e-02,7.2441995e-02,7.2365478e-02,7.2288588e-02,7.2211280e-02,7.2133467e-02,7.2055057e-02,7.1976162e-02,7.1896926e-02,7.1817517e-02,7.1738131e-02,7.1658835e-02,7.1579613e-02,7.1500473e-02,7.1421348e-02,7.1342260e-02,7.1263209e-02,7.1184278e-02,7.1105450e-02,7.1026720e-02,7.0948146e-02,7.0869736e-02,7.0791475e-02,7.0713371e-02,7.0635326e-02,7.0557237e-02,7.0479013e-02,7.0400603e-02,7.0322156e-02,7.0243999e-02,7.0166565e-02,7.0090204e-02,7.0015170e-02,6.9941521e-02,6.9869079e-02,6.9797605e-02,6.9726847e-02,6.9656596e-02,6.9586828e-02,6.9517776e-02,6.9449693e-02,6.9382891e-02,6.9317617e-02,6.9254071e-02,6.9192335e-02,6.9132417e-02,6.9074154e-02,6.9017358e-02,6.8961807e-02,6.8907306e-02,6.8853773e-02,6.8801336e-02,6.8750322e-02,6.8701126e-02,6.8654142e-02,6.8609685e-02,6.8567872e-02,6.8528600e-02,6.8491668e-02,6.8456888e-02,6.8424210e-02,6.8393745e-02,6.8365693e-02,6.8340302e-02,6.8317801e-02,6.8298198e-02,6.8281367e-02,6.8267152e-02,6.8255395e-02,6.8246171e-02,6.8239704e-02,6.8236351e-02,6.8236433e-02,6.8240188e-02,6.8247601e-02,6.8258539e-02,6.8272792e-02,6.8290278e-02,6.8311006e-02,6.8335146e-02,6.8362996e-02,6.8394817e-02,6.8430774e-02,6.8470925e-02,6.8515256e-02,6.8563715e-02,6.8616137e-02,6.8672299e-02,6.8732090e-02,6.8795487e-02,6.8862535e-02,6.8933465e-02,6.9008619e-02,6.9088221e-02,6.9172561e-02,6.9261812e-02,6.9356054e-02,6.9455326e-02,6.9559731e-02,6.9669232e-02,6.9783732e-02,6.9903165e-02,7.0027411e-02,7.0156321e-02,7.0289776e-02,7.0427716e-02,7.0570245e-02,7.0717648e-02,7.0870176e-02,7.1028188e-02,7.1191922e-02,7.1361482e-02,7.1536809e-02,7.1717739e-02,7.1903989e-02,7.2095364e-02,7.2291695e-02,7.2493076e-02,7.2699726e-02,7.2911993e-02,7.3130235e-02,7.3354736e-02,7.3585674e-02,7.3823020e-02,7.4066713e-02,7.4316651e-02,7.4572802e-02,7.4835256e-02,7.5104184e-02,7.5379789e-02,7.5662374e-02,7.5952023e-02,7.6248758e-02,7.6552451e-02,7.6862998e-02,7.7180341e-02,7.7504583e-02,7.7836081e-02,7.8175142e-02,7.8522056e-02,7.8876972e-02,7.9239897e-02,7.9610676e-02,7.9989195e-02,8.0375388e-02,8.0769345e-02,8.1171095e-02,8.1580862e-02,8.1998885e-02,8.2425565e-02,8.2861222e-02,8.3306074e-02,8.3760545e-02,8.4224820e-02,8.4699139e-02,8.5183561e-02,8.5678160e-02,8.6182952e-02,8.6698212e-02,8.7223977e-02,8.7760419e-02,8.8307500e-02,8.8865295e-02,8.9433722e-02,9.0012774e-02,9.0602502e-02,9.1203079e-02,9.1814935e-02,9.2438087e-02,9.3072802e-02,9.3719140e-02,9.4377249e-02,9.5047131e-02,9.5728874e-02,9.6422583e-02,9.7128123e-02,9.7845256e-02,9.8574176e-02,9.9314809e-02,0.1000672,0.1008313,0.1016070,0.1023944,0.1031933,0.1040034,0.1048246,0.1056568,0.1064999,0.1073537,0.1082183,0.1090938,0.1099799,0.1108765,0.1117830,0.1126988,0.1136238,0.1145572,0.1154989,0.1164486,0.1174062,0.1183717,0.1193450,0.1203260,0.1213144,0.1223097,0.1233113,0.1243182,0.1253297,0.1263450,0.1273635,0.1283849,0.1294090,0.1304355,0.1314642,0.1324944,0.1335256,0.1345571,0.1355878,0.1366172,0.1376445,0.1386694,0.1396916,0.1407112,0.1417278,0.1427409,0.1437505,0.1447559,0.1457567,0.1467524,0.1477428,0.1487279,0.1497076,0.1506821,0.1516514,0.1526157,0.1535749,0.1545291,0.1554787,0.1564236,0.1573642,0.1583009,0.1592342,0.1601648,0.1610934,0.1620210,0.1629485,0.1638768,0.1648067,0.1657395,0.1666760,0.1676176,0.1685656,0.1695217,0.1704875,0.1714647,0.1724553,0.1734611,0.1744840,0.1755256,0.1765876,0.1776721,0.1787814,0.1799175,0.1810831,0.1822809,0.1835137,0.1847845,0.1860965,0.1874529,0.1888569,0.1903120,0.1918212,0.1933880,0.1950158,0.1967085,0.1984697,0.2003037,0.2022149,0.2042079,0.2062878,0.2084589,0.2107260,0.2130944,0.2155689,0.2181549,0.2208580,0.2236849,0.2266417,0.2297352,0.2329727,0.2363605,0.2399055,0.2436154,0.2474980,0.2515606,0.2558105,0.2602566,0.2649073,0.2697694,0.2748513,0.2801587,0.2856991,0.2914785,0.2975019,0.3037750,0.3103009,0.3170852,0.3241331,0.3314474,0.3390299,0.3468845,0.3550138,0.3634179,0.3720964,0.3810508,0.3902809,0.3997851,0.4095651,0.4196201,0.4299479,0.4405454,0.4514116,0.4625441,0.4739369,0.4855820,0.4974741,0.5096061,0.5219658,0.5345449,0.5473325,0.5603174,0.5734866,0.5868268,0.6003246,0.6139613,0.6277224,0.6415923,0.6555524,0.6695839,0.6836714,0.6977997,0.7119513,0.7261078,0.7402557,0.7543770,0.7684562,0.7824821,0.7964376,0.8103063,0.8240725,0.8377254,0.8512543,0.8646466,0.8778892,0.8909730,0.9038890,0.9166237,0.9291700,0.9415211,0.9536674,0.9655981,0.9773169,0.9888228,1.0001056,1.0111656,1.0220034,1.0326188,1.0430115,1.0531843,1.0631390,1.0728761,1.0823961,1.0917023,1.1007984,1.1096840,1.1183665,1.1268522,1.1351432,1.1432384,1.1511481,1.1588794,1.1664302,1.1738033,1.1810036,1.1880364,1.1949042,1.2016116,1.2081629,1.2145572,1.2207985,1.2268919,1.2328383,1.2386397,1.2443001,1.2498244,1.2552143,1.2604676,1.2655900,1.2705842,1.2754482,1.2801815,1.2847852,1.2892606,1.2936074,1.2978277,1.3019242,1.3058966,1.3097464,1.3134770,1.3170911,1.3205900,1.3239753,1.3272474,1.3304043,1.3334411,1.3363595,1.3391623,1.3418480,1.3444188,1.3468797,1.3492360,1.3514905,1.3536456,1.3557038,1.3576680,1.3595407,1.3613257,1.3630270,1.3646464,1.3661848,1.3676413,1.3690141,1.3702987,1.3714970,1.3726106,1.3736386,1.3745826,1.3754442,1.3762252,1.3769280,1.3775524,1.3780987,1.3785647,1.3789464,1.3792399,1.3794414,1.3795475,1.3795559,1.3794656,1.3792751,1.3789800,1.3785806,1.3780754,1.3774571,1.3767201,1.3758582,1.3748662,1.3737398,1.3724756,1.3710690,1.3695142,1.3678070,1.3659418,1.3639137,1.3617215,1.3593664,1.3568516,1.3541799,1.3513499,1.3483665,1.3452297,1.3419356,1.3384849,1.3348777,1.3311176,1.3272109,1.3231642,1.3189847,1.3146783,1.3102508,1.3057075,1.3010532,1.2962935,1.2914337,1.2864764,1.2814255,1.2762851,1.2710618,1.2657615,1.2603863,1.2549404,1.2494268,1.2438477,1.2382057,1.2325062,1.2267524,1.2209485,1.2151006,1.2092129,1.2032890,1.1973172,1.1913065,1.1852727,1.1792163,1.1731393,1.1670436,1.1609337,1.1548111,1.1486772,1.1425360,1.1363912,1.1302440,1.1240960,1.1179507,1.1118065,1.1056654,1.0995266,1.0933876,1.0872483,1.0811094,1.0749719,1.0688365,1.0627071,1.0565846,1.0504694,1.0443645,1.0382690,1.0321844,1.0261123,1.0200536,1.0140095,1.0079795,1.0019643,0.9959643,0.9899838,0.9840226,0.9780817,0.9721635,0.9662669,0.9603931,0.9545425,0.9487164,0.9429177,0.9371455,0.9314033,0.9256902,0.9200059,0.9143500,0.9087219,0.9031224,0.8975501,0.8920072,0.8864927,0.8810102,0.8755628,0.8701468,0.8647673,0.8594232,0.8541120,0.8488340,0.8435893,0.8383794,0.8332021,0.8280592,0.8229482,0.8178719,0.8128319,0.8078251,0.8028548,0.7979184,0.7930162,0.7881453,0.7833079,0.7785052,0.7737364,0.7690042,0.7643056,0.7596413,0.7550136,0.7504183,0.7458581,0.7413307,0.7368371,0.7323740,0.7279435,0.7235463,0.7191804,0.7148474,0.7105461,0.7062770,0.7020439,0.6978427,0.6936769,0.6895435,0.6854421,0.6813706,0.6773288,0.6733192,0.6693397,0.6653925,0.6614764,0.6575918,0.6537377,0.6499147,0.6461228,0.6423600,0.6386282,0.6349261,0.6312543,0.6276151,0.6240055,0.6204278,0.6169010,0.6133990,0.6099247,0.6064775,0.6030570,0.5996651,0.5963014,0.5929667,0.5896596,0.5863801,0.5831293,0.5799053,0.5767090,0.5735397,0.5703945,0.5672755,0.5641819,0.5611166,0.5580775,0.5550646,0.5520784,0.5491177,0.5461835,0.5432747,0.5403901,0.5375315,0.5346966,0.5318868,0.5291020,0.5263412,0.5236052,0.5208939,0.5182058,0.5155411,0.5128984,0.5102810,0.5076844,0.5051111,0.5025615,0.5000339,0.4975300,0.4950485,0.4925903,0.4901550,0.4877412,0.4853492,0.4829779,0.4806281,0.4782994,0.4759913,0.4737055,0.4714400,0.4691966,0.4669755,0.4647741,0.4625936,0.4604336,0.4582925,0.4561704,0.4540666,0.4519825,0.4499178,0.4478726,0.4458472,0.4438410,0.4418550,0.4398886,0.4379408,0.4360128,0.4341031,0.4322117,0.4303390,0.4284832,0.4266455,0.4248254,0.4230237,0.4212394,0.4194721,0.4177227,0.4159905,0.4142760,0.4125795,0.4108990,0.4092355,0.4075879,0.4059566,0.4043411,0.4027412,0.4011570,0.3995890,0.3980370,0.3965012,0.3949812,0.3934779,0.3919894,0.3905157,0.3890564,0.3876111,0.3861802,0.3847638,0.3833618,0.3819743,0.3806009,0.3792418,0.3778962,0.3765644,0.3752469,0.3739414,0.3726492,0.3713694,0.3701025,0.3688482,0.3676065,0.3663774,0.3651606,0.3639564,0.3627642,0.3615839,0.3604158,0.3592589,0.3581132,0.3569786,0.3558547,0.3547421,0.3536411,0.3525509,0.3514718,0.3504035,0.3493464,0.3483001,0.3472647,0.3462398,0.3452248,0.3442196,0.3432240,0.3422382,0.3412620,0.3402951,0.3393377,0.3383899,0.3374517,0.3365232,0.3356043,0.3346943,0.3337931,0.3328999,0.3320150,0.3311384,0.3302702,0.3294105,0.3285588,0.3277149,0.3268788,0.3260503,0.3252296,0.3244163,0.3236111,0.3228133,0.3220232,0.3212410,0.3204668,0.3197001,0.3189404,0.3181877,0.3174418,0.3167023,0.3159694,0.3152433,0.3145241,0.3138123,0.3131077,0.3124105,0.3117205,0.3110376,0.3103617,0.3096919,0.3090283,0.3083708,0.3077194,0.3070740,0.3064347,0.3058017,0.3051751,0.3045549,0.3039410,0.3033328,0.3027308,0.3021344,0.3015435,0.3009582,0.3003786,0.2998047,0.2992367,0.2986746,0.2981184,0.2975676,0.2970227,0.2964835,0.2959500,0.2954219,0.2948990,0.2943817,0.2938697,0.2933630,0.2928618,0.2923661,0.2918757,0.2913907,0.2909107,0.2904359,0.2899662,0.2895016,0.2890420,0.2885875,0.2881380,0.2876933,0.2872535,0.2868190,0.2863898,0.2859662,0.2855482,0.2851358,0.2847289,0.2843273,0.2839310,0.2835396,0.2831527,0.2827703,0.2823925,0.2820195,0.2816516,0.2812890,0.2809320,0.2805803,0.2802339,0.2798930,0.2795572,0.2792265,0.2789006,0.2785796,0.2782636,0.2779525,0.2776463,0.2773446,0.2770473,0.2767543,0.2764655,0.2761810,0.2759009,0.2756253,0.2753546,0.2750887,0.2748277,0.2745719,0.2743214,0.2740761,0.2738363,0.2736019,0.2733732,0.2731498,0.2729317,0.2727188,0.2725113,0.2723091,0.2721123,0.2719214,0.2717361,0.2715564,0.2713825,0.2712142,0.2710513,0.2708940,0.2707423,0.2705961,0.2704557,0.2703210,0.2701920,0.2700689,0.2699514,0.2698396,0.2697335,0.2696329,0.2695378,0.2694481,0.2693637,0.2692847,0.2692110,0.2691424,0.2690786,0.2690196,0.2689657,0.2689172,0.2688743,0.2688371,0.2688054,0.2687794,0.2687591,0.2687445,0.2687358,0.2687328,0.2687356,0.2687443,0.2687591,0.2687801,0.2688072,0.2688403,0.2688796,0.2689250,0.2689766,0.2690340,0.2690974,0.2691667,0.2692420,0.2693234,0.2694110,0.2695050,0.2696054,0.2697123,0.2698259,0.2699460,0.2700728,0.2702067,0.2703477,0.2704957,0.2706506,0.2708124,0.2709810,0.2711564,0.2713385,0.2715270,0.2717223,0.2719245,0.2721334,0.2723489,0.2725710,0.2728000,0.2730359,0.2732790,0.2735294,0.2737875,0.2740529,0.2743256,0.2746060,0.2748940,0.2751896,0.2754927,0.2758036,0.2761221,0.2764484,0.2767826,0.2771249,0.2774754,0.2778345,0.2782021,0.2785783,0.2789634,0.2793577,0.2797614,0.2801743,0.2805967,0.2810282,0.2814693,0.2819198,0.2823799,0.2828499,0.2833298,0.2838197,0.2843198,0.2848304,0.2853518,0.2858839,0.2864265,0.2869802,0.2875449,0.2881210,0.2887088,0.2893075,0.2899172,0.2905381,0.2911705,0.2918140,0.2924689,0.2931351,0.2938130,0.2945030,0.2952046,0.2959180,0.2966433,0.2973808,0.2981304,0.2988921,0.2996663,0.3004527,0.3012519,0.3020630,0.3028864,0.3037223,0.3045714,0.3054339,0.3063102,0.3071998,0.3081029,0.3090194,0.3099498,0.3108936,0.3118502,0.3128194,0.3138013,0.3147960,0.3158036,0.3168242,0.3178581,0.3189042,0.3199631,0.3210346,0.3221184,0.3232141,0.3243214,0.3254403,0.3265707,0.3277127,0.3288655,0.3300291,0.3312035,0.3323883,0.3335836,0.3347878,0.3360017,0.3372244,0.3384563,0.3396962,0.3409438,0.3421988,0.3434605,0.3447285,0.3460030,0.3472830,0.3485675,0.3498562,0.3511482,0.3524429,0.3537393,0.3550373,0.3563362,0.3576358,0.3589354,0.3602347,0.3615323,0.3628277,0.3641200,0.3654080,0.3666916,0.3679676,0.3692330,0.3704901,0.3717388,0.3729790,0.3742095,0.3754295,0.3766384,0.3778349,0.3790193,0.3801904,0.3813475,0.3824895,0.3836156,0.3847258,0.3858189,0.3868941,0.3879506,0.3889883,0.3900068,0.3910058,0.3919850,0.3929438,0.3938823,0.3947994,0.3956946,0.3965673,0.3974164,0.3982421,0.3990440,0.3998212,0.4005753,0.4013056,0.4020118,0.4026937,0.4033512,0.4039844,0.4045932,0.4051777,0.4057379,0.4062739,0.4067859,0.4072747,0.4077404,0.4081834,0.4086041,0.4090030,0.4093796,0.4097336,0.4100662,0.4103770,0.4106664,0.4109349,0.4111836,0.4114131,0.4116241,0.4118175,0.4119934,0.4121525,0.4122955,0.4124225,0.4125343,0.4126310,0.4127132,0.4127815,0.4128364,0.4128780,0.4129082,0.4129271,0.4129356,0.4129350,0.4129258,0.4129084,0.4128833,0.4128512,0.4128124,0.4127676,0.4127174,0.4126624,0.4126035,0.4125412,0.4124762,0.4124093,0.4123408,0.4122714,0.4122017,0.4121322,0.4120635,0.4119961,0.4119304,0.4118670,0.4118067,0.4117500,0.4116978,0.4116507,0.4116091,0.4115736,0.4115445,0.4115224,0.4115076,0.4115009,0.4115028,0.4115142,0.4115351,0.4115667,0.4116095,0.4116638,0.4117303,0.4118090,0.4119005,0.4120049,0.4121231,0.4122554,0.4124028,0.4125661,0.4127459,0.4129425,0.4131565,0.4133883,0.4136381,0.4139069,0.4141939,0.4145007,0.4148280,0.4151771,0.4155487,0.4159437,0.4163633,0.4168082,0.4172795,0.4177777,0.4183041,0.4188593,0.4194444,0.4200603,0.4207078,0.4213883,0.4221036,0.4228560,0.4236448,0.4244733,0.4253439,0.4262586,0.4272193,0.4282281,0.4292872,0.4303986,0.4315640,0.4327852,0.4340637,0.4354010,0.4367980,0.4382553,0.4397735,0.4413529,0.4429954,0.4447027,0.4464722,0.4483075,0.4502107,0.4521847,0.4542321,0.4563563,0.4585607,0.4608507,0.4632303,0.4657044,0.4682781,0.4709560,0.4737440,0.4766465,0.4796682,0.4828134,0.4860873,0.4894980,0.4930410,0.4967265,0.5005584,0.5045431,0.5086888,0.5130026,0.5174906,0.5221617,0.5270268,0.5320942,0.5373742,0.5428762,0.5486094,0.5545852,0.5608113,0.5672960,0.5740491,0.5810827,0.5883889,0.5959839,0.6038746,0.6120681,0.6205755,0.6294041,0.6385635,0.6480643,0.6579177,0.6681417,0.6787502,0.6897616,0.7011955,0.7130723,0.7254199,0.7382650,0.7516437,0.7655459,0.7800134,0.7950752,0.8107512,0.8270624,0.8440278,0.8616732,0.8800147,0.8990693,0.9188522,0.9393752,0.9606584,0.9827100,1.0055424,1.0291672,1.0535946,1.0788541,1.1049715,1.1319053,1.1596982,1.1883776,1.2179599,1.2484546,1.2798870,1.3122765,1.3456570,1.3800442,1.4154590,1.4519196,1.4894404,1.5280526,1.5677644,1.6085900,1.6505392,1.6936271,1.7379013,1.7832634,1.8297569,1.8773650,1.9260867,1.9758857,2.0267272,2.0785644,2.1313372,2.1850002,2.2394667,2.2946451,2.3504229,2.4066629,2.4632320,2.5199459,2.5766153,2.6330330,2.6890061,2.7443535,2.7988534,2.8522873,2.9044235,2.9550438,3.0038948,3.0507441,3.0953760,3.1376100,3.1773279,3.2144420,3.2489297,3.2808197,3.3101885,3.3371699,3.3619146,3.3845820,3.4053102,3.4243755,3.4418213,3.4577260,3.4721570,3.4851847,3.4968998,3.5074058,3.5168190,3.5252509,3.5328069,3.5396030,3.5457759,3.5514984,3.5569654,3.5623636,3.5678163,3.5733523,3.5788889,3.5842652,3.5892882,3.5937824,3.5976486,3.6008956,3.6036482,3.6061220,3.6085792,3.6112661,3.6143587,3.6179199,3.6218901,3.6261072,3.6303594,3.6344519,3.6382596,3.6417472,3.6449661,3.6480298,3.6510184,3.6539869,3.6569393,3.6598499,3.6626897,3.6654549,3.6681736,3.6708910,3.6736460,3.6764526,3.6793005,3.6821635,3.6850231,3.6878846,3.6907742,3.6937249,3.6967480,3.6998184,3.7028897,3.7059033,3.7088175,3.7116177,3.7143207,3.7169549,3.7195370,3.7220535,3.7244537,3.7266622,3.7286072,3.7302508,3.7316115,3.7327676,3.7338443,3.7349963,3.7363830,3.7381191,3.7403126,3.7430100,3.7461867,3.7497320,3.7534466,3.7570646,3.7602990,3.7629008,3.7647171,3.7657285,3.7660549,3.7659307,3.7656536,3.7655246,3.7657990,3.7666507,3.7681532,3.7702174,3.7727249,3.7754633,3.7781863,3.7806482,3.7826447,3.7840376,3.7847748,3.7848947,3.7845190,3.7838349,3.7830594,3.7823966,3.7819924,3.7818997,3.7820716,3.7823839,3.7826819,3.7828496,3.7828319,3.7826483,3.7823756,3.7821107,3.7819395,3.7819221,3.7820871,3.7824292,3.7829006,3.7834032,3.7837863,3.7838740,3.7835057,3.7825894,3.7811246,3.7791958,3.7769606,3.7745137,3.7719059,3.7691221,3.7661180,3.7628784,3.7594562,3.7559757,3.7525928,3.7494259,3.7464945,3.7436981,3.7408314,3.7376459,3.7339113,3.7294605,3.7242038,3.7181218,3.7113323,3.7039175,3.6960285,3.6878362,3.6795244,3.6712623,3.6631835,3.6553679,3.6478345,3.6405504,3.6334381,3.6263921,3.6192980,3.6120393,3.6045253,3.5966966,3.5885308,3.5800371,3.5712705,3.5622616,3.5530434,3.5436306,3.5340159,3.5241833,3.5141065,3.5037546,3.4930978,3.4820991,3.4707427,3.4590323,3.4470031,3.4347286,3.4222898,3.4097788,3.3972650,3.3847833,3.3723240,3.3598611,3.3473487,3.3347435,3.3220084,3.3091073,3.2960224,3.2827425,3.2692683,3.2556174,3.2418141,3.2279036,3.2139339,3.1999521,3.1859975,3.1720901,3.1582465,3.1444693,3.1307499,3.1170750,3.1034369,3.0898280,3.0762484,3.0626974,3.0491636,3.0356374,3.0221000,3.0085361,2.9949496,2.9813492,2.9677739,2.9542718,2.9408908,2.9276543,2.9145679,2.9016106,2.8887391,2.8759193,2.8631158,2.8503149,2.8375130,2.8247185,2.8119409,2.7991815,2.7864418,2.7737143,2.7609873,2.7482526,2.7355032,2.7227480,2.7100010,2.6972823,2.6846104,2.6720059,2.6594770,2.6470351,2.6346905,2.6224482,2.6103187,2.5983050,2.5864050,2.5746117,2.5629048,2.5512667,2.5396779,2.5281293,2.5166125,2.5051203,2.4936574,2.4822307,2.4708478,2.4595110,2.4482260,2.4369967,2.4258258,2.4147110,2.4036434,2.3926215,2.3816435,2.3707166,2.3598425,2.3490241,2.3382676,2.3275764,2.3169494,2.3063796,2.2958643,2.2853999,2.2749870,2.2646282,2.2543192,2.2440677,2.2338767,2.2237492,2.2136846,2.2036772,2.1937232,2.1838202,2.1739678,2.1641684,2.1544232,2.1447408,2.1351252,2.1255794,2.1160965,2.1066730,2.0973008,2.0879734,2.0786841,2.0694284,2.0602083,2.0510261,2.0418863,2.0327926,2.0237429,2.0147533,2.0058138,1.9969288,1.9880983,1.9793203,1.9705944,1.9619181,1.9532903,1.9447112,1.9361833,1.9276977,1.9192607,1.9108707,1.9025267,1.8942251,1.8859620,1.8777342,1.8695395,1.8613772,1.8532515,1.8451586,1.8371053,1.8290956,1.8211352,1.8132279,1.8053752,1.7975783,1.7898375,1.7821491,1.7745062,1.7669079,1.7593510,1.7518314,1.7443471,1.7368960,1.7294769,1.7220902,1.7147372,1.7074234,1.7001474,1.6929133,1.6857274,1.6785884,1.6714944,1.6644447,1.6574355,1.6504641,1.6435311,1.6366316,1.6297681,1.6229404,1.6161487,1.6093930,1.6026735,1.5959893,1.5893397,1.5827267,1.5761528,1.5696154,1.5631180,1.5566623,1.5502483,1.5438744,1.5375401,1.5312409,1.5249780,1.5187511,1.5125550,1.5063910,1.5002593,1.4941612,1.4880991,1.4820732,1.4760846,1.4701349,1.4642242,1.4583471,1.4525032,1.4466907,1.4409084,1.4351561,1.4294336,1.4237406,1.4180801,1.4124534,1.4068636,1.4013066,1.3957856,1.3903003,1.3848517,1.3794389,1.3740616,1.3687195,1.3634136,1.3581449,1.3529104,1.3477120,1.3425500,1.3374245,1.3323345,1.3272765,1.3222518,1.3172597,1.3123024,1.3073808,1.3024917,1.2976381,1.2928201,1.2880354,1.2832837,1.2785647,1.2738776,1.2692225,1.2646013,1.2600110,1.2554544,1.2509319,1.2464447,1.2419908,1.2375705,1.2331831,1.2288282,1.2245061,1.2202175,1.2159580,1.2117333,1.2075416,1.2033830,1.1992575,1.1951646,1.1911042,1.1870764,1.1830823,1.1791184,1.1751865,1.1712879,1.1674199,1.1635839,1.1597798,1.1560082,1.1522686,1.1485612,1.1448863,1.1412432,1.1376321,1.1340528,1.1305051,1.1269884,1.1235019,1.1200447,1.1166172,1.1132193,1.1098486,1.1065066,1.1031909,1.0999032,1.0966433,1.0934110,1.0902059,1.0870280,1.0838780,1.0807527,1.0776538,1.0745816,1.0715367,1.0685201,1.0655320,1.0625724,1.0596411,1.0567378,1.0538628,1.0510139,1.0481913,1.0453960,1.0426282,1.0398872,1.0371733,1.0344853,1.0318232,1.0291865,1.0265739,1.0239854,1.0214214,1.0188823,1.0163683,1.0138794,1.0114155,1.0089773,1.0065645,1.0041769,1.0018120,0.9994704,0.9971516,0.9948553,0.9925810,0.9903278,0.9880991,0.9858917,0.9837062,0.9815412,0.9794003,0.9772805,0.9751796,0.9730983,0.9710382,0.9689968,0.9669746,0.9649729,0.9629920,0.9610314,0.9590911,0.9571701,0.9552702,0.9533896,0.9515290,0.9496872,0.9478645,0.9460607,0.9442750,0.9425092,0.9407621,0.9390353,0.9373283,0.9356412,0.9339734,0.9323262,0.9306991,0.9290918,0.9275040,0.9259362,0.9243875,0.9228565,0.9213440,0.9198489,0.9183719,0.9169139,0.9154741,0.9140533,0.9126515,0.9112682,0.9099041,0.9085578,0.9072305,0.9059206,0.9046295,0.9033548,0.9020977,0.9008570,0.8996332,0.8984257,0.8972356,0.8960624,0.8949066,0.8937677,0.8926460,0.8915398,0.8904509,0.8893778,0.8883213,0.8872810,0.8862572,0.8852498,0.8842593,0.8832857,0.8823274,0.8813857,0.8804592,0.8795494,0.8786551,0.8777775,0.8769161,0.8760713,0.8752425,0.8744305,0.8736354,0.8728563,0.8720924,0.8713437,0.8706111,0.8698943,0.8691936,0.8685092,0.8678409,0.8671891,0.8665538,0.8659349,0.8653323,0.8647457,0.8641745,0.8636190,0.8630784,0.8625538,0.8620446,0.8615514,0.8610737,0.8606111,0.8601637,0.8597317,0.8593150,0.8589135,0.8585274,0.8581569,0.8578012,0.8574598,0.8571322,0.8568184,0.8565189,0.8562336,0.8559631,0.8557074,0.8554665,0.8552397,0.8550262,0.8548256,0.8546381,0.8544643,0.8543044,0.8541590,0.8540282,0.8539117,0.8538095,0.8537216,0.8536479,0.8535894,0.8535459,0.8535175,0.8535047,0.8535069,0.8535242,0.8535557,0.8536010,0.8536602,0.8537327,0.8538185,0.8539177,0.8540307,0.8541578,0.8542995,0.8544568,0.8546295,0.8548175,0.8550208,0.8552395,0.8554721,0.8557177,0.8559775,0.8562518,0.8565398,0.8568431,0.8571613,0.8574950,0.8578441,0.8582090,0.8585891,0.8589848,0.8593960,0.8598233,0.8602667,0.8607258,0.8612005,0.8616896,0.8621935,0.8627110,0.8632430,0.8637901,0.8643527,0.8649307,0.8655255,0.8661357,0.8667620,0.8674027,0.8680580,0.8687273,0.8694122,0.8701119,0.8708273,0.8715585,0.8723071,0.8730716,0.8738523,0.8746480,0.8754596,0.8762866,0.8771306,0.8779913,0.8788683,0.8797609,0.8806694,0.8815917,0.8825302,0.8834840,0.8844534,0.8854389,0.8864411,0.8874602,0.8884951,0.8895466,0.8906131,0.8916949,0.8927916,0.8939049,0.8950339,0.8961796,0.8973418,0.8985217,0.8997180,0.9009315,0.9021602,0.9034058,0.9046665,0.9059441,0.9072379,0.9085523,0.9098855,0.9112391,0.9126117,0.9140035,0.9154115,0.9168365,0.9182765,0.9197338,0.9212070,0.9226979,0.9242082,0.9257375,0.9272869,0.9288558,0.9304447,0.9320515,0.9336770,0.9353194,0.9369799,0.9386560,0.9403496,0.9420606,0.9437902,0.9455367,0.9473033,0.9490882,0.9508936,0.9527180,0.9545624,0.9564245,0.9583057,0.9602036,0.9621198,0.9640526,0.9660041,0.9679729,0.9699616,0.9719694,0.9739969,0.9760450,0.9781135,0.9802013,0.9823073,0.9844350,0.9865811,0.9887479,0.9909338,0.9931403,0.9953641,0.9976070,0.9998668,1.0021459,1.0044423,1.0067570,1.0090905,1.0114448,1.0138180,1.0162125,1.0186269,1.0210643,1.0235226,1.0260048,1.0285084,1.0310351,1.0335816,1.0361522,1.0387428,1.0413545,1.0439831,1.0466329,1.0493006,1.0519894,1.0546985,1.0574266,1.0601765,1.0629451,1.0657352,1.0685438,1.0713732,1.0742209,1.0770899,1.0799782,1.0828886,1.0858213,1.0887783,1.0917571,1.0947587,1.0977824,1.1008288,1.1038945,1.1069825,1.1100905,1.1132225,1.1163739,1.1195472,1.1227384,1.1259484,1.1291726,1.1324177,1.1356788,1.1389604,1.1422626,1.1455886,1.1489372,1.1523070,1.1557027,1.1591209,1.1625609,1.1660249,1.1695122,1.1730237,1.1765584,1.1801142,1.1836877,1.1872786,1.1908870,1.1945143,1.1981618,1.2018309,1.2055223,1.2092369,1.2129750,1.2167368,1.2205198,1.2243233,1.2281463,1.2319876,1.2358466,1.2397238,1.2436180,1.2475302,1.2514602,1.2554102,1.2593805,1.2633704,1.2673801,1.2714108,1.2754617,1.2795341,1.2836281,1.2877432,1.2918792,1.2960360,1.3002118,1.3044081,1.3086252,1.3128655,1.3171289,1.3214172,1.3257300,1.3300653,1.3344234,1.3388019,1.3431994,1.3476177,1.3520567,1.3565177,1.3610004,1.3655051,1.3700312,1.3745779,1.3791431,1.3837247,1.3883216,1.3929336,1.3975606,1.4022045,1.4068652,1.4115430,1.4162395,1.4209557,1.4256939,1.4304551,1.4352396,1.4400481,1.4448792,1.4497340,1.4546092,1.4595033,1.4644138,1.4693407,1.4742826,1.4792416,1.4842180,1.4892149,1.4942353,1.4992797,1.5043495,1.5094444,1.5145624,1.5197014,1.5248590,1.5300348,1.5352267,1.5404341,1.5456591,1.5509019,1.5561640,1.5614477,1.5667543,1.5720811,1.5774282,1.5827924,1.5881696,1.5935574,1.5989549,1.6043633,1.6097859,1.6152257,1.6206874,1.6261724,1.6316804,1.6372085,1.6427530,1.6483111,1.6538823,1.6594688,1.6650746,1.6707057,1.6763670,1.6820613,1.6877887,1.6935463,1.6993278,1.7051259,1.7109312,1.7167372,1.7225397,1.7283386,1.7341375,1.7399430,1.7457650,1.7516100,1.7574830,1.7633845,1.7693137,1.7752657,1.7812370,1.7872225,1.7932194,1.7992269,1.8052468,1.8112833,1.8173418,1.8234289,1.8295478,1.8356979,1.8418747,1.8480709,1.8542775,1.8604891,1.8667042,1.8729243,1.8791536,1.8853976,1.8916593,1.8979431,1.9042519,1.9105874,1.9169501,1.9233391,1.9297508,1.9361819,1.9426264,1.9490798,1.9555385,1.9620019,1.9684719,1.9749533,1.9814526,1.9879779,1.9945347,2.0011234,2.0077388,2.0143757,2.0210233,2.0276756,2.0343330,2.0409999,2.0476820,2.0543854,2.0611110,2.0678587,2.0746200,2.0813906,2.0881703,2.0949609,2.1017680,2.1085978,2.1154516,2.1223352,2.1292481,2.1361868,2.1431460,2.1501207,2.1571045,2.1640944,2.1710875,2.1780872,2.1850953,2.1921210,2.1991720,2.2062585,2.2133901,2.2205703,2.2277944,2.2350566,2.2423499,2.2496703,2.2570190,2.2644014,2.2718191,2.2792697,2.2867458,2.2942379,2.3017421,2.3092618,2.3168068,2.3243885,2.3320115,2.3396769,2.3473759,2.3551018,2.3628469,2.3706033,2.3783615,2.3861101,2.3938406,2.4015501,2.4092419,2.4169278,2.4246235,2.4323435,2.4401023,2.4479139,2.4557843,2.4637146,2.4716940,2.4797027,2.4877136,2.4957056,2.5036678,2.5116050,2.5195336,2.5274818,2.5354769,2.5435402,2.5516810,2.5598919,2.5681536,2.5764410,2.5847368,2.5930352,2.6013441,2.6096778,2.6180441,2.6264434,2.6348653,2.6432962,2.6517277,2.6601617,2.6686065,2.6770754,2.6855812,2.6941395,2.7027645,2.7114716,2.7202709,2.7291644,2.7381496,2.7472117,2.7563226,2.7654374,2.7744949,2.7834363,2.7922235,2.8008628,2.8094063,2.8179395,2.8265376,2.8352361,2.8440094,2.8527818,2.8614557,2.8699470,2.8782086,2.8862400,2.8940828,2.9018149,2.9095376,2.9173598,2.9253719,2.9336171,2.9420748,2.9506652,2.9592805,2.9678223,2.9762332,2.9845014,2.9926448,3.0006857,3.0086377,3.0165057,3.0243020,3.0320554,3.0398109,3.0476129,3.0554774,3.0633817,3.0712674,3.0790725,3.0867615,3.0943444,3.1018651,3.1093743,3.1168902,3.1243923,3.1318426,3.1392269,3.1465774,3.1539593,3.1614251,3.1689639,3.1764824,3.1838264,3.1908276,3.1973591,3.2033703,3.2088935,3.2140281,3.2189100,3.2236714,3.2284188,3.2332287,3.2381625,3.2432895,3.2486770,3.2543564,3.2602792,3.2662995,3.2722096,3.2778139,3.2830033,3.2877903,3.2922792,3.2965970,3.3008199,3.3049486,3.3089406,3.3127751,3.3165052,3.3202550,3.3241582,3.3282733,3.3325253,3.3367100,3.3405535,3.3437986,3.3462732,3.3479245,3.3488202,3.3491268,3.3490820,3.3489499,3.3489566,3.3492172,3.3497090,3.3503101,3.3509135,3.3515451,3.3523977,3.3537633,3.3558753,3.3587697,3.3622382,3.3658907,3.3692882,3.3720787,3.3740938,3.3753951,3.3762689,3.3771560,3.3785403,3.3808043,3.3841264,3.3884537,3.3935628,3.3991690,3.4052453
"w1-03",24.0000000,2.0115137e-02,2.0025015e-02,1.9938469e-02,1.9859314e-02,1.9788980e-02,1.9727468e-02,1.9673824e-02,1.9626617e-02,1.9584656e-02,1.9546032e-02,1.9506454e-02,1.9464493e-02,1.9418001e-02,1.9370556e-02,1.9322634e-02,1.9280195e-02,1.9243717e-02,1.9216537e-02,1.9198179e-02,1.9187212e-02,1.9181252e-02,1.9179583e-02,1.9178152e-02,1.9171953e-02,1.9160032e-02,1.9142389e-02,1.9117117e-02,1.9086838e-02,1.9054174e-02,1.9024372e-02,1.9002438e-02,1.8989563e-02,1.8986940e-02,1.8993139e-02,1.8999815e-02,1.9002199e-02,1.8995285e-02,1.8978357e-02,1.8951893e-02,1.8924475e-02,1.8897057e-02,1.8877745e-02,1.8864155e-02,1.8855333e-02,1.8850088e-02,1.8841505e-02,1.8830299e-02,1.8816948e-02,1.8808365e-02,1.8805027e-02,1.8811941e-02,1.8829584e-02,1.8853188e-02,1.8878937e-02,1.8903732e-02,1.8923521e-02,1.8934011e-02,1.8934250e-02,1.8927574e-02,1.8913746e-02,1.8895626e-02,1.8876791e-02,1.8861532e-02,1.8850803e-02,1.8845558e-02,1.8845558e-02,1.8848181e-02,1.8850088e-02,1.8847942e-02,1.8837214e-02,1.8819332e-02,1.8800497e-02,1.8784523e-02,1.8773317e-02,1.8767595e-02,1.8768311e-02,1.8773794e-02,1.8779516e-02,1.8784046e-02,1.8780947e-02,1.8770218e-02,1.8753767e-02,1.8735647e-02,1.8718243e-02,1.8704057e-02,1.8695951e-02,1.8692255e-02,1.8693566e-02,1.8698335e-02,1.8703461e-02,1.8708825e-02,1.8714547e-02,1.8720746e-02,1.8729568e-02,1.8741131e-02,1.8755317e-02,1.8769741e-02,1.8782616e-02,1.8792987e-02,1.8799901e-02,1.8803000e-02,1.8801212e-02,1.8794298e-02,1.8784881e-02,1.8775105e-02,1.8766761e-02,1.8759847e-02,1.8757820e-02,1.8759727e-02,1.8764377e-02,1.8770218e-02,1.8776059e-02,1.8780470e-02,1.8782139e-02,1.8783331e-02,1.8785000e-02,1.8788815e-02,1.8795371e-02,1.8806219e-02,1.8821120e-02,1.8836617e-02,1.8852353e-02,1.8865585e-02,1.8876314e-02,1.8882990e-02,1.8884540e-02,1.8883109e-02,1.8880725e-02,1.8878698e-02,1.8879414e-02,1.8884778e-02,1.8892884e-02,1.8902183e-02,1.8909693e-02,1.8914461e-02,1.8915534e-02,1.8912911e-02,1.8910050e-02,1.8907309e-02,1.8907189e-02,1.8911719e-02,1.8920898e-02,1.8933535e-02,1.8947005e-02,1.8960357e-02,1.8971086e-02,1.8976927e-02,1.8978357e-02,1.8975735e-02,1.8969536e-02,1.8962741e-02,1.8957973e-02,1.8955708e-02,1.8956304e-02,1.8960953e-02,1.8968344e-02,1.8975973e-02,1.8983722e-02,1.8991828e-02,1.9000530e-02,1.9010544e-02,1.9022822e-02,1.9036293e-02,1.9049764e-02,1.9060731e-02,1.9069195e-02,1.9074082e-02,1.9076228e-02,1.9077063e-02,1.9076467e-02,1.9075513e-02,1.9076943e-02,1.9079447e-02,1.9081473e-02,1.9081831e-02,1.9079804e-02,1.9075274e-02,1.9070387e-02,1.9065380e-02,1.9062877e-02,1.9064665e-02,1.9068837e-02,1.9075394e-02,1.9083977e-02,1.9090891e-02,1.9095778e-02,1.9097805e-02,1.9097447e-02,1.9094229e-02,1.9088745e-02,1.9083023e-02,1.9078374e-02,1.9075632e-02,1.9072771e-02,1.9069910e-02,1.9067168e-02,1.9064307e-02,1.9061923e-02,1.9061327e-02,1.9064069e-02,1.9069195e-02,1.9077063e-02,1.9085169e-02,1.9093990e-02,1.9100904e-02,1.9107103e-02,1.9111633e-02,1.9113421e-02,1.9113779e-02,1.9113779e-02,1.9111753e-02,1.9107103e-02,1.9100904e-02,1.9094467e-02,1.9090056e-02,1.9088030e-02,1.9088507e-02,1.9091964e-02,1.9096255e-02,1.9102573e-02,1.9106746e-02,1.9109368e-02,1.9109249e-02,1.9106746e-02,1.9100070e-02,1.9091368e-02,1.9082189e-02,1.9073009e-02,1.9063950e-02,1.9056797e-02,1.9050002e-02,1.9044876e-02,1.9040465e-02,1.9036293e-02,1.9032121e-02,1.9028306e-02,1.9027114e-02,1.9028306e-02,1.9030809e-02,1.9034863e-02,1.9039631e-02,1.9044876e-02,1.9050241e-02,1.9054294e-02,1.9058466e-02,1.9062042e-02,1.9063234e-02,1.9062877e-02,1.9062161e-02,1.9058943e-02,1.9055605e-02,1.9051790e-02,1.9047976e-02,1.9044518e-02,1.9042850e-02,1.9043684e-02,1.9045949e-02,1.9050598e-02,1.9055724e-02,1.9060731e-02,1.9065619e-02,1.9068599e-02,1.9068837e-02,1.9068480e-02,1.9068122e-02,1.9067645e-02,1.9066930e-02,1.9068480e-02,1.9072533e-02,1.9077063e-02,1.9081473e-02,1.9086599e-02,1.9093633e-02,1.9102335e-02,1.9110918e-02,1.9119978e-02,1.9128799e-02,1.9135356e-02,1.9139647e-02,1.9142747e-02,1.9144297e-02,1.9143939e-02,1.9143105e-02,1.9142032e-02,1.9140959e-02,1.9140005e-02,1.9139409e-02,1.9141078e-02,1.9144297e-02,1.9148588e-02,1.9153118e-02,1.9158244e-02,1.9163370e-02,1.9168377e-02,1.9173503e-02,1.9176960e-02,1.9177914e-02,1.9177556e-02,1.9176960e-02,1.9176006e-02,1.9172907e-02,1.9169450e-02,1.9165993e-02,1.9162536e-02,1.9159675e-02,1.9157290e-02,1.9156814e-02,1.9157887e-02,1.9161344e-02,1.9165397e-02,1.9171238e-02,1.9177556e-02,1.9182324e-02,1.9185662e-02,1.9188762e-02,1.9191504e-02,1.9193530e-02,1.9194841e-02,1.9196272e-02,1.9197702e-02,1.9200206e-02,1.9203424e-02,1.9206762e-02,1.9210100e-02,1.9213557e-02,1.9215941e-02,1.9216418e-02,1.9215107e-02,1.9212842e-02,1.9210339e-02,1.9207597e-02,1.9204736e-02,1.9200325e-02,1.9194007e-02,1.9187212e-02,1.9180298e-02,1.9173384e-02,1.9166470e-02,1.9160390e-02,1.9155264e-02,1.9150496e-02,1.9145727e-02,1.9140720e-02,1.9135714e-02,1.9130707e-02,1.9126654e-02,1.9123077e-02,1.9120336e-02,1.9119501e-02,1.9119382e-02,1.9120336e-02,1.9123316e-02,1.9128203e-02,1.9133687e-02,1.9140601e-02,1.9148469e-02,1.9156694e-02,1.9165158e-02,1.9172311e-02,1.9177914e-02,1.9181490e-02,1.9184113e-02,1.9186139e-02,1.9186497e-02,1.9186258e-02,1.9187808e-02,1.9191265e-02,1.9195676e-02,1.9200206e-02,1.9204855e-02,1.9209981e-02,1.9215345e-02,1.9220829e-02,1.9226193e-02,1.9230485e-02,1.9233346e-02,1.9236326e-02,1.9239306e-02,1.9242287e-02,1.9245148e-02,1.9248128e-02,1.9250870e-02,1.9252896e-02,1.9253492e-02,1.9252062e-02,1.9249558e-02,1.9247770e-02,1.9247413e-02,1.9248366e-02,1.9250035e-02,1.9251704e-02,1.9254088e-02,1.9256592e-02,1.9258142e-02,1.9258380e-02,1.9258380e-02,1.9258142e-02,1.9257545e-02,1.9256473e-02,1.9255280e-02,1.9255519e-02,1.9257069e-02,1.9258142e-02,1.9258499e-02,1.9258499e-02,1.9258142e-02,1.9257188e-02,1.9254565e-02,1.9250870e-02,1.9246340e-02,1.9242167e-02,1.9239426e-02,1.9239068e-02,1.9240499e-02,1.9241929e-02,1.9243717e-02,1.9246459e-02,1.9250393e-02,1.9253731e-02,1.9255400e-02,1.9256234e-02,1.9257545e-02,1.9260645e-02,1.9264817e-02,1.9269109e-02,1.9273400e-02,1.9277573e-02,1.9281149e-02,1.9282818e-02,1.9282341e-02,1.9280195e-02,1.9276381e-02,1.9271970e-02,1.9267321e-02,1.9263864e-02,1.9262314e-02,1.9262552e-02,1.9262791e-02,1.9263148e-02,1.9263268e-02,1.9263506e-02,1.9263506e-02,1.9263029e-02,1.9261479e-02,1.9258857e-02,1.9254923e-02,1.9251466e-02,1.9249678e-02,1.9249797e-02,1.9251347e-02,1.9252777e-02,1.9253731e-02,1.9254446e-02,1.9255280e-02,1.9255996e-02,1.9256592e-02,1.9256949e-02,1.9257307e-02,1.9257307e-02,1.9256115e-02,1.9254446e-02,1.9251704e-02,1.9248843e-02,1.9246101e-02,1.9243717e-02,1.9241095e-02,1.9238710e-02,1.9237280e-02,1.9235849e-02,1.9234657e-02,1.9233465e-02,1.9232392e-02,1.9232631e-02,1.9234896e-02,1.9237041e-02,1.9239306e-02,1.9241512e-02,1.9242942e-02,1.9244492e-02,1.9245148e-02,1.9244254e-02,1.9242644e-02,1.9240141e-02,1.9237280e-02,1.9235313e-02,1.9234180e-02,1.9233525e-02,1.9233465e-02,1.9233406e-02,1.9233406e-02,1.9233584e-02,1.9233823e-02,1.9233167e-02,1.9232273e-02,1.9231856e-02,1.9231260e-02,1.9231319e-02,1.9230485e-02,1.9229710e-02,1.9228816e-02,1.9227266e-02,1.9225299e-02,1.9223392e-02,1.9221485e-02,1.9219637e-02,1.9218147e-02,1.9217193e-02,1.9216299e-02,1.9216597e-02,1.9218147e-02,1.9219875e-02,1.9221663e-02,1.9223511e-02,1.9225001e-02,1.9226551e-02,1.9227624e-02,1.9227445e-02,1.9226253e-02,1.9224286e-02,1.9222558e-02,1.9221842e-02,1.9221425e-02,1.9221127e-02,1.9221067e-02,1.9221723e-02,1.9222438e-02,1.9223869e-02,1.9225717e-02,1.9227564e-02,1.9229472e-02,1.9231617e-02,1.9234002e-02,1.9236922e-02,1.9240558e-02,1.9244730e-02,1.9249678e-02,1.9254565e-02,1.9258797e-02,1.9262016e-02,1.9264519e-02,1.9266307e-02,1.9267738e-02,1.9268692e-02,1.9269407e-02,1.9269407e-02,1.9269526e-02,1.9269645e-02,1.9270480e-02,1.9271672e-02,1.9273520e-02,1.9276142e-02,1.9279242e-02,1.9282401e-02,1.9285858e-02,1.9289196e-02,1.9292057e-02,1.9294918e-02,1.9297719e-02,1.9299984e-02,1.9302249e-02,1.9304574e-02,1.9307017e-02,1.9309819e-02,1.9312620e-02,1.9315660e-02,1.9318759e-02,1.9322038e-02,1.9325197e-02,1.9328415e-02,1.9331515e-02,1.9334674e-02,1.9337714e-02,1.9340634e-02,1.9343555e-02,1.9346476e-02,1.9348800e-02,1.9349933e-02,1.9350052e-02,1.9350111e-02,1.9350171e-02,1.9350350e-02,1.9350469e-02,1.9350708e-02,1.9351900e-02,1.9353092e-02,1.9354403e-02,1.9356191e-02,1.9358099e-02,1.9359767e-02,1.9361436e-02,1.9363165e-02,1.9364953e-02,1.9366860e-02,1.9368887e-02,1.9370973e-02,1.9372940e-02,1.9374847e-02,1.9376695e-02,1.9378603e-02,1.9380569e-02,1.9382775e-02,1.9385278e-02,1.9388735e-02,1.9392490e-02,1.9396603e-02,1.9401371e-02,1.9406080e-02,1.9411027e-02,1.9416153e-02,1.9421279e-02,1.9426346e-02,1.9431472e-02,1.9436359e-02,1.9440174e-02,1.9443333e-02,1.9446492e-02,1.9449770e-02,1.9453466e-02,1.9457281e-02,1.9461572e-02,1.9466519e-02,1.9471467e-02,1.9476652e-02,1.9482672e-02,1.9489408e-02,1.9496202e-02,1.9502938e-02,1.9509733e-02,1.9516587e-02,1.9523978e-02,1.9532084e-02,1.9540191e-02,1.9548535e-02,1.9557357e-02,1.9566119e-02,1.9574463e-02,1.9582093e-02,1.9589603e-02,1.9596934e-02,1.9604325e-02,1.9611597e-02,1.9619167e-02,1.9627750e-02,1.9636452e-02,1.9645572e-02,1.9655585e-02,1.9665897e-02,1.9677341e-02,1.9689858e-02,1.9703329e-02,1.9717515e-02,1.9732535e-02,1.9747734e-02,1.9763052e-02,1.9778371e-02,1.9793212e-02,1.9808114e-02,1.9823015e-02,1.9838035e-02,1.9853234e-02,1.9868553e-02,1.9884229e-02,1.9899905e-02,1.9915521e-02,1.9931376e-02,1.9947529e-02,1.9963920e-02,1.9980729e-02,1.9997299e-02,2.0012617e-02,2.0026982e-02,2.0040512e-02,2.0052731e-02,2.0063639e-02,2.0073354e-02,2.0081818e-02,2.0089090e-02,2.0095110e-02,2.0100176e-02,2.0104766e-02,2.0109177e-02,2.0113349e-02,2.0117581e-02,2.0121694e-02,2.0125747e-02,2.0129621e-02,2.0132899e-02,2.0135760e-02,2.0137787e-02,2.0139396e-02,2.0140946e-02,2.0142376e-02,2.0143092e-02,2.0142972e-02,2.0142555e-02,2.0141721e-02,2.0140409e-02,2.0138800e-02,2.0136893e-02,2.0134091e-02,2.0130396e-02,2.0126224e-02,2.0121694e-02,2.0117164e-02,2.0112455e-02,2.0107388e-02,2.0102561e-02,2.0098269e-02,2.0094037e-02,2.0089984e-02,2.0086229e-02,2.0082653e-02,2.0079255e-02,2.0075977e-02,2.0072758e-02,2.0069599e-02,2.0066440e-02,2.0063460e-02,2.0060658e-02,2.0057917e-02,2.0055234e-02,2.0052731e-02,2.0050585e-02,2.0048797e-02,2.0047188e-02,2.0046234e-02,2.0045817e-02,2.0045519e-02,2.0045698e-02,2.0046175e-02,2.0046592e-02,2.0046592e-02,2.0046115e-02,2.0045161e-02,2.0043492e-02,2.0041645e-02,2.0039499e-02,2.0037174e-02,2.0034969e-02,2.0032763e-02,2.0030558e-02,2.0028412e-02,2.0026147e-02,2.0023704e-02,2.0020723e-02,2.0017445e-02,2.0014048e-02,2.0010352e-02,2.0006537e-02,2.0002425e-02,1.9998133e-02,1.9993246e-02,1.9987822e-02,1.9981980e-02,1.9975722e-02,1.9969225e-02,1.9962370e-02,1.9954920e-02,1.9947052e-02,1.9939125e-02,1.9931078e-02,1.9923270e-02,1.9915760e-02,1.9908845e-02,1.9902468e-02,1.9896328e-02,1.9890606e-02,1.9885123e-02,1.9879460e-02,1.9873738e-02,1.9867957e-02,1.9862115e-02,1.9856334e-02,1.9850671e-02,1.9845486e-02,1.9840598e-02,1.9835770e-02,1.9831300e-02,1.9827127e-02,1.9823253e-02,1.9819379e-02,1.9816041e-02,1.9813240e-02,1.9810617e-02,1.9807935e-02,1.9805253e-02,1.9802332e-02,1.9799411e-02,1.9796431e-02,1.9792795e-02,1.9788623e-02,1.9784331e-02,1.9779861e-02,1.9775689e-02,1.9771695e-02,1.9767880e-02,1.9764602e-02,1.9761801e-02,1.9759178e-02,1.9756794e-02,1.9754529e-02,1.9752324e-02,1.9749522e-02,1.9746184e-02,1.9742370e-02,1.9738078e-02,1.9733906e-02,1.9729733e-02,1.9726336e-02,1.9724131e-02,1.9723296e-02,1.9723654e-02,1.9725204e-02,1.9727945e-02,1.9731104e-02,1.9734263e-02,1.9737482e-02,1.9740582e-02,1.9743562e-02,1.9746542e-02,1.9749463e-02,1.9752502e-02,1.9755781e-02,1.9759357e-02,1.9763052e-02,1.9767046e-02,1.9771636e-02,1.9776702e-02,1.9781947e-02,1.9787729e-02,1.9794285e-02,1.9801080e-02,1.9808590e-02,1.9817173e-02,1.9826651e-02,1.9836843e-02,1.9847870e-02,1.9859552e-02,1.9871533e-02,1.9883692e-02,1.9896626e-02,1.9910157e-02,1.9923747e-02,1.9937336e-02,1.9950986e-02,1.9964576e-02,1.9977987e-02,1.9991755e-02,2.0006537e-02,2.0022273e-02,2.0039260e-02,2.0057261e-02,2.0075977e-02,2.0095170e-02,2.0115018e-02,2.0134926e-02,2.0154417e-02,2.0173669e-02,2.0192564e-02,2.0211518e-02,2.0230711e-02,2.0250261e-02,2.0269871e-02,2.0289421e-02,2.0309091e-02,2.0328820e-02,2.0348251e-02,2.0367324e-02,2.0386279e-02,2.0404637e-02,2.0421863e-02,2.0437777e-02,2.0452380e-02,2.0465851e-02,2.0478785e-02,2.0491600e-02,2.0503640e-02,2.0514607e-02,2.0524561e-02,2.0533323e-02,2.0540655e-02,2.0546794e-02,2.0552278e-02,2.0556867e-02,2.0560920e-02,2.0564973e-02,2.0568788e-02,2.0572960e-02,2.0577669e-02,2.0582378e-02,2.0587385e-02,2.0592749e-02,2.0598054e-02,2.0603359e-02,2.0608664e-02,2.0614147e-02,2.0619750e-02,2.0625234e-02,2.0630836e-02,2.0636439e-02,2.0641744e-02,2.0646870e-02,2.0651519e-02,2.0655572e-02,2.0659447e-02,2.0663321e-02,2.0667195e-02,2.0670950e-02,2.0674706e-02,2.0678401e-02,2.0682037e-02,2.0685673e-02,2.0689428e-02,2.0693541e-02,2.0698071e-02,2.0702600e-02,2.0706773e-02,2.0710647e-02,2.0714521e-02,2.0718455e-02,2.0722508e-02,2.0726919e-02,2.0732224e-02,2.0738304e-02,2.0744264e-02,2.0750403e-02,2.0757198e-02,2.0764410e-02,2.0771623e-02,2.0778835e-02,2.0785630e-02,2.0791948e-02,2.0798266e-02,2.0804644e-02,2.0811081e-02,2.0817518e-02,2.0824373e-02,2.0831585e-02,2.0839274e-02,2.0847440e-02,2.0855606e-02,2.0863831e-02,2.0872056e-02,2.0880640e-02,2.0889759e-02,2.0898938e-02,2.0908475e-02,2.0918965e-02,2.0930529e-02,2.0942569e-02,2.0954669e-02,2.0966768e-02,2.0978868e-02,2.0990968e-02,2.1003067e-02,2.1015167e-02,2.1027267e-02,2.1039307e-02,2.1051347e-02,2.1063447e-02,2.1075130e-02,2.1086395e-02,2.1097660e-02,2.1108866e-02,2.1119952e-02,2.1131098e-02,2.1142662e-02,2.1154702e-02,2.1166801e-02,2.1179497e-02,2.1192849e-02,2.1206260e-02,2.1219790e-02,2.1233380e-02,2.1246493e-02,2.1259129e-02,2.1271586e-02,2.1283686e-02,2.1295488e-02,2.1307230e-02,2.1318913e-02,2.1330774e-02,2.1342635e-02,2.1354496e-02,2.1366596e-02,2.1378875e-02,2.1391153e-02,2.1403491e-02,2.1416128e-02,2.1429062e-02,2.1442413e-02,2.1456242e-02,2.1470010e-02,2.1483421e-02,2.1496564e-02,2.1509349e-02,2.1521926e-02,2.1534562e-02,2.1547258e-02,2.1559954e-02,2.1572948e-02,2.1586239e-02,2.1599948e-02,2.1613926e-02,2.1628320e-02,2.1643251e-02,2.1658748e-02,2.1674484e-02,2.1690309e-02,2.1706283e-02,2.1722764e-02,2.1739691e-02,2.1757066e-02,2.1775097e-02,2.1793872e-02,2.1813571e-02,2.1834373e-02,2.1856099e-02,2.1878690e-02,2.1902263e-02,2.1926761e-02,2.1952271e-02,2.1978736e-02,2.2006094e-02,2.2034407e-02,2.2064090e-02,2.2095084e-02,2.2127360e-02,2.2161037e-02,2.2196174e-02,2.2232950e-02,2.2271693e-02,2.2312343e-02,2.2354931e-02,2.2399694e-02,2.2446722e-02,2.2495866e-02,2.2547156e-02,2.2600830e-02,2.2657096e-02,2.2715777e-02,2.2776395e-02,2.2839189e-02,2.2904575e-02,2.2973090e-02,2.3044467e-02,2.3118705e-02,2.3196220e-02,2.3277014e-02,2.3360908e-02,2.3447603e-02,2.3537189e-02,2.3629457e-02,2.3724496e-02,2.3822427e-02,2.3923606e-02,2.4027705e-02,2.4134755e-02,2.4245024e-02,2.4358362e-02,2.4474740e-02,2.4594367e-02,2.4717242e-02,2.4843395e-02,2.4972826e-02,2.5105387e-02,2.5240898e-02,2.5379211e-02,2.5520742e-02,2.5665790e-02,2.5814205e-02,2.5966108e-02,2.6121646e-02,2.6280850e-02,2.6443839e-02,2.6610762e-02,2.6781857e-02,2.6957303e-02,2.7137041e-02,2.7321309e-02,2.7510375e-02,2.7704746e-02,2.7904510e-02,2.8109908e-02,2.8321207e-02,2.8538615e-02,2.8762639e-02,2.8993309e-02,2.9230773e-02,2.9475123e-02,2.9726356e-02,2.9984742e-02,3.0250043e-02,3.0522376e-02,3.0801713e-02,3.1087339e-02,3.1378984e-02,3.1676069e-02,3.1978086e-02,3.2284349e-02,3.2594398e-02,3.2907441e-02,3.3222571e-02,3.3539012e-02,3.3855677e-02,3.4171447e-02,3.4485400e-02,3.4796536e-02,3.5103530e-02,3.5405234e-02,3.5700709e-02,3.5988897e-02,3.6268979e-02,3.6540180e-02,3.6801785e-02,3.7053138e-02,3.7293568e-02,3.7522852e-02,3.7741110e-02,3.7947923e-02,3.8143113e-02,3.8326770e-02,3.8499117e-02,3.8660094e-02,3.8809925e-02,3.8948894e-02,3.9077580e-02,3.9196387e-02,3.9305761e-02,3.9406314e-02,3.9498493e-02,3.9582759e-02,3.9659902e-02,3.9730310e-02,3.9794251e-02,3.9852187e-02,3.9904624e-02,3.9951697e-02,3.9993823e-02,4.0031195e-02,4.0064111e-02,4.0092945e-02,4.0117696e-02,4.0138572e-02,4.0155590e-02,4.0168688e-02,4.0178075e-02,4.0183827e-02,4.0186271e-02,4.0185332e-02,4.0180847e-02,4.0173024e-02,4.0161952e-02,4.0147364e-02,4.0129021e-02,4.0107191e-02,4.0082097e-02,4.0053636e-02,4.0021777e-02,3.9986655e-02,3.9948165e-02,3.9906338e-02,3.9861232e-02,3.9812922e-02,3.9761633e-02,3.9707154e-02,3.9649516e-02,3.9588988e-02,3.9525777e-02,3.9459974e-02,3.9391547e-02,3.9320499e-02,3.9246857e-02,3.9170772e-02,3.9092451e-02,3.9011538e-02,3.8928211e-02,3.8842887e-02,3.8755476e-02,3.8665801e-02,3.8574040e-02,3.8480699e-02,3.8385838e-02,3.8289577e-02,3.8192004e-02,3.8092941e-02,3.7992090e-02,3.7889421e-02,3.7784964e-02,3.7679076e-02,3.7571907e-02,3.7463397e-02,3.7353545e-02,3.7242591e-02,3.7130773e-02,3.7017792e-02,3.6903977e-02,3.6788970e-02,3.6672741e-02,3.6555767e-02,3.6437571e-02,3.6318243e-02,3.6198229e-02,3.6077499e-02,3.5955876e-02,3.5833538e-02,3.5710543e-02,3.5586894e-02,3.5462499e-02,3.5337448e-02,3.5211831e-02,3.5085529e-02,3.4958661e-02,3.4831405e-02,3.4703732e-02,3.4575492e-02,3.4447134e-02,3.4318298e-02,3.4188986e-02,3.4059644e-02,3.3930182e-02,3.3800364e-02,3.3670545e-02,3.3540666e-02,3.3410579e-02,3.3280343e-02,3.3150285e-02,3.3020228e-02,3.2890230e-02,3.2760292e-02,3.2630384e-02,3.2500505e-02,3.2370895e-02,3.2241315e-02,3.2112092e-02,3.1983376e-02,3.1855226e-02,3.1727731e-02,3.1601012e-02,3.1474918e-02,3.1349391e-02,3.1224489e-02,3.1099886e-02,3.0975908e-02,3.0852467e-02,3.0729651e-02,3.0607015e-02,3.0485153e-02,3.0364245e-02,3.0244082e-02,3.0125141e-02,3.0007273e-02,2.9890150e-02,2.9774249e-02,2.9659182e-02,2.9545307e-02,2.9432207e-02,2.9320329e-02,2.9209733e-02,2.9100358e-02,2.8992146e-02,2.8885216e-02,2.8779507e-02,2.8674752e-02,2.8570801e-02,2.8468043e-02,2.8365999e-02,2.8264970e-02,2.8165221e-02,2.8066486e-02,2.7968705e-02,2.7872115e-02,2.7776808e-02,2.7682841e-02,2.7590692e-02,2.7499974e-02,2.7410716e-02,2.7323246e-02,2.7237624e-02,2.7153313e-02,2.7070314e-02,2.6988596e-02,2.6908219e-02,2.6829094e-02,2.6751310e-02,2.6674807e-02,2.6599437e-02,2.6525438e-02,2.6452661e-02,2.6381552e-02,2.6312023e-02,2.6243836e-02,2.6177347e-02,2.6112735e-02,2.6049495e-02,2.5987297e-02,2.5926143e-02,2.5865972e-02,2.5807351e-02,2.5749743e-02,2.5693476e-02,2.5638103e-02,2.5584102e-02,2.5532067e-02,2.5481403e-02,2.5432110e-02,2.5384247e-02,2.5338054e-02,2.5293350e-02,2.5249898e-02,2.5207818e-02,2.5167525e-02,2.5128543e-02,2.5090694e-02,2.5054216e-02,2.5019109e-02,2.4985194e-02,2.4952531e-02,2.4921536e-02,2.4891973e-02,2.4863958e-02,2.4837255e-02,2.4811864e-02,2.4787843e-02,2.4765193e-02,2.4743974e-02,2.4723649e-02,2.4704456e-02,2.4686158e-02,2.4668634e-02,2.4652421e-02,2.4636686e-02,2.4622202e-02,2.4609029e-02,2.4597168e-02,2.4587154e-02,2.4578512e-02,2.4571300e-02,2.4566054e-02,2.4562120e-02,2.4559796e-02,2.4558723e-02,2.4559081e-02,2.4560750e-02,2.4564266e-02,2.4569333e-02,2.4576426e-02,2.4585009e-02,2.4595022e-02,2.4606287e-02,2.4619102e-02,2.4633408e-02,2.4648786e-02,2.4665534e-02,2.4683654e-02,2.4702430e-02,2.4721801e-02,2.4742305e-02,2.4763882e-02,2.4786651e-02,2.4810791e-02,2.4836183e-02,2.4863183e-02,2.4892390e-02,2.4923146e-02,2.4955153e-02,2.4988890e-02,2.5023997e-02,2.5060415e-02,2.5097847e-02,2.5136411e-02,2.5175512e-02,2.5215507e-02,2.5256634e-02,2.5298893e-02,2.5342405e-02,2.5387287e-02,2.5433540e-02,2.5481105e-02,2.5529802e-02,2.5579154e-02,2.5629759e-02,2.5680959e-02,2.5732636e-02,2.5784731e-02,2.5837243e-02,2.5890172e-02,2.5943816e-02,2.5997996e-02,2.6052594e-02,2.6107371e-02,2.6162028e-02,2.6215672e-02,2.6267409e-02,2.6316047e-02,2.6360452e-02,2.6399493e-02,2.6432395e-02,2.6459396e-02,2.6481509e-02,2.9198546e-02,2.9237827e-02,2.9285770e-02,2.9342465e-02,2.9407512e-02,2.9479133e-02,2.9556163e-02,2.9636899e-02,2.9718135e-02,2.9797047e-02,2.9872721e-02,2.9945202e-02,3.0014560e-02,3.0081304e-02,3.0146515e-02,3.0211192e-02,3.0275920e-02,3.0341048e-02,3.0406790e-02,3.0473262e-02,3.0540571e-02,3.0608874e-02,3.0678326e-02,3.0748995e-02,3.0820876e-02,3.0893942e-02,3.0968187e-02,3.1043701e-02,3.1120628e-02,3.1199157e-02,3.1279497e-02,3.1361852e-02,3.1446524e-02,3.1533927e-02,3.1624660e-02,3.1719495e-02,3.1819221e-02,3.1924557e-02,3.2035995e-02,3.2153793e-02,3.2278024e-02,3.2408740e-02,3.2546118e-02,3.2690544e-02,3.2842599e-02,3.3002988e-02,3.3172403e-02,3.3351503e-02,3.3540882e-02,3.3741064e-02,3.3952653e-02,3.4176305e-02,3.4412719e-02,3.4662746e-02,3.4927137e-02,3.5206564e-02,3.5501800e-02,3.5813548e-02,3.6142476e-02,3.6489226e-02,3.6854506e-02,3.7238799e-02,3.7642516e-02,3.8066097e-02,3.8509920e-02,3.8974434e-02,3.9460048e-02,3.9967123e-02,4.0495861e-02,4.1046187e-02,4.1617744e-02,4.2210013e-02,4.2822309e-02,4.3453876e-02,4.4103891e-02,4.4771537e-02,4.5455847e-02,4.6155825e-02,4.6870310e-02,4.7597960e-02,4.8337378e-02,4.9087055e-02,4.9845435e-02,5.0610948e-02,5.1381972e-02,5.2156784e-02,5.2933529e-02,5.3710334e-02,5.4485317e-02,5.5256706e-02,5.6022801e-02,5.6781970e-02,5.7532676e-02,5.8273319e-02,5.9002183e-02,5.9717484e-02,6.0417544e-02,6.1100837e-02,6.1766088e-02,6.2412322e-02,6.3038826e-02,6.3644916e-02,6.4229995e-02,6.4793438e-02,6.5334633e-02,6.5853149e-02,6.6348776e-02,6.6821620e-02,6.7271940e-02,6.7700274e-02,6.8107203e-02,6.8493262e-02,6.8858869e-02,6.9204442e-02,6.9530353e-02,6.9837049e-02,7.0125096e-02,7.0395201e-02,7.0648223e-02,7.0885077e-02,7.1106791e-02,7.1314380e-02,7.1508899e-02,7.1691304e-02,7.1862586e-02,7.2023556e-02,7.2174907e-02,7.2317213e-02,7.2450995e-02,7.2576717e-02,7.2694756e-02,7.2805598e-02,7.2909757e-02,7.3007822e-02,7.3100388e-02,7.3188044e-02,7.3271342e-02,7.3350817e-02,7.3426813e-02,7.3499620e-02,7.3569462e-02,7.3636539e-02,7.3701121e-02,7.3763460e-02,7.3823929e-02,7.3882878e-02,7.3940583e-02,7.3997349e-02,7.4053466e-02,7.4109271e-02,7.4165002e-02,7.4220970e-02,7.4277356e-02,7.4334309e-02,7.4391916e-02,7.4450180e-02,7.4508935e-02,7.4568093e-02,7.4627571e-02,7.4687399e-02,7.4747652e-02,7.4808434e-02,7.4869871e-02,7.4931994e-02,7.4994713e-02,7.5057909e-02,7.5121410e-02,7.5185016e-02,7.5248592e-02,7.5312026e-02,7.5375274e-02,7.5438306e-02,7.5501025e-02,7.5563237e-02,7.5624637e-02,7.5684831e-02,7.5743392e-02,7.5799972e-02,7.5854182e-02,7.5905845e-02,7.5954735e-02,7.6000616e-02,7.6043226e-02,7.6082319e-02,7.6117784e-02,7.6149568e-02,7.6177798e-02,7.6202661e-02,7.6224193e-02,7.6242343e-02,7.6256871e-02,7.6267444e-02,7.6273777e-02,7.6275684e-02,7.6273136e-02,7.6266333e-02,7.6255567e-02,7.6241158e-02,7.6223463e-02,7.6202750e-02,7.6179162e-02,7.6152734e-02,7.6123357e-02,7.6090984e-02,7.6055616e-02,7.6017335e-02,7.5976282e-02,7.5932711e-02,7.5886935e-02,7.5839251e-02,7.5789809e-02,7.5738698e-02,7.5685970e-02,7.5631581e-02,7.5575568e-02,7.5517997e-02,7.5458981e-02,7.5398728e-02,7.5337373e-02,7.5275064e-02,7.5211942e-02,7.5148098e-02,7.5083613e-02,7.5018570e-02,7.4952960e-02,7.4886739e-02,7.4819818e-02,7.4752077e-02,7.4683532e-02,7.4614294e-02,7.4544623e-02,7.4474730e-02,7.4404851e-02,7.4335083e-02,7.4265413e-02,7.4195608e-02,7.4125454e-02,7.4054852e-02,7.3983669e-02,7.3911965e-02,7.3839828e-02,7.3767312e-02,7.3694460e-02,7.3621273e-02,7.3547781e-02,7.3473975e-02,7.3399901e-02,7.3325679e-02,7.3251441e-02,7.3177189e-02,7.3102906e-02,7.3028490e-02,7.2953902e-02,7.2878987e-02,7.2803669e-02,7.2727874e-02,7.2651617e-02,7.2574958e-02,7.2497897e-02,7.2420418e-02,7.2342537e-02,7.2264284e-02,7.2185650e-02,7.2106704e-02,7.2027445e-02,7.1947902e-02,7.1868084e-02,7.1788035e-02,7.1707845e-02,7.1627557e-02,7.1547285e-02,7.1467087e-02,7.1387045e-02,7.1307279e-02,7.1227849e-02,7.1148753e-02,7.1069978e-02,7.0991434e-02,7.0912980e-02,7.0834458e-02,7.0755869e-02,7.0677266e-02,7.0598759e-02,7.0520528e-02,7.0442662e-02,7.0365250e-02,7.0288353e-02,7.0211902e-02,7.0135914e-02,7.0060454e-02,6.9985606e-02,6.9911547e-02,6.9838442e-02,6.9766402e-02,6.9695488e-02,6.9625691e-02,6.9556981e-02,6.9489375e-02,6.9422871e-02,6.9357559e-02,6.9293484e-02,6.9230758e-02,6.9169424e-02,6.9109440e-02,6.9050856e-02,6.8993591e-02,6.8937659e-02,6.8883091e-02,6.8829946e-02,6.8778366e-02,6.8728581e-02,6.8680793e-02,6.8635210e-02,6.8592027e-02,6.8551362e-02,6.8513162e-02,6.8477362e-02,6.8443879e-02,6.8412684e-02,6.8383835e-02,6.8357445e-02,6.8333767e-02,6.8313010e-02,6.8295270e-02,6.8280540e-02,6.8268687e-02,6.8259455e-02,6.8252638e-02,6.8248257e-02,6.8246461e-02,6.8247616e-02,6.8252005e-02,6.8259843e-02,6.8271242e-02,6.8286240e-02,6.8304889e-02,6.8327248e-02,6.8353474e-02,6.8383738e-02,6.8418108e-02,6.8456560e-02,6.8498939e-02,6.8545111e-02,6.8594925e-02,6.8648435e-02,6.8705767e-02,6.8767101e-02,6.8832576e-02,6.8902254e-02,6.8976104e-02,6.9054142e-02,6.9136314e-02,6.9222704e-02,6.9313452e-02,6.9408730e-02,6.9508716e-02,6.9613598e-02,6.9723576e-02,6.9838800e-02,6.9959298e-02,7.0085026e-02,7.0215888e-02,7.0351750e-02,7.0492454e-02,7.0638061e-02,7.0788741e-02,7.0944615e-02,7.1105905e-02,7.1272671e-02,7.1444973e-02,7.1622685e-02,7.1805708e-02,7.1993873e-02,7.2187111e-02,7.2385393e-02,7.2588861e-02,7.2797567e-02,7.3011741e-02,7.3231667e-02,7.3457547e-02,7.3689647e-02,7.3928140e-02,7.4173190e-02,7.4424908e-02,7.4683368e-02,7.4948572e-02,7.5220481e-02,7.5499088e-02,7.5784519e-02,7.6076820e-02,7.6376081e-02,7.6682344e-02,7.6995552e-02,7.7315539e-02,7.7642366e-02,7.7976197e-02,7.8317195e-02,7.8665584e-02,7.9021648e-02,7.9385743e-02,7.9757884e-02,8.0138072e-02,8.0526307e-02,8.0922611e-02,8.1327096e-02,8.1740007e-02,8.2161531e-02,8.2591996e-02,8.3031565e-02,8.3480217e-02,8.3938189e-02,8.4405601e-02,8.4882692e-02,8.5369721e-02,8.5866980e-02,8.6374685e-02,8.6892992e-02,8.7421820e-02,8.7961167e-02,8.8510945e-02,8.9071363e-02,8.9642577e-02,9.0224817e-02,9.0818375e-02,9.1423497e-02,9.2040449e-02,9.2669174e-02,9.3309745e-02,9.3962058e-02,9.4625950e-02,9.5301211e-02,9.5987722e-02,9.6685469e-02,9.7394526e-02,9.8114952e-02,9.8847151e-02,9.9591404e-02,0.1003480,0.1011170,0.1018984,0.1026921,0.1034977,0.1043148,0.1051430,0.1059822,0.1068322,0.1076929,0.1085643,0.1094463,0.1103388,0.1112416,0.1121543,0.1130766,0.1140084,0.1149490,0.1158983,0.1168558,0.1178214,0.1187947,0.1197757,0.1207642,0.1217599,0.1227624,0.1237711,0.1247851,0.1258038,0.1268265,0.1278526,0.1288819,0.1299139,0.1309483,0.1319847,0.1330230,0.1340625,0.1351030,0.1361436,0.1371835,0.1382221,0.1392585,0.1402922,0.1413226,0.1423494,0.1433722,0.1443910,0.1454056,0.1464155,0.1474207,0.1484209,0.1494160,0.1504061,0.1513908,0.1523704,0.1533446,0.1543136,0.1552776,0.1562367,0.1571915,0.1581421,0.1590896,0.1600345,0.1609773,0.1619189,0.1628599,0.1638011,0.1647432,0.1656870,0.1666334,0.1675835,0.1685385,0.1695000,0.1704696,0.1714490,0.1724398,0.1734440,0.1744630,0.1754991,0.1765538,0.1776295,0.1787284,0.1798531,0.1810060,0.1821894,0.1834057,0.1846577,0.1859479,0.1872793,0.1886550,0.1900784,0.1915532,0.1930827,0.1946707,0.1963209,0.1980370,0.1998230,0.2016831,0.2036214,0.2056425,0.2077513,0.2099522,0.2122499,0.2146497,0.2171564,0.2197751,0.2225118,0.2253732,0.2283656,0.2314961,0.2347716,0.2381989,0.2417846,0.2455366,0.2494627,0.2535703,0.2578670,0.2623614,0.2670618,0.2719747,0.2771085,0.2824693,0.2880645,0.2939007,0.2999831,0.3063173,0.3129062,0.3197553,0.3268693,0.3342510,0.3419026,0.3498279,0.3580301,0.3665093,0.3752647,0.3842980,0.3936087,0.4031954,0.4130599,0.4232019,0.4336194,0.4443095,0.4552711,0.4665020,0.4779959,0.4897450,0.5017435,0.5139841,0.5264542,0.5391451,0.5520455,0.5651445,0.5784291,0.5918866,0.6055039,0.6192623,0.6331476,0.6471436,0.6612311,0.6753907,0.6896072,0.7038646,0.7181447,0.7324290,0.7467031,0.7609489,0.7751513,0.7892983,0.8033717,0.8173550,0.8312316,0.8449898,0.8586186,0.8721048,0.8854354,0.8986021,0.9115965,0.9244059,0.9370230,0.9494405,0.9616482,0.9736344,0.9854022,0.9969503,1.0082685,1.0193555,1.0302116,1.0408354,1.0512271,1.0613899,1.0713265,1.0810375,1.0905241,1.0997891,1.1088356,1.1176629,1.1262779,1.1346880,1.1428978,1.1509080,1.1587303,1.1663715,1.1738285,1.1811016,1.1881943,1.1951106,1.2018533,1.2084298,1.2148472,1.2211068,1.2272137,1.2331730,1.2389839,1.2446470,1.2501659,1.2555434,1.2607814,1.2658780,1.2708398,1.2756714,1.2803705,1.2849381,1.2893763,1.2936858,1.2978660,1.3019187,1.3058456,1.3096465,1.3133216,1.3168730,1.3203027,1.3236120,1.3268043,1.3298819,1.3328464,1.3356960,1.3384342,1.3410641,1.3435839,1.3459942,1.3482976,1.3504961,1.3525920,1.3545896,1.3564934,1.3583059,1.3600299,1.3616667,1.3632177,1.3646839,1.3660662,1.3673673,1.3685886,1.3697282,1.3707887,1.3717706,1.3726705,1.3734868,1.3742193,1.3748701,1.3754416,1.3759363,1.3763568,1.3767045,1.3769782,1.3771746,1.3772888,1.3773143,1.3772440,1.3770721,1.3767939,1.3764045,1.3759058,1.3752973,1.3745742,1.3737319,1.3727632,1.3716623,1.3704242,1.3690444,1.3675207,1.3658514,1.3640357,1.3620714,1.3599560,1.3576885,1.3552685,1.3526933,1.3499600,1.3470643,1.3440095,1.3407990,1.3374312,1.3339094,1.3302376,1.3264201,1.3224614,1.3183664,1.3141406,1.3097868,1.3053094,1.3007123,1.2959992,1.2911742,1.2862437,1.2812133,1.2760882,1.2708745,1.2655811,1.2602142,1.2547750,1.2492692,1.2437009,1.2380713,1.2323836,1.2266424,1.2208500,1.2150085,1.2091234,1.2031981,1.1972359,1.1912252,1.1851761,1.1791066,1.1730186,1.1669148,1.1607971,1.1546692,1.1485318,1.1423848,1.1362312,1.1300737,1.1239126,1.1177493,1.1115873,1.1054252,1.0992659,1.0931094,1.0869544,1.0808024,1.0746543,1.0685117,1.0623749,1.0562481,1.0501311,1.0440236,1.0379269,1.0318395,1.0257617,1.0196949,1.0136406,1.0076013,1.0015773,0.9955702,0.9895810,0.9836131,0.9776668,0.9717418,0.9658396,0.9599592,0.9541013,0.9482657,0.9424533,0.9366667,0.9309050,0.9251725,0.9194686,0.9137944,0.9081509,0.9025387,0.8969588,0.8914092,0.8858903,0.8804002,0.8749407,0.8695139,0.8641168,0.8587547,0.8534279,0.8481352,0.8428766,0.8376527,0.8324649,0.8273115,0.8221941,0.8171089,0.8120576,0.8070413,0.8020571,0.7971088,0.7921947,0.7873165,0.7824718,0.7776630,0.7728895,0.7681487,0.7634445,0.7587726,0.7541339,0.7495320,0.7449629,0.7404292,0.7359272,0.7314584,0.7270194,0.7226133,0.7182408,0.7139009,0.7095959,0.7053241,0.7010853,0.6968817,0.6927088,0.6885702,0.6844634,0.6803888,0.6763451,0.6723317,0.6683514,0.6644012,0.6604831,0.6565945,0.6527364,0.6489083,0.6451122,0.6413485,0.6376151,0.6339134,0.6302412,0.6265981,0.6229863,0.6194030,0.6158513,0.6123506,0.6088754,0.6054281,0.6020083,0.5986148,0.5952489,0.5919104,0.5886005,0.5853177,0.5820623,0.5788353,0.5756350,0.5724626,0.5693181,0.5661992,0.5631078,0.5600421,0.5570043,0.5539918,0.5510041,0.5480416,0.5451034,0.5421910,0.5393038,0.5364416,0.5336055,0.5307934,0.5280069,0.5252454,0.5225081,0.5197957,0.5171083,0.5144444,0.5118040,0.5091860,0.5065925,0.5040190,0.5014678,0.4989390,0.4964318,0.4939481,0.4914876,0.4890508,0.4866378,0.4842468,0.4818774,0.4795283,0.4772005,0.4748930,0.4726053,0.4703391,0.4680927,0.4658675,0.4636637,0.4614796,0.4593161,0.4571733,0.4550502,0.4529465,0.4508622,0.4487979,0.4467534,0.4447284,0.4427230,0.4407365,0.4387692,0.4368210,0.4348907,0.4329798,0.4310867,0.4292122,0.4273568,0.4255186,0.4236990,0.4218967,0.4201123,0.4183445,0.4165931,0.4148591,0.4131421,0.4114429,0.4097621,0.4080977,0.4064502,0.4048187,0.4032032,0.4016033,0.4000189,0.3984502,0.3968976,0.3953606,0.3938391,0.3923324,0.3908413,0.3893638,0.3879008,0.3864523,0.3850182,0.3835992,0.3821953,0.3808064,0.3794321,0.3780718,0.3767253,0.3753919,0.3740719,0.3727660,0.3714721,0.3701910,0.3689223,0.3676664,0.3664232,0.3651926,0.3639747,0.3627688,0.3615753,0.3603936,0.3592232,0.3580645,0.3569170,0.3557805,0.3546557,0.3535420,0.3524400,0.3513500,0.3502710,0.3492026,0.3481446,0.3470971,0.3460596,0.3450324,0.3440152,0.3430075,0.3420100,0.3410224,0.3400449,0.3390773,0.3381193,0.3371707,0.3362317,0.3353021,0.3343818,0.3334707,0.3325685,0.3316747,0.3307887,0.3299108,0.3290406,0.3281785,0.3273248,0.3264790,0.3256414,0.3248118,0.3239903,0.3231768,0.3223712,0.3215736,0.3207835,0.3200007,0.3192253,0.3184572,0.3176960,0.3169418,0.3161947,0.3154546,0.3147214,0.3139953,0.3132763,0.3125643,0.3118597,0.3111621,0.3104716,0.3097878,0.3091110,0.3084410,0.3077770,0.3071193,0.3064678,0.3058226,0.3051831,0.3045495,0.3039219,0.3033004,0.3026850,0.3020757,0.3014725,0.3008761,0.3002859,0.2997018,0.2991239,0.2985517,0.2979850,0.2974235,0.2968673,0.2963164,0.2957703,0.2952298,0.2946948,0.2941656,0.2936420,0.2931238,0.2926111,0.2921040,0.2916025,0.2911066,0.2906163,0.2901314,0.2896518,0.2891773,0.2887079,0.2882429,0.2877827,0.2873272,0.2868767,0.2864317,0.2859922,0.2855583,0.2851302,0.2847075,0.2842900,0.2838775,0.2834699,0.2830675,0.2826702,0.2822779,0.2818908,0.2815090,0.2811325,0.2807612,0.2803951,0.2800341,0.2796782,0.2793277,0.2789821,0.2786413,0.2783052,0.2779738,0.2776472,0.2773253,0.2770082,0.2766958,0.2763881,0.2760852,0.2757871,0.2754938,0.2752052,0.2749211,0.2746417,0.2743669,0.2740968,0.2738317,0.2735718,0.2733172,0.2730678,0.2728237,0.2725849,0.2723514,0.2721232,0.2719001,0.2716819,0.2714690,0.2712613,0.2710590,0.2708622,0.2706709,0.2704854,0.2703058,0.2701316,0.2699632,0.2698003,0.2696428,0.2694910,0.2693448,0.2692044,0.2690699,0.2689412,0.2688183,0.2687009,0.2685888,0.2684820,0.2683804,0.2682842,0.2681935,0.2681082,0.2680283,0.2679540,0.2678851,0.2678216,0.2677635,0.2677106,0.2676632,0.2676214,0.2675854,0.2675548,0.2675297,0.2675098,0.2674957,0.2674873,0.2674847,0.2674879,0.2674970,0.2675120,0.2675330,0.2675599,0.2675927,0.2676311,0.2676755,0.2677259,0.2677824,0.2678449,0.2679137,0.2679889,0.2680706,0.2681588,0.2682534,0.2683545,0.2684621,0.2685758,0.2686958,0.2688217,0.2689538,0.2690924,0.2692376,0.2693897,0.2695486,0.2697145,0.2698875,0.2700678,0.2702553,0.2704501,0.2706522,0.2708611,0.2710768,0.2712992,0.2715284,0.2717643,0.2720070,0.2722567,0.2725136,0.2727776,0.2730487,0.2733270,0.2736126,0.2739059,0.2742070,0.2745158,0.2748324,0.2751567,0.2754892,0.2758301,0.2761792,0.2765368,0.2769033,0.2772784,0.2776621,0.2780544,0.2784554,0.2788655,0.2792843,0.2797118,0.2801484,0.2805946,0.2810504,0.2815161,0.2819921,0.2824783,0.2829746,0.2834812,0.2839980,0.2845253,0.2850635,0.2856119,0.2861712,0.2867415,0.2873230,0.2879161,0.2885198,0.2891347,0.2897604,0.2903974,0.2910456,0.2917057,0.2923774,0.2930610,0.2937568,0.2944647,0.2951845,0.2959162,0.2966599,0.2974160,0.2981840,0.2989638,0.2997560,0.3005609,0.3013779,0.3022075,0.3030502,0.3039061,0.3047753,0.3056577,0.3065531,0.3074619,0.3083839,0.3093192,0.3102679,0.3112301,0.3122055,0.3131939,0.3141952,0.3152096,0.3162369,0.3172772,0.3183298,0.3193947,0.3204723,0.3215620,0.3226637,0.3237770,0.3249020,0.3260385,0.3271866,0.3283454,0.3295147,0.3306944,0.3318843,0.3330846,0.3342937,0.3355127,0.3367408,0.3379780,0.3392238,0.3404777,0.3417395,0.3430085,0.3442845,0.3455669,0.3468548,0.3481470,0.3494429,0.3507422,0.3520440,0.3533475,0.3546525,0.3559582,0.3572643,0.3585702,0.3598758,0.3611797,0.3624813,0.3637800,0.3650753,0.3663663,0.3676504,0.3689245,0.3701909,0.3714491,0.3726987,0.3739383,0.3751673,0.3763851,0.3775907,0.3787839,0.3799640,0.3811303,0.3822819,0.3834181,0.3845391,0.3856435,0.3867306,0.3878001,0.3888511,0.3898831,0.3908955,0.3918876,0.3928586,0.3938087,0.3947372,0.3956435,0.3965275,0.3973884,0.3982264,0.3990412,0.3998317,0.4005990,0.4013426,0.4020618,0.4027567,0.4034272,0.4040736,0.4046958,0.4052939,0.4058680,0.4064183,0.4069452,0.4074491,0.4079300,0.4083885,0.4088245,0.4092381,0.4096288,0.4099964,0.4103426,0.4106669,0.4109703,0.4112532,0.4115162,0.4117599,0.4119850,0.4121921,0.4123816,0.4125542,0.4127106,0.4128512,0.4129766,0.4130871,0.4131833,0.4132660,0.4133356,0.4133923,0.4134377,0.4134720,0.4134954,0.4135084,0.4135118,0.4135062,0.4134925,0.4134715,0.4134438,0.4134102,0.4133716,0.4133282,0.4132809,0.4132301,0.4131768,0.4131214,0.4130644,0.4130062,0.4129477,0.4128894,0.4128318,0.4127755,0.4127209,0.4126686,0.4126195,0.4125741,0.4125332,0.4124973,0.4124670,0.4124429,0.4124254,0.4124151,0.4124124,0.4124178,0.4124317,0.4124547,0.4124869,0.4125292,0.4125823,0.4126467,0.4127232,0.4128122,0.4129140,0.4130290,0.4131575,0.4132999,0.4134570,0.4136291,0.4138171,0.4140216,0.4142434,0.4144835,0.4147425,0.4150215,0.4153197,0.4156388,0.4159791,0.4163418,0.4167273,0.4171363,0.4175696,0.4180278,0.4185119,0.4190223,0.4195604,0.4201270,0.4207234,0.4213506,0.4220097,0.4227023,0.4234301,0.4241955,0.4249978,0.4258401,0.4267250,0.4276541,0.4286296,0.4296535,0.4307281,0.4318553,0.4330369,0.4342746,0.4355700,0.4369246,0.4383391,0.4398142,0.4413503,0.4429480,0.4446090,0.4463353,0.4481241,0.4499792,0.4519027,0.4538978,0.4559669,0.4581135,0.4603411,0.4626548,0.4650587,0.4675579,0.4701571,0.4728609,0.4756752,0.4786044,0.4816530,0.4848256,0.4881274,0.4915667,0.4951392,0.4988551,0.5027186,0.5067359,0.5109155,0.5152644,0.5197890,0.5244984,0.5294034,0.5345129,0.5398365,0.5453840,0.5511642,0.5571885,0.5634645,0.5700006,0.5768066,0.5838948,0.5912570,0.5989096,0.6068600,0.6151153,0.6236868,0.6325818,0.6418102,0.6513824,0.6613101,0.6716107,0.6822991,0.6933935,0.7049139,0.7168810,0.7293230,0.7422668,0.7557482,0.7697571,0.7843354,0.7995120,0.8153070,0.8317420,0.8488361,0.8666153,0.8850955,0.9042944,0.9242271,0.9449052,0.9663492,0.9885677,1.0115731,1.0353770,1.0599900,1.0854422,1.1117595,1.1388996,1.1669048,1.1958025,1.2256081,1.2563310,1.2879968,1.3206248,1.3542496,1.3888867,1.4245573,1.4612788,1.4990656,1.5379484,1.5779350,1.6190404,1.6612735,1.7046499,1.7492163,1.7948725,1.8416597,1.8895583,1.9385636,1.9886357,2.0397367,2.0918179,2.1448197,2.1986997,2.2533739,2.3087533,2.3647251,2.4211502,2.4778898,2.5347533,2.5915458,2.6480577,2.7040935,2.7594762,2.8139834,2.8673928,2.9194646,2.9699700,3.0186510,3.0652795,3.1096618,3.1516547,3.1911860,3.2282026,3.2626829,3.2946086,3.3239594,3.3507390,3.3749776,3.3967648,3.4162560,3.4338701,3.4498200,3.4643734,3.4777229,3.4899526,3.5010574,3.5109856,3.5197146,3.5273051,3.5339229,3.5398221,3.5452828,3.5505512,3.5557866,3.5610471,3.5663049,3.5714946,3.5765600,3.5815034,3.5863624,3.5912027,3.5960746,3.6009798,3.6058540,3.6105804,3.6150227,3.6190751,3.6227045,3.6259694,3.6290123,3.6320212,3.6351774,3.6386006,3.6423078,3.6461930,3.6500537,3.6536567,3.6567960,3.6593614,3.6613703,3.6629677,3.6643836,3.6658759,3.6676719,3.6699293,3.6727123,3.6759853,3.6796222,3.6834223,3.6871583,3.6906278,3.6937113,3.6964064,3.6988134,3.7011137,3.7034583,3.7059550,3.7086353,3.7114668,3.7143819,3.7173135,3.7202079,3.7230275,3.7257380,3.7282994,3.7306666,3.7327995,3.7346735,3.7362909,3.7376800,3.7388847,3.7399511,3.7409301,3.7418544,3.7427742,3.7437572,3.7448950,3.7462842,3.7479968,3.7500429,3.7523520,3.7547801,3.7571535,3.7593296,3.7612474,3.7629457,3.7645316,3.7661281,3.7678149,3.7696085,3.7714653,3.7733409,3.7752068,3.7770581,3.7788830,3.7806275,3.7821734,3.7833598,3.7840409,3.7841578,3.7837868,3.7831452,3.7825403,3.7822802,3.7825732,3.7834508,3.7847412,3.7861102,3.7871816,3.7876556,3.7873983,3.7864876,3.7851670,3.7837391,3.7824566,3.7814436,3.7806973,3.7801466,3.7797287,3.7794313,3.7792835,3.7792988,3.7794073,3.7794185,3.7790415,3.7780180,3.7761221,3.7732859,3.7696083,3.7653270,3.7607460,3.7561488,3.7517309,3.7475758,3.7436676,3.7399316,3.7362840,3.7326627,3.7290292,3.7253461,3.7215388,3.7174757,3.7129731,3.7078943,3.7021055,3.6955822,3.6884012,3.6807237,3.6727376,3.6646042,3.6564190,3.6481986,3.6399131,3.6315165,3.6229868,3.6143477,3.6056497,3.5969574,3.5883112,3.5797021,3.5710738,3.5623369,3.5533955,3.5441687,3.5346019,3.5246630,3.5143468,3.5036643,3.4926419,3.4813211,3.4697504,3.4579880,3.4460857,3.4340792,3.4219916,3.4098134,3.3975294,3.3851151,3.3725452,3.3598127,3.3469129,3.3338575,3.3206701,3.3073778,3.2939947,3.2805314,3.2669880,3.2533569,3.2396355,3.2258220,3.2119322,3.1979866,3.1840119,3.1700397,3.1560969,3.1422203,3.1284401,3.1147683,3.1012042,3.0877316,3.0743172,3.0609212,3.0475147,3.0340834,3.0206413,3.0072134,2.9938264,2.9805014,2.9672265,2.9539855,2.9407544,2.9275203,2.9142790,2.9010494,2.8878570,2.8747211,2.8616548,2.8486471,2.8356812,2.8227308,2.8097711,2.7967887,2.7837820,2.7707701,2.7577801,2.7448437,2.7319891,2.7192271,2.7065632,2.6939917,2.6815000,2.6690736,2.6567097,2.6444032,2.6321614,2.6199934,2.6078985,2.5958788,2.5839279,2.5720372,2.5601976,2.5483973,2.5366340,2.5249107,2.5132384,2.5016258,2.4900753,2.4785969,2.4671917,2.4558611,2.4446032,2.4334178,2.4223080,2.4112728,2.4003096,2.3894076,2.3785634,2.3677664,2.3570149,2.3462994,2.3356118,2.3249536,2.3143256,2.3037324,2.2931762,2.2826657,2.2722087,2.2618103,2.2514760,2.2411985,2.2309811,2.2208235,2.2107251,2.2006881,2.1907098,2.1807938,2.1709418,2.1611555,2.1514354,2.1417758,2.1321800,2.1226473,2.1131787,2.1037686,2.0944133,2.0851083,2.0758491,2.0666292,2.0574441,2.0482960,2.0391862,2.0301194,2.0211000,2.0121253,2.0032110,1.9943464,1.9855336,1.9767724,1.9680606,1.9593953,1.9507729,1.9421927,1.9336550,1.9251649,1.9167150,1.9083148,1.8999642,1.8916641,1.8834130,1.8752081,1.8670467,1.8589265,1.8508484,1.8428149,1.8348221,1.8268749,1.8189733,1.8111175,1.8033067,1.7955385,1.7878132,1.7801323,1.7724944,1.7648963,1.7573416,1.7498298,1.7423605,1.7349315,1.7275405,1.7201861,1.7128668,1.7055833,1.6983383,1.6911278,1.6839553,1.6768279,1.6697452,1.6627073,1.6557146,1.6487670,1.6418599,1.6349953,1.6281657,1.6213713,1.6146107,1.6078830,1.6011887,1.5945294,1.5879071,1.5813237,1.5747803,1.5682781,1.5618117,1.5553823,1.5489900,1.5426339,1.5363126,1.5300283,1.5237790,1.5175662,1.5113900,1.5052454,1.4991368,1.4930651,1.4870299,1.4810305,1.4750665,1.4691365,1.4632406,1.4573790,1.4515469,1.4457482,1.4399832,1.4342537,1.4285589,1.4228995,1.4172748,1.4116855,1.4061322,1.4006155,1.3951306,1.3896788,1.3842602,1.3788737,1.3735187,1.3681961,1.3629065,1.3576504,1.3524299,1.3472434,1.3420931,1.3369792,1.3319016,1.3268605,1.3218536,1.3168799,1.3119388,1.3070304,1.3021554,1.2973105,1.2924981,1.2877196,1.2829753,1.2782667,1.2735926,1.2689532,1.2643486,1.2597799,1.2552431,1.2507390,1.2462671,1.2418282,1.2374203,1.2330441,1.2287000,1.2243891,1.2201127,1.2158722,1.2116631,1.2074902,1.2033510,1.1992438,1.1951675,1.1911212,1.1871048,1.1831194,1.1791669,1.1752448,1.1713550,1.1674985,1.1636726,1.1598783,1.1561145,1.1523819,1.1486797,1.1450084,1.1413672,1.1377565,1.1341770,1.1306289,1.1271126,1.1236277,1.1201750,1.1167538,1.1133635,1.1100051,1.1066763,1.1033778,1.1001068,1.0968637,1.0936480,1.0904585,1.0872949,1.0841568,1.0810444,1.0779558,1.0748929,1.0718553,1.0688438,1.0658597,1.0629034,1.0599753,1.0570757,1.0542051,1.0513639,1.0485504,1.0457630,1.0430030,1.0402703,1.0375643,1.0348852,1.0322322,1.0296052,1.0270047,1.0244281,1.0218757,1.0193472,1.0168421,1.0143602,1.0119023,1.0094683,1.0070587,1.0046734,1.0023133,0.9999760,0.9976623,0.9953725,0.9931064,0.9908623,0.9886389,0.9864401,0.9842623,0.9821057,0.9799694,0.9778570,0.9757655,0.9736934,0.9716411,0.9696099,0.9675974,0.9656039,0.9636302,0.9616773,0.9597444,0.9578313,0.9559363,0.9540622,0.9522071,0.9503707,0.9485532,0.9467545,0.9449749,0.9432141,0.9414735,0.9397523,0.9380521,0.9363713,0.9347100,0.9330677,0.9314450,0.9298409,0.9282552,0.9266878,0.9251399,0.9236110,0.9221001,0.9206084,0.9191351,0.9176809,0.9162459,0.9148299,0.9134336,0.9120561,0.9106969,0.9093560,0.9080327,0.9067273,0.9054393,0.9041693,0.9029154,0.9016792,0.9004594,0.8992566,0.8980691,0.8968987,0.8957452,0.8946087,0.8934889,0.8923862,0.8912992,0.8902295,0.8891756,0.8881384,0.8871174,0.8861127,0.8851231,0.8841497,0.8831929,0.8822514,0.8813265,0.8804180,0.8795259,0.8786502,0.8777909,0.8769468,0.8761185,0.8753060,0.8745096,0.8737296,0.8729662,0.8722194,0.8714890,0.8707758,0.8700792,0.8693976,0.8687317,0.8680811,0.8674465,0.8668279,0.8662257,0.8656397,0.8650706,0.8645180,0.8639808,0.8634588,0.8629528,0.8624620,0.8619863,0.8615254,0.8610790,0.8606470,0.8602288,0.8598248,0.8594355,0.8590607,0.8587014,0.8583581,0.8580304,0.8577178,0.8574193,0.8571349,0.8568639,0.8566066,0.8563629,0.8561334,0.8559185,0.8557184,0.8555331,0.8553621,0.8552049,0.8550618,0.8549315,0.8548144,0.8547112,0.8546219,0.8545466,0.8544855,0.8544405,0.8544102,0.8543949,0.8543938,0.8544067,0.8544334,0.8544731,0.8545263,0.8545927,0.8546737,0.8547699,0.8548819,0.8550100,0.8551540,0.8553140,0.8554894,0.8556796,0.8558838,0.8561014,0.8563328,0.8565776,0.8568354,0.8571080,0.8573949,0.8576958,0.8580110,0.8583411,0.8586861,0.8590463,0.8594222,0.8598132,0.8602197,0.8606415,0.8610794,0.8615325,0.8620013,0.8624859,0.8629856,0.8635013,0.8640326,0.8645798,0.8651426,0.8657209,0.8663137,0.8669218,0.8675427,0.8681776,0.8688256,0.8694882,0.8701658,0.8708592,0.8715687,0.8722950,0.8730377,0.8737975,0.8745733,0.8753662,0.8761742,0.8769981,0.8778373,0.8786924,0.8795626,0.8804489,0.8813505,0.8822669,0.8831967,0.8841420,0.8851025,0.8860771,0.8870674,0.8880732,0.8890961,0.8901362,0.8911943,0.8922707,0.8933657,0.8944778,0.8956071,0.8967522,0.8979135,0.8990896,0.9002818,0.9014891,0.9027127,0.9039513,0.9052067,0.9064780,0.9077660,0.9090697,0.9103923,0.9117324,0.9130917,0.9144692,0.9158661,0.9172806,0.9187143,0.9201660,0.9216363,0.9231241,0.9246297,0.9261536,0.9276941,0.9292524,0.9308276,0.9324206,0.9340299,0.9356580,0.9373041,0.9389697,0.9406527,0.9423531,0.9440714,0.9458091,0.9475639,0.9493392,0.9511328,0.9529463,0.9547766,0.9566256,0.9584910,0.9603754,0.9622763,0.9641957,0.9661328,0.9680890,0.9700637,0.9720589,0.9740729,0.9761065,0.9781606,0.9802362,0.9823321,0.9844452,0.9865789,0.9887298,0.9908988,0.9930842,0.9952878,0.9975085,0.9997489,1.0020075,1.0042869,1.0065861,1.0089062,1.0112478,1.0136114,1.0159954,1.0184007,1.0208249,1.0232706,1.0257347,1.0282196,1.0307233,1.0332484,1.0357922,1.0383601,1.0409485,1.0435593,1.0461891,1.0488420,1.0515139,1.0542071,1.0569206,1.0596534,1.0624070,1.0651784,1.0679702,1.0707799,1.0736104,1.0764594,1.0793304,1.0822214,1.0851330,1.0880651,1.0910192,1.0939919,1.0969868,1.1000037,1.1030452,1.1061080,1.1091951,1.1123030,1.1154335,1.1185827,1.1217541,1.1249439,1.1281548,1.1313837,1.1346360,1.1379077,1.1412019,1.1445143,1.1478491,1.1512030,1.1545742,1.1579665,1.1613785,1.1648115,1.1682661,1.1717420,1.1752410,1.1787626,1.1823065,1.1858728,1.1894628,1.1930755,1.1967115,1.2003706,1.2040511,1.2077521,1.2114741,1.2152172,1.2189815,1.2227641,1.2265645,1.2303813,1.2342134,1.2380596,1.2419212,1.2458001,1.2496986,1.2536170,1.2575605,1.2615268,1.2655174,1.2695305,1.2735661,1.2776248,1.2817054,1.2858084,1.2899326,1.2940770,1.2982397,1.3024189,1.3066137,1.3108251,1.3150547,1.3193060,1.3235804,1.3278799,1.3322047,1.3365536,1.3409256,1.3453190,1.3497336,1.3541679,1.3586240,1.3631018,1.3676014,1.3721235,1.3766669,1.3812308,1.3858151,1.3904171,1.3950367,1.3996713,1.4043225,1.4089905,1.4136755,1.4183774,1.4230965,1.4278351,1.4325941,1.4373766,1.4421830,1.4470130,1.4518689,1.4567474,1.4616445,1.4665581,1.4714881,1.4764347,1.4813987,1.4863824,1.4913865,1.4964126,1.5014604,1.5065293,1.5116185,1.5167253,1.5218488,1.5269907,1.5321512,1.5373352,1.5425438,1.5477779,1.5530374,1.5583190,1.5636219,1.5689427,1.5742786,1.5796283,1.5849929,1.5903730,1.5957693,1.6011810,1.6066066,1.6120431,1.6174891,1.6229451,1.6284139,1.6338990,1.6394062,1.6449395,1.6505003,1.6560872,1.6616975,1.6673273,1.6729729,1.6786336,1.6843096,1.6900034,1.6957179,1.7014557,1.7072192,1.7130075,1.7188179,1.7246484,1.7304932,1.7363480,1.7422100,1.7480787,1.7539561,1.7598442,1.7657475,1.7716688,1.7776098,1.7835703,1.7895497,1.7955476,1.8015634,1.8075994,1.8136579,1.8197432,1.8258597,1.8320097,1.8381933,1.8444066,1.8506435,1.8568949,1.8631535,1.8694144,1.8756753,1.8819361,1.8881989,1.8944682,1.9007497,1.9070506,1.9133792,1.9197400,1.9261327,1.9325544,1.9389981,1.9454595,1.9519359,1.9584302,1.9649454,1.9714853,1.9780488,1.9846319,1.9912275,1.9978282,2.0044291,2.0110307,2.0176339,2.0242467,2.0308743,2.0375199,2.0441856,2.0508699,2.0575695,2.0642798,2.0709965,2.0777154,2.0844347,2.0911603,2.0979030,2.1046786,2.1115026,2.1183870,2.1253355,2.1323402,2.1393864,2.1464508,2.1535130,2.1605589,2.1675832,2.1745896,2.1815882,2.1885974,2.1956344,2.2027128,2.2098439,2.2170324,2.2242785,2.2315738,2.2389078,2.2462690,2.2536511,2.2610559,2.2684922,2.2759714,2.2834997,2.2910769,2.2986941,2.3063359,2.3139904,2.3216467,2.3292999,2.3369491,2.3445902,2.3522172,2.3598294,2.3674269,2.3750143,2.3826017,2.3902030,2.3978302,2.4054923,2.4131961,2.4209468,2.4287488,2.4366069,2.4445288,2.4525170,2.4605668,2.4686613,2.4767761,2.4848809,2.4929504,2.5009718,2.5089514,2.5169156,2.5248992,2.5329430,2.5410724,2.5492933,2.5575898,2.5659304,2.5742853,2.5826352,2.5909765,2.5993195,2.6076865,2.6160972,2.6245615,2.6330724,2.6416059,2.6501269,2.6586025,2.6670196,2.6753914,2.6837542,2.6921535,2.7006173,2.7091472,2.7177124,2.7262700,2.7347875,2.7432606,2.7517190,2.7602122,2.7687852,2.7774596,2.7862253,2.7950494,2.8038960,2.8127403,2.8215752,2.8304009,2.8392143,2.8480039,2.8567502,2.8654394,2.8740656,2.8826263,2.8911173,2.8995275,2.9078479,2.9160845,2.9242687,2.9324553,2.9407108,2.9490881,2.9576039,2.9662268,2.9748833,2.9834883,2.9919760,3.0003266,3.0085707,3.0167673,3.0249653,3.0331690,3.0413222,3.0493255,3.0570679,3.0644715,3.0715194,3.0782630,3.0848122,3.0913048,3.0978725,3.1046069,3.1115358,3.1186302,3.1258318,3.1330984,3.1404319,3.1478784,3.1554933,3.1632948,3.1712365,3.1792161,3.1871097,3.1948121,3.2022560,3.2094109,3.2162664,3.2228169,3.2290568,3.2349849,3.2406132,3.2459733,3.2511113,3.2560759,3.2608957,3.2655632,3.2700422,3.2742925,3.2783060,3.2821145,3.2857590,3.2892439,3.2925143,3.2954907,3.2981496,3.3006020,3.3031123,3.3060291,3.3096557,3.3141258,3.3193376,3.3249791,3.3306227,3.3358436,3.3403244,3.3439140,3.3466327,3.3486333,3.3501353,3.3513622,3.3525035,3.3537049,3.3550665,3.3566358,3.3583832,3.3601942,3.3618920,3.3633091,3.3643572,3.3650761,3.3656173,3.3661895,3.3669860,3.3681426,3.3697064,3.3716238,3.3737214,3.3757207,3.3773031,3.3782277,3.3784499,3.3781691,3.3777609,3.3776290,3.3780370,3.3790147,3.3804121
"w1-04",26.0000000,2.0195007e-02,2.0089626e-02,1.9984245e-02,1.9883156e-02,1.9785881e-02,1.9695044e-02,1.9610882e-02,1.9536018e-02,1.9469738e-02,1.9413233e-02,1.9364119e-02,1.9320726e-02,1.9283056e-02,1.9249916e-02,1.9222021e-02,1.9198418e-02,1.9180059e-02,1.9166708e-02,1.9157887e-02,1.9154787e-02,1.9160509e-02,1.9171238e-02,1.9186497e-02,1.9201994e-02,1.9212723e-02,1.9214869e-02,1.9206524e-02,1.9187927e-02,1.9163370e-02,1.9138098e-02,1.9118071e-02,1.9108295e-02,1.9111395e-02,1.9125938e-02,1.9141197e-02,1.9147396e-02,1.9143105e-02,1.9121408e-02,1.9089460e-02,1.9047737e-02,1.9005060e-02,1.8967390e-02,1.8938065e-02,1.8918753e-02,1.8900394e-02,1.8881798e-02,1.8862486e-02,1.8842936e-02,1.8823862e-02,1.8813372e-02,1.8817663e-02,1.8832684e-02,1.8858433e-02,1.8892288e-02,1.8928528e-02,1.8959999e-02,1.8984079e-02,1.8998146e-02,1.9001484e-02,1.8995047e-02,1.8978357e-02,1.8956184e-02,1.8933296e-02,1.8911123e-02,1.8892050e-02,1.8877983e-02,1.8868923e-02,1.8863201e-02,1.8857718e-02,1.8849373e-02,1.8837690e-02,1.8827915e-02,1.8821955e-02,1.8823385e-02,1.8831015e-02,1.8844128e-02,1.8857956e-02,1.8872023e-02,1.8883705e-02,1.8886805e-02,1.8884659e-02,1.8873930e-02,1.8857718e-02,1.8839598e-02,1.8823624e-02,1.8811464e-02,1.8802166e-02,1.8795609e-02,1.8791795e-02,1.8790364e-02,1.8789291e-02,1.8790483e-02,1.8795729e-02,1.8805981e-02,1.8821597e-02,1.8840194e-02,1.8861294e-02,1.8881321e-02,1.8897772e-02,1.8910408e-02,1.8917322e-02,1.8916368e-02,1.8908739e-02,1.8895745e-02,1.8880606e-02,1.8866181e-02,1.8855929e-02,1.8850923e-02,1.8852949e-02,1.8859148e-02,1.8868089e-02,1.8877029e-02,1.8883586e-02,1.8887401e-02,1.8888950e-02,1.8887997e-02,1.8889189e-02,1.8892646e-02,1.8898845e-02,1.8909812e-02,1.8925428e-02,1.8941402e-02,1.8957138e-02,1.8970370e-02,1.8980861e-02,1.8988490e-02,1.8991113e-02,1.8990755e-02,1.8990159e-02,1.8989563e-02,1.8990636e-02,1.8992901e-02,1.8994808e-02,1.8996716e-02,1.8997431e-02,1.8994927e-02,1.8990755e-02,1.8986344e-02,1.8982291e-02,1.8980861e-02,1.8984675e-02,1.8993616e-02,1.9005656e-02,1.9019842e-02,1.9035459e-02,1.9048691e-02,1.9058108e-02,1.9062519e-02,1.9063592e-02,1.9061208e-02,1.9058466e-02,1.9055605e-02,1.9054174e-02,1.9055009e-02,1.9058347e-02,1.9062400e-02,1.9066691e-02,1.9070983e-02,1.9076586e-02,1.9084811e-02,1.9095421e-02,1.9108653e-02,1.9123316e-02,1.9137979e-02,1.9150496e-02,1.9159317e-02,1.9163847e-02,1.9165516e-02,1.9166470e-02,1.9166112e-02,1.9166231e-02,1.9167185e-02,1.9168735e-02,1.9170165e-02,1.9170284e-02,1.9167900e-02,1.9166350e-02,1.9165158e-02,1.9164801e-02,1.9167066e-02,1.9173741e-02,1.9183159e-02,1.9194603e-02,1.9206882e-02,1.9216776e-02,1.9225121e-02,1.9231081e-02,1.9234300e-02,1.9234180e-02,1.9231677e-02,1.9228578e-02,1.9225597e-02,1.9222498e-02,1.9219279e-02,1.9215584e-02,1.9212127e-02,1.9208312e-02,1.9204378e-02,1.9201636e-02,1.9201279e-02,1.9203663e-02,1.9207239e-02,1.9211292e-02,1.9217253e-02,1.9221783e-02,1.9226193e-02,1.9230485e-02,1.9232750e-02,1.9234538e-02,1.9236326e-02,1.9236326e-02,1.9233942e-02,1.9229174e-02,1.9221783e-02,1.9214511e-02,1.9209623e-02,1.9207001e-02,1.9208312e-02,1.9212365e-02,1.9218564e-02,1.9224167e-02,1.9227505e-02,1.9228339e-02,1.9226432e-02,1.9219875e-02,1.9210577e-02,1.9200087e-02,1.9189477e-02,1.9178987e-02,1.9169927e-02,1.9161463e-02,1.9154310e-02,1.9149661e-02,1.9145250e-02,1.9140840e-02,1.9137621e-02,1.9136786e-02,1.9138694e-02,1.9142270e-02,1.9148350e-02,1.9154787e-02,1.9162536e-02,1.9170284e-02,1.9175768e-02,1.9181132e-02,1.9184470e-02,1.9185543e-02,1.9184351e-02,1.9182324e-02,1.9178033e-02,1.9173384e-02,1.9168258e-02,1.9163013e-02,1.9158840e-02,1.9157171e-02,1.9157887e-02,1.9160986e-02,1.9166708e-02,1.9173861e-02,1.9181013e-02,1.9188166e-02,1.9192696e-02,1.9194841e-02,1.9196033e-02,1.9196868e-02,1.9196987e-02,1.9197226e-02,1.9199610e-02,1.9204736e-02,1.9212365e-02,1.9221663e-02,1.9231319e-02,1.9240737e-02,1.9250393e-02,1.9259930e-02,1.9269347e-02,1.9276857e-02,1.9281745e-02,1.9284368e-02,1.9285321e-02,1.9284844e-02,1.9283175e-02,1.9281387e-02,1.9279599e-02,1.9278049e-02,1.9276738e-02,1.9276023e-02,1.9277453e-02,1.9280076e-02,1.9283891e-02,1.9287705e-02,1.9291043e-02,1.9294381e-02,1.9296765e-02,1.9299150e-02,1.9301414e-02,1.9301534e-02,1.9300580e-02,1.9299388e-02,1.9297957e-02,1.9295216e-02,1.9292116e-02,1.9289017e-02,1.9286752e-02,1.9284725e-02,1.9283175e-02,1.9283533e-02,1.9285440e-02,1.9289851e-02,1.9294620e-02,1.9300580e-02,1.9306660e-02,1.9311905e-02,1.9315958e-02,1.9319654e-02,1.9322991e-02,1.9326448e-02,1.9330025e-02,1.9333601e-02,1.9337058e-02,1.9340634e-02,1.9344330e-02,1.9348025e-02,1.9351602e-02,1.9355059e-02,1.9358516e-02,1.9360423e-02,1.9359708e-02,1.9357920e-02,1.9355774e-02,1.9353151e-02,1.9349337e-02,1.9343495e-02,1.9336939e-02,1.9330025e-02,1.9323349e-02,1.9316435e-02,1.9309521e-02,1.9303322e-02,1.9297957e-02,1.9292831e-02,1.9288063e-02,1.9283533e-02,1.9279122e-02,1.9274831e-02,1.9270658e-02,1.9266486e-02,1.9263148e-02,1.9261599e-02,1.9261241e-02,1.9261837e-02,1.9264460e-02,1.9268513e-02,1.9273281e-02,1.9279599e-02,1.9286752e-02,1.9294858e-02,1.9303441e-02,1.9310474e-02,1.9315600e-02,1.9318461e-02,1.9320130e-02,1.9320846e-02,1.9319773e-02,1.9319534e-02,1.9321918e-02,1.9325733e-02,1.9329786e-02,1.9334197e-02,1.9339919e-02,1.9345880e-02,1.9351244e-02,1.9356370e-02,1.9361377e-02,1.9365668e-02,1.9368649e-02,1.9371629e-02,1.9375205e-02,1.9378781e-02,1.9382358e-02,1.9385815e-02,1.9389272e-02,1.9391537e-02,1.9391775e-02,1.9389749e-02,1.9386053e-02,1.9382477e-02,1.9380331e-02,1.9379854e-02,1.9380450e-02,1.9381166e-02,1.9382834e-02,1.9385815e-02,1.9388795e-02,1.9390583e-02,1.9392014e-02,1.9393206e-02,1.9394040e-02,1.9394279e-02,1.9394279e-02,1.9394875e-02,1.9396544e-02,1.9397974e-02,1.9398570e-02,1.9398689e-02,1.9398332e-02,1.9397020e-02,1.9393325e-02,1.9388199e-02,1.9381762e-02,1.9376397e-02,1.9373417e-02,1.9372940e-02,1.9374132e-02,1.9375563e-02,1.9377351e-02,1.9380093e-02,1.9383430e-02,1.9386292e-02,1.9387722e-02,1.9388318e-02,1.9389272e-02,1.9391894e-02,1.9395947e-02,1.9399762e-02,1.9403696e-02,1.9407630e-02,1.9411087e-02,1.9412875e-02,1.9413233e-02,1.9412279e-02,1.9409657e-02,1.9405961e-02,1.9401670e-02,1.9397378e-02,1.9394040e-02,1.9392490e-02,1.9391537e-02,1.9390821e-02,1.9390225e-02,1.9389510e-02,1.9389033e-02,1.9388437e-02,1.9387245e-02,1.9384861e-02,1.9380927e-02,1.9376636e-02,1.9373775e-02,1.9373298e-02,1.9374609e-02,1.9376516e-02,1.9378424e-02,1.9380331e-02,1.9382000e-02,1.9383430e-02,1.9384384e-02,1.9385219e-02,1.9385815e-02,1.9386053e-02,1.9384861e-02,1.9383073e-02,1.9380212e-02,1.9376874e-02,1.9373655e-02,1.9370556e-02,1.9367456e-02,1.9364595e-02,1.9362450e-02,1.9360662e-02,1.9359350e-02,1.9358158e-02,1.9357085e-02,1.9356489e-02,1.9357204e-02,1.9358039e-02,1.9359112e-02,1.9360244e-02,1.9361258e-02,1.9362569e-02,1.9363105e-02,1.9362867e-02,1.9362032e-02,1.9360483e-02,1.9358873e-02,1.9357860e-02,1.9357979e-02,1.9357920e-02,1.9358575e-02,1.9359112e-02,1.9359529e-02,1.9359946e-02,1.9359887e-02,1.9358873e-02,1.9357085e-02,1.9356132e-02,1.9354761e-02,1.9354045e-02,1.9352436e-02,1.9350708e-02,1.9348443e-02,1.9345760e-02,1.9342482e-02,1.9339979e-02,1.9337416e-02,1.9334972e-02,1.9333661e-02,1.9332588e-02,1.9331694e-02,1.9331992e-02,1.9333601e-02,1.9335687e-02,1.9338191e-02,1.9340813e-02,1.9343674e-02,1.9346297e-02,1.9348204e-02,1.9349039e-02,1.9348621e-02,1.9347131e-02,1.9344926e-02,1.9343019e-02,1.9341111e-02,1.9339263e-02,1.9337773e-02,1.9337237e-02,1.9336760e-02,1.9337118e-02,1.9338727e-02,1.9340396e-02,1.9342244e-02,1.9344509e-02,1.9347250e-02,1.9350350e-02,1.9353867e-02,1.9358337e-02,1.9363463e-02,1.9368708e-02,1.9373298e-02,1.9377589e-02,1.9380867e-02,1.9383550e-02,1.9385695e-02,1.9386768e-02,1.9387126e-02,1.9386709e-02,1.9386530e-02,1.9386292e-02,1.9386768e-02,1.9387543e-02,1.9388497e-02,1.9390583e-02,1.9392788e-02,1.9395530e-02,1.9398808e-02,1.9402206e-02,1.9405603e-02,1.9409001e-02,1.9412160e-02,1.9414306e-02,1.9416273e-02,1.9418359e-02,1.9420445e-02,1.9422650e-02,1.9425511e-02,1.9428253e-02,1.9431293e-02,1.9434929e-02,1.9438982e-02,1.9443095e-02,1.9447029e-02,1.9450963e-02,1.9454539e-02,1.9457936e-02,1.9461393e-02,1.9464493e-02,1.9466281e-02,1.9466877e-02,1.9466579e-02,1.9466281e-02,1.9465983e-02,1.9465804e-02,1.9465566e-02,1.9466162e-02,1.9467711e-02,1.9469440e-02,1.9471467e-02,1.9474626e-02,1.9477844e-02,1.9480169e-02,1.9482553e-02,1.9484818e-02,1.9486725e-02,1.9488692e-02,1.9490600e-02,1.9492507e-02,1.9494236e-02,1.9495368e-02,1.9496441e-02,1.9497156e-02,1.9498050e-02,1.9499719e-02,1.9501686e-02,1.9504607e-02,1.9507945e-02,1.9511521e-02,1.9516170e-02,1.9520819e-02,1.9525468e-02,1.9530416e-02,1.9535542e-02,1.9540608e-02,1.9545674e-02,1.9550502e-02,1.9554377e-02,1.9557893e-02,1.9561470e-02,1.9565284e-02,1.9569874e-02,1.9574463e-02,1.9579411e-02,1.9585192e-02,1.9591093e-02,1.9596994e-02,1.9603193e-02,1.9609332e-02,1.9615531e-02,1.9621789e-02,1.9628108e-02,1.9634724e-02,1.9642353e-02,1.9650638e-02,1.9658864e-02,1.9666851e-02,1.9674182e-02,1.9681454e-02,1.9688666e-02,1.9695699e-02,1.9702733e-02,1.9709885e-02,1.9717634e-02,1.9725323e-02,1.9733429e-02,1.9742429e-02,1.9751430e-02,1.9760668e-02,1.9770920e-02,1.9781590e-02,1.9793272e-02,1.9805968e-02,1.9819498e-02,1.9833565e-02,1.9848585e-02,1.9863605e-02,1.9878924e-02,1.9894242e-02,1.9909203e-02,1.9924164e-02,1.9939303e-02,1.9954383e-02,1.9969523e-02,1.9984782e-02,2.0000517e-02,2.0016313e-02,2.0032048e-02,2.0047963e-02,2.0064294e-02,2.0080686e-02,2.0097017e-02,2.0112932e-02,2.0127833e-02,2.0141721e-02,2.0154774e-02,2.0166636e-02,2.0177126e-02,2.0186424e-02,2.0194650e-02,2.0201623e-02,2.0207465e-02,2.0212770e-02,2.0217955e-02,2.0222783e-02,2.0227551e-02,2.0232141e-02,2.0236671e-02,2.0241141e-02,2.0245254e-02,2.0248353e-02,2.0250499e-02,2.0251691e-02,2.0252466e-02,2.0253360e-02,2.0254135e-02,2.0254493e-02,2.0254135e-02,2.0253479e-02,2.0252466e-02,2.0250559e-02,2.0248532e-02,2.0246089e-02,2.0242691e-02,2.0238519e-02,2.0234168e-02,2.0229459e-02,2.0224750e-02,2.0220041e-02,2.0214975e-02,2.0210147e-02,2.0205736e-02,2.0201325e-02,2.0197034e-02,2.0193040e-02,2.0189106e-02,2.0185292e-02,2.0181715e-02,2.0178080e-02,2.0174623e-02,2.0171046e-02,2.0167530e-02,2.0164132e-02,2.0160794e-02,2.0157456e-02,2.0154417e-02,2.0151973e-02,2.0150006e-02,2.0148516e-02,2.0147800e-02,2.0147681e-02,2.0147860e-02,2.0148039e-02,2.0148158e-02,2.0148039e-02,2.0147383e-02,2.0145953e-02,2.0144045e-02,2.0141542e-02,2.0138979e-02,2.0136178e-02,2.0133257e-02,2.0130694e-02,2.0128489e-02,2.0126343e-02,2.0124316e-02,2.0122290e-02,2.0120025e-02,2.0117164e-02,2.0114064e-02,2.0110548e-02,2.0106614e-02,2.0102680e-02,2.0098567e-02,2.0094097e-02,2.0089090e-02,2.0083606e-02,2.0077705e-02,2.0071387e-02,2.0064890e-02,2.0057976e-02,2.0050406e-02,2.0042598e-02,2.0034492e-02,2.0026267e-02,2.0018220e-02,2.0010352e-02,2.0003140e-02,1.9996703e-02,1.9990623e-02,1.9984841e-02,1.9979358e-02,1.9974053e-02,1.9968510e-02,1.9962847e-02,1.9956946e-02,1.9951046e-02,1.9945264e-02,1.9940138e-02,1.9935548e-02,1.9931078e-02,1.9927084e-02,1.9923806e-02,1.9920886e-02,1.9918382e-02,1.9916177e-02,1.9913912e-02,1.9911468e-02,1.9908726e-02,1.9905686e-02,1.9902527e-02,1.9899070e-02,1.9895375e-02,1.9891024e-02,1.9886136e-02,1.9881129e-02,1.9876122e-02,1.9871533e-02,1.9867420e-02,1.9863605e-02,1.9860506e-02,1.9858062e-02,1.9855857e-02,1.9853890e-02,1.9852340e-02,1.9850910e-02,1.9848943e-02,1.9846559e-02,1.9843519e-02,1.9840002e-02,1.9836724e-02,1.9833863e-02,1.9831598e-02,1.9830585e-02,1.9830465e-02,1.9831300e-02,1.9833326e-02,1.9836307e-02,1.9839525e-02,1.9842744e-02,1.9845903e-02,1.9848824e-02,1.9851446e-02,1.9853711e-02,1.9855857e-02,1.9858003e-02,1.9860387e-02,1.9863009e-02,1.9865632e-02,1.9868910e-02,1.9873083e-02,1.9877613e-02,1.9882500e-02,1.9888222e-02,1.9894958e-02,1.9902349e-02,1.9910276e-02,1.9919455e-02,1.9929886e-02,1.9940853e-02,1.9952357e-02,1.9964814e-02,1.9977808e-02,1.9991040e-02,2.0004928e-02,2.0019114e-02,2.0033360e-02,2.0047426e-02,2.0061433e-02,2.0075023e-02,2.0088255e-02,2.0102143e-02,2.0117283e-02,2.0133615e-02,2.0151138e-02,2.0169318e-02,2.0187974e-02,2.0207107e-02,2.0226836e-02,2.0246029e-02,2.0264685e-02,2.0283222e-02,2.0301819e-02,2.0320475e-02,2.0339429e-02,2.0359278e-02,2.0379722e-02,2.0400345e-02,2.0420849e-02,2.0441473e-02,2.0461977e-02,2.0482183e-02,2.0502150e-02,2.0521462e-02,2.0539463e-02,2.0556152e-02,2.0571530e-02,2.0585537e-02,2.0598650e-02,2.0611465e-02,2.0623624e-02,2.0634770e-02,2.0644784e-02,2.0653546e-02,2.0660996e-02,2.0667136e-02,2.0672262e-02,2.0676434e-02,2.0679891e-02,2.0682991e-02,2.0685613e-02,2.0688474e-02,2.0691872e-02,2.0695269e-02,2.0699143e-02,2.0703495e-02,2.0708263e-02,2.0713449e-02,2.0718634e-02,2.0723939e-02,2.0729184e-02,2.0734489e-02,2.0740032e-02,2.0745754e-02,2.0751059e-02,2.0756066e-02,2.0760953e-02,2.0765185e-02,2.0769000e-02,2.0772874e-02,2.0776689e-02,2.0780146e-02,2.0783365e-02,2.0786583e-02,2.0789802e-02,2.0792902e-02,2.0796657e-02,2.0801067e-02,2.0805895e-02,2.0810604e-02,2.0815015e-02,2.0818949e-02,2.0822763e-02,2.0826399e-02,2.0829797e-02,2.0833671e-02,2.0838261e-02,2.0843029e-02,2.0847976e-02,2.0853281e-02,2.0859361e-02,2.0866096e-02,2.0872772e-02,2.0879328e-02,2.0885408e-02,2.0891130e-02,2.0896792e-02,2.0902574e-02,2.0908356e-02,2.0914137e-02,2.0920575e-02,2.0927548e-02,2.0934999e-02,2.0943105e-02,2.0951331e-02,2.0959616e-02,2.0967901e-02,2.0976305e-02,2.0984948e-02,2.0993590e-02,2.1002769e-02,2.1012902e-02,2.1023691e-02,2.1034539e-02,2.1045387e-02,2.1056354e-02,2.1067262e-02,2.1078110e-02,2.1089196e-02,2.1100521e-02,2.1111846e-02,2.1123290e-02,2.1134615e-02,2.1145880e-02,2.1157086e-02,2.1168351e-02,2.1179438e-02,2.1190524e-02,2.1201551e-02,2.1212578e-02,2.1224201e-02,2.1236420e-02,2.1248639e-02,2.1261513e-02,2.1274984e-02,2.1288574e-02,2.1302044e-02,2.1315515e-02,2.1328330e-02,2.1340609e-02,2.1352887e-02,2.1364868e-02,2.1376491e-02,2.1388113e-02,2.1399915e-02,2.1411836e-02,2.1423697e-02,2.1435618e-02,2.1447718e-02,2.1460056e-02,2.1472454e-02,2.1484971e-02,2.1497488e-02,2.1510184e-02,2.1523178e-02,2.1536589e-02,2.1550000e-02,2.1563619e-02,2.1576941e-02,2.1589935e-02,2.1602809e-02,2.1615893e-02,2.1629065e-02,2.1642268e-02,2.1655649e-02,2.1669239e-02,2.1683186e-02,2.1697491e-02,2.1712273e-02,2.1727651e-02,2.1743536e-02,2.1759719e-02,2.1775901e-02,2.1792293e-02,2.1809161e-02,2.1826506e-02,2.1844238e-02,2.1862775e-02,2.1882206e-02,2.1902591e-02,2.1924049e-02,2.1946520e-02,2.1970004e-02,2.1994263e-02,2.2019565e-02,2.2045851e-02,2.2072941e-02,2.2100776e-02,2.2129655e-02,2.2159815e-02,2.2191286e-02,2.2224069e-02,2.2258222e-02,2.2293925e-02,2.2331357e-02,2.2370696e-02,2.2411942e-02,2.2455245e-02,2.2500724e-02,2.2548646e-02,2.2598743e-02,2.2651017e-02,2.2705644e-02,2.2762805e-02,2.2822291e-02,2.2883773e-02,2.2947639e-02,2.3014396e-02,2.3084342e-02,2.3157150e-02,2.3232818e-02,2.3311764e-02,2.3394078e-02,2.3479432e-02,2.3567677e-02,2.3658931e-02,2.3753285e-02,2.3850709e-02,2.3951054e-02,2.4054617e-02,2.4161190e-02,2.4270654e-02,2.4383307e-02,2.4498969e-02,2.4617732e-02,2.4739712e-02,2.4864912e-02,2.4993390e-02,2.5124997e-02,2.5259614e-02,2.5397271e-02,2.5537789e-02,2.5681555e-02,2.5829047e-02,2.5980115e-02,2.6134640e-02,2.6292861e-02,2.6454717e-02,2.6620358e-02,2.6789874e-02,2.6963562e-02,2.7141422e-02,2.7323574e-02,2.7510285e-02,2.7701825e-02,2.7898818e-02,2.8101563e-02,2.8310210e-02,2.8524846e-02,2.8745621e-02,2.8973073e-02,2.9207230e-02,2.9448152e-02,2.9696107e-02,2.9951036e-02,3.0213088e-02,3.0482203e-02,3.0758530e-02,3.1041831e-02,3.1331480e-02,3.1627268e-02,3.1928629e-02,3.2235101e-02,3.2545999e-02,3.2860771e-02,3.3178568e-02,3.3498451e-02,3.3819720e-02,3.4141138e-02,3.4461647e-02,3.4780294e-02,3.5095945e-02,3.5407454e-02,3.5713598e-02,3.6013469e-02,3.6306038e-02,3.6590382e-02,3.6865592e-02,3.7131011e-02,3.7386060e-02,3.7629932e-02,3.7862256e-02,3.8083375e-02,3.8292617e-02,3.8489953e-02,3.8675383e-02,3.8848966e-02,3.9010778e-02,3.9161175e-02,3.9300427e-02,3.9429009e-02,3.9547592e-02,3.9656669e-02,3.9756596e-02,3.9847896e-02,3.9931238e-02,4.0007174e-02,4.0075943e-02,4.0138051e-02,4.0193841e-02,4.0243596e-02,4.0287867e-02,4.0327162e-02,4.0361717e-02,4.0391803e-02,4.0417686e-02,4.0439457e-02,4.0457189e-02,4.0470913e-02,4.0480703e-02,4.0486768e-02,4.0489227e-02,4.0488109e-02,4.0483415e-02,4.0475249e-02,4.0463701e-02,4.0448874e-02,4.0430352e-02,4.0408134e-02,4.0382326e-02,4.0353104e-02,4.0320486e-02,4.0284395e-02,4.0244892e-02,4.0201947e-02,4.0155679e-02,4.0106103e-02,4.0053368e-02,3.9997548e-02,3.9938599e-02,3.9876491e-02,3.9811611e-02,3.9744049e-02,3.9673895e-02,3.9601058e-02,3.9525658e-02,3.9447635e-02,3.9367229e-02,3.9284617e-02,3.9199412e-02,3.9111793e-02,3.9022177e-02,3.8930565e-02,3.8836867e-02,3.8741171e-02,3.8643897e-02,3.8545072e-02,3.8444757e-02,3.8343012e-02,3.8239688e-02,3.8134813e-02,3.8028121e-02,3.7919790e-02,3.7810206e-02,3.7699342e-02,3.7587255e-02,3.7473798e-02,3.7359297e-02,3.7243932e-02,3.7127405e-02,3.7010103e-02,3.6891580e-02,3.6771923e-02,3.6651522e-02,3.6530077e-02,3.6407769e-02,3.6284864e-02,3.6161184e-02,3.6036491e-02,3.5911143e-02,3.5785109e-02,3.5658479e-02,3.5531253e-02,3.5403401e-02,3.5274982e-02,3.5145909e-02,3.5016447e-02,3.4886867e-02,3.4756809e-02,3.4626275e-02,3.4495682e-02,3.4364849e-02,3.4233570e-02,3.4102321e-02,3.3970982e-02,3.3839375e-02,3.3707798e-02,3.3576101e-02,3.3444136e-02,3.3312052e-02,3.3180028e-02,3.3048064e-02,3.2916129e-02,3.2784343e-02,3.2652676e-02,3.2521039e-02,3.2389790e-02,3.2258719e-02,3.2128155e-02,3.1998187e-02,3.1868905e-02,3.1740278e-02,3.1612277e-02,3.1484962e-02,3.1358600e-02,3.1232864e-02,3.1107694e-02,3.0983150e-02,3.0859202e-02,3.0735880e-02,3.0613065e-02,3.0490965e-02,3.0369908e-02,3.0249566e-02,3.0130446e-02,3.0012578e-02,2.9895365e-02,2.9779464e-02,2.9664397e-02,2.9550463e-02,2.9437363e-02,2.9325426e-02,2.9214740e-02,2.9105365e-02,2.8997213e-02,2.8890371e-02,2.8784752e-02,2.8680384e-02,2.8576940e-02,2.8474718e-02,2.8373241e-02,2.8273046e-02,2.8174102e-02,2.8076082e-02,2.7978808e-02,2.7882576e-02,2.7787447e-02,2.7693689e-02,2.7601719e-02,2.7511179e-02,2.7422041e-02,2.7334452e-02,2.7248681e-02,2.7164459e-02,2.7081579e-02,2.7000040e-02,2.6919842e-02,2.6840985e-02,2.6763469e-02,2.6687235e-02,2.6612401e-02,2.6538849e-02,2.6466668e-02,2.6395798e-02,2.6326507e-02,2.6258469e-02,2.6192307e-02,2.6127756e-02,2.6064575e-02,2.6002377e-02,2.5941223e-02,2.5881022e-02,2.5822341e-02,2.5764704e-02,2.5708526e-02,2.5653362e-02,2.5599420e-02,2.5547683e-02,2.5497258e-02,2.5448143e-02,2.5400400e-02,2.5354445e-02,2.5309920e-02,2.5266707e-02,2.5224984e-02,2.5184751e-02,2.5145948e-02,2.5108278e-02,2.5071919e-02,2.5036871e-02,2.5002956e-02,2.4970233e-02,2.4939537e-02,2.4910271e-02,2.4882913e-02,2.4856865e-02,2.4832189e-02,2.4808764e-02,2.4786592e-02,2.4765253e-02,2.4744749e-02,2.4725497e-02,2.4707139e-02,2.4689734e-02,2.4673581e-02,2.4658144e-02,2.4644136e-02,2.4631381e-02,2.4619937e-02,2.4610341e-02,2.4602234e-02,2.4595618e-02,2.4590671e-02,2.4587274e-02,2.4585426e-02,2.4585009e-02,2.4586022e-02,2.4588108e-02,2.4592400e-02,2.4598062e-02,2.4605632e-02,2.4614751e-02,2.4625599e-02,2.4637997e-02,2.4652064e-02,2.4667561e-02,2.4684548e-02,2.4702489e-02,2.4721205e-02,2.4740338e-02,2.4760008e-02,2.4780810e-02,2.4803042e-02,2.4826467e-02,2.4851203e-02,2.4877250e-02,2.4904847e-02,2.4934947e-02,2.4966538e-02,2.4999499e-02,2.5033712e-02,2.5069237e-02,2.5106072e-02,2.5143981e-02,2.5182903e-02,2.5222361e-02,2.5262833e-02,2.5304496e-02,2.5347292e-02,2.5391281e-02,2.5436521e-02,2.5483072e-02,2.5530756e-02,2.5579453e-02,2.5629103e-02,2.5680125e-02,2.5731802e-02,2.5784254e-02,2.5837719e-02,2.5891840e-02,2.5946796e-02,2.6002407e-02,2.6058614e-02,2.6115119e-02,2.6171505e-02,2.6227176e-02,2.6281416e-02,2.6333272e-02,2.6381493e-02,2.6425064e-02,2.6462913e-02,2.6494682e-02,2.6520431e-02,2.6541233e-02,2.9334100e-02,2.9376101e-02,2.9426303e-02,2.9483909e-02,2.9549044e-02,2.9621018e-02,2.9698936e-02,2.9780304e-02,2.9860931e-02,2.9937657e-02,3.0010005e-02,3.0078935e-02,3.0145615e-02,3.0211199e-02,3.0276507e-02,3.0341869e-02,3.0407352e-02,3.0473009e-02,3.0538930e-02,3.0605279e-02,3.0672336e-02,3.0740485e-02,3.0810095e-02,3.0881451e-02,3.0954694e-02,3.1029845e-02,3.1106774e-02,3.1185288e-02,3.1265177e-02,3.1346321e-02,3.1428769e-02,3.1512741e-02,3.1598739e-02,3.1687431e-02,3.1779617e-02,3.1876087e-02,3.1977613e-02,3.2084815e-02,3.2198135e-02,3.2317873e-02,3.2444216e-02,3.2577332e-02,3.2717407e-02,3.2864712e-02,3.3019666e-02,3.3182807e-02,3.3354778e-02,3.3536334e-02,3.3728231e-02,3.3931248e-02,3.4146145e-02,3.4373626e-02,3.4614339e-02,3.4868922e-02,3.5137974e-02,3.5422087e-02,3.5721935e-02,3.6038287e-02,3.6371961e-02,3.6723755e-02,3.7094504e-02,3.7484881e-02,3.7895437e-02,3.8326617e-02,3.8778715e-02,3.9251968e-02,3.9746616e-02,4.0262718e-02,4.0800329e-02,4.1359439e-02,4.1939784e-02,4.2540964e-02,4.3162521e-02,4.3803729e-02,4.4463784e-02,4.5141838e-02,4.5836970e-02,4.6548102e-02,4.7274008e-02,4.8013445e-02,4.8764970e-02,4.9527138e-02,5.0298449e-02,5.1077284e-02,5.1861934e-02,5.2650563e-02,5.3441122e-02,5.4231543e-02,5.5019852e-02,5.5804189e-02,5.6582887e-02,5.7354283e-02,5.8116760e-02,5.8868706e-02,5.9608344e-02,6.0333949e-02,6.1043873e-02,6.1736554e-02,6.2410612e-02,6.3064925e-02,6.3698575e-02,6.4310759e-02,6.4900845e-02,6.5468386e-02,6.6013053e-02,6.6534579e-02,6.7032903e-02,6.7508057e-02,6.7960158e-02,6.8389550e-02,6.8796590e-02,6.9181710e-02,6.9545344e-02,6.9887996e-02,7.0210204e-02,7.0512623e-02,7.0796072e-02,7.1061388e-02,7.1309522e-02,7.1541376e-02,7.1757913e-02,7.1959965e-02,7.2148412e-02,7.2324142e-02,7.2488055e-02,7.2640963e-02,7.2783545e-02,7.2916418e-02,7.3040187e-02,7.3155358e-02,7.3262639e-02,7.3362768e-02,7.3456526e-02,7.3544614e-02,7.3627532e-02,7.3705614e-02,7.3779128e-02,7.3848404e-02,7.3913902e-02,7.3976196e-02,7.4035846e-02,7.4093401e-02,7.4149206e-02,7.4203402e-02,7.4256040e-02,7.4307196e-02,7.4357003e-02,7.4405774e-02,7.4453816e-02,7.4501432e-02,7.4548841e-02,7.4596219e-02,7.4643619e-02,7.4691102e-02,7.4738845e-02,7.4787021e-02,7.4835822e-02,7.4885413e-02,7.4935913e-02,7.4987367e-02,7.5039715e-02,7.5093001e-02,7.5147189e-02,7.5202256e-02,7.5258136e-02,7.5314760e-02,7.5371996e-02,7.5429738e-02,7.5487740e-02,7.5545758e-02,7.5603530e-02,7.5660780e-02,7.5717285e-02,7.5772807e-02,7.5827166e-02,7.5880148e-02,7.5931475e-02,7.5980872e-02,7.6028094e-02,7.6072916e-02,7.6115146e-02,7.6154672e-02,7.6191351e-02,7.6225027e-02,7.6255500e-02,7.6282531e-02,7.6305889e-02,7.6325297e-02,7.6340541e-02,7.6351598e-02,7.6358452e-02,7.6361179e-02,7.6359928e-02,7.6354831e-02,7.6346070e-02,7.6333851e-02,7.6318234e-02,7.6299265e-02,7.6276980e-02,7.6251410e-02,7.6222599e-02,7.6190643e-02,7.6155670e-02,7.6117799e-02,7.6077133e-02,7.6033771e-02,7.5987741e-02,7.5939193e-02,7.5888239e-02,7.5835034e-02,7.5779811e-02,7.5722843e-02,7.5664327e-02,7.5604379e-02,7.5543121e-02,7.5480647e-02,7.5417161e-02,7.5352788e-02,7.5287640e-02,7.5221762e-02,7.5155161e-02,7.5087860e-02,7.5019807e-02,7.4951105e-02,7.4881770e-02,7.4811846e-02,7.4741393e-02,7.4670494e-02,7.4599244e-02,7.4527740e-02,7.4456096e-02,7.4384324e-02,7.4312411e-02,7.4240193e-02,7.4167475e-02,7.4094132e-02,7.4020125e-02,7.3945552e-02,7.3870614e-02,7.3795475e-02,7.3720321e-02,7.3645175e-02,7.3570043e-02,7.3494896e-02,7.3419720e-02,7.3344484e-02,7.3269129e-02,7.3193640e-02,7.3117986e-02,7.3042162e-02,7.2966151e-02,7.2889931e-02,7.2813436e-02,7.2736591e-02,7.2659329e-02,7.2581589e-02,7.2503328e-02,7.2424635e-02,7.2345614e-02,7.2266310e-02,7.2186738e-02,7.2106928e-02,7.2026797e-02,7.1946323e-02,7.1865484e-02,7.1784422e-02,7.1703285e-02,7.1622238e-02,7.1541414e-02,7.1460865e-02,7.1380481e-02,7.1300223e-02,7.1219996e-02,7.1139798e-02,7.1059674e-02,7.0979767e-02,7.0900172e-02,7.0820943e-02,7.0742115e-02,7.0663676e-02,7.0585504e-02,7.0507459e-02,7.0429400e-02,7.0351198e-02,7.0272893e-02,7.0194609e-02,7.0116647e-02,7.0039406e-02,6.9963232e-02,6.9888391e-02,6.9814950e-02,6.9742873e-02,6.9671996e-02,6.9602042e-02,6.9532797e-02,6.9464177e-02,6.9396161e-02,6.9328807e-02,6.9262251e-02,6.9196701e-02,6.9132343e-02,6.9069386e-02,6.9007985e-02,6.8948247e-02,6.8890229e-02,6.8833932e-02,6.8779401e-02,6.8726636e-02,6.8675682e-02,6.8626657e-02,6.8579614e-02,6.8534568e-02,6.8491556e-02,6.8450600e-02,6.8411775e-02,6.8375245e-02,6.8341106e-02,6.8309486e-02,6.8280399e-02,6.8253785e-02,6.8229519e-02,6.8207540e-02,6.8187818e-02,6.8170466e-02,6.8155706e-02,6.8143837e-02,6.8135113e-02,6.8129756e-02,6.8127871e-02,6.8129502e-02,6.8134598e-02,6.8143114e-02,6.8154939e-02,6.8170026e-02,6.8188474e-02,6.8210378e-02,6.8235874e-02,6.8265080e-02,6.8298087e-02,6.8334915e-02,6.8375580e-02,6.8420112e-02,6.8468630e-02,6.8521217e-02,6.8577908e-02,6.8638757e-02,6.8703778e-02,6.8772987e-02,6.8846300e-02,6.8923622e-02,6.9004878e-02,6.9089957e-02,6.9178984e-02,6.9272205e-02,6.9369957e-02,6.9472589e-02,6.9580466e-02,6.9693744e-02,6.9812402e-02,6.9936208e-02,7.0064902e-02,7.0198178e-02,7.0335925e-02,7.0478156e-02,7.0625134e-02,7.0777342e-02,7.0935234e-02,7.1099177e-02,7.1269244e-02,7.1445346e-02,7.1627133e-02,7.1814254e-02,7.2006285e-02,7.2203025e-02,7.2404422e-02,7.2610721e-02,7.2822258e-02,7.3039412e-02,7.3262542e-02,7.3491842e-02,7.3727503e-02,7.3969498e-02,7.4217945e-02,7.4472822e-02,7.4734271e-02,7.5002357e-02,7.5277179e-02,7.5558737e-02,7.5847000e-02,7.6141857e-02,7.6443337e-02,7.6751620e-02,7.7066928e-02,7.7389449e-02,7.7719405e-02,7.8057051e-02,7.8402475e-02,7.8755736e-02,7.9116978e-02,7.9486310e-02,7.9863816e-02,8.0249518e-02,8.0643266e-02,8.1045076e-02,8.1454918e-02,8.1872806e-02,8.2298934e-02,8.2733847e-02,8.3177850e-02,8.3631262e-02,8.4094360e-02,8.4567115e-02,8.5049674e-02,8.5542023e-02,8.6044371e-02,8.6556882e-02,8.7079860e-02,8.7613523e-02,8.8157915e-02,8.8712990e-02,8.9278951e-02,8.9855842e-02,9.0443872e-02,9.1043308e-02,9.1654345e-02,9.2277318e-02,9.2912167e-02,9.3558893e-02,9.4217315e-02,9.4887242e-02,9.5568553e-02,9.6261404e-02,9.6966043e-02,9.7682685e-02,9.8411605e-02,9.9153094e-02,9.9907115e-02,0.1006737,0.1014525,0.1022429,0.1030448,0.1038578,0.1046819,0.1055171,0.1063636,0.1072214,0.1080905,0.1089707,0.1098616,0.1107629,0.1116744,0.1125957,0.1135269,0.1144681,0.1154189,0.1163793,0.1173488,0.1183270,0.1193132,0.1203069,0.1213076,0.1223149,0.1233285,0.1243482,0.1253735,0.1264039,0.1274391,0.1284784,0.1295214,0.1305675,0.1316161,0.1326668,0.1337189,0.1347720,0.1358256,0.1368790,0.1379316,0.1389830,0.1400329,0.1410808,0.1421264,0.1431691,0.1442082,0.1452435,0.1462744,0.1473006,0.1483219,0.1493383,0.1503495,0.1513554,0.1523559,0.1533514,0.1543419,0.1553279,0.1563097,0.1572875,0.1582615,0.1592318,0.1601989,0.1611630,0.1621247,0.1630847,0.1640439,0.1650029,0.1659628,0.1669246,0.1678892,0.1688581,0.1698325,0.1708140,0.1718043,0.1728050,0.1738177,0.1748444,0.1758868,0.1769469,0.1780264,0.1791271,0.1802511,0.1814009,0.1825785,0.1837867,0.1850283,0.1863064,0.1876241,0.1889847,0.1903913,0.1918470,0.1933550,0.1949184,0.1965407,0.1982256,0.1999773,0.2017998,0.2036977,0.2056752,0.2077368,0.2098872,0.2121306,0.2144720,0.2169167,0.2194700,0.2221372,0.2249241,0.2278376,0.2308839,0.2340697,0.2374026,0.2408890,0.2445360,0.2483516,0.2523435,0.2565191,0.2608856,0.2654519,0.2702263,0.2752156,0.2804283,0.2858706,0.2915502,0.2974733,0.3036453,0.3100716,0.3167554,0.3237022,0.3309173,0.3384035,0.3461630,0.3541996,0.3625159,0.3711122,0.3799875,0.3891437,0.3985804,0.4082962,0.4182931,0.4285706,0.4391263,0.4499569,0.4610616,0.4724380,0.4840808,0.4959827,0.5081387,0.5205418,0.5331793,0.5460422,0.5591185,0.5723965,0.5858626,0.5995037,0.6133067,0.6272531,0.6413283,0.6555163,0.6697976,0.6841521,0.6985642,0.7130175,0.7274926,0.7419693,0.7564328,0.7708640,0.7852463,0.7995688,0.8138145,0.8279678,0.8420133,0.8559395,0.8697337,0.8833805,0.8968648,0.9101757,0.9233029,0.9362326,0.9489571,0.9614697,0.9737594,0.9858150,0.9976407,1.0092369,1.0205938,1.0317121,1.0425909,1.0532274,1.0636195,1.0737680,1.0836749,1.0933409,1.1027685,1.1119633,1.1209304,1.1296718,1.1381949,1.1465057,1.1546063,1.1624947,1.1701808,1.1776721,1.1849668,1.1920681,1.1989822,1.2057158,1.2122724,1.2186583,1.2248784,1.2309335,1.2368279,1.2425660,1.2481498,1.2535818,1.2588669,1.2640086,1.2690091,1.2738657,1.2785834,1.2831650,1.2876077,1.2919121,1.2960808,1.3001170,1.3040223,1.3078010,1.3114562,1.3149900,1.3184037,1.3216983,1.3248738,1.3279290,1.3308649,1.3336827,1.3363836,1.3389664,1.3414378,1.3438028,1.3460606,1.3482122,1.3502603,1.3522068,1.3540527,1.3558012,1.3574556,1.3590195,1.3604966,1.3618903,1.3632028,1.3644356,1.3655884,1.3666615,1.3676560,1.3685709,1.3694104,1.3701795,1.3708777,1.3715048,1.3720596,1.3725399,1.3729427,1.3732656,1.3735081,1.3736705,1.3737545,1.3737609,1.3736888,1.3735360,1.3732986,1.3729715,1.3725480,1.3720192,1.3713825,1.3706352,1.3697715,1.3687882,1.3676810,1.3664459,1.3650784,1.3635737,1.3619277,1.3601379,1.3582020,1.3561177,1.3538826,1.3514947,1.3489535,1.3462561,1.3434001,1.3403820,1.3372059,1.3338761,1.3303922,1.3267583,1.3229773,1.3190525,1.3149874,1.3107864,1.3064537,1.3019927,1.2974092,1.2927099,1.2879008,1.2829878,1.2779769,1.2728716,1.2676758,1.2623925,1.2570297,1.2515911,1.2460780,1.2404954,1.2348467,1.2291342,1.2233627,1.2175388,1.2116672,1.2057519,1.1997985,1.1938106,1.1877923,1.1817316,1.1756383,1.1695287,1.1634021,1.1572598,1.1511028,1.1449350,1.1387584,1.1325756,1.1263925,1.1202130,1.1140373,1.1078649,1.1016967,1.0955296,1.0893636,1.0831985,1.0770352,1.0708756,1.0647218,1.0585747,1.0524347,1.0463042,1.0401824,1.0340688,1.0279665,1.0218751,1.0157959,1.0097307,1.0036809,0.9976491,0.9916342,0.9856377,0.9796599,0.9737046,0.9677709,0.9618594,0.9559721,0.9501085,0.9442705,0.9384581,0.9326719,0.9269137,0.9211815,0.9154783,0.9098038,0.9041581,0.8985415,0.8929546,0.8873988,0.8818731,0.8763796,0.8709165,0.8654868,0.8600925,0.8547305,0.8494062,0.8441190,0.8388662,0.8336486,0.8284653,0.8233161,0.8181986,0.8131143,0.8080610,0.8030422,0.7980600,0.7931119,0.7882015,0.7833265,0.7784885,0.7736841,0.7689146,0.7641801,0.7594792,0.7548150,0.7501835,0.7455848,0.7410228,0.7364937,0.7319998,0.7275386,0.7231115,0.7187150,0.7143515,0.7100213,0.7057225,0.7014576,0.6972258,0.6930275,0.6888646,0.6847339,0.6806371,0.6765721,0.6725389,0.6685357,0.6645624,0.6606222,0.6567135,0.6528370,0.6489912,0.6451764,0.6413913,0.6376373,0.6339147,0.6302215,0.6265595,0.6229270,0.6193238,0.6157515,0.6122074,0.6086943,0.6052310,0.6017928,0.5983824,0.5950000,0.5916448,0.5883189,0.5850213,0.5817527,0.5785116,0.5752975,0.5721116,0.5689521,0.5658202,0.5627158,0.5596365,0.5565839,0.5535566,0.5505568,0.5475823,0.5446326,0.5417080,0.5388081,0.5359342,0.5330854,0.5302607,0.5274622,0.5246868,0.5219360,0.5192091,0.5165059,0.5138270,0.5111725,0.5085412,0.5059336,0.5033488,0.5007889,0.4982498,0.4957333,0.4932397,0.4907678,0.4883189,0.4858921,0.4834884,0.4811073,0.4787475,0.4764094,0.4740921,0.4717961,0.4695211,0.4672666,0.4650340,0.4628212,0.4606290,0.4584575,0.4563047,0.4541721,0.4520595,0.4499665,0.4478928,0.4458382,0.4438034,0.4417878,0.4397911,0.4378129,0.4358531,0.4339120,0.4319894,0.4300846,0.4281988,0.4263312,0.4244819,0.4226515,0.4208381,0.4190426,0.4172644,0.4155039,0.4137605,0.4120338,0.4103245,0.4086317,0.4069560,0.4052976,0.4036548,0.4020284,0.4004181,0.3988240,0.3972456,0.3956826,0.3941349,0.3926029,0.3910857,0.3895838,0.3880972,0.3866267,0.3851708,0.3837300,0.3823038,0.3808915,0.3794934,0.3781095,0.3767395,0.3753836,0.3740411,0.3727123,0.3713967,0.3700941,0.3688053,0.3675283,0.3662643,0.3650124,0.3637733,0.3625467,0.3613325,0.3601304,0.3589402,0.3577623,0.3565963,0.3554416,0.3542988,0.3531673,0.3520468,0.3509373,0.3498389,0.3487514,0.3476752,0.3466095,0.3455544,0.3445095,0.3434750,0.3424507,0.3414367,0.3404332,0.3394393,0.3384554,0.3374814,0.3365174,0.3355631,0.3346185,0.3336831,0.3327569,0.3318396,0.3309310,0.3300312,0.3291399,0.3282571,0.3273824,0.3265162,0.3256583,0.3248093,0.3239687,0.3231360,0.3223112,0.3214941,0.3206845,0.3198825,0.3190877,0.3183005,0.3175201,0.3167468,0.3159804,0.3152213,0.3144695,0.3137250,0.3129882,0.3122588,0.3115367,0.3108216,0.3101133,0.3094118,0.3087171,0.3080289,0.3073474,0.3066726,0.3060045,0.3053431,0.3046878,0.3040389,0.3033964,0.3027604,0.3021302,0.3015060,0.3008879,0.3002758,0.2996701,0.2990706,0.2984770,0.2978896,0.2973082,0.2967326,0.2961624,0.2955978,0.2950389,0.2944857,0.2939382,0.2933962,0.2928596,0.2923285,0.2918029,0.2912828,0.2907679,0.2902582,0.2897538,0.2892546,0.2887608,0.2882722,0.2877889,0.2873109,0.2868383,0.2863709,0.2859088,0.2854520,0.2850007,0.2845547,0.2841139,0.2836782,0.2832474,0.2828214,0.2824006,0.2819849,0.2815744,0.2811692,0.2807697,0.2803760,0.2799878,0.2796049,0.2792269,0.2788540,0.2784861,0.2781231,0.2777648,0.2774114,0.2770629,0.2767196,0.2763812,0.2760477,0.2757194,0.2753965,0.2750789,0.2747663,0.2744588,0.2741560,0.2738579,0.2735644,0.2732753,0.2729906,0.2727103,0.2724341,0.2721625,0.2718955,0.2716333,0.2713761,0.2711241,0.2708772,0.2706353,0.2703985,0.2701668,0.2699403,0.2697190,0.2695031,0.2692925,0.2690875,0.2688882,0.2686946,0.2685067,0.2683245,0.2681479,0.2679771,0.2678118,0.2676522,0.2674980,0.2673491,0.2672057,0.2670680,0.2669360,0.2668098,0.2666893,0.2665747,0.2664658,0.2663625,0.2662646,0.2661721,0.2660852,0.2660037,0.2659277,0.2658570,0.2657917,0.2657317,0.2656769,0.2656271,0.2655824,0.2655430,0.2655093,0.2654813,0.2654590,0.2654422,0.2654310,0.2654253,0.2654253,0.2654313,0.2654432,0.2654611,0.2654852,0.2655153,0.2655515,0.2655936,0.2656413,0.2656949,0.2657543,0.2658195,0.2658907,0.2659680,0.2660517,0.2661416,0.2662377,0.2663402,0.2664493,0.2665653,0.2666881,0.2668177,0.2669539,0.2670964,0.2672451,0.2673999,0.2675611,0.2677287,0.2679030,0.2680844,0.2682732,0.2684694,0.2686733,0.2688848,0.2691033,0.2693287,0.2695610,0.2697999,0.2700457,0.2702985,0.2705585,0.2708257,0.2711006,0.2713827,0.2716722,0.2719689,0.2722730,0.2725842,0.2729026,0.2732283,0.2735613,0.2739023,0.2742515,0.2746087,0.2749743,0.2753486,0.2757314,0.2761226,0.2765223,0.2769310,0.2773491,0.2777767,0.2782138,0.2786606,0.2791174,0.2795843,0.2800610,0.2805475,0.2810437,0.2815495,0.2820650,0.2825904,0.2831267,0.2836740,0.2842318,0.2848004,0.2853799,0.2859707,0.2865728,0.2871856,0.2878096,0.2884450,0.2890916,0.2897498,0.2904194,0.2911003,0.2917929,0.2924975,0.2932138,0.2939424,0.2946828,0.2954356,0.2962010,0.2969787,0.2977687,0.2985711,0.2993862,0.3002131,0.3010523,0.3019043,0.3027690,0.3036467,0.3045376,0.3054414,0.3063587,0.3072892,0.3082332,0.3091905,0.3101608,0.3111441,0.3121402,0.3131491,0.3141710,0.3152061,0.3162547,0.3173158,0.3183900,0.3194770,0.3205766,0.3216882,0.3228115,0.3239463,0.3250924,0.3262500,0.3274179,0.3285966,0.3297856,0.3309848,0.3321945,0.3334130,0.3346414,0.3358790,0.3371257,0.3383809,0.3396440,0.3409151,0.3421936,0.3434789,0.3447706,0.3460675,0.3473685,0.3486733,0.3499820,0.3512931,0.3526064,0.3539217,0.3552389,0.3565575,0.3578764,0.3591949,0.3605120,0.3618264,0.3631379,0.3644456,0.3657490,0.3670456,0.3683324,0.3696117,0.3708833,0.3721468,0.3734010,0.3746449,0.3758776,0.3770979,0.3783060,0.3795008,0.3806819,0.3818484,0.3829998,0.3841361,0.3852559,0.3863590,0.3874443,0.3885116,0.3895602,0.3905899,0.3916000,0.3925896,0.3935589,0.3945069,0.3954328,0.3963366,0.3972174,0.3980753,0.3989098,0.3997201,0.4005077,0.4012717,0.4020118,0.4027281,0.4034203,0.4040881,0.4047316,0.4053510,0.4059467,0.4065189,0.4070678,0.4075938,0.4080969,0.4085771,0.4090344,0.4094692,0.4098809,0.4102697,0.4106373,0.4109836,0.4113096,0.4116156,0.4119019,0.4121690,0.4124174,0.4126478,0.4128602,0.4130553,0.4132338,0.4133960,0.4135426,0.4136740,0.4137909,0.4138939,0.4139835,0.4140599,0.4141248,0.4141781,0.4142207,0.4142531,0.4142762,0.4142908,0.4142978,0.4142980,0.4142915,0.4142790,0.4142609,0.4142375,0.4142094,0.4141771,0.4141416,0.4141035,0.4140633,0.4140218,0.4139799,0.4139381,0.4138974,0.4138583,0.4138210,0.4137866,0.4137557,0.4137287,0.4137063,0.4136887,0.4136764,0.4136698,0.4136692,0.4136754,0.4136888,0.4137101,0.4137397,0.4137787,0.4138270,0.4138855,0.4139551,0.4140363,0.4141298,0.4142359,0.4143550,0.4144874,0.4146335,0.4147934,0.4149681,0.4151580,0.4153641,0.4155869,0.4158273,0.4160861,0.4163638,0.4166615,0.4169782,0.4173156,0.4176742,0.4180552,0.4184592,0.4188868,0.4193390,0.4198162,0.4203194,0.4208491,0.4214063,0.4219922,0.4226080,0.4232549,0.4239343,0.4246479,0.4253974,0.4261849,0.4270097,0.4278749,0.4287829,0.4297353,0.4307343,0.4317819,0.4328807,0.4340326,0.4352394,0.4365029,0.4378244,0.4392057,0.4406473,0.4421500,0.4437143,0.4453405,0.4470307,0.4487868,0.4506059,0.4524924,0.4544480,0.4564759,0.4585789,0.4607601,0.4630232,0.4653732,0.4678142,0.4703510,0.4729885,0.4757316,0.4785864,0.4815575,0.4846497,0.4878676,0.4912165,0.4947048,0.4983278,0.5020955,0.5060121,0.5100838,0.5143191,0.5187253,0.5233088,0.5280789,0.5330466,0.5382208,0.5436116,0.5492287,0.5550812,0.5611809,0.5675356,0.5741538,0.5810456,0.5882236,0.5956793,0.6034292,0.6114802,0.6198391,0.6285172,0.6375217,0.6468627,0.6565512,0.6665989,0.6770241,0.6878418,0.6990705,0.7107304,0.7228427,0.7354358,0.7485371,0.7621830,0.7763630,0.7911196,0.8064816,0.8224692,0.8391039,0.8564051,0.8743995,0.8931030,0.9125340,0.9327075,0.9536356,0.9753385,0.9978243,1.0211049,1.0451918,1.0700952,1.0958452,1.1224689,1.1499240,1.1782542,1.2074877,1.2376397,1.2687193,1.3007519,1.3337562,1.3677658,1.4027970,1.4388707,1.4760050,1.5142140,1.5535290,1.5939578,1.6355141,1.6782072,1.7220510,1.7670918,1.8132261,1.8604931,1.9088700,1.9583490,2.0088880,2.0604470,2.1129761,2.1664150,2.2207193,2.2758038,2.3315792,2.3879321,2.4447188,2.5017951,2.5589547,2.6159780,2.6726222,2.7286494,2.7838585,2.8380017,2.8908620,2.9422336,2.9919503,3.0398314,3.0857120,3.1294241,3.1707938,3.2096643,3.2458758,3.2793195,3.3099554,3.3378279,3.3630848,3.3859358,3.4066367,3.4254439,3.4427481,3.4586964,3.4734299,3.4870164,3.4994531,3.5107043,3.5207372,3.5295677,3.5372858,3.5440562,3.5501003,3.5556540,3.5609343,3.5661058,3.5712643,3.5764229,3.5815248,3.5864649,3.5911515,3.5955160,3.5995584,3.6033490,3.6069961,3.6106057,3.6142402,3.6179004,3.6215434,3.6251175,3.6285954,3.6319876,3.6353250,3.6386349,3.6419108,3.6451111,3.6481724,3.6510532,3.6537812,3.6564255,3.6591051,3.6619320,3.6649692,3.6681993,3.6715293,3.6748126,3.6778843,3.6805975,3.6828496,3.6846039,3.6859002,3.6868625,3.6876874,3.6886117,3.6898842,3.6917214,3.6942179,3.6974454,3.7013645,3.7058482,3.7106879,3.7156289,3.7204132,3.7248304,3.7287545,3.7321465,3.7350297,3.7374494,3.7394462,3.7410486,3.7422912,3.7432406,3.7439976,3.7446778,3.7453723,3.7461195,3.7469130,3.7477286,3.7485657,3.7494714,3.7505324,3.7518356,3.7534106,3.7551911,3.7570119,3.7586563,3.7599318,3.7607388,3.7611108,3.7612004,3.7612281,3.7614081,3.7618613,3.7626376,3.7637038,3.7649825,3.7663920,3.7678759,3.7694154,3.7710254,3.7727466,3.7746258,3.7766919,3.7789309,3.7812653,3.7835481,3.7855821,3.7871659,3.7881398,3.7884243,3.7880991,3.7872453,3.7859969,3.7844729,3.7827575,3.7809083,3.7789891,3.7770920,3.7753377,3.7738447,3.7726803,3.7718201,3.7711463,3.7704766,3.7696354,3.7685130,3.7671051,3.7655180,3.7638595,3.7622085,3.7605460,3.7587407,3.7565820,3.7538409,3.7503412,3.7460146,3.7409339,3.7353063,3.7294440,3.7236927,3.7183540,3.7136004,3.7094216,3.7056231,3.7018762,3.6978343,3.6932068,3.6878102,3.6815844,3.6745658,3.6668453,3.6585379,3.6497710,3.6406868,3.6314523,3.6222382,3.6131897,3.6043935,3.5958381,3.5874269,3.5789998,3.5703731,3.5613880,3.5519783,3.5421162,3.5318491,3.5212710,3.5104847,3.4995894,3.4886465,3.4776714,3.4666357,3.4554749,3.4441211,3.4325159,3.4206247,3.4084492,3.3959990,3.3833044,3.3703909,3.3572755,3.3439746,3.3304882,3.3168254,3.3030086,3.2890775,3.2750804,3.2610824,3.2471383,3.2332873,3.2195415,3.2058756,3.1922488,3.1786091,3.1649110,3.1511326,3.1372714,3.1233540,3.1094151,3.0954890,3.0815899,3.0677280,3.0539005,3.0400999,3.0263243,3.0125718,2.9988537,2.9851820,2.9715710,2.9580374,2.9445767,2.9311903,2.9178729,2.9046192,2.8914211,2.8782768,2.8651762,2.8521047,2.8390484,2.8259840,2.8129017,2.7997980,2.7866797,2.7735636,2.7604651,2.7474101,2.7344160,2.7215002,2.7086759,2.6959448,2.6833105,2.6707709,2.6583214,2.6459484,2.6336498,2.6214180,2.6092546,2.5971620,2.5851390,2.5731871,2.5613012,2.5494754,2.5376999,2.5259576,2.5142460,2.5025630,2.4909191,2.4793255,2.4677916,2.4563322,2.4449592,2.4336782,2.4224858,2.4113708,2.4003243,2.3893323,2.3783855,2.3674719,2.3565927,2.3457518,2.3349609,2.3242307,2.3135643,2.3029673,2.2924385,2.2819755,2.2715688,2.2612166,2.2509165,2.2406673,2.2304730,2.2203279,2.2102361,2.2001994,2.1902189,2.1802969,2.1704309,2.1606247,2.1508787,2.1411955,2.1315794,2.1220264,2.1125398,2.1031184,2.0937593,2.0844543,2.0751991,2.0659885,2.0568194,2.0476885,2.0385942,2.0295410,2.0205328,2.0115745,2.0026681,1.9938101,1.9850140,1.9762669,1.9675685,1.9589159,1.9503050,1.9417326,1.9331985,1.9247047,1.9162550,1.9078567,1.8995031,1.8912017,1.8829526,1.8747549,1.8666064,1.8585041,1.8504467,1.8424329,1.8344626,1.8265386,1.8186548,1.8108145,1.8030186,1.7952679,1.7875619,1.7798983,1.7722770,1.7646977,1.7571591,1.7496572,1.7421950,1.7347726,1.7273908,1.7200497,1.7127490,1.7054900,1.6982734,1.6911006,1.6839731,1.6768843,1.6698346,1.6628271,1.6558592,1.6489294,1.6420376,1.6351857,1.6283720,1.6215993,1.6148629,1.6081648,1.6015034,1.5948787,1.5882903,1.5817379,1.5752217,1.5687418,1.5622990,1.5558949,1.5495251,1.5431924,1.5368965,1.5306356,1.5244088,1.5182155,1.5120536,1.5059258,1.4998341,1.4937766,1.4877568,1.4817764,1.4758335,1.4699283,1.4640584,1.4582222,1.4524190,1.4466496,1.4409091,1.4352005,1.4295248,1.4238820,1.4182720,1.4126954,1.4071503,1.4016383,1.3961596,1.3907154,1.3853021,1.3799241,1.3745819,1.3692763,1.3640079,1.3587770,1.3535832,1.3484253,1.3433021,1.3382093,1.3331474,1.3281157,1.3231144,1.3181448,1.3132055,1.3082997,1.3034286,1.2985936,1.2937968,1.2890350,1.2843090,1.2796181,1.2749609,1.2703360,1.2657430,1.2611820,1.2566532,1.2521583,1.2476943,1.2432629,1.2388637,1.2344973,1.2301617,1.2258574,1.2215849,1.2173443,1.2131364,1.2089620,1.2048166,1.2007051,1.1966262,1.1925800,1.1885664,1.1845860,1.1806386,1.1767237,1.1728420,1.1689903,1.1651692,1.1613796,1.1576189,1.1538887,1.1501888,1.1465204,1.1428835,1.1392787,1.1357051,1.1321630,1.1286521,1.1251718,1.1217225,1.1183034,1.1149141,1.1115541,1.1082228,1.1049210,1.1016452,1.0983977,1.0951763,1.0919822,1.0888150,1.0856746,1.0825616,1.0794764,1.0764191,1.0733879,1.0703850,1.0674096,1.0644617,1.0615417,1.0586495,1.0557840,1.0529444,1.0501304,1.0473430,1.0445807,1.0418437,1.0391337,1.0364503,1.0337936,1.0311637,1.0285597,1.0259812,1.0234278,1.0208981,1.0183926,1.0159116,1.0134553,1.0110234,1.0086157,1.0062323,1.0038733,1.0015383,0.9992269,0.9969382,0.9946727,0.9924294,0.9902076,0.9880069,0.9858273,0.9836721,0.9815384,0.9794261,0.9773342,0.9752660,0.9732187,0.9711906,0.9691823,0.9671947,0.9652253,0.9632736,0.9613404,0.9594266,0.9575312,0.9556540,0.9537950,0.9519570,0.9501396,0.9483423,0.9465654,0.9448083,0.9430714,0.9413536,0.9396558,0.9379767,0.9363170,0.9346758,0.9330530,0.9314481,0.9298620,0.9282941,0.9267443,0.9252127,0.9237007,0.9222077,0.9207327,0.9192775,0.9178398,0.9164210,0.9150212,0.9136397,0.9122771,0.9109334,0.9096076,0.9083003,0.9070107,0.9057387,0.9044839,0.9032471,0.9020262,0.9008230,0.8996363,0.8984667,0.8973137,0.8961778,0.8950583,0.8939556,0.8928686,0.8917981,0.8907425,0.8897028,0.8886775,0.8876676,0.8866727,0.8856932,0.8847298,0.8837836,0.8828543,0.8819416,0.8810459,0.8801665,0.8793033,0.8784554,0.8776239,0.8768075,0.8760068,0.8752217,0.8744526,0.8736992,0.8729613,0.8722392,0.8715336,0.8708452,0.8701733,0.8695172,0.8688771,0.8682524,0.8676440,0.8670509,0.8664739,0.8659130,0.8653683,0.8648400,0.8643274,0.8638304,0.8633493,0.8628833,0.8624324,0.8619959,0.8615737,0.8611661,0.8607731,0.8603945,0.8600298,0.8596786,0.8593423,0.8590207,0.8587135,0.8584211,0.8581433,0.8578806,0.8576324,0.8573991,0.8571805,0.8569758,0.8567843,0.8566062,0.8564410,0.8562891,0.8561500,0.8560246,0.8559134,0.8558165,0.8557338,0.8556660,0.8556132,0.8555746,0.8555509,0.8555414,0.8555461,0.8555649,0.8555982,0.8556454,0.8557066,0.8557822,0.8558717,0.8559760,0.8560953,0.8562298,0.8563795,0.8565438,0.8567227,0.8569157,0.8571223,0.8573426,0.8575763,0.8578243,0.8580868,0.8583633,0.8586550,0.8589623,0.8592845,0.8596207,0.8599713,0.8603367,0.8607165,0.8611108,0.8615202,0.8619453,0.8623856,0.8628414,0.8633124,0.8637980,0.8642991,0.8648148,0.8653462,0.8658921,0.8664539,0.8670319,0.8676254,0.8682334,0.8688571,0.8694949,0.8701477,0.8708150,0.8714975,0.8721952,0.8729085,0.8736380,0.8743841,0.8751451,0.8759220,0.8767129,0.8775183,0.8783383,0.8791742,0.8800254,0.8808936,0.8817781,0.8826786,0.8835945,0.8845263,0.8854724,0.8864350,0.8874135,0.8884078,0.8894185,0.8904459,0.8914904,0.8925506,0.8936276,0.8947202,0.8958291,0.8969534,0.8980932,0.8992484,0.9004191,0.9016050,0.9028072,0.9040249,0.9052599,0.9065112,0.9077818,0.9090695,0.9103752,0.9116975,0.9130385,0.9143962,0.9157718,0.9171640,0.9185737,0.9199995,0.9214429,0.9229026,0.9243798,0.9258730,0.9273841,0.9289149,0.9304647,0.9320360,0.9336267,0.9352385,0.9368681,0.9385157,0.9401799,0.9418612,0.9435577,0.9452706,0.9469998,0.9487478,0.9505125,0.9522973,0.9541001,0.9559228,0.9577634,0.9596226,0.9614980,0.9633914,0.9653011,0.9672295,0.9691755,0.9711418,0.9731271,0.9751337,0.9771593,0.9792045,0.9812679,0.9833502,0.9854496,0.9875647,0.9897000,0.9918534,0.9940271,0.9962190,0.9984317,1.0006620,1.0029114,1.0051783,1.0074658,1.0097723,1.0120991,1.0144464,1.0168151,1.0192026,1.0216111,1.0240370,1.0264832,1.0289475,1.0314329,1.0339386,1.0364673,1.0390164,1.0415906,1.0441861,1.0468043,1.0494410,1.0521004,1.0547785,1.0574766,1.0601937,1.0629287,1.0656844,1.0684587,1.0712546,1.0740702,1.0769079,1.0797650,1.0826439,1.0855409,1.0884573,1.0913935,1.0943507,1.0973277,1.1003242,1.1033404,1.1063792,1.1094388,1.1125233,1.1156303,1.1187613,1.1219133,1.1250871,1.1282771,1.1314852,1.1347065,1.1379470,1.1412027,1.1444802,1.1477784,1.1511015,1.1544477,1.1578163,1.1612136,1.1646360,1.1680830,1.1715542,1.1750463,1.1785591,1.1820911,1.1856418,1.1892109,1.1927999,1.1964090,1.2000395,1.2036902,1.2073609,1.2110517,1.2147633,1.2184954,1.2222463,1.2260153,1.2298024,1.2336061,1.2374281,1.2412694,1.2451311,1.2490152,1.2529235,1.2568545,1.2608097,1.2647856,1.2687827,1.2727997,1.2768377,1.2808961,1.2849752,1.2890736,1.2931911,1.2973273,1.3014817,1.3056548,1.3098462,1.3140576,1.3182895,1.3225420,1.3268150,1.3311083,1.3354226,1.3397596,1.3441215,1.3485070,1.3529193,1.3573564,1.3618181,1.3663018,1.3708071,1.3753314,1.3798728,1.3844302,1.3890029,1.3935915,1.3981974,1.4028217,1.4074657,1.4121292,1.4168124,1.4215155,1.4262389,1.4309850,1.4357553,1.4405516,1.4453732,1.4502183,1.4550872,1.4599767,1.4648825,1.4698044,1.4747404,1.4796908,1.4846559,1.4896371,1.4946367,1.4996589,1.5047054,1.5097769,1.5148736,1.5199932,1.5251316,1.5302860,1.5354561,1.5406420,1.5458459,1.5510703,1.5563194,1.5615928,1.5668931,1.5722162,1.5775571,1.5829130,1.5882807,1.5936586,1.5990486,1.6044528,1.6098762,1.6153191,1.6207843,1.6262699,1.6317753,1.6372991,1.6428416,1.6484028,1.6539849,1.6595868,1.6652068,1.6708437,1.6764984,1.6821710,1.6878659,1.6935849,1.6993288,1.7050956,1.7108816,1.7166815,1.7224933,1.7283155,1.7341502,1.7400008,1.7458694,1.7517558,1.7576575,1.7635701,1.7694885,1.7754111,1.7813400,1.7872801,1.7932389,1.7992251,1.8052444,1.8112999,1.8173927,1.8235211,1.8296819,1.8358698,1.8420821,1.8483142,1.8545624,1.8608248,1.8670985,1.8733788,1.8796605,1.8859396,1.8922151,1.8984884,1.9047654,1.9110540,1.9173636,1.9237021,1.9300745,1.9364835,1.9429276,1.9494025,1.9559001,1.9624134,1.9689363,1.9754672,1.9820098,1.9885722,1.9951658,2.0018008,2.0084815,2.0152075,2.0219705,2.0287590,2.0355577,2.0423510,2.0491319,2.0558970,2.0626462,2.0693834,2.0761116,2.0828333,2.0895557,2.0962889,2.1030483,2.1098535,2.1167202,2.1236570,2.1306646,2.1377339,2.1448495,2.1519969,2.1591601,2.1663275,2.1734908,2.1806397,2.1877661,2.1948657,2.2019403,2.2089980,2.2160583,2.2231474,2.2302954,2.2375276,2.2448592,2.2522843,2.2597792,2.2673061,2.2748268,2.2823167,2.2897704,2.2972045,2.3046472,2.3121293,2.3196747,2.3272955,2.3349907,2.3427489,2.3505516,2.3583753,2.3662024,2.3740213,2.3818297,2.3896322,2.3974361,2.4052458,2.4130561,2.4208622,2.4286623,2.4364591,2.4442649,2.4520969,2.4599748,2.4679134,2.4759202,2.4839947,2.4921255,2.5002930,2.5084684,2.5166318,2.5247726,2.5328937,2.5410089,2.5491312,2.5572636,2.5653973,2.5735140,2.5815997,2.5896549,2.5977013,2.6057801,2.6139460,2.6222448,2.6307020,2.6393118,2.6480398,2.6568353,2.6656494,2.6744523,2.6832387,2.6920216,2.7008235,2.7096584,2.7185254,2.7274106,2.7362900,2.7451463,2.7539754,2.7627876,2.7716048,2.7804525,2.7893484,2.7982960,2.8072779,2.8162577,2.8251863,2.8340151,2.8427157,2.8512914,2.8597791,2.8682387,2.8767307,2.8852992,2.8939576,2.9026818,2.9114201,2.9201026,2.9286656,2.9370661,2.9452953,2.9533825,2.9613829,2.9693649,2.9773896,2.9854991,2.9937079,3.0020063,3.0103643,3.0187418,3.0271008,3.0354147,3.0436687,3.0518618,3.0599926,3.0680485,3.0760007,3.0838103,3.0914454,3.0989006,3.1062090,3.1134410,3.1206815,3.1279974,3.1354063,3.1428566,3.1502380,3.1574094,3.1642466,3.1706748,3.1766882,3.1823413,3.1877246,3.1929350,3.1980553,3.2031434,3.2082367,3.2133617,3.2185564,3.2238786,3.2294087,3.2352278,3.2413805,3.2478373,3.2544765,3.2611041,3.2675068,3.2735219,3.2790861,3.2842507,3.2891469,3.2939246,3.2986944,3.3034885,3.3082566,3.3128929,3.3172829,3.3213503,3.3250895,3.3285682,3.3319080,3.3352413,3.3386607,3.3421884,3.3457637,3.3492644,3.3525453,3.3554871,3.3580384,3.3602295,3.3621647,3.3639839,3.3658180,3.3677440,3.3697619,3.3717959,3.3737199,3.3754039,3.3767653,3.3778076,3.3786285,3.3794119,3.3803866,3.3817873,3.3837945,3.3864741,3.3897345,3.3933158,3.3968306,3.3998525,3.4020190,3.4031231,3.4031460,3.4022419,3.4006641,3.3986840,3.3965139,3.3941884
"w1-05",28.0000000,2.0528078e-02,2.0391703e-02,2.0256758e-02,2.0131111e-02,2.0019770e-02,1.9927979e-02,1.9861460e-02,1.9820929e-02,1.9803762e-02,1.9802094e-02,1.9802570e-02,1.9792795e-02,1.9765139e-02,1.9717216e-02,1.9654989e-02,1.9588470e-02,1.9526720e-02,1.9478321e-02,1.9448996e-02,1.9443274e-02,1.9455433e-02,1.9477844e-02,1.9503593e-02,1.9524574e-02,1.9532681e-02,1.9520283e-02,1.9492149e-02,1.9448996e-02,1.9397020e-02,1.9344568e-02,1.9298315e-02,1.9262791e-02,1.9243717e-02,1.9240379e-02,1.9245148e-02,1.9249916e-02,1.9247055e-02,1.9234180e-02,1.9213676e-02,1.9187927e-02,1.9161463e-02,1.9135952e-02,1.9113541e-02,1.9091606e-02,1.9069433e-02,1.9045591e-02,1.9018173e-02,1.8991470e-02,1.8970490e-02,1.8960714e-02,1.8963337e-02,1.8981695e-02,1.9011736e-02,1.9047737e-02,1.9084692e-02,1.9119024e-02,1.9143820e-02,1.9158840e-02,1.9167423e-02,1.9165993e-02,1.9159555e-02,1.9149303e-02,1.9138575e-02,1.9129515e-02,1.9125462e-02,1.9124269e-02,1.9128084e-02,1.9128323e-02,1.9123793e-02,1.9111633e-02,1.9093990e-02,1.9073486e-02,1.9057274e-02,1.9047499e-02,1.9047737e-02,1.9059658e-02,1.9077063e-02,1.9094706e-02,1.9109249e-02,1.9113779e-02,1.9108057e-02,1.9097090e-02,1.9085646e-02,1.9074202e-02,1.9065142e-02,1.9062638e-02,1.9061446e-02,1.9060969e-02,1.9059062e-02,1.9053102e-02,1.9043803e-02,1.9033551e-02,1.9025564e-02,1.9020915e-02,1.9023061e-02,1.9030690e-02,1.9042015e-02,1.9054413e-02,1.9066691e-02,1.9076705e-02,1.9083858e-02,1.9086242e-02,1.9083500e-02,1.9077897e-02,1.9069672e-02,1.9060493e-02,1.9052505e-02,1.9049406e-02,1.9051909e-02,1.9059062e-02,1.9068241e-02,1.9077539e-02,1.9086003e-02,1.9091606e-02,1.9095421e-02,1.9097447e-02,1.9099593e-02,1.9104242e-02,1.9111276e-02,1.9121170e-02,1.9133091e-02,1.9145250e-02,1.9155383e-02,1.9163609e-02,1.9169450e-02,1.9171953e-02,1.9171953e-02,1.9170284e-02,1.9168854e-02,1.9169807e-02,1.9173741e-02,1.9181132e-02,1.9189596e-02,1.9198060e-02,1.9205809e-02,1.9209027e-02,1.9208670e-02,1.9207954e-02,1.9207358e-02,1.9209266e-02,1.9214153e-02,1.9222617e-02,1.9235134e-02,1.9247770e-02,1.9260287e-02,1.9270182e-02,1.9276977e-02,1.9278646e-02,1.9276619e-02,1.9271851e-02,1.9267082e-02,1.9264579e-02,1.9264460e-02,1.9268155e-02,1.9274831e-02,1.9281864e-02,1.9289017e-02,1.9296408e-02,1.9304395e-02,1.9314647e-02,1.9327402e-02,1.9342661e-02,1.9358277e-02,1.9373655e-02,1.9385099e-02,1.9391894e-02,1.9393682e-02,1.9392848e-02,1.9390702e-02,1.9387245e-02,1.9384742e-02,1.9383669e-02,1.9383669e-02,1.9383311e-02,1.9380450e-02,1.9375086e-02,1.9369245e-02,1.9363523e-02,1.9359708e-02,1.9358158e-02,1.9360781e-02,1.9367337e-02,1.9377232e-02,1.9389510e-02,1.9400239e-02,1.9408226e-02,1.9413233e-02,1.9414425e-02,1.9412637e-02,1.9408822e-02,1.9404531e-02,1.9400239e-02,1.9396305e-02,1.9392252e-02,1.9388318e-02,1.9384265e-02,1.9379497e-02,1.9374847e-02,1.9371867e-02,1.9371510e-02,1.9373655e-02,1.9377708e-02,1.9384027e-02,1.9391537e-02,1.9397497e-02,1.9402027e-02,1.9406438e-02,1.9408464e-02,1.9407868e-02,1.9407272e-02,1.9404650e-02,1.9400477e-02,1.9395471e-02,1.9390225e-02,1.9384384e-02,1.9380093e-02,1.9378066e-02,1.9377828e-02,1.9377947e-02,1.9379377e-02,1.9380808e-02,1.9381166e-02,1.9379139e-02,1.9374490e-02,1.9368529e-02,1.9359946e-02,1.9350410e-02,1.9341588e-02,1.9334197e-02,1.9328237e-02,1.9323230e-02,1.9318581e-02,1.9316077e-02,1.9313693e-02,1.9311547e-02,1.9309402e-02,1.9309640e-02,1.9312501e-02,1.9317627e-02,1.9324303e-02,1.9331932e-02,1.9339561e-02,1.9346952e-02,1.9352198e-02,1.9355416e-02,1.9356608e-02,1.9355655e-02,1.9352317e-02,1.9348860e-02,1.9343019e-02,1.9337416e-02,1.9331813e-02,1.9327164e-02,1.9322991e-02,1.9320965e-02,1.9321084e-02,1.9321918e-02,1.9325137e-02,1.9330740e-02,1.9336700e-02,1.9342422e-02,1.9348025e-02,1.9351482e-02,1.9353867e-02,1.9356012e-02,1.9357920e-02,1.9359589e-02,1.9363523e-02,1.9368529e-02,1.9374013e-02,1.9380569e-02,1.9387722e-02,1.9396544e-02,1.9405842e-02,1.9415021e-02,1.9424200e-02,1.9431353e-02,1.9436121e-02,1.9439459e-02,1.9441962e-02,1.9443870e-02,1.9445062e-02,1.9446015e-02,1.9446731e-02,1.9447207e-02,1.9447684e-02,1.9448161e-02,1.9448400e-02,1.9449472e-02,1.9450545e-02,1.9451499e-02,1.9453168e-02,1.9455075e-02,1.9456983e-02,1.9458890e-02,1.9461274e-02,1.9462705e-02,1.9463420e-02,1.9464374e-02,1.9464970e-02,1.9463301e-02,1.9460082e-02,1.9456863e-02,1.9453168e-02,1.9449592e-02,1.9446373e-02,1.9444942e-02,1.9445300e-02,1.9447803e-02,1.9451141e-02,1.9456387e-02,1.9462228e-02,1.9468307e-02,1.9473314e-02,1.9477844e-02,1.9482374e-02,1.9486070e-02,1.9489527e-02,1.9492984e-02,1.9496441e-02,1.9499660e-02,1.9502759e-02,1.9505858e-02,1.9509196e-02,1.9512653e-02,1.9515872e-02,1.9517422e-02,1.9517303e-02,1.9515991e-02,1.9513965e-02,1.9510984e-02,1.9507051e-02,1.9501328e-02,1.9493937e-02,1.9485831e-02,1.9477844e-02,1.9469857e-02,1.9461989e-02,1.9455194e-02,1.9449353e-02,1.9443989e-02,1.9439101e-02,1.9434452e-02,1.9430518e-02,1.9426346e-02,1.9422889e-02,1.9419909e-02,1.9417167e-02,1.9416571e-02,1.9417048e-02,1.9417882e-02,1.9420624e-02,1.9424915e-02,1.9429684e-02,1.9436002e-02,1.9443154e-02,1.9451380e-02,1.9459963e-02,1.9467354e-02,1.9473314e-02,1.9477367e-02,1.9479990e-02,1.9481778e-02,1.9481540e-02,1.9480944e-02,1.9482017e-02,1.9485116e-02,1.9488811e-02,1.9492626e-02,1.9497395e-02,1.9502759e-02,1.9508123e-02,1.9513607e-02,1.9518971e-02,1.9523144e-02,1.9526124e-02,1.9529343e-02,1.9533396e-02,1.9537807e-02,1.9542098e-02,1.9546390e-02,1.9550681e-02,1.9553661e-02,1.9554257e-02,1.9552469e-02,1.9548655e-02,1.9544005e-02,1.9539356e-02,1.9536138e-02,1.9535065e-02,1.9535780e-02,1.9538164e-02,1.9541860e-02,1.9545436e-02,1.9547343e-02,1.9548297e-02,1.9549370e-02,1.9550085e-02,1.9550323e-02,1.9549847e-02,1.9550085e-02,1.9552112e-02,1.9554138e-02,1.9555688e-02,1.9556999e-02,1.9557834e-02,1.9558072e-02,1.9556522e-02,1.9553065e-02,1.9548416e-02,1.9543290e-02,1.9538879e-02,1.9536734e-02,1.9536257e-02,1.9535899e-02,1.9535661e-02,1.9536138e-02,1.9538045e-02,1.9540191e-02,1.9542098e-02,1.9544005e-02,1.9546390e-02,1.9549847e-02,1.9554019e-02,1.9558191e-02,1.9562364e-02,1.9566417e-02,1.9570112e-02,1.9572258e-02,1.9572616e-02,1.9571662e-02,1.9569039e-02,1.9565225e-02,1.9559979e-02,1.9554615e-02,1.9550800e-02,1.9548893e-02,1.9548297e-02,1.9548416e-02,1.9548655e-02,1.9548655e-02,1.9548774e-02,1.9548774e-02,1.9548416e-02,1.9546270e-02,1.9542336e-02,1.9537449e-02,1.9532442e-02,1.9529343e-02,1.9528151e-02,1.9527555e-02,1.9527912e-02,1.9528151e-02,1.9528508e-02,1.9528747e-02,1.9528747e-02,1.9528747e-02,1.9528508e-02,1.9528151e-02,1.9527555e-02,1.9526362e-02,1.9523740e-02,1.9520760e-02,1.9518018e-02,1.9515038e-02,1.9512296e-02,1.9509792e-02,1.9509196e-02,1.9508719e-02,1.9508600e-02,1.9508600e-02,1.9508481e-02,1.9508481e-02,1.9509077e-02,1.9509554e-02,1.9509912e-02,1.9510508e-02,1.9510865e-02,1.9511044e-02,1.9510269e-02,1.9509017e-02,1.9506991e-02,1.9504189e-02,1.9501328e-02,1.9499123e-02,1.9497573e-02,1.9496799e-02,1.9496560e-02,1.9496620e-02,1.9496500e-02,1.9496560e-02,1.9496620e-02,1.9495487e-02,1.9493699e-02,1.9492507e-02,1.9490898e-02,1.9489944e-02,1.9488037e-02,1.9486189e-02,1.9483864e-02,1.9481122e-02,1.9478023e-02,1.9475579e-02,1.9473195e-02,1.9470870e-02,1.9469798e-02,1.9468784e-02,1.9468188e-02,1.9468844e-02,1.9470334e-02,1.9471824e-02,1.9473433e-02,1.9475043e-02,1.9476295e-02,1.9477606e-02,1.9478679e-02,1.9479752e-02,1.9480050e-02,1.9479096e-02,1.9476950e-02,1.9474149e-02,1.9471228e-02,1.9468427e-02,1.9465566e-02,1.9463837e-02,1.9462287e-02,1.9461870e-02,1.9462645e-02,1.9464076e-02,1.9465864e-02,1.9468129e-02,1.9470632e-02,1.9473195e-02,1.9476414e-02,1.9479871e-02,1.9483984e-02,1.9488156e-02,1.9492030e-02,1.9495368e-02,1.9497931e-02,1.9499898e-02,1.9501030e-02,1.9501328e-02,1.9501150e-02,1.9501030e-02,1.9501150e-02,1.9501328e-02,1.9501925e-02,1.9503474e-02,1.9505084e-02,1.9507229e-02,1.9510031e-02,1.9512713e-02,1.9516230e-02,1.9519627e-02,1.9521952e-02,1.9524157e-02,1.9526303e-02,1.9527733e-02,1.9529164e-02,1.9530535e-02,1.9531965e-02,1.9533634e-02,1.9535601e-02,1.9538045e-02,1.9540608e-02,1.9543946e-02,1.9547164e-02,1.9550264e-02,1.9553483e-02,1.9556642e-02,1.9559801e-02,1.9562840e-02,1.9565821e-02,1.9568384e-02,1.9569814e-02,1.9569874e-02,1.9569278e-02,1.9568741e-02,1.9568145e-02,1.9567668e-02,1.9567370e-02,1.9567907e-02,1.9568980e-02,1.9570112e-02,1.9571781e-02,1.9574344e-02,1.9576430e-02,1.9577742e-02,1.9579172e-02,1.9580603e-02,1.9582212e-02,1.9583881e-02,1.9586146e-02,1.9588351e-02,1.9590378e-02,1.9592285e-02,1.9594133e-02,1.9595444e-02,1.9596636e-02,1.9597769e-02,1.9599020e-02,1.9601405e-02,1.9604087e-02,1.9607186e-02,1.9611299e-02,1.9615531e-02,1.9619942e-02,1.9625247e-02,1.9630492e-02,1.9635797e-02,1.9641042e-02,1.9646227e-02,1.9650936e-02,1.9654751e-02,1.9658685e-02,1.9662380e-02,1.9665837e-02,1.9669354e-02,1.9673467e-02,1.9677818e-02,1.9682169e-02,1.9686759e-02,1.9692600e-02,1.9699156e-02,1.9705713e-02,1.9712448e-02,1.9719124e-02,1.9726098e-02,1.9734025e-02,1.9742668e-02,1.9751191e-02,1.9759536e-02,1.9766927e-02,1.9774258e-02,1.9781411e-02,1.9788563e-02,1.9795656e-02,1.9803047e-02,1.9811273e-02,1.9819617e-02,1.9828022e-02,1.9836903e-02,1.9845784e-02,1.9855022e-02,1.9864857e-02,1.9875109e-02,1.9886613e-02,1.9899249e-02,1.9912779e-02,1.9926727e-02,1.9941568e-02,1.9956589e-02,1.9971907e-02,1.9987166e-02,2.0002306e-02,2.0017445e-02,2.0032704e-02,2.0048022e-02,2.0063877e-02,2.0079911e-02,2.0096540e-02,2.0113170e-02,2.0129919e-02,2.0146847e-02,2.0164192e-02,2.0181358e-02,2.0198226e-02,2.0214677e-02,2.0229876e-02,2.0243883e-02,2.0256579e-02,2.0268023e-02,2.0278275e-02,2.0287275e-02,2.0295262e-02,2.0302057e-02,2.0307839e-02,2.0312965e-02,2.0317376e-02,2.0321667e-02,2.0325840e-02,2.0330012e-02,2.0334005e-02,2.0337820e-02,2.0341277e-02,2.0343482e-02,2.0345092e-02,2.0346224e-02,2.0346999e-02,2.0347714e-02,2.0348370e-02,2.0348191e-02,2.0347178e-02,2.0345867e-02,2.0344257e-02,2.0341933e-02,2.0339131e-02,2.0335972e-02,2.0331860e-02,2.0327151e-02,2.0322263e-02,2.0317316e-02,2.0312369e-02,2.0307243e-02,2.0302057e-02,2.0297170e-02,2.0292759e-02,2.0288408e-02,2.0284176e-02,2.0280302e-02,2.0276666e-02,2.0273030e-02,2.0269632e-02,2.0266235e-02,2.0262837e-02,2.0259321e-02,2.0255923e-02,2.0252466e-02,2.0249009e-02,2.0245612e-02,2.0242333e-02,2.0239353e-02,2.0236850e-02,2.0234764e-02,2.0233274e-02,2.0232379e-02,2.0231843e-02,2.0231485e-02,2.0231247e-02,2.0231009e-02,2.0230174e-02,2.0228803e-02,2.0226777e-02,2.0224333e-02,2.0221710e-02,2.0219028e-02,2.0216405e-02,2.0214021e-02,2.0211875e-02,2.0209730e-02,2.0207584e-02,2.0205379e-02,2.0202994e-02,2.0200014e-02,2.0196795e-02,2.0193398e-02,2.0189643e-02,2.0185709e-02,2.0181537e-02,2.0177007e-02,2.0171702e-02,2.0165741e-02,2.0159304e-02,2.0152390e-02,2.0145237e-02,2.0137608e-02,2.0129442e-02,2.0121038e-02,2.0112514e-02,2.0104051e-02,2.0095825e-02,2.0087838e-02,2.0080388e-02,2.0073533e-02,2.0066738e-02,2.0060301e-02,2.0054221e-02,2.0048201e-02,2.0042181e-02,2.0036280e-02,2.0030439e-02,2.0024717e-02,2.0019174e-02,2.0014226e-02,2.0009577e-02,2.0004988e-02,2.0000696e-02,1.9997001e-02,1.9993544e-02,1.9990385e-02,1.9987583e-02,1.9985020e-02,1.9982457e-02,1.9979656e-02,1.9976616e-02,1.9973457e-02,1.9970059e-02,1.9966424e-02,1.9962430e-02,1.9958079e-02,1.9953728e-02,1.9949317e-02,1.9945323e-02,1.9941628e-02,1.9937992e-02,1.9934893e-02,1.9932330e-02,1.9929767e-02,1.9927263e-02,1.9924939e-02,1.9922554e-02,1.9919574e-02,1.9916058e-02,1.9912183e-02,1.9907951e-02,1.9904315e-02,1.9901097e-02,1.9898534e-02,1.9897342e-02,1.9897342e-02,1.9898355e-02,1.9900680e-02,1.9904077e-02,1.9907892e-02,1.9911766e-02,1.9915760e-02,1.9919753e-02,1.9923568e-02,1.9927144e-02,1.9930482e-02,1.9933760e-02,1.9936800e-02,1.9939721e-02,1.9942582e-02,1.9945860e-02,1.9949853e-02,1.9954205e-02,1.9958973e-02,1.9964516e-02,1.9971132e-02,1.9978523e-02,1.9986749e-02,1.9996107e-02,2.0006299e-02,2.0016849e-02,2.0028234e-02,2.0040572e-02,2.0053267e-02,2.0066023e-02,2.0079255e-02,2.0092785e-02,2.0106256e-02,2.0119846e-02,2.0133436e-02,2.0146906e-02,2.0160556e-02,2.0175219e-02,2.0191014e-02,2.0208180e-02,2.0226598e-02,2.0245910e-02,2.0265460e-02,2.0285130e-02,2.0305216e-02,2.0325065e-02,2.0344496e-02,2.0363688e-02,2.0382643e-02,2.0401657e-02,2.0420611e-02,2.0439804e-02,2.0458996e-02,2.0478249e-02,2.0497501e-02,2.0516694e-02,2.0535886e-02,2.0555079e-02,2.0574152e-02,2.0592749e-02,2.0610332e-02,2.0626783e-02,2.0641744e-02,2.0655215e-02,2.0667732e-02,2.0679772e-02,2.0690918e-02,2.0700991e-02,2.0709932e-02,2.0717561e-02,2.0723939e-02,2.0729244e-02,2.0733953e-02,2.0738006e-02,2.0741522e-02,2.0744801e-02,2.0747781e-02,2.0750999e-02,2.0754516e-02,2.0758092e-02,2.0761967e-02,2.0766139e-02,2.0770252e-02,2.0774484e-02,2.0778835e-02,2.0783424e-02,2.0788193e-02,2.0793021e-02,2.0798206e-02,2.0803630e-02,2.0808578e-02,2.0812929e-02,2.0817041e-02,2.0820498e-02,2.0823658e-02,2.0826817e-02,2.0829916e-02,2.0833135e-02,2.0836473e-02,2.0839930e-02,2.0843327e-02,2.0846665e-02,2.0850301e-02,2.0854473e-02,2.0859003e-02,2.0863473e-02,2.0867705e-02,2.0871580e-02,2.0875454e-02,2.0879209e-02,2.0883083e-02,2.0887315e-02,2.0892143e-02,2.0897150e-02,2.0902276e-02,2.0907640e-02,2.0913720e-02,2.0920277e-02,2.0926893e-02,2.0933211e-02,2.0939052e-02,2.0944715e-02,2.0950437e-02,2.0956159e-02,2.0961881e-02,2.0967543e-02,2.0973623e-02,2.0980120e-02,2.0987272e-02,2.0995080e-02,2.1002948e-02,2.1010816e-02,2.1018803e-02,2.1026909e-02,2.1035552e-02,2.1044493e-02,2.1053612e-02,2.1063507e-02,2.1074176e-02,2.1084964e-02,2.1096110e-02,2.1107495e-02,2.1118999e-02,2.1130741e-02,2.1142483e-02,2.1154225e-02,2.1165907e-02,2.1177530e-02,2.1189213e-02,2.1200776e-02,2.1212220e-02,2.1223485e-02,2.1234691e-02,2.1245718e-02,2.1256626e-02,2.1267593e-02,2.1279097e-02,2.1291196e-02,2.1303296e-02,2.1315932e-02,2.1329224e-02,2.1342576e-02,2.1355987e-02,2.1369457e-02,2.1382511e-02,2.1395028e-02,2.1407425e-02,2.1419704e-02,2.1431744e-02,2.1443725e-02,2.1455765e-02,2.1467984e-02,2.1480203e-02,2.1492362e-02,2.1504760e-02,2.1517456e-02,2.1530211e-02,2.1543026e-02,2.1555960e-02,2.1568894e-02,2.1582246e-02,2.1595895e-02,2.1609604e-02,2.1623254e-02,2.1636635e-02,2.1649778e-02,2.1662772e-02,2.1675915e-02,2.1689147e-02,2.1702498e-02,2.1716058e-02,2.1729946e-02,2.1744221e-02,2.1758944e-02,2.1774113e-02,2.1789819e-02,2.1805912e-02,2.1822065e-02,2.1838218e-02,2.1854609e-02,2.1871507e-02,2.1888793e-02,2.1906465e-02,2.1924973e-02,2.1944433e-02,2.1964818e-02,2.1986336e-02,2.2008985e-02,2.2032619e-02,2.2057295e-02,2.2083014e-02,2.2109807e-02,2.2137463e-02,2.2165895e-02,2.2195339e-02,2.2226125e-02,2.2258103e-02,2.2291452e-02,2.2326320e-02,2.2362709e-02,2.2400826e-02,2.2440910e-02,2.2482961e-02,2.2527009e-02,2.2573203e-02,2.2621930e-02,2.2672981e-02,2.2726208e-02,2.2781819e-02,2.2839874e-02,2.2900075e-02,2.2962421e-02,2.3027092e-02,2.3094684e-02,2.3165494e-02,2.3239255e-02,2.3315966e-02,2.3395926e-02,2.3479164e-02,2.3565561e-02,2.3654878e-02,2.3747265e-02,2.3842633e-02,2.3941070e-02,2.4042487e-02,2.4147213e-02,2.4255067e-02,2.4366081e-02,2.4480313e-02,2.4597675e-02,2.4718076e-02,2.4841726e-02,2.4968594e-02,2.5098771e-02,2.5232106e-02,2.5368571e-02,2.5508016e-02,2.5650173e-02,2.5795549e-02,2.5944740e-02,2.6097476e-02,2.6253670e-02,2.6413590e-02,2.6577294e-02,2.6744723e-02,2.6916146e-02,2.7091742e-02,2.7271688e-02,2.7455837e-02,2.7644575e-02,2.7838200e-02,2.8037161e-02,2.8241724e-02,2.8452218e-02,2.8668821e-02,2.8891563e-02,2.9120922e-02,2.9357046e-02,2.9600054e-02,2.9850215e-02,3.0107617e-02,3.0372173e-02,3.0643910e-02,3.0923009e-02,3.1209171e-02,3.1501710e-02,3.1800538e-02,3.2105118e-02,3.2414854e-02,3.2729194e-02,3.3047393e-02,3.3368602e-02,3.3691853e-02,3.4016460e-02,3.4341320e-02,3.4665346e-02,3.4987450e-02,3.5306543e-02,3.5621509e-02,3.5930932e-02,3.6233872e-02,3.6529467e-02,3.6816701e-02,3.7094682e-02,3.7362769e-02,3.7620291e-02,3.7866428e-02,3.8100764e-02,3.8323596e-02,3.8534418e-02,3.8732931e-02,3.8919315e-02,3.9093748e-02,3.9256290e-02,3.9407372e-02,3.9547324e-02,3.9676487e-02,3.9795250e-02,3.9904118e-02,4.0003777e-02,4.0094614e-02,4.0177137e-02,4.0251836e-02,4.0319130e-02,4.0379450e-02,4.0433377e-02,4.0481165e-02,4.0523246e-02,4.0560350e-02,4.0592596e-02,4.0620282e-02,4.0643767e-02,4.0663064e-02,4.0678173e-02,4.0689170e-02,4.0696219e-02,4.0699497e-02,4.0699080e-02,4.0695041e-02,4.0687323e-02,4.0676057e-02,4.0661365e-02,4.0643185e-02,4.0621325e-02,4.0595874e-02,4.0566817e-02,4.0534437e-02,4.0498644e-02,4.0459394e-02,4.0416688e-02,4.0370554e-02,4.0321037e-02,4.0268108e-02,4.0211990e-02,4.0152788e-02,4.0090263e-02,4.0024608e-02,3.9956093e-02,3.9884955e-02,3.9811164e-02,3.9734721e-02,3.9655685e-02,3.9574027e-02,3.9489865e-02,3.9403349e-02,3.9314240e-02,3.9222747e-02,3.9129257e-02,3.9033681e-02,3.8936257e-02,3.8837373e-02,3.8737118e-02,3.8635433e-02,3.8532317e-02,3.8427711e-02,3.8321465e-02,3.8213342e-02,3.8103372e-02,3.7991792e-02,3.7878931e-02,3.7764877e-02,3.7649989e-02,3.7533790e-02,3.7416488e-02,3.7298381e-02,3.7179083e-02,3.7059039e-02,3.6937743e-02,3.6815435e-02,3.6692321e-02,3.6568195e-02,3.6443323e-02,3.6317766e-02,3.6191612e-02,3.6064863e-02,3.5937458e-02,3.5809517e-02,3.5681278e-02,3.5552442e-02,3.5422951e-02,3.5292894e-02,3.5162210e-02,3.5031050e-02,3.4899741e-02,3.4767896e-02,3.4635633e-02,3.4503311e-02,3.4370840e-02,3.4237862e-02,3.4104884e-02,3.3971816e-02,3.3838689e-02,3.3705592e-02,3.3572406e-02,3.3439338e-02,3.3306330e-02,3.3173651e-02,3.3041030e-02,3.2908559e-02,3.2776266e-02,3.2644093e-02,3.2512009e-02,3.2380164e-02,3.2248586e-02,3.2117367e-02,3.1986743e-02,3.1856716e-02,3.1727374e-02,3.1598836e-02,3.1470895e-02,3.1343907e-02,3.1217545e-02,3.1091839e-02,3.0966729e-02,3.0842274e-02,3.0718505e-02,3.0595243e-02,3.0472696e-02,3.0351222e-02,3.0230492e-02,3.0110955e-02,2.9992610e-02,2.9874980e-02,2.9758632e-02,2.9643297e-02,2.9529124e-02,2.9415756e-02,2.9303610e-02,2.9192746e-02,2.9083192e-02,2.8974771e-02,2.8867692e-02,2.8761834e-02,2.8657109e-02,2.8553605e-02,2.8451413e-02,2.8349876e-02,2.8249413e-02,2.8150201e-02,2.8052092e-02,2.7954698e-02,2.7858615e-02,2.7763814e-02,2.7670264e-02,2.7578413e-02,2.7488023e-02,2.7398974e-02,2.7311832e-02,2.7226359e-02,2.7142227e-02,2.7059436e-02,2.6978195e-02,2.6898295e-02,2.6819736e-02,2.6742548e-02,2.6666611e-02,2.6592046e-02,2.6518792e-02,2.6446849e-02,2.6376426e-02,2.6307404e-02,2.6239693e-02,2.6173711e-02,2.6109308e-02,2.6046336e-02,2.5984317e-02,2.5923580e-02,2.5863945e-02,2.5805831e-02,2.5748760e-02,2.5693357e-02,2.5639057e-02,2.5586009e-02,2.5534570e-02,2.5484502e-02,2.5435984e-02,2.5388956e-02,2.5343955e-02,2.5300384e-02,2.5258124e-02,2.5217295e-02,2.5178075e-02,2.5140345e-02,2.5103450e-02,2.5067747e-02,2.5033414e-02,2.4999976e-02,2.4967790e-02,2.4937153e-02,2.4908006e-02,2.4880409e-02,2.4854064e-02,2.4828970e-02,2.4805307e-02,2.4783015e-02,2.4762273e-02,2.4742663e-02,2.4724364e-02,2.4706960e-02,2.4690688e-02,2.4675548e-02,2.4661243e-02,2.4648070e-02,2.4636269e-02,2.4625659e-02,2.4616718e-02,2.4609089e-02,2.4602950e-02,2.4598539e-02,2.4595559e-02,2.4594009e-02,2.4593711e-02,2.4594784e-02,2.4597168e-02,2.4601042e-02,2.4606407e-02,2.4613857e-02,2.4622917e-02,2.4633288e-02,2.4644971e-02,2.4658322e-02,2.4673223e-02,2.4689674e-02,2.4707496e-02,2.4726570e-02,2.4746120e-02,2.4766147e-02,2.4787426e-02,2.4809718e-02,2.4833262e-02,2.4858057e-02,2.4884105e-02,2.4911880e-02,2.4941981e-02,2.4973631e-02,2.5006652e-02,2.5041103e-02,2.5076866e-02,2.5114000e-02,2.5152326e-02,2.5191605e-02,2.5231481e-02,2.5272429e-02,2.5314689e-02,2.5358200e-02,2.5402963e-02,2.5449038e-02,2.5496423e-02,2.5545120e-02,2.5594771e-02,2.5645375e-02,2.5697172e-02,2.5749505e-02,2.5802732e-02,2.5856555e-02,2.5911152e-02,2.5966406e-02,2.6022494e-02,2.6079476e-02,2.6136756e-02,2.6194215e-02,2.6251435e-02,2.6307225e-02,2.6360631e-02,2.6410580e-02,2.6455700e-02,2.6494980e-02,2.6527882e-02,2.6554525e-02,2.6576221e-02,2.9420329e-02,2.9462498e-02,2.9513255e-02,2.9571809e-02,2.9637530e-02,2.9708946e-02,2.9785266e-02,2.9864958e-02,2.9944928e-02,3.0022640e-02,3.0097462e-02,3.0169584e-02,3.0239407e-02,3.0307701e-02,3.0375173e-02,3.0442150e-02,3.0508811e-02,3.0575411e-02,3.0642306e-02,3.0709907e-02,3.0778622e-02,3.0848727e-02,3.0920258e-02,3.0993102e-02,3.1067070e-02,3.1142034e-02,3.1218044e-02,3.1295329e-02,3.1374253e-02,3.1455208e-02,3.1538498e-02,3.1624321e-02,3.1712811e-02,3.1804148e-02,3.1898659e-02,3.1996880e-02,3.2099463e-02,3.2207161e-02,3.2320682e-02,3.2440625e-02,3.2567430e-02,3.2701388e-02,3.2842662e-02,3.2991439e-02,3.3147980e-02,3.3312738e-02,3.3486381e-02,3.3669733e-02,3.3863742e-02,3.4069330e-02,3.4287300e-02,3.4518283e-02,3.4762762e-02,3.5021141e-02,3.5293825e-02,3.5581339e-02,3.5884377e-02,3.6203764e-02,3.6540464e-02,3.6895454e-02,3.7269648e-02,3.7663855e-02,3.8078815e-02,3.8515016e-02,3.8972810e-02,3.9452463e-02,3.9954077e-02,4.0477589e-02,4.1022822e-02,4.1589491e-02,4.2177163e-02,4.2785324e-02,4.3413475e-02,4.4061132e-02,4.4727802e-02,4.5412861e-02,4.6115503e-02,4.6834771e-02,4.7569491e-02,4.8318289e-02,4.9079679e-02,4.9852110e-02,5.0633848e-02,5.1423062e-02,5.2217890e-02,5.3016417e-02,5.3816736e-02,5.4616924e-02,5.5415098e-02,5.6209393e-02,5.6997932e-02,5.7778880e-02,5.8550444e-02,5.9310794e-02,6.0058236e-02,6.0791176e-02,6.1508097e-02,6.2207691e-02,6.2888727e-02,6.3550055e-02,6.4190656e-02,6.4809591e-02,6.5406069e-02,6.5979421e-02,6.6529073e-02,6.7054763e-02,6.7556322e-02,6.8033740e-02,6.8487130e-02,6.8916708e-02,6.9322824e-02,6.9706000e-02,7.0066899e-02,7.0406266e-02,7.0724860e-02,7.1023554e-02,7.1303129e-02,7.1564347e-02,7.1807966e-02,7.2034866e-02,7.2245926e-02,7.2442107e-02,7.2624326e-02,7.2793528e-02,7.2950602e-02,7.3096424e-02,7.3231861e-02,7.3357627e-02,7.3474422e-02,7.3582858e-02,7.3683448e-02,7.3776759e-02,7.3863350e-02,7.3943868e-02,7.4018963e-02,7.4089289e-02,7.4155450e-02,7.4217871e-02,7.4276865e-02,7.4332640e-02,7.4385375e-02,7.4435353e-02,7.4482962e-02,7.4528605e-02,7.4572742e-02,7.4615762e-02,7.4657917e-02,7.4699432e-02,7.4740492e-02,7.4781209e-02,7.4821763e-02,7.4862331e-02,7.4903049e-02,7.4944019e-02,7.4985325e-02,7.5027116e-02,7.5069524e-02,7.5112745e-02,7.5156964e-02,7.5202301e-02,7.5248882e-02,7.5296700e-02,7.5345546e-02,7.5395264e-02,7.5445637e-02,7.5496465e-02,7.5547665e-02,7.5599231e-02,7.5651124e-02,7.5703353e-02,7.5755775e-02,7.5808108e-02,7.5859986e-02,7.5911015e-02,7.5960867e-02,7.6009266e-02,7.6056018e-02,7.6100923e-02,7.6143831e-02,7.6184519e-02,7.6222695e-02,7.6258093e-02,7.6290458e-02,7.6319575e-02,7.6345131e-02,7.6366924e-02,7.6384783e-02,7.6398611e-02,7.6408446e-02,7.6414369e-02,7.6416448e-02,7.6414809e-02,7.6409519e-02,7.6400608e-02,7.6388031e-02,7.6371759e-02,7.6351732e-02,7.6327920e-02,7.6300316e-02,7.6268993e-02,7.6234072e-02,7.6195851e-02,7.6154783e-02,7.6111361e-02,7.6065972e-02,7.6018915e-02,7.5970188e-02,7.5919658e-02,7.5867027e-02,7.5812049e-02,7.5754568e-02,7.5694561e-02,7.5632215e-02,7.5567864e-02,7.5501896e-02,7.5434715e-02,7.5366676e-02,7.5298116e-02,7.5229220e-02,7.5160041e-02,7.5090557e-02,7.5020686e-02,7.4950367e-02,7.4879512e-02,7.4808076e-02,7.4736014e-02,7.4663326e-02,7.4589960e-02,7.4515969e-02,7.4441418e-02,7.4366435e-02,7.4291095e-02,7.4215487e-02,7.4139632e-02,7.4063450e-02,7.3986873e-02,7.3909894e-02,7.3832624e-02,7.3755309e-02,7.3678225e-02,7.3601574e-02,7.3525414e-02,7.3449679e-02,7.3374122e-02,7.3298469e-02,7.3222496e-02,7.3145993e-02,7.3068872e-02,7.2991155e-02,7.2912872e-02,7.2834134e-02,7.2755009e-02,7.2675593e-02,7.2595976e-02,7.2516248e-02,7.2436512e-02,7.2356880e-02,7.2277427e-02,7.2198160e-02,7.2118998e-02,7.2039753e-02,7.1960233e-02,7.1880229e-02,7.1799666e-02,7.1718648e-02,7.1637347e-02,7.1555972e-02,7.1474671e-02,7.1393512e-02,7.1312495e-02,7.1231559e-02,7.1150713e-02,7.1069963e-02,7.0989341e-02,7.0908926e-02,7.0828810e-02,7.0749015e-02,7.0669502e-02,7.0590280e-02,7.0511296e-02,7.0432492e-02,7.0353881e-02,7.0275471e-02,7.0197299e-02,7.0119426e-02,7.0041873e-02,6.9964737e-02,6.9888197e-02,6.9812536e-02,6.9737956e-02,6.9664627e-02,6.9592625e-02,6.9521897e-02,6.9452308e-02,6.9383644e-02,6.9315746e-02,6.9248468e-02,6.9181815e-02,6.9115870e-02,6.9050804e-02,6.8986811e-02,6.8924136e-02,6.8863057e-02,6.8803832e-02,6.8746656e-02,6.8691567e-02,6.8638548e-02,6.8587437e-02,6.8538107e-02,6.8490490e-02,6.8444632e-02,6.8400756e-02,6.8359151e-02,6.8319969e-02,6.8283260e-02,6.8248965e-02,6.8216920e-02,6.8186916e-02,6.8158917e-02,6.8133011e-02,6.8109468e-02,6.8088636e-02,6.8070836e-02,6.8056181e-02,6.8044707e-02,6.8036288e-02,6.8030760e-02,6.8027958e-02,6.8027735e-02,6.8030201e-02,6.8035543e-02,6.8044014e-02,6.8055913e-02,6.8071514e-02,6.8090953e-02,6.8114325e-02,6.8141624e-02,6.8172768e-02,6.8207785e-02,6.8246797e-02,6.8289950e-02,6.8337396e-02,6.8389155e-02,6.8445206e-02,6.8505272e-02,6.8569019e-02,6.8636283e-02,6.8707034e-02,6.8781339e-02,6.8859413e-02,6.8941548e-02,6.9027983e-02,6.9118962e-02,6.9214560e-02,6.9314890e-02,6.9420002e-02,6.9530033e-02,6.9645151e-02,6.9765568e-02,6.9891408e-02,7.0022710e-02,7.0159346e-02,7.0301078e-02,7.0447639e-02,7.0598811e-02,7.0754573e-02,7.0915073e-02,7.1080685e-02,7.1251735e-02,7.1428478e-02,7.1610972e-02,7.1799234e-02,7.1993023e-02,7.2192118e-02,7.2396472e-02,7.2606146e-02,7.2821200e-02,7.3041752e-02,7.3267937e-02,7.3499843e-02,7.3737666e-02,7.3981568e-02,7.4231781e-02,7.4488558e-02,7.4752122e-02,7.5022563e-02,7.5299934e-02,7.5584158e-02,7.5875215e-02,7.6173007e-02,7.6477550e-02,7.6788887e-02,7.7107117e-02,7.7432223e-02,7.7764407e-02,7.8103982e-02,7.8451127e-02,7.8806013e-02,7.9168878e-02,7.9539970e-02,7.9919353e-02,8.0307141e-02,8.0703348e-02,8.1108019e-02,8.1521071e-02,8.1942558e-02,8.2372516e-02,8.2811080e-02,8.3258443e-02,8.3714798e-02,8.4180579e-02,8.4655970e-02,8.5141353e-02,8.5636899e-02,8.6142763e-02,8.6659014e-02,8.7185875e-02,8.7723359e-02,8.8271573e-02,8.8830680e-02,8.9400895e-02,8.9982480e-02,9.0575770e-02,9.1180861e-02,9.1797732e-02,9.2426464e-02,9.3066826e-02,9.3718864e-02,9.4382502e-02,9.5057815e-02,9.5744960e-02,9.6444100e-02,9.7155333e-02,9.7878613e-02,9.8613866e-02,9.9361286e-02,0.1001207,0.1008922,0.1016757,0.1024712,0.1032789,0.1040983,0.1049294,0.1057720,0.1066260,0.1074913,0.1083676,0.1092548,0.1101529,0.1110618,0.1119811,0.1129109,0.1138509,0.1148007,0.1157600,0.1167285,0.1177057,0.1186913,0.1196852,0.1206871,0.1216966,0.1227135,0.1237371,0.1247671,0.1258026,0.1268429,0.1278874,0.1289357,0.1299878,0.1310428,0.1321008,0.1331610,0.1342232,0.1352869,0.1363516,0.1374165,0.1384808,0.1395437,0.1406048,0.1416634,0.1427192,0.1437718,0.1448209,0.1458663,0.1469078,0.1479453,0.1489782,0.1500065,0.1510299,0.1520484,0.1530621,0.1540709,0.1550751,0.1560749,0.1570703,0.1580614,0.1590483,0.1600310,0.1610104,0.1619867,0.1629607,0.1639331,0.1649050,0.1658774,0.1668513,0.1678280,0.1688087,0.1697941,0.1707855,0.1717838,0.1727903,0.1738065,0.1748343,0.1758761,0.1769339,0.1780102,0.1791067,0.1802253,0.1813679,0.1825367,0.1837337,0.1849617,0.1862235,0.1875223,0.1888613,0.1902439,0.1916733,0.1931527,0.1946856,0.1962751,0.1979246,0.1996372,0.2014170,0.2032679,0.2051944,0.2072010,0.2092926,0.2114743,0.2137505,0.2161259,0.2186060,0.2211959,0.2239010,0.2267272,0.2296815,0.2327700,0.2359996,0.2393775,0.2429102,0.2466046,0.2504689,0.2545108,0.2587379,0.2631576,0.2677787,0.2726097,0.2776572,0.2829298,0.2884338,0.2941768,0.3001656,0.3064057,0.3129029,0.3196603,0.3266835,0.3339772,0.3415440,0.3493856,0.3575058,0.3659075,0.3745912,0.3835565,0.3928053,0.4023375,0.4121514,0.4222490,0.4326296,0.4432912,0.4542307,0.4654474,0.4769391,0.4886998,0.5007215,0.5129982,0.5255227,0.5382825,0.5512697,0.5644734,0.5778834,0.5914871,0.6052712,0.6192216,0.6333178,0.6475435,0.6618810,0.6763097,0.6908094,0.7053649,0.7199601,0.7345766,0.7491951,0.7638019,0.7783779,0.7929070,0.8073771,0.8217691,0.8360642,0.8502446,0.8642973,0.8782090,0.8919650,0.9055506,0.9189563,0.9321728,0.9451870,0.9579916,0.9705791,0.9829388,0.9950574,1.0069381,1.0185792,1.0299696,1.0411084,1.0519961,1.0626318,1.0730150,1.0831478,1.0930312,1.1026652,1.1120504,1.1211916,1.1300941,1.1387604,1.1471996,1.1554189,1.1634212,1.1712049,1.1787820,1.1861604,1.1933391,1.2003216,1.2071130,1.2137177,1.2201382,1.2263793,1.2324451,1.2383357,1.2440569,1.2496159,1.2550147,1.2602564,1.2653461,1.2702874,1.2750839,1.2797358,1.2842511,1.2886354,1.2928872,1.2970066,1.3009937,1.3048482,1.3085691,1.3121585,1.3156172,1.3189453,1.3221431,1.3252133,1.3281603,1.3309880,1.3337018,1.3363068,1.3388047,1.3411927,1.3434731,1.3456461,1.3477089,1.3496630,1.3515129,1.3532637,1.3549194,1.3564830,1.3579574,1.3593439,1.3606440,1.3618603,1.3629954,1.3640519,1.3650326,1.3659389,1.3667717,1.3675281,1.3682107,1.3688216,1.3693604,1.3698291,1.3702297,1.3705631,1.3708276,1.3710206,1.3711393,1.3711811,1.3711439,1.3710262,1.3708267,1.3705434,1.3701739,1.3697155,1.3691638,1.3685133,1.3677636,1.3669121,1.3659513,1.3648744,1.3636737,1.3623414,1.3608725,1.3592643,1.3575145,1.3556222,1.3535868,1.3514061,1.3490765,1.3465948,1.3439586,1.3411657,1.3382140,1.3351002,1.3318279,1.3284017,1.3248216,1.3210926,1.3172201,1.3132088,1.3090641,1.3047910,1.3003932,1.2958716,1.2912294,1.2864718,1.2816030,1.2766278,1.2715518,1.2663802,1.2611175,1.2557677,1.2503393,1.2448376,1.2392654,1.2336292,1.2279330,1.2221792,1.2163708,1.2105131,1.2046089,1.1986604,1.1926727,1.1866499,1.1805959,1.1744982,1.1683671,1.1622195,1.1560562,1.1498801,1.1436931,1.1374996,1.1313010,1.1250986,1.1188958,1.1126951,1.1064957,1.1002982,1.0941041,1.0879124,1.0817256,1.0755447,1.0693696,1.0632017,1.0570420,1.0508909,1.0447481,1.0386167,1.0324963,1.0263869,1.0202901,1.0142056,1.0081336,1.0020759,0.9960329,0.9900074,0.9839998,0.9780117,0.9720438,0.9661001,0.9601801,0.9542835,0.9484125,0.9425660,0.9367458,0.9309514,0.9251840,0.9194456,0.9137342,0.9080524,0.9023994,0.8967741,0.8911772,0.8856090,0.8800718,0.8745654,0.8690929,0.8636533,0.8582494,0.8528823,0.8475479,0.8422502,0.8369882,0.8317595,0.8265646,0.8214036,0.8162779,0.8111854,0.8061275,0.8011025,0.7961135,0.7911617,0.7862448,0.7813662,0.7765232,0.7717161,0.7669421,0.7622029,0.7574986,0.7528280,0.7481942,0.7435938,0.7390267,0.7344955,0.7299963,0.7255312,0.7210982,0.7166991,0.7123314,0.7079979,0.7036999,0.6994348,0.6952041,0.6910067,0.6868417,0.6827124,0.6786153,0.6745525,0.6705215,0.6665226,0.6625536,0.6586145,0.6547085,0.6508327,0.6469882,0.6431734,0.6393890,0.6356347,0.6319118,0.6282204,0.6245589,0.6209286,0.6173276,0.6137558,0.6102159,0.6067051,0.6032253,0.5997952,0.5963899,0.5930119,0.5896612,0.5863374,0.5830416,0.5797735,0.5765341,0.5733217,0.5701364,0.5669798,0.5638500,0.5607486,0.5576749,0.5546259,0.5516031,0.5486045,0.5456325,0.5426852,0.5397632,0.5368668,0.5339960,0.5311518,0.5283329,0.5255380,0.5227681,0.5200202,0.5172963,0.5145955,0.5119178,0.5092643,0.5066353,0.5040295,0.5014470,0.4988869,0.4963518,0.4938380,0.4913475,0.4888809,0.4864361,0.4840147,0.4816152,0.4792383,0.4768836,0.4745496,0.4722363,0.4699433,0.4676714,0.4654202,0.4631889,0.4609789,0.4587881,0.4566175,0.4544671,0.4523349,0.4502223,0.4481296,0.4460564,0.4440033,0.4419701,0.4399570,0.4379634,0.4359886,0.4340323,0.4320934,0.4301729,0.4282706,0.4263865,0.4245217,0.4226751,0.4208470,0.4190378,0.4172456,0.4154710,0.4137130,0.4119727,0.4102485,0.4085400,0.4068479,0.4051716,0.4035118,0.4018692,0.4002425,0.3986329,0.3970398,0.3954637,0.3939041,0.3923606,0.3908325,0.3893197,0.3878213,0.3863372,0.3848671,0.3834118,0.3819702,0.3805433,0.3791308,0.3777323,0.3763484,0.3749786,0.3736228,0.3722808,0.3709520,0.3696366,0.3683340,0.3670444,0.3657687,0.3645047,0.3632537,0.3620151,0.3607892,0.3595760,0.3583753,0.3571871,0.3560108,0.3548468,0.3536945,0.3525531,0.3514229,0.3503035,0.3491948,0.3480968,0.3470093,0.3459329,0.3448678,0.3438134,0.3427696,0.3417357,0.3407121,0.3396982,0.3386943,0.3377001,0.3367150,0.3357394,0.3347732,0.3338169,0.3328705,0.3319341,0.3310074,0.3300907,0.3291834,0.3282852,0.3273958,0.3265148,0.3256421,0.3247775,0.3239211,0.3230730,0.3222328,0.3214004,0.3205752,0.3197574,0.3189466,0.3181432,0.3173475,0.3165595,0.3157794,0.3150068,0.3142420,0.3134850,0.3127352,0.3119925,0.3112565,0.3105275,0.3098054,0.3090900,0.3083817,0.3076805,0.3069862,0.3062989,0.3056182,0.3049437,0.3042755,0.3036136,0.3029580,0.3023084,0.3016652,0.3010282,0.3003979,0.2997740,0.2991568,0.2985463,0.2979422,0.2973444,0.2967526,0.2961666,0.2955866,0.2950122,0.2944431,0.2938794,0.2933212,0.2927685,0.2922213,0.2916799,0.2911443,0.2906139,0.2900892,0.2895699,0.2890559,0.2885469,0.2880430,0.2875444,0.2870509,0.2865629,0.2860806,0.2856040,0.2851330,0.2846674,0.2842070,0.2837513,0.2833004,0.2828545,0.2824134,0.2819773,0.2815467,0.2811216,0.2807021,0.2802883,0.2798800,0.2794771,0.2790794,0.2786869,0.2782995,0.2779173,0.2775400,0.2771676,0.2768005,0.2764384,0.2760814,0.2757296,0.2753829,0.2750413,0.2747048,0.2743732,0.2740462,0.2737241,0.2734066,0.2730937,0.2727856,0.2724825,0.2721844,0.2718914,0.2716034,0.2713202,0.2710416,0.2707676,0.2704981,0.2702332,0.2699731,0.2697180,0.2694679,0.2692230,0.2689833,0.2687486,0.2685188,0.2682939,0.2680741,0.2678592,0.2676491,0.2674443,0.2672450,0.2670513,0.2668633,0.2666808,0.2665039,0.2663327,0.2661671,0.2660071,0.2658529,0.2657044,0.2655617,0.2654249,0.2652941,0.2651691,0.2650498,0.2649363,0.2648282,0.2647256,0.2646283,0.2645363,0.2644497,0.2643686,0.2642929,0.2642227,0.2641577,0.2640982,0.2640443,0.2639960,0.2639532,0.2639159,0.2638840,0.2638575,0.2638362,0.2638200,0.2638090,0.2638032,0.2638031,0.2638091,0.2638213,0.2638398,0.2638646,0.2638959,0.2639333,0.2639767,0.2640259,0.2640806,0.2641409,0.2642071,0.2642793,0.2643576,0.2644420,0.2645327,0.2646298,0.2647332,0.2648427,0.2649586,0.2650811,0.2652102,0.2653461,0.2654888,0.2656382,0.2657948,0.2659583,0.2661288,0.2663061,0.2664900,0.2666807,0.2668777,0.2670813,0.2672915,0.2675085,0.2677328,0.2679642,0.2682025,0.2684478,0.2687001,0.2689594,0.2692258,0.2694995,0.2697803,0.2700682,0.2703635,0.2706660,0.2709757,0.2712928,0.2716172,0.2719492,0.2722892,0.2726376,0.2729945,0.2733597,0.2737331,0.2741149,0.2745053,0.2749043,0.2753119,0.2757285,0.2761548,0.2765903,0.2770351,0.2774892,0.2779527,0.2784258,0.2789086,0.2794015,0.2799043,0.2804174,0.2809407,0.2814745,0.2820187,0.2825735,0.2831385,0.2837144,0.2843011,0.2848990,0.2855082,0.2861280,0.2867588,0.2874005,0.2880535,0.2887175,0.2893934,0.2900808,0.2907801,0.2914917,0.2922157,0.2929517,0.2936999,0.2944603,0.2952328,0.2960173,0.2968139,0.2976228,0.2984445,0.2992784,0.3001246,0.3009836,0.3018553,0.3027399,0.3036377,0.3045484,0.3054723,0.3064093,0.3073598,0.3083236,0.3093004,0.3102901,0.3112926,0.3123079,0.3133364,0.3143783,0.3154339,0.3165023,0.3175837,0.3186783,0.3197853,0.3209045,0.3220353,0.3231775,0.3243311,0.3254960,0.3266713,0.3278570,0.3290530,0.3302591,0.3314759,0.3327015,0.3339369,0.3351813,0.3364349,0.3376970,0.3389670,0.3402450,0.3415304,0.3428229,0.3441218,0.3454260,0.3467345,0.3480469,0.3493630,0.3506820,0.3520032,0.3533267,0.3546522,0.3559790,0.3573063,0.3586332,0.3599586,0.3612815,0.3626013,0.3639176,0.3652296,0.3665350,0.3678306,0.3691192,0.3704000,0.3716728,0.3729366,0.3741904,0.3754337,0.3766654,0.3778853,0.3790926,0.3802866,0.3814661,0.3826308,0.3837802,0.3849134,0.3860296,0.3871278,0.3882080,0.3892696,0.3903121,0.3913354,0.3923388,0.3933225,0.3942852,0.3952264,0.3961458,0.3970424,0.3979162,0.3987665,0.3995929,0.4003965,0.4011767,0.4019331,0.4026655,0.4033740,0.4040587,0.4047194,0.4053562,0.4059689,0.4065578,0.4071229,0.4076649,0.4081838,0.4086801,0.4091538,0.4096054,0.4100348,0.4104415,0.4108273,0.4111918,0.4115358,0.4118597,0.4121639,0.4124486,0.4127142,0.4129609,0.4131894,0.4134004,0.4135948,0.4137732,0.4139364,0.4140846,0.4142185,0.4143386,0.4144451,0.4145383,0.4146198,0.4146894,0.4147479,0.4147960,0.4148347,0.4148646,0.4148864,0.4149009,0.4149085,0.4149100,0.4149060,0.4148969,0.4148835,0.4148661,0.4148453,0.4148219,0.4147962,0.4147692,0.4147413,0.4147133,0.4146858,0.4146597,0.4146354,0.4146133,0.4145943,0.4145787,0.4145672,0.4145603,0.4145586,0.4145630,0.4145738,0.4145918,0.4146177,0.4146519,0.4146953,0.4147483,0.4148110,0.4148839,0.4149679,0.4150629,0.4151694,0.4152880,0.4154193,0.4155638,0.4157219,0.4158945,0.4160824,0.4162861,0.4165062,0.4167430,0.4169971,0.4172691,0.4175597,0.4178700,0.4181993,0.4185493,0.4189206,0.4193144,0.4197312,0.4201719,0.4206372,0.4211282,0.4216454,0.4221895,0.4227616,0.4233626,0.4239936,0.4246559,0.4253507,0.4260799,0.4268452,0.4276489,0.4284903,0.4293727,0.4302981,0.4312685,0.4322856,0.4333515,0.4344687,0.4356390,0.4368644,0.4381467,0.4394874,0.4408881,0.4423496,0.4438727,0.4454580,0.4471059,0.4488184,0.4505974,0.4524401,0.4543504,0.4563302,0.4583825,0.4605102,0.4627165,0.4650055,0.4673822,0.4698512,0.4724175,0.4750861,0.4778617,0.4807501,0.4837557,0.4868830,0.4901364,0.4935211,0.4970455,0.5007053,0.5045109,0.5084666,0.5125788,0.5168563,0.5213063,0.5259352,0.5307522,0.5357686,0.5409932,0.5464363,0.5521078,0.5580170,0.5641755,0.5705913,0.5772727,0.5842296,0.5914745,0.5989990,0.6068196,0.6149435,0.6233780,0.6321347,0.6412215,0.6506486,0.6604266,0.6705674,0.6810892,0.6920062,0.7033371,0.7151020,0.7273221,0.7400265,0.7532430,0.7670086,0.7813134,0.7962005,0.8116993,0.8278307,0.8446160,0.8620747,0.8802328,0.8991065,0.9187129,0.9390668,0.9601803,0.9820738,1.0047563,1.0282409,1.0525399,1.0776651,1.1036470,1.1305124,1.1582185,1.1868080,1.2163087,1.2467357,1.2780973,1.3104192,1.3437204,1.3780352,1.4133781,1.4497697,1.4872273,1.5257642,1.5654123,1.6061794,1.6480806,1.6911256,1.7353287,1.7807339,1.8272359,1.8748713,1.9236159,1.9734622,2.0243697,2.0763018,2.1292107,2.1830361,2.2377281,2.2931910,2.3493171,2.4059737,2.4630013,2.5202458,2.5775056,2.6345758,2.6912353,2.7472692,2.8024890,2.8566453,2.9095016,2.9608185,3.0103884,3.0579891,3.1034336,3.1465564,3.1872189,3.2253273,3.2607970,3.2935896,3.3237088,3.3512032,3.3761766,3.3987527,3.4190667,3.4372549,3.4536526,3.4684031,3.4817472,3.4939334,3.5051730,3.5156078,3.5252819,3.5341642,3.5421946,3.5493500,3.5557022,3.5614238,3.5667584,3.5719504,3.5771785,3.5825026,3.5878654,3.5931239,3.5981250,3.6027350,3.6068892,3.6106031,3.6139624,3.6170876,3.6200948,3.6230574,3.6259885,3.6288514,3.6315837,3.6341348,3.6364870,3.6386650,3.6407287,3.6427550,3.6448231,3.6470072,3.6493618,3.6519430,3.6547883,3.6579092,3.6612914,3.6648972,3.6686828,3.6726134,3.6766627,3.6808028,3.6849828,3.6891131,3.6930625,3.6966801,3.6998236,3.7023954,3.7043655,3.7057879,3.7068465,3.7077389,3.7087097,3.7099767,3.7116785,3.7138414,3.7163820,3.7191439,3.7219524,3.7246673,3.7272139,3.7295873,3.7318277,3.7339826,3.7360706,3.7380700,3.7399242,3.7415817,3.7430561,3.7444143,3.7457962,3.7473638,3.7492423,3.7514677,3.7539818,3.7566648,3.7593989,3.7621231,3.7648518,3.7676487,3.7705734,3.7736239,3.7767053,3.7796364,3.7821794,3.7840865,3.7852311,3.7855194,3.7850142,3.7839208,3.7825577,3.7812920,3.7804515,3.7802436,3.7807090,3.7817316,3.7830927,3.7845519,3.7859056,3.7870202,3.7878208,3.7882669,3.7883270,3.7879739,3.7872469,3.7861922,3.7849309,3.7836258,3.7824416,3.7814984,3.7808368,3.7804060,3.7800760,3.7796714,3.7790060,3.7779169,3.7762914,3.7740841,3.7713249,3.7681077,3.7645733,3.7608881,3.7571588,3.7534463,3.7497530,3.7460494,3.7423136,3.7385569,3.7348304,3.7312026,3.7277191,3.7243664,3.7210605,3.7176554,3.7139833,3.7098942,3.7053006,3.7002001,3.6946707,3.6888824,3.6829660,3.6770139,3.6710176,3.6648655,3.6583745,3.6513612,3.6437125,3.6354241,3.6266115,3.6174574,3.6081502,3.5988314,3.5895510,3.5802829,3.5709457,3.5614362,3.5516641,3.5415957,3.5312121,3.5205367,3.5096135,3.4984868,3.4871950,3.4757559,3.4641683,3.4524162,3.4404724,3.4283180,3.4159439,3.4033539,3.3905730,3.3776200,3.3645291,3.3513293,3.3380458,3.3246982,3.3113010,3.2978632,3.2843869,3.2708611,3.2572563,3.2435410,3.2296908,3.2157040,3.2016139,3.1874781,3.1733758,3.1593752,3.1455142,3.1317925,3.1181736,3.1046128,3.0910718,3.0775280,3.0639691,3.0503981,3.0368140,3.0232091,3.0095701,2.9958830,2.9821506,2.9683883,2.9546213,2.9408858,2.9271984,2.9135785,2.9000359,2.8865759,2.8732004,2.8599162,2.8467221,2.8336010,2.8205357,2.8074920,2.7944434,2.7813699,2.7682674,2.7551475,2.7420304,2.7289512,2.7159412,2.7030277,2.6902328,2.6775620,2.6650202,2.6526017,2.6402955,2.6280780,2.6159308,2.6038256,2.5917463,2.5796814,2.5676231,2.5555816,2.5435748,2.5316288,2.5197697,2.5080106,2.4963620,2.4848194,2.4733765,2.4620163,2.4507189,2.4394708,2.4282608,2.4170828,2.4059281,2.3947992,2.3837054,2.3726602,2.3616800,2.3507743,2.3399510,2.3292081,2.3185403,2.3079340,2.2973735,2.2868526,2.2763700,2.2659314,2.2555397,2.2452042,2.2349305,2.2247217,2.2145793,2.2044940,2.1944685,2.1845016,2.1745963,2.1647549,2.1549754,2.1452608,2.1356108,2.1260254,2.1165035,2.1070399,2.0976367,2.0882912,2.0790024,2.0697634,2.0605717,2.0514238,2.0423181,2.0332522,2.0242243,2.0152366,2.0062914,1.9973940,1.9885461,1.9797462,1.9710096,1.9623263,1.9536995,1.9451280,1.9366093,1.9281399,1.9197173,1.9113379,1.9030007,1.8947082,1.8864497,1.8782306,1.8700507,1.8619117,1.8538146,1.8457621,1.8377564,1.8297994,1.8218929,1.8140380,1.8062284,1.7984658,1.7907488,1.7830776,1.7754511,1.7678673,1.7603264,1.7528297,1.7453755,1.7379590,1.7305820,1.7232438,1.7159436,1.7086815,1.7014588,1.6942762,1.6871365,1.6800419,1.6729957,1.6659919,1.6590296,1.6521119,1.6452335,1.6383946,1.6315924,1.6248256,1.6180919,1.6113920,1.6047210,1.5980830,1.5914786,1.5849105,1.5783808,1.5718902,1.5654408,1.5590305,1.5526593,1.5463266,1.5400285,1.5337658,1.5275394,1.5213495,1.5151962,1.5090802,1.5029991,1.4969544,1.4909474,1.4849720,1.4790307,1.4731240,1.4672524,1.4614161,1.4556139,1.4498452,1.4441109,1.4384115,1.4327413,1.4271024,1.4214963,1.4159229,1.4103817,1.4048735,1.3993973,1.3939534,1.3885431,1.3831675,1.3778236,1.3725152,1.3672426,1.3620052,1.3568019,1.3516328,1.3464965,1.3413935,1.3363240,1.3312838,1.3262746,1.3212976,1.3163545,1.3114455,1.3065690,1.3017269,1.2969197,1.2921457,1.2874056,1.2826977,1.2780236,1.2733839,1.2687781,1.2642071,1.2596703,1.2551665,1.2506961,1.2462592,1.2418517,1.2374756,1.2331305,1.2288177,1.2245352,1.2202842,1.2160652,1.2118790,1.2077255,1.2036057,1.1995147,1.1954567,1.1914303,1.1874354,1.1834729,1.1795439,1.1756485,1.1717869,1.1679591,1.1641619,1.1603955,1.1566606,1.1529539,1.1492763,1.1456276,1.1420088,1.1384202,1.1348624,1.1313360,1.1278412,1.1243777,1.1209458,1.1175443,1.1141727,1.1108304,1.1075168,1.1042317,1.1009753,1.0977447,1.0945423,1.0913652,1.0882144,1.0850903,1.0819931,1.0789233,1.0758816,1.0728687,1.0698822,1.0669227,1.0639902,1.0610850,1.0582056,1.0553526,1.0525256,1.0497248,1.0469506,1.0442035,1.0414828,1.0387876,1.0361186,1.0334759,1.0308583,1.0282655,1.0256974,1.0231539,1.0206356,1.0181412,1.0156715,1.0132271,1.0108075,1.0084121,1.0060415,1.0036957,1.0013744,0.9990772,0.9968041,0.9945531,0.9923239,0.9901162,0.9879299,0.9857646,0.9836191,0.9814976,0.9793965,0.9773164,0.9752564,0.9732198,0.9712037,0.9692068,0.9672297,0.9652735,0.9633361,0.9614168,0.9595168,0.9576362,0.9557749,0.9539325,0.9521083,0.9503049,0.9485201,0.9467540,0.9450066,0.9432775,0.9415676,0.9398764,0.9382051,0.9365525,0.9349193,0.9333046,0.9317082,0.9301296,0.9285706,0.9270304,0.9255093,0.9240065,0.9225233,0.9210598,0.9196143,0.9181882,0.9167793,0.9153885,0.9140162,0.9126619,0.9113259,0.9100077,0.9087072,0.9074250,0.9061604,0.9049135,0.9036835,0.9024707,0.9012733,0.9000924,0.8989267,0.8977779,0.8966453,0.8955300,0.8944312,0.8933495,0.8922844,0.8912363,0.8902038,0.8891884,0.8881888,0.8872057,0.8862382,0.8852859,0.8843489,0.8834277,0.8825223,0.8816322,0.8807583,0.8798997,0.8790574,0.8782305,0.8774199,0.8766248,0.8758464,0.8750834,0.8743368,0.8736056,0.8728900,0.8721895,0.8715046,0.8708367,0.8701857,0.8695508,0.8689321,0.8683286,0.8677402,0.8671666,0.8666080,0.8660643,0.8655358,0.8650224,0.8645247,0.8640422,0.8635757,0.8631246,0.8626899,0.8622708,0.8618672,0.8614781,0.8611031,0.8607422,0.8603960,0.8600645,0.8597484,0.8594471,0.8591614,0.8588907,0.8586333,0.8583899,0.8581595,0.8579426,0.8577386,0.8575481,0.8573711,0.8572084,0.8570599,0.8569255,0.8568050,0.8566988,0.8566068,0.8565292,0.8564657,0.8564163,0.8563808,0.8563588,0.8563513,0.8563572,0.8563767,0.8564092,0.8564553,0.8565153,0.8565896,0.8566786,0.8567816,0.8568993,0.8570320,0.8571803,0.8573437,0.8575225,0.8577160,0.8579239,0.8581462,0.8583825,0.8586321,0.8588947,0.8591704,0.8594590,0.8597626,0.8600805,0.8604138,0.8607624,0.8611267,0.8615072,0.8619030,0.8623143,0.8627406,0.8631814,0.8636361,0.8641058,0.8645895,0.8650878,0.8656011,0.8661292,0.8666720,0.8672293,0.8678024,0.8683896,0.8689921,0.8696089,0.8702415,0.8708894,0.8715531,0.8722324,0.8729271,0.8736368,0.8743621,0.8751024,0.8758594,0.8766330,0.8774240,0.8782309,0.8790537,0.8798913,0.8807446,0.8816130,0.8824968,0.8833959,0.8843098,0.8852379,0.8861813,0.8871391,0.8881135,0.8891044,0.8901110,0.8911338,0.8921734,0.8932298,0.8943021,0.8953909,0.8964954,0.8976165,0.8987532,0.8999055,0.9010723,0.9022544,0.9034507,0.9046630,0.9058903,0.9071348,0.9083951,0.9096739,0.9109693,0.9122825,0.9136113,0.9149593,0.9163248,0.9177094,0.9191118,0.9205332,0.9219717,0.9234283,0.9249014,0.9263920,0.9278995,0.9294250,0.9309695,0.9325320,0.9341128,0.9357104,0.9373259,0.9389577,0.9406080,0.9422759,0.9439633,0.9456677,0.9473897,0.9491282,0.9508842,0.9526556,0.9544469,0.9562556,0.9580843,0.9599314,0.9617983,0.9636827,0.9655865,0.9675078,0.9694477,0.9714050,0.9733813,0.9753749,0.9773880,0.9794192,0.9814700,0.9835403,0.9856305,0.9877384,0.9898619,0.9920045,0.9941631,0.9963408,0.9985361,1.0007516,1.0029857,1.0052402,1.0075132,1.0098066,1.0121191,1.0144508,1.0168030,1.0191760,1.0215681,1.0239812,1.0264121,1.0288633,1.0313327,1.0338229,1.0363320,1.0388628,1.0414124,1.0439860,1.0465806,1.0491987,1.0518357,1.0544963,1.0571755,1.0598747,1.0625930,1.0653293,1.0680870,1.0708648,1.0736656,1.0764861,1.0793287,1.0821893,1.0850705,1.0879683,1.0908842,1.0938191,1.0967759,1.0997521,1.1027504,1.1057702,1.1088129,1.1118768,1.1149638,1.1180712,1.1212002,1.1243478,1.1275152,1.1306984,1.1339024,1.1371222,1.1403649,1.1436260,1.1469090,1.1502107,1.1535350,1.1568818,1.1602509,1.1636465,1.1670668,1.1705102,1.1739755,1.1774596,1.1809641,1.1844876,1.1880295,1.1915915,1.1951747,1.1987805,1.2024082,1.2060589,1.2097334,1.2134305,1.2171495,1.2208894,1.2246480,1.2284242,1.2322156,1.2360240,1.2398485,1.2436901,1.2475513,1.2514330,1.2553347,1.2592562,1.2631986,1.2671616,1.2711470,1.2751571,1.2791910,1.2832499,1.2873311,1.2914331,1.2955532,1.2996893,1.3038409,1.3080100,1.3121972,1.3164073,1.3206416,1.3249016,1.3291872,1.3334975,1.3378310,1.3421847,1.3465561,1.3509443,1.3553505,1.3597758,1.3642217,1.3686894,1.3731788,1.3776896,1.3822207,1.3867700,1.3913376,1.3959228,1.4005255,1.4051474,1.4097885,1.4144490,1.4191312,1.4238366,1.4285671,1.4333245,1.4381077,1.4429165,1.4477476,1.4525974,1.4574679,1.4623567,1.4672635,1.4721870,1.4771271,1.4820838,1.4870577,1.4920504,1.4970634,1.5020978,1.5071537,1.5122315,1.5173291,1.5224419,1.5275694,1.5327110,1.5378684,1.5430440,1.5482428,1.5534672,1.5587184,1.5639954,1.5692986,1.5746250,1.5799736,1.5853412,1.5907240,1.5961198,1.6015271,1.6069452,1.6123748,1.6178186,1.6232793,1.6287577,1.6342564,1.6397759,1.6453140,1.6508701,1.6564424,1.6620307,1.6676350,1.6732587,1.6789055,1.6845791,1.6902808,1.6960120,1.7017715,1.7075598,1.7133766,1.7192210,1.7250928,1.7309879,1.7369012,1.7428252,1.7487516,1.7546751,1.7605921,1.7665031,1.7724122,1.7783259,1.7842535,1.7902023,1.7961775,1.8021839,1.8082240,1.8142979,1.8204060,1.8265469,1.8327177,1.8389151,1.8451343,1.8513731,1.8576300,1.8639013,1.8701830,1.8764689,1.8827541,1.8890361,1.8953148,1.9015952,1.9078864,1.9142011,1.9205530,1.9269524,1.9334023,1.9398973,1.9464227,1.9529608,1.9594939,1.9660126,1.9725178,1.9790206,1.9855378,1.9920868,1.9986793,2.0053201,2.0120087,2.0187361,2.0254905,2.0322607,2.0390358,2.0458062,2.0525656,2.0593131,2.0660498,2.0727820,2.0795155,2.0862598,2.0930231,2.0998082,2.1066203,2.1134620,2.1203396,2.1272619,2.1342325,2.1412511,2.1483109,2.1554019,2.1625099,2.1696286,2.1767561,2.1838956,2.1910567,2.1982427,2.2054541,2.2126896,2.2199397,2.2272017,2.2344744,2.2417631,2.2490788,2.2564328,2.2638316,2.2712777,2.2787654,2.2862885,2.2938402,2.3014221,2.3090396,2.3166940,2.3243823,2.3320982,2.3398290,2.3475678,2.3553143,2.3630726,2.3708470,2.3786366,2.3864362,2.3942361,2.4020326,2.4098310,2.4176483,2.4255073,2.4334245,2.4414020,2.4494226,2.4574561,2.4654686,2.4734378,2.4813635,2.4892666,2.4971831,2.5051475,2.5131876,2.5213187,2.5295432,2.5378520,2.5462286,2.5546451,2.5630684,2.5714657,2.5798130,2.5881042,2.5963488,2.6045680,2.6127906,2.6210434,2.6293542,2.6377513,2.6462700,2.6549366,2.6637619,2.6727333,2.6818109,2.6909332,2.7000263,2.7090192,2.7178545,2.7265007,2.7349608,2.7432728,2.7515051,2.7597415,2.7680581,2.7765009,2.7850707,2.7937207,2.8023720,2.8109450,2.8193948,2.8277321,2.8360240,2.8443704,2.8528655,2.8615646,2.8704703,2.8795350,2.8886821,2.8978400,2.9069593,2.9160211,2.9250340,2.9340212,2.9429982,2.9519582,2.9608643,2.9696546,2.9782550,2.9866085,2.9946921,3.0025303,3.0101964,3.0178058,3.0254946,3.0333877,3.0415556,3.0499742,3.0585086,3.0669334,3.0749927,3.0824838,3.0893273,3.0956075,3.1015508,3.1074624,3.1136296,3.1202376,3.1273165,3.1347432,3.1422951,3.1497245,3.1568327,3.1635151,3.1697700,3.1756778,3.1813679,3.1869857,3.1926651,3.1985078,3.2045639,3.2108231,3.2172222,3.2236667,3.2300582,3.2363083,3.2423217,3.2479870,3.2531810,3.2578166,3.2619128,3.2656338,3.2692659,3.2731206,3.2774160,3.2821865,3.2872810,3.2924426,3.2974279,3.3021169,3.3065600,3.3109486,3.3155177,3.3204200,3.3256326,3.3309424,3.3360159,3.3405266,3.3442671,3.3471982,3.3494158,3.3510728,3.3523095,3.3532333,3.3539472,3.3545892,3.3553386,3.3563576,3.3577118,3.3593175,3.3609633,3.3624039,3.3634748,3.3641727,3.3646674,3.3652391,3.3661804,3.3676698,3.3696816,3.3719602,3.3740914,3.3756750,3.3765161,3.3767490,3.3768127,3.3772793,3.3786125,3.3809791,3.3841968,3.3878520,3.3915114,3.3949270,3.3982482
"w1-06",30.0000000,2.0042658e-02,1.9939423e-02,1.9838095e-02,1.9742966e-02,1.9655228e-02,1.9580603e-02,1.9521952e-02,1.9479513e-02,1.9449949e-02,1.9431114e-02,1.9416332e-02,1.9397259e-02,1.9371271e-02,1.9338131e-02,1.9302368e-02,1.9267321e-02,1.9237280e-02,1.9217730e-02,1.9212008e-02,1.9218922e-02,1.9235849e-02,1.9258738e-02,1.9281626e-02,1.9299746e-02,1.9303322e-02,1.9289255e-02,1.9258499e-02,1.9214392e-02,1.9165039e-02,1.9117832e-02,1.9080400e-02,1.9057989e-02,1.9052029e-02,1.9059420e-02,1.9073009e-02,1.9083261e-02,1.9088030e-02,1.9080877e-02,1.9063234e-02,1.9041538e-02,1.9019365e-02,1.8998861e-02,1.8979311e-02,1.8964052e-02,1.8947124e-02,1.8924952e-02,1.8897533e-02,1.8869877e-02,1.8843651e-02,1.8825293e-02,1.8819809e-02,1.8829107e-02,1.8851995e-02,1.8883944e-02,1.8921614e-02,1.8959045e-02,1.8989086e-02,1.9010782e-02,1.9021749e-02,1.9020319e-02,1.9008160e-02,1.8987894e-02,1.8962145e-02,1.8937826e-02,1.8918753e-02,1.8904209e-02,1.8889904e-02,1.8877506e-02,1.8865347e-02,1.8850803e-02,1.8834591e-02,1.8818617e-02,1.8806934e-02,1.8802881e-02,1.8807173e-02,1.8816471e-02,1.8829346e-02,1.8842220e-02,1.8852949e-02,1.8854141e-02,1.8847704e-02,1.8835783e-02,1.8820524e-02,1.8804669e-02,1.8789887e-02,1.8781066e-02,1.8774390e-02,1.8770456e-02,1.8769264e-02,1.8769622e-02,1.8772721e-02,1.8778443e-02,1.8787026e-02,1.8801451e-02,1.8818736e-02,1.8837690e-02,1.8856883e-02,1.8874049e-02,1.8886089e-02,1.8893480e-02,1.8895745e-02,1.8894315e-02,1.8889308e-02,1.8881679e-02,1.8873930e-02,1.8865943e-02,1.8860340e-02,1.8858671e-02,1.8861771e-02,1.8866658e-02,1.8871665e-02,1.8875480e-02,1.8877029e-02,1.8876076e-02,1.8874407e-02,1.8873215e-02,1.8875957e-02,1.8883944e-02,1.8897414e-02,1.8917918e-02,1.8943071e-02,1.8968463e-02,1.8993616e-02,1.9014597e-02,1.9027948e-02,1.9035935e-02,1.9037843e-02,1.9035220e-02,1.9029975e-02,1.9024730e-02,1.9021511e-02,1.9020796e-02,1.9022584e-02,1.9025326e-02,1.9026756e-02,1.9025683e-02,1.9024491e-02,1.9022822e-02,1.9022107e-02,1.9025207e-02,1.9033313e-02,1.9046068e-02,1.9062877e-02,1.9079566e-02,1.9096375e-02,1.9109964e-02,1.9117951e-02,1.9120693e-02,1.9119382e-02,1.9113779e-02,1.9106746e-02,1.9101501e-02,1.9098759e-02,1.9100666e-02,1.9104242e-02,1.9109726e-02,1.9115567e-02,1.9121647e-02,1.9129395e-02,1.9137621e-02,1.9148350e-02,1.9161582e-02,1.9175529e-02,1.9189715e-02,1.9201636e-02,1.9209743e-02,1.9214630e-02,1.9217014e-02,1.9219041e-02,1.9220710e-02,1.9222736e-02,1.9224524e-02,1.9225836e-02,1.9224763e-02,1.9221187e-02,1.9215107e-02,1.9207597e-02,1.9200087e-02,1.9193769e-02,1.9190431e-02,1.9192457e-02,1.9198418e-02,1.9209385e-02,1.9222021e-02,1.9232392e-02,1.9239426e-02,1.9242406e-02,1.9242048e-02,1.9237876e-02,1.9230962e-02,1.9224167e-02,1.9218206e-02,1.9214511e-02,1.9212008e-02,1.9211292e-02,1.9210696e-02,1.9210219e-02,1.9209981e-02,1.9209743e-02,1.9211411e-02,1.9215465e-02,1.9221306e-02,1.9227505e-02,1.9235015e-02,1.9240856e-02,1.9246340e-02,1.9249678e-02,1.9250512e-02,1.9250512e-02,1.9250274e-02,1.9248247e-02,1.9244671e-02,1.9238949e-02,1.9233227e-02,1.9227862e-02,1.9224644e-02,1.9224048e-02,1.9225717e-02,1.9228220e-02,1.9232869e-02,1.9237399e-02,1.9240379e-02,1.9240737e-02,1.9238591e-02,1.9232512e-02,1.9223452e-02,1.9214153e-02,1.9204736e-02,1.9195199e-02,1.9187212e-02,1.9180417e-02,1.9175529e-02,1.9173265e-02,1.9171119e-02,1.9169211e-02,1.9167304e-02,1.9166589e-02,1.9168496e-02,1.9171834e-02,1.9177198e-02,1.9184709e-02,1.9192219e-02,1.9199610e-02,1.9205451e-02,1.9208908e-02,1.9211650e-02,1.9211769e-02,1.9209623e-02,1.9205570e-02,1.9199371e-02,1.9193172e-02,1.9186974e-02,1.9183040e-02,1.9179583e-02,1.9178271e-02,1.9179702e-02,1.9182801e-02,1.9187689e-02,1.9194841e-02,1.9201875e-02,1.9208670e-02,1.9213438e-02,1.9215822e-02,1.9217491e-02,1.9218445e-02,1.9217730e-02,1.9217134e-02,1.9218445e-02,1.9222260e-02,1.9226670e-02,1.9232273e-02,1.9238114e-02,1.9245148e-02,1.9254565e-02,1.9264340e-02,1.9273996e-02,1.9282460e-02,1.9288540e-02,1.9293189e-02,1.9296408e-02,1.9298077e-02,1.9298077e-02,1.9297719e-02,1.9297242e-02,1.9296169e-02,1.9294977e-02,1.9294500e-02,1.9296408e-02,1.9299030e-02,1.9302607e-02,1.9306183e-02,1.9310474e-02,1.9314885e-02,1.9318819e-02,1.9322395e-02,1.9325137e-02,1.9325614e-02,1.9325018e-02,1.9324303e-02,1.9323468e-02,1.9320607e-02,1.9317150e-02,1.9313574e-02,1.9310355e-02,1.9307494e-02,1.9305110e-02,1.9304514e-02,1.9305587e-02,1.9308925e-02,1.9313097e-02,1.9319177e-02,1.9325972e-02,1.9332170e-02,1.9336939e-02,1.9341469e-02,1.9345999e-02,1.9350052e-02,1.9353986e-02,1.9357920e-02,1.9361973e-02,1.9365788e-02,1.9369602e-02,1.9373536e-02,1.9377351e-02,1.9381166e-02,1.9384861e-02,1.9386888e-02,1.9386530e-02,1.9384265e-02,1.9381046e-02,1.9376636e-02,1.9371033e-02,1.9363999e-02,1.9356370e-02,1.9348860e-02,1.9341350e-02,1.9333601e-02,1.9326091e-02,1.9318819e-02,1.9313335e-02,1.9309044e-02,1.9305229e-02,1.9301891e-02,1.9298673e-02,1.9295454e-02,1.9292593e-02,1.9289970e-02,1.9287467e-02,1.9285679e-02,1.9284368e-02,1.9283652e-02,1.9284844e-02,1.9287348e-02,1.9290566e-02,1.9295573e-02,1.9301534e-02,1.9308329e-02,1.9315720e-02,1.9322157e-02,1.9327879e-02,1.9331813e-02,1.9334555e-02,1.9337177e-02,1.9338608e-02,1.9339204e-02,1.9341350e-02,1.9345164e-02,1.9349456e-02,1.9353747e-02,1.9358873e-02,1.9364119e-02,1.9368768e-02,1.9373536e-02,1.9377947e-02,1.9381166e-02,1.9382954e-02,1.9385219e-02,1.9388556e-02,1.9392252e-02,1.9396186e-02,1.9400120e-02,1.9404054e-02,1.9407511e-02,1.9409060e-02,1.9408464e-02,1.9405723e-02,1.9402027e-02,1.9398928e-02,1.9396782e-02,1.9395590e-02,1.9394517e-02,1.9394517e-02,1.9396424e-02,1.9399524e-02,1.9401908e-02,1.9403338e-02,1.9404650e-02,1.9405723e-02,1.9406676e-02,1.9407630e-02,1.9408345e-02,1.9408941e-02,1.9409418e-02,1.9409776e-02,1.9410133e-02,1.9410253e-02,1.9409776e-02,1.9407868e-02,1.9404769e-02,1.9400716e-02,1.9396544e-02,1.9393802e-02,1.9392967e-02,1.9393325e-02,1.9393802e-02,1.9394279e-02,1.9395828e-02,1.9398332e-02,1.9400835e-02,1.9402385e-02,1.9403458e-02,1.9404888e-02,1.9407630e-02,1.9411325e-02,1.9415140e-02,1.9419074e-02,1.9422889e-02,1.9426346e-02,1.9428849e-02,1.9430161e-02,1.9430041e-02,1.9428253e-02,1.9425392e-02,1.9421697e-02,1.9417882e-02,1.9415140e-02,1.9413948e-02,1.9413114e-02,1.9412518e-02,1.9411683e-02,1.9411087e-02,1.9410372e-02,1.9409537e-02,1.9408941e-02,1.9407630e-02,1.9404769e-02,1.9401431e-02,1.9398451e-02,1.9397140e-02,1.9397497e-02,1.9397974e-02,1.9398451e-02,1.9398928e-02,1.9399285e-02,1.9399524e-02,1.9399643e-02,1.9399762e-02,1.9399643e-02,1.9399285e-02,1.9398570e-02,1.9397259e-02,1.9394279e-02,1.9390702e-02,1.9387245e-02,1.9384384e-02,1.9381404e-02,1.9379258e-02,1.9379020e-02,1.9378662e-02,1.9378662e-02,1.9378901e-02,1.9378662e-02,1.9378185e-02,1.9378304e-02,1.9378543e-02,1.9378781e-02,1.9379139e-02,1.9379556e-02,1.9380391e-02,1.9380569e-02,1.9379795e-02,1.9378126e-02,1.9375443e-02,1.9372821e-02,1.9370556e-02,1.9369066e-02,1.9367993e-02,1.9367397e-02,1.9367099e-02,1.9366741e-02,1.9366443e-02,1.9365907e-02,1.9364357e-02,1.9362330e-02,1.9360960e-02,1.9359529e-02,1.9358456e-02,1.9357085e-02,1.9355834e-02,1.9354343e-02,1.9352257e-02,1.9349158e-02,1.9346237e-02,1.9343317e-02,1.9340336e-02,1.9338548e-02,1.9336820e-02,1.9335151e-02,1.9334674e-02,1.9335568e-02,1.9336998e-02,1.9338608e-02,1.9340336e-02,1.9342303e-02,1.9344270e-02,1.9346178e-02,1.9347847e-02,1.9348621e-02,1.9348204e-02,1.9346595e-02,1.9344747e-02,1.9342840e-02,1.9340992e-02,1.9339323e-02,1.9338667e-02,1.9338131e-02,1.9338667e-02,1.9340277e-02,1.9342124e-02,1.9343972e-02,1.9345999e-02,1.9348145e-02,1.9351006e-02,1.9354463e-02,1.9358218e-02,1.9362926e-02,1.9367754e-02,1.9372165e-02,1.9375920e-02,1.9378722e-02,1.9381106e-02,1.9383192e-02,1.9384384e-02,1.9385219e-02,1.9385397e-02,1.9385517e-02,1.9385815e-02,1.9386768e-02,1.9388318e-02,1.9389987e-02,1.9392490e-02,1.9395053e-02,1.9397736e-02,1.9400954e-02,1.9404113e-02,1.9406796e-02,1.9409418e-02,1.9411981e-02,1.9413710e-02,1.9415259e-02,1.9416928e-02,1.9418478e-02,1.9420207e-02,1.9422591e-02,1.9425154e-02,1.9427836e-02,1.9431293e-02,1.9434988e-02,1.9438624e-02,1.9442260e-02,1.9445896e-02,1.9449472e-02,1.9452989e-02,1.9456506e-02,1.9459546e-02,1.9461334e-02,1.9461870e-02,1.9461632e-02,1.9461334e-02,1.9460797e-02,1.9459844e-02,1.9458950e-02,1.9458890e-02,1.9459844e-02,1.9461036e-02,1.9463062e-02,1.9466221e-02,1.9469202e-02,1.9471407e-02,1.9473493e-02,1.9475520e-02,1.9477427e-02,1.9479334e-02,1.9481301e-02,1.9483209e-02,1.9485116e-02,1.9486964e-02,1.9488692e-02,1.9489825e-02,1.9491017e-02,1.9492686e-02,1.9494653e-02,1.9497395e-02,1.9500256e-02,1.9503415e-02,1.9507587e-02,1.9511878e-02,1.9516647e-02,1.9521654e-02,1.9526660e-02,1.9531906e-02,1.9537389e-02,1.9542873e-02,1.9547999e-02,1.9552529e-02,1.9557178e-02,1.9561470e-02,1.9565344e-02,1.9569218e-02,1.9573092e-02,1.9577384e-02,1.9581735e-02,1.9586682e-02,1.9592762e-02,1.9599319e-02,1.9605994e-02,1.9612968e-02,1.9620240e-02,1.9628406e-02,1.9636989e-02,1.9645810e-02,1.9654512e-02,1.9662917e-02,1.9670367e-02,1.9677758e-02,1.9685149e-02,1.9692481e-02,1.9699872e-02,1.9707620e-02,1.9715965e-02,1.9724250e-02,1.9732773e-02,1.9741654e-02,1.9750595e-02,1.9759893e-02,1.9770205e-02,1.9780934e-02,1.9792914e-02,1.9806206e-02,1.9820392e-02,1.9835174e-02,1.9850910e-02,1.9866645e-02,1.9882321e-02,1.9897938e-02,1.9913673e-02,1.9929349e-02,1.9945145e-02,1.9960999e-02,1.9977152e-02,1.9993603e-02,2.0010650e-02,2.0027757e-02,2.0044804e-02,2.0062029e-02,2.0079613e-02,2.0097017e-02,2.0113766e-02,2.0130217e-02,2.0145476e-02,2.0159543e-02,2.0172477e-02,2.0184219e-02,2.0194590e-02,2.0203710e-02,2.0211458e-02,2.0218015e-02,2.0223737e-02,2.0229280e-02,2.0234883e-02,2.0240307e-02,2.0245731e-02,2.0251155e-02,2.0256519e-02,2.0261765e-02,2.0266652e-02,2.0270407e-02,2.0272791e-02,2.0273864e-02,2.0273924e-02,2.0273387e-02,2.0272732e-02,2.0271719e-02,2.0269930e-02,2.0267963e-02,2.0265996e-02,2.0263910e-02,2.0261526e-02,2.0259023e-02,2.0255446e-02,2.0251036e-02,2.0246327e-02,2.0241141e-02,2.0236015e-02,2.0230591e-02,2.0224810e-02,2.0219386e-02,2.0214438e-02,2.0209551e-02,2.0204782e-02,2.0200253e-02,2.0195901e-02,2.0191729e-02,2.0187676e-02,2.0183742e-02,2.0179868e-02,2.0175993e-02,2.0172179e-02,2.0168483e-02,2.0164847e-02,2.0161271e-02,2.0157874e-02,2.0155191e-02,2.0152926e-02,2.0151317e-02,2.0150363e-02,2.0150125e-02,2.0150006e-02,2.0149946e-02,2.0149946e-02,2.0149708e-02,2.0148993e-02,2.0147562e-02,2.0145357e-02,2.0142615e-02,2.0139754e-02,2.0136595e-02,2.0133078e-02,2.0129740e-02,2.0126760e-02,2.0123780e-02,2.0120978e-02,2.0118475e-02,2.0115972e-02,2.0113289e-02,2.0110428e-02,2.0107329e-02,2.0103753e-02,2.0100057e-02,2.0096064e-02,2.0091772e-02,2.0086825e-02,2.0081162e-02,2.0075083e-02,2.0068765e-02,2.0062149e-02,2.0055115e-02,2.0047665e-02,2.0039916e-02,2.0031989e-02,2.0023942e-02,2.0016015e-02,2.0008266e-02,2.0001113e-02,1.9994676e-02,1.9988418e-02,1.9982278e-02,1.9976199e-02,1.9970238e-02,1.9964039e-02,1.9957542e-02,1.9950867e-02,1.9944191e-02,1.9937694e-02,1.9931912e-02,1.9926608e-02,1.9921601e-02,1.9917130e-02,1.9913495e-02,1.9910336e-02,1.9907355e-02,1.9904554e-02,1.9901514e-02,1.9898534e-02,1.9895375e-02,1.9891977e-02,1.9888580e-02,1.9884944e-02,1.9880772e-02,1.9876182e-02,1.9871533e-02,1.9866467e-02,1.9861162e-02,1.9856334e-02,1.9851983e-02,1.9847810e-02,1.9844353e-02,1.9841611e-02,1.9839108e-02,1.9836843e-02,1.9834816e-02,1.9832730e-02,1.9830048e-02,1.9826949e-02,1.9823670e-02,1.9820452e-02,1.9817650e-02,1.9815266e-02,1.9813538e-02,1.9812882e-02,1.9813120e-02,1.9814014e-02,1.9816041e-02,1.9818962e-02,1.9822180e-02,1.9825399e-02,1.9828856e-02,1.9832373e-02,1.9835770e-02,1.9839287e-02,1.9842863e-02,1.9846320e-02,1.9849896e-02,1.9853592e-02,1.9857287e-02,1.9861341e-02,1.9865751e-02,1.9870460e-02,1.9875526e-02,1.9881248e-02,1.9887984e-02,1.9895434e-02,1.9903481e-02,1.9912601e-02,1.9923031e-02,1.9934237e-02,1.9946218e-02,1.9959033e-02,1.9972205e-02,1.9985676e-02,1.9999743e-02,2.0014167e-02,2.0028651e-02,2.0043015e-02,2.0057440e-02,2.0071208e-02,2.0084739e-02,2.0098984e-02,2.0114362e-02,2.0131052e-02,2.0149112e-02,2.0167887e-02,2.0186901e-02,2.0205915e-02,2.0225406e-02,2.0244718e-02,2.0263791e-02,2.0282865e-02,2.0302117e-02,2.0321369e-02,2.0340979e-02,2.0361066e-02,2.0381212e-02,2.0401478e-02,2.0421743e-02,2.0442009e-02,2.0462215e-02,2.0482302e-02,2.0502210e-02,2.0521522e-02,2.0539880e-02,2.0556927e-02,2.0572662e-02,2.0586967e-02,2.0600140e-02,2.0612836e-02,2.0624638e-02,2.0635247e-02,2.0644784e-02,2.0653069e-02,2.0660043e-02,2.0665884e-02,2.0670593e-02,2.0674229e-02,2.0677328e-02,2.0680249e-02,2.0683110e-02,2.0686150e-02,2.0689607e-02,2.0693123e-02,2.0697176e-02,2.0701766e-02,2.0706415e-02,2.0711064e-02,2.0715773e-02,2.0720482e-02,2.0725250e-02,2.0729959e-02,2.0734847e-02,2.0739853e-02,2.0744324e-02,2.0748258e-02,2.0751715e-02,2.0754278e-02,2.0756185e-02,2.0758033e-02,2.0759881e-02,2.0762026e-02,2.0764291e-02,2.0766675e-02,2.0769000e-02,2.0771265e-02,2.0773828e-02,2.0776927e-02,2.0780563e-02,2.0784199e-02,2.0787656e-02,2.0790935e-02,2.0794213e-02,2.0797551e-02,2.0800948e-02,2.0804942e-02,2.0809591e-02,2.0814717e-02,2.0819783e-02,2.0824969e-02,2.0830631e-02,2.0836771e-02,2.0843029e-02,2.0849228e-02,2.0855010e-02,2.0860493e-02,2.0865798e-02,2.0871222e-02,2.0876646e-02,2.0882070e-02,2.0888031e-02,2.0894647e-02,2.0901799e-02,2.0909429e-02,2.0917237e-02,2.0924985e-02,2.0932794e-02,2.0940721e-02,2.0949185e-02,2.0957887e-02,2.0966947e-02,2.0977199e-02,2.0988345e-02,2.0999849e-02,2.1011472e-02,2.1023154e-02,2.1034837e-02,2.1046638e-02,2.1058202e-02,2.1069467e-02,2.1080792e-02,2.1092057e-02,2.1103382e-02,2.1114707e-02,2.1125972e-02,2.1137178e-02,2.1148384e-02,2.1159589e-02,2.1170855e-02,2.1182120e-02,2.1193862e-02,2.1206260e-02,2.1218717e-02,2.1231711e-02,2.1245360e-02,2.1258891e-02,2.1272421e-02,2.1285772e-02,2.1298647e-02,2.1311104e-02,2.1323442e-02,2.1335721e-02,2.1347821e-02,2.1359861e-02,2.1371901e-02,2.1383882e-02,2.1395922e-02,2.1407902e-02,2.1420181e-02,2.1432638e-02,2.1445155e-02,2.1457672e-02,2.1470547e-02,2.1483719e-02,2.1497309e-02,2.1511257e-02,2.1525145e-02,2.1539003e-02,2.1552533e-02,2.1565735e-02,2.1578789e-02,2.1591872e-02,2.1605104e-02,2.1618456e-02,2.1632046e-02,2.1645963e-02,2.1660298e-02,2.1674931e-02,2.1690041e-02,2.1705717e-02,2.1721870e-02,2.1738321e-02,2.1754771e-02,2.1771401e-02,2.1788478e-02,2.1805942e-02,2.1823853e-02,2.1842420e-02,2.1861792e-02,2.1882206e-02,2.1903813e-02,2.1926463e-02,2.1950364e-02,2.1975279e-02,2.2001386e-02,2.2028655e-02,2.2056788e-02,2.2085726e-02,2.2115707e-02,2.2147059e-02,2.2179693e-02,2.2213608e-02,2.2249013e-02,2.2285938e-02,2.2324532e-02,2.2365093e-02,2.2407681e-02,2.2452354e-02,2.2499263e-02,2.2548735e-02,2.2600561e-02,2.2654682e-02,2.2711188e-02,2.2770256e-02,2.2831678e-02,2.2895306e-02,2.2961527e-02,2.3030668e-02,2.3103088e-02,2.3178518e-02,2.3256868e-02,2.3338497e-02,2.3423493e-02,2.3511678e-02,2.3602933e-02,2.3697376e-02,2.3794860e-02,2.3895293e-02,2.3998767e-02,2.4105370e-02,2.4215192e-02,2.4328113e-02,2.4444282e-02,2.4563611e-02,2.4686098e-02,2.4811894e-02,2.4940968e-02,2.5073290e-02,2.5208861e-02,2.5347739e-02,2.5489718e-02,2.5634617e-02,2.5782704e-02,2.5934398e-02,2.6089489e-02,2.6248068e-02,2.6410282e-02,2.6576251e-02,2.6745975e-02,2.6919693e-02,2.7097672e-02,2.7280033e-02,2.7466714e-02,2.7658075e-02,2.7854383e-02,2.8056026e-02,2.8263360e-02,2.8476745e-02,2.8696239e-02,2.8921932e-02,2.9154301e-02,2.9393554e-02,2.9639870e-02,2.9893368e-02,3.0154139e-02,3.0422240e-02,3.0697733e-02,3.0980587e-02,3.1270504e-02,3.1566739e-02,3.1869382e-02,3.2177985e-02,3.2491907e-02,3.2810494e-02,3.3132911e-02,3.3458397e-02,3.3786029e-02,3.4115061e-02,3.4444511e-02,3.4773216e-02,3.5099983e-02,3.5423622e-02,3.5743102e-02,3.6057025e-02,3.6364317e-02,3.6664069e-02,3.6955163e-02,3.7236825e-02,3.7508354e-02,3.7769020e-02,3.8018093e-02,3.8255319e-02,3.8480759e-02,3.8693860e-02,3.8894534e-02,3.9082959e-02,3.9259076e-02,3.9422810e-02,3.9574429e-02,3.9714351e-02,3.9843187e-02,3.9961591e-02,4.0069833e-02,4.0168539e-02,4.0258229e-02,4.0339306e-02,4.0412351e-02,4.0477693e-02,4.0535986e-02,4.0587783e-02,4.0633425e-02,4.0673241e-02,4.0707812e-02,4.0737644e-02,4.0762931e-02,4.0783823e-02,4.0800110e-02,4.0812135e-02,4.0820062e-02,4.0823996e-02,4.0824175e-02,4.0820450e-02,4.0812790e-02,4.0801436e-02,4.0786594e-02,4.0768161e-02,4.0746033e-02,4.0720224e-02,4.0690690e-02,4.0657640e-02,4.0621236e-02,4.0581480e-02,4.0538266e-02,4.0491641e-02,4.0441647e-02,4.0388212e-02,4.0331215e-02,4.0271014e-02,4.0207744e-02,4.0141195e-02,4.0071398e-02,3.9998740e-02,3.9923429e-02,3.9845496e-02,3.9764941e-02,3.9681792e-02,3.9596051e-02,3.9507955e-02,3.9417654e-02,3.9324760e-02,3.9229482e-02,3.9132237e-02,3.9032966e-02,3.8931787e-02,3.8829148e-02,3.8724959e-02,3.8619280e-02,3.8512170e-02,3.8403630e-02,3.8293481e-02,3.8181722e-02,3.8068235e-02,3.7953347e-02,3.7837178e-02,3.7719816e-02,3.7601560e-02,3.7482053e-02,3.7361771e-02,3.7240624e-02,3.7118316e-02,3.6995202e-02,3.6870956e-02,3.6745876e-02,3.6620110e-02,3.6493331e-02,3.6365926e-02,3.6237866e-02,3.6109179e-02,3.5979956e-02,3.5850108e-02,3.5719723e-02,3.5589129e-02,3.5457969e-02,3.5326153e-02,3.5193741e-02,3.5060972e-02,3.4928083e-02,3.4795076e-02,3.4661621e-02,3.4527868e-02,3.4393966e-02,3.4259975e-02,3.4125477e-02,3.3990800e-02,3.3856183e-02,3.3721447e-02,3.3586740e-02,3.3452034e-02,3.3317447e-02,3.3183068e-02,3.3048928e-02,3.2914877e-02,3.2781035e-02,3.2647401e-02,3.2514066e-02,3.2380819e-02,3.2247901e-02,3.2115340e-02,3.1983346e-02,3.1852007e-02,3.1721294e-02,3.1591654e-02,3.1462669e-02,3.1334460e-02,3.1207174e-02,3.1080574e-02,3.0954599e-02,3.0829281e-02,3.0704618e-02,3.0580640e-02,3.0457169e-02,3.0334383e-02,3.0212671e-02,3.0091733e-02,2.9971957e-02,2.9853463e-02,2.9735714e-02,2.9619187e-02,2.9503763e-02,2.9389620e-02,2.9276282e-02,2.9164255e-02,2.9053479e-02,2.8944105e-02,2.8835833e-02,2.8728932e-02,2.8623253e-02,2.8518856e-02,2.8415442e-02,2.8313339e-02,2.8211862e-02,2.8111696e-02,2.8012812e-02,2.7915031e-02,2.7818024e-02,2.7722031e-02,2.7627140e-02,2.7533621e-02,2.7441859e-02,2.7351767e-02,2.7263075e-02,2.7176201e-02,2.7091146e-02,2.7007490e-02,2.6925206e-02,2.6844472e-02,2.6765049e-02,2.6687026e-02,2.6610285e-02,2.6534766e-02,2.6460171e-02,2.6386917e-02,2.6314914e-02,2.6244551e-02,2.6175559e-02,2.6107907e-02,2.6042074e-02,2.5978088e-02,2.5915414e-02,2.5853842e-02,2.5793314e-02,2.5733888e-02,2.5676072e-02,2.5619388e-02,2.5564283e-02,2.5510132e-02,2.5457323e-02,2.5406837e-02,2.5357723e-02,2.5309920e-02,2.5263429e-02,2.5218546e-02,2.5175035e-02,2.5132895e-02,2.5091946e-02,2.5052726e-02,2.5014758e-02,2.4978101e-02,2.4942875e-02,2.4908900e-02,2.4876297e-02,2.4845064e-02,2.4815321e-02,2.4786949e-02,2.4760187e-02,2.4734676e-02,2.4710417e-02,2.4687529e-02,2.4665833e-02,2.4645746e-02,2.4626732e-02,2.4609089e-02,2.4592400e-02,2.4576664e-02,2.4562180e-02,2.4548173e-02,2.4535298e-02,2.4523795e-02,2.4513245e-02,2.4504244e-02,2.4496675e-02,2.4490595e-02,2.4486184e-02,2.4483263e-02,2.4481893e-02,2.4481893e-02,2.4483144e-02,2.4485767e-02,2.4490118e-02,2.4495780e-02,2.4503350e-02,2.4512529e-02,2.4523020e-02,2.4534881e-02,2.4548590e-02,2.4563670e-02,2.4580300e-02,2.4598181e-02,2.4617434e-02,2.4637163e-02,2.4657488e-02,2.4678946e-02,2.4701297e-02,2.4724901e-02,2.4749815e-02,2.4775863e-02,2.4803638e-02,2.4833679e-02,2.4865329e-02,2.4898291e-02,2.4932623e-02,2.4968326e-02,2.5005400e-02,2.5043607e-02,2.5083184e-02,2.5123239e-02,2.5164425e-02,2.5206804e-02,2.5250316e-02,2.5295019e-02,2.5341094e-02,2.5388360e-02,2.5436938e-02,2.5486588e-02,2.5537074e-02,2.5588870e-02,2.5641203e-02,2.5694191e-02,2.5747955e-02,2.5802493e-02,2.5857568e-02,2.5913417e-02,2.5969982e-02,2.6027143e-02,2.6084483e-02,2.6141405e-02,2.6197433e-02,2.6251793e-02,2.6303411e-02,2.6350737e-02,2.6392639e-02,2.6428163e-02,2.6457429e-02,2.6481509e-02,2.9488862e-02,2.9529169e-02,2.9578574e-02,2.9637594e-02,2.9706132e-02,2.9781820e-02,2.9862119e-02,2.9944086e-02,3.0024184e-02,3.0100413e-02,3.0173454e-02,3.0244963e-02,3.0315746e-02,3.0385759e-02,3.0454971e-02,3.0523604e-02,3.0591924e-02,3.0660212e-02,3.0728765e-02,3.0797904e-02,3.0867934e-02,3.0939130e-02,3.1011714e-02,3.1085784e-02,3.1161325e-02,3.1238284e-02,3.1316597e-02,3.1396259e-02,3.1477336e-02,3.1559978e-02,3.1644415e-02,3.1730950e-02,3.1819917e-02,3.1911802e-02,3.2007195e-02,3.2106791e-02,3.2211330e-02,3.2321498e-02,3.2437906e-02,3.2560967e-02,3.2690968e-02,3.2828104e-02,3.2972589e-02,3.3124696e-02,3.3284850e-02,3.3453528e-02,3.3631243e-02,3.3818521e-02,3.4015886e-02,3.4223922e-02,3.4443341e-02,3.4675032e-02,3.4920026e-02,3.5179459e-02,3.5454426e-02,3.5745859e-02,3.6054574e-02,3.6381170e-02,3.6726076e-02,3.7089612e-02,3.7472174e-02,3.7874166e-02,3.8296025e-02,3.8738381e-02,3.9201800e-02,3.9686866e-02,4.0194020e-02,4.0723458e-02,4.1275159e-02,4.1848864e-02,4.2444222e-02,4.3060787e-02,4.3698076e-02,4.4355545e-02,4.5032643e-02,4.5728672e-02,4.6442691e-02,4.7173552e-02,4.7919963e-02,4.8680507e-02,4.9453661e-02,5.0237812e-02,5.1031269e-02,5.1832326e-02,5.2639145e-02,5.3449865e-02,5.4262556e-02,5.5075184e-02,5.5885743e-02,5.6692172e-02,5.7492413e-02,5.8284476e-02,5.9066437e-02,5.9836511e-02,6.0593147e-02,6.1334990e-02,6.2060632e-02,6.2768847e-02,6.3458309e-02,6.4127803e-02,6.4776093e-02,6.5402046e-02,6.6004694e-02,6.6583365e-02,6.7137524e-02,6.7666836e-02,6.8171181e-02,6.8650424e-02,6.9104597e-02,6.9533795e-02,6.9938332e-02,7.0318833e-02,7.0676163e-02,7.1011350e-02,7.1325503e-02,7.1619660e-02,7.1894705e-02,7.2151363e-02,7.2390333e-02,7.2612301e-02,7.2818011e-02,7.3008358e-02,7.3184311e-02,7.3346913e-02,7.3497146e-02,7.3635995e-02,7.3764265e-02,7.3882669e-02,7.3991865e-02,7.4092522e-02,7.4185215e-02,7.4270606e-02,7.4349269e-02,7.4421704e-02,7.4488401e-02,7.4549824e-02,7.4606441e-02,7.4658856e-02,7.4707717e-02,7.4753612e-02,7.4797064e-02,7.4838437e-02,7.4877948e-02,7.4915677e-02,7.4951701e-02,7.4986205e-02,7.5019389e-02,7.5051546e-02,7.5083002e-02,7.5114071e-02,7.5145066e-02,7.5176306e-02,7.5207978e-02,7.5240217e-02,7.5273238e-02,7.5307131e-02,7.5342044e-02,7.5378060e-02,7.5415231e-02,7.5453579e-02,7.5493075e-02,7.5533643e-02,7.5575173e-02,7.5617626e-02,7.5660914e-02,7.5704992e-02,7.5749837e-02,7.5795352e-02,7.5841419e-02,7.5887799e-02,7.5934157e-02,7.5980142e-02,7.6025277e-02,7.6069340e-02,7.6112226e-02,7.6153949e-02,7.6194584e-02,7.6233998e-02,7.6271847e-02,7.6307565e-02,7.6340564e-02,7.6370284e-02,7.6396346e-02,7.6418571e-02,7.6437011e-02,7.6451793e-02,7.6463044e-02,7.6470733e-02,7.6474831e-02,7.6475240e-02,7.6471955e-02,7.6464973e-02,7.6454386e-02,7.6440305e-02,7.6422758e-02,7.6401800e-02,7.6377392e-02,7.6349489e-02,7.6318078e-02,7.6283239e-02,7.6245040e-02,7.6203585e-02,7.6159045e-02,7.6111540e-02,7.6061249e-02,7.6008290e-02,7.5952828e-02,7.5894997e-02,7.5834930e-02,7.5772837e-02,7.5708933e-02,7.5643480e-02,7.5576738e-02,7.5508982e-02,7.5440452e-02,7.5371325e-02,7.5301707e-02,7.5231582e-02,7.5160816e-02,7.5089261e-02,7.5016841e-02,7.4943528e-02,7.4869394e-02,7.4794590e-02,7.4719325e-02,7.4643746e-02,7.4567899e-02,7.4491709e-02,7.4415088e-02,7.4337915e-02,7.4260205e-02,7.4182019e-02,7.4103601e-02,7.4025065e-02,7.3946476e-02,7.3867835e-02,7.3789030e-02,7.3709905e-02,7.3630422e-02,7.3550656e-02,7.3470756e-02,7.3390946e-02,7.3311433e-02,7.3232338e-02,7.3153660e-02,7.3075280e-02,7.2996989e-02,7.2918549e-02,7.2839886e-02,7.2760880e-02,7.2681621e-02,7.2602250e-02,7.2522879e-02,7.2443523e-02,7.2364137e-02,7.2284549e-02,7.2204523e-02,7.2123826e-02,7.2042368e-02,7.1960256e-02,7.1877658e-02,7.1794830e-02,7.1712032e-02,7.1629480e-02,7.1547210e-02,7.1465209e-02,7.1383372e-02,7.1301587e-02,7.1219787e-02,7.1138069e-02,7.1056440e-02,7.0974991e-02,7.0893839e-02,7.0813105e-02,7.0732810e-02,7.0652910e-02,7.0573315e-02,7.0494041e-02,7.0415050e-02,7.0336267e-02,7.0257604e-02,7.0178904e-02,7.0100129e-02,7.0021346e-02,6.9942735e-02,6.9864661e-02,6.9787487e-02,6.9711514e-02,6.9636896e-02,6.9563538e-02,6.9491230e-02,6.9419861e-02,6.9349334e-02,6.9279574e-02,6.9210693e-02,6.9142863e-02,6.9076195e-02,6.9010817e-02,6.8946794e-02,6.8884164e-02,6.8822838e-02,6.8762705e-02,6.8703696e-02,6.8645887e-02,6.8589441e-02,6.8534642e-02,6.8481833e-02,6.8431206e-02,6.8382904e-02,6.8336889e-02,6.8293065e-02,6.8251222e-02,6.8211287e-02,6.8173215e-02,6.8136990e-02,6.8102792e-02,6.8070874e-02,6.8041459e-02,6.8014815e-02,6.7991160e-02,6.7970529e-02,6.7952909e-02,6.7938134e-02,6.7926034e-02,6.7916512e-02,6.7909561e-02,6.7905217e-02,6.7903668e-02,6.7905143e-02,6.7909889e-02,6.7918137e-02,6.7930087e-02,6.7945831e-02,6.7965463e-02,6.7988887e-02,6.8016052e-02,6.8046920e-02,6.8081416e-02,6.8119362e-02,6.8160698e-02,6.8205431e-02,6.8253651e-02,6.8305582e-02,6.8361461e-02,6.8421572e-02,6.8486169e-02,6.8555385e-02,6.8629242e-02,6.8707705e-02,6.8790689e-02,6.8877988e-02,6.8969481e-02,6.9065064e-02,6.9164678e-02,6.9268376e-02,6.9376260e-02,6.9488630e-02,6.9605738e-02,6.9727801e-02,6.9854967e-02,6.9987327e-02,7.0124894e-02,7.0267722e-02,7.0415862e-02,7.0569381e-02,7.0728406e-02,7.0892930e-02,7.1062908e-02,7.1238145e-02,7.1418479e-02,7.1603753e-02,7.1793959e-02,7.1989186e-02,7.2189599e-02,7.2395414e-02,7.2606891e-02,7.2824135e-02,7.3047280e-02,7.3276341e-02,7.3511332e-02,7.3752314e-02,7.3999323e-02,7.4252516e-02,7.4512064e-02,7.4778184e-02,7.5051084e-02,7.5331062e-02,7.5618207e-02,7.5912669e-02,7.6214455e-02,7.6523498e-02,7.6839656e-02,7.7162787e-02,7.7492811e-02,7.7829726e-02,7.8173786e-02,7.8525215e-02,7.8884274e-02,7.9251140e-02,7.9626001e-02,8.0008850e-02,8.0399841e-02,8.0799036e-02,8.1206575e-02,8.1622496e-02,8.2047120e-02,8.2480550e-02,8.2923047e-02,8.3374761e-02,8.3835885e-02,8.4306732e-02,8.4787376e-02,8.5278131e-02,8.5779183e-02,8.6290672e-02,8.6812705e-02,8.7345310e-02,8.7888420e-02,8.8442288e-02,8.9007035e-02,8.9582838e-02,9.0169802e-02,9.0768173e-02,9.1377944e-02,9.1999166e-02,9.2632204e-02,9.3277022e-02,9.3933940e-02,9.4603129e-02,9.5284745e-02,9.5978633e-02,9.6684732e-02,9.7402930e-02,9.8132998e-02,9.8874837e-02,9.9628687e-02,0.1003947,0.1011731,0.1019639,0.1027673,0.1035831,0.1044111,0.1052507,0.1061018,0.1069642,0.1078376,0.1087222,0.1096178,0.1105243,0.1114418,0.1123700,0.1133088,0.1142577,0.1152169,0.1161858,0.1171641,0.1181513,0.1191471,0.1201510,0.1211628,0.1221821,0.1232086,0.1242420,0.1252823,0.1263289,0.1273811,0.1284385,0.1295002,0.1305658,0.1316345,0.1327058,0.1337789,0.1348535,0.1359292,0.1370058,0.1380824,0.1391586,0.1402338,0.1413075,0.1423791,0.1434483,0.1445147,0.1455779,0.1466379,0.1476943,0.1487467,0.1497948,0.1508386,0.1518777,0.1529122,0.1539418,0.1549666,0.1559866,0.1570020,0.1580127,0.1590192,0.1600218,0.1610209,0.1620171,0.1630108,0.1640026,0.1649932,0.1659833,0.1669740,0.1679664,0.1689612,0.1699599,0.1709635,0.1719730,0.1729900,0.1740161,0.1750530,0.1761023,0.1771663,0.1782465,0.1793451,0.1804636,0.1816039,0.1827680,0.1839586,0.1851783,0.1864300,0.1877168,0.1890419,0.1904084,0.1918194,0.1932779,0.1947870,0.1963502,0.1979706,0.1996518,0.2013974,0.2032115,0.2050982,0.2070620,0.2091074,0.2112392,0.2134624,0.2157812,0.2182004,0.2207254,0.2233614,0.2261139,0.2289888,0.2319930,0.2351328,0.2384151,0.2418469,0.2454352,0.2491868,0.2531103,0.2572139,0.2615051,0.2659917,0.2706823,0.2755855,0.2807077,0.2860575,0.2916411,0.2974661,0.3035392,0.3098657,0.3164512,0.3232988,0.3304141,0.3378020,0.3454650,0.3534053,0.3616269,0.3701329,0.3789239,0.3879995,0.3973617,0.4070105,0.4169447,0.4271661,0.4376739,0.4484656,0.4595378,0.4708895,0.4825183,0.4944186,0.5065826,0.5190054,0.5316800,0.5445939,0.5577386,0.5711026,0.5846749,0.5984421,0.6123908,0.6265073,0.6407718,0.6551687,0.6696806,0.6842870,0.6989669,0.7137040,0.7284813,0.7432790,0.7580776,0.7728620,0.7876126,0.8023122,0.8169481,0.8315009,0.8459520,0.8602833,0.8744817,0.8885346,0.9024271,0.9161451,0.9296783,0.9430156,0.9561422,0.9690484,0.9817250,0.9941595,1.0063379,1.0182648,1.0299402,1.0413541,1.0525070,1.0633999,1.0740318,1.0844021,1.0945123,1.1043639,1.1139565,1.1232905,1.1323704,1.1412004,1.1497825,1.1581255,1.1662371,1.1741215,1.1817780,1.1892184,1.1964512,1.2034750,1.2102933,1.2169119,1.2233362,1.2295687,1.2356153,1.2414824,1.2471727,1.2526931,1.2580501,1.2632465,1.2682828,1.2731612,1.2778838,1.2824522,1.2868652,1.2911309,1.2952569,1.2992455,1.3031012,1.3068283,1.3104290,1.3139021,1.3172480,1.3204652,1.3235524,1.3265102,1.3293417,1.3320510,1.3346418,1.3371172,1.3394794,1.3417284,1.3438618,1.3458856,1.3478047,1.3496208,1.3513381,1.3529602,1.3544891,1.3559245,1.3572664,1.3585167,1.3596779,1.3607534,1.3617474,1.3626660,1.3635138,1.3642933,1.3650053,1.3656486,1.3662186,1.3667154,1.3671403,1.3674923,1.3677735,1.3679874,1.3681365,1.3682221,1.3682438,1.3681986,1.3680841,1.3678964,1.3676322,1.3672889,1.3668634,1.3663529,1.3657553,1.3650671,1.3642817,1.3633975,1.3624120,1.3613182,1.3601114,1.3587849,1.3573337,1.3557528,1.3540381,1.3521860,1.3501940,1.3480606,1.3457820,1.3433540,1.3407727,1.3380358,1.3351402,1.3320851,1.3288680,1.3254948,1.3219697,1.3182932,1.3144689,1.3105000,1.3063898,1.3021419,1.2977611,1.2932529,1.2886219,1.2838740,1.2790155,1.2740514,1.2689880,1.2638307,1.2585833,1.2532505,1.2478359,1.2423463,1.2367860,1.2311549,1.2254573,1.2196970,1.2138764,1.2080001,1.2020749,1.1961067,1.1901006,1.1840630,1.1779978,1.1719071,1.1657752,1.1596096,1.1534250,1.1472217,1.1410037,1.1347749,1.1285422,1.1223083,1.1160744,1.1098442,1.1036192,1.0973979,1.0911800,1.0849683,1.0787630,1.0725672,1.0663823,1.0602077,1.0540437,1.0478890,1.0417434,1.0356050,1.0294757,1.0233555,1.0172447,1.0111467,1.0050616,0.9989912,0.9929375,0.9869018,0.9808863,0.9748912,0.9689179,0.9629666,0.9570401,0.9511374,0.9452586,0.9394053,0.9335764,0.9277730,0.9219950,0.9162438,0.9105216,0.9048270,0.8991635,0.8935307,0.8879290,0.8823589,0.8768205,0.8713145,0.8658396,0.8603979,0.8549887,0.8496147,0.8442783,0.8389758,0.8337109,0.8284823,0.8232866,0.8181242,0.8129953,0.8079012,0.8028408,0.7978160,0.7928257,0.7878727,0.7829580,0.7780789,0.7732376,0.7684318,0.7636620,0.7589254,0.7542236,0.7495568,0.7449237,0.7403268,0.7357622,0.7312304,0.7267353,0.7222739,0.7178484,0.7134561,0.7090983,0.7047715,0.7004781,0.6962192,0.6919932,0.6878022,0.6836445,0.6795200,0.6754293,0.6713687,0.6673405,0.6633432,0.6593778,0.6554434,0.6515403,0.6476708,0.6438325,0.6400265,0.6362509,0.6325059,0.6287909,0.6251074,0.6214558,0.6178344,0.6142441,0.6106826,0.6071495,0.6036462,0.6001702,0.5967245,0.5933281,0.5899567,0.5866140,0.5832999,0.5800133,0.5767558,0.5735259,0.5703244,0.5671493,0.5640008,0.5608801,0.5577852,0.5547175,0.5516765,0.5486600,0.5456702,0.5427054,0.5397685,0.5368571,0.5339710,0.5311105,0.5282747,0.5254643,0.5226786,0.5199163,0.5171789,0.5144639,0.5117732,0.5091058,0.5064611,0.5038401,0.5012428,0.4986680,0.4961163,0.4935870,0.4910824,0.4885986,0.4861373,0.4836984,0.4812804,0.4788848,0.4765111,0.4741606,0.4718336,0.4695289,0.4672464,0.4649852,0.4627452,0.4605252,0.4583243,0.4561434,0.4539810,0.4518377,0.4497145,0.4476095,0.4455241,0.4434589,0.4414129,0.4393868,0.4373806,0.4353942,0.4334275,0.4314794,0.4295499,0.4276379,0.4257437,0.4238672,0.4220076,0.4201661,0.4183419,0.4165354,0.4147473,0.4129757,0.4112216,0.4094843,0.4077649,0.4060621,0.4043758,0.4027067,0.4010540,0.3994181,0.3977990,0.3961950,0.3946069,0.3930342,0.3914773,0.3899359,0.3884099,0.3868992,0.3854038,0.3839230,0.3824567,0.3810045,0.3795677,0.3781446,0.3767362,0.3753425,0.3739633,0.3725988,0.3712484,0.3699117,0.3685883,0.3672773,0.3659790,0.3646929,0.3634195,0.3621595,0.3609110,0.3596753,0.3584517,0.3572406,0.3560416,0.3548547,0.3536795,0.3525158,0.3513638,0.3502229,0.3490929,0.3479746,0.3468674,0.3457717,0.3446875,0.3436145,0.3425526,0.3415021,0.3404618,0.3394314,0.3384104,0.3373992,0.3363975,0.3354056,0.3344234,0.3334507,0.3324881,0.3315354,0.3305929,0.3296603,0.3287370,0.3278229,0.3269176,0.3260210,0.3251330,0.3242537,0.3233828,0.3225203,0.3216658,0.3208193,0.3199810,0.3191509,0.3183290,0.3175146,0.3167075,0.3159075,0.3151147,0.3143294,0.3135516,0.3127815,0.3120188,0.3112636,0.3105157,0.3097752,0.3090416,0.3083148,0.3075951,0.3068827,0.3061773,0.3054789,0.3047874,0.3041023,0.3034237,0.3027511,0.3020847,0.3014246,0.3007710,0.3001240,0.2994835,0.2988497,0.2982224,0.2976016,0.2969870,0.2963783,0.2957758,0.2951792,0.2945886,0.2940038,0.2934245,0.2928514,0.2922840,0.2917222,0.2911661,0.2906159,0.2900713,0.2895324,0.2889992,0.2884716,0.2879491,0.2874320,0.2869203,0.2864143,0.2859134,0.2854177,0.2849274,0.2844423,0.2839625,0.2834881,0.2830189,0.2825551,0.2820965,0.2816431,0.2811951,0.2807526,0.2803157,0.2798840,0.2794574,0.2790358,0.2786187,0.2782063,0.2777988,0.2773961,0.2769985,0.2766060,0.2762190,0.2758374,0.2754611,0.2750904,0.2747249,0.2743645,0.2740095,0.2736596,0.2733152,0.2729761,0.2726421,0.2723134,0.2719896,0.2716706,0.2713563,0.2710466,0.2707419,0.2704422,0.2701478,0.2698584,0.2695740,0.2692945,0.2690193,0.2687485,0.2684817,0.2682192,0.2679612,0.2677078,0.2674594,0.2672163,0.2669784,0.2667459,0.2665185,0.2662963,0.2660789,0.2658664,0.2656587,0.2654558,0.2652582,0.2650661,0.2648798,0.2646993,0.2645246,0.2643556,0.2641923,0.2640347,0.2638824,0.2637358,0.2635947,0.2634594,0.2633300,0.2632064,0.2630887,0.2629767,0.2628703,0.2627696,0.2626744,0.2625847,0.2625005,0.2624219,0.2623487,0.2622810,0.2622186,0.2621616,0.2621099,0.2620636,0.2620223,0.2619860,0.2619545,0.2619285,0.2619078,0.2618929,0.2618840,0.2618809,0.2618838,0.2618927,0.2619079,0.2619292,0.2619566,0.2619898,0.2620288,0.2620735,0.2621243,0.2621810,0.2622435,0.2623120,0.2623866,0.2624674,0.2625540,0.2626466,0.2627455,0.2628507,0.2629622,0.2630800,0.2632045,0.2633355,0.2634730,0.2636171,0.2637676,0.2639246,0.2640886,0.2642596,0.2644376,0.2646224,0.2648143,0.2650132,0.2652191,0.2654319,0.2656515,0.2658779,0.2661110,0.2663509,0.2665975,0.2668511,0.2671117,0.2673795,0.2676544,0.2679368,0.2682264,0.2685231,0.2688267,0.2691375,0.2694555,0.2697809,0.2701140,0.2704547,0.2708032,0.2711599,0.2715250,0.2718984,0.2722806,0.2726714,0.2730708,0.2734787,0.2738954,0.2743210,0.2747557,0.2751993,0.2756517,0.2761132,0.2765843,0.2770650,0.2775556,0.2780564,0.2785674,0.2790885,0.2796202,0.2801623,0.2807151,0.2812785,0.2818523,0.2824365,0.2830316,0.2836374,0.2842546,0.2848822,0.2855211,0.2861710,0.2868327,0.2875059,0.2881908,0.2888873,0.2895953,0.2903154,0.2910471,0.2917903,0.2925454,0.2933128,0.2940926,0.2948848,0.2956893,0.2965065,0.2973366,0.2981788,0.2990336,0.2999014,0.3007822,0.3016757,0.3025822,0.3035016,0.3044341,0.3053798,0.3063389,0.3073116,0.3082977,0.3092969,0.3103088,0.3113331,0.3123701,0.3134198,0.3144825,0.3155575,0.3166456,0.3177469,0.3188609,0.3199874,0.3211257,0.3222758,0.3234374,0.3246103,0.3257938,0.3269876,0.3281918,0.3294059,0.3306307,0.3318645,0.3331082,0.3343611,0.3356231,0.3368933,0.3381715,0.3394575,0.3407511,0.3420522,0.3433602,0.3446744,0.3459938,0.3473175,0.3486452,0.3499753,0.3513073,0.3526408,0.3539755,0.3553110,0.3566469,0.3579827,0.3593173,0.3606502,0.3619806,0.3633083,0.3646325,0.3659508,0.3672595,0.3685611,0.3698552,0.3711409,0.3724173,0.3736838,0.3749394,0.3761833,0.3774157,0.3786354,0.3798420,0.3810344,0.3822123,0.3833756,0.3845233,0.3856549,0.3867695,0.3878664,0.3889450,0.3900045,0.3910443,0.3920640,0.3930637,0.3940424,0.3949999,0.3959360,0.3968497,0.3977414,0.3986104,0.3994557,0.4002784,0.4010781,0.4018538,0.4026057,0.4033334,0.4040370,0.4047167,0.4053728,0.4060054,0.4066147,0.4072009,0.4077644,0.4083052,0.4088235,0.4093192,0.4097930,0.4102444,0.4106734,0.4110810,0.4114666,0.4118306,0.4121734,0.4124956,0.4127980,0.4130816,0.4133472,0.4135956,0.4138270,0.4140422,0.4142416,0.4144256,0.4145946,0.4147490,0.4148895,0.4150163,0.4151298,0.4152316,0.4153213,0.4153998,0.4154677,0.4155259,0.4155749,0.4156154,0.4156485,0.4156745,0.4156946,0.4157092,0.4157186,0.4157237,0.4157245,0.4157218,0.4157161,0.4157079,0.4156978,0.4156868,0.4156755,0.4156647,0.4156550,0.4156466,0.4156403,0.4156370,0.4156371,0.4156416,0.4156511,0.4156662,0.4156873,0.4157152,0.4157503,0.4157928,0.4158435,0.4159026,0.4159707,0.4160481,0.4161355,0.4162337,0.4163432,0.4164647,0.4165987,0.4167458,0.4169064,0.4170811,0.4172706,0.4174757,0.4176965,0.4179338,0.4181877,0.4184587,0.4187474,0.4190545,0.4193812,0.4197267,0.4200929,0.4204808,0.4208912,0.4213249,0.4217826,0.4222653,0.4227736,0.4233086,0.4238710,0.4244620,0.4250826,0.4257342,0.4264177,0.4271343,0.4278855,0.4286726,0.4294980,0.4303606,0.4312637,0.4322096,0.4332005,0.4342386,0.4353259,0.4364652,0.4376583,0.4389072,0.4402134,0.4415782,0.4430036,0.4444903,0.4460392,0.4476510,0.4493262,0.4510670,0.4528751,0.4547475,0.4566882,0.4586990,0.4607830,0.4629428,0.4651819,0.4675041,0.4699149,0.4724186,0.4750204,0.4777256,0.4805387,0.4834660,0.4865116,0.4896799,0.4929752,0.4964029,0.4999715,0.5036765,0.5075288,0.5115327,0.5156949,0.5200241,0.5245274,0.5292114,0.5340853,0.5391603,0.5444456,0.5499517,0.5556886,0.5616655,0.5678946,0.5743834,0.5811407,0.5881765,0.5955036,0.6031134,0.6110224,0.6192380,0.6277674,0.6366223,0.6458102,0.6553416,0.6652275,0.6754800,0.6861175,0.6971548,0.7086108,0.7205057,0.7328613,0.7457064,0.7590691,0.7729868,0.7874490,0.8024989,0.8181664,0.8344721,0.8514380,0.8690843,0.8874382,0.9065166,0.9263374,0.9469163,0.9682656,0.9904057,1.0133450,1.0370960,1.0616704,1.0870792,1.1133530,1.1405188,1.1685336,1.1974407,1.2272673,1.2580276,1.2897284,1.3223939,1.3560410,1.3907033,1.4263972,1.4631455,1.5009694,1.5398856,1.5799266,1.6211010,1.6634212,1.7068930,1.7515268,1.7973647,1.8443007,1.8923745,1.9415654,1.9918697,2.0432475,2.0956571,2.1490405,2.2033200,2.2584267,2.3142481,2.3706698,2.4275661,2.4847989,2.5422435,2.5997238,2.6570430,2.7139556,2.7701929,2.8254979,2.8795481,2.9320593,2.9827833,3.0315440,3.0781806,3.1225708,3.1646047,3.2041736,3.2411935,3.2755835,3.3073087,3.3363838,3.3628714,3.3868849,3.4085464,3.4279783,3.4452887,3.4607787,3.4745641,3.4868782,3.4980021,3.5082297,3.5178304,3.5269911,3.5357933,3.5442131,3.5521550,3.5595093,3.5662003,3.5722249,3.5776560,3.5826244,3.5872762,3.5917377,3.5960853,3.6003423,3.6044762,3.6084347,3.6121712,3.6156740,3.6189802,3.6221774,3.6253843,3.6287212,3.6322684,3.6360295,3.6399174,3.6437676,3.6473837,3.6505985,3.6533237,3.6555643,3.6574075,3.6590128,3.6605120,3.6620476,3.6637475,3.6657274,3.6680744,3.6708217,3.6739233,3.6772513,3.6806266,3.6838768,3.6869004,3.6896977,3.6923666,3.6950541,3.6978920,3.7009482,3.7041969,3.7075210,3.7107816,3.7138343,3.7165744,3.7189531,3.7209828,3.7227197,3.7242479,3.7256596,3.7270386,3.7284508,3.7299447,3.7315598,3.7333384,3.7353325,3.7375998,3.7401793,3.7430596,3.7461171,3.7491701,3.7519627,3.7542455,3.7558584,3.7567892,3.7571940,3.7573605,3.7576251,3.7582798,3.7594922,3.7612789,3.7635238,3.7660413,3.7686439,3.7711966,3.7736337,3.7759337,3.7780933,3.7800643,3.7817602,3.7830653,3.7838786,3.7841592,3.7839632,3.7834558,3.7828822,3.7825124,3.7825685,3.7831542,3.7842197,3.7855628,3.7868745,3.7878208,3.7881205,3.7876148,3.7863905,3.7846069,3.7825608,3.7805724,3.7788930,3.7776401,3.7767787,3.7761583,3.7755828,3.7748911,3.7740040,3.7729318,3.7717402,3.7704983,3.7692330,3.7679071,3.7664297,3.7647035,3.7626247,3.7601273,3.7571883,3.7538366,3.7501445,3.7462149,3.7421567,3.7380526,3.7339208,3.7296965,3.7252426,3.7203956,3.7150335,3.7091289,3.7027719,3.6961401,3.6894319,3.6827955,3.6762781,3.6698294,3.6633267,3.6566381,3.6496592,3.6423302,3.6346235,3.6265159,3.6179812,3.6089945,3.5995564,3.5897222,3.5795844,3.5692687,3.5588791,3.5484717,3.5380404,3.5275333,3.5168827,3.5060318,3.4949493,3.4836287,3.4720945,3.4603837,3.4485397,3.4365969,3.4245677,3.4124477,3.4002044,3.3877845,3.3751318,3.3621829,3.3489077,3.3353102,3.3214397,3.3073986,3.2932937,3.2792318,3.2652874,3.2514837,3.2377837,3.2241228,3.2104263,3.1966431,3.1827605,3.1687968,3.1548016,3.1408238,3.1268935,3.1130192,3.0991812,3.0853572,3.0715253,3.0576730,3.0437899,3.0298803,3.0159504,3.0020118,2.9880812,2.9741697,2.9602971,2.9464793,2.9327266,2.9190593,2.9054792,2.8919940,2.8786099,2.8653266,2.8521314,2.8390126,2.8259487,2.8129067,2.7998590,2.7867727,2.7736301,2.7604272,2.7471805,2.7339244,2.7207015,2.7075605,2.6945398,2.6816611,2.6689286,2.6563277,2.6438422,2.6314521,2.6191425,2.6068978,2.5947123,2.5825758,2.5704877,2.5584478,2.5464535,2.5345106,2.5226252,2.5108023,2.4990480,2.4873588,2.4757366,2.4641817,2.4527025,2.4413013,2.4299748,2.4187236,2.4075427,2.3964233,2.3853533,2.3743258,2.3633394,2.3523965,2.3415031,2.3306630,2.3198817,2.3091636,2.2985160,2.2879405,2.2774365,2.2670081,2.2566535,2.2463706,2.2361469,2.2259769,2.2158511,2.2057660,2.1957223,2.1857162,2.1757569,2.1658523,2.1560113,2.1462409,2.1365421,2.1269169,2.1173630,2.1078753,2.0984480,2.0890696,2.0797372,2.0704484,2.0612051,2.0520062,2.0428579,2.0337634,2.0247271,2.0157456,2.0068178,1.9979444,1.9891224,1.9803499,1.9716246,1.9629401,1.9543085,1.9457178,1.9371731,1.9286758,1.9202285,1.9118333,1.9034910,1.8952011,1.8869625,1.8787743,1.8706245,1.8625152,1.8544447,1.8464137,1.8384229,1.8304746,1.8225726,1.8147178,1.8069121,1.7991574,1.7914464,1.7837808,1.7761590,1.7685804,1.7610456,1.7535560,1.7461122,1.7387170,1.7313668,1.7240574,1.7167888,1.7095582,1.7023652,1.6952083,1.6880884,1.6810056,1.6739610,1.6669576,1.6599972,1.6530747,1.6461898,1.6393470,1.6325433,1.6257770,1.6190487,1.6123605,1.6057103,1.5991015,1.5925303,1.5859979,1.5795038,1.5730455,1.5666231,1.5602361,1.5538836,1.5475653,1.5412817,1.5350341,1.5288186,1.5226381,1.5164945,1.5103874,1.5043175,1.4982871,1.4922928,1.4863350,1.4804151,1.4745272,1.4686736,1.4628538,1.4570669,1.4513125,1.4455893,1.4398975,1.4342372,1.4286107,1.4230133,1.4174474,1.4119148,1.4064156,1.4009504,1.3955202,1.3901219,1.3847554,1.3794218,1.3741224,1.3688536,1.3636198,1.3584216,1.3532586,1.3481297,1.3430352,1.3379724,1.3329408,1.3279407,1.3229696,1.3180301,1.3131241,1.3082520,1.3034143,1.2986112,1.2938434,1.2891098,1.2844114,1.2797489,1.2751181,1.2705206,1.2659562,1.2614244,1.2569262,1.2524606,1.2480268,1.2436249,1.2392554,1.2349148,1.2306043,1.2263238,1.2220749,1.2178557,1.2136669,1.2095095,1.2053840,1.2012918,1.1972339,1.1932068,1.1892146,1.1852556,1.1813293,1.1774353,1.1735734,1.1697426,1.1659431,1.1621747,1.1584351,1.1547251,1.1510453,1.1473944,1.1437726,1.1401808,1.1366190,1.1330880,1.1295888,1.1261210,1.1226851,1.1192803,1.1159060,1.1125615,1.1092453,1.1059572,1.1026957,1.0994608,1.0962534,1.0930722,1.0899189,1.0867920,1.0836934,1.0806227,1.0775800,1.0745647,1.0715773,1.0686178,1.0656832,1.0627745,1.0598915,1.0570343,1.0542030,1.0513982,1.0486193,1.0458665,1.0431403,1.0404413,1.0377684,1.0351212,1.0325011,1.0299072,1.0273385,1.0247941,1.0222735,1.0197765,1.0173039,1.0148544,1.0124290,1.0100288,1.0076545,1.0053060,1.0029824,1.0006827,0.9984064,0.9961526,0.9939217,0.9917113,0.9895227,0.9873556,0.9852105,0.9830869,0.9809829,0.9789021,0.9768410,0.9747997,0.9727778,0.9707791,0.9688005,0.9668411,0.9649019,0.9629834,0.9610829,0.9592005,0.9573372,0.9554932,0.9536675,0.9518604,0.9500713,0.9483031,0.9465542,0.9448242,0.9431135,0.9414221,0.9397497,0.9380963,0.9364628,0.9348480,0.9332523,0.9316750,0.9301153,0.9285729,0.9270484,0.9255418,0.9240531,0.9225820,0.9211296,0.9196961,0.9182799,0.9168823,0.9155023,0.9141412,0.9127992,0.9114758,0.9101713,0.9088855,0.9076169,0.9063663,0.9051322,0.9039153,0.9027146,0.9015307,0.9003627,0.8992120,0.8980777,0.8969607,0.8958603,0.8947772,0.8937107,0.8926610,0.8916268,0.8906081,0.8896037,0.8886162,0.8876444,0.8866892,0.8857498,0.8848258,0.8839168,0.8830224,0.8821434,0.8812783,0.8804283,0.8795927,0.8787732,0.8779692,0.8771817,0.8764101,0.8756553,0.8749163,0.8741933,0.8734853,0.8727932,0.8721164,0.8714551,0.8708096,0.8701802,0.8695667,0.8689693,0.8683881,0.8678233,0.8672751,0.8667433,0.8662274,0.8657273,0.8652424,0.8647718,0.8643156,0.8638741,0.8634464,0.8630325,0.8626327,0.8622471,0.8618760,0.8615196,0.8611786,0.8608525,0.8605410,0.8602448,0.8599639,0.8596987,0.8594489,0.8592139,0.8589944,0.8587889,0.8585963,0.8584160,0.8582472,0.8580896,0.8579437,0.8578097,0.8576886,0.8575815,0.8574890,0.8574120,0.8573505,0.8573040,0.8572721,0.8572540,0.8572488,0.8572584,0.8572816,0.8573189,0.8573707,0.8574373,0.8575191,0.8576157,0.8577272,0.8578529,0.8579931,0.8581471,0.8583148,0.8584962,0.8586912,0.8589000,0.8591231,0.8593608,0.8596133,0.8598802,0.8601617,0.8604568,0.8607655,0.8610892,0.8614273,0.8617797,0.8621475,0.8625301,0.8629287,0.8633425,0.8637711,0.8642136,0.8646704,0.8651409,0.8656254,0.8661250,0.8666393,0.8671691,0.8677139,0.8682746,0.8688497,0.8694398,0.8700441,0.8706627,0.8712956,0.8719441,0.8726078,0.8732880,0.8739837,0.8746953,0.8754221,0.8761646,0.8769220,0.8776956,0.8784850,0.8792905,0.8801106,0.8809462,0.8817962,0.8826610,0.8835399,0.8844344,0.8853445,0.8862707,0.8872125,0.8881701,0.8891425,0.8901325,0.8911389,0.8921622,0.8932025,0.8942592,0.8953315,0.8964186,0.8975211,0.8986382,0.8997707,0.9009176,0.9020798,0.9032561,0.9044477,0.9056547,0.9068781,0.9081178,0.9093751,0.9106488,0.9119418,0.9132521,0.9145805,0.9159249,0.9172884,0.9186687,0.9200667,0.9214811,0.9229134,0.9243629,0.9258305,0.9273156,0.9288194,0.9303405,0.9318792,0.9334362,0.9350097,0.9366008,0.9382086,0.9398340,0.9414758,0.9431364,0.9448138,0.9465095,0.9482230,0.9499552,0.9517049,0.9534733,0.9552572,0.9570606,0.9588797,0.9607168,0.9625701,0.9644418,0.9663306,0.9682387,0.9701645,0.9721105,0.9740755,0.9760606,0.9780644,0.9800879,0.9821289,0.9841890,0.9862682,0.9883666,0.9904827,0.9926149,0.9947648,0.9969302,0.9991131,1.0013123,1.0035306,1.0057670,1.0080237,1.0102996,1.0125968,1.0149131,1.0172498,1.0196071,1.0219854,1.0243829,1.0268028,1.0292428,1.0317056,1.0341889,1.0366943,1.0392185,1.0417640,1.0443259,1.0469092,1.0495099,1.0521307,1.0547690,1.0574301,1.0601103,1.0628110,1.0655310,1.0682688,1.0710267,1.0738028,1.0766003,1.0794168,1.0822539,1.0851094,1.0879869,1.0908840,1.0938021,1.0967425,1.0997065,1.1026900,1.1056954,1.1087207,1.1117665,1.1148305,1.1179155,1.1210183,1.1241424,1.1272855,1.1304501,1.1336335,1.1368399,1.1400647,1.1433127,1.1465789,1.1498657,1.1531707,1.1564970,1.1598444,1.1632140,1.1666105,1.1700321,1.1734781,1.1769462,1.1804335,1.1839398,1.1874639,1.1910050,1.1945633,1.1981403,1.2017386,1.2053585,1.2090017,1.2126663,1.2163538,1.2200623,1.2237920,1.2275428,1.2313144,1.2351069,1.2389189,1.2427492,1.2465982,1.2504654,1.2543499,1.2582519,1.2621710,1.2661099,1.2700692,1.2740476,1.2780459,1.2820654,1.2861080,1.2901740,1.2942635,1.2983741,1.3025055,1.3066553,1.3108234,1.3150120,1.3192230,1.3234596,1.3277220,1.3320124,1.3363287,1.3406706,1.3450338,1.3494169,1.3538172,1.3582358,1.3626734,1.3671305,1.3716068,1.3761011,1.3806119,1.3851391,1.3896844,1.3942479,1.3988314,1.4034350,1.4080588,1.4127022,1.4173646,1.4220468,1.4267485,1.4314723,1.4362200,1.4409931,1.4457914,1.4506137,1.4554573,1.4603224,1.4652081,1.4701124,1.4750354,1.4799771,1.4849358,1.4899123,1.4949085,1.4999254,1.5049649,1.5100284,1.5151138,1.5202193,1.5253428,1.5304838,1.5356431,1.5408212,1.5460223,1.5512472,1.5564977,1.5617715,1.5670649,1.5723774,1.5777075,1.5830531,1.5884157,1.5937955,1.5991905,1.6045985,1.6100174,1.6154453,1.6208824,1.6263316,1.6317961,1.6372836,1.6427976,1.6483406,1.6539134,1.6595125,1.6651354,1.6707767,1.6764356,1.6821116,1.6878058,1.6935205,1.6992584,1.7050208,1.7108067,1.7166140,1.7224410,1.7282850,1.7341443,1.7400186,1.7459056,1.7518049,1.7577182,1.7636454,1.7695881,1.7755488,1.7815281,1.7875271,1.7935429,1.7995750,1.8056214,1.8116813,1.8177562,1.8238469,1.8299576,1.8360901,1.8422488,1.8484358,1.8546509,1.8608918,1.8671527,1.8734255,1.8797039,1.8859842,1.8922676,1.8985614,1.9048772,1.9112278,1.9176229,1.9240659,1.9305524,1.9370712,1.9436083,1.9501516,1.9566928,1.9632305,1.9697689,1.9763159,1.9828821,1.9894779,1.9961098,2.0027828,2.0094938,2.0162342,2.0229909,2.0297437,2.0364778,2.0431852,2.0498664,2.0565329,2.0632038,2.0699008,2.0766432,2.0834413,2.0902982,2.0972080,2.1041596,2.1111395,2.1181390,2.1251540,2.1321836,2.1392329,2.1463046,2.1533985,2.1605115,2.1676345,2.1747630,2.1818888,2.1890109,2.1961298,2.2032516,2.2103815,2.2175257,2.2246890,2.2318802,2.2391062,2.2463796,2.2537105,2.2611072,2.2685740,2.2761061,2.2836964,2.2913327,2.2990024,2.3066895,2.3143809,2.3220677,2.3297470,2.3374181,2.3450849,2.3527532,2.3604252,2.3680999,2.3757734,2.3834438,2.3911138,2.3987935,2.4065015,2.4142656,2.4221122,2.4300575,2.4381008,2.4462214,2.4543791,2.4625287,2.4706326,2.4786732,2.4866581,2.4946220,2.5026150,2.5106866,2.5188749,2.5271933,2.5356290,2.5441456,2.5526934,2.5612192,2.5696805,2.5780473,2.5863090,2.5944755,2.6025777,2.6106610,2.6187799,2.6269803,2.6352918,2.6437223,2.6522613,2.6608872,2.6695752,2.6783080,2.6870699,2.6958406,2.7045979,2.7133167,2.7219787,2.7305753,2.7391124,2.7476039,2.7560737,2.7645378,2.7730083,2.7814987,2.7900248,2.7986064,2.8072710,2.8160474,2.8249621,2.8340299,2.8432474,2.8525832,2.8619730,2.8713255,2.8805375,2.8895209,2.8982248,2.9066486,2.9148393,2.9228747,2.9308481,2.9388447,2.9469349,2.9551649,2.9635510,2.9720736,2.9806805,2.9892967,2.9978449,3.0062685,3.0145428,3.0226676,3.0306423,3.0384355,3.0459785,3.0531917,3.0600438,3.0666034,3.0730588,3.0796690,3.0866687,3.0941713,3.1021206,3.1103156,3.1184967,3.1264501,3.1340797,3.1414173,3.1485765,3.1556869,3.1628280,3.1700094,3.1771827,3.1842775,3.1912367,3.1980331,3.2046611,3.2111166,3.2173872,3.2234542,3.2293098,3.2349710,3.2404792,3.2458835,3.2512116,3.2564497,3.2615426,3.2664127,3.2709959,3.2752717,3.2792881,3.2831628,3.2870646,3.2911651,3.2955766,3.3003006,3.3052170,3.3101275,3.3148324,3.3191986,3.3231773,3.3267705,3.3299737,3.3327599,3.3351147,3.3371053,3.3389187,3.3408222,3.3430567,3.3457277,3.3487630,3.3519642,3.3551226,3.3581231,3.3609815,3.3637979,3.3666642,3.3695891,3.3724751,3.3751514,3.3774350,3.3791914,3.3803771,3.3810642,3.3814359,3.3817568,3.3823121,3.3833418,3.3849764,3.3872097,3.3898971,3.3927739,3.3954918,3.3976703,3.3989682,3.3991601,3.3981919,3.3961825,3.3933752,3.3900545,3.3863425
"w1-07",32.0000000,2.0102024e-02,2.0040035e-02,1.9979239e-02,1.9923687e-02,1.9874334e-02,1.9832134e-02,1.9795179e-02,1.9758463e-02,1.9718647e-02,1.9676208e-02,1.9630194e-02,1.9579887e-02,1.9530058e-02,1.9485235e-02,1.9449949e-02,1.9425869e-02,1.9414186e-02,1.9412518e-02,1.9417763e-02,1.9427538e-02,1.9437790e-02,1.9448042e-02,1.9450665e-02,1.9443274e-02,1.9423723e-02,1.9391775e-02,1.9345999e-02,1.9291162e-02,1.9233227e-02,1.9179106e-02,1.9135952e-02,1.9107342e-02,1.9097567e-02,1.9104719e-02,1.9121170e-02,1.9137383e-02,1.9148111e-02,1.9146204e-02,1.9133806e-02,1.9112825e-02,1.9091606e-02,1.9072771e-02,1.9058466e-02,1.9049168e-02,1.9040585e-02,1.9031763e-02,1.9019604e-02,1.9005775e-02,1.8991709e-02,1.8979549e-02,1.8975735e-02,1.8982887e-02,1.8999100e-02,1.9020319e-02,1.9042015e-02,1.9062519e-02,1.9072771e-02,1.9075394e-02,1.9071341e-02,1.9057274e-02,1.9037962e-02,1.9018173e-02,1.9002199e-02,1.8988371e-02,1.8980503e-02,1.8975973e-02,1.8975735e-02,1.8975258e-02,1.8974304e-02,1.8965244e-02,1.8953323e-02,1.8941164e-02,1.8932343e-02,1.8928528e-02,1.8930912e-02,1.8939734e-02,1.8954277e-02,1.8968821e-02,1.8978596e-02,1.8980026e-02,1.8973112e-02,1.8958330e-02,1.8938303e-02,1.8917441e-02,1.8896103e-02,1.8878818e-02,1.8865347e-02,1.8856168e-02,1.8848419e-02,1.8840671e-02,1.8833756e-02,1.8829346e-02,1.8827677e-02,1.8831491e-02,1.8842220e-02,1.8857956e-02,1.8877745e-02,1.8897772e-02,1.8917203e-02,1.8934011e-02,1.8947840e-02,1.8957853e-02,1.8962622e-02,1.8962502e-02,1.8959641e-02,1.8954873e-02,1.8950224e-02,1.8945932e-02,1.8943906e-02,1.8944502e-02,1.8947005e-02,1.8949747e-02,1.8952847e-02,1.8954754e-02,1.8956542e-02,1.8958449e-02,1.8962622e-02,1.8966794e-02,1.8972635e-02,1.8979192e-02,1.8987536e-02,1.8995762e-02,1.9004107e-02,1.9010782e-02,1.9014955e-02,1.9017696e-02,1.9020200e-02,1.9022703e-02,1.9024849e-02,1.9027352e-02,1.9029737e-02,1.9033432e-02,1.9036889e-02,1.9040704e-02,1.9041777e-02,1.9041300e-02,1.9040346e-02,1.9039631e-02,1.9039989e-02,1.9045234e-02,1.9053936e-02,1.9067645e-02,1.9084215e-02,1.9101262e-02,1.9116998e-02,1.9129515e-02,1.9137025e-02,1.9139409e-02,1.9137621e-02,1.9131541e-02,1.9123793e-02,1.9118190e-02,1.9115210e-02,1.9114614e-02,1.9116640e-02,1.9120455e-02,1.9124627e-02,1.9129038e-02,1.9133687e-02,1.9139528e-02,1.9148231e-02,1.9159555e-02,1.9173026e-02,1.9186020e-02,1.9196630e-02,1.9204617e-02,1.9208789e-02,1.9210219e-02,1.9209623e-02,1.9207597e-02,1.9207478e-02,1.9209146e-02,1.9211888e-02,1.9213557e-02,1.9212723e-02,1.9209504e-02,1.9203544e-02,1.9196272e-02,1.9188881e-02,1.9183755e-02,1.9182801e-02,1.9185305e-02,1.9191623e-02,1.9200683e-02,1.9210219e-02,1.9217849e-02,1.9222975e-02,1.9225478e-02,1.9225597e-02,1.9224048e-02,1.9222260e-02,1.9221425e-02,1.9221544e-02,1.9221663e-02,1.9219637e-02,1.9217491e-02,1.9214153e-02,1.9209146e-02,1.9205451e-02,1.9204140e-02,1.9205570e-02,1.9209504e-02,1.9214392e-02,1.9221663e-02,1.9228101e-02,1.9234419e-02,1.9238830e-02,1.9240856e-02,1.9240499e-02,1.9239426e-02,1.9236565e-02,1.9231200e-02,1.9224286e-02,1.9217372e-02,1.9211173e-02,1.9207358e-02,1.9205689e-02,1.9205809e-02,1.9205689e-02,1.9207835e-02,1.9210935e-02,1.9214272e-02,1.9215465e-02,1.9214153e-02,1.9211173e-02,1.9206524e-02,1.9200683e-02,1.9192219e-02,1.9183636e-02,1.9175410e-02,1.9167542e-02,1.9160867e-02,1.9155622e-02,1.9152284e-02,1.9148946e-02,1.9145846e-02,1.9145012e-02,1.9146562e-02,1.9149423e-02,1.9154191e-02,1.9159794e-02,1.9165277e-02,1.9170880e-02,1.9173741e-02,1.9176126e-02,1.9178271e-02,1.9177914e-02,1.9176364e-02,1.9174695e-02,1.9170165e-02,1.9165874e-02,1.9161701e-02,1.9157052e-02,1.9152880e-02,1.9150615e-02,1.9150972e-02,1.9153118e-02,1.9157648e-02,1.9164681e-02,1.9171596e-02,1.9178271e-02,1.9183517e-02,1.9186378e-02,1.9187212e-02,1.9187927e-02,1.9187331e-02,1.9186854e-02,1.9188404e-02,1.9192457e-02,1.9197583e-02,1.9203663e-02,1.9209981e-02,1.9217014e-02,1.9225359e-02,1.9233942e-02,1.9242644e-02,1.9249439e-02,1.9253492e-02,1.9255519e-02,1.9256711e-02,1.9256473e-02,1.9255638e-02,1.9254804e-02,1.9253850e-02,1.9253373e-02,1.9253254e-02,1.9253254e-02,1.9255161e-02,1.9259095e-02,1.9263983e-02,1.9268990e-02,1.9273877e-02,1.9278646e-02,1.9283175e-02,1.9287705e-02,1.9290924e-02,1.9291520e-02,1.9290566e-02,1.9289017e-02,1.9287467e-02,1.9283772e-02,1.9279242e-02,1.9274473e-02,1.9269824e-02,1.9265652e-02,1.9262195e-02,1.9260764e-02,1.9261360e-02,1.9264340e-02,1.9268990e-02,1.9276023e-02,1.9283533e-02,1.9290209e-02,1.9295335e-02,1.9300222e-02,1.9304991e-02,1.9308805e-02,1.9312143e-02,1.9315481e-02,1.9318938e-02,1.9321561e-02,1.9324064e-02,1.9326568e-02,1.9329548e-02,1.9332528e-02,1.9335508e-02,1.9336820e-02,1.9336700e-02,1.9335508e-02,1.9333720e-02,1.9330978e-02,1.9326448e-02,1.9319773e-02,1.9311905e-02,1.9303560e-02,1.9295096e-02,1.9286752e-02,1.9278169e-02,1.9269705e-02,1.9262433e-02,1.9255996e-02,1.9250274e-02,1.9245982e-02,1.9242287e-02,1.9238591e-02,1.9236326e-02,1.9235015e-02,1.9233823e-02,1.9234180e-02,1.9235015e-02,1.9236207e-02,1.9239068e-02,1.9243121e-02,1.9247413e-02,1.9253254e-02,1.9260168e-02,1.9267917e-02,1.9276500e-02,1.9283652e-02,1.9288898e-02,1.9292235e-02,1.9294381e-02,1.9295454e-02,1.9294858e-02,1.9293785e-02,1.9293904e-02,1.9296408e-02,1.9300103e-02,1.9303918e-02,1.9308686e-02,1.9315243e-02,1.9322634e-02,1.9330025e-02,1.9337296e-02,1.9343734e-02,1.9348025e-02,1.9351006e-02,1.9353867e-02,1.9356728e-02,1.9359469e-02,1.9362330e-02,1.9365191e-02,1.9367576e-02,1.9368291e-02,1.9366980e-02,1.9364238e-02,1.9360900e-02,1.9358158e-02,1.9356728e-02,1.9356608e-02,1.9356608e-02,1.9357324e-02,1.9358993e-02,1.9360781e-02,1.9361973e-02,1.9363046e-02,1.9363999e-02,1.9364834e-02,1.9365191e-02,1.9365072e-02,1.9365191e-02,1.9366026e-02,1.9367099e-02,1.9368052e-02,1.9369006e-02,1.9369841e-02,1.9369841e-02,1.9367933e-02,1.9364476e-02,1.9359469e-02,1.9354463e-02,1.9351006e-02,1.9349933e-02,1.9350767e-02,1.9351840e-02,1.9353271e-02,1.9355059e-02,1.9357800e-02,1.9360185e-02,1.9361258e-02,1.9361258e-02,1.9361496e-02,1.9363523e-02,1.9367099e-02,1.9370914e-02,1.9374847e-02,1.9378781e-02,1.9382358e-02,1.9385219e-02,1.9385815e-02,1.9384384e-02,1.9381285e-02,1.9377232e-02,1.9371986e-02,1.9367099e-02,1.9363403e-02,1.9361615e-02,1.9360781e-02,1.9360781e-02,1.9360662e-02,1.9360662e-02,1.9360542e-02,1.9360304e-02,1.9359827e-02,1.9357800e-02,1.9353867e-02,1.9349694e-02,1.9345999e-02,1.9344330e-02,1.9344687e-02,1.9345641e-02,1.9346595e-02,1.9347429e-02,1.9348383e-02,1.9349098e-02,1.9349694e-02,1.9350290e-02,1.9350648e-02,1.9351006e-02,1.9351125e-02,1.9350886e-02,1.9349098e-02,1.9346595e-02,1.9343972e-02,1.9340396e-02,1.9336939e-02,1.9333601e-02,1.9331098e-02,1.9328952e-02,1.9327879e-02,1.9326687e-02,1.9325614e-02,1.9325018e-02,1.9326091e-02,1.9327760e-02,1.9329309e-02,1.9330859e-02,1.9332290e-02,1.9334078e-02,1.9334614e-02,1.9333959e-02,1.9332647e-02,1.9330084e-02,1.9327462e-02,1.9325495e-02,1.9324183e-02,1.9323826e-02,1.9324064e-02,1.9324660e-02,1.9325197e-02,1.9325793e-02,1.9326329e-02,1.9325614e-02,1.9323885e-02,1.9322753e-02,1.9321084e-02,1.9320011e-02,1.9317985e-02,1.9315481e-02,1.9312918e-02,1.9310534e-02,1.9308269e-02,1.9307077e-02,1.9306421e-02,1.9305766e-02,1.9305110e-02,1.9305110e-02,1.9305229e-02,1.9305408e-02,1.9306839e-02,1.9308150e-02,1.9310296e-02,1.9312501e-02,1.9315362e-02,1.9318163e-02,1.9320965e-02,1.9323170e-02,1.9324005e-02,1.9323766e-02,1.9322336e-02,1.9320011e-02,1.9317806e-02,1.9315481e-02,1.9313276e-02,1.9312143e-02,1.9311011e-02,1.9311011e-02,1.9311786e-02,1.9312620e-02,1.9313872e-02,1.9315600e-02,1.9317806e-02,1.9320369e-02,1.9323587e-02,1.9327462e-02,1.9332290e-02,1.9337475e-02,1.9342422e-02,1.9347012e-02,1.9350767e-02,1.9353747e-02,1.9355893e-02,1.9357026e-02,1.9357085e-02,1.9356668e-02,1.9356132e-02,1.9355774e-02,1.9355595e-02,1.9356549e-02,1.9357741e-02,1.9359946e-02,1.9362152e-02,1.9364595e-02,1.9367814e-02,1.9371033e-02,1.9374251e-02,1.9377530e-02,1.9380629e-02,1.9382834e-02,1.9384444e-02,1.9385993e-02,1.9387603e-02,1.9389272e-02,1.9390941e-02,1.9392788e-02,1.9394696e-02,1.9397855e-02,1.9401610e-02,1.9405305e-02,1.9409001e-02,1.9412577e-02,1.9415796e-02,1.9418597e-02,1.9421279e-02,1.9423783e-02,1.9425690e-02,1.9426286e-02,1.9426107e-02,1.9425869e-02,1.9425511e-02,1.9425154e-02,1.9424975e-02,1.9425690e-02,1.9426942e-02,1.9428313e-02,1.9430459e-02,1.9433737e-02,1.9436538e-02,1.9438446e-02,1.9440353e-02,1.9442260e-02,1.9444108e-02,1.9445896e-02,1.9447803e-02,1.9449651e-02,1.9451559e-02,1.9453764e-02,1.9455791e-02,1.9457102e-02,1.9458532e-02,1.9460201e-02,1.9461989e-02,1.9464612e-02,1.9467413e-02,1.9470751e-02,1.9475043e-02,1.9479513e-02,1.9484520e-02,1.9490182e-02,1.9495785e-02,1.9501507e-02,1.9507229e-02,1.9512951e-02,1.9518197e-02,1.9522548e-02,1.9526720e-02,1.9530535e-02,1.9533336e-02,1.9536138e-02,1.9539058e-02,1.9542515e-02,1.9546330e-02,1.9550860e-02,1.9556582e-02,1.9563198e-02,1.9569993e-02,1.9577861e-02,1.9586146e-02,1.9595385e-02,1.9604862e-02,1.9613743e-02,1.9622266e-02,1.9630551e-02,1.9637883e-02,1.9644797e-02,1.9651830e-02,1.9658804e-02,1.9666016e-02,1.9674122e-02,1.9682944e-02,1.9691825e-02,1.9700944e-02,1.9710660e-02,1.9720435e-02,1.9730508e-02,1.9741476e-02,1.9752860e-02,1.9765496e-02,1.9779146e-02,1.9793689e-02,1.9808590e-02,1.9824386e-02,1.9840121e-02,1.9855499e-02,1.9870937e-02,1.9886374e-02,1.9901931e-02,1.9917607e-02,1.9933581e-02,1.9950032e-02,1.9966722e-02,1.9983828e-02,2.0000994e-02,2.0018220e-02,2.0035565e-02,2.0053327e-02,2.0070910e-02,2.0087838e-02,2.0104408e-02,2.0119727e-02,2.0133972e-02,2.0147502e-02,2.0159841e-02,2.0171046e-02,2.0180941e-02,2.0189703e-02,2.0197213e-02,2.0203471e-02,2.0208776e-02,2.0213842e-02,2.0218730e-02,2.0223677e-02,2.0228505e-02,2.0233214e-02,2.0237803e-02,2.0241857e-02,2.0244718e-02,2.0246267e-02,2.0246983e-02,2.0247161e-02,2.0247161e-02,2.0247042e-02,2.0246506e-02,2.0245254e-02,2.0243824e-02,2.0242155e-02,2.0240128e-02,2.0237923e-02,2.0235300e-02,2.0231783e-02,2.0227373e-02,2.0222485e-02,2.0217180e-02,2.0211875e-02,2.0206213e-02,2.0200074e-02,2.0194292e-02,2.0189047e-02,2.0183921e-02,2.0178974e-02,2.0174325e-02,2.0169973e-02,2.0165801e-02,2.0161808e-02,2.0157993e-02,2.0154119e-02,2.0150304e-02,2.0146430e-02,2.0142734e-02,2.0139098e-02,2.0135403e-02,2.0131946e-02,2.0129144e-02,2.0126820e-02,2.0124674e-02,2.0122945e-02,2.0121694e-02,2.0120680e-02,2.0119965e-02,2.0119250e-02,2.0118415e-02,2.0117164e-02,2.0115554e-02,2.0113289e-02,2.0110548e-02,2.0107627e-02,2.0104706e-02,2.0101726e-02,2.0099044e-02,2.0096719e-02,2.0094395e-02,2.0092249e-02,2.0090342e-02,2.0088077e-02,2.0085156e-02,2.0081937e-02,2.0078123e-02,2.0073652e-02,2.0069003e-02,2.0063996e-02,2.0058930e-02,2.0053327e-02,2.0047307e-02,2.0041168e-02,2.0034790e-02,2.0028234e-02,2.0021439e-02,2.0014167e-02,2.0006716e-02,1.9998908e-02,1.9990921e-02,1.9982815e-02,1.9974828e-02,1.9967198e-02,1.9960463e-02,1.9954264e-02,1.9948125e-02,1.9942343e-02,1.9936860e-02,1.9931197e-02,1.9925356e-02,1.9919217e-02,1.9913018e-02,1.9906759e-02,1.9900620e-02,1.9894838e-02,1.9889176e-02,1.9883931e-02,1.9879401e-02,1.9875169e-02,1.9871414e-02,1.9868195e-02,1.9865215e-02,1.9862294e-02,1.9859076e-02,1.9855797e-02,1.9852519e-02,1.9849002e-02,1.9844830e-02,1.9840121e-02,1.9835234e-02,1.9830108e-02,1.9824743e-02,1.9819915e-02,1.9815505e-02,1.9811213e-02,1.9807696e-02,1.9804835e-02,1.9802034e-02,1.9799531e-02,1.9797206e-02,1.9794881e-02,1.9792020e-02,1.9788802e-02,1.9785523e-02,1.9782305e-02,1.9779682e-02,1.9777715e-02,1.9776464e-02,1.9776404e-02,1.9777000e-02,1.9778371e-02,1.9780993e-02,1.9784451e-02,1.9788146e-02,1.9791901e-02,1.9795835e-02,1.9799888e-02,1.9803882e-02,1.9807875e-02,1.9811809e-02,1.9815683e-02,1.9819736e-02,1.9823670e-02,1.9827604e-02,1.9831836e-02,1.9836545e-02,1.9841433e-02,1.9846499e-02,1.9852161e-02,1.9858658e-02,1.9865692e-02,1.9873440e-02,1.9882441e-02,1.9892395e-02,1.9903004e-02,1.9914389e-02,1.9926846e-02,1.9939661e-02,1.9953012e-02,1.9967258e-02,1.9981921e-02,1.9996583e-02,2.0011246e-02,2.0025909e-02,2.0040154e-02,2.0054340e-02,2.0069361e-02,2.0085692e-02,2.0103216e-02,2.0122051e-02,2.0141780e-02,2.0161688e-02,2.0181715e-02,2.0201981e-02,2.0222187e-02,2.0241976e-02,2.0261884e-02,2.0281911e-02,2.0301998e-02,2.0322263e-02,2.0342827e-02,2.0363390e-02,2.0384014e-02,2.0404637e-02,2.0424962e-02,2.0444989e-02,2.0464540e-02,2.0483732e-02,2.0502508e-02,2.0520210e-02,2.0536542e-02,2.0551622e-02,2.0565212e-02,2.0577908e-02,2.0590365e-02,2.0602226e-02,2.0613015e-02,2.0622730e-02,2.0631254e-02,2.0638406e-02,2.0644248e-02,2.0649076e-02,2.0652831e-02,2.0655870e-02,2.0658851e-02,2.0661473e-02,2.0664394e-02,2.0667851e-02,2.0671308e-02,2.0675004e-02,2.0678878e-02,2.0682693e-02,2.0686626e-02,2.0690620e-02,2.0694673e-02,2.0698667e-02,2.0702660e-02,2.0707130e-02,2.0711899e-02,2.0716310e-02,2.0720363e-02,2.0724177e-02,2.0727396e-02,2.0730197e-02,2.0732999e-02,2.0735681e-02,2.0738423e-02,2.0741284e-02,2.0744085e-02,2.0746827e-02,2.0749569e-02,2.0752430e-02,2.0755649e-02,2.0759583e-02,2.0763516e-02,2.0767331e-02,2.0770848e-02,2.0774364e-02,2.0777464e-02,2.0780087e-02,2.0783246e-02,2.0787239e-02,2.0791531e-02,2.0795941e-02,2.0800650e-02,2.0806372e-02,2.0812631e-02,2.0818949e-02,2.0825148e-02,2.0830929e-02,2.0836532e-02,2.0842195e-02,2.0847678e-02,2.0853281e-02,2.0859003e-02,2.0865142e-02,2.0871758e-02,2.0878911e-02,2.0886600e-02,2.0894349e-02,2.0902216e-02,2.0910025e-02,2.0918131e-02,2.0926654e-02,2.0935178e-02,2.0944118e-02,2.0954192e-02,2.0964801e-02,2.0975530e-02,2.0986319e-02,2.0997047e-02,2.1007895e-02,2.1018684e-02,2.1029532e-02,2.1040440e-02,2.1051407e-02,2.1062374e-02,2.1073282e-02,2.1084189e-02,2.1095037e-02,2.1105945e-02,2.1116734e-02,2.1127641e-02,2.1138430e-02,2.1149218e-02,2.1160603e-02,2.1172643e-02,2.1184623e-02,2.1197140e-02,2.1210372e-02,2.1223605e-02,2.1236718e-02,2.1249712e-02,2.1262228e-02,2.1274209e-02,2.1286130e-02,2.1297991e-02,2.1309793e-02,2.1321654e-02,2.1333635e-02,2.1345735e-02,2.1357715e-02,2.1369755e-02,2.1382034e-02,2.1394670e-02,2.1407545e-02,2.1420419e-02,2.1433353e-02,2.1446466e-02,2.1459758e-02,2.1473467e-02,2.1487236e-02,2.1500856e-02,2.1514237e-02,2.1527380e-02,2.1540374e-02,2.1553516e-02,2.1566719e-02,2.1580040e-02,2.1593601e-02,2.1607399e-02,2.1621734e-02,2.1636456e-02,2.1651745e-02,2.1667600e-02,2.1684051e-02,2.1700859e-02,2.1717697e-02,2.1734774e-02,2.1752477e-02,2.1770597e-02,2.1789193e-02,2.1808475e-02,2.1828502e-02,2.1849543e-02,2.1871775e-02,2.1895111e-02,2.1919549e-02,2.1945029e-02,2.1971643e-02,2.1999419e-02,2.2028118e-02,2.2057652e-02,2.2088408e-02,2.2120535e-02,2.2153944e-02,2.2188663e-02,2.2225022e-02,2.2262990e-02,2.2302628e-02,2.2344202e-02,2.2387743e-02,2.2433281e-02,2.2480994e-02,2.2531241e-02,2.2583902e-02,2.2638887e-02,2.2696346e-02,2.2756398e-02,2.2818804e-02,2.2883534e-02,2.2951007e-02,2.3021400e-02,2.3095012e-02,2.3171663e-02,2.3251206e-02,2.3333967e-02,2.3420095e-02,2.3509443e-02,2.3601919e-02,2.3697555e-02,2.3796499e-02,2.3898602e-02,2.4003863e-02,2.4112344e-02,2.4223953e-02,2.4338692e-02,2.4456650e-02,2.4577767e-02,2.4702042e-02,2.4829566e-02,2.4960369e-02,2.5094390e-02,2.5231749e-02,2.5372297e-02,2.5516093e-02,2.5662839e-02,2.5812745e-02,2.5966257e-02,2.6123285e-02,2.6283830e-02,2.6448101e-02,2.6616156e-02,2.6788116e-02,2.6964098e-02,2.7144343e-02,2.7328968e-02,2.7517945e-02,2.7711630e-02,2.7910352e-02,2.8114408e-02,2.8324068e-02,2.8539926e-02,2.8762043e-02,2.8990328e-02,2.9225260e-02,2.9467136e-02,2.9716164e-02,2.9972374e-02,3.0235797e-02,3.0506670e-02,3.0785054e-02,3.1070828e-02,3.1363815e-02,3.1663597e-02,3.1969786e-02,3.2282025e-02,3.2599747e-02,3.2922179e-02,3.3248454e-02,3.3577785e-02,3.3909321e-02,3.4242243e-02,3.4575492e-02,3.4907952e-02,3.5238445e-02,3.5565838e-02,3.5889119e-02,3.6206827e-02,3.6517859e-02,3.6821216e-02,3.7115917e-02,3.7401170e-02,3.7676096e-02,3.7940010e-02,3.8192004e-02,3.8431734e-02,3.8659483e-02,3.8874641e-02,3.9077029e-02,3.9266646e-02,3.9443716e-02,3.9608449e-02,3.9761022e-02,3.9901882e-02,4.0031299e-02,4.0149719e-02,4.0257752e-02,4.0355921e-02,4.0444702e-02,4.0524647e-02,4.0596128e-02,4.0659875e-02,4.0716410e-02,4.0766209e-02,4.0809780e-02,4.0847450e-02,4.0879786e-02,4.0907294e-02,4.0930018e-02,4.0948108e-02,4.0961564e-02,4.0970728e-02,4.0975764e-02,4.0976807e-02,4.0974006e-02,4.0967092e-02,4.0956244e-02,4.0941700e-02,4.0923610e-02,4.0901765e-02,4.0876225e-02,4.0846989e-02,4.0814057e-02,4.0777534e-02,4.0737510e-02,4.0694013e-02,4.0646985e-02,4.0596396e-02,4.0542424e-02,4.0485024e-02,4.0424123e-02,4.0360034e-02,4.0292829e-02,4.0222347e-02,4.0148795e-02,4.0072441e-02,3.9993405e-02,3.9911687e-02,3.9827317e-02,3.9740354e-02,3.9650738e-02,3.9558738e-02,3.9464593e-02,3.9367944e-02,3.9269000e-02,3.9168090e-02,3.9065242e-02,3.8960725e-02,3.8854629e-02,3.8746953e-02,3.8637727e-02,3.8527161e-02,3.8415134e-02,3.8301438e-02,3.8186103e-02,3.8069189e-02,3.7950933e-02,3.7831426e-02,3.7710756e-02,3.7589312e-02,3.7466764e-02,3.7343562e-02,3.7219524e-02,3.7094355e-02,3.6968410e-02,3.6841422e-02,3.6713779e-02,3.6585420e-02,3.6456048e-02,3.6326021e-02,3.6195397e-02,3.6064148e-02,3.5932511e-02,3.5800248e-02,3.5667598e-02,3.5534799e-02,3.5401434e-02,3.5267472e-02,3.5132974e-02,3.4998447e-02,3.4863740e-02,3.4728944e-02,3.4593731e-02,3.4458309e-02,3.4322858e-02,3.4187287e-02,3.4051389e-02,3.3915430e-02,3.3779502e-02,3.3643752e-02,3.3507973e-02,3.3372253e-02,3.3236772e-02,3.3101350e-02,3.2966256e-02,3.2831192e-02,3.2696486e-02,3.2561898e-02,3.2427907e-02,3.2293886e-02,3.2160193e-02,3.2027036e-02,3.1894296e-02,3.1762213e-02,3.1630814e-02,3.1500429e-02,3.1370670e-02,3.1241626e-02,3.1113416e-02,3.0985951e-02,3.0859113e-02,3.0732989e-02,3.0607522e-02,3.0482769e-02,3.0358911e-02,3.0235797e-02,3.0113906e-02,2.9992878e-02,2.9873043e-02,2.9754490e-02,2.9636681e-02,2.9520184e-02,2.9404879e-02,2.9290736e-02,2.9177397e-02,2.9065251e-02,2.8954446e-02,2.8844893e-02,2.8736621e-02,2.8629720e-02,2.8524011e-02,2.8419614e-02,2.8316438e-02,2.8214425e-02,2.8113157e-02,2.8013140e-02,2.7914315e-02,2.7816743e-02,2.7719915e-02,2.7623922e-02,2.7528942e-02,2.7435571e-02,2.7344137e-02,2.7254224e-02,2.7165741e-02,2.7079225e-02,2.6994586e-02,2.6911288e-02,2.6829451e-02,2.6748955e-02,2.6669830e-02,2.6591986e-02,2.6515454e-02,2.6440233e-02,2.6365906e-02,2.6292861e-02,2.6221097e-02,2.6151150e-02,2.6082605e-02,2.6015341e-02,2.5949776e-02,2.5885969e-02,2.5823593e-02,2.5762200e-02,2.5701970e-02,2.5642663e-02,2.5584936e-02,2.5528193e-02,2.5473088e-02,2.5419056e-02,2.5366366e-02,2.5315702e-02,2.5266469e-02,2.5218725e-02,2.5172353e-02,2.5127828e-02,2.5084615e-02,2.5042772e-02,2.5002241e-02,2.4963379e-02,2.4925768e-02,2.4889290e-02,2.4854124e-02,2.4820209e-02,2.4787426e-02,2.4755895e-02,2.4726033e-02,2.4697542e-02,2.4670720e-02,2.4645209e-02,2.4621010e-02,2.4598122e-02,2.4576485e-02,2.4556637e-02,2.4537861e-02,2.4520397e-02,2.4503827e-02,2.4488151e-02,2.4473727e-02,2.4460137e-02,2.4447560e-02,2.4436414e-02,2.4426341e-02,2.4417996e-02,2.4411082e-02,2.4405658e-02,2.4401963e-02,2.4399757e-02,2.4399281e-02,2.4400234e-02,2.4402380e-02,2.4405897e-02,2.4411023e-02,2.4417460e-02,2.4425745e-02,2.4435461e-02,2.4446666e-02,2.4459183e-02,2.4473369e-02,2.4488926e-02,2.4505913e-02,2.4524212e-02,2.4543881e-02,2.4563730e-02,2.4584293e-02,2.4606049e-02,2.4629176e-02,2.4653494e-02,2.4679184e-02,2.4706125e-02,2.4734795e-02,2.4765730e-02,2.4798214e-02,2.4831951e-02,2.4866879e-02,2.4903178e-02,2.4940610e-02,2.4979055e-02,2.5018632e-02,2.5058866e-02,2.5100291e-02,2.5143027e-02,2.5187075e-02,2.5232494e-02,2.5279224e-02,2.5327384e-02,2.5376737e-02,2.5426984e-02,2.5478303e-02,2.5530696e-02,2.5583863e-02,2.5637627e-02,2.5692165e-02,2.5747418e-02,2.5803268e-02,2.5859714e-02,2.5916874e-02,2.5974452e-02,2.6032090e-02,2.6089072e-02,2.6144922e-02,2.6198328e-02,2.6248038e-02,2.6292861e-02,2.6331961e-02,2.6364744e-02,2.6391089e-02,2.6412547e-02,2.9549437e-02,2.9591493e-02,2.9642694e-02,2.9702922e-02,2.9771473e-02,2.9845845e-02,2.9924273e-02,3.0005343e-02,3.0086717e-02,3.0166134e-02,3.0242577e-02,3.0315988e-02,3.0386731e-02,3.0455573e-02,3.0523522e-02,3.0591430e-02,3.0659791e-02,3.0728888e-02,3.0798869e-02,3.0869842e-02,3.0941894e-02,3.1015119e-02,3.1089608e-02,3.1165389e-02,3.1242410e-02,3.1320609e-02,3.1399958e-02,3.1480499e-02,3.1562354e-02,3.1645827e-02,3.1731207e-02,3.1818837e-02,3.1909119e-02,3.2002505e-02,3.2099575e-02,3.2200992e-02,3.2307483e-02,3.2419737e-02,3.2538332e-02,3.2663655e-02,3.2795887e-02,3.2935098e-02,3.3081364e-02,3.3234905e-02,3.3396177e-02,3.3565857e-02,3.3744738e-02,3.3933647e-02,3.4133371e-02,3.4344595e-02,3.4568012e-02,3.4804326e-02,3.5054319e-02,3.5318729e-02,3.5598345e-02,3.5893973e-02,3.6206394e-02,3.6536265e-02,3.6884259e-02,3.7251066e-02,3.7637312e-02,3.8043536e-02,3.8470238e-02,3.8917921e-02,3.9387073e-02,3.9878037e-02,4.0391173e-02,4.0926710e-02,4.1484676e-02,4.2064946e-02,4.2667262e-02,4.3291241e-02,4.3936498e-02,4.4602621e-02,4.5288999e-02,4.5994896e-02,4.6719301e-02,4.7460943e-02,4.8218329e-02,4.8989940e-02,4.9774095e-02,5.0569050e-02,5.1373061e-02,5.2184254e-02,5.3000733e-02,5.3820696e-02,5.4642353e-02,5.5463925e-02,5.6283683e-02,5.7099842e-02,5.7910632e-02,5.8714062e-02,5.9508082e-02,6.0290579e-02,6.1059464e-02,6.1812725e-02,6.2548585e-02,6.3265517e-02,6.3962251e-02,6.4637683e-02,6.5290898e-02,6.5921083e-02,6.6527456e-02,6.7109346e-02,6.7666173e-02,6.8197571e-02,6.8703294e-02,6.9183305e-02,6.9637805e-02,7.0067242e-02,7.0472106e-02,7.0852868e-02,7.1210131e-02,7.1544483e-02,7.1856596e-02,7.2147295e-02,7.2417550e-02,7.2668403e-02,7.2900951e-02,7.3116243e-02,7.3315337e-02,7.3499098e-02,7.3668405e-02,7.3824078e-02,7.3966943e-02,7.4097946e-02,7.4218035e-02,7.4328125e-02,7.4429050e-02,7.4521556e-02,7.4606262e-02,7.4683666e-02,7.4754208e-02,7.4818313e-02,7.4876472e-02,7.4929304e-02,7.4977472e-02,7.5021669e-02,7.5062573e-02,7.5100623e-02,7.5136147e-02,7.5169325e-02,7.5200304e-02,7.5229235e-02,7.5256363e-02,7.5282037e-02,7.5306654e-02,7.5330526e-02,7.5353935e-02,7.5377077e-02,7.5400114e-02,7.5423256e-02,7.5446859e-02,7.5471304e-02,7.5496972e-02,7.5524047e-02,7.5552590e-02,7.5582489e-02,7.5613566e-02,7.5645640e-02,7.5678721e-02,7.5712830e-02,7.5748064e-02,7.5784594e-02,7.5822398e-02,7.5861372e-02,7.5901240e-02,7.5941689e-02,7.5982407e-02,7.6023139e-02,7.6063722e-02,7.6103963e-02,7.6143682e-02,7.6182634e-02,7.6220527e-02,7.6257050e-02,7.6291889e-02,7.6324806e-02,7.6355696e-02,7.6384388e-02,7.6410644e-02,7.6434165e-02,7.6454639e-02,7.6471806e-02,7.6485425e-02,7.6495297e-02,7.6501355e-02,7.6503649e-02,7.6502323e-02,7.6497480e-02,7.6489195e-02,7.6477587e-02,7.6462716e-02,7.6444611e-02,7.6423272e-02,7.6398566e-02,7.6370366e-02,7.6338544e-02,7.6302990e-02,7.6263644e-02,7.6220587e-02,7.6173991e-02,7.6124117e-02,7.6071255e-02,7.6015770e-02,7.5957999e-02,7.5898282e-02,7.5836927e-02,7.5774059e-02,7.5709857e-02,7.5644255e-02,7.5577185e-02,7.5508550e-02,7.5438246e-02,7.5366221e-02,7.5292587e-02,7.5217634e-02,7.5141713e-02,7.5065210e-02,7.4988380e-02,7.4911371e-02,7.4834228e-02,7.4756846e-02,7.4679181e-02,7.4601255e-02,7.4523091e-02,7.4444786e-02,7.4366309e-02,7.4287653e-02,7.4208654e-02,7.4129164e-02,7.4049093e-02,7.3968410e-02,7.3887222e-02,7.3805630e-02,7.3723793e-02,7.3641747e-02,7.3559567e-02,7.3477268e-02,7.3394924e-02,7.3312677e-02,7.3230699e-02,7.3149145e-02,7.3068157e-02,7.2987683e-02,7.2907567e-02,7.2827518e-02,7.2747253e-02,7.2666593e-02,7.2585478e-02,7.2504081e-02,7.2422609e-02,7.2341219e-02,7.2259985e-02,7.2178841e-02,7.2097689e-02,7.2016396e-02,7.1934871e-02,7.1853124e-02,7.1771115e-02,7.1688809e-02,7.1606115e-02,7.1522929e-02,7.1439222e-02,7.1355082e-02,7.1270689e-02,7.1186312e-02,7.1102336e-02,7.1019083e-02,7.0936725e-02,7.0855275e-02,7.0774570e-02,7.0694327e-02,7.0614420e-02,7.0534743e-02,7.0455313e-02,7.0376076e-02,7.0297003e-02,7.0218004e-02,7.0138924e-02,7.0059709e-02,6.9980368e-02,6.9901116e-02,6.9822155e-02,6.9743797e-02,6.9666326e-02,6.9589876e-02,6.9514498e-02,6.9440231e-02,6.9367073e-02,6.9295026e-02,6.9224074e-02,6.9154263e-02,6.9085702e-02,6.9018453e-02,6.8952508e-02,6.8887740e-02,6.8823941e-02,6.8760976e-02,6.8698749e-02,6.8637274e-02,6.8576798e-02,6.8517596e-02,6.8459995e-02,6.8404309e-02,6.8350755e-02,6.8299472e-02,6.8250604e-02,6.8204068e-02,6.8159796e-02,6.8117671e-02,6.8077520e-02,6.8039320e-02,6.8003140e-02,6.7969188e-02,6.7937642e-02,6.7908704e-02,6.7882366e-02,6.7858502e-02,6.7837030e-02,6.7817852e-02,6.7800999e-02,6.7786574e-02,6.7774743e-02,6.7765549e-02,6.7759156e-02,6.7755744e-02,6.7755550e-02,6.7758858e-02,6.7765951e-02,6.7776933e-02,6.7791775e-02,6.7810252e-02,6.7832135e-02,6.7857251e-02,6.7885548e-02,6.7917183e-02,6.7952365e-02,6.7991301e-02,6.8034217e-02,6.8081290e-02,6.8132587e-02,6.8188220e-02,6.8248294e-02,6.8312794e-02,6.8381727e-02,6.8454996e-02,6.8532489e-02,6.8614036e-02,6.8699524e-02,6.8788916e-02,6.8882205e-02,6.8979546e-02,6.9081143e-02,6.9187179e-02,6.9297791e-02,6.9413126e-02,6.9533192e-02,6.9658086e-02,6.9787815e-02,6.9922432e-02,7.0062086e-02,7.0206940e-02,7.0357144e-02,7.0512772e-02,7.0673823e-02,7.0840225e-02,7.1011946e-02,7.1188942e-02,7.1371287e-02,7.1559042e-02,7.1752273e-02,7.1950957e-02,7.2154991e-02,7.2364271e-02,7.2578788e-02,7.2798595e-02,7.3023900e-02,7.3254995e-02,7.3492199e-02,7.3735774e-02,7.3985755e-02,7.4242145e-02,7.4504897e-02,7.4774079e-02,7.5049773e-02,7.5332239e-02,7.5621709e-02,7.5918384e-02,7.6222271e-02,7.6533340e-02,7.6851532e-02,7.7176742e-02,7.7508889e-02,7.7848047e-02,7.8194618e-02,7.8548864e-02,7.8910992e-02,7.9281241e-02,7.9659775e-02,8.0046616e-02,8.0441728e-02,8.0845095e-02,8.1256688e-02,8.1676528e-02,8.2104787e-02,8.2541607e-02,8.2987286e-02,8.3442092e-02,8.3906397e-02,8.4380776e-02,8.4865332e-02,8.5360244e-02,8.5865632e-02,8.6381555e-02,8.6907998e-02,8.7445050e-02,8.7992787e-02,8.8551551e-02,8.9121483e-02,8.9702874e-02,9.0295777e-02,9.0900160e-02,9.1516063e-02,9.2143342e-02,9.2782080e-02,9.3432218e-02,9.4093919e-02,9.4767451e-02,9.5453024e-02,9.6150726e-02,9.6860930e-02,9.7583696e-02,9.8318949e-02,9.9066660e-02,9.9827051e-02,0.1006000,0.1013856,0.1021836,0.1029938,0.1038164,0.1046510,0.1054974,0.1063555,0.1072251,0.1081060,0.1089980,0.1099013,0.1108157,0.1117411,0.1126776,0.1136248,0.1145825,0.1155504,0.1165282,0.1175155,0.1185120,0.1195175,0.1205315,0.1215539,0.1225841,0.1236217,0.1246663,0.1257175,0.1267746,0.1278371,0.1289044,0.1299759,0.1310513,0.1321300,0.1332117,0.1342957,0.1353815,0.1364687,0.1375567,0.1386449,0.1397325,0.1408193,0.1419049,0.1429888,0.1440707,0.1451503,0.1462272,0.1473012,0.1483718,0.1494384,0.1505007,0.1515585,0.1526116,0.1536601,0.1547037,0.1557427,0.1567771,0.1578069,0.1588324,0.1598538,0.1608714,0.1618852,0.1628962,0.1639047,0.1649116,0.1659177,0.1669240,0.1679315,0.1689410,0.1699534,0.1709694,0.1719901,0.1730170,0.1740514,0.1750952,0.1761503,0.1772185,0.1783018,0.1794017,0.1805202,0.1816590,0.1828200,0.1840056,0.1852182,0.1864608,0.1877360,0.1890468,0.1903964,0.1917876,0.1932238,0.1947079,0.1962433,0.1978334,0.1994818,0.2011919,0.2029677,0.2048132,0.2067325,0.2087298,0.2108097,0.2129767,0.2152360,0.2175917,0.2200490,0.2226135,0.2252902,0.2280847,0.2310029,0.2340520,0.2372383,0.2405689,0.2440512,0.2476918,0.2514977,0.2554770,0.2596378,0.2639873,0.2685333,0.2732848,0.2782504,0.2834370,0.2888533,0.2945059,0.3004025,0.3065496,0.3129526,0.3196172,0.3265460,0.3337446,0.3412178,0.3489687,0.3569992,0.3653136,0.3739151,0.3828040,0.3919798,0.4014443,0.4111973,0.4212379,0.4315685,0.4421889,0.4530974,0.4642906,0.4757670,0.4875236,0.4995538,0.5118496,0.5244057,0.5372155,0.5502675,0.5635539,0.5770640,0.5907862,0.6047063,0.6188101,0.6330831,0.6475053,0.6620608,0.6767325,0.6914999,0.7063415,0.7212400,0.7361784,0.7511365,0.7660936,0.7810346,0.7959398,0.8107916,0.8255770,0.8402757,0.8548686,0.8693374,0.8836688,0.8978492,0.9118628,0.9256939,0.9393314,0.9527639,0.9659762,0.9789594,0.9917054,1.0042027,1.0164384,1.0284165,1.0401369,1.0515875,1.0627668,1.0736743,1.0843078,1.0946658,1.1047504,1.1145639,1.1241074,1.1333828,1.1423953,1.1511496,1.1596475,1.1678964,1.1759030,1.1836710,1.1912006,1.1985067,1.2056006,1.2124810,1.2191520,1.2256182,1.2318840,1.2379506,1.2438238,1.2495097,1.2550112,1.2603371,1.2654966,1.2704930,1.2753284,1.2800052,1.2845261,1.2888918,1.2930999,1.2971578,1.3010727,1.3048453,1.3084791,1.3119774,1.3153427,1.3185766,1.3216822,1.3246613,1.3275150,1.3302455,1.3328547,1.3353449,1.3377175,1.3399750,1.3421197,1.3441525,1.3460718,1.3478826,1.3495889,1.3511904,1.3526908,1.3540946,1.3554059,1.3566279,1.3577636,1.3588151,1.3597832,1.3606691,1.3614745,1.3622020,1.3628553,1.3634386,1.3639549,1.3644063,1.3647918,1.3651140,1.3653747,1.3655722,1.3657061,1.3657757,1.3657807,1.3657192,1.3655901,1.3653934,1.3651290,1.3647968,1.3643962,1.3639250,1.3633804,1.3627591,1.3620551,1.3612612,1.3603696,1.3593764,1.3582790,1.3570719,1.3557529,1.3543196,1.3527679,1.3510932,1.3492891,1.3473487,1.3452650,1.3430333,1.3406501,1.3381126,1.3354193,1.3325692,1.3295611,1.3263937,1.3230652,1.3195816,1.3159494,1.3121699,1.3082486,1.3041888,1.2999935,1.2956657,1.2912096,1.2866294,1.2819273,1.2771083,1.2721792,1.2671453,1.2620124,1.2567858,1.2514701,1.2460698,1.2405881,1.2350318,1.2294050,1.2237090,1.2179505,1.2121345,1.2062638,1.2003425,1.1943768,1.1883690,1.1823206,1.1762364,1.1701190,1.1639723,1.1577847,1.1515685,1.1453426,1.1391085,1.1328695,1.1266255,1.1203792,1.1141306,1.1078798,1.1016307,1.0953865,1.0891476,1.0829148,1.0766914,1.0704758,1.0642700,1.0580739,1.0518868,1.0457101,1.0395446,1.0333910,1.0272490,1.0211209,1.0150050,1.0089004,1.0028089,0.9967306,0.9906673,0.9846218,0.9785961,0.9725928,0.9666113,0.9606523,0.9547153,0.9488036,0.9429162,0.9370527,0.9312148,0.9254019,0.9196156,0.9138553,0.9081222,0.9024184,0.8967424,0.8910984,0.8854860,0.8799058,0.8743584,0.8688437,0.8633624,0.8579130,0.8524969,0.8471125,0.8417633,0.8364511,0.8311728,0.8259333,0.8207323,0.8155668,0.8104368,0.8053420,0.8002830,0.7952580,0.7902693,0.7853146,0.7803963,0.7755150,0.7706674,0.7658571,0.7610820,0.7563429,0.7516376,0.7469683,0.7423346,0.7377338,0.7331693,0.7286374,0.7241387,0.7196769,0.7152485,0.7108561,0.7064965,0.7021712,0.6978777,0.6936185,0.6893945,0.6852044,0.6810493,0.6769276,0.6728379,0.6687821,0.6647568,0.6607643,0.6568030,0.6528735,0.6489746,0.6451068,0.6412726,0.6374701,0.6337007,0.6299624,0.6262559,0.6225794,0.6189337,0.6153178,0.6117298,0.6081712,0.6046406,0.6011384,0.5976673,0.5942249,0.5908135,0.5874515,0.5841147,0.5808055,0.5775237,0.5742689,0.5710431,0.5678454,0.5646764,0.5615340,0.5584174,0.5553280,0.5522637,0.5492257,0.5462145,0.5432282,0.5402692,0.5373360,0.5344311,0.5315520,0.5286981,0.5258697,0.5230659,0.5202872,0.5175326,0.5148010,0.5120940,0.5094091,0.5067481,0.5041106,0.5014960,0.4989054,0.4963388,0.4937948,0.4912734,0.4887739,0.4862981,0.4838425,0.4814089,0.4789979,0.4766082,0.4742416,0.4718974,0.4695764,0.4672781,0.4650007,0.4627442,0.4605079,0.4582920,0.4560956,0.4539178,0.4517599,0.4496201,0.4475004,0.4454017,0.4433218,0.4412621,0.4392223,0.4372013,0.4351993,0.4332157,0.4312512,0.4293056,0.4273784,0.4254697,0.4235786,0.4217058,0.4198511,0.4180136,0.4161946,0.4143928,0.4126083,0.4108417,0.4090911,0.4073577,0.4056408,0.4039412,0.4022583,0.4005916,0.3989416,0.3973073,0.3956892,0.3940879,0.3925019,0.3909324,0.3893791,0.3878419,0.3863203,0.3848135,0.3833209,0.3818426,0.3803781,0.3789278,0.3774921,0.3760719,0.3746660,0.3732749,0.3718981,0.3705350,0.3691855,0.3678495,0.3665267,0.3652174,0.3639212,0.3626383,0.3613683,0.3601113,0.3588674,0.3576345,0.3564133,0.3552034,0.3540055,0.3528197,0.3516461,0.3504847,0.3493351,0.3481973,0.3470711,0.3459556,0.3448514,0.3437580,0.3426755,0.3416036,0.3405422,0.3394914,0.3384513,0.3374212,0.3364012,0.3353911,0.3343912,0.3334012,0.3324214,0.3314517,0.3304912,0.3295404,0.3285988,0.3276668,0.3267441,0.3258303,0.3249255,0.3240296,0.3231426,0.3222643,0.3213949,0.3205339,0.3196810,0.3188360,0.3179990,0.3171700,0.3163489,0.3155355,0.3147294,0.3139307,0.3131391,0.3123548,0.3115780,0.3108086,0.3100467,0.3092920,0.3085446,0.3078046,0.3070721,0.3063468,0.3056284,0.3049171,0.3042127,0.3035150,0.3028241,0.3021398,0.3014623,0.3007915,0.3001269,0.2994685,0.2988164,0.2981702,0.2975304,0.2968968,0.2962700,0.2956495,0.2950360,0.2944292,0.2938288,0.2932343,0.2926455,0.2920623,0.2914847,0.2909126,0.2903464,0.2897858,0.2892310,0.2886818,0.2881382,0.2876003,0.2870682,0.2865418,0.2860210,0.2855053,0.2849951,0.2844900,0.2839904,0.2834958,0.2830063,0.2825223,0.2820437,0.2815705,0.2811029,0.2806406,0.2801835,0.2797314,0.2792841,0.2788415,0.2784037,0.2779713,0.2775444,0.2771231,0.2767077,0.2762979,0.2758934,0.2754942,0.2751001,0.2747110,0.2743265,0.2739468,0.2735718,0.2732021,0.2728376,0.2724783,0.2721242,0.2717755,0.2714320,0.2710937,0.2707607,0.2704327,0.2701102,0.2697927,0.2694801,0.2691726,0.2688703,0.2685728,0.2682798,0.2679912,0.2677069,0.2674272,0.2671524,0.2668823,0.2666170,0.2663566,0.2661012,0.2658505,0.2656045,0.2653635,0.2651276,0.2648966,0.2646706,0.2644498,0.2642341,0.2640237,0.2638184,0.2636186,0.2634240,0.2632346,0.2630504,0.2628716,0.2626980,0.2625298,0.2623668,0.2622093,0.2620574,0.2619112,0.2617708,0.2616363,0.2615078,0.2613853,0.2612688,0.2611582,0.2610533,0.2609537,0.2608595,0.2607704,0.2606864,0.2606077,0.2605344,0.2604666,0.2604046,0.2603484,0.2602980,0.2602534,0.2602146,0.2601813,0.2601531,0.2601302,0.2601126,0.2601004,0.2600936,0.2600922,0.2600962,0.2601056,0.2601210,0.2601424,0.2601697,0.2602028,0.2602417,0.2602868,0.2603379,0.2603952,0.2604589,0.2605286,0.2606047,0.2606871,0.2607756,0.2608702,0.2609709,0.2610779,0.2611912,0.2613108,0.2614367,0.2615690,0.2617075,0.2618524,0.2620038,0.2621617,0.2623262,0.2624978,0.2626761,0.2628613,0.2630531,0.2632518,0.2634576,0.2636703,0.2638901,0.2641168,0.2643505,0.2645911,0.2648385,0.2650928,0.2653541,0.2656225,0.2658979,0.2661805,0.2664704,0.2667680,0.2670728,0.2673847,0.2677038,0.2680303,0.2683641,0.2687052,0.2690540,0.2694108,0.2697762,0.2701498,0.2705317,0.2709219,0.2713203,0.2717271,0.2721423,0.2725658,0.2729980,0.2734393,0.2738895,0.2743490,0.2748178,0.2752962,0.2757841,0.2762819,0.2767898,0.2773080,0.2778368,0.2783762,0.2789264,0.2794874,0.2800592,0.2806411,0.2812332,0.2818357,0.2824490,0.2830733,0.2837081,0.2843538,0.2850108,0.2856795,0.2863596,0.2870520,0.2877560,0.2884717,0.2891994,0.2899387,0.2906896,0.2914523,0.2922271,0.2930145,0.2938141,0.2946260,0.2954507,0.2962886,0.2971386,0.2980011,0.2988763,0.2997643,0.3006649,0.3015784,0.3025047,0.3034441,0.3043967,0.3053627,0.3063421,0.3073350,0.3083407,0.3093594,0.3103911,0.3114361,0.3124942,0.3135657,0.3146494,0.3157459,0.3168552,0.3179767,0.3191104,0.3202557,0.3214124,0.3225808,0.3237606,0.3249511,0.3261522,0.3273640,0.3285858,0.3298184,0.3310600,0.3323114,0.3335717,0.3348413,0.3361194,0.3374055,0.3386994,0.3400006,0.3413087,0.3426235,0.3439442,0.3452700,0.3466006,0.3479358,0.3492745,0.3506159,0.3519597,0.3533048,0.3546507,0.3559965,0.3573420,0.3586859,0.3600280,0.3613677,0.3627046,0.3640381,0.3653656,0.3666838,0.3679953,0.3692995,0.3705963,0.3718843,0.3731626,0.3744302,0.3756866,0.3769316,0.3781644,0.3793843,0.3805905,0.3817825,0.3829600,0.3841221,0.3852680,0.3863969,0.3875081,0.3886010,0.3896753,0.3907302,0.3917650,0.3927798,0.3937739,0.3947466,0.3956980,0.3966270,0.3975341,0.3984186,0.3992797,0.4001186,0.4009347,0.4017277,0.4024974,0.4032436,0.4039665,0.4046660,0.4053420,0.4059944,0.4066231,0.4072283,0.4078101,0.4083688,0.4089046,0.4094177,0.4099087,0.4103776,0.4108239,0.4112493,0.4116533,0.4120365,0.4123995,0.4127426,0.4130661,0.4133705,0.4136563,0.4139239,0.4141739,0.4144070,0.4146236,0.4148245,0.4150102,0.4151814,0.4153388,0.4154830,0.4156141,0.4157336,0.4158413,0.4159375,0.4160231,0.4160987,0.4161651,0.4162233,0.4162740,0.4163177,0.4163550,0.4163865,0.4164126,0.4164337,0.4164505,0.4164640,0.4164749,0.4164836,0.4164907,0.4164971,0.4165031,0.4165092,0.4165155,0.4165228,0.4165320,0.4165441,0.4165598,0.4165800,0.4166053,0.4166363,0.4166735,0.4167169,0.4167669,0.4168240,0.4168887,0.4169617,0.4170437,0.4171348,0.4172359,0.4173478,0.4174713,0.4176070,0.4177556,0.4179178,0.4180939,0.4182846,0.4184901,0.4187108,0.4189470,0.4191991,0.4194673,0.4197526,0.4200556,0.4203772,0.4207187,0.4210793,0.4214611,0.4218646,0.4222906,0.4227403,0.4232143,0.4237135,0.4242386,0.4247904,0.4253694,0.4259770,0.4266142,0.4272822,0.4279823,0.4287158,0.4294841,0.4302890,0.4311327,0.4320141,0.4329364,0.4339018,0.4349124,0.4359704,0.4370778,0.4382375,0.4394513,0.4407217,0.4420502,0.4434381,0.4448873,0.4463986,0.4479727,0.4496101,0.4513113,0.4530782,0.4549128,0.4568121,0.4587803,0.4608191,0.4629320,0.4651217,0.4673917,0.4697457,0.4721889,0.4747257,0.4773610,0.4800998,0.4829471,0.4859091,0.4889902,0.4921954,0.4955294,0.4989975,0.5026084,0.5063574,0.5102549,0.5143051,0.5185143,0.5228912,0.5274432,0.5321770,0.5371022,0.5422304,0.5475709,0.5531343,0.5589309,0.5649699,0.5712634,0.5778192,0.5846460,0.5917538,0.5991555,0.6068428,0.6148324,0.6231321,0.6317493,0.6406959,0.6499795,0.6596105,0.6695998,0.6799590,0.6907065,0.7018569,0.7134291,0.7254438,0.7379230,0.7508966,0.7643929,0.7784500,0.7930576,0.8082591,0.8240847,0.8405550,0.8576921,0.8755150,0.8940515,0.9133181,0.9333333,0.9541131,0.9756703,0.9980265,1.0211903,1.0451741,1.0699894,1.0956465,1.1221751,1.1496012,1.1778805,1.2070563,1.2371569,1.2681984,1.3001902,1.3331593,1.3671261,1.4021257,1.4381734,1.4752897,1.5134919,1.5527929,1.5932212,1.6347835,1.6774906,1.7213492,1.7663711,1.8126000,1.8599312,1.9084051,1.9580011,2.0087137,2.0605009,2.1133156,2.1670933,2.2217505,2.2772143,2.3333709,2.3901072,2.4472973,2.5047979,2.5624723,2.6201282,2.6775544,2.7345047,2.7907255,2.8459892,2.8999934,2.9524517,3.0030725,3.0516016,3.0977874,3.1414399,3.1824381,3.2207375,3.2563839,3.2894583,3.3200808,3.3483720,3.3744287,3.3983226,3.4200702,3.4396501,3.4570200,3.4723754,3.4857616,3.4974027,3.5076098,3.5167248,3.5250630,3.5328503,3.5402088,3.5471783,3.5537720,3.5600348,3.5660653,3.5720041,3.5779808,3.5840523,3.5901556,3.5961068,3.6016481,3.6065836,3.6107693,3.6142204,3.6171038,3.6196909,3.6222730,3.6250744,3.6281888,3.6315708,3.6350675,3.6384873,3.6416707,3.6445370,3.6471009,3.6494589,3.6517580,3.6541479,3.6567485,3.6595914,3.6626539,3.6658399,3.6690106,3.6720352,3.6748328,3.6774051,3.6798363,3.6822653,3.6848466,3.6877029,3.6908953,3.6944017,3.6981192,3.7018802,3.7054837,3.7087412,3.7115209,3.7138383,3.7157679,3.7174857,3.7191970,3.7210760,3.7232215,3.7256417,3.7282743,3.7310183,3.7337675,3.7364333,3.7389505,3.7412775,3.7433946,3.7453101,3.7470713,3.7487700,3.7505417,3.7525227,3.7548387,3.7575486,3.7606144,3.7638912,3.7671516,3.7701414,3.7726514,3.7745900,3.7760096,3.7770958,3.7780972,3.7792327,3.7806013,3.7821343,3.7836113,3.7847302,3.7852151,3.7849936,3.7841108,3.7828054,3.7814116,3.7802510,3.7795453,3.7793741,3.7796943,3.7803900,3.7813292,3.7823899,3.7834592,3.7844138,3.7851114,3.7854071,3.7851927,3.7844281,3.7831571,3.7815328,3.7796898,3.7777731,3.7758918,3.7741148,3.7724822,3.7710221,3.7697611,3.7687099,3.7678475,3.7671020,3.7663589,3.7654920,3.7644191,3.7631469,3.7617857,3.7605109,3.7594633,3.7586913,3.7580864,3.7573969,3.7562943,3.7544720,3.7517304,3.7480192,3.7434316,3.7381523,3.7323952,3.7263408,3.7200985,3.7137027,3.7071238,3.7003043,3.6931970,3.6857805,3.6781015,3.6701999,3.6621315,3.6539407,3.6456637,3.6373286,3.6289587,3.6205730,3.6121714,3.6037347,3.5952218,3.5865753,3.5777383,3.5686462,3.5592482,3.5494905,3.5393250,3.5287173,3.5176971,3.5062916,3.4945760,3.4826446,3.4705794,3.4584455,3.4462709,3.4340491,3.4217513,3.4093285,3.3967338,3.3839264,3.3708794,3.3575923,3.3440752,3.3303714,3.3165355,3.3026319,3.2887139,3.2748215,3.2609770,3.2471797,3.2334094,3.2196229,3.2057781,3.1918406,3.1777961,3.1636603,3.1494703,3.1352875,3.1211746,3.1071737,3.0932996,3.0795298,3.0658255,3.0521371,3.0384254,3.0246656,3.0108597,2.9970248,2.9831872,2.9693732,2.9555960,2.9418654,2.9281769,2.9145184,2.9008794,2.8872428,2.8736084,2.8599839,2.8463922,2.8328531,2.8193929,2.8060267,2.7927463,2.7795434,2.7663913,2.7532737,2.7401795,2.7271054,2.7140586,2.7010460,2.6880839,2.6751883,2.6623759,2.6496637,2.6370573,2.6245615,2.6121726,2.5998776,2.5876551,2.5754869,2.5633574,2.5512643,2.5392163,2.5272233,2.5153079,2.5034857,2.4917648,2.4801459,2.4686151,2.4571579,2.4457567,2.4344027,2.4230845,2.4117918,2.4005256,2.3892913,2.3780963,2.3669503,2.3558655,2.3448572,2.3339355,2.3231068,2.3123684,2.3017192,2.2911520,2.2806609,2.2702374,2.2598691,2.2495503,2.2392757,2.2290428,2.2188470,2.2086928,2.1985850,2.1885319,2.1785409,2.1686087,2.1587420,2.1489410,2.1392086,2.1295457,2.1199493,2.1104205,2.1009560,2.0915527,2.0822048,2.0729041,2.0636499,2.0544403,2.0452752,2.0361533,2.0270774,2.0180509,2.0090775,2.0001574,1.9912895,1.9824769,1.9737196,1.9650173,1.9563709,1.9477761,1.9392453,1.9307663,1.9223409,1.9139656,1.9056368,1.8973498,1.8891007,1.8808882,1.8727132,1.8645815,1.8564868,1.8484367,1.8404336,1.8324771,1.8245677,1.8167050,1.8088890,1.8011191,1.7933961,1.7857219,1.7780906,1.7705057,1.7629688,1.7554798,1.7480375,1.7406399,1.7332869,1.7259769,1.7187066,1.7114701,1.7042700,1.6971076,1.6899835,1.6829002,1.6758587,1.6688608,1.6619079,1.6549999,1.6481373,1.6413131,1.6345252,1.6277764,1.6210638,1.6143858,1.6077423,1.6011338,1.5945591,1.5880229,1.5815209,1.5750580,1.5686347,1.5622510,1.5559055,1.5495965,1.5433227,1.5370827,1.5308763,1.5247058,1.5185673,1.5124661,1.5064019,1.5003752,1.4943869,1.4884360,1.4825197,1.4766397,1.4707954,1.4649818,1.4592000,1.4534496,1.4477302,1.4420409,1.4363825,1.4307554,1.4251602,1.4195999,1.4140712,1.4085765,1.4031160,1.3976909,1.3922993,1.3869405,1.3816134,1.3763192,1.3710588,1.3658348,1.3606439,1.3554882,1.3503668,1.3452790,1.3402221,1.3351952,1.3301983,1.3252311,1.3202958,1.3153899,1.3105171,1.3056786,1.3008761,1.2961111,1.2913806,1.2866849,1.2820216,1.2773911,1.2727933,1.2682244,1.2636873,1.2591815,1.2547082,1.2502670,1.2458569,1.2414771,1.2371274,1.2328091,1.2285194,1.2242615,1.2200359,1.2158442,1.2116848,1.2075591,1.2034664,1.1994071,1.1953815,1.1913893,1.1874264,1.1834970,1.1795992,1.1757330,1.1718973,1.1680913,1.1643149,1.1605673,1.1568494,1.1531591,1.1494982,1.1458682,1.1422677,1.1386988,1.1351612,1.1316547,1.1281801,1.1247363,1.1213222,1.1179371,1.1145809,1.1112539,1.1079559,1.1046872,1.1014472,1.0982350,1.0950502,1.0918934,1.0887616,1.0856564,1.0825763,1.0795228,1.0764970,1.0734991,1.0705296,1.0675881,1.0646756,1.0617888,1.0589287,1.0560939,1.0532840,1.0505002,1.0477413,1.0450075,1.0422995,1.0396171,1.0369618,1.0343325,1.0317286,1.0291514,1.0266004,1.0240748,1.0215735,1.0190963,1.0166426,1.0142130,1.0118060,1.0094221,1.0070624,1.0047274,1.0024166,1.0001299,0.9978678,0.9956295,0.9934150,0.9912241,0.9890543,0.9869064,0.9847800,0.9826746,0.9805897,0.9785239,0.9764803,0.9744567,0.9724529,0.9704684,0.9685057,0.9665618,0.9646362,0.9627303,0.9608452,0.9589790,0.9571317,0.9553040,0.9534959,0.9517059,0.9499339,0.9481788,0.9464432,0.9447258,0.9430269,0.9413471,0.9396864,0.9380446,0.9364218,0.9348187,0.9332343,0.9316694,0.9301230,0.9285956,0.9270862,0.9255962,0.9241242,0.9226695,0.9212317,0.9198113,0.9184083,0.9170211,0.9156514,0.9142989,0.9129643,0.9116489,0.9103521,0.9090742,0.9078150,0.9065729,0.9053489,0.9041414,0.9029512,0.9017774,0.9006213,0.8994808,0.8983569,0.8972484,0.8961572,0.8950824,0.8940246,0.8929827,0.8919575,0.8909478,0.8899540,0.8889750,0.8880130,0.8870660,0.8861344,0.8852177,0.8843161,0.8834287,0.8825564,0.8816998,0.8808585,0.8800337,0.8792249,0.8784322,0.8776549,0.8768935,0.8761467,0.8754147,0.8746972,0.8739946,0.8733066,0.8726339,0.8719768,0.8713349,0.8707101,0.8701019,0.8695100,0.8689340,0.8683735,0.8678282,0.8672984,0.8667836,0.8662840,0.8658001,0.8653318,0.8648790,0.8644411,0.8640192,0.8636124,0.8632207,0.8628438,0.8624814,0.8621334,0.8617995,0.8614800,0.8611753,0.8608850,0.8606102,0.8603507,0.8601064,0.8598759,0.8596590,0.8594552,0.8592644,0.8590862,0.8589202,0.8587666,0.8586258,0.8584981,0.8583843,0.8582846,0.8581989,0.8581279,0.8580713,0.8580291,0.8580010,0.8579869,0.8579862,0.8579985,0.8580248,0.8580644,0.8581180,0.8581859,0.8582684,0.8583661,0.8584790,0.8586069,0.8587495,0.8589067,0.8590779,0.8592627,0.8594607,0.8596720,0.8598965,0.8601341,0.8603852,0.8606504,0.8609298,0.8612236,0.8615319,0.8618544,0.8621917,0.8625435,0.8629097,0.8632911,0.8636875,0.8640987,0.8645239,0.8649635,0.8654171,0.8658859,0.8663699,0.8668703,0.8673874,0.8679208,0.8684701,0.8690343,0.8696130,0.8702048,0.8708102,0.8714291,0.8720622,0.8727096,0.8733738,0.8740532,0.8747488,0.8754600,0.8761870,0.8769282,0.8776839,0.8784543,0.8792401,0.8800408,0.8808574,0.8816885,0.8825352,0.8833978,0.8842775,0.8851727,0.8860838,0.8870103,0.8879526,0.8889090,0.8898803,0.8908649,0.8918658,0.8928820,0.8939140,0.8949616,0.8960260,0.8971075,0.8982048,0.8993193,0.9004492,0.9015956,0.9027575,0.9039350,0.9051269,0.9063350,0.9075584,0.9087985,0.9100538,0.9113263,0.9126139,0.9139199,0.9152424,0.9165829,0.9179388,0.9193127,0.9207022,0.9221095,0.9235334,0.9249756,0.9264351,0.9279138,0.9294100,0.9309246,0.9324552,0.9340024,0.9355666,0.9371467,0.9387448,0.9403610,0.9419969,0.9436505,0.9453232,0.9470121,0.9487179,0.9504389,0.9521760,0.9539298,0.9557025,0.9574928,0.9593045,0.9611354,0.9629868,0.9648563,0.9667451,0.9686506,0.9705751,0.9725161,0.9744754,0.9764519,0.9784471,0.9804584,0.9824877,0.9845333,0.9865947,0.9886727,0.9907686,0.9928819,0.9950110,0.9971615,0.9993305,1.0015208,1.0037301,1.0059601,1.0082085,1.0104774,1.0127643,1.0150726,1.0173998,1.0197476,1.0221157,1.0245045,1.0269115,1.0293384,1.0317819,1.0342444,1.0367243,1.0392250,1.0417448,1.0442870,1.0468479,1.0494320,1.0520350,1.0546592,1.0573002,1.0599629,1.0626436,1.0653459,1.0680685,1.0708091,1.0735704,1.0763503,1.0791517,1.0819722,1.0848148,1.0876765,1.0905604,1.0934637,1.0963867,1.0993298,1.1022947,1.1052785,1.1082821,1.1113054,1.1143513,1.1174161,1.1205040,1.1236124,1.1267444,1.1298954,1.1330678,1.1362563,1.1394641,1.1426877,1.1459322,1.1491948,1.1524798,1.1557833,1.1591096,1.1624563,1.1658210,1.1692095,1.1726197,1.1760517,1.1795064,1.1829840,1.1864848,1.1900085,1.1935534,1.1971208,1.2007093,1.2043184,1.2079469,1.2115958,1.2152643,1.2189528,1.2226620,1.2263921,1.2301435,1.2339159,1.2377064,1.2415140,1.2453371,1.2491772,1.2530352,1.2569120,1.2608087,1.2647276,1.2686718,1.2726399,1.2766318,1.2806468,1.2846835,1.2887405,1.2928174,1.2969123,1.3010232,1.3051500,1.3092948,1.3134584,1.3176452,1.3218575,1.3260953,1.3303589,1.3346477,1.3389595,1.3432897,1.3476377,1.3520014,1.3563817,1.3607800,1.3651983,1.3696384,1.3741008,1.3785872,1.3830978,1.3876319,1.3921893,1.3967694,1.4013704,1.4059891,1.4106244,1.4152744,1.4199409,1.4246247,1.4293284,1.4340560,1.4388095,1.4435909,1.4483985,1.4532325,1.4580902,1.4629693,1.4678662,1.4727786,1.4777064,1.4826483,1.4876043,1.4925756,1.4975649,1.5025747,1.5076059,1.5126611,1.5177392,1.5228399,1.5279609,1.5331025,1.5382638,1.5434457,1.5486485,1.5538735,1.5591216,1.5643926,1.5696843,1.5749967,1.5803260,1.5856701,1.5910281,1.5964011,1.6017922,1.6072030,1.6126351,1.6180873,1.6235588,1.6290470,1.6345505,1.6400667,1.6455959,1.6511371,1.6566917,1.6622628,1.6678551,1.6734734,1.6791209,1.6847991,1.6905081,1.6962460,1.7020122,1.7078069,1.7136304,1.7194829,1.7253608,1.7312601,1.7371743,1.7430974,1.7490247,1.7549535,1.7608833,1.7668165,1.7727576,1.7787133,1.7846885,1.7906857,1.7967051,1.8027437,1.8088006,1.8148739,1.8209649,1.8270756,1.8332082,1.8393643,1.8455443,1.8517487,1.8579775,1.8642318,1.8705131,1.8768207,1.8831519,1.8895018,1.8958642,1.9022355,1.9086150,1.9150066,1.9214169,1.9278517,1.9343134,1.9408021,1.9473146,1.9538462,1.9603934,1.9669558,1.9735335,1.9801261,1.9867303,1.9933438,1.9999660,2.0065999,2.0132539,2.0199394,2.0266654,2.0334363,2.0402482,2.0470912,2.0539501,2.0608110,2.0676644,2.0745075,2.0813448,2.0881832,2.0950320,2.1018946,2.1087723,2.1156662,2.1225774,2.1295137,2.1364853,2.1435068,2.1505861,2.1577249,2.1649160,2.1721444,2.1793900,2.1866341,2.1938627,2.2010682,2.2082524,2.2154281,2.2226176,2.2298462,2.2371392,2.2445118,2.2519648,2.2594857,2.2670527,2.2746398,2.2822273,2.2898045,2.2973671,2.3049192,2.3124669,2.3200235,2.3276012,2.3352177,2.3428881,2.3506272,2.3584390,2.3663201,2.3742585,2.3822374,2.3902371,2.3982470,2.4062614,2.4142792,2.4223025,2.4303305,2.4383576,2.4463742,2.4543653,2.4623222,2.4702430,2.4781387,2.4860342,2.4939647,2.5019608,2.5100393,2.5181949,2.5264032,2.5346334,2.5428653,2.5511022,2.5593688,2.5677004,2.5761204,2.5846295,2.5932038,2.6018069,2.6104057,2.6189830,2.6275411,2.6360908,2.6446445,2.6532028,2.6617534,2.6702797,2.6787722,2.6872406,2.6957159,2.7042470,2.7128763,2.7216275,2.7304952,2.7394483,2.7484450,2.7574527,2.7664587,2.7754700,2.7845013,2.7935565,2.8026216,2.8116739,2.8207002,2.8297110,2.8387411,2.8478246,2.8569572,2.8660779,2.8750739,2.8838296,2.8922830,2.9004674,2.9085069,2.9165747,2.9248271,2.9333458,2.9421175,2.9510467,2.9600005,2.9688540,2.9775269,2.9860001,2.9943054,3.0025053,3.0106606,3.0188119,3.0269706,3.0351281,3.0432665,3.0513678,3.0594051,3.0673368,3.0751045,3.0826464,3.0899327,3.0969956,3.1039443,3.1109462,3.1181831,3.1257904,3.1338067,3.1421528,3.1506553,3.1590943,3.1672783,3.1750970,3.1825531,3.1897449,3.1968160,3.2038908,3.2110116,3.2181122,3.2250345,3.2315831,3.2376003,3.2430201,3.2478971,3.2523925,3.2567329,3.2611630,3.2658944,3.2710633,3.2767024,3.2827258,3.2889457,3.2951155,3.3009920,3.3063886,3.3112144,3.3154738,3.3192446,3.3226478,3.3258193,3.3289027,3.3320413,3.3353617,3.3389494,3.3428290,3.3469670,3.3513005,3.3557749,3.3603549,3.3650022,3.3696270,3.3740528,3.3780360,3.3813255,3.3837476,3.3852675,3.3859990,3.3861623,3.3860185,3.3858080,3.3857126,3.3858478,3.3862727,3.3870149,3.3880973,3.3895624,3.3914700,3.3938773,3.3967867,3.4001019,3.4036119,3.4070263,3.4100449,3.4124482,3.4141638,3.4152896,3.4160590,3.4167559,3.4176164,3.4187543,3.4201527,3.4217126,3.4233308,3.4250202
[truncated: 986,929 more chars]
